# Supplementary material for: Inclusive Composite Interval Mapping of QTL by Environment Interactions in Biparental Populations
Source: PLoS One. 2015 Jul 10;10(7):e0132414. doi: 10.1371/journal.pone.0132414 (PMC4498613; doi:10.1371/journal.pone.0132414)
Supplement: S5 File — (ZIP) [file pone.0132414.s005.zip › H=0.5/L1/run_00044.met]

!**********************Note: lines staring with "!" are remarks and will be ignored in the program********************
!*********************************General Information**********************************
!Assuming F1 = P1 x P2, populations available in QTL IciMapping are: 
!  1, P1BC1F1 = P1 x F1, the first backcrossing where P1 is used as the recurrent parent;
!  2, P2BC1F1 = P2 x F1, the first backcrossing where P2 is used as the recurrent parent;
!  3, F1DH, F1-derived doubled haploids; 
!  4, RIL or F1RIL, recombination inbred lines through the repeated selfing of F1;
!  5, P1BC1RIL, recombination inbred lines through the repeated selfing of P1BC1F1;
!  6, P2BC1RIL, recombination inbred lines through the repeated selfing of P2BC1F1;
!  7, F2, the selfing generation of F1;
!  8, F3, the selfing generation of F2;
!  9, P1BC2F1, the second backcrossing where P1 is used as the recurrent parent; 
! 10, P2BC2F1, the second backcrossing where P2 is used as the recurrent parent;
! 11, P1BC2RIL, recombination inred lines through the repeated selfing of P1BC2F1; 
! 12, P2BC2RIL, recombination inred lines through the repeated selfing of P2BC2F1; 
! 13, P1BC1F2, the selfing generation of P1BC1F1; 
! 14, P2BC1F2, the selfing generation of P2BC1F1; 
! 15, P1BC2F2, the selfing generation of P1BC2F1; 
! 16, P2BC2F2, the selfing generation of P2BC2F1; 
! 17, P1BC1DH, P1BC1F1-derived doubled haploids; 
! 18, P2BC1DH, P2BC1F1-derived doubled haploids; 
! 19, P1BC2DH, P1BC2F1-derived doubled haploids; 
! 20, P2BC2DH, P2BC2F1-derived doubled haploids; 
   3      !Mapping Population (see remarks above)
   2      !Mapping Function (1 for Kosambi; 2 for Haldane; 3 for Morgan)
   2      !Marker Space Type (1 for intervals; 2 for positions)
   1      !Marker Space Unit(1 for centiMorgans; 2 for Morgan)
   6      !Number of Chromosomes (or Linkage Groups)
 200      !Size of the mapping population
   2      !Number of environments
 
!***************************************** Chromosomes and Linkage Maps **********************************************
!Chromosome                 NumMarkers
-CH1                        16
-CH2                        16
-CH3                        16
-CH4                        16
-CH5                        16
-CH6                        16
!Linkage map (Marker name followed by position or the interval length)
 MK-1-1                1     0.000
 MK-1-2                1    10.000
 MK-1-3                1    20.000
 MK-1-4                1    30.000
 MK-1-5                1    40.000
 MK-1-6                1    50.000
 MK-1-7                1    60.000
 MK-1-8                1    70.000
 MK-1-9                1    80.000
 MK-1-10               1    90.000
 MK-1-11               1   100.000
 MK-1-12               1   110.000
 MK-1-13               1   120.000
 MK-1-14               1   130.000
 MK-1-15               1   140.000
 MK-1-16               1   150.000
 MK-2-1                2     0.000
 MK-2-2                2    10.000
 MK-2-3                2    20.000
 MK-2-4                2    30.000
 MK-2-5                2    40.000
 MK-2-6                2    50.000
 MK-2-7                2    60.000
 MK-2-8                2    70.000
 MK-2-9                2    80.000
 MK-2-10               2    90.000
 MK-2-11               2   100.000
 MK-2-12               2   110.000
 MK-2-13               2   120.000
 MK-2-14               2   130.000
 MK-2-15               2   140.000
 MK-2-16               2   150.000
 MK-3-1                3     0.000
 MK-3-2                3    10.000
 MK-3-3                3    20.000
 MK-3-4                3    30.000
 MK-3-5                3    40.000
 MK-3-6                3    50.000
 MK-3-7                3    60.000
 MK-3-8                3    70.000
 MK-3-9                3    80.000
 MK-3-10               3    90.000
 MK-3-11               3   100.000
 MK-3-12               3   110.000
 MK-3-13               3   120.000
 MK-3-14               3   130.000
 MK-3-15               3   140.000
 MK-3-16               3   150.000
 MK-4-1                4     0.000
 MK-4-2                4    10.000
 MK-4-3                4    20.000
 MK-4-4                4    30.000
 MK-4-5                4    40.000
 MK-4-6                4    50.000
 MK-4-7                4    60.000
 MK-4-8                4    70.000
 MK-4-9                4    80.000
 MK-4-10               4    90.000
 MK-4-11               4   100.000
 MK-4-12               4   110.000
 MK-4-13               4   120.000
 MK-4-14               4   130.000
 MK-4-15               4   140.000
 MK-4-16               4   150.000
 MK-5-1                5     0.000
 MK-5-2                5    10.000
 MK-5-3                5    20.000
 MK-5-4                5    30.000
 MK-5-5                5    40.000
 MK-5-6                5    50.000
 MK-5-7                5    60.000
 MK-5-8                5    70.000
 MK-5-9                5    80.000
 MK-5-10               5    90.000
 MK-5-11               5   100.000
 MK-5-12               5   110.000
 MK-5-13               5   120.000
 MK-5-14               5   130.000
 MK-5-15               5   140.000
 MK-5-16               5   150.000
 MK-6-1                6     0.000
 MK-6-2                6    10.000
 MK-6-3                6    20.000
 MK-6-4                6    30.000
 MK-6-5                6    40.000
 MK-6-6                6    50.000
 MK-6-7                6    60.000
 MK-6-8                6    70.000
 MK-6-9                6    80.000
 MK-6-10               6    90.000
 MK-6-11               6   100.000
 MK-6-12               6   110.000
 MK-6-13               6   120.000
 MK-6-14               6   130.000
 MK-6-15               6   140.000
 MK-6-16               6   150.000
!*********************************** Marker Types ********************************************************************
!Co-dominant marker: When heterozygote F1 is present, P1 is coded as 2, F1 is coded as 1, and P2 is coded as 0; Otherwise, P1 is coded as 2, and P2 is coded as 0. 
!Dominant marker: When heterozygote F1 is present, P1 and F1 are coded as 12, and P2 is coded as 0; Otherwise, P1 is coded as 2, and P2 is coded as 0.  
!Recessive markers: When heterozygote F1 is present, P1 is coded as 2, and F1 and P2 are coded as 10; Otherwise, P1 is coded as 2, and P2 is coded as 0. 
!Missing marker is coded as -1. 
 MK-1-1                 0   2   2   2   0   0   2   2   0   0   2   2   0   2   0   2   2   2   0   0   2   0   0   0   2   0   0   0   0   2   0   0   2   0   2   0   2   0   2   0   2   2   0   2   2   0   2   0   2   2   0   2   0   2   0   2   2   0   2   2   0   2   0   2   0   2   0   0   0   0   0   2   2   0   0   0   2   2   0   0   0   0   0   0   2   2   2   0   0   2   0   2   0   2   2   0   2   0   0   2   0   0   0   0   2   0   2   2   0   0   0   2   0   0   2   2   2   0   2   2   2   2   0   2   0   0   0   0   0   0   2   0   2   0   2   2   2   2   0   0   0   0   0   0   2   2   2   2   0   0   2   2   2   2   2   0   2   0   0   2   0   0   2   0   0   2   2   0   0   0   2   0   0   0   0   0   0   2   2   0   2   0   0   0   0   0   0   0   2   0   2   0   0   2   0   2   2   0   2   2
 MK-1-2                 0   2   2   2   0   0   2   2   0   0   2   2   0   2   0   2   2   2   0   0   2   0   2   0   2   0   0   0   0   2   0   0   2   0   2   0   2   0   2   0   2   2   0   2   2   0   2   0   2   2   0   2   0   0   2   2   2   0   2   2   0   2   0   2   0   2   0   0   0   0   0   2   2   2   0   2   2   2   0   0   0   0   0   0   2   2   2   2   2   2   2   2   0   2   2   0   2   0   0   2   0   0   0   0   0   2   2   2   0   0   0   0   2   0   2   2   2   0   2   0   0   2   0   2   0   0   0   0   0   0   2   0   2   0   2   2   2   0   0   2   0   0   0   0   2   2   2   2   2   0   2   2   2   2   2   2   2   0   0   2   0   0   2   0   0   2   2   0   0   0   2   0   0   2   0   0   0   2   2   0   2   0   0   0   0   0   0   0   2   0   2   0   0   0   0   2   2   0   2   2
 MK-1-3                 0   2   2   2   0   2   2   2   0   0   2   2   0   2   0   2   2   2   0   0   2   0   2   0   2   0   0   0   0   2   0   0   2   0   2   0   2   0   2   2   2   2   2   2   2   0   2   0   0   2   0   2   2   0   2   2   2   0   2   2   0   2   0   2   0   2   0   0   0   0   0   2   2   2   0   2   2   2   0   0   0   0   0   0   2   0   2   2   2   2   2   2   0   2   2   0   2   0   0   2   0   0   0   0   0   2   2   2   0   0   0   2   2   0   2   2   2   0   0   0   0   2   0   2   0   0   0   0   0   0   2   0   2   0   2   2   2   0   0   2   0   0   0   0   2   2   2   2   2   0   2   2   2   2   2   2   2   0   0   2   0   0   0   0   0   2   2   2   0   2   2   0   0   0   2   0   0   2   2   0   2   0   0   0   2   0   0   0   2   0   2   0   0   0   0   2   2   2   2   2
 MK-1-4                 0   2   2   2   0   2   2   2   0   0   2   2   0   2   2   2   2   2   0   0   2   0   2   0   2   0   0   0   0   2   0   0   2   0   2   0   2   0   2   2   2   2   2   2   2   0   2   0   0   2   0   2   2   0   2   0   2   2   2   2   0   2   0   2   0   2   0   2   0   0   0   2   2   2   2   0   2   2   0   0   2   0   0   0   2   0   0   2   2   0   2   0   0   2   2   0   2   0   0   2   0   2   2   0   0   2   2   2   0   0   0   2   2   0   2   2   2   0   0   0   0   2   0   2   2   0   0   0   0   0   2   2   2   0   2   2   2   0   0   2   0   0   0   2   2   2   2   2   2   0   2   2   2   2   2   2   2   0   0   2   2   2   0   0   0   2   2   2   0   2   2   0   0   0   2   0   0   2   2   0   2   0   0   0   2   0   0   2   2   0   2   0   0   0   0   2   2   2   2   2
 MK-1-5                 0   2   2   2   2   2   2   2   0   0   2   0   2   0   2   2   2   2   0   0   2   0   2   0   0   0   0   0   0   2   0   0   2   0   2   2   2   0   2   2   2   2   2   2   0   0   2   0   0   2   0   2   2   0   2   0   2   2   2   2   0   2   0   0   0   2   0   2   0   0   0   0   2   2   2   0   2   2   0   0   0   0   0   0   2   0   0   2   2   0   0   0   2   2   2   0   2   0   0   2   2   2   2   0   0   2   0   2   0   0   2   2   2   0   2   2   0   0   0   0   0   2   0   2   2   0   0   0   0   0   2   2   2   0   2   2   2   0   0   2   0   2   0   2   2   2   2   2   2   0   2   2   2   2   2   2   2   0   0   2   2   2   0   0   0   2   2   0   0   2   2   0   0   0   2   0   0   2   2   2   0   0   0   0   2   0   0   2   2   0   2   0   0   0   2   2   2   2   2   2
 MK-1-6                 0   2   2   2   2   2   0   2   0   0   2   0   2   0   2   2   2   2   0   0   2   2   2   0   0   2   2   0   0   2   0   0   2   0   2   0   2   2   2   2   2   2   2   2   0   0   0   0   0   2   0   2   2   0   0   0   0   2   2   2   0   0   0   0   0   2   0   0   0   0   0   0   2   2   2   0   2   2   0   0   0   0   0   0   2   0   0   2   2   0   0   2   2   2   2   0   2   2   0   2   2   2   2   0   0   2   0   2   0   0   2   2   2   0   2   2   0   0   0   0   0   2   0   2   2   0   2   0   0   0   2   2   2   0   2   2   2   0   0   2   0   2   0   2   2   0   2   2   2   0   2   2   2   2   2   2   2   0   0   2   2   2   0   0   0   2   2   0   0   2   2   0   0   0   2   0   2   2   2   2   0   0   2   0   2   0   0   2   2   0   2   0   0   0   2   2   2   2   2   2
 MK-1-7                 0   2   2   2   2   2   0   2   0   0   2   0   2   0   2   2   0   2   0   0   2   0   2   0   0   2   2   0   0   2   0   0   2   0   2   0   2   2   0   2   2   2   2   2   0   0   0   0   0   2   0   2   2   0   0   0   0   2   2   2   0   0   0   0   0   2   0   0   0   0   0   0   2   2   2   0   2   2   0   0   0   0   0   0   2   0   0   2   2   0   0   2   2   2   2   0   2   2   0   2   2   2   2   0   0   2   0   2   0   0   2   2   2   0   2   2   2   0   2   0   0   0   0   0   2   0   0   0   0   0   2   2   2   0   2   2   2   0   0   2   0   0   0   2   0   0   2   2   2   0   2   2   2   2   2   2   2   2   0   2   2   2   0   0   0   2   2   0   0   2   2   0   0   2   0   0   2   2   2   2   0   0   2   0   2   0   0   2   2   0   2   0   0   0   2   2   2   2   2   2
 MK-1-8                 0   2   2   0   2   2   0   0   0   0   2   0   2   0   0   2   0   2   0   0   2   2   2   0   0   2   2   0   0   2   0   0   2   0   2   0   0   2   0   2   2   2   2   0   0   2   0   2   0   2   0   2   2   0   0   0   0   2   2   2   0   0   0   0   0   2   0   0   0   0   0   0   2   2   2   0   2   2   0   2   0   0   0   0   2   0   0   2   2   0   0   2   2   2   2   0   2   0   0   2   2   2   2   0   0   2   0   2   2   0   2   2   2   0   2   2   2   0   2   0   0   0   0   0   2   0   0   0   0   0   2   2   2   0   2   2   2   0   0   2   0   2   0   2   0   0   2   2   0   0   2   2   0   2   2   2   2   2   2   2   2   2   0   0   0   2   2   0   0   2   2   0   2   0   0   0   2   2   2   2   0   0   2   0   2   0   0   2   2   0   0   0   0   0   2   2   2   2   0   2
 MK-1-9                 0   2   2   0   2   2   0   2   2   0   0   0   0   0   0   2   0   2   0   0   2   2   2   0   0   2   2   0   0   2   0   0   2   0   2   0   0   2   0   2   2   2   2   0   0   2   0   2   0   2   0   2   2   0   0   0   0   2   2   2   0   0   2   0   0   2   0   0   0   0   0   0   0   2   0   0   2   2   0   2   0   0   0   0   2   0   0   2   2   0   0   2   2   2   2   0   2   0   0   2   2   2   2   0   0   2   0   2   2   2   2   2   0   0   2   2   2   0   2   2   0   0   0   0   2   0   2   0   0   0   2   2   2   0   2   0   0   0   0   2   0   2   0   2   0   2   2   2   0   0   2   2   0   2   2   2   0   2   2   2   0   2   0   0   0   2   0   0   0   2   0   0   2   0   0   0   2   2   2   2   0   0   2   0   2   0   0   2   2   0   0   0   0   0   2   2   2   2   0   2
 MK-1-10                0   2   2   0   2   2   0   2   2   0   0   0   0   2   0   2   0   2   0   0   2   2   2   0   0   2   2   0   0   0   0   2   2   0   2   0   0   0   0   0   2   2   2   0   0   2   0   2   0   2   2   2   2   0   0   0   0   2   2   2   0   0   2   0   0   2   2   0   0   0   0   0   0   2   0   0   2   2   0   2   0   0   0   0   2   0   0   2   2   0   0   2   2   2   2   0   2   2   0   2   2   2   2   0   0   2   0   2   2   2   2   2   0   0   2   2   2   0   2   2   2   0   0   0   2   2   2   0   0   0   2   2   0   0   0   0   0   0   0   2   0   2   0   2   0   2   0   2   0   0   2   2   0   2   2   0   0   2   2   2   0   2   0   0   0   2   0   0   0   2   0   0   2   0   0   0   2   2   2   2   0   0   2   0   2   0   2   2   2   0   0   0   0   0   2   2   2   2   0   2
 MK-1-11                0   2   2   0   2   2   0   2   0   2   0   0   0   2   0   2   2   2   0   0   2   2   0   0   0   2   2   0   0   0   0   2   2   0   0   0   0   0   0   0   2   2   2   0   0   2   0   2   0   2   0   2   2   0   0   0   0   2   2   2   2   0   2   0   0   2   2   2   0   0   2   0   0   2   0   0   2   0   0   2   0   0   0   0   2   2   0   2   2   0   0   2   2   2   2   2   2   2   0   2   2   2   2   0   0   0   0   2   2   2   0   2   0   0   0   2   2   0   2   0   2   2   0   0   2   2   2   0   0   0   2   2   0   0   2   0   0   0   0   2   0   2   0   0   2   0   0   2   0   0   2   2   0   2   2   0   0   2   2   2   0   2   0   0   0   2   0   0   0   2   0   0   2   0   2   0   2   2   2   2   0   2   2   0   2   0   2   2   2   0   0   0   0   0   2   0   2   2   0   2
 MK-1-12                0   2   2   0   2   2   0   2   0   2   0   0   0   2   0   2   2   2   0   0   2   2   0   0   0   2   2   0   0   0   0   2   2   0   0   0   0   0   0   0   2   2   2   0   0   2   0   2   0   2   0   2   2   0   0   0   0   2   0   2   2   0   2   0   0   2   2   2   0   0   2   0   0   2   0   0   2   0   0   2   0   2   0   2   0   2   0   2   2   0   0   2   2   2   2   2   2   2   0   2   2   2   2   0   0   0   0   2   2   2   0   2   0   0   0   2   2   0   0   0   2   0   0   0   2   2   2   0   0   0   2   2   0   0   2   0   0   0   0   2   0   2   0   0   2   0   0   2   0   0   0   0   0   2   2   0   0   2   2   2   0   2   0   0   0   2   0   0   0   2   2   0   2   0   2   0   2   2   0   2   0   2   0   0   2   0   2   0   2   0   0   0   0   0   2   0   2   2   0   2
 MK-1-13                0   2   2   0   2   2   0   2   0   2   0   0   0   2   0   0   2   2   0   0   2   2   0   0   0   2   2   0   0   0   0   2   2   0   0   0   0   0   0   0   2   2   2   2   0   2   0   2   0   2   0   2   2   0   0   0   0   2   2   2   2   0   2   2   0   2   2   2   0   0   2   0   0   2   0   0   2   0   0   2   0   2   0   2   0   2   0   0   0   0   0   2   2   2   2   2   2   2   0   2   2   2   2   2   0   0   0   2   2   2   0   2   0   0   2   2   2   2   0   0   2   2   0   0   2   2   2   0   0   0   2   2   0   0   2   0   0   0   0   2   0   2   0   0   2   0   0   2   0   0   0   0   0   2   2   0   0   2   2   2   0   2   0   0   2   2   2   0   0   2   2   2   2   2   2   0   2   2   0   2   0   2   0   0   2   0   2   0   2   0   0   0   0   0   2   0   2   2   0   2
 MK-1-14                0   0   2   0   2   2   0   2   0   2   0   0   0   2   2   0   2   2   0   0   2   2   0   0   0   2   2   0   0   0   0   2   2   0   0   0   2   0   0   0   2   2   2   2   0   2   0   2   0   2   0   2   2   0   0   0   0   2   2   2   2   0   2   2   0   2   2   2   0   0   2   0   0   2   0   0   2   0   0   2   0   2   2   2   0   2   0   0   0   0   0   2   2   2   2   2   2   2   0   0   2   2   2   2   0   2   0   2   2   2   0   2   0   0   2   0   2   2   0   0   2   2   2   0   2   2   0   0   0   0   0   2   0   0   2   0   0   0   0   2   0   2   0   0   2   0   0   0   0   0   0   0   0   2   2   0   0   0   2   2   0   0   0   2   2   2   2   0   0   2   0   2   2   2   0   0   0   2   0   2   0   2   0   0   2   0   2   0   2   0   0   0   0   0   2   2   0   2   0   2
 MK-1-15                0   0   2   0   2   2   0   2   0   2   0   0   0   2   0   0   2   2   0   0   2   2   0   0   0   2   2   0   0   0   0   2   2   0   0   2   2   0   0   0   0   2   2   2   0   2   0   2   0   2   0   2   2   0   0   0   0   2   2   2   2   2   2   2   2   2   2   2   0   0   2   0   0   2   0   0   2   0   0   2   0   2   2   2   0   0   0   0   0   0   0   2   2   2   2   2   2   2   0   0   2   2   2   2   0   2   0   0   0   2   0   2   0   0   2   0   2   2   0   0   2   2   2   0   2   2   2   0   0   2   0   2   0   2   2   0   0   0   0   2   0   2   0   0   2   0   0   0   0   0   0   0   0   2   2   0   0   0   2   2   0   0   0   2   2   2   0   0   0   2   0   2   2   2   0   0   0   2   0   2   0   2   0   0   2   0   2   0   0   0   0   0   0   0   2   2   0   2   0   2
 MK-1-16                0   0   0   0   2   2   0   0   0   0   0   0   0   2   2   0   2   2   0   0   2   2   0   0   2   2   2   2   0   0   0   2   2   0   0   2   2   0   0   0   0   2   2   2   0   2   0   2   0   2   0   2   2   0   0   0   0   2   2   2   2   2   2   2   2   2   2   2   0   0   2   0   0   2   0   0   2   0   0   2   0   2   0   2   0   0   0   0   0   0   0   2   2   2   2   2   2   2   0   0   2   2   2   0   0   2   0   0   0   2   0   2   0   2   2   0   2   2   0   0   2   2   2   0   2   2   2   0   0   2   0   2   0   2   2   2   2   0   0   2   0   2   2   0   2   2   0   0   0   0   0   0   0   2   2   2   0   0   2   2   0   0   0   2   2   2   0   2   0   2   0   2   2   2   0   0   0   2   0   2   0   2   0   0   2   0   2   0   0   2   0   0   0   0   2   2   0   2   0   2
 MK-2-1                 0   0   2   2   2   2   2   2   0   2   0   2   2   0   0   2   2   2   0   0   0   0   2   0   0   0   2   0   2   2   0   0   0   0   2   2   2   2   2   0   2   2   2   0   2   2   2   2   0   0   0   0   2   0   0   0   2   0   0   0   2   0   0   2   2   2   2   2   2   0   2   2   2   2   0   0   2   2   0   0   2   2   0   2   2   0   0   2   2   0   2   2   0   2   0   2   2   2   0   0   0   2   2   2   2   0   2   0   0   0   2   2   0   0   0   0   0   0   0   0   2   0   0   0   0   0   2   0   0   2   2   2   2   0   2   0   0   2   2   2   2   0   2   2   0   2   2   2   0   0   2   0   2   2   2   0   2   0   0   2   0   0   2   0   0   0   2   2   0   2   2   0   2   0   0   2   0   0   2   0   2   0   2   0   0   0   0   0   0   2   2   2   0   0   2   2   2   2   2   2
 MK-2-2                 0   0   2   2   2   2   2   2   0   2   0   2   2   0   0   2   2   0   0   0   0   0   2   2   0   0   2   0   2   2   0   0   0   0   2   0   2   2   2   0   2   2   2   0   2   2   2   2   0   0   0   0   2   0   0   0   2   2   0   0   2   0   0   2   2   2   0   2   2   0   2   2   2   2   0   0   2   2   0   2   2   2   0   2   2   0   0   2   2   0   2   2   0   2   0   2   2   2   0   2   0   2   2   2   2   0   0   2   0   0   2   2   0   0   2   0   0   0   2   0   2   0   0   0   0   0   2   0   0   2   2   2   2   0   2   0   0   2   2   2   2   0   2   0   0   0   2   2   2   0   2   0   2   2   2   0   2   0   0   2   0   0   2   0   0   0   2   0   0   2   2   0   2   0   0   2   0   0   2   0   2   0   2   0   0   2   0   0   0   2   2   2   0   0   2   2   2   2   2   2
 MK-2-3                 0   0   2   2   2   2   2   2   0   2   0   2   2   0   0   2   2   0   0   0   0   0   2   2   0   0   2   0   2   2   0   0   0   0   2   0   2   2   2   0   2   2   2   0   2   2   2   2   0   0   0   0   2   0   0   0   2   2   2   0   2   0   0   2   2   2   0   2   2   0   2   2   2   2   0   0   2   2   0   2   2   2   0   2   2   0   0   2   2   0   2   2   0   0   0   2   2   2   2   0   0   2   2   2   2   0   0   2   0   0   2   2   0   0   2   0   0   0   2   0   2   2   0   0   0   0   0   0   0   2   2   2   2   0   2   2   2   2   2   2   2   0   2   0   2   0   0   2   2   0   2   0   0   2   2   0   2   0   0   0   0   0   0   2   0   2   2   0   0   2   2   0   2   0   0   2   0   0   2   0   2   0   2   0   0   2   0   0   0   2   2   2   0   0   2   2   2   2   2   2
 MK-2-4                 0   0   2   2   2   2   0   2   0   2   0   2   2   0   0   2   2   0   0   0   2   2   0   2   0   0   2   0   2   2   0   0   0   0   2   0   2   2   2   0   0   2   2   0   2   2   2   2   0   0   0   0   2   0   0   2   2   2   2   0   2   0   0   2   2   2   0   2   2   2   2   2   2   2   0   0   0   2   0   2   2   2   0   2   0   2   0   2   2   0   2   2   0   0   0   2   2   2   2   0   0   2   2   2   2   2   0   2   0   0   2   2   0   0   2   0   2   0   2   0   2   2   0   0   0   0   0   2   0   2   2   2   2   0   2   0   2   2   2   2   2   0   2   0   2   0   0   2   2   2   2   0   0   2   2   0   2   0   0   0   0   0   0   2   0   0   0   0   0   2   2   0   2   0   0   2   0   0   2   0   2   0   2   0   0   2   0   0   0   2   2   2   0   0   2   2   2   2   2   2
 MK-2-5                 0   0   0   2   2   2   0   2   0   2   0   2   2   0   0   2   2   0   0   0   2   0   0   2   0   0   2   0   2   2   0   2   0   0   2   0   2   2   2   0   0   2   2   0   2   2   2   2   0   0   0   0   2   0   0   2   2   2   2   0   2   0   0   2   0   2   0   2   2   2   2   2   2   2   0   0   0   2   2   2   2   2   0   2   0   2   0   2   2   0   2   2   0   0   0   2   2   2   0   0   0   2   0   2   2   2   0   2   0   2   2   2   0   0   2   2   2   0   0   0   2   2   0   0   0   0   0   2   0   2   2   2   0   0   2   0   2   2   2   2   2   0   2   0   0   0   0   2   0   2   2   0   0   2   2   0   2   0   0   0   0   0   0   2   0   0   0   0   0   2   2   0   2   2   0   2   0   0   2   0   2   0   2   0   0   2   2   2   0   2   2   2   0   0   2   2   0   2   2   2
 MK-2-6                 0   0   0   2   2   2   0   2   0   2   0   2   0   0   0   2   2   0   0   0   2   0   2   2   0   0   2   0   2   2   0   0   0   2   2   0   2   2   2   0   0   2   2   0   0   2   2   2   0   0   0   0   2   0   0   2   2   2   0   0   2   0   0   0   0   0   0   2   2   0   2   2   2   2   0   0   0   2   2   2   0   2   0   0   0   2   0   2   2   0   2   2   0   0   0   2   2   2   0   2   0   2   2   2   2   0   0   2   0   2   2   2   0   0   2   2   2   0   0   0   2   2   0   0   0   0   0   2   0   2   2   2   0   0   2   0   2   2   2   2   2   0   2   0   0   0   2   2   0   2   0   0   0   2   2   0   2   0   0   0   0   0   0   2   2   2   0   0   2   2   2   0   2   2   0   2   0   0   0   0   2   2   2   0   0   0   2   2   0   2   2   0   0   0   2   2   0   2   2   2
 MK-2-7                 0   0   0   2   0   2   0   2   2   2   0   2   0   0   0   2   2   0   0   0   2   0   2   0   0   0   2   0   2   2   0   0   0   2   2   0   0   2   2   0   0   2   2   0   2   2   2   2   0   0   2   0   2   0   0   2   2   2   0   0   2   0   0   0   0   0   0   2   2   0   2   2   2   2   2   0   0   0   2   2   0   2   0   0   0   2   0   2   0   0   2   2   0   2   0   0   2   2   2   2   2   2   2   2   2   0   0   2   0   2   2   2   2   0   2   2   2   0   0   0   2   2   2   0   0   0   0   2   0   2   2   2   0   0   2   0   2   2   0   2   2   0   2   0   0   0   2   2   0   2   0   0   0   2   2   2   2   0   0   0   0   0   0   2   2   2   0   0   2   0   2   0   2   2   0   2   0   0   0   0   2   2   2   2   0   0   2   2   0   2   2   0   0   0   2   2   0   2   2   2
 MK-2-8                 0   2   0   0   0   2   0   2   2   2   2   2   0   0   0   2   2   0   0   0   2   0   2   0   0   0   2   0   2   2   0   0   0   2   2   0   0   2   2   0   0   2   2   0   2   2   2   2   0   0   2   0   2   2   0   2   2   2   0   0   2   0   0   0   0   0   2   2   2   0   2   2   2   2   2   0   0   0   2   2   0   2   2   0   0   0   0   2   0   0   2   2   0   2   0   0   2   2   2   2   2   2   0   2   2   0   2   2   0   2   2   0   2   0   2   0   2   0   0   0   2   2   2   0   0   0   0   0   0   2   2   2   0   0   2   0   2   2   0   2   2   0   2   0   2   0   2   2   0   2   0   0   0   2   0   2   2   0   0   0   0   0   0   2   2   2   0   0   2   2   0   0   2   2   0   2   0   0   0   0   2   2   2   2   0   0   2   0   0   0   2   0   0   0   2   2   0   2   2   2
 MK-2-9                 0   2   0   0   0   2   0   2   2   2   2   2   0   2   0   2   2   0   0   2   2   2   2   0   0   0   2   0   2   2   2   0   0   2   2   0   0   2   2   2   0   2   2   0   2   2   2   2   0   0   2   0   2   2   0   2   2   2   0   2   2   0   0   0   0   0   2   2   2   0   2   2   2   2   2   0   0   0   2   2   0   2   2   0   0   0   0   2   0   0   2   2   0   2   0   0   0   2   2   2   2   2   0   2   2   0   2   0   0   2   2   0   0   0   2   0   2   0   0   0   2   2   2   0   0   0   0   0   0   0   2   2   0   0   2   2   2   0   0   2   0   0   2   0   2   0   2   2   0   2   0   0   0   2   0   2   2   0   0   0   0   0   0   2   2   2   0   2   2   2   0   0   2   2   0   2   0   0   0   0   2   2   2   2   0   0   2   0   0   0   2   0   0   0   2   2   0   2   2   2
 MK-2-10                0   2   0   2   0   0   0   2   2   2   2   2   0   2   0   2   2   0   0   2   2   2   2   2   0   0   2   2   2   2   2   0   0   0   2   0   0   2   2   2   0   2   2   0   2   2   2   2   0   0   0   0   2   2   0   2   2   0   0   2   2   0   0   0   0   0   2   2   2   0   2   2   2   2   2   0   0   0   2   2   0   2   2   2   0   0   0   2   0   0   0   0   0   2   0   0   0   2   2   2   2   2   0   2   2   0   2   0   0   2   2   0   0   0   2   0   2   0   0   0   2   2   2   0   0   0   0   0   0   0   2   0   0   0   2   2   2   0   0   2   0   0   0   0   2   0   2   2   0   2   0   0   0   0   0   2   0   0   0   0   2   0   2   2   2   2   2   2   2   2   0   0   0   2   0   2   0   0   0   0   2   0   2   2   0   0   2   0   0   2   2   0   0   0   2   2   0   2   2   2
 MK-2-11                0   2   0   0   0   0   0   2   2   2   2   2   0   2   0   2   0   0   0   0   2   2   2   2   2   0   2   2   2   2   0   0   0   2   2   0   0   2   2   2   0   2   2   0   2   2   2   2   0   0   0   0   2   2   0   2   2   0   0   0   2   0   0   0   0   0   2   2   2   0   2   2   2   2   0   0   0   2   2   2   0   2   2   2   2   0   0   2   0   0   0   0   0   2   0   0   0   2   2   2   2   2   2   2   0   0   2   0   0   2   2   0   0   0   2   0   2   0   0   0   2   2   2   0   0   0   0   0   2   0   2   0   0   2   2   0   2   0   0   2   0   0   0   0   2   0   2   2   0   2   0   0   0   0   0   2   0   0   0   0   2   0   2   2   2   2   2   0   2   2   2   0   0   2   0   2   0   0   0   2   2   0   2   2   0   0   2   0   0   2   2   0   0   0   0   2   0   2   2   0
 MK-2-12                0   2   0   0   0   0   0   2   2   2   0   2   0   2   0   2   2   2   2   0   2   2   2   2   2   0   2   2   2   2   0   0   0   0   2   0   0   2   2   2   0   2   2   0   2   2   2   2   0   0   0   0   2   2   2   2   2   0   0   2   0   0   0   0   0   0   2   2   0   0   2   2   2   2   0   0   2   2   2   0   0   2   2   2   2   0   0   2   0   0   0   0   2   2   0   0   0   2   2   2   2   2   2   2   0   0   2   0   0   2   2   0   0   0   2   0   2   0   0   0   2   2   2   0   0   2   0   2   2   0   0   0   0   2   2   0   2   0   0   2   0   2   0   0   2   0   2   2   0   2   0   0   0   0   0   2   0   0   0   0   2   0   2   2   2   2   2   0   2   2   2   0   0   2   0   2   0   0   0   2   0   0   2   2   0   0   2   2   0   2   2   0   0   0   0   0   0   2   2   0
 MK-2-13                0   2   0   0   0   0   0   2   2   2   2   0   0   2   0   2   2   0   2   0   2   2   2   2   2   0   2   2   2   2   0   0   0   2   2   0   0   2   2   0   0   2   2   0   2   2   0   2   0   0   0   0   2   2   0   2   2   0   0   2   0   2   0   0   0   0   2   2   0   0   2   0   2   2   0   0   2   2   2   0   0   2   2   2   2   0   0   2   0   0   0   0   2   2   0   0   0   2   2   2   2   2   2   2   0   0   2   0   0   2   0   0   0   0   2   0   2   0   0   0   2   2   2   2   0   2   0   2   2   2   0   0   0   2   2   0   2   0   0   2   0   2   0   0   2   0   2   2   0   2   0   0   0   0   2   2   0   0   0   0   2   0   2   2   0   2   2   2   2   2   2   0   0   2   0   2   0   0   0   2   0   0   2   2   0   0   2   2   0   2   2   0   0   0   0   0   0   2   2   0
 MK-2-14                0   2   0   0   0   0   0   2   2   2   2   0   2   0   0   2   2   0   2   0   2   2   2   2   2   0   2   2   2   2   2   0   0   2   2   0   0   2   2   2   0   0   2   0   2   2   0   2   0   0   0   0   2   2   0   2   2   0   0   2   0   2   0   0   0   0   2   2   0   0   2   0   2   2   0   0   0   2   2   0   0   2   2   2   2   0   0   2   0   0   0   0   2   2   0   0   0   2   2   2   2   2   2   2   0   0   2   0   0   2   0   0   0   0   2   0   2   0   0   0   2   2   2   2   0   2   0   2   2   2   0   0   0   2   2   0   2   0   0   2   0   2   0   0   2   0   2   2   0   2   0   0   0   0   0   2   2   0   0   0   2   0   2   2   0   2   2   2   2   2   2   0   0   2   0   2   0   0   0   2   0   0   2   2   0   0   2   2   0   0   2   0   0   0   0   0   0   2   2   0
 MK-2-15                0   2   0   0   0   0   0   2   2   2   2   0   2   0   0   2   2   0   0   0   2   2   2   2   2   0   2   2   2   2   2   0   2   2   2   0   0   2   2   2   0   2   0   0   2   2   0   2   0   0   0   0   2   2   0   2   0   0   2   0   0   2   0   0   0   0   2   2   2   0   0   0   2   2   0   0   0   2   2   2   0   2   2   2   2   0   0   2   0   0   0   0   0   2   2   0   0   2   2   2   2   0   2   2   0   0   2   0   2   2   2   2   0   0   2   0   2   0   0   0   2   2   2   2   0   0   0   2   2   2   0   0   2   2   2   0   2   0   0   2   0   2   0   0   2   0   2   2   0   2   2   2   0   0   0   2   2   0   0   0   2   0   2   2   0   2   0   2   2   2   2   0   2   2   0   2   0   2   0   0   0   0   2   2   0   0   2   2   0   0   2   0   0   0   0   0   0   2   2   0
 MK-2-16                0   2   0   0   0   0   0   2   2   2   2   2   2   0   0   2   2   0   0   2   2   2   2   0   0   0   0   2   2   2   2   0   0   2   2   2   0   2   2   0   0   2   0   0   2   2   0   0   0   0   0   0   2   2   0   2   0   0   2   0   0   2   0   2   0   0   2   2   2   0   0   0   0   2   0   0   0   2   2   2   0   2   2   2   2   0   0   2   0   0   0   0   0   2   2   0   0   2   2   2   2   0   0   2   0   0   2   0   0   2   2   2   0   0   2   0   0   0   0   0   2   2   0   2   0   0   0   2   0   2   0   0   2   2   2   0   2   0   2   2   0   2   0   0   2   0   2   2   0   2   2   2   0   0   0   2   2   0   0   0   2   0   2   2   0   2   0   2   0   2   2   0   0   2   0   0   0   2   0   0   0   0   2   2   0   0   0   2   0   0   2   0   0   2   0   2   0   2   2   2
 MK-3-1                 2   2   2   2   0   0   0   0   0   2   2   0   0   0   0   2   2   0   0   2   0   2   0   2   2   2   0   2   0   2   0   0   2   0   0   0   0   0   2   2   2   2   2   0   0   2   2   2   0   2   0   2   2   2   2   2   2   0   2   2   2   0   2   2   0   2   0   0   2   2   0   2   2   2   0   0   0   2   2   0   0   2   0   0   0   0   0   0   0   2   2   0   0   0   0   0   0   0   0   2   0   2   2   2   0   0   2   2   0   2   2   2   2   0   2   0   0   0   0   0   2   2   0   0   0   2   2   0   2   2   2   2   0   0   2   0   0   2   0   0   2   0   2   2   0   2   2   2   2   2   0   2   0   0   2   2   2   2   2   2   0   2   0   2   0   2   2   2   0   0   0   2   0   2   0   2   0   2   2   2   2   0   0   0   0   0   0   0   2   2   0   0   2   0   2   0   2   0   0   0
 MK-3-2                 0   2   2   2   0   0   0   0   0   2   0   0   0   0   0   2   2   0   0   2   0   2   0   2   2   2   0   2   0   2   0   0   2   0   0   0   0   0   2   2   0   2   2   0   0   2   2   2   0   2   2   0   2   2   2   2   2   0   2   2   2   0   2   2   0   2   0   0   2   0   0   2   0   2   0   0   0   2   2   0   0   2   0   0   0   0   0   0   0   2   2   0   0   0   0   0   0   0   2   2   2   2   2   2   0   0   2   2   0   2   2   2   2   0   2   0   2   0   0   0   2   2   0   0   0   2   0   0   2   2   2   2   0   0   2   0   0   2   0   0   2   0   0   0   0   2   2   2   2   2   2   2   2   0   2   2   2   2   2   2   0   2   0   2   0   2   2   2   2   0   0   2   0   2   0   2   0   2   2   0   2   0   2   0   0   0   0   0   2   2   0   0   2   0   2   0   2   0   0   0
 MK-3-3                 0   2   2   2   0   0   0   0   0   2   0   0   0   0   0   2   2   0   0   0   2   0   0   2   2   2   0   2   0   2   0   0   2   0   2   0   0   0   2   2   0   2   2   0   0   0   2   2   0   2   2   0   2   2   2   2   2   0   2   2   2   0   2   2   0   2   2   0   0   0   0   2   0   2   0   0   0   2   2   0   0   2   0   0   0   0   0   0   0   2   2   0   0   0   0   0   0   0   2   2   2   2   2   2   0   0   0   2   0   2   2   2   2   0   2   0   2   0   0   2   2   2   0   0   0   2   0   0   2   2   2   0   0   0   2   0   0   2   0   2   2   0   2   0   0   2   2   2   2   2   2   2   2   0   2   2   2   2   2   2   0   2   0   2   0   2   2   2   2   0   0   2   0   0   2   2   0   2   2   0   2   0   2   0   0   0   2   0   2   0   2   0   2   0   2   0   0   0   0   0
 MK-3-4                 0   2   2   2   0   0   0   0   0   2   0   0   0   0   0   2   0   0   0   0   2   0   2   2   2   2   0   2   0   2   0   0   0   0   2   0   0   0   2   2   0   2   0   0   0   0   2   2   0   2   2   0   0   2   2   2   2   0   2   0   2   0   2   0   2   0   0   0   0   0   0   0   0   2   0   0   0   2   2   0   2   2   0   0   2   0   0   0   0   2   2   0   0   0   0   0   0   0   2   2   2   2   2   2   0   0   0   2   0   0   2   2   2   0   2   0   2   0   0   2   2   2   2   0   0   2   0   0   2   2   2   0   0   0   2   0   0   0   0   2   2   0   2   0   0   2   0   2   2   2   2   2   2   0   2   2   0   2   2   2   2   2   0   2   0   2   2   2   2   0   0   2   0   2   2   2   0   2   2   0   2   0   0   0   0   0   2   0   2   0   0   0   2   0   2   2   2   0   0   0
 MK-3-5                 0   2   2   2   0   0   0   0   0   2   0   0   0   0   0   2   0   2   0   0   2   0   2   2   2   2   0   2   0   2   0   0   0   0   2   0   0   0   2   2   0   2   0   0   0   0   2   2   0   2   2   0   2   2   2   0   2   0   2   0   2   0   2   0   0   0   0   0   0   0   0   0   0   2   0   0   0   2   2   0   2   2   0   0   2   0   0   0   0   2   2   0   0   0   0   0   0   0   2   0   2   2   2   2   0   0   0   2   0   0   2   2   2   0   2   0   2   0   0   2   2   2   2   0   2   0   0   0   2   2   2   0   2   0   2   0   0   0   0   2   0   0   2   0   0   2   2   2   2   2   2   2   2   0   2   2   2   2   2   2   2   2   0   2   0   2   2   2   2   0   0   2   0   2   2   2   0   2   2   0   2   0   0   0   0   2   2   0   2   0   0   0   2   0   2   2   2   0   0   0
 MK-3-6                 0   2   2   2   2   0   0   0   0   2   0   0   0   2   0   2   0   2   0   0   2   0   2   2   2   0   0   2   0   2   0   0   0   0   2   0   0   0   2   2   0   2   0   0   0   0   2   2   0   2   2   0   2   2   2   0   2   0   2   0   2   0   2   0   0   2   0   0   0   0   0   2   0   2   0   0   0   2   2   0   0   2   0   0   2   0   0   0   0   2   2   2   0   0   0   0   0   2   2   0   2   2   2   0   0   0   0   2   0   0   2   2   2   0   2   2   2   0   0   2   2   2   2   0   2   0   0   0   2   2   2   0   2   0   2   0   0   2   0   2   0   0   2   0   2   2   2   2   2   2   2   2   2   0   2   2   2   0   2   2   2   2   0   2   0   2   2   2   2   0   0   2   0   2   2   2   2   2   2   0   2   2   0   0   0   2   2   0   2   2   0   0   2   0   2   2   2   0   0   0
 MK-3-7                 0   2   2   2   2   0   0   0   0   2   0   0   0   2   0   2   0   2   0   0   2   0   2   2   2   0   0   2   0   2   0   0   0   0   2   0   0   0   2   0   0   2   0   0   0   0   2   2   0   2   2   2   2   2   2   0   2   0   2   0   2   0   0   0   0   2   0   0   0   0   2   2   0   0   0   0   2   2   2   0   0   2   0   0   2   0   0   0   0   2   2   2   0   0   0   0   0   2   0   0   2   2   2   0   0   0   0   2   0   0   2   2   2   0   2   2   2   2   0   2   2   2   2   0   2   0   0   0   2   2   2   0   2   0   2   0   0   2   0   2   0   0   2   0   2   0   2   2   2   2   2   2   2   0   2   2   2   0   0   2   2   2   0   2   0   2   2   2   2   0   0   2   0   2   2   2   0   2   2   0   2   2   0   0   0   2   2   0   2   2   0   0   2   0   2   0   2   0   0   0
 MK-3-8                 0   2   2   0   2   0   0   0   0   2   0   0   0   2   0   2   0   2   0   0   2   0   2   2   2   0   0   2   0   2   0   0   0   0   2   0   0   0   2   0   0   2   0   0   0   0   2   2   0   2   2   2   2   2   2   0   2   0   2   0   0   2   0   0   0   2   0   0   0   0   2   2   0   0   0   0   0   2   2   0   0   2   0   0   0   0   0   0   0   2   2   2   0   0   0   0   2   2   0   2   2   2   2   0   0   0   0   2   0   0   2   2   2   0   2   2   2   2   0   2   0   2   2   0   2   0   0   0   2   2   2   0   2   2   2   0   0   2   0   2   0   0   2   0   2   0   2   2   2   0   2   2   0   0   2   2   2   0   0   2   2   2   0   2   0   0   2   2   2   2   0   2   0   2   2   2   0   2   2   0   2   2   2   0   0   2   2   0   2   2   0   0   2   0   2   0   2   0   0   0
 MK-3-9                 0   2   2   0   2   0   0   0   0   2   0   2   0   2   2   2   0   2   0   0   2   0   2   2   2   0   0   2   0   2   0   0   0   0   2   0   0   0   2   0   0   2   0   0   2   0   2   2   0   2   2   2   2   2   2   0   2   0   2   0   0   2   0   0   0   2   0   0   0   0   2   2   0   2   0   0   0   2   2   0   0   2   0   0   0   0   0   0   0   2   2   2   0   0   0   0   2   2   0   2   2   2   2   0   0   2   0   2   0   0   2   2   2   0   2   2   2   2   0   2   0   2   2   0   2   0   0   0   2   2   2   0   2   2   2   0   0   2   0   2   0   0   2   0   0   0   2   2   0   0   2   2   0   0   2   2   2   0   0   2   2   2   0   2   0   0   2   2   2   2   0   2   0   2   2   2   0   2   2   0   2   2   0   0   0   2   2   0   2   2   0   0   2   0   2   0   2   0   0   0
 MK-3-10                0   2   2   0   2   0   0   0   0   2   0   2   0   2   0   2   0   2   0   2   2   0   2   2   2   0   0   2   0   2   0   0   0   0   2   0   0   0   2   0   2   2   0   0   0   0   2   2   0   2   0   2   2   2   2   0   2   0   2   0   0   2   0   0   2   2   0   0   0   0   2   2   0   2   0   0   0   2   2   0   0   2   0   0   0   0   0   0   0   2   2   2   0   0   0   0   2   0   0   2   2   2   2   0   0   2   0   0   0   2   2   2   0   0   2   2   2   2   0   2   0   2   2   0   2   0   0   0   2   2   2   0   2   2   2   0   0   2   0   0   0   2   2   0   0   0   2   0   0   0   2   2   2   0   0   2   2   0   0   2   2   2   0   2   0   0   2   2   2   2   0   2   0   2   2   2   0   2   2   0   2   2   0   0   0   2   2   0   2   2   0   0   2   0   2   0   2   0   0   0
 MK-3-11                0   0   2   0   2   0   0   0   0   2   0   0   0   2   0   2   0   2   0   2   2   0   2   2   2   0   0   2   2   2   0   2   0   0   2   0   2   0   0   0   2   2   0   0   0   0   0   0   0   2   0   2   2   2   2   0   2   0   2   0   0   2   0   0   2   2   0   0   0   0   2   2   0   2   0   0   0   2   2   0   0   2   0   0   0   0   0   0   0   2   2   2   0   0   2   0   2   0   0   2   2   2   2   0   2   0   0   0   0   2   0   2   0   0   2   2   2   0   0   0   0   2   2   0   2   0   0   0   2   2   2   0   2   2   0   0   0   2   0   0   0   2   0   0   0   0   2   0   0   2   2   2   2   0   0   0   2   0   0   2   2   2   0   2   0   2   2   2   2   2   0   2   0   2   2   2   0   0   2   0   0   2   0   0   0   0   0   0   2   2   0   0   2   2   2   0   2   0   0   0
 MK-3-12                2   0   2   2   2   0   0   0   0   0   0   0   0   2   0   2   0   0   0   2   2   0   0   2   2   0   0   2   2   2   0   2   0   0   2   0   2   0   0   0   2   2   0   0   0   0   0   2   0   2   0   0   2   2   2   0   2   0   2   2   0   2   2   0   2   2   0   0   0   0   2   2   0   2   0   0   0   2   2   0   0   2   0   0   2   0   0   0   0   2   2   2   0   0   2   0   2   0   0   2   2   0   2   0   0   0   0   0   0   2   0   2   0   0   0   2   2   0   0   0   2   2   0   0   2   0   0   0   2   2   2   0   2   2   0   0   0   2   2   0   0   2   0   0   0   0   0   0   2   2   2   2   2   0   2   2   2   0   0   2   0   2   0   2   0   2   2   2   2   2   0   2   0   2   2   2   0   0   2   0   2   2   0   0   2   0   0   0   0   2   0   0   2   2   2   0   0   0   0   2
 MK-3-13                2   0   2   2   2   2   0   0   0   0   0   0   0   2   0   2   0   0   0   2   2   0   0   2   2   0   0   2   2   2   0   2   0   0   2   0   2   0   0   0   2   2   0   0   0   0   0   2   0   2   2   0   2   2   2   0   0   0   2   2   0   2   2   0   2   2   0   2   0   0   0   2   0   0   0   0   0   2   2   0   0   2   0   0   2   0   2   0   0   2   2   2   0   0   2   0   2   0   0   2   2   0   2   0   0   2   0   0   0   0   0   2   0   0   0   2   2   0   2   0   2   2   0   0   2   0   0   2   2   2   2   0   2   2   0   0   0   2   2   0   0   2   0   0   2   0   0   0   0   2   0   2   2   0   2   2   2   2   0   2   0   2   0   2   0   2   2   2   2   2   0   2   0   2   2   2   0   0   2   0   2   2   0   0   2   0   0   0   0   2   0   0   2   2   2   0   2   0   0   2
 MK-3-14                0   0   2   2   2   2   0   0   0   0   0   0   0   2   0   2   0   0   0   0   2   0   0   2   2   0   0   2   2   2   0   2   0   0   2   2   2   0   0   0   2   0   2   0   0   0   0   2   0   2   2   0   2   2   2   0   0   0   2   2   0   2   2   0   2   2   0   2   2   0   0   2   0   0   0   0   0   2   2   0   0   2   0   0   2   0   2   0   0   2   2   0   0   0   2   0   2   0   0   2   2   2   2   0   0   2   0   0   0   0   0   2   0   0   0   2   2   0   2   0   2   2   0   0   2   0   0   2   2   2   0   0   2   2   0   0   0   2   2   0   0   2   0   0   2   0   0   0   0   2   0   2   2   0   2   2   2   2   0   2   0   2   0   2   0   2   2   2   2   2   0   2   0   0   2   2   0   2   2   0   2   2   0   0   2   0   0   0   0   2   0   0   2   2   2   0   0   0   0   2
 MK-3-15                0   0   2   2   2   2   0   0   0   0   0   0   0   2   0   2   0   0   0   2   2   0   0   2   2   0   0   2   2   2   0   2   0   0   2   2   2   0   0   0   2   0   2   2   0   0   2   2   0   2   0   0   2   2   2   0   0   0   2   2   0   2   0   0   2   2   0   2   2   0   0   2   0   0   0   0   0   2   2   0   0   2   2   0   2   0   2   0   0   2   0   0   0   0   2   0   2   2   0   2   2   2   2   0   0   2   0   0   0   0   0   2   0   0   0   2   2   0   2   0   2   2   0   0   2   0   0   2   2   2   0   0   2   2   2   0   0   2   2   0   0   2   2   0   2   0   0   0   2   2   2   2   0   0   2   2   2   2   0   2   0   2   0   2   0   2   2   2   2   2   0   2   2   0   2   2   0   2   0   0   2   2   2   0   2   0   0   0   2   2   0   0   2   0   2   0   0   0   0   2
 MK-3-16                0   0   0   2   2   2   0   0   0   0   0   0   0   2   0   2   0   0   0   2   2   0   0   2   2   0   0   2   2   2   0   2   2   0   2   2   2   0   0   0   2   0   0   2   0   0   2   2   0   2   0   0   2   2   2   2   0   2   2   2   0   2   0   0   2   2   2   0   2   0   0   2   0   0   0   2   0   2   2   0   2   0   2   0   2   0   2   0   0   2   0   0   0   0   2   0   2   2   0   2   2   2   2   0   2   2   0   0   0   0   0   2   0   0   0   2   2   0   2   0   2   2   0   0   2   0   2   2   2   2   2   0   2   2   2   0   0   2   2   0   0   2   2   0   2   0   0   0   0   2   2   2   0   2   2   2   2   2   0   2   0   2   0   2   2   0   2   2   2   2   2   2   2   0   2   2   0   2   0   0   2   2   2   0   0   0   0   0   2   2   0   0   2   0   2   0   0   0   0   2
 MK-4-1                 0   0   0   0   0   2   2   0   2   2   0   2   2   0   0   2   0   0   0   0   0   0   2   2   0   0   0   0   2   2   0   0   2   0   2   2   2   0   2   2   2   2   0   2   2   0   0   2   2   0   2   0   0   0   2   0   2   2   0   0   2   2   0   2   0   2   0   2   2   0   2   0   0   0   0   0   0   0   2   0   0   0   0   0   2   2   2   2   2   2   0   0   0   0   0   0   0   2   0   0   2   0   0   0   2   2   0   0   2   0   2   0   2   0   2   2   2   2   0   0   2   0   0   0   0   2   2   0   0   2   0   0   2   2   0   2   2   0   2   2   0   2   0   2   0   2   0   0   2   0   2   0   0   2   0   2   0   0   0   0   2   0   2   0   2   0   2   2   2   0   2   2   0   0   0   0   2   0   2   2   2   2   0   2   2   2   0   2   2   2   2   2   0   0   0   2   2   0   0   0
 MK-4-2                 0   0   2   0   0   2   2   0   2   2   0   2   2   0   0   2   0   0   2   0   0   0   2   2   0   0   0   0   2   2   0   0   2   0   2   2   0   0   2   2   0   2   0   2   2   2   2   2   2   0   2   0   0   0   2   0   2   2   0   0   0   2   0   2   0   0   2   2   0   0   2   0   0   0   0   2   0   0   2   0   0   0   0   0   2   2   2   2   2   2   0   0   0   0   0   0   0   2   0   0   2   2   0   0   2   2   2   0   0   0   2   0   2   0   2   2   2   2   0   0   0   0   0   0   0   2   2   0   0   2   0   0   2   0   2   2   2   2   2   2   0   2   0   2   0   2   0   0   2   0   2   0   0   2   0   2   0   0   0   0   2   0   2   2   2   0   2   2   2   0   2   2   0   0   0   0   2   0   2   2   2   2   0   2   0   2   0   2   2   2   0   2   0   0   2   2   2   0   0   0
 MK-4-3                 0   0   2   0   2   2   2   0   2   2   0   2   2   0   0   2   0   0   2   0   0   0   2   2   0   0   0   0   2   2   0   0   2   0   0   2   0   0   2   2   0   0   2   2   2   2   2   2   2   0   2   0   0   2   2   0   2   2   0   0   0   2   0   0   0   0   2   2   0   0   2   0   0   0   0   2   0   0   2   0   0   0   0   0   0   2   0   2   2   2   0   0   0   0   0   0   0   2   0   0   2   2   0   0   2   2   2   0   0   0   2   0   2   0   2   2   2   2   0   0   0   0   0   0   0   2   2   0   2   2   0   0   2   0   2   2   2   2   0   2   0   2   0   2   0   2   0   2   0   0   2   0   0   2   0   2   0   0   0   0   2   0   0   2   2   2   2   0   2   0   2   2   0   0   0   0   2   0   2   0   2   2   0   2   2   2   0   2   2   2   2   2   0   0   2   2   2   0   0   0
 MK-4-4                 0   0   2   0   2   2   2   0   2   2   2   2   2   0   0   2   0   0   2   0   0   0   2   2   0   0   0   0   2   2   2   0   0   0   0   2   0   0   2   2   0   0   2   2   2   2   2   2   2   0   2   0   0   2   2   0   2   2   0   2   0   2   0   0   0   0   2   2   0   0   2   0   0   0   0   2   0   0   2   2   0   2   0   2   0   2   0   2   2   2   0   0   0   2   0   0   0   2   0   0   2   2   2   0   2   2   0   0   0   0   2   0   2   0   2   2   2   0   0   0   0   0   0   0   2   2   2   0   2   2   0   0   2   0   2   2   0   2   0   2   0   2   0   0   0   2   0   2   0   0   2   0   0   2   0   2   0   0   0   0   2   0   0   2   2   2   2   0   2   0   2   2   0   0   0   0   2   0   2   0   2   2   0   2   2   2   0   2   2   2   2   2   0   2   0   2   2   0   0   0
 MK-4-5                 0   0   2   0   2   2   2   2   2   2   2   2   2   0   0   2   0   0   2   2   0   0   2   2   0   0   0   0   2   0   2   0   0   0   0   2   0   0   2   2   0   0   2   2   2   2   2   2   2   0   2   0   2   2   2   0   2   2   0   2   0   0   0   0   0   0   2   2   0   0   2   0   0   0   0   2   0   0   2   2   0   0   0   0   0   2   0   2   2   0   0   0   0   2   0   2   0   2   0   0   2   2   2   0   2   2   0   0   0   0   2   0   2   2   2   2   2   0   0   0   0   0   0   0   2   2   2   0   2   2   2   2   2   0   2   2   0   0   0   2   0   2   0   2   0   2   0   2   0   0   2   0   0   0   0   2   0   0   0   0   2   0   0   2   2   2   2   0   2   0   2   2   0   0   0   0   2   0   2   0   2   2   0   2   2   2   0   2   2   2   0   2   2   2   0   2   2   0   0   0
 MK-4-6                 0   0   2   2   2   2   2   2   2   2   2   2   2   0   0   2   0   2   2   2   0   0   2   2   0   0   0   0   2   2   2   0   0   0   2   2   0   0   2   2   0   0   2   2   2   2   2   2   2   0   0   0   2   2   0   0   0   2   0   2   0   2   0   0   0   0   2   2   0   2   2   0   2   0   0   2   0   0   2   2   0   0   0   0   0   2   0   2   2   0   0   0   0   2   0   2   0   2   0   0   2   2   2   0   2   2   0   0   0   0   2   0   2   2   2   2   2   0   0   0   0   0   0   2   2   2   2   0   2   2   2   2   2   0   2   2   0   0   0   2   0   2   0   2   0   2   0   2   0   0   2   0   0   0   0   2   0   0   0   0   2   0   0   0   2   2   0   0   2   0   2   2   0   0   0   0   2   0   2   0   2   2   0   2   2   2   0   2   2   2   0   2   2   2   0   2   0   0   0   0
 MK-4-7                 0   2   2   2   2   0   2   2   2   2   2   2   2   0   0   2   0   2   2   0   0   0   2   2   0   0   0   0   0   2   2   0   2   0   2   2   0   0   2   2   0   2   2   2   2   2   2   2   2   0   0   0   2   2   0   0   0   2   0   2   0   0   0   0   0   0   2   2   2   2   2   0   2   0   2   2   0   2   2   2   0   0   0   0   0   0   0   2   2   0   0   0   0   2   2   2   0   2   0   0   2   2   2   0   2   2   0   0   0   0   2   0   2   2   2   2   2   0   0   0   0   0   0   2   2   2   2   0   2   2   2   2   2   0   2   2   0   0   0   2   0   2   0   2   0   0   0   2   2   0   2   0   0   0   0   2   0   0   0   0   2   0   0   0   2   2   0   0   2   0   2   2   0   0   0   0   2   0   2   0   2   0   0   2   2   0   0   0   2   2   0   2   2   0   0   2   0   0   0   0
 MK-4-8                 0   2   2   2   0   0   2   2   2   2   2   2   2   0   0   2   0   2   2   0   0   0   2   2   0   0   0   0   0   2   2   0   2   0   2   2   0   0   2   2   0   2   2   2   2   2   2   2   2   0   0   0   2   2   0   0   0   2   0   2   0   0   0   0   0   0   2   2   2   0   2   0   2   0   2   2   0   2   2   2   0   0   0   0   0   0   0   2   2   0   0   0   0   2   2   2   0   2   0   0   0   0   2   0   2   2   0   2   0   0   2   0   2   2   2   0   2   0   2   2   0   2   0   2   2   2   2   2   2   2   2   2   2   0   2   2   0   0   0   2   0   2   0   2   0   0   0   2   2   0   2   0   0   0   0   2   0   0   0   0   2   0   0   0   0   2   0   2   2   0   2   2   0   0   0   0   2   0   0   0   2   0   0   2   2   0   0   0   0   2   2   2   2   0   0   2   0   2   0   0
 MK-4-9                 0   2   2   2   0   0   2   2   2   2   0   2   2   0   0   2   0   2   2   0   0   0   2   2   0   0   0   2   0   2   2   0   2   0   2   2   0   0   2   2   0   2   2   2   2   2   2   2   2   0   2   0   2   2   2   0   0   2   0   2   0   0   0   0   0   0   2   0   0   0   0   0   2   0   2   2   0   2   2   2   0   0   2   0   2   0   0   2   2   0   0   0   2   2   2   2   0   2   2   0   0   0   2   0   0   2   2   2   0   0   2   0   2   2   2   0   2   0   2   2   0   2   0   0   2   2   2   2   2   2   2   2   2   0   2   0   0   2   0   2   0   2   0   2   0   0   0   2   2   0   2   0   2   0   0   2   0   0   2   0   2   0   0   0   0   2   0   2   2   2   2   2   0   0   0   0   2   0   0   0   2   0   0   2   2   0   0   0   0   0   2   0   2   0   0   2   0   0   0   0
 MK-4-10                0   2   2   2   2   0   2   0   2   2   0   2   2   0   0   2   0   2   2   0   0   2   2   2   0   0   0   2   0   2   2   0   2   0   2   2   0   0   2   2   0   2   2   2   2   0   2   2   2   0   2   0   2   2   2   0   0   2   0   0   0   0   0   0   0   0   2   2   0   0   0   0   2   0   2   2   0   2   2   2   0   0   2   0   2   0   0   2   0   0   0   0   2   2   2   0   0   2   2   0   0   0   2   0   0   2   2   2   0   0   2   0   2   2   2   2   2   0   2   2   0   2   0   2   2   2   2   2   2   2   2   2   2   0   2   0   0   2   0   2   0   2   0   0   0   0   0   2   2   0   2   0   0   0   0   2   2   0   2   0   2   0   0   0   2   2   0   2   2   2   0   2   0   0   0   0   2   2   0   0   2   0   0   2   2   0   0   0   0   0   2   0   2   0   0   2   0   0   0   0
 MK-4-11                0   2   2   0   0   0   2   2   2   2   2   2   2   0   0   2   0   2   2   0   0   2   2   2   0   0   0   2   0   2   2   2   2   0   2   2   0   0   2   2   0   2   0   2   2   0   2   2   2   0   2   0   2   2   2   0   0   2   0   0   0   0   0   0   0   0   2   2   2   2   0   0   2   2   2   0   0   2   2   2   0   0   2   0   2   0   0   2   0   0   0   0   2   2   2   0   0   2   2   2   0   0   2   0   0   2   2   2   2   0   2   0   2   2   2   2   2   0   2   2   0   2   0   2   2   2   2   2   2   2   2   2   2   0   2   0   0   2   0   2   0   2   0   0   0   0   0   2   2   0   2   2   0   0   0   2   2   0   2   2   2   0   0   0   2   2   2   2   2   2   0   2   0   0   0   0   2   2   0   0   2   0   0   2   2   0   0   2   2   0   2   2   2   0   0   2   0   0   0   0
 MK-4-12                0   2   2   0   0   0   2   0   0   2   2   2   2   0   0   2   0   2   2   2   0   2   2   2   0   2   2   2   0   2   2   2   2   0   2   0   0   0   2   2   0   2   0   2   2   0   2   0   2   0   2   0   2   2   2   0   0   2   2   2   0   0   0   0   0   0   0   2   2   2   0   0   2   0   2   0   0   2   2   2   0   0   2   0   2   0   0   2   0   0   0   0   2   2   2   0   0   2   2   2   0   0   2   0   0   2   2   2   2   0   2   0   2   2   2   2   2   0   2   2   0   2   0   0   2   2   2   2   0   0   2   2   2   0   2   0   2   2   0   2   0   2   0   0   0   2   0   2   0   0   2   0   0   0   0   2   2   0   2   2   2   2   0   0   2   2   2   2   2   2   0   2   0   0   0   0   2   2   0   0   0   0   0   2   2   0   0   0   2   0   2   2   2   0   0   2   0   0   0   0
 MK-4-13                0   2   2   0   0   0   2   0   0   0   2   2   0   0   0   2   0   2   2   0   0   2   0   2   0   2   2   2   0   2   2   0   2   0   0   0   0   0   2   2   0   2   0   2   2   0   2   0   2   0   2   0   2   2   2   0   0   2   2   2   0   0   0   0   0   0   0   2   2   2   0   0   2   0   0   0   0   2   2   2   0   0   2   0   2   0   0   2   0   0   0   2   2   2   2   0   2   2   2   2   0   0   2   0   0   2   2   2   2   0   0   0   2   2   0   2   2   0   2   2   0   2   0   0   2   0   2   2   0   0   2   2   2   0   2   0   2   0   0   2   2   2   0   0   0   0   0   0   0   0   0   2   0   0   0   2   2   0   2   2   2   2   0   2   2   2   2   2   2   2   2   2   0   0   0   0   2   2   0   0   0   0   0   2   2   0   0   0   2   0   0   2   0   0   0   2   0   0   0   0
 MK-4-14                2   2   2   0   0   0   2   0   0   2   2   2   0   0   0   2   0   2   2   0   0   2   2   2   0   2   2   2   0   2   2   0   0   0   0   0   2   0   2   2   2   2   2   2   2   0   2   0   2   2   2   0   2   2   2   0   0   2   2   2   0   0   0   0   0   0   0   2   2   0   0   0   2   0   0   0   0   2   2   2   2   2   2   0   2   0   0   2   0   0   0   2   2   2   2   0   2   2   2   2   0   2   2   0   0   2   2   2   2   0   0   0   2   2   0   2   2   0   2   2   0   2   0   0   2   0   2   2   0   0   0   2   2   0   0   2   2   0   0   2   2   2   0   0   0   0   0   0   0   0   0   2   0   0   0   2   2   0   2   2   2   2   0   2   2   2   2   2   0   2   2   2   0   0   0   0   0   0   0   0   2   2   0   2   2   0   0   0   2   0   0   2   0   0   0   2   0   0   0   0
 MK-4-15                2   0   2   0   0   2   2   2   0   2   2   2   0   0   2   2   0   2   2   0   0   2   0   2   0   2   0   2   0   2   2   0   0   0   2   0   2   0   2   2   2   2   0   0   2   0   2   0   2   2   2   0   0   2   2   0   0   2   2   2   0   0   0   0   0   0   0   2   0   0   0   2   2   2   0   2   0   2   2   2   2   2   2   0   2   0   0   2   0   0   0   2   2   2   2   0   0   2   2   2   0   2   2   0   0   2   2   2   2   0   0   0   2   2   2   2   2   0   2   2   0   2   0   0   0   0   2   2   0   0   0   0   2   0   0   2   2   0   0   2   2   2   0   0   0   0   0   0   0   0   0   2   0   0   0   2   0   0   2   2   2   2   0   0   2   2   2   2   0   2   2   2   0   0   0   0   2   0   0   0   2   2   0   2   2   0   0   0   2   0   0   2   0   0   0   2   0   0   0   0
 MK-4-16                2   0   2   0   0   2   2   2   0   2   2   2   0   0   2   2   0   2   2   0   0   2   0   2   0   2   0   2   0   2   2   0   0   0   2   0   2   0   2   2   2   2   0   0   2   0   0   0   2   2   2   0   0   2   2   0   0   2   2   2   0   0   0   0   0   0   0   2   0   0   0   2   2   2   0   2   0   2   2   2   2   2   2   0   2   0   2   2   0   0   0   2   2   2   0   0   0   2   2   2   0   2   2   0   0   2   2   0   2   0   0   0   2   2   2   2   0   0   0   0   0   2   0   2   0   0   2   2   0   0   0   0   2   0   0   2   0   0   0   2   2   2   0   0   0   2   0   0   0   0   0   2   0   0   0   2   0   0   0   2   2   2   0   2   2   2   2   2   0   2   2   2   0   0   0   0   2   0   0   0   2   2   0   2   0   0   0   2   0   0   0   2   0   0   0   2   0   0   0   0
 MK-5-1                 2   0   0   2   2   0   0   0   2   2   2   2   0   2   2   2   0   2   2   0   0   0   2   2   2   2   0   2   2   2   0   0   0   2   0   2   0   2   2   2   0   0   2   2   2   2   2   2   0   0   2   2   0   2   0   2   0   0   0   0   0   2   2   0   2   0   0   2   2   2   2   0   2   2   2   0   2   0   0   2   0   0   0   0   2   0   2   2   0   0   0   2   0   2   2   2   0   2   0   0   0   2   2   2   2   0   0   0   0   2   0   0   2   0   2   0   2   2   0   2   2   0   2   0   0   0   0   2   2   0   2   2   2   0   0   0   0   0   2   0   0   2   0   2   2   0   0   0   0   2   2   0   0   0   0   0   2   0   2   2   2   0   2   0   0   0   2   0   0   0   0   2   2   2   0   0   2   0   2   0   2   2   2   2   2   2   2   2   0   0   2   2   0   2   2   0   0   0   2   0
 MK-5-2                 2   0   0   2   2   0   0   0   2   2   2   2   0   2   2   2   0   2   2   0   0   0   2   2   2   2   0   2   2   2   0   0   0   2   0   2   0   2   0   0   0   2   2   2   2   2   2   2   0   0   2   2   0   2   0   2   0   0   0   0   2   2   2   0   2   0   0   2   2   2   2   2   2   2   2   2   2   0   0   2   0   0   0   0   2   0   2   2   0   0   0   2   0   2   2   2   0   2   0   0   0   2   2   2   2   0   2   0   0   2   0   2   2   0   0   0   2   2   0   2   2   0   2   0   0   0   0   2   2   0   2   2   2   0   0   0   0   0   2   0   0   2   0   2   2   0   0   0   0   0   2   0   0   2   0   0   2   0   2   2   2   0   2   0   0   2   2   0   0   0   2   2   2   2   2   0   2   0   2   0   2   2   2   2   2   2   2   0   0   0   2   2   0   2   2   0   0   0   2   2
 MK-5-3                 2   0   0   2   0   0   0   0   0   2   2   2   0   2   2   2   2   2   2   0   0   0   2   2   2   2   0   2   2   2   0   2   0   0   0   2   0   0   0   0   0   2   2   2   2   2   2   2   0   0   2   2   0   2   0   2   0   2   0   0   2   2   2   2   2   0   0   2   2   2   2   2   2   2   2   2   2   0   0   2   0   0   0   0   2   0   2   2   0   0   0   2   0   2   2   0   0   0   0   0   0   2   2   2   0   0   0   0   2   2   0   2   2   0   0   0   2   2   0   2   2   0   2   0   0   0   0   2   2   0   0   0   2   0   0   0   0   0   2   0   0   2   0   0   2   0   0   0   0   0   2   0   2   0   2   0   2   0   2   0   0   0   2   0   2   2   2   0   0   0   2   2   2   2   2   0   2   0   2   0   2   2   2   0   2   2   2   2   0   0   2   2   0   2   2   0   0   0   2   2
 MK-5-4                 2   0   0   2   0   0   0   0   0   2   2   2   0   2   2   2   2   2   2   0   2   2   2   2   2   2   0   2   2   2   0   2   0   0   0   2   0   0   0   2   0   2   2   2   2   2   2   2   0   2   2   0   0   2   0   2   0   0   0   0   2   2   2   2   2   0   0   2   2   0   2   2   2   0   2   2   2   0   0   2   0   0   0   0   2   0   2   2   0   0   0   2   0   0   2   2   0   0   2   0   0   2   0   2   0   0   0   0   2   2   0   2   2   0   2   0   2   2   0   2   2   0   2   0   0   0   0   0   2   0   0   0   2   0   0   0   0   2   2   0   0   2   0   0   2   0   0   0   0   0   2   0   2   0   0   0   2   0   0   0   0   0   2   0   2   2   0   2   0   0   2   2   2   2   2   0   0   0   2   0   2   0   2   0   2   2   0   0   0   0   2   2   0   2   2   0   0   0   2   2
 MK-5-5                 2   0   0   2   2   0   0   0   0   2   2   2   0   2   2   2   2   2   2   0   2   2   0   2   2   2   0   2   0   2   0   2   0   0   0   0   0   0   0   2   0   2   2   2   2   2   2   2   0   2   2   0   0   2   0   2   0   0   0   0   2   2   2   2   2   0   0   2   2   0   2   2   2   0   2   2   2   0   0   2   0   0   0   0   0   0   2   2   0   0   0   2   0   0   2   2   0   0   2   0   0   2   0   2   0   0   2   0   2   2   0   2   2   0   2   0   2   2   0   2   2   0   2   0   0   0   0   0   2   0   0   0   2   0   0   0   0   2   2   0   0   2   0   0   0   0   0   0   0   0   2   0   2   0   2   0   0   2   0   0   0   0   2   0   2   2   0   2   0   0   2   2   2   2   2   0   0   0   2   0   2   0   2   0   0   2   0   0   0   0   2   2   0   2   2   0   0   0   2   2
 MK-5-6                 2   0   0   2   2   0   0   0   0   2   2   2   0   2   2   2   2   2   2   0   2   2   0   2   2   2   0   2   0   0   2   2   0   0   0   0   0   0   0   2   0   2   2   2   2   2   2   2   0   2   2   0   0   2   0   2   0   0   0   0   2   2   2   2   2   0   0   0   2   0   2   2   2   0   2   2   2   0   0   2   2   0   0   0   0   0   2   2   0   0   0   2   0   0   2   2   0   0   2   0   0   2   2   2   0   0   2   0   2   2   0   0   2   0   2   0   2   2   0   2   2   0   2   0   0   0   0   2   2   0   0   0   2   0   0   0   0   2   2   0   0   2   0   0   0   0   0   0   0   0   2   0   2   0   2   0   0   2   0   0   0   0   0   0   2   2   0   2   0   0   2   2   2   2   2   0   0   0   2   0   2   0   2   0   0   2   0   0   0   0   2   2   2   2   2   0   0   0   2   2
 MK-5-7                 2   0   0   2   2   0   0   0   0   2   2   2   0   2   2   2   2   0   2   0   2   2   0   2   2   2   0   2   0   0   2   2   0   0   0   0   0   0   0   2   0   2   2   2   2   2   0   2   0   2   2   2   0   2   0   2   0   0   0   0   2   2   2   2   2   0   0   0   2   2   2   2   2   0   0   2   2   0   0   2   0   0   0   0   0   0   2   2   0   0   0   2   0   0   2   2   0   0   2   0   0   2   2   2   0   0   2   0   0   2   0   0   2   0   0   0   2   0   0   2   2   0   2   0   0   0   0   2   2   0   0   0   2   0   0   0   0   0   0   0   0   2   0   0   0   0   0   0   0   0   2   0   2   0   2   0   0   2   0   0   0   0   0   0   2   2   0   0   0   0   2   2   2   2   0   0   0   2   2   2   2   0   2   0   0   2   0   0   0   0   2   2   2   2   2   0   2   0   0   0
 MK-5-8                 0   0   2   2   2   0   2   0   0   2   0   2   0   2   2   2   2   0   2   0   2   2   0   2   2   2   0   2   0   0   2   2   0   0   0   0   0   0   0   2   0   2   2   2   2   2   0   2   0   2   2   0   0   2   0   2   2   0   0   0   2   2   0   2   2   0   0   0   2   2   2   2   2   0   0   2   2   0   0   2   0   0   0   0   0   0   2   2   0   2   0   2   0   0   2   2   0   0   2   0   0   2   2   2   0   0   2   2   0   2   0   0   2   0   0   0   2   0   0   2   2   0   0   2   0   0   0   2   0   0   0   2   2   0   0   0   0   2   0   0   0   2   0   2   0   0   0   0   0   0   2   0   2   0   2   0   0   2   0   0   0   0   0   0   0   2   0   0   0   0   2   2   2   2   0   0   0   2   0   2   2   0   2   2   0   2   0   0   0   0   2   2   2   2   2   0   2   0   0   0
 MK-5-9                 0   0   2   2   2   0   0   0   0   2   0   2   0   2   0   2   2   0   2   0   2   2   0   2   2   2   0   2   0   0   2   0   0   0   0   0   0   0   0   2   0   2   2   2   2   2   0   2   2   2   2   0   0   2   0   2   2   0   0   0   2   2   0   2   2   0   0   0   2   2   2   0   2   0   2   2   2   0   2   2   0   0   0   0   0   0   2   2   0   2   0   2   2   0   2   2   0   0   2   0   0   2   2   2   0   2   2   0   0   2   0   0   2   0   0   0   2   0   0   0   2   0   0   2   0   0   0   0   0   0   0   2   2   0   2   0   0   2   0   0   0   2   0   2   0   0   0   0   2   2   2   0   2   0   2   0   0   2   0   0   0   0   0   0   0   2   0   0   0   2   2   2   2   2   0   0   0   2   0   2   2   0   2   2   0   2   0   0   0   0   2   2   2   2   2   0   2   0   0   0
 MK-5-10                0   0   0   2   2   2   0   0   0   2   0   2   2   2   0   2   2   0   0   0   2   2   0   2   2   2   2   2   0   0   2   0   0   0   0   0   0   0   0   2   0   2   2   2   2   2   0   2   2   2   0   0   0   2   0   2   2   0   2   0   2   2   0   2   0   0   0   0   2   2   2   2   2   0   2   2   2   2   2   2   0   0   0   0   2   0   2   2   0   2   0   2   2   0   2   0   0   0   2   0   0   2   2   2   0   2   2   0   0   2   0   0   2   0   0   0   2   0   0   0   2   0   0   2   0   0   0   0   0   0   0   2   2   0   2   0   0   2   0   0   2   2   0   2   0   0   0   0   2   2   2   0   2   0   2   0   0   2   0   0   0   0   0   0   0   2   0   0   0   2   2   2   2   2   0   0   0   2   0   2   2   0   2   2   0   2   0   0   0   0   2   2   2   2   2   2   2   0   0   0
 MK-5-11                0   0   0   2   2   2   0   0   0   2   0   2   0   2   0   2   2   0   0   0   2   2   0   2   2   2   2   2   2   0   2   0   2   0   0   0   0   0   0   2   2   2   2   2   2   2   0   2   2   2   0   0   0   2   0   2   2   0   2   0   2   0   0   0   0   0   0   0   2   2   2   2   0   0   2   2   2   2   2   2   0   0   0   0   0   2   2   2   0   2   0   2   2   0   2   0   0   0   0   0   2   2   0   2   0   2   2   0   0   2   0   2   2   0   0   2   2   0   2   0   2   0   0   2   0   0   2   0   0   0   0   2   2   0   2   0   0   2   2   0   2   2   0   2   0   0   0   2   2   2   2   0   2   0   2   0   0   2   0   0   0   0   0   0   0   2   0   0   0   2   2   2   2   2   0   0   0   2   0   2   2   0   2   2   0   2   0   0   0   0   2   0   2   2   2   0   2   0   0   0
 MK-5-12                0   0   0   2   2   2   0   0   0   2   0   2   0   2   0   2   2   0   0   0   2   0   2   2   2   2   2   2   0   0   2   0   2   2   0   0   0   0   0   2   2   2   2   2   2   2   0   2   2   2   2   0   0   2   0   2   2   2   2   0   2   0   0   0   0   0   2   0   2   2   2   0   0   0   2   2   2   0   2   2   0   2   0   0   0   2   2   2   0   2   0   2   2   0   0   0   0   0   2   0   2   2   0   2   0   2   2   0   0   2   0   2   2   0   2   2   2   2   2   0   2   0   0   2   0   0   2   0   0   0   2   2   2   0   2   0   0   2   2   0   2   2   0   2   0   0   0   2   2   2   2   0   2   0   2   0   0   0   2   2   0   2   0   0   0   2   0   0   0   2   0   2   2   2   0   2   0   2   0   2   0   0   2   2   2   0   0   0   0   0   2   0   2   2   2   0   0   0   0   0
 MK-5-13                0   0   0   0   2   2   0   0   2   2   0   2   0   2   0   2   0   0   0   0   2   0   0   2   2   2   2   2   0   0   2   0   2   0   0   0   0   0   0   2   0   2   2   2   2   2   0   2   2   2   0   0   0   2   0   2   2   2   0   0   2   0   0   0   0   0   2   0   2   2   2   0   0   0   2   2   2   0   2   2   0   0   0   0   0   2   2   2   0   2   0   2   2   0   0   0   0   0   2   0   2   2   0   2   0   0   2   0   0   2   2   2   2   0   2   2   2   2   2   2   2   0   0   2   0   0   2   0   0   0   2   2   2   0   2   0   0   2   2   0   0   2   0   2   0   0   0   2   0   2   2   0   0   0   0   0   0   0   2   2   0   2   0   0   2   2   0   0   0   2   0   2   2   2   0   2   0   2   0   0   0   0   2   2   2   0   0   2   0   0   0   0   2   2   2   0   0   0   0   0
 MK-5-14                0   0   0   0   2   2   2   0   2   2   0   0   0   2   0   2   0   2   0   0   2   0   0   2   2   2   2   2   0   2   2   0   2   0   0   2   0   0   0   2   0   2   2   2   2   2   0   2   2   2   2   0   0   2   2   0   0   2   0   2   2   0   0   0   0   0   2   0   2   0   2   0   0   0   2   2   2   2   2   2   2   0   0   0   0   2   2   2   2   2   0   2   2   0   0   0   0   0   2   0   2   2   0   2   0   0   2   0   0   2   2   0   2   0   0   2   2   2   2   2   2   0   0   2   0   0   2   0   0   0   2   2   2   0   0   2   0   2   2   0   0   2   0   2   0   0   0   2   0   2   2   0   0   0   0   0   0   0   2   2   0   2   0   0   2   2   0   2   0   2   0   2   2   2   0   2   0   2   0   0   0   0   2   2   2   0   0   2   0   0   0   0   2   2   2   0   0   0   0   0
 MK-5-15                0   0   0   0   2   2   2   0   2   2   0   0   2   2   0   2   0   2   0   0   2   0   0   2   0   2   0   2   0   2   2   0   2   0   0   2   0   0   0   2   0   0   2   2   2   2   0   2   2   2   2   0   0   2   2   0   0   0   0   2   2   0   0   0   0   0   0   0   2   0   2   0   0   0   2   2   2   2   2   2   0   0   0   0   0   2   2   2   2   2   0   2   2   0   2   0   2   0   2   0   2   2   0   2   0   0   2   2   0   2   2   0   2   0   0   2   2   2   2   2   2   2   0   2   0   0   2   0   0   0   0   2   2   0   0   2   2   2   2   0   0   2   0   2   0   0   0   2   0   2   2   0   0   0   0   0   0   2   2   2   0   2   0   2   2   2   0   2   0   2   0   2   2   2   0   2   0   2   0   0   0   0   2   2   2   0   0   2   0   0   0   0   2   2   2   0   0   0   0   0
 MK-5-16                0   0   0   0   0   2   2   0   0   2   0   0   2   2   0   2   0   2   0   0   2   0   0   2   0   2   0   2   0   2   2   0   2   0   0   2   0   0   0   2   0   0   2   2   2   2   0   2   2   2   2   0   2   2   2   0   0   0   0   0   2   0   0   0   0   0   0   0   2   0   2   0   0   0   2   2   2   2   2   2   0   0   0   0   0   2   2   2   2   2   0   2   2   0   2   0   2   0   2   0   2   2   0   0   0   0   2   2   0   2   0   0   2   0   0   2   0   2   0   2   0   2   0   2   0   0   2   0   0   0   0   2   2   0   0   2   2   0   2   2   0   2   2   2   2   0   0   2   0   2   2   0   0   0   0   0   0   2   2   2   0   2   0   2   2   2   0   2   0   2   0   2   0   2   0   2   0   2   0   0   0   0   2   0   2   0   0   2   0   0   0   0   2   2   2   2   0   0   0   0
 MK-6-1                 0   2   2   2   2   2   0   2   0   2   2   2   2   2   0   2   2   0   0   2   0   2   0   0   2   0   0   0   2   2   2   2   2   0   2   0   0   0   2   2   0   2   2   0   0   2   2   0   2   2   0   2   0   0   2   2   0   2   0   2   2   0   0   0   2   0   2   0   0   0   2   2   0   2   0   2   2   0   2   0   2   0   2   2   0   0   2   2   0   2   2   2   2   2   2   2   0   2   2   0   2   2   2   0   0   2   2   0   0   0   2   0   0   0   0   0   2   0   2   0   2   2   0   0   2   0   0   2   2   2   0   0   0   2   2   2   0   0   0   0   2   2   0   2   2   0   2   2   0   0   2   2   2   2   2   0   0   2   2   2   0   2   2   0   2   2   0   2   2   2   0   2   2   0   0   2   0   0   2   2   0   2   2   0   2   2   2   0   0   2   0   0   0   0   0   2   2   2   0   0
 MK-6-2                 0   2   2   2   0   2   0   2   0   2   2   2   2   2   0   2   2   0   0   2   0   2   0   0   2   0   0   0   0   2   2   2   2   0   2   0   0   0   2   2   0   2   2   0   2   2   2   0   2   2   0   2   0   0   2   2   0   2   0   2   2   0   0   0   2   0   2   2   0   0   2   0   0   2   2   2   2   2   2   0   2   0   2   0   0   0   2   2   0   2   2   2   2   0   2   0   0   2   2   0   2   2   2   0   0   2   2   0   0   0   2   0   0   2   0   0   2   0   0   0   2   2   2   0   2   0   0   2   2   2   0   0   0   2   0   2   0   0   0   0   2   0   0   2   0   0   2   0   0   0   2   2   2   2   2   0   0   2   2   2   0   2   2   0   2   2   0   2   2   0   0   2   2   0   0   2   0   0   2   2   0   2   2   0   2   2   2   0   0   2   0   0   0   0   0   2   2   2   0   0
 MK-6-3                 0   2   2   2   0   2   0   2   2   2   2   2   0   2   0   2   2   0   0   0   2   2   0   0   2   0   0   0   0   2   2   2   2   0   2   0   0   2   2   2   0   2   2   0   2   0   2   0   2   0   0   2   0   0   2   2   0   2   2   2   2   0   0   0   2   0   2   2   0   0   2   0   0   2   2   2   2   2   2   2   2   0   2   0   0   0   2   2   0   2   2   2   2   0   2   0   0   2   2   0   2   2   2   0   0   2   0   0   0   0   2   0   0   2   0   0   2   0   0   0   2   2   0   0   2   2   0   2   2   2   0   0   0   2   0   2   0   0   0   0   2   0   0   2   0   0   2   0   0   0   2   2   2   2   0   0   0   2   2   2   0   2   0   0   0   2   0   2   2   2   0   2   2   0   0   2   0   0   2   2   2   2   2   0   0   2   2   0   0   2   0   0   2   0   0   2   2   2   0   0
 MK-6-4                 0   2   2   2   0   2   0   2   2   2   2   2   0   2   0   2   2   0   0   0   2   2   0   0   2   2   0   0   2   0   2   2   2   2   0   0   0   2   0   0   0   2   2   0   0   0   2   0   0   0   0   2   0   0   2   2   0   2   2   2   2   0   0   0   2   0   0   2   0   0   2   0   0   2   2   2   2   2   2   2   2   0   2   0   0   0   2   2   0   0   0   2   0   2   0   0   0   2   2   0   2   2   2   0   0   2   0   0   0   0   2   0   0   2   0   0   2   0   0   0   2   2   0   0   2   2   0   2   2   2   0   0   0   2   0   0   0   0   0   2   2   0   0   2   0   0   0   2   0   0   2   2   0   0   0   0   0   2   2   2   0   2   0   0   0   2   0   2   2   2   2   2   2   0   0   2   0   0   2   2   2   2   2   0   0   2   2   0   0   2   0   0   2   0   0   2   2   2   0   0
 MK-6-5                 0   2   2   2   0   2   0   2   2   0   2   2   0   2   0   2   0   0   0   0   2   2   0   0   2   2   2   0   2   0   2   2   2   2   0   0   0   2   0   0   0   2   2   0   0   0   2   0   0   0   0   2   0   0   0   2   0   0   2   2   2   0   0   0   0   0   0   2   0   0   0   0   2   2   2   2   2   2   2   2   2   0   2   0   0   0   2   2   0   2   0   2   0   2   0   0   0   0   2   0   2   2   2   0   2   2   0   0   0   0   2   0   0   2   0   0   2   0   0   0   2   2   0   0   0   2   0   2   2   2   0   0   2   2   0   0   0   0   0   2   2   0   0   2   0   0   0   2   0   2   2   2   0   0   0   0   2   2   2   2   0   2   2   0   0   2   0   2   2   2   2   2   2   0   0   2   2   0   2   2   2   2   2   0   0   2   0   0   0   2   0   0   2   0   0   2   2   2   0   0
 MK-6-6                 0   2   2   0   2   2   0   2   2   0   2   2   0   2   0   2   0   2   0   2   2   2   0   0   2   2   2   0   2   0   2   2   2   0   2   0   0   2   0   0   0   2   2   2   0   0   2   0   0   2   0   2   0   0   0   2   0   0   2   2   2   0   0   0   0   0   0   2   0   0   0   0   2   2   2   2   2   2   0   2   0   2   2   0   0   0   2   2   0   2   0   2   0   2   0   0   0   0   2   0   2   2   2   0   2   2   0   0   0   0   2   0   0   2   0   0   2   2   0   0   2   2   0   0   2   2   2   2   2   2   0   0   2   2   0   0   0   0   0   2   2   0   0   2   0   0   0   2   0   2   2   2   0   2   0   0   2   2   2   2   0   2   2   0   0   2   0   2   0   2   2   2   2   0   0   2   2   0   2   2   2   2   2   0   0   2   0   0   0   2   0   0   2   0   0   2   2   2   0   0
 MK-6-7                 0   2   2   0   2   2   0   2   2   0   2   2   0   2   0   2   0   2   0   2   2   2   0   0   2   2   2   0   0   0   2   2   2   0   2   0   0   2   2   0   0   2   2   2   0   0   2   0   0   2   0   0   0   0   0   2   0   0   2   0   2   0   0   0   0   0   2   2   0   0   0   0   2   2   2   2   2   2   0   2   2   2   2   0   0   2   2   2   0   2   2   2   0   2   0   0   0   2   2   0   2   2   2   0   2   2   0   0   0   0   2   0   0   2   0   0   2   2   0   0   2   2   0   0   2   2   2   2   2   2   0   0   2   2   0   0   2   2   0   2   2   0   0   2   2   0   0   2   0   2   2   2   0   0   0   0   2   2   2   2   0   2   2   0   0   2   0   2   0   2   2   2   2   0   0   2   2   0   2   2   2   2   2   0   0   2   0   0   0   2   0   0   2   0   0   2   2   2   0   0
 MK-6-8                 0   2   2   0   2   2   0   2   2   0   2   2   0   2   0   2   0   2   0   2   2   2   0   0   2   2   0   0   0   0   2   2   2   0   2   0   0   2   2   2   0   0   2   2   0   0   2   0   0   2   0   0   0   0   0   2   0   0   2   0   2   0   0   0   0   0   2   2   0   0   0   0   2   2   2   2   0   2   0   2   2   2   2   0   0   2   2   2   0   2   2   2   0   2   0   0   0   2   0   0   2   2   2   0   2   2   0   0   0   0   2   0   0   0   0   0   2   2   0   0   2   2   0   0   2   2   0   0   2   2   0   2   2   2   0   0   2   2   0   0   2   0   0   2   0   0   2   2   0   2   2   0   0   0   0   0   2   2   2   2   0   2   2   0   0   2   0   2   0   2   2   0   2   0   0   0   2   0   2   0   2   2   2   0   0   2   0   0   0   2   0   0   2   0   0   2   2   2   0   0
 MK-6-9                 2   2   2   0   2   2   2   2   2   0   2   2   0   2   0   2   0   2   0   2   2   2   0   0   2   2   0   0   0   0   2   2   2   0   2   0   0   2   0   2   0   0   2   2   0   0   2   0   0   2   0   0   0   2   0   2   0   0   2   0   2   0   0   0   0   0   2   0   0   0   2   0   2   2   2   2   0   2   0   2   2   2   2   0   0   2   2   2   0   2   2   2   0   2   0   0   0   2   0   0   2   2   2   0   2   2   0   0   2   0   2   0   0   0   0   0   2   2   0   2   2   2   0   0   2   2   0   0   2   2   0   2   2   2   0   0   0   2   0   0   2   0   0   2   0   0   2   2   0   2   0   0   2   0   0   0   2   2   2   2   0   2   2   0   0   2   0   2   0   2   2   0   2   0   0   0   2   0   2   0   2   2   0   0   0   2   0   0   0   2   0   0   2   0   0   0   2   0   0   2
 MK-6-10                2   0   2   2   2   2   2   2   2   0   2   2   0   2   0   2   0   0   0   2   2   2   0   0   0   2   0   0   0   0   2   2   0   2   2   2   0   2   0   2   0   0   2   2   0   2   2   0   0   2   2   0   0   2   0   2   0   0   2   2   0   0   0   0   0   2   0   0   0   0   2   0   2   2   2   2   0   2   0   2   2   2   2   0   0   2   0   2   0   2   2   2   0   2   0   0   0   2   0   0   2   2   2   0   2   2   0   0   2   0   2   0   0   0   0   2   2   2   2   2   2   2   0   0   2   2   0   0   2   2   0   2   2   2   0   0   0   2   0   0   0   0   0   2   0   0   2   2   0   2   0   0   2   0   0   0   2   2   2   2   0   2   2   0   0   2   0   2   0   2   2   0   2   2   0   0   2   0   2   0   2   2   0   0   2   2   0   0   0   2   0   0   2   2   0   0   2   0   0   2
 MK-6-11                2   2   2   2   2   2   2   2   2   0   2   2   0   2   0   2   0   0   0   2   2   2   0   0   0   2   0   0   0   0   2   2   0   2   2   2   0   2   0   2   0   0   0   2   0   2   2   0   0   2   0   0   0   0   0   2   0   0   2   2   0   0   0   0   0   2   0   2   0   0   2   0   2   2   2   2   0   0   0   2   2   2   0   0   0   2   0   2   0   2   2   2   0   2   2   0   0   2   0   0   2   2   2   0   2   2   0   0   2   0   2   2   0   0   0   2   0   2   2   2   2   2   0   0   2   2   2   0   2   2   0   2   2   2   2   0   0   2   0   0   2   0   0   2   0   0   2   2   0   2   0   0   2   0   2   0   2   2   2   0   0   2   2   0   0   2   0   2   0   0   2   2   2   2   0   0   2   2   2   0   2   2   0   0   2   2   0   2   0   2   0   0   2   2   0   0   2   0   0   0
 MK-6-12                2   2   2   2   2   2   2   2   2   0   2   2   0   2   0   2   0   0   0   2   2   2   2   0   0   2   0   0   0   0   2   2   0   2   2   2   2   2   2   2   0   0   0   2   0   0   2   0   0   2   0   0   0   0   0   2   2   0   2   0   0   0   0   0   0   2   0   2   0   0   2   0   2   2   2   2   0   0   0   2   2   2   0   0   0   0   0   2   0   2   2   2   0   2   2   2   0   2   0   0   2   2   2   0   2   0   0   0   2   0   2   2   0   0   0   2   0   2   2   2   2   2   0   0   0   2   2   0   2   0   0   2   2   2   2   0   0   2   2   0   2   0   0   2   0   0   2   2   0   0   0   0   2   0   2   0   2   2   2   0   0   0   2   0   0   2   0   2   0   0   2   2   2   2   0   0   0   2   2   0   2   2   0   0   2   2   0   2   2   2   0   0   2   0   0   0   2   0   0   0
 MK-6-13                2   2   2   2   2   2   2   2   2   2   2   2   0   2   0   2   0   0   0   2   2   2   2   0   0   2   0   0   0   0   2   2   0   2   2   2   2   2   2   2   0   0   0   2   0   0   2   0   0   2   0   0   0   2   0   2   2   0   2   0   0   0   0   0   0   2   0   2   0   0   2   0   2   2   2   2   0   0   0   2   0   2   0   2   2   2   0   2   0   0   2   0   2   2   2   2   0   2   0   0   0   2   2   0   2   0   0   0   2   0   2   0   0   0   0   2   0   2   2   2   2   2   0   0   0   2   2   0   2   0   0   2   2   2   0   0   0   2   2   0   0   0   0   2   0   0   2   2   2   0   0   0   2   0   2   0   2   0   2   0   0   0   2   0   0   2   0   2   0   0   2   2   2   2   0   0   0   2   0   0   2   2   0   0   2   2   0   2   2   2   0   0   2   0   0   0   2   0   0   2
 MK-6-14                2   2   0   2   2   2   2   2   2   2   2   2   0   2   0   0   2   0   0   2   2   2   2   0   0   2   2   0   0   0   2   2   0   2   2   2   2   2   2   2   0   0   0   2   0   0   2   0   0   0   0   0   0   2   0   2   2   2   0   2   0   0   0   0   0   2   0   2   0   0   2   0   2   2   2   2   0   0   0   2   0   2   0   2   2   0   0   2   0   0   2   0   2   2   2   2   0   2   0   0   0   2   2   2   2   0   0   0   2   0   2   0   0   0   0   2   2   2   2   2   2   2   0   0   0   2   2   0   2   0   2   2   2   2   2   0   0   2   2   0   0   0   0   2   0   2   2   2   0   0   0   0   0   0   2   0   2   0   2   0   0   2   2   0   2   2   0   2   0   0   0   2   2   2   0   0   0   2   0   0   2   2   0   0   2   2   2   2   2   2   0   0   0   0   0   0   2   0   0   2
 MK-6-15                2   0   2   2   2   0   2   2   2   2   2   2   0   2   0   0   2   0   0   2   2   2   0   0   0   2   2   0   0   0   2   2   0   2   2   0   0   2   2   2   0   0   0   2   0   0   2   0   0   0   0   0   0   2   0   2   2   2   0   0   0   0   0   0   0   2   0   2   0   0   2   0   2   2   2   2   0   0   0   2   0   2   0   2   2   0   0   2   0   0   2   0   2   2   2   2   0   2   0   0   0   2   2   2   2   0   0   0   2   0   2   0   0   0   0   0   2   0   0   2   2   2   0   0   0   2   0   0   2   0   2   0   2   2   2   0   0   2   2   0   0   0   0   2   2   2   2   0   0   0   0   0   0   0   2   0   2   0   2   0   0   2   2   0   2   2   0   2   0   0   0   2   2   2   0   0   0   2   0   0   2   2   0   0   2   2   2   2   2   0   0   0   0   0   0   0   2   0   0   2
 MK-6-16                2   0   2   2   2   0   2   2   2   2   0   2   0   2   0   0   2   0   0   2   2   2   0   0   0   2   2   0   0   2   0   2   0   2   2   0   0   2   0   2   2   0   0   2   0   0   2   0   0   0   0   0   0   2   0   2   2   0   0   0   2   0   0   0   0   0   0   2   0   0   2   0   2   2   2   2   0   0   2   2   0   2   2   2   2   0   0   2   0   0   2   0   2   2   2   2   0   0   0   0   2   2   2   2   2   0   0   0   2   0   2   2   0   0   0   0   2   0   0   2   2   2   0   0   0   2   0   0   2   0   2   0   2   2   2   0   0   2   2   0   0   2   0   2   2   0   2   0   0   0   0   0   0   0   2   0   2   0   2   0   0   2   2   0   2   2   0   2   0   0   0   2   0   2   0   0   0   2   0   0   2   2   0   0   2   2   2   2   2   0   0   2   0   0   0   0   2   0   0   2
 
!****************************************** Phenotypic Data **********************************************************
!-100.0 is resevred for missing phenotype
SimulatedTrait1        14.9954   16.7110   15.6632   15.4226   13.4890   16.6177   15.8154   16.5776   15.4161   13.1718   16.4475   13.8387   15.8501   15.4949   16.7678   15.3513   14.6797   15.7739   12.5968   13.2689   13.2295   14.6757   16.6947   14.0214   15.4461   16.4234   14.5863   13.2441   14.6980   13.9666   14.2202   14.0447   14.5410   13.8823   13.7965   12.5078   15.2103   14.3100   14.7086   14.9476   15.1018   16.6418   13.9624   17.7988   15.0564   13.6385   16.3991   13.8016   13.7227   16.4988   13.0751   15.8685   15.2048   13.3669   14.5461   13.0957   14.6553   14.5912   15.8989   15.3978   14.3572   16.0728   13.8801   16.1090   14.5667   14.9266   14.8843   12.8702   13.4595   14.1637   14.1645   15.1499   15.9579   17.1931   14.3668   15.1616   15.6784   14.9779   13.9829   13.0601   14.3854   14.2165   12.8460   13.1403   15.9278   13.2942   14.5532   16.2659   14.4866   14.4636   16.1069   14.5241   15.4529   15.7119   17.7650   12.3270   15.8764   15.2946   13.8307   16.0008   14.1964   15.7545   14.4681   14.9588   13.2112   16.2639   14.8264   15.6877   14.8499   14.0788   15.3789   17.5584   15.2785   12.6150   15.1340   14.7504   16.7532   12.7422   13.9846   14.4242   13.6981   15.4569   14.1374   14.5838   14.5381   14.2669   15.2077   13.7677   13.8379   13.5195   16.2386   16.0846   15.5731   13.8382   16.6454   16.6887   16.0080   14.9855   13.4242   15.6443   13.5603   13.7540   14.6082   14.3286   16.7456   15.1215   16.4199   13.6089   16.3317   14.3264   16.2809   14.9767   17.4132   15.7299   14.8687   16.5841   17.4646   15.0672   14.3922   16.7501   16.4094   14.2968   12.0721   15.3270   14.4414   16.7187   17.3822   14.8865   14.7038   15.4238   15.7250   14.5330   14.2006   15.1496   16.3233   13.6534   15.0336   15.6229   17.0548   16.0506   15.6240   14.6031   15.4070   14.3256   14.3897   14.0879   14.9662   14.0569   15.7183   14.4966   17.1954   13.5340   15.2976   13.6118   14.5120   16.7168   14.1884   15.5609   17.0332   15.3756
SimulatedTrait2        10.5145    9.1054    8.7946    9.3218   10.1010    9.5652    9.0507    9.3129   10.8580   10.3648    9.5734    9.3217    9.8858    9.3151    8.8976    9.5349   10.0646    9.4086   11.9003   10.3093    9.6054   10.0299    9.7607   10.5943   10.2980   10.5352   10.4455   10.9197   10.9153    9.1068   10.7082   10.1442    9.6269   11.5173    9.1038   10.0454    9.2266   10.9868    9.3047    9.4150    8.7599    9.4381    9.0040   10.1414    9.9647   10.9574    9.4912   11.0309   10.5115   10.4531   10.0779    9.4745    9.5119    9.6107    9.8527    9.8807    9.4363   10.6542    9.8758   10.0597   10.1010    9.7948   10.2822    9.9026   10.7652    8.6758   10.6077    9.3559   10.9098   10.2061    9.7976    9.8311    9.7673    9.3348   11.2933    9.4027    9.0155    9.6030    9.7404   10.5627    9.3099   11.4092   10.6735   10.8807    9.5084   10.6572   10.9327    9.0005    9.2018   10.7523   10.2801   10.7140   10.6650   10.7694    9.7040   10.2450    9.9519   10.9354   10.5463   10.1519   10.1928   10.2697   10.5213   10.1001   11.3472    9.1443    9.6197    9.1855   11.0914   10.1559   10.3018    9.9727    9.6547   10.7874   10.2324   10.2105    9.0061   10.7948   10.5474    9.5515   10.4122    9.7999   10.1485    9.6457   11.3494   11.6819   10.3320   10.6086   10.3140   10.5814    9.9846   10.8601    9.6733   11.3591    8.7766   10.0905    8.9115   11.0052   10.1744    9.7578   10.6018    9.7071    9.9638    9.9772    9.2895   10.2270    8.5136    9.7585    9.9527   10.0061    9.8219    8.6625   10.2610    9.7406    8.4402    8.9146    8.7078   10.3514    9.7877    9.4534    9.2029   10.8648    9.6908   10.2983    9.7212    9.6918    9.6019    8.9496   10.8614   10.3713    9.6266   10.2939    9.6108    9.7278    9.9196   10.3797   10.9969    9.7436    9.3056   10.2849    9.1922   10.6390   10.3652   10.9926    9.4830   10.2501   10.9769   10.1273    9.9288   11.0117    9.3419   10.5651   10.5011   10.6071   11.2894    9.1131   10.2736    8.8095    9.4331    9.2394
 
