# Supplementary material for: Inclusive Composite Interval Mapping of QTL by Environment Interactions in Biparental Populations
Source: PLoS One. 2015 Jul 10;10(7):e0132414. doi: 10.1371/journal.pone.0132414 (PMC4498613; doi:10.1371/journal.pone.0132414)
Supplement: S5 File — (ZIP) [file pone.0132414.s005.zip › H=0.5/L1/run_00045.met]

!**********************Note: lines staring with "!" are remarks and will be ignored in the program********************
!*********************************General Information**********************************
!Assuming F1 = P1 x P2, populations available in QTL IciMapping are: 
!  1, P1BC1F1 = P1 x F1, the first backcrossing where P1 is used as the recurrent parent;
!  2, P2BC1F1 = P2 x F1, the first backcrossing where P2 is used as the recurrent parent;
!  3, F1DH, F1-derived doubled haploids; 
!  4, RIL or F1RIL, recombination inbred lines through the repeated selfing of F1;
!  5, P1BC1RIL, recombination inbred lines through the repeated selfing of P1BC1F1;
!  6, P2BC1RIL, recombination inbred lines through the repeated selfing of P2BC1F1;
!  7, F2, the selfing generation of F1;
!  8, F3, the selfing generation of F2;
!  9, P1BC2F1, the second backcrossing where P1 is used as the recurrent parent; 
! 10, P2BC2F1, the second backcrossing where P2 is used as the recurrent parent;
! 11, P1BC2RIL, recombination inred lines through the repeated selfing of P1BC2F1; 
! 12, P2BC2RIL, recombination inred lines through the repeated selfing of P2BC2F1; 
! 13, P1BC1F2, the selfing generation of P1BC1F1; 
! 14, P2BC1F2, the selfing generation of P2BC1F1; 
! 15, P1BC2F2, the selfing generation of P1BC2F1; 
! 16, P2BC2F2, the selfing generation of P2BC2F1; 
! 17, P1BC1DH, P1BC1F1-derived doubled haploids; 
! 18, P2BC1DH, P2BC1F1-derived doubled haploids; 
! 19, P1BC2DH, P1BC2F1-derived doubled haploids; 
! 20, P2BC2DH, P2BC2F1-derived doubled haploids; 
   3      !Mapping Population (see remarks above)
   2      !Mapping Function (1 for Kosambi; 2 for Haldane; 3 for Morgan)
   2      !Marker Space Type (1 for intervals; 2 for positions)
   1      !Marker Space Unit(1 for centiMorgans; 2 for Morgan)
   6      !Number of Chromosomes (or Linkage Groups)
 200      !Size of the mapping population
   2      !Number of environments
 
!***************************************** Chromosomes and Linkage Maps **********************************************
!Chromosome                 NumMarkers
-CH1                        16
-CH2                        16
-CH3                        16
-CH4                        16
-CH5                        16
-CH6                        16
!Linkage map (Marker name followed by position or the interval length)
 MK-1-1                1     0.000
 MK-1-2                1    10.000
 MK-1-3                1    20.000
 MK-1-4                1    30.000
 MK-1-5                1    40.000
 MK-1-6                1    50.000
 MK-1-7                1    60.000
 MK-1-8                1    70.000
 MK-1-9                1    80.000
 MK-1-10               1    90.000
 MK-1-11               1   100.000
 MK-1-12               1   110.000
 MK-1-13               1   120.000
 MK-1-14               1   130.000
 MK-1-15               1   140.000
 MK-1-16               1   150.000
 MK-2-1                2     0.000
 MK-2-2                2    10.000
 MK-2-3                2    20.000
 MK-2-4                2    30.000
 MK-2-5                2    40.000
 MK-2-6                2    50.000
 MK-2-7                2    60.000
 MK-2-8                2    70.000
 MK-2-9                2    80.000
 MK-2-10               2    90.000
 MK-2-11               2   100.000
 MK-2-12               2   110.000
 MK-2-13               2   120.000
 MK-2-14               2   130.000
 MK-2-15               2   140.000
 MK-2-16               2   150.000
 MK-3-1                3     0.000
 MK-3-2                3    10.000
 MK-3-3                3    20.000
 MK-3-4                3    30.000
 MK-3-5                3    40.000
 MK-3-6                3    50.000
 MK-3-7                3    60.000
 MK-3-8                3    70.000
 MK-3-9                3    80.000
 MK-3-10               3    90.000
 MK-3-11               3   100.000
 MK-3-12               3   110.000
 MK-3-13               3   120.000
 MK-3-14               3   130.000
 MK-3-15               3   140.000
 MK-3-16               3   150.000
 MK-4-1                4     0.000
 MK-4-2                4    10.000
 MK-4-3                4    20.000
 MK-4-4                4    30.000
 MK-4-5                4    40.000
 MK-4-6                4    50.000
 MK-4-7                4    60.000
 MK-4-8                4    70.000
 MK-4-9                4    80.000
 MK-4-10               4    90.000
 MK-4-11               4   100.000
 MK-4-12               4   110.000
 MK-4-13               4   120.000
 MK-4-14               4   130.000
 MK-4-15               4   140.000
 MK-4-16               4   150.000
 MK-5-1                5     0.000
 MK-5-2                5    10.000
 MK-5-3                5    20.000
 MK-5-4                5    30.000
 MK-5-5                5    40.000
 MK-5-6                5    50.000
 MK-5-7                5    60.000
 MK-5-8                5    70.000
 MK-5-9                5    80.000
 MK-5-10               5    90.000
 MK-5-11               5   100.000
 MK-5-12               5   110.000
 MK-5-13               5   120.000
 MK-5-14               5   130.000
 MK-5-15               5   140.000
 MK-5-16               5   150.000
 MK-6-1                6     0.000
 MK-6-2                6    10.000
 MK-6-3                6    20.000
 MK-6-4                6    30.000
 MK-6-5                6    40.000
 MK-6-6                6    50.000
 MK-6-7                6    60.000
 MK-6-8                6    70.000
 MK-6-9                6    80.000
 MK-6-10               6    90.000
 MK-6-11               6   100.000
 MK-6-12               6   110.000
 MK-6-13               6   120.000
 MK-6-14               6   130.000
 MK-6-15               6   140.000
 MK-6-16               6   150.000
!*********************************** Marker Types ********************************************************************
!Co-dominant marker: When heterozygote F1 is present, P1 is coded as 2, F1 is coded as 1, and P2 is coded as 0; Otherwise, P1 is coded as 2, and P2 is coded as 0. 
!Dominant marker: When heterozygote F1 is present, P1 and F1 are coded as 12, and P2 is coded as 0; Otherwise, P1 is coded as 2, and P2 is coded as 0.  
!Recessive markers: When heterozygote F1 is present, P1 is coded as 2, and F1 and P2 are coded as 10; Otherwise, P1 is coded as 2, and P2 is coded as 0. 
!Missing marker is coded as -1. 
 MK-1-1                 2   2   0   2   2   2   0   0   2   0   0   2   0   0   0   2   2   2   0   0   0   2   0   2   0   0   0   0   0   0   0   0   0   0   0   2   0   2   0   0   2   2   2   2   2   0   2   2   0   2   0   0   2   0   0   0   0   0   2   0   2   2   0   2   2   2   0   2   0   0   2   0   2   0   2   2   0   2   0   2   2   0   2   2   0   0   2   0   2   2   0   0   0   2   0   0   0   2   2   2   2   2   0   0   0   0   2   2   0   0   0   2   2   2   2   0   2   0   0   0   2   0   2   0   0   2   0   2   0   0   0   2   0   0   0   2   0   2   0   2   0   0   2   2   0   2   0   2   2   0   0   2   0   2   2   0   2   0   2   2   2   0   2   0   0   2   0   0   0   0   2   0   2   0   2   2   0   0   0   2   2   2   2   2   2   2   0   0   2   0   2   2   2   2   0   2   2   0   2   0
 MK-1-2                 2   2   0   2   2   2   0   0   2   0   0   2   2   0   0   0   2   2   0   0   0   2   0   2   0   0   0   0   0   0   0   0   0   2   0   2   0   2   0   2   0   0   2   2   2   0   2   2   0   2   0   0   2   0   0   0   0   0   2   0   2   2   0   2   2   0   2   2   2   0   2   2   2   0   2   2   0   2   0   2   2   2   2   2   0   2   0   0   2   2   0   0   0   2   2   2   2   2   2   0   2   2   0   0   0   0   2   2   0   0   0   2   2   2   2   2   2   0   0   0   2   2   2   0   0   2   0   2   0   0   0   2   0   0   0   2   0   0   0   2   0   0   2   2   0   2   0   0   2   2   0   2   0   2   2   0   2   0   0   2   2   0   2   0   0   2   0   0   2   0   2   0   2   0   2   2   0   0   0   2   0   2   2   2   2   2   0   0   2   0   2   2   0   2   0   2   2   0   2   0
 MK-1-3                 2   0   2   2   2   2   0   0   2   0   0   2   2   0   0   0   2   2   0   0   0   2   0   2   0   0   0   2   0   0   2   0   0   2   0   2   0   2   0   2   0   0   2   2   2   0   2   2   2   2   0   0   2   0   0   0   0   0   2   0   2   2   0   2   0   0   2   0   0   0   2   2   2   0   2   2   0   2   0   2   2   2   2   2   0   2   0   0   0   2   0   0   0   2   2   2   2   2   2   0   0   2   0   0   0   0   2   2   0   0   0   2   2   2   0   2   2   0   0   0   2   2   2   0   0   2   0   2   0   0   0   2   0   0   0   0   0   0   0   2   0   0   0   2   0   2   0   0   2   2   0   2   0   0   2   0   2   2   0   2   2   0   2   0   0   2   0   0   2   0   2   0   2   0   2   2   0   2   2   2   0   2   2   2   2   2   0   0   2   0   2   2   0   2   0   2   2   0   2   0
 MK-1-4                 2   0   0   2   2   2   0   0   2   0   0   2   2   0   0   0   2   2   0   0   0   0   0   2   0   0   0   2   0   0   2   0   0   2   2   0   0   2   0   2   0   0   2   2   2   0   2   0   2   2   0   0   2   0   0   2   0   0   0   0   2   2   2   2   0   0   2   0   0   0   2   2   2   0   2   2   0   0   0   2   2   2   2   2   0   2   0   2   0   0   0   0   0   2   2   2   2   2   2   0   0   2   0   0   0   0   2   2   0   0   0   0   2   2   2   2   2   0   2   0   2   2   2   0   0   2   0   2   0   0   0   2   0   0   0   0   0   0   0   2   0   0   0   2   0   2   0   0   2   2   0   2   0   0   2   0   2   2   0   2   2   0   0   0   0   0   0   0   2   0   2   0   2   0   2   2   0   2   2   2   0   0   2   2   2   2   0   0   2   0   2   2   0   2   2   2   2   0   2   0
 MK-1-5                 2   0   0   2   2   2   0   0   2   2   2   2   2   0   0   0   2   0   0   0   0   0   0   2   0   2   0   2   0   0   0   0   0   2   0   0   2   2   0   2   0   0   2   2   2   0   2   0   2   2   0   0   2   2   0   2   0   0   0   0   2   0   2   2   2   0   2   0   0   0   2   2   0   0   2   2   0   0   0   2   0   0   2   2   0   2   0   0   0   0   0   0   0   2   2   2   2   2   0   0   0   2   0   0   0   0   2   2   0   0   0   0   2   2   0   2   2   0   2   0   2   2   2   0   0   2   0   2   2   0   0   2   0   0   0   0   0   0   0   2   0   0   0   2   0   2   0   2   2   2   0   0   0   0   2   0   2   2   0   2   2   0   0   0   0   0   0   0   2   0   2   0   2   0   2   2   0   2   2   2   0   0   2   2   0   2   0   0   2   0   2   2   0   2   2   2   2   0   2   0
 MK-1-6                 2   0   0   2   2   2   0   0   0   2   2   2   2   0   2   0   2   0   0   0   0   0   0   2   0   2   0   2   0   2   0   0   0   2   0   0   2   0   0   2   0   0   2   2   2   0   2   2   2   2   0   0   2   2   0   2   0   0   0   0   0   0   0   2   2   0   2   0   0   0   2   2   0   0   0   0   0   0   0   2   0   2   2   2   0   2   0   0   2   0   0   0   0   2   2   2   2   2   0   0   0   2   0   2   0   0   2   2   0   0   0   0   2   2   0   2   2   0   2   0   2   2   2   0   0   2   2   0   2   0   0   0   0   0   0   0   0   0   0   2   0   0   0   0   0   2   0   2   2   2   0   0   0   0   2   0   2   2   0   2   2   2   0   0   0   0   0   0   2   0   2   0   2   0   2   2   0   2   2   2   0   0   0   2   0   2   2   0   2   0   2   2   0   2   2   2   2   0   2   0
 MK-1-7                 2   0   0   2   0   2   0   2   0   2   2   2   2   0   2   0   2   0   2   2   2   0   0   2   0   2   0   2   0   2   0   0   0   2   0   0   2   0   0   2   0   0   2   2   2   0   0   2   2   2   0   0   2   2   0   2   0   0   0   0   2   0   0   2   2   0   2   0   2   0   2   2   0   0   0   0   0   0   0   2   0   2   2   2   0   2   0   0   0   0   0   0   0   0   2   2   2   2   0   0   0   2   0   2   0   0   2   2   0   0   0   0   2   2   0   2   2   0   2   2   0   2   2   0   0   2   2   0   2   0   0   2   0   0   0   0   0   0   0   2   0   0   0   0   0   2   0   0   2   2   0   0   0   0   2   0   2   2   0   2   2   2   0   0   0   0   0   0   2   0   2   0   2   0   2   2   0   2   2   2   0   0   0   2   0   2   2   0   2   0   0   2   0   2   0   2   0   0   2   0
 MK-1-8                 2   0   0   0   0   2   0   2   0   2   2   2   2   0   0   0   2   0   2   2   2   0   0   2   0   2   0   2   0   2   0   2   0   2   0   0   2   0   0   2   0   0   2   0   2   0   0   2   2   2   0   0   2   2   0   2   0   0   0   0   2   0   0   2   2   0   2   0   2   0   2   2   0   0   0   0   0   0   2   2   0   2   0   2   0   2   0   0   0   0   0   0   0   0   2   2   2   2   0   0   0   2   0   2   0   0   2   2   0   0   0   0   2   2   0   2   2   0   2   2   0   0   2   0   0   2   2   0   2   0   0   2   2   0   0   0   0   0   0   2   0   0   2   0   0   2   0   0   2   2   0   0   0   0   2   0   2   2   0   2   2   2   0   0   0   0   0   0   0   0   0   0   2   0   2   2   0   2   2   2   0   0   0   2   0   2   0   0   2   0   0   2   0   2   0   2   0   0   2   0
 MK-1-9                 2   0   0   0   2   0   0   2   0   2   2   2   2   0   2   0   2   0   2   2   2   0   0   2   0   2   0   2   0   2   0   2   0   2   0   0   2   0   0   2   0   0   2   0   2   0   0   2   2   2   0   0   2   2   0   2   0   0   0   0   2   0   0   2   2   0   2   0   2   0   2   2   0   0   2   2   0   0   2   2   0   2   0   2   0   2   0   0   0   0   0   0   0   0   2   2   2   2   0   0   0   0   0   2   0   0   2   2   0   0   0   0   0   2   0   2   2   0   2   2   0   0   2   0   0   2   2   0   0   0   0   2   2   0   0   0   2   0   0   0   0   0   2   0   0   2   0   0   2   2   2   0   0   0   2   0   2   2   0   2   0   0   0   0   0   0   0   0   0   0   0   0   0   0   2   2   0   2   2   2   0   0   0   2   0   2   2   0   2   0   0   2   0   2   0   2   0   0   2   0
 MK-1-10                2   0   0   0   2   0   0   2   0   2   2   2   2   0   2   0   2   0   2   2   2   0   0   2   0   0   0   0   0   2   0   2   0   2   0   2   2   0   0   2   0   0   2   0   2   0   2   2   2   2   2   0   2   2   0   2   0   0   0   0   2   0   0   2   2   0   2   0   2   0   2   2   0   0   2   2   2   0   2   2   0   2   0   2   0   2   0   0   0   0   0   0   0   0   2   2   2   2   0   0   0   0   0   2   0   2   2   2   0   0   0   0   0   2   0   0   2   0   2   2   0   0   2   0   2   2   2   0   0   0   0   2   0   0   0   0   2   0   0   0   2   0   2   0   0   2   2   0   2   2   2   0   0   0   2   0   2   2   0   0   0   0   0   0   0   0   2   0   0   0   0   0   0   0   2   2   0   2   2   2   0   0   0   2   0   2   0   0   2   0   0   2   0   2   0   2   0   0   2   0
 MK-1-11                0   0   0   0   0   0   0   2   0   2   2   2   2   2   2   0   2   0   0   2   2   0   0   2   0   0   0   2   0   2   2   2   0   2   2   2   2   0   0   2   0   0   2   0   2   0   2   2   2   2   2   0   2   2   0   2   0   0   0   0   2   0   0   2   2   0   2   0   2   0   2   0   2   0   0   2   0   0   2   2   0   2   0   0   0   2   0   0   0   2   0   0   0   2   2   2   2   2   0   0   0   2   0   2   2   2   2   2   0   0   0   0   0   2   0   0   2   0   2   2   0   0   2   0   2   2   2   0   0   0   0   2   0   0   0   0   2   2   0   0   2   0   2   2   0   2   2   0   2   2   2   0   2   0   2   0   2   2   0   0   0   0   0   0   0   0   2   0   0   0   0   0   2   0   2   2   0   2   2   2   0   0   0   2   0   2   0   0   2   0   0   0   0   2   0   2   0   0   2   0
 MK-1-12                0   0   0   0   0   0   0   2   0   2   2   2   2   2   2   0   2   0   0   0   2   0   0   2   0   0   0   2   0   2   2   2   0   2   2   2   2   2   0   2   0   0   2   0   2   0   2   2   2   2   2   2   2   2   0   2   0   0   0   0   2   0   0   2   2   2   0   0   2   0   2   0   2   0   0   0   0   0   2   2   0   2   0   0   0   0   0   0   2   0   0   0   0   0   2   2   2   2   0   0   0   2   2   2   2   0   2   2   0   0   0   0   0   0   0   0   2   0   2   2   0   0   2   0   2   2   2   0   0   0   0   2   0   0   0   0   2   2   0   0   2   0   2   2   0   2   2   0   2   2   2   0   2   0   0   0   2   2   0   0   0   0   0   0   0   0   2   0   0   0   0   0   2   0   2   2   0   2   2   2   0   0   0   0   0   2   0   0   2   0   0   0   0   2   0   2   2   0   2   0
 MK-1-13                0   0   0   0   0   0   0   2   0   2   2   0   2   2   0   0   0   0   0   0   2   2   0   2   0   0   0   2   0   2   2   2   0   2   2   2   2   2   0   2   0   0   2   0   2   0   2   2   2   2   2   2   2   0   0   2   0   0   0   0   2   0   0   2   2   0   0   0   2   0   2   0   2   0   0   0   0   0   2   2   2   2   0   0   0   0   0   0   2   0   0   0   0   0   2   2   2   2   0   0   0   2   2   2   2   0   2   2   0   0   0   0   0   0   0   2   2   0   2   2   0   0   2   0   2   2   2   2   2   0   0   2   0   0   0   0   2   0   0   0   2   0   2   2   0   0   2   0   2   2   2   0   2   0   0   0   2   2   0   0   0   0   0   0   0   0   2   0   0   0   0   0   2   2   2   2   0   2   2   2   0   0   0   0   0   2   0   2   2   0   0   0   0   2   0   2   2   0   2   0
 MK-1-14                0   0   2   0   0   0   0   2   0   0   2   0   2   2   0   0   0   0   0   0   2   2   0   2   0   0   0   2   0   2   2   2   0   2   2   2   2   2   0   2   0   0   2   0   2   0   2   2   0   2   2   2   2   0   0   2   0   0   0   0   2   0   0   2   2   0   0   0   2   2   2   0   2   0   0   0   0   0   0   2   2   2   0   0   0   0   0   2   2   2   0   0   0   0   2   2   2   2   0   2   0   2   2   2   0   0   2   2   2   0   2   0   0   0   0   2   2   0   2   2   0   0   2   0   2   2   2   2   0   0   0   2   0   0   0   0   2   0   0   0   2   0   2   2   0   0   2   0   2   2   2   0   2   0   2   0   2   2   0   0   0   0   0   2   0   0   2   0   0   0   0   0   2   2   2   2   0   2   0   2   0   0   0   0   0   2   0   2   2   0   0   0   0   2   0   2   2   0   0   2
 MK-1-15                0   0   2   0   0   2   0   2   0   0   2   0   2   2   0   0   0   0   0   0   2   2   0   2   0   0   0   2   0   0   0   2   0   2   2   2   2   2   0   0   0   0   2   0   2   0   2   2   0   2   2   0   2   0   0   2   2   0   0   0   2   0   2   2   2   0   0   0   0   2   2   0   2   2   0   0   0   0   0   2   2   2   0   0   0   0   0   2   2   2   0   0   0   0   2   2   2   2   0   2   0   2   2   2   0   0   2   2   2   0   0   0   0   0   0   2   2   0   2   2   2   0   2   0   2   2   2   2   0   0   0   2   0   2   2   0   2   0   0   0   2   2   2   2   0   0   2   0   2   0   2   2   2   0   2   0   2   2   0   0   0   0   0   2   0   0   2   2   0   0   0   0   2   2   2   2   0   2   0   2   0   0   0   0   0   2   0   2   2   0   0   0   0   2   0   2   2   0   0   2
 MK-1-16                2   0   2   0   0   2   0   2   0   0   2   0   2   2   0   0   0   0   0   0   2   2   0   2   0   0   0   2   0   2   0   2   0   2   2   2   2   2   0   0   2   0   2   0   2   0   2   2   0   2   0   0   2   0   2   2   2   0   0   0   2   0   2   2   2   0   0   0   0   0   2   0   2   2   0   2   0   0   0   2   2   2   0   0   0   0   0   0   2   2   0   0   2   0   2   2   2   2   0   2   0   2   2   2   0   0   2   2   2   0   0   0   0   0   0   2   2   0   2   2   2   0   2   0   2   2   2   2   0   2   0   2   0   2   2   0   2   0   0   2   2   2   2   2   0   2   2   0   2   0   2   2   2   2   2   0   2   2   0   0   2   0   0   2   0   2   2   2   0   0   0   0   2   2   2   2   0   0   0   2   0   0   0   0   0   2   0   2   2   2   0   0   0   0   0   2   2   2   0   2
 MK-2-1                 2   0   2   0   0   2   2   0   0   0   0   0   0   2   2   0   2   2   0   2   0   2   0   2   2   2   2   2   2   0   2   0   2   0   2   2   0   2   2   2   2   0   2   0   2   2   2   2   2   0   0   0   2   2   0   2   0   2   2   2   2   2   0   0   2   0   2   0   0   0   2   0   0   2   0   0   2   2   2   0   0   2   2   2   0   2   2   2   2   2   0   0   0   0   2   2   2   0   0   2   2   2   2   2   2   2   2   2   0   2   2   2   2   2   2   2   0   2   2   0   2   0   0   0   0   0   0   0   2   2   0   2   2   2   2   0   0   0   0   0   0   0   0   2   0   2   0   2   2   2   0   0   0   2   2   0   2   0   2   0   2   0   0   0   0   2   0   2   0   2   2   0   0   0   2   0   2   2   2   0   0   0   2   0   2   2   0   2   2   2   2   0   0   2   2   0   0   2   0   2
 MK-2-2                 2   0   2   0   0   2   2   0   0   2   0   0   0   2   2   0   2   2   0   2   0   0   2   2   2   2   0   2   2   0   0   0   2   0   0   2   0   2   0   2   2   0   2   0   2   2   2   0   2   0   0   0   2   2   0   2   0   2   2   2   0   2   0   0   2   0   2   0   0   0   2   0   0   2   0   0   2   2   2   2   0   2   2   2   0   0   2   2   2   2   0   0   0   0   2   2   0   0   0   2   2   0   2   2   2   2   2   2   0   2   2   2   2   2   2   2   0   0   2   0   2   0   0   2   2   2   2   0   2   2   2   0   2   2   2   0   0   0   0   0   0   0   0   2   0   2   0   2   0   2   0   0   2   0   2   0   2   0   2   0   2   0   0   0   0   0   0   2   0   2   2   0   0   0   0   0   2   2   2   0   0   0   2   0   2   2   0   2   2   2   2   0   0   2   2   0   0   2   0   2
 MK-2-3                 2   0   0   2   0   2   2   0   0   2   0   0   0   2   2   0   2   2   0   2   2   2   2   2   2   2   0   2   2   0   0   0   2   0   0   2   0   2   0   2   2   0   2   0   2   0   2   0   2   0   0   0   2   2   0   2   0   2   2   2   0   2   0   0   0   2   2   0   0   0   2   0   0   2   0   0   2   2   2   2   0   2   2   2   0   0   2   2   2   2   2   0   0   0   2   2   0   0   0   2   2   2   2   2   2   2   2   2   0   2   2   2   2   2   2   2   0   0   2   0   2   0   2   2   2   2   0   0   0   2   2   2   2   2   2   0   0   0   0   0   2   0   0   2   0   2   0   2   0   2   2   2   2   0   0   0   0   0   2   0   2   0   0   0   0   0   0   2   2   2   2   0   0   0   0   0   2   2   2   0   0   0   0   0   2   2   2   2   2   2   0   0   0   2   2   0   0   2   0   2
 MK-2-4                 2   0   0   2   2   2   0   0   0   2   0   0   0   2   2   0   2   2   0   2   2   2   2   2   0   2   0   2   2   0   0   0   0   0   0   2   0   2   0   2   2   0   2   0   2   2   2   2   2   0   0   2   2   2   0   2   0   2   2   2   0   2   0   0   0   2   2   0   0   0   2   0   0   2   0   0   2   2   2   2   0   2   0   2   0   0   2   2   2   2   2   0   0   0   2   0   0   0   0   2   2   2   2   2   0   2   2   2   0   2   2   2   2   2   0   2   0   0   2   0   2   0   2   2   2   0   0   0   2   2   2   2   2   2   2   0   0   0   0   0   2   0   2   0   0   2   0   2   0   2   2   2   0   0   0   0   0   0   2   0   2   0   0   0   0   0   0   2   2   2   2   0   0   0   0   0   2   2   2   0   0   0   0   0   2   2   2   0   2   2   0   0   0   2   2   0   0   2   0   2
 MK-2-5                 2   0   0   2   0   2   0   2   2   2   0   0   0   0   0   0   2   2   0   2   2   2   2   2   0   2   0   2   2   0   0   0   0   0   0   2   0   2   0   2   2   0   2   0   2   2   2   2   2   0   0   2   2   2   0   2   0   2   2   2   2   2   0   2   0   2   2   0   0   0   2   0   0   2   0   0   2   2   2   2   0   2   0   2   0   0   0   2   2   2   2   0   0   0   2   0   0   0   0   2   0   2   2   2   0   2   2   2   0   2   2   2   2   2   0   0   0   0   2   0   2   0   2   2   2   0   0   0   2   2   2   2   2   2   2   0   0   0   0   0   2   2   2   0   0   2   2   2   2   2   2   2   0   0   2   0   0   0   2   0   2   0   0   0   0   0   0   2   0   2   2   0   0   0   0   0   2   2   2   0   0   0   0   0   2   2   2   0   2   2   0   2   0   2   2   0   0   2   0   2
 MK-2-6                 2   0   0   2   0   2   0   2   2   2   0   0   0   0   0   0   2   2   0   2   2   2   2   2   0   2   0   2   2   0   2   0   0   0   0   2   0   0   0   2   2   0   2   0   2   2   2   2   2   2   0   2   2   2   0   2   0   2   2   0   2   2   0   2   0   2   2   2   2   0   2   0   0   2   0   0   2   2   2   2   0   2   0   2   0   0   0   2   2   2   2   0   0   0   0   0   0   0   0   2   0   2   2   2   0   2   2   2   0   2   2   2   2   2   0   2   0   0   2   0   2   2   2   2   2   0   2   0   2   2   2   0   2   2   2   0   0   0   2   2   2   2   2   0   2   2   2   2   2   2   2   2   0   0   2   0   0   0   2   0   2   0   0   0   0   0   0   2   0   0   2   0   0   0   0   0   2   2   2   0   0   0   0   2   2   2   0   0   2   2   0   2   0   2   2   2   0   2   0   2
 MK-2-7                 2   0   0   2   0   2   0   2   0   2   0   0   0   0   2   0   2   0   0   2   2   2   2   2   0   0   0   2   2   0   2   0   0   0   0   2   2   0   0   2   2   0   2   0   2   2   2   2   2   2   0   2   2   2   2   2   0   2   2   0   2   2   0   0   2   2   2   2   2   0   2   0   0   2   0   0   2   2   2   2   2   2   0   2   0   0   0   2   2   2   2   0   2   0   0   0   0   0   0   2   2   2   2   2   0   2   2   2   0   0   2   2   2   2   0   2   0   0   2   0   2   2   2   2   2   0   2   0   2   2   2   0   2   2   2   0   0   0   2   2   2   2   2   0   0   2   2   2   2   2   2   2   0   2   2   2   0   0   2   0   2   0   0   0   0   0   0   2   0   0   2   0   0   0   0   0   2   2   2   0   0   0   0   2   2   2   2   0   2   2   0   2   0   2   2   2   0   2   2   2
 MK-2-8                 2   0   0   2   0   2   0   2   0   2   0   0   0   0   2   0   2   0   0   2   2   2   2   2   0   0   0   2   2   0   2   0   0   0   0   2   2   0   0   2   2   0   2   0   2   2   2   2   2   2   0   2   2   2   2   0   0   2   2   0   2   2   0   0   2   2   2   2   2   0   2   0   0   2   0   0   2   2   2   0   2   2   0   2   0   0   0   2   2   2   2   0   2   0   2   0   0   0   0   2   2   2   2   2   0   2   0   2   2   0   0   2   2   2   0   2   0   0   2   0   2   2   2   2   2   0   2   2   0   2   2   0   2   2   2   0   0   0   2   2   2   2   2   0   0   2   0   2   2   2   2   2   0   2   2   2   0   0   2   0   2   0   0   0   0   2   0   2   0   0   2   0   0   0   0   0   2   2   2   0   0   2   0   2   2   2   2   0   0   2   0   2   0   2   2   2   0   2   2   2
 MK-2-9                 2   0   0   2   0   2   0   2   0   2   0   0   0   2   2   0   2   0   0   2   2   2   2   0   0   2   0   2   2   0   2   0   0   0   0   2   2   0   0   2   2   0   0   0   2   2   0   2   2   2   0   2   2   2   2   0   0   2   2   0   2   2   0   0   2   2   2   2   2   0   2   0   0   2   0   0   2   2   2   0   2   0   2   2   0   0   0   2   2   2   2   0   2   0   2   0   0   2   0   2   2   2   2   2   0   2   0   2   2   0   0   2   2   2   0   2   0   0   2   0   2   2   2   2   2   0   2   2   0   2   2   0   2   2   2   2   0   0   2   2   2   2   0   0   0   2   0   2   2   2   0   2   0   2   2   2   0   0   2   0   0   2   0   0   2   0   2   2   0   0   2   2   2   0   0   0   2   2   2   0   0   2   0   0   2   0   2   0   0   2   0   2   0   2   2   2   2   2   2   2
 MK-2-10                2   0   0   2   0   2   0   2   0   2   0   0   0   2   2   0   0   0   0   2   0   0   2   0   0   2   0   2   2   0   2   0   0   0   0   2   0   0   0   2   2   0   0   0   2   2   0   2   2   2   0   2   2   2   2   0   0   2   2   0   2   0   0   0   2   2   0   2   0   0   2   0   2   2   0   0   2   2   2   0   2   0   2   2   0   0   0   2   2   2   2   0   2   0   2   0   0   2   0   0   2   0   2   2   0   2   0   2   2   0   0   2   2   2   0   0   0   2   2   0   2   2   0   2   2   0   2   2   2   2   2   0   2   2   0   2   0   0   2   2   2   2   0   0   0   2   0   2   2   2   0   0   0   2   2   2   2   0   2   0   0   2   0   0   2   0   2   2   0   0   2   2   0   0   0   0   2   2   2   0   2   2   0   2   0   0   2   0   2   2   0   0   0   2   2   2   2   2   2   2
 MK-2-11                2   0   0   2   0   0   0   2   2   2   0   0   0   2   2   0   0   0   0   2   0   0   2   0   0   0   0   2   2   0   2   0   0   0   0   2   0   0   0   2   2   0   0   0   2   2   2   2   2   2   0   2   2   2   2   0   0   2   2   0   2   0   0   0   2   2   0   2   0   0   2   0   2   2   0   0   2   2   2   0   0   0   2   2   0   0   0   2   2   2   2   0   2   0   0   0   0   2   0   0   2   0   0   2   0   2   0   2   2   0   2   2   2   2   0   0   0   2   2   0   2   2   0   2   2   0   2   2   2   2   2   0   2   2   0   2   0   0   0   2   2   2   0   0   2   0   0   2   2   2   0   0   0   0   2   2   0   0   2   0   0   0   0   0   2   0   2   2   0   0   2   2   0   2   0   0   2   2   2   0   2   2   0   2   0   0   2   0   2   2   0   2   0   2   0   2   2   2   0   2
 MK-2-12                2   2   0   2   0   0   0   2   2   2   0   0   0   2   2   0   0   0   0   2   0   0   2   0   0   0   0   2   2   0   2   0   0   2   0   2   0   0   0   2   2   0   0   0   0   2   2   2   0   2   0   2   2   2   2   0   0   2   2   0   2   0   0   0   2   0   0   2   0   2   0   0   2   2   0   0   2   2   2   0   0   0   2   2   0   0   0   2   2   2   2   0   2   2   0   0   0   2   0   0   2   2   0   2   0   2   0   2   2   0   2   2   2   2   0   0   0   2   2   0   2   2   2   2   2   0   2   2   2   2   2   0   2   0   0   2   0   0   0   2   2   2   0   0   2   0   0   2   2   0   0   0   0   0   2   2   0   0   2   0   0   0   0   0   2   2   2   2   0   0   2   2   0   2   0   0   2   2   2   0   2   2   0   2   0   0   2   2   2   2   0   2   0   2   0   2   2   2   0   2
 MK-2-13                2   2   0   2   0   0   0   2   2   2   0   0   0   2   2   0   0   0   0   2   0   0   2   0   0   0   0   2   2   2   2   0   0   0   0   2   0   0   0   2   2   0   0   0   0   2   2   2   0   2   0   2   2   2   2   2   0   2   2   0   2   0   0   0   2   0   0   2   0   2   0   0   2   2   0   0   2   2   2   0   0   0   2   2   0   0   2   2   0   2   0   2   2   2   0   0   0   2   0   0   2   2   0   2   0   2   0   0   2   0   2   2   2   2   2   0   2   2   2   0   2   2   2   2   2   2   2   2   2   2   2   0   2   0   0   2   2   0   0   0   2   2   0   0   2   0   0   2   2   0   0   0   0   0   2   2   0   2   2   0   0   0   0   0   2   2   2   2   0   0   2   0   0   2   0   0   2   2   2   2   2   0   0   2   0   0   2   2   2   2   0   2   0   2   0   2   2   2   0   0
 MK-2-14                2   2   0   2   0   2   0   2   2   2   0   0   0   2   2   0   0   0   2   2   0   0   2   0   0   0   0   2   2   0   2   0   0   0   0   2   0   0   0   0   0   0   0   0   0   2   2   2   0   0   2   2   2   2   2   2   0   2   2   0   2   0   0   0   2   0   0   2   0   2   0   0   2   2   0   0   2   2   2   0   0   0   2   2   0   0   2   2   0   2   0   2   2   2   0   2   0   2   0   0   2   2   0   2   0   2   0   0   2   0   2   2   2   2   2   0   2   2   2   0   2   2   2   2   2   2   2   0   2   2   2   0   2   0   0   2   2   0   0   0   2   2   0   0   2   0   0   2   2   0   0   0   0   0   2   2   0   2   0   0   0   0   0   0   2   2   2   2   0   0   2   2   0   2   0   0   2   2   2   2   2   0   2   2   0   0   2   2   2   2   0   2   0   2   0   2   2   2   0   0
 MK-2-15                2   2   0   2   0   2   0   0   2   0   0   0   0   2   2   0   0   0   2   2   0   0   2   0   0   0   0   2   2   0   2   2   0   0   0   0   2   0   0   0   0   0   0   0   0   0   2   2   0   0   0   2   2   2   2   2   0   2   2   0   2   0   0   0   2   2   2   2   0   2   0   0   2   2   0   0   0   2   2   0   0   0   2   2   0   0   2   2   0   0   0   2   2   2   0   2   0   2   0   0   2   2   0   2   0   0   0   0   0   0   2   2   0   2   2   0   0   0   2   0   2   2   2   2   2   2   2   0   2   2   0   0   0   0   0   2   2   0   0   0   2   2   2   0   2   0   0   2   2   0   0   0   0   0   2   0   2   2   0   0   0   0   0   0   2   2   2   2   0   0   2   0   0   2   0   0   2   2   2   0   2   0   2   2   0   0   2   2   2   2   0   2   0   2   0   2   2   2   0   0
 MK-2-16                2   2   0   2   0   2   0   0   0   0   0   0   0   2   2   0   0   0   2   2   0   2   2   0   0   0   0   2   2   0   2   2   0   0   0   0   2   0   0   0   0   0   2   0   0   0   2   2   0   0   0   0   2   2   2   2   0   0   2   0   2   0   0   0   2   2   2   2   0   2   0   0   2   2   0   2   0   0   2   2   0   0   2   2   0   2   0   2   0   0   0   2   2   2   0   2   0   2   0   0   2   2   0   2   0   0   0   0   0   0   2   2   0   2   2   0   0   0   2   0   2   2   2   2   2   2   2   0   2   2   0   0   0   0   0   2   2   0   0   2   2   2   2   0   0   0   0   2   2   0   2   0   0   0   2   0   2   2   0   0   0   0   0   0   2   2   2   2   0   0   2   0   2   2   0   0   2   2   2   0   2   0   2   2   0   0   2   2   2   2   0   2   0   2   2   2   2   2   0   2
 MK-3-1                 2   2   0   2   2   2   0   0   0   2   2   0   0   2   2   2   2   2   2   2   0   0   0   2   0   2   0   0   2   2   2   0   0   2   2   0   2   2   0   2   2   2   0   0   2   2   0   0   2   0   0   2   2   2   2   2   2   0   2   0   2   0   2   2   0   2   0   0   2   2   0   0   2   2   2   0   2   0   0   0   2   2   2   2   2   0   2   2   0   2   2   0   2   0   2   0   0   2   0   2   0   0   2   2   2   2   2   2   0   0   0   0   0   2   2   2   2   0   2   2   2   2   0   2   2   0   0   0   2   2   2   0   0   0   0   0   2   0   0   0   2   2   0   2   0   0   0   2   2   2   0   2   2   2   0   0   0   0   2   0   2   2   0   0   0   0   0   0   0   2   2   0   0   0   0   2   0   0   0   2   2   2   0   2   0   0   0   0   2   0   0   2   2   2   0   2   0   0   2   2
 MK-3-2                 2   2   0   2   2   2   0   0   0   0   2   0   0   2   2   2   2   2   2   2   0   0   2   2   0   2   2   0   2   0   2   0   0   2   2   0   2   2   0   2   2   2   0   0   2   2   0   0   2   0   0   0   0   2   2   2   2   2   2   0   2   0   2   2   0   0   0   0   2   2   0   2   2   0   2   0   2   0   0   0   2   2   2   2   2   0   0   0   2   2   2   0   2   2   2   0   2   2   0   2   0   0   2   2   2   2   0   2   0   0   2   0   0   2   2   2   2   0   2   2   2   2   0   2   2   0   0   0   2   2   2   0   0   0   0   0   0   0   0   0   2   2   0   2   0   0   0   2   0   2   0   2   2   2   0   0   0   0   2   0   2   2   0   0   0   0   0   0   0   2   2   0   0   0   2   2   0   0   0   2   2   2   0   2   0   0   0   0   2   0   0   2   0   2   0   2   0   0   2   2
 MK-3-3                 2   2   0   2   2   0   0   0   0   0   2   0   0   2   0   2   2   2   2   0   0   0   0   2   0   0   0   0   2   0   2   0   0   2   2   0   2   2   0   2   2   2   0   0   2   0   0   0   2   0   0   0   0   2   2   2   2   2   2   0   2   0   2   2   0   0   0   0   2   2   0   2   2   0   2   0   2   0   0   0   2   2   2   2   2   0   0   0   2   2   2   0   2   2   0   0   2   2   0   2   0   0   0   2   0   2   0   2   0   0   2   0   0   2   2   2   2   0   2   2   2   2   0   2   2   0   0   0   2   2   2   0   2   0   0   0   0   0   2   0   2   2   2   2   0   0   0   2   0   2   0   2   2   2   0   0   0   0   2   0   2   2   0   0   0   0   0   0   0   2   2   2   0   0   2   2   0   0   0   2   2   2   0   2   0   0   0   2   2   0   0   2   2   2   0   2   0   0   2   2
 MK-3-4                 2   2   0   2   2   2   0   0   0   0   2   0   0   2   2   2   2   2   2   2   0   2   2   2   2   0   0   0   2   0   2   0   0   2   0   0   2   2   2   2   0   0   0   0   2   0   0   0   2   0   0   0   0   2   2   2   0   2   2   0   2   0   2   2   2   0   2   0   2   2   0   2   2   0   2   0   2   2   0   0   2   2   2   2   2   2   0   0   2   2   2   0   2   2   0   0   2   2   0   2   0   0   0   2   0   2   0   2   0   0   2   0   0   2   2   2   2   2   2   0   2   2   0   2   2   0   0   0   2   2   2   0   2   0   0   2   2   0   2   0   2   2   2   2   0   0   0   2   0   2   0   2   2   2   0   0   0   2   2   0   2   0   0   0   2   0   0   0   0   2   2   2   2   0   2   2   0   0   0   2   2   2   0   0   0   0   0   2   2   0   0   2   2   2   2   2   0   0   2   2
 MK-3-5                 2   2   0   2   2   2   0   0   0   0   0   0   0   2   2   2   2   2   2   2   0   2   2   2   2   0   0   0   2   0   2   0   0   2   0   0   2   2   2   2   0   0   0   0   2   0   0   0   2   0   0   0   0   2   2   2   0   2   2   2   2   0   2   2   0   0   2   0   2   2   0   2   2   0   0   0   2   2   0   0   2   2   2   2   2   2   0   0   0   2   2   0   2   2   2   0   2   2   0   2   0   0   0   2   0   2   0   2   2   0   2   0   0   2   2   2   2   2   2   0   2   2   0   2   0   0   0   0   2   2   2   0   2   0   0   2   2   0   2   0   2   2   2   2   0   0   0   2   0   2   0   2   2   2   0   0   0   2   2   0   2   0   0   0   2   0   0   0   0   2   2   2   2   0   2   2   0   0   0   2   2   2   2   0   0   0   2   0   2   0   0   2   2   2   2   2   0   0   2   2
 MK-3-6                 0   2   0   2   2   2   0   0   0   0   0   0   0   2   2   2   2   2   2   2   2   0   0   2   2   0   0   0   2   0   2   0   0   2   0   0   2   2   2   2   0   0   0   0   0   0   0   0   0   0   0   0   0   2   2   2   0   2   2   2   2   0   2   2   0   0   2   0   2   2   0   2   2   0   0   0   2   2   0   0   2   2   2   2   2   2   2   2   0   2   2   2   2   2   2   0   2   0   0   2   0   0   0   0   0   2   0   2   0   0   2   0   0   2   2   2   2   0   2   0   2   2   0   0   0   0   0   0   2   2   2   0   2   0   2   2   2   0   0   0   2   2   0   2   2   0   2   0   2   2   2   0   2   2   0   0   0   2   0   0   2   0   0   0   2   0   0   0   0   2   0   0   2   0   2   2   0   0   0   2   2   2   2   0   2   0   2   0   2   0   0   2   2   2   2   2   0   0   2   2
 MK-3-7                 0   2   0   2   0   2   2   0   0   0   0   0   0   2   2   2   2   2   2   2   2   0   2   2   2   0   0   0   2   0   2   0   0   2   0   0   2   2   2   2   0   0   0   0   0   0   0   0   0   2   0   2   0   2   2   2   0   2   2   2   2   0   2   2   0   0   2   0   2   2   0   2   2   0   0   0   0   2   0   0   2   0   2   2   2   2   2   0   0   2   2   2   2   2   2   0   2   2   0   2   0   0   0   2   2   2   0   2   0   0   2   0   2   2   2   2   2   0   2   0   2   2   0   0   0   0   0   0   2   2   2   0   2   0   2   2   2   0   0   0   2   2   0   2   2   0   2   0   2   2   2   0   2   2   0   0   0   2   0   2   2   0   0   0   2   0   0   2   0   2   0   0   2   0   2   2   0   0   0   2   2   2   2   0   0   0   2   0   2   0   0   2   2   2   2   2   0   0   2   2
 MK-3-8                 0   2   2   2   0   2   2   0   0   0   0   0   0   2   2   2   2   2   2   2   2   0   0   2   2   0   0   0   2   0   2   0   2   2   0   0   0   2   2   2   0   2   0   0   0   0   0   0   2   2   0   2   2   2   2   2   0   2   0   2   2   0   2   0   0   2   2   0   2   2   0   2   2   0   0   0   0   2   0   0   2   0   0   2   2   2   0   0   0   2   2   2   2   2   2   0   2   2   0   2   0   0   0   2   2   2   0   2   0   0   2   0   2   0   2   2   2   0   2   0   2   2   0   0   0   0   0   0   2   0   2   0   2   2   2   2   2   0   0   0   2   2   0   2   2   0   2   0   2   2   2   0   2   2   0   0   0   2   0   2   2   0   0   0   2   0   0   2   0   2   0   0   2   0   2   2   0   0   0   2   2   2   2   0   0   2   2   0   2   0   0   2   2   2   2   2   0   0   2   2
 MK-3-9                 0   2   2   2   0   2   2   0   0   0   0   0   0   2   2   2   2   2   2   2   2   2   0   2   2   0   2   0   2   0   2   0   0   2   0   0   0   2   2   2   2   0   0   0   0   0   0   0   2   2   0   2   2   2   2   2   0   2   0   2   2   0   2   0   0   0   2   0   2   2   0   2   2   0   2   0   0   2   0   0   2   0   0   2   2   2   0   0   0   2   2   2   2   2   2   0   0   2   0   2   2   0   0   2   2   2   0   2   0   2   2   0   2   0   2   2   2   0   2   0   2   2   0   0   0   0   0   0   2   0   2   0   2   2   0   2   2   0   0   0   2   2   0   0   0   0   2   0   2   2   2   0   2   2   0   0   0   0   0   2   2   0   0   0   2   0   0   0   2   2   0   0   2   0   2   2   0   0   0   2   2   0   2   0   0   2   2   0   2   0   0   2   2   2   2   2   0   0   0   2
 MK-3-10                0   2   2   2   0   2   2   0   0   0   0   0   0   2   0   2   2   2   2   2   0   0   2   2   2   0   2   0   2   0   0   0   0   2   0   0   0   2   2   2   2   0   0   0   0   0   0   0   2   2   0   2   2   2   2   2   0   2   0   2   2   0   2   0   2   0   2   0   2   2   0   0   2   0   2   2   0   2   0   0   2   0   0   2   2   2   0   0   0   2   2   2   2   2   2   0   0   2   0   2   2   0   0   2   2   2   0   2   0   0   2   0   2   0   2   2   2   0   2   0   2   2   0   0   0   0   0   0   2   0   2   0   2   2   0   2   2   0   0   0   2   2   0   0   0   0   2   0   2   2   2   0   2   2   0   2   0   0   0   2   2   2   0   0   2   0   0   0   2   2   0   0   2   0   2   2   2   0   0   2   2   0   2   0   0   2   0   0   0   0   2   2   2   2   0   2   0   0   0   2
 MK-3-11                0   2   2   2   0   2   2   0   0   0   2   0   0   2   0   2   2   2   2   2   0   2   0   2   2   0   2   0   0   0   0   0   0   2   2   0   0   2   2   2   2   0   0   0   0   0   0   0   2   2   2   2   2   2   0   2   0   2   0   2   2   0   2   0   2   0   2   0   2   2   0   0   2   0   2   2   0   2   0   0   2   0   0   2   2   2   0   0   0   2   2   2   2   2   2   0   0   2   0   2   2   0   0   2   2   2   0   2   0   0   2   0   2   0   2   2   0   0   2   0   2   2   0   0   2   0   0   2   2   0   2   0   2   2   0   2   2   0   0   2   2   2   0   0   0   0   2   0   2   2   2   0   2   2   0   2   0   0   2   2   2   2   0   0   2   0   0   0   2   2   0   0   2   0   2   0   2   0   0   2   2   0   2   2   0   2   0   2   0   0   2   2   2   2   0   2   0   0   0   2
 MK-3-12                0   2   2   0   0   2   2   0   0   0   2   0   2   2   0   2   2   2   2   2   0   2   0   2   2   0   2   0   0   0   0   0   2   0   2   0   0   2   2   2   2   0   0   2   0   0   0   0   2   2   2   2   2   2   0   2   0   2   0   2   0   0   2   0   2   0   2   0   2   2   0   2   2   0   2   2   0   2   2   0   2   0   0   2   2   2   0   0   0   2   2   2   2   2   2   0   0   0   0   0   2   0   0   2   2   2   0   0   0   0   0   0   2   0   2   2   0   0   2   2   2   2   0   0   0   0   0   2   2   0   2   2   2   2   0   2   2   0   0   2   2   2   0   0   0   2   2   0   2   2   2   0   2   2   0   2   0   0   2   2   2   2   0   0   2   0   0   0   2   2   0   0   2   0   2   0   2   0   0   2   2   2   2   2   0   2   2   2   0   0   2   2   2   2   0   2   0   2   0   2
 MK-3-13                0   0   2   0   0   2   2   2   0   0   2   0   2   0   0   2   2   2   0   2   0   2   0   2   2   0   2   0   0   0   0   0   2   0   2   0   0   2   2   2   2   0   0   0   0   0   0   0   2   2   2   2   2   2   0   2   2   2   0   2   2   0   2   0   2   0   2   0   2   2   0   2   2   2   2   2   0   2   2   0   2   0   0   2   2   2   0   0   0   2   2   2   2   2   2   0   0   0   0   2   2   0   0   2   2   0   0   0   0   0   0   0   2   2   2   2   0   0   2   2   2   2   0   0   0   0   0   2   2   0   2   2   2   2   0   2   2   2   0   2   2   2   0   0   0   2   2   0   2   2   0   0   2   2   0   0   0   0   2   2   0   2   0   0   0   0   0   0   2   2   0   0   0   0   2   0   2   0   0   2   2   2   0   2   0   2   2   2   0   0   2   2   2   2   0   2   0   2   0   2
 MK-3-14                0   0   2   0   0   2   2   2   0   0   2   0   2   0   0   2   2   2   0   2   0   2   0   2   2   0   2   0   2   0   0   0   2   0   2   0   0   2   2   2   2   0   0   0   0   0   0   0   2   2   0   2   2   2   0   2   2   2   0   2   0   0   2   0   2   0   2   0   2   2   2   2   2   2   2   2   0   2   2   0   2   0   0   2   2   2   0   0   0   2   2   2   2   2   2   0   2   0   0   2   2   0   0   2   2   0   0   0   0   0   0   0   2   2   2   2   0   0   2   2   2   2   0   0   0   2   0   2   2   0   2   2   2   2   0   2   2   2   0   2   2   2   2   0   0   2   2   2   2   2   0   0   2   2   0   0   2   0   2   2   0   2   0   0   2   0   0   0   2   2   0   0   0   0   2   0   0   0   0   2   2   2   0   2   0   0   2   0   0   0   2   2   2   2   0   2   0   2   0   2
 MK-3-15                0   0   0   0   0   2   2   2   0   0   2   2   2   2   0   2   2   2   0   2   0   2   0   2   2   0   0   0   2   0   0   0   2   0   2   0   0   2   2   2   0   0   0   0   0   0   0   2   2   2   0   0   2   2   0   2   2   2   0   2   0   0   2   0   2   0   2   0   2   2   2   2   2   2   2   2   0   2   2   0   2   0   0   0   2   2   0   0   0   2   2   2   2   2   2   0   2   0   2   2   2   0   0   0   2   0   0   0   0   0   0   0   2   2   2   2   0   0   2   0   2   2   2   0   0   2   0   2   2   0   2   0   2   2   0   2   2   2   0   2   2   2   2   0   0   2   2   2   2   2   0   0   2   2   0   0   2   0   2   2   0   2   0   0   2   2   0   0   2   2   0   0   0   2   2   2   0   0   0   2   2   2   0   2   0   0   2   0   0   0   2   2   2   2   0   2   0   2   0   2
 MK-3-16                0   2   0   0   0   2   2   2   0   0   2   2   2   2   0   2   2   2   0   2   0   2   0   2   2   0   0   0   2   0   0   0   2   0   2   0   0   2   2   2   0   0   0   0   2   0   0   2   2   2   0   0   2   2   0   0   2   2   0   0   0   2   2   0   2   0   2   0   2   2   2   2   2   2   2   0   0   2   2   0   2   0   0   0   0   0   0   0   0   2   2   2   2   2   2   0   2   0   2   2   2   0   0   0   2   0   2   0   0   0   0   0   2   2   2   2   0   0   2   0   2   2   2   0   0   2   0   2   2   0   2   0   2   2   0   2   2   2   0   2   0   2   2   0   0   2   2   2   2   2   0   0   2   2   0   0   0   0   2   2   0   2   0   0   2   2   0   0   2   0   0   0   2   2   2   2   2   2   0   2   2   2   0   2   0   0   2   0   0   0   2   2   2   2   0   2   0   2   0   2
 MK-4-1                 2   0   2   2   2   2   2   2   0   2   0   0   0   2   0   2   0   0   0   2   2   2   2   0   0   0   0   0   0   2   2   0   0   0   0   0   2   0   2   0   0   0   0   2   0   0   2   0   0   2   2   2   0   2   0   0   0   2   2   2   0   0   2   2   0   2   0   0   0   0   2   0   0   2   0   0   0   0   2   2   2   0   2   2   0   0   0   2   0   2   2   0   2   0   0   0   2   2   0   0   0   0   2   2   2   0   0   2   0   2   0   0   0   2   0   0   0   0   0   0   0   2   2   2   0   0   2   0   2   0   0   0   2   0   2   0   0   0   0   0   2   2   2   2   2   2   0   2   2   0   0   0   0   0   2   2   0   0   2   2   2   0   0   2   0   2   0   0   0   0   2   0   0   2   2   0   2   2   2   0   2   0   0   2   0   2   0   0   0   0   0   0   0   0   2   0   0   2   0   2
 MK-4-2                 2   2   2   2   2   2   2   2   0   2   0   0   0   2   0   2   0   0   0   2   2   2   2   0   0   0   0   0   0   0   2   0   0   0   0   0   2   0   2   0   0   2   2   2   0   0   2   2   0   2   2   2   0   2   0   0   2   2   2   0   0   0   2   2   0   2   0   0   0   0   2   0   0   2   0   0   0   0   2   2   2   0   2   2   0   2   0   2   0   2   2   0   2   0   0   0   2   0   0   0   0   0   2   2   2   0   2   2   2   2   0   0   0   2   0   0   2   0   2   0   0   2   2   2   0   2   2   0   2   0   0   0   2   0   2   0   0   0   0   0   2   2   2   2   2   2   0   2   2   0   0   0   0   0   2   2   2   0   2   2   2   0   0   2   0   2   0   0   0   0   2   0   0   0   2   0   0   2   2   0   2   0   0   2   2   2   0   0   0   0   0   0   0   0   2   0   0   2   0   2
 MK-4-3                 2   2   0   2   2   2   2   2   0   2   0   0   0   2   0   0   0   0   0   2   2   2   2   0   0   0   0   0   0   0   2   2   0   0   0   2   2   0   2   2   0   2   2   2   0   0   2   2   0   2   2   0   0   0   0   0   2   2   2   0   0   0   2   2   0   2   0   0   0   0   2   0   0   2   0   0   2   0   2   2   2   0   2   2   0   2   0   0   0   2   2   0   2   0   0   0   2   0   0   2   0   0   0   0   2   0   2   2   2   2   0   0   2   2   0   0   2   0   0   0   0   2   2   2   0   2   2   0   2   0   0   0   2   0   2   2   2   0   0   0   2   2   2   2   2   2   0   2   2   0   0   0   0   0   2   2   2   0   0   2   0   0   0   2   0   2   0   0   2   0   2   0   0   0   2   0   0   0   0   0   2   0   2   2   2   2   0   2   0   0   0   0   0   0   2   0   0   2   0   2
 MK-4-4                 0   2   0   2   2   2   2   2   0   0   0   0   0   2   2   2   0   0   0   2   2   2   2   0   2   0   0   0   0   0   2   2   0   0   0   2   2   0   2   2   0   2   2   2   0   0   2   2   0   2   2   0   0   0   0   0   2   2   2   0   0   2   2   2   0   2   0   0   0   0   0   0   0   2   0   0   2   0   2   2   0   0   2   2   0   2   0   0   0   0   2   0   2   0   2   2   2   0   0   2   2   0   0   0   2   2   2   2   2   2   0   0   2   2   0   0   2   2   0   0   0   2   2   0   0   2   2   0   2   0   0   0   2   0   2   2   2   0   0   0   0   2   2   2   2   2   0   2   2   0   2   0   0   0   2   2   2   0   0   2   0   0   0   2   0   0   0   0   2   0   2   0   0   0   2   2   0   0   0   0   2   0   2   2   2   2   0   2   0   0   0   0   0   0   2   0   0   2   0   0
 MK-4-5                 0   2   0   2   2   2   0   2   0   0   0   0   0   2   2   2   0   0   0   2   2   2   2   0   2   0   0   0   0   0   2   2   0   2   0   2   2   0   2   2   2   2   2   2   0   0   2   2   0   2   2   0   0   0   0   0   2   2   2   0   0   2   2   2   0   2   0   0   0   0   0   0   0   0   0   0   2   0   2   2   0   0   2   2   0   2   0   0   0   0   2   0   2   2   2   2   2   0   0   2   2   0   0   0   2   0   2   2   2   2   0   2   2   2   0   0   2   2   2   0   0   2   2   0   0   2   2   0   2   0   0   0   2   0   2   2   2   0   0   0   0   2   0   2   2   2   0   2   0   0   2   0   0   0   2   2   2   0   0   2   2   2   0   2   0   0   0   2   2   0   2   2   2   2   2   0   0   0   0   0   2   0   2   2   2   2   0   0   0   0   0   0   0   0   2   0   0   2   0   2
 MK-4-6                 0   2   0   2   2   2   0   2   0   2   0   0   2   2   2   2   0   0   0   2   2   2   2   0   2   0   0   0   0   0   2   2   0   2   0   2   2   0   2   2   2   2   2   2   0   0   2   2   0   2   2   0   0   2   2   0   2   2   2   0   0   2   2   2   0   2   0   0   0   0   2   0   0   0   0   0   2   0   2   2   2   0   2   2   0   2   2   2   0   0   2   0   2   2   2   2   2   0   0   0   2   0   0   0   2   0   2   2   2   2   0   2   0   2   0   0   2   0   2   0   0   2   2   0   0   2   2   2   2   0   0   0   2   0   2   2   2   0   0   0   0   2   0   2   2   2   0   2   0   2   2   0   0   0   2   2   2   2   0   2   2   2   0   2   0   0   0   2   2   0   2   2   2   2   2   2   0   0   0   0   2   0   2   2   2   0   0   0   0   0   0   0   0   2   2   0   2   2   0   2
 MK-4-7                 0   2   0   2   2   0   0   2   0   2   0   0   2   2   0   2   0   0   0   2   2   2   2   0   2   2   0   0   0   0   2   2   2   2   0   2   2   0   2   2   2   2   2   2   2   2   2   2   0   2   2   0   0   2   0   0   2   2   2   0   2   2   2   2   0   2   0   2   0   0   2   2   2   0   0   0   2   0   2   2   2   0   0   2   0   2   2   2   0   2   2   0   2   2   2   2   2   0   0   2   2   0   0   0   2   0   2   2   2   2   0   2   0   0   0   0   2   2   2   0   0   0   2   0   0   2   2   2   0   0   0   0   2   0   2   2   2   0   2   0   0   2   2   2   2   2   2   2   0   0   2   0   0   0   2   2   2   2   0   2   2   2   0   2   0   0   0   2   2   0   2   2   2   2   2   2   0   0   0   0   2   0   2   2   0   0   0   0   0   0   2   0   0   2   2   0   2   2   0   2
 MK-4-8                 0   2   0   2   2   0   0   2   0   2   0   0   2   2   0   2   0   0   0   0   2   2   0   0   2   2   0   0   0   0   2   2   2   2   0   2   2   0   2   2   2   2   2   2   2   2   2   2   0   2   2   0   0   2   0   0   2   2   2   0   2   2   2   2   0   2   0   2   0   0   2   2   0   0   2   0   2   0   0   2   2   0   0   0   0   2   2   2   0   2   2   0   2   2   0   2   2   0   0   2   2   2   0   0   2   0   2   2   2   2   0   2   0   0   0   0   2   2   2   0   0   0   2   0   0   2   2   2   0   2   0   0   0   0   2   2   2   0   0   0   0   2   2   2   2   2   2   2   0   0   0   0   0   0   2   2   0   2   0   2   2   2   0   2   2   0   0   2   2   0   2   2   2   0   0   2   0   0   0   0   2   0   2   2   0   0   0   0   0   0   2   0   0   2   2   0   2   2   0   2
 MK-4-9                 0   2   0   2   2   0   0   2   0   2   0   2   2   2   0   2   0   0   0   0   2   2   0   0   2   2   0   0   0   2   2   2   2   0   0   2   2   0   2   2   0   2   2   2   2   2   2   2   0   2   2   0   0   2   0   0   2   2   0   0   0   2   2   0   0   0   2   2   0   0   2   2   0   0   2   0   2   0   0   2   2   0   0   2   0   2   2   2   0   2   2   0   2   2   0   2   2   0   0   2   2   2   2   0   2   0   2   2   2   2   0   2   0   0   0   0   0   2   2   0   0   0   2   0   2   2   2   2   0   2   0   0   0   2   2   2   2   0   0   0   0   2   2   2   2   2   2   2   0   0   0   0   0   0   2   2   0   2   0   2   2   2   0   2   2   2   0   2   2   0   0   2   2   0   0   2   0   0   0   0   2   0   2   2   0   0   0   2   0   0   2   0   0   2   2   0   2   0   0   2
 MK-4-10                0   2   0   2   2   0   0   2   0   2   0   2   2   2   0   2   0   0   0   2   2   2   0   0   0   2   0   0   0   2   2   2   2   0   0   2   2   2   2   0   0   2   2   2   2   2   0   2   0   2   0   2   0   2   0   0   2   2   0   0   0   2   0   2   0   0   2   2   0   0   0   2   0   0   0   0   0   0   0   2   2   0   2   2   0   2   2   2   0   2   2   0   2   2   2   2   2   0   0   2   2   0   2   0   2   0   2   0   2   2   0   2   0   0   2   2   0   2   2   0   0   0   2   0   2   2   2   2   0   2   0   0   0   2   2   2   2   0   0   0   0   2   2   2   2   2   2   2   0   0   0   0   0   0   2   2   0   2   0   2   0   2   0   2   2   2   0   2   2   0   2   2   2   2   2   2   0   2   0   2   0   0   2   2   0   0   0   2   0   2   2   0   0   2   2   0   2   0   0   2
 MK-4-11                0   2   0   2   2   0   0   2   0   2   0   2   2   2   0   2   0   0   0   2   2   2   0   0   0   2   0   0   2   2   2   2   2   0   0   2   2   0   2   0   0   2   2   0   2   2   2   2   0   0   0   2   0   2   2   0   2   2   0   0   0   0   2   2   0   0   0   2   0   0   0   2   0   0   0   0   0   0   0   2   2   0   2   2   0   2   2   2   0   2   2   0   2   2   2   2   2   0   0   2   2   0   2   0   2   0   2   0   2   2   2   2   2   2   2   2   0   2   2   2   0   2   2   0   2   2   2   2   0   2   0   2   2   2   2   2   2   0   0   2   0   2   2   2   2   2   0   2   0   0   0   0   0   2   0   2   0   2   0   0   0   2   2   2   2   2   0   2   2   2   0   2   2   2   0   2   0   2   0   2   0   0   2   0   0   2   0   2   0   2   2   0   2   2   2   0   2   0   0   2
 MK-4-12                0   2   0   2   2   0   0   0   0   0   0   2   2   2   0   2   0   0   0   2   2   2   0   0   0   2   0   0   2   2   2   0   2   0   0   2   2   0   2   0   0   2   0   0   2   0   2   0   0   0   0   2   2   2   2   0   2   0   0   0   0   0   2   2   0   0   0   2   0   0   0   2   2   0   0   0   0   0   0   2   2   0   0   0   0   2   0   2   0   2   2   0   2   2   2   2   2   2   2   2   2   0   2   2   2   0   2   0   2   2   2   2   2   2   2   0   0   2   2   2   0   2   2   0   2   2   2   2   0   2   0   2   2   2   2   2   0   0   0   0   0   2   2   2   2   2   0   2   0   0   0   0   0   2   2   2   0   2   0   0   0   2   2   2   2   2   0   2   2   2   0   0   2   2   2   2   0   2   0   2   0   0   2   0   0   2   0   2   0   2   2   2   2   2   2   2   2   0   0   2
 MK-4-13                0   2   0   2   2   0   2   0   0   0   2   2   2   2   0   2   0   0   0   2   2   2   0   0   0   2   0   0   2   0   2   0   2   0   0   2   2   0   0   0   0   2   0   0   2   0   2   0   0   0   2   0   2   2   2   2   2   0   0   0   0   0   2   2   0   0   0   2   0   0   0   2   2   0   0   2   2   0   2   2   2   0   0   0   0   2   0   2   0   2   2   0   2   2   2   2   2   0   2   2   2   0   2   2   2   0   2   0   2   2   2   2   2   0   2   0   0   2   2   2   0   2   2   0   0   2   2   2   0   2   0   2   2   2   0   2   0   0   0   2   0   2   2   2   2   2   0   0   0   2   0   0   0   2   2   2   0   2   0   2   0   2   2   0   2   2   0   2   2   2   0   0   2   2   2   2   0   2   0   2   0   0   2   0   0   2   0   0   0   2   2   2   2   2   2   0   0   0   0   2
 MK-4-14                0   2   0   2   2   0   2   0   0   0   2   2   2   2   0   2   0   0   0   2   2   2   0   0   0   2   0   0   2   0   2   0   2   0   0   2   2   0   2   0   0   2   0   0   2   0   2   0   2   2   2   2   2   2   2   2   2   0   0   0   0   0   0   2   0   2   0   2   0   0   0   2   2   2   0   2   2   0   2   2   2   2   0   0   0   2   0   2   0   2   2   0   2   2   2   2   2   0   2   2   2   2   2   2   2   0   2   0   0   2   2   2   2   0   2   0   0   2   2   2   0   2   2   0   0   2   2   0   0   2   0   2   2   2   0   2   0   0   0   2   0   2   2   2   2   2   0   0   0   0   0   0   0   2   0   2   0   2   0   2   0   2   2   0   2   2   0   2   2   2   0   0   2   2   2   2   2   2   0   2   0   0   2   0   0   2   2   0   0   2   2   0   2   2   2   0   0   0   0   2
 MK-4-15                0   2   0   2   2   0   2   0   0   0   2   2   2   2   2   2   0   0   0   2   2   2   0   0   0   2   0   0   2   0   2   0   2   0   0   2   2   0   2   0   0   2   2   0   2   0   2   0   2   2   2   2   2   2   2   2   2   0   2   0   0   0   0   2   2   2   0   0   0   0   0   2   2   2   0   2   2   0   2   2   2   2   0   0   0   2   0   2   2   2   2   0   2   2   2   2   2   0   2   2   2   2   2   2   2   0   2   0   0   0   0   2   2   0   2   0   0   2   2   2   0   2   2   0   0   2   2   0   0   2   0   2   2   2   0   2   0   0   0   2   0   2   2   2   0   2   0   2   0   0   0   2   0   2   0   2   0   2   0   2   0   2   2   0   0   0   0   2   2   2   0   0   2   2   2   2   2   2   0   2   0   0   2   0   0   2   2   0   0   2   2   0   2   2   2   0   0   0   0   2
 MK-4-16                0   2   0   2   2   0   2   0   0   0   2   2   2   2   2   2   0   0   0   2   2   2   0   0   0   2   0   0   2   0   2   0   2   0   0   2   2   0   2   0   2   2   2   0   2   0   2   0   2   2   2   2   2   2   2   2   2   0   2   0   0   0   0   2   2   2   0   0   0   0   0   2   2   2   2   0   2   0   2   2   2   0   0   0   0   2   0   2   2   2   2   2   2   0   2   2   2   0   2   2   2   2   2   2   2   0   2   0   2   0   0   2   2   2   2   0   0   2   0   2   0   2   2   0   0   2   2   2   0   2   2   2   2   2   0   2   0   0   0   2   0   2   2   2   0   2   0   2   0   0   0   2   0   2   2   2   2   2   0   2   0   2   2   0   0   0   0   2   2   0   0   0   2   2   2   0   2   2   0   2   0   0   2   0   0   2   2   0   2   2   2   0   2   2   2   0   0   0   0   2
 MK-5-1                 2   2   2   0   0   2   0   2   0   0   2   2   2   0   0   0   2   0   2   0   2   2   2   2   2   0   2   0   0   2   2   2   2   0   2   0   0   0   2   0   2   0   2   2   0   2   2   0   2   2   0   2   0   0   2   0   2   0   0   0   0   2   2   0   2   0   2   2   0   0   2   2   0   2   0   2   2   0   2   0   0   2   0   0   2   2   0   2   0   0   0   2   2   2   0   2   2   0   2   0   2   0   0   2   0   2   2   2   0   0   2   0   0   2   2   2   0   2   2   0   2   0   2   0   0   0   2   2   2   0   2   0   0   0   0   2   0   0   0   2   2   0   0   2   2   2   2   2   0   0   2   0   0   0   0   2   2   0   2   2   0   0   2   0   2   2   2   0   0   2   2   2   2   0   2   2   2   0   0   0   0   0   0   2   0   2   0   0   2   2   0   2   2   0   0   2   2   0   0   0
 MK-5-2                 2   2   2   0   0   2   0   2   0   0   2   2   2   0   0   0   2   0   2   0   2   0   2   2   2   0   2   0   0   2   2   2   0   2   2   0   0   0   2   0   2   0   2   2   0   2   2   0   2   2   0   2   0   0   2   0   2   0   0   0   0   0   2   0   2   0   2   2   0   0   2   2   0   0   0   2   2   0   2   0   0   2   0   0   2   2   2   2   0   0   0   2   2   2   0   2   0   0   2   2   2   0   0   2   0   2   2   2   0   0   0   0   0   0   2   2   2   2   2   0   2   0   2   0   0   0   2   2   2   0   2   0   0   0   0   2   0   0   0   2   2   0   0   2   2   2   2   2   0   0   2   0   0   0   0   2   2   0   2   2   0   0   2   0   2   2   2   0   0   2   2   2   0   0   2   2   2   2   0   0   0   0   0   2   0   2   0   0   2   2   2   2   0   0   0   2   2   0   0   0
 MK-5-3                 2   2   0   0   0   2   0   0   0   2   2   2   2   0   0   0   2   0   2   0   2   0   0   2   2   0   2   0   0   2   2   2   0   2   2   0   0   0   2   0   0   0   2   2   0   2   2   0   0   2   0   2   0   0   2   0   2   0   0   0   2   0   2   0   2   0   2   2   0   0   2   2   0   0   0   2   2   0   2   0   0   2   0   0   2   2   2   2   0   0   0   2   2   2   0   2   0   0   2   2   2   0   0   2   0   2   2   2   0   0   0   0   0   0   2   2   0   2   2   0   2   0   2   0   0   0   2   2   2   0   2   0   0   0   0   2   0   0   0   0   2   0   2   2   2   2   2   2   0   0   2   0   0   0   0   2   0   2   2   2   0   0   2   0   2   2   2   0   0   2   2   2   0   0   2   2   2   2   0   0   0   2   0   2   0   2   0   0   2   2   2   2   0   0   2   2   2   0   0   0
 MK-5-4                 2   2   0   0   0   2   0   0   0   2   2   2   2   0   0   0   2   0   2   0   2   2   0   2   2   0   2   0   0   2   2   0   0   2   2   0   0   0   2   0   0   0   0   2   0   2   2   0   0   0   0   2   2   0   2   0   2   0   2   0   2   0   2   0   2   0   2   2   0   0   2   2   0   2   0   2   2   0   2   0   0   2   0   2   2   2   2   0   0   0   0   2   2   0   0   2   0   0   2   2   2   0   0   0   2   2   2   0   0   0   0   0   0   0   2   2   0   2   2   0   2   2   2   0   0   0   2   2   2   0   2   0   0   0   0   2   0   0   0   0   0   0   2   2   0   2   2   2   0   0   2   0   0   0   0   2   0   2   0   2   0   0   2   0   2   2   2   0   0   2   2   2   2   0   0   2   2   2   0   0   0   2   0   2   0   2   0   0   2   2   2   2   2   0   2   2   2   0   0   0
 MK-5-5                 2   2   0   0   0   2   0   0   0   2   0   2   2   0   0   0   2   0   0   0   2   2   0   2   2   0   2   0   0   2   2   0   0   2   2   0   0   0   2   0   0   0   2   2   0   2   0   0   0   0   0   2   0   0   2   0   0   0   2   0   2   0   2   0   2   2   2   2   0   0   2   2   0   2   0   2   2   0   2   0   0   2   0   2   2   2   2   0   0   0   0   2   2   2   0   2   0   0   2   2   2   0   0   2   2   2   2   0   0   0   0   0   2   2   2   2   0   0   2   2   2   2   2   0   0   0   2   2   2   0   0   0   0   0   0   2   0   0   0   2   0   0   2   2   0   2   2   2   0   0   2   0   0   0   0   2   0   2   0   0   0   0   2   2   2   2   0   0   0   2   2   2   2   0   0   2   2   2   0   0   0   2   0   2   0   2   0   0   2   2   2   2   2   0   2   2   0   0   0   0
 MK-5-6                 2   2   0   0   0   2   0   0   0   2   0   2   2   0   0   0   0   0   0   0   2   2   0   2   2   0   2   2   0   2   2   0   0   2   2   0   0   0   2   0   0   0   2   2   0   0   0   2   2   0   2   2   0   0   2   0   0   0   2   0   2   0   2   2   2   2   2   2   2   0   2   2   0   2   0   2   2   0   0   0   0   2   0   2   0   2   2   0   0   0   2   0   2   2   0   2   0   2   2   2   0   0   0   2   2   2   2   0   2   0   0   0   2   2   2   2   0   0   2   2   2   2   2   0   0   0   2   2   2   0   0   2   0   0   0   2   0   0   0   2   0   0   2   2   2   2   2   2   0   0   2   0   0   0   0   2   0   2   0   0   0   0   2   2   2   2   0   2   0   0   2   2   2   0   0   0   2   2   0   0   0   2   0   2   0   2   0   0   2   2   2   2   2   2   2   2   0   0   0   0
 MK-5-7                 0   2   0   0   0   2   0   0   0   2   0   2   2   0   0   0   0   0   2   0   2   2   0   2   2   0   2   2   0   2   2   0   0   2   0   0   0   0   2   0   0   0   2   0   0   0   0   0   2   2   2   2   0   0   2   0   0   0   2   0   2   0   2   2   2   2   2   2   2   0   2   2   0   2   0   2   2   0   0   2   0   2   0   2   0   2   2   0   0   0   2   0   2   2   0   2   0   2   2   2   0   0   0   2   2   2   2   0   2   0   0   0   2   2   2   2   0   0   0   2   0   2   2   0   0   0   2   0   2   2   0   2   0   0   0   2   0   0   0   2   0   0   2   2   2   2   2   2   0   0   0   0   0   0   0   2   0   2   0   0   0   0   2   2   2   2   2   2   0   0   2   2   2   0   0   2   2   2   0   0   0   0   0   2   0   2   0   0   2   0   2   0   2   2   2   2   0   0   0   0
 MK-5-8                 0   2   0   0   2   2   0   0   0   2   0   2   2   0   0   0   0   0   2   0   2   0   0   2   2   0   2   2   0   2   2   0   0   2   0   0   0   0   2   0   0   2   2   0   0   0   0   2   2   2   2   2   0   0   2   0   0   0   2   0   2   0   2   2   2   2   2   2   2   0   2   0   0   2   0   2   2   0   0   2   0   2   0   2   0   2   2   0   0   0   2   0   2   2   0   2   0   2   2   2   0   2   0   2   2   2   2   0   2   0   0   0   2   2   0   2   0   0   0   0   0   2   2   0   0   0   2   0   2   2   0   2   0   2   0   2   0   0   0   2   0   0   2   2   2   2   0   2   0   0   0   0   0   0   0   2   0   2   2   0   0   0   2   2   2   2   2   2   0   0   2   2   2   0   0   2   2   2   0   0   0   2   0   2   0   2   0   0   2   0   2   0   2   2   2   2   0   0   0   0
 MK-5-9                 2   2   2   0   2   2   0   0   0   2   0   2   2   2   2   0   0   0   2   0   2   0   0   2   2   0   2   2   0   2   2   0   0   2   0   2   0   0   2   0   0   2   2   0   0   0   0   2   2   2   0   2   0   0   2   0   2   0   2   0   2   0   2   2   2   2   2   2   2   0   2   0   0   2   2   2   2   0   0   2   0   2   2   2   0   2   2   0   0   2   2   0   2   2   0   2   0   2   2   2   0   2   0   2   2   2   2   0   0   0   0   0   2   0   0   2   0   0   2   0   0   0   2   0   0   0   2   0   0   0   0   2   0   0   0   2   0   0   0   2   2   0   2   2   2   2   0   2   2   0   0   0   0   0   0   2   0   2   2   0   0   0   2   2   2   0   0   2   0   0   2   2   2   0   0   2   2   2   0   0   0   2   0   2   0   2   0   0   0   0   2   0   2   2   2   2   0   0   0   0
 MK-5-10                2   2   2   0   2   2   0   0   0   2   0   2   2   2   2   0   0   2   2   0   2   0   0   2   2   0   0   2   0   2   2   2   0   2   0   2   0   0   2   0   0   2   2   2   0   0   2   0   2   2   0   2   0   0   2   2   2   0   2   0   2   2   0   2   2   2   2   2   2   0   2   2   0   0   2   2   2   0   0   2   0   2   2   2   0   2   2   0   0   2   0   0   2   2   0   2   2   2   2   0   0   2   0   2   0   2   2   0   0   0   0   0   2   0   0   2   0   0   2   0   0   2   2   0   0   0   2   0   0   0   0   2   0   2   0   2   0   0   0   0   2   0   2   2   2   2   0   2   2   0   0   2   0   0   0   2   0   2   2   0   0   0   2   2   2   0   0   2   0   0   2   2   2   2   0   0   2   2   0   0   0   2   0   0   0   2   0   0   0   0   0   0   2   2   2   2   0   0   0   0
 MK-5-11                2   2   2   0   2   0   0   0   0   2   0   2   2   2   2   0   0   2   2   2   2   0   0   0   2   0   0   2   0   2   2   2   0   2   0   2   0   0   2   0   0   2   2   2   0   0   2   0   2   2   0   2   0   0   2   2   2   0   2   0   2   2   0   2   2   2   2   2   2   0   2   2   0   0   2   2   2   0   0   2   0   2   2   2   0   2   2   0   0   2   0   0   2   0   0   2   2   2   2   2   0   0   0   2   0   2   2   2   0   0   0   0   2   0   0   2   0   0   2   0   0   2   2   0   0   0   2   0   0   0   0   2   0   2   0   2   0   0   0   0   0   2   2   2   2   2   0   2   2   2   0   2   0   0   0   2   0   2   2   0   0   0   2   2   2   0   0   2   0   0   2   2   0   2   0   0   2   2   0   0   0   2   2   0   0   2   0   2   0   0   0   0   2   2   2   2   0   0   0   0
 MK-5-12                0   2   2   0   2   0   0   0   2   2   0   2   2   2   2   0   0   2   2   2   2   0   2   0   2   0   2   2   0   2   2   2   0   2   2   2   0   0   2   0   0   0   2   2   0   2   2   0   2   2   0   2   0   0   0   2   2   0   2   2   2   2   0   2   2   2   2   2   2   0   2   2   0   0   2   2   2   0   0   2   0   2   2   2   0   2   2   0   0   2   0   0   2   2   0   2   2   2   2   2   0   0   0   2   0   2   2   2   0   2   0   0   2   0   0   2   0   2   0   0   0   2   2   0   0   0   2   0   0   0   0   2   0   2   0   2   0   0   0   2   0   2   2   2   2   2   0   2   2   2   0   2   2   0   0   2   0   2   2   0   0   0   0   2   2   0   0   2   0   0   2   2   0   0   0   0   2   0   0   2   0   2   2   0   0   2   0   2   0   0   0   0   2   2   2   2   0   0   2   0
 MK-5-13                0   0   2   0   2   0   2   0   2   2   0   2   0   2   2   2   0   2   2   2   2   0   2   2   2   0   0   2   0   2   2   2   0   0   2   2   0   0   2   0   0   0   2   0   0   2   2   0   2   2   0   2   2   0   0   2   2   0   2   2   2   2   0   2   2   2   2   2   2   0   2   2   0   2   2   2   2   0   2   2   0   2   2   2   0   2   2   0   2   2   0   0   2   2   0   2   2   2   2   2   0   0   0   2   0   2   2   2   0   2   0   0   2   0   0   2   2   2   0   0   0   2   2   0   0   0   2   0   0   2   0   2   0   2   0   2   0   0   0   2   0   2   2   2   2   2   0   2   2   2   0   2   2   0   0   2   2   2   2   0   0   0   0   2   2   0   0   2   0   0   2   2   0   0   0   0   2   0   0   2   0   2   2   0   0   2   0   2   0   0   0   0   2   2   2   2   0   0   2   0
 MK-5-14                0   0   0   0   2   0   2   0   2   2   0   2   0   2   2   0   0   2   2   0   2   0   2   2   2   2   0   2   0   2   2   0   0   0   2   2   0   0   2   0   0   2   2   0   0   2   2   0   2   2   0   2   2   0   0   2   2   0   2   2   0   2   0   2   2   2   2   2   2   0   2   2   0   2   2   2   2   0   2   2   0   2   2   2   0   2   2   0   2   2   0   0   2   2   0   2   2   2   2   0   0   0   0   2   0   2   2   2   0   2   2   0   2   0   2   2   2   2   0   0   0   2   2   0   0   0   2   0   0   2   0   2   0   0   2   2   0   0   0   2   0   2   2   2   2   2   0   2   2   2   0   2   2   0   0   2   2   2   2   0   0   0   0   2   2   0   0   2   0   0   2   2   0   0   0   0   2   0   0   2   0   2   2   0   0   2   0   2   2   0   0   0   2   2   2   2   0   0   2   0
 MK-5-15                0   0   0   0   2   0   2   0   0   2   0   2   0   2   2   0   0   2   2   0   2   0   2   2   0   2   0   2   0   2   2   0   0   0   0   2   0   0   2   0   0   2   2   0   0   0   2   0   2   2   0   0   2   0   2   2   2   0   2   2   0   2   0   2   2   2   2   2   2   2   2   2   0   2   0   0   2   0   2   2   0   2   2   2   0   2   2   0   2   2   0   0   2   2   0   2   2   0   2   0   0   0   0   2   0   2   0   2   2   2   2   2   2   0   2   2   2   2   0   0   0   0   2   0   0   0   2   0   0   2   0   2   0   0   0   2   0   0   0   2   0   2   2   2   2   2   0   0   2   2   0   2   2   0   0   2   2   2   2   0   0   0   0   2   2   0   0   2   0   2   0   2   0   0   0   0   2   0   0   2   0   2   2   0   0   2   0   2   2   0   0   0   2   2   2   2   0   0   2   0
 MK-5-16                0   0   0   2   2   0   2   0   0   0   0   2   2   2   0   2   0   2   2   0   2   2   2   2   2   2   0   2   0   2   2   0   0   0   0   2   0   0   2   0   0   0   2   0   0   0   2   0   2   2   0   0   2   0   2   2   2   0   2   2   0   2   0   0   0   2   2   2   2   2   2   2   0   2   0   0   2   0   2   2   0   2   2   2   0   2   2   0   2   2   0   0   0   2   0   2   2   0   0   0   0   0   2   2   0   2   2   2   2   2   2   2   2   0   2   2   2   2   0   0   0   0   2   2   0   0   2   0   0   2   0   2   0   0   0   2   0   0   0   2   0   2   2   0   2   2   0   0   2   2   0   2   2   0   0   2   2   2   2   2   0   0   2   2   2   0   0   2   0   2   0   0   0   0   0   0   2   0   0   2   0   2   2   0   0   2   0   2   2   0   2   0   2   2   2   2   0   0   2   0
 MK-6-1                 0   0   0   0   2   0   0   2   2   0   0   0   2   0   2   2   0   2   2   2   0   2   0   2   0   0   0   0   0   0   0   2   0   0   0   2   0   0   2   0   0   0   0   2   2   0   2   0   0   0   0   2   2   0   2   2   2   2   0   0   0   2   2   0   2   0   0   2   0   0   0   0   0   0   0   2   0   2   0   2   0   0   2   2   2   0   2   0   0   0   2   2   0   0   0   0   2   0   0   0   0   2   2   2   2   2   0   2   2   0   2   0   0   2   0   0   2   0   0   2   0   2   2   2   2   2   2   0   0   0   2   0   2   0   2   2   2   0   2   2   2   0   2   0   2   2   2   2   0   0   0   2   2   0   2   0   2   0   0   0   2   2   0   2   2   2   0   2   2   2   0   2   0   0   2   0   0   2   0   2   2   2   0   0   2   0   0   0   2   2   2   2   2   0   0   0   2   0   2   2
 MK-6-2                 0   0   0   0   2   0   2   2   2   0   0   0   2   0   2   2   0   2   0   2   0   2   0   2   0   0   0   0   0   0   0   2   0   0   0   2   2   0   2   0   0   0   0   2   2   0   2   0   0   0   0   2   0   0   2   2   2   2   0   2   0   2   2   0   2   0   0   2   0   0   0   0   0   0   0   2   0   2   0   2   0   0   2   2   2   0   0   0   0   0   2   2   0   0   0   0   0   0   0   0   0   2   0   2   2   2   0   2   2   0   2   0   0   0   0   0   2   0   0   2   0   2   2   2   2   2   2   0   2   0   2   2   0   0   2   2   2   2   0   2   2   0   2   0   2   2   2   2   2   0   0   0   2   0   2   0   2   0   0   0   2   2   0   2   2   2   0   2   2   2   0   2   0   0   2   0   0   2   0   0   2   2   0   0   2   0   0   0   2   0   2   2   2   0   0   0   2   0   2   2
 MK-6-3                 0   0   2   0   2   0   2   0   2   0   0   0   2   0   2   2   0   2   0   2   0   2   0   2   0   0   0   0   0   0   0   2   0   0   0   2   2   0   2   0   0   0   0   2   2   0   2   0   0   0   0   2   0   0   2   2   0   2   0   2   0   2   2   0   2   0   0   2   0   0   0   2   0   0   2   2   0   2   0   2   0   0   2   0   0   2   0   0   0   2   2   2   0   0   0   0   0   0   0   0   0   2   0   2   2   2   0   2   2   0   2   0   0   0   0   0   2   0   0   2   0   2   2   2   2   2   0   0   2   2   2   2   2   0   0   2   2   2   0   2   0   0   2   2   2   2   2   2   2   0   0   0   2   0   0   0   2   0   0   0   2   2   0   2   2   2   0   2   2   2   0   2   0   0   2   0   0   2   0   0   2   2   0   0   0   0   0   0   2   0   2   2   2   0   0   0   2   0   2   2
 MK-6-4                 2   0   2   0   2   2   2   0   2   0   0   0   2   0   2   2   0   2   0   2   0   2   0   0   2   0   0   0   0   0   0   2   0   0   0   2   2   0   0   0   0   0   0   2   2   0   2   0   0   0   0   0   0   0   0   2   0   2   0   2   0   2   2   0   2   0   0   2   0   0   2   2   0   0   2   2   0   2   0   0   0   0   2   0   2   2   0   0   0   2   2   2   0   0   0   0   0   0   0   0   0   2   0   2   2   2   0   2   2   0   0   0   0   0   0   0   2   0   0   2   0   2   2   2   2   0   0   0   2   2   2   2   2   0   0   2   0   2   0   2   2   0   2   2   2   2   2   2   2   0   0   0   2   2   0   0   2   0   0   2   2   2   0   2   2   2   0   2   2   2   0   2   0   2   2   0   0   2   0   0   2   2   0   0   0   0   0   0   2   0   2   2   2   0   0   0   2   0   2   2
 MK-6-5                 2   0   2   0   2   2   2   0   2   0   0   0   2   0   2   2   0   2   0   2   0   2   0   0   2   0   0   2   0   0   0   2   0   0   0   2   2   0   0   0   2   0   0   2   2   0   2   0   0   0   0   0   0   2   0   2   0   2   0   2   0   2   2   2   2   0   0   2   0   0   2   2   0   0   2   2   2   2   0   2   2   0   2   0   2   2   0   2   0   2   2   2   0   2   0   0   0   0   0   0   0   0   0   2   2   2   2   2   2   0   0   0   0   0   0   0   2   0   0   2   2   2   2   2   2   0   0   0   2   2   2   0   2   2   0   2   0   2   0   2   2   0   2   2   2   2   2   2   2   0   2   2   2   2   0   0   0   0   2   2   2   2   0   2   2   2   0   2   2   2   0   2   0   2   2   0   0   2   0   0   2   2   0   0   0   0   0   0   2   0   2   2   2   0   0   0   0   0   2   2
 MK-6-6                 2   0   2   0   2   2   2   0   2   0   0   0   2   0   2   2   0   2   0   2   0   0   2   0   2   0   2   2   0   0   0   2   0   0   0   2   2   0   0   0   2   0   0   2   2   0   2   2   2   0   0   0   0   2   0   2   0   2   0   2   0   2   2   2   2   0   2   0   0   2   2   2   0   0   2   2   2   2   0   2   2   0   2   0   2   2   0   2   0   2   2   2   0   2   0   0   0   2   0   0   0   0   0   2   2   2   0   2   2   0   0   0   0   0   0   0   2   0   0   0   2   2   0   2   0   0   0   2   0   2   2   0   2   2   0   2   0   2   0   2   2   0   2   2   2   2   2   2   2   0   2   2   2   2   0   0   0   0   2   2   2   2   0   2   2   2   0   2   2   0   0   2   0   2   2   0   0   2   0   0   2   2   0   0   0   0   0   0   2   0   0   2   2   0   0   0   0   0   2   2
 MK-6-7                 2   0   2   0   2   2   2   0   2   0   0   0   2   0   2   2   0   2   2   2   0   2   2   0   2   0   2   2   0   0   0   2   0   0   0   2   2   0   0   0   2   0   0   0   2   0   2   0   2   2   0   0   0   2   2   0   0   2   0   2   0   2   2   2   2   0   2   0   0   2   2   2   0   0   2   2   0   2   0   2   2   0   2   0   2   2   0   2   0   2   2   2   0   2   0   0   0   2   0   0   0   0   0   2   2   2   0   2   2   0   0   0   0   0   0   0   2   0   0   0   2   2   0   2   0   0   2   2   0   2   2   0   0   2   2   2   0   2   0   2   2   0   2   2   2   2   2   2   2   0   2   2   2   2   0   0   0   2   2   2   2   2   0   0   2   2   0   2   2   0   0   2   0   2   2   0   0   0   2   0   2   2   0   0   0   0   0   2   2   0   0   2   2   0   0   0   2   0   2   2
 MK-6-8                 2   0   2   0   2   2   2   0   2   0   0   2   2   0   2   2   0   2   2   2   0   2   2   0   2   0   2   2   0   0   0   2   0   0   0   2   2   0   0   0   2   0   0   0   2   0   2   2   2   2   0   0   0   2   2   0   0   2   0   2   2   2   2   0   2   0   0   0   0   2   2   2   0   0   2   2   2   2   0   2   2   0   2   0   2   2   0   2   0   2   2   2   0   2   0   0   0   2   0   0   0   0   0   2   2   2   0   2   2   0   2   0   0   0   0   0   2   2   0   0   2   2   0   2   2   0   2   2   0   0   2   0   0   2   2   2   0   2   0   2   2   0   2   2   2   0   2   2   2   0   2   2   2   2   0   0   0   2   2   2   2   2   0   0   2   2   0   2   2   0   0   2   0   2   2   0   0   0   2   0   2   2   0   0   0   0   0   2   2   0   0   2   0   0   0   2   2   0   2   2
 MK-6-9                 2   2   2   0   2   2   2   0   0   0   0   2   2   0   2   2   0   2   2   2   0   2   2   0   2   0   2   2   0   0   0   2   0   0   0   0   2   0   0   2   2   0   0   0   2   0   0   2   0   2   0   0   0   2   2   0   0   0   0   2   2   2   2   0   2   0   0   0   0   2   2   2   0   0   2   2   2   2   0   2   2   0   2   0   2   2   0   2   0   2   2   2   0   2   0   0   0   2   0   0   0   0   0   2   2   2   0   2   2   0   2   0   0   0   0   0   2   2   0   0   2   2   0   2   2   0   2   2   2   0   2   0   0   2   2   0   0   2   2   2   2   2   2   2   2   0   2   2   2   0   2   2   2   0   0   0   0   2   2   2   2   2   0   0   2   2   0   2   0   0   0   2   0   2   2   0   0   0   2   0   2   2   0   2   0   0   0   2   2   0   0   2   0   0   0   2   2   0   2   2
 MK-6-10                2   2   2   0   2   2   2   0   0   0   0   2   2   0   2   2   0   0   2   2   0   2   2   0   2   0   2   2   0   0   0   2   0   0   0   0   2   2   0   2   2   0   2   0   2   0   0   2   0   2   0   2   2   0   2   0   0   0   0   2   2   2   2   0   0   0   0   0   0   2   2   2   0   0   2   2   2   2   2   2   2   0   2   0   2   0   2   2   0   2   2   0   0   2   0   0   0   2   0   0   0   0   2   2   2   2   2   2   2   0   2   0   0   2   0   0   2   2   0   0   2   2   0   0   2   0   2   2   2   0   2   0   0   2   2   0   0   2   2   2   2   2   2   2   2   0   2   2   2   0   2   2   2   2   0   0   0   2   0   2   2   2   0   0   2   2   0   2   0   0   0   2   0   2   2   0   0   0   2   0   2   2   0   2   0   0   0   0   2   0   2   2   0   0   0   2   2   0   2   2
 MK-6-11                2   2   2   0   2   2   2   0   0   2   0   2   2   0   2   2   0   0   0   2   0   2   2   0   2   0   2   2   0   0   0   2   0   0   2   0   2   2   0   2   2   0   0   0   2   0   0   2   0   2   0   2   0   0   0   2   2   0   2   2   2   2   2   0   2   0   0   0   0   2   2   2   0   0   2   2   2   2   2   0   2   0   2   2   2   0   2   0   0   0   2   0   0   2   0   0   0   2   0   0   0   0   2   2   2   2   2   2   2   0   2   0   2   2   0   0   2   2   0   2   2   2   0   0   0   0   2   2   2   0   2   0   0   2   2   2   0   2   2   2   2   2   2   0   2   2   2   2   2   0   2   2   0   2   0   0   0   2   0   0   0   2   0   0   2   2   0   2   0   0   0   2   0   2   2   0   0   0   2   0   2   2   2   2   0   0   0   0   2   0   2   2   0   0   0   2   0   0   2   0
 MK-6-12                2   2   2   0   2   2   2   0   0   2   0   2   2   2   2   0   0   0   0   2   0   2   0   0   2   0   2   0   0   0   0   2   0   0   0   0   2   2   0   2   2   0   0   0   2   0   0   2   0   2   0   2   0   0   0   2   2   0   2   2   2   0   2   2   0   0   0   0   0   2   2   2   0   0   0   2   2   2   2   0   2   0   2   2   2   0   2   0   0   0   2   0   0   2   0   0   0   0   0   0   0   2   2   2   0   0   2   2   2   0   2   0   2   2   0   0   2   2   0   2   2   2   0   0   2   0   0   2   2   0   2   0   0   2   2   0   0   0   2   2   2   2   2   0   2   2   2   2   2   0   2   2   0   2   0   0   0   2   0   0   0   2   0   0   2   2   0   2   0   0   0   2   0   2   2   0   0   0   2   0   2   2   2   2   0   0   0   0   2   0   2   2   2   0   0   2   0   0   2   0
 MK-6-13                2   0   2   0   0   2   2   0   0   2   0   2   0   2   0   0   0   0   0   2   0   2   0   0   2   0   2   0   0   0   0   2   0   0   0   0   2   2   2   2   2   0   0   2   2   0   0   0   0   2   0   2   2   0   0   0   2   0   2   2   0   0   2   2   0   0   0   0   0   2   0   0   0   0   0   2   2   2   2   0   2   0   2   0   2   0   2   0   0   0   2   0   0   2   0   2   0   0   0   0   0   2   2   2   0   0   2   2   2   2   2   2   2   2   0   0   2   0   2   2   2   2   0   0   2   0   0   2   0   0   2   0   2   2   2   0   0   0   0   2   2   2   2   0   2   2   2   0   2   0   2   2   0   2   0   0   0   2   0   0   0   2   0   0   2   2   0   2   0   0   0   2   0   2   2   0   0   0   2   0   2   2   0   2   0   0   0   0   0   0   2   2   2   0   2   2   2   0   2   0
 MK-6-14                2   0   2   0   2   2   2   0   0   2   2   2   0   2   2   0   0   0   0   2   0   2   0   0   2   0   2   0   0   0   0   2   2   0   0   0   2   2   2   0   2   0   0   2   2   0   0   0   0   0   0   2   2   0   0   0   2   0   2   2   0   0   2   2   0   0   0   2   0   2   0   0   0   0   0   2   2   2   2   0   2   0   2   0   2   0   2   0   0   0   2   0   2   2   0   2   0   0   0   0   0   2   2   2   0   0   2   2   2   2   2   2   2   2   0   0   2   0   2   2   2   2   0   0   2   0   0   2   0   0   2   0   2   2   2   0   0   0   0   0   2   0   2   0   2   0   2   0   2   0   2   2   0   2   0   0   0   2   2   2   0   2   0   0   2   0   0   2   0   0   0   2   0   2   2   0   0   0   2   0   2   2   0   2   0   0   2   0   0   0   0   0   2   0   2   2   2   0   2   2
 MK-6-15                2   0   2   0   2   2   2   0   0   2   2   2   0   2   2   0   2   0   0   2   0   2   0   0   2   0   2   0   0   0   0   2   2   0   0   0   2   2   2   0   2   0   0   2   2   0   0   0   0   0   0   2   2   0   0   0   0   0   2   2   0   0   0   2   0   0   0   2   0   2   0   0   0   2   0   0   2   0   2   0   2   0   2   0   2   0   0   0   0   0   2   0   2   2   0   2   0   0   2   0   2   2   2   2   0   0   2   2   2   2   2   2   2   2   2   0   2   0   2   2   2   2   0   0   2   0   0   2   0   0   2   0   2   2   2   0   0   0   2   0   2   0   2   2   2   0   2   0   2   0   2   2   0   2   0   0   2   2   2   2   0   2   0   0   2   0   0   0   2   0   0   2   0   2   2   2   0   0   2   0   2   2   0   2   0   0   2   0   0   0   0   0   2   0   2   2   2   2   2   2
 MK-6-16                2   0   2   0   2   2   2   0   0   2   2   2   0   2   2   0   2   0   0   2   2   2   0   0   2   0   0   2   0   0   0   2   2   0   0   0   2   2   2   0   2   0   0   2   2   0   0   0   0   0   2   2   2   0   0   0   0   0   2   2   2   0   0   2   0   0   0   0   0   2   0   0   0   0   0   0   0   0   2   0   2   0   2   0   2   0   0   0   0   0   2   0   2   2   0   2   0   0   2   2   2   2   2   2   0   0   2   2   2   0   2   2   2   2   2   0   2   2   2   2   2   2   0   0   2   0   0   2   0   0   2   0   2   2   2   0   0   2   2   0   2   0   2   2   2   0   2   0   2   0   2   2   0   2   0   0   2   0   2   2   0   2   0   0   2   0   0   0   2   0   0   2   0   2   2   2   0   0   2   0   2   2   0   0   0   0   2   2   0   0   2   0   2   0   2   2   2   2   2   2
 
!****************************************** Phenotypic Data **********************************************************
!-100.0 is resevred for missing phenotype
SimulatedTrait1        15.8651   14.1471   15.5038   16.5748   16.4730   15.4732   14.7818   17.0551   14.6910   13.8845   15.6835   14.1613   15.9817   14.5046   15.5278   15.0960   17.3089   14.8222   13.3079   12.6471   13.5598   14.7036   13.9512   13.9937   14.2611   15.3349   15.1405   17.6331   12.9668   15.6932   15.8944   13.7717   15.8161   16.4169   13.5708   13.8025   14.9685   14.9246   12.3387   16.2393   14.1529   12.5015   15.0794   16.6915   16.4154   13.1473   16.0708   17.1961   16.6119   16.5772   13.3958   15.4133   15.7832   14.8819   15.2748   16.6228   13.6952   13.7479   12.1823   13.7728   16.9886   16.0098   15.4207   15.8484   17.1465   13.9818   16.0605   12.6534   15.6095   15.8316   15.3586   16.4274   13.8806   13.7870   16.4755   16.4504   14.4014   13.5644   14.6767   16.2225   13.9428   16.5634   16.2686   14.8528   13.1138   14.9151   13.7552   12.8910   13.9124   14.6858   12.1994   14.4185   14.5089   16.6283   14.6831   14.6711   17.2644   16.0363   13.8416   13.8475   13.5195   15.5643   13.3765   15.4415   14.4366   14.0071   16.3667   16.9156   15.2988   13.6735   13.8936   14.2150   15.7084   15.9533   11.6315   15.8493   16.0184   15.1428   14.6919   14.9723   14.5863   16.1356   16.0005   12.9311   14.2461   15.5247   15.3029   15.2360   14.5141   13.8002   13.4880   15.2601   13.3031   13.1688   12.4680   13.9760   12.8118   12.7422   14.0401   16.7162   14.5433   13.3948   14.1257   15.2311   13.7243   17.1282   14.8582   15.2970   15.7457   16.9614   14.4188   14.8084   15.5073   13.2994   15.6852   14.2670   14.4544   17.2107   14.4548   17.4432   15.8919   14.5308   13.8242   15.7584   12.9011   14.4702   14.2467   13.5111   15.2477   15.0076   14.8475   13.9428   16.5966   14.3442   15.9926   15.9028   12.5985   17.3261   16.7841   17.0484   12.2586   14.5587   15.3723   17.8947   16.7656   15.4170   13.7646   14.0688   15.6741   11.7948   15.1697   15.7634   13.8059   15.8803   15.1736   16.7149   15.5748   13.7871   16.4601   13.7671
SimulatedTrait2         9.1951   10.2150    9.0058    9.3724    9.9988    9.6194   10.5549    9.8351    9.8574   10.0446   10.1323    8.9808    8.2755    9.9356   10.0474   10.8407    9.7385    9.3955   10.2009   11.2192   10.7495    9.9329   11.0785    9.6287   11.0178   11.4627    9.8792    9.4547   10.4021   10.9630    9.8540   10.5149    9.6459    8.9132   11.2737    9.4788    9.3469    9.6805   10.1525    9.7735   10.7156   11.2128    9.0956    9.7810    8.7911   10.7802    9.8170    9.8905   10.0349    9.4846   10.9783   10.8679    9.0891   10.5382   10.8028    9.5791    9.8627   10.5426   10.2130   10.7088    9.7680    8.3543    9.6168    9.2408   11.0668   11.3529   10.1396   10.9183   10.3615   10.4653    9.0172    9.8824    9.5132   11.1993    9.8827    9.5934    9.6393   10.2451   11.2964   10.0440    9.3949    9.2209    9.3593    9.4463   10.4006    9.6828    9.7064   10.5697   11.3193    9.4248   10.0352    9.9946   10.2881    9.6418    9.8709    9.4826    8.8587    9.0439    9.4542   11.8839   10.4591    9.2008   11.0849   10.5274    9.6417   10.2969    9.2939    9.6226   10.4051    9.6930   10.3066    9.3249    9.0517   10.0012   10.4485    9.4826    9.8407   11.5068    9.9532   10.2143   10.1788    9.5278   10.3756   10.3492   11.0853    9.3917   10.4430   10.0443   10.4355    9.8415   10.4915    8.7992   10.2046   10.5578   11.4556   10.1946   11.3332    9.8294    9.9737    8.6689   11.0137   10.8642    9.8568    8.8461   10.2105    9.7272    9.0397   10.3271    8.9681   10.3836   11.2173    9.5253    9.8730    9.9846    9.3724    9.9032   10.3752    9.4258   10.2822    9.5785   10.3471   10.7302   10.1002    9.6009    9.5144    9.8175   10.4245   10.6400    9.5817   10.3341    9.9733   10.7460    9.7293    9.6127    9.9224    9.2970   10.9609    9.5477    8.8117   10.1206   11.4137    9.4731    9.4055    9.4975   10.0269    9.1529   10.3141   10.0278    9.1851   10.5527    8.6963   10.1574   10.4785    9.8123   11.3838    9.5736    9.4821   10.7234    9.9623   10.2749
 
