# Supplementary material for: Inclusive Composite Interval Mapping of QTL by Environment Interactions in Biparental Populations
Source: PLoS One. 2015 Jul 10;10(7):e0132414. doi: 10.1371/journal.pone.0132414 (PMC4498613; doi:10.1371/journal.pone.0132414)
Supplement: S5 File — (ZIP) [file pone.0132414.s005.zip › H=0.5/L1/run_00046.met]

!**********************Note: lines staring with "!" are remarks and will be ignored in the program********************
!*********************************General Information**********************************
!Assuming F1 = P1 x P2, populations available in QTL IciMapping are: 
!  1, P1BC1F1 = P1 x F1, the first backcrossing where P1 is used as the recurrent parent;
!  2, P2BC1F1 = P2 x F1, the first backcrossing where P2 is used as the recurrent parent;
!  3, F1DH, F1-derived doubled haploids; 
!  4, RIL or F1RIL, recombination inbred lines through the repeated selfing of F1;
!  5, P1BC1RIL, recombination inbred lines through the repeated selfing of P1BC1F1;
!  6, P2BC1RIL, recombination inbred lines through the repeated selfing of P2BC1F1;
!  7, F2, the selfing generation of F1;
!  8, F3, the selfing generation of F2;
!  9, P1BC2F1, the second backcrossing where P1 is used as the recurrent parent; 
! 10, P2BC2F1, the second backcrossing where P2 is used as the recurrent parent;
! 11, P1BC2RIL, recombination inred lines through the repeated selfing of P1BC2F1; 
! 12, P2BC2RIL, recombination inred lines through the repeated selfing of P2BC2F1; 
! 13, P1BC1F2, the selfing generation of P1BC1F1; 
! 14, P2BC1F2, the selfing generation of P2BC1F1; 
! 15, P1BC2F2, the selfing generation of P1BC2F1; 
! 16, P2BC2F2, the selfing generation of P2BC2F1; 
! 17, P1BC1DH, P1BC1F1-derived doubled haploids; 
! 18, P2BC1DH, P2BC1F1-derived doubled haploids; 
! 19, P1BC2DH, P1BC2F1-derived doubled haploids; 
! 20, P2BC2DH, P2BC2F1-derived doubled haploids; 
   3      !Mapping Population (see remarks above)
   2      !Mapping Function (1 for Kosambi; 2 for Haldane; 3 for Morgan)
   2      !Marker Space Type (1 for intervals; 2 for positions)
   1      !Marker Space Unit(1 for centiMorgans; 2 for Morgan)
   6      !Number of Chromosomes (or Linkage Groups)
 200      !Size of the mapping population
   2      !Number of environments
 
!***************************************** Chromosomes and Linkage Maps **********************************************
!Chromosome                 NumMarkers
-CH1                        16
-CH2                        16
-CH3                        16
-CH4                        16
-CH5                        16
-CH6                        16
!Linkage map (Marker name followed by position or the interval length)
 MK-1-1                1     0.000
 MK-1-2                1    10.000
 MK-1-3                1    20.000
 MK-1-4                1    30.000
 MK-1-5                1    40.000
 MK-1-6                1    50.000
 MK-1-7                1    60.000
 MK-1-8                1    70.000
 MK-1-9                1    80.000
 MK-1-10               1    90.000
 MK-1-11               1   100.000
 MK-1-12               1   110.000
 MK-1-13               1   120.000
 MK-1-14               1   130.000
 MK-1-15               1   140.000
 MK-1-16               1   150.000
 MK-2-1                2     0.000
 MK-2-2                2    10.000
 MK-2-3                2    20.000
 MK-2-4                2    30.000
 MK-2-5                2    40.000
 MK-2-6                2    50.000
 MK-2-7                2    60.000
 MK-2-8                2    70.000
 MK-2-9                2    80.000
 MK-2-10               2    90.000
 MK-2-11               2   100.000
 MK-2-12               2   110.000
 MK-2-13               2   120.000
 MK-2-14               2   130.000
 MK-2-15               2   140.000
 MK-2-16               2   150.000
 MK-3-1                3     0.000
 MK-3-2                3    10.000
 MK-3-3                3    20.000
 MK-3-4                3    30.000
 MK-3-5                3    40.000
 MK-3-6                3    50.000
 MK-3-7                3    60.000
 MK-3-8                3    70.000
 MK-3-9                3    80.000
 MK-3-10               3    90.000
 MK-3-11               3   100.000
 MK-3-12               3   110.000
 MK-3-13               3   120.000
 MK-3-14               3   130.000
 MK-3-15               3   140.000
 MK-3-16               3   150.000
 MK-4-1                4     0.000
 MK-4-2                4    10.000
 MK-4-3                4    20.000
 MK-4-4                4    30.000
 MK-4-5                4    40.000
 MK-4-6                4    50.000
 MK-4-7                4    60.000
 MK-4-8                4    70.000
 MK-4-9                4    80.000
 MK-4-10               4    90.000
 MK-4-11               4   100.000
 MK-4-12               4   110.000
 MK-4-13               4   120.000
 MK-4-14               4   130.000
 MK-4-15               4   140.000
 MK-4-16               4   150.000
 MK-5-1                5     0.000
 MK-5-2                5    10.000
 MK-5-3                5    20.000
 MK-5-4                5    30.000
 MK-5-5                5    40.000
 MK-5-6                5    50.000
 MK-5-7                5    60.000
 MK-5-8                5    70.000
 MK-5-9                5    80.000
 MK-5-10               5    90.000
 MK-5-11               5   100.000
 MK-5-12               5   110.000
 MK-5-13               5   120.000
 MK-5-14               5   130.000
 MK-5-15               5   140.000
 MK-5-16               5   150.000
 MK-6-1                6     0.000
 MK-6-2                6    10.000
 MK-6-3                6    20.000
 MK-6-4                6    30.000
 MK-6-5                6    40.000
 MK-6-6                6    50.000
 MK-6-7                6    60.000
 MK-6-8                6    70.000
 MK-6-9                6    80.000
 MK-6-10               6    90.000
 MK-6-11               6   100.000
 MK-6-12               6   110.000
 MK-6-13               6   120.000
 MK-6-14               6   130.000
 MK-6-15               6   140.000
 MK-6-16               6   150.000
!*********************************** Marker Types ********************************************************************
!Co-dominant marker: When heterozygote F1 is present, P1 is coded as 2, F1 is coded as 1, and P2 is coded as 0; Otherwise, P1 is coded as 2, and P2 is coded as 0. 
!Dominant marker: When heterozygote F1 is present, P1 and F1 are coded as 12, and P2 is coded as 0; Otherwise, P1 is coded as 2, and P2 is coded as 0.  
!Recessive markers: When heterozygote F1 is present, P1 is coded as 2, and F1 and P2 are coded as 10; Otherwise, P1 is coded as 2, and P2 is coded as 0. 
!Missing marker is coded as -1. 
 MK-1-1                 0   2   0   0   0   0   2   2   2   0   2   0   2   2   0   2   0   2   0   0   0   0   0   2   2   2   2   2   2   2   2   2   2   2   0   2   0   2   0   0   2   0   0   2   0   0   0   2   2   0   2   2   0   2   2   2   2   2   0   0   2   2   2   0   2   0   2   2   2   2   0   0   0   0   2   2   2   2   2   2   2   2   0   2   2   0   0   2   0   2   0   2   0   0   0   0   0   2   2   0   2   2   0   2   0   2   2   0   2   2   0   2   2   0   2   0   2   0   0   0   2   0   0   0   0   0   0   2   0   0   2   2   2   2   0   0   0   2   0   0   0   2   0   2   0   2   0   2   2   0   2   2   2   2   0   2   2   0   0   0   0   2   0   2   0   2   2   0   2   2   2   2   2   0   2   2   2   2   2   0   2   2   0   2   0   2   2   2   2   2   2   2   0   2   2   0   0   0   2   2
 MK-1-2                 0   2   0   0   0   0   2   2   2   0   0   0   2   2   0   2   0   2   0   0   0   0   0   2   2   2   2   2   0   2   2   2   2   2   0   0   0   2   0   0   2   0   0   2   0   0   0   2   2   0   2   2   0   2   0   2   0   2   2   0   2   2   2   0   2   0   2   2   2   2   0   0   0   0   2   2   2   2   2   2   2   2   0   2   2   2   0   2   0   2   0   2   0   0   0   0   0   2   2   0   2   2   0   2   2   2   2   0   2   2   0   2   2   0   2   0   2   0   0   0   2   0   2   2   2   2   0   0   0   0   0   2   2   2   0   0   2   0   0   2   0   2   0   2   0   2   0   2   2   0   2   2   2   2   0   2   2   0   0   0   2   2   0   2   0   2   2   0   2   2   2   2   2   0   2   0   2   2   2   0   2   2   0   2   0   2   2   2   2   2   0   2   0   2   2   0   0   0   2   2
 MK-1-3                 0   2   0   0   0   0   2   2   0   0   0   0   0   2   0   2   0   2   0   0   0   0   0   2   2   2   2   2   0   2   2   2   2   2   0   0   0   2   0   0   2   2   0   2   0   0   0   2   0   0   2   2   0   2   0   2   0   2   2   0   2   2   2   0   2   0   2   0   2   2   0   0   0   0   2   2   2   2   2   2   2   2   0   2   2   2   0   2   0   2   0   2   0   0   0   2   0   2   2   0   2   2   2   2   2   0   2   0   2   2   0   2   2   0   2   0   2   0   0   0   0   0   2   2   2   2   2   0   0   0   0   2   2   2   0   0   2   0   0   2   0   2   0   2   0   2   0   2   2   0   0   2   2   2   0   2   2   0   0   2   2   2   0   2   0   2   2   0   2   2   0   2   0   0   2   0   2   2   2   2   2   2   2   2   0   2   2   2   2   2   0   2   0   2   2   0   0   0   2   2
 MK-1-4                 0   0   0   2   0   0   2   2   0   0   0   0   0   2   0   2   0   0   0   0   0   2   0   2   2   0   2   2   0   2   2   0   2   2   0   0   0   2   0   0   2   2   0   2   0   0   0   2   0   0   2   0   0   0   0   2   0   2   0   0   2   2   0   0   2   0   2   0   2   2   0   0   0   0   0   2   2   2   2   2   2   2   0   2   2   2   0   2   0   2   0   2   0   0   0   2   0   2   2   0   2   2   2   2   2   0   2   0   0   2   0   2   2   0   2   0   2   0   2   0   0   0   2   2   2   2   2   0   0   0   2   2   2   2   0   0   2   0   0   2   0   2   0   0   0   2   0   2   2   0   2   2   2   2   0   2   2   0   0   2   0   2   0   2   0   2   2   0   2   2   0   2   0   0   2   0   2   2   2   2   2   2   2   2   0   2   2   2   2   2   0   2   0   2   2   0   0   0   0   2
 MK-1-5                 0   0   0   2   0   0   2   2   0   0   0   0   0   2   0   2   0   2   0   0   0   2   0   2   0   0   2   2   0   2   2   0   2   2   0   0   0   2   0   0   2   2   2   2   0   0   0   2   0   0   0   0   0   0   0   2   0   2   0   0   2   2   0   0   2   0   2   0   2   2   0   0   0   0   0   0   2   2   2   2   2   2   0   2   2   0   2   2   0   2   0   2   0   0   0   2   0   2   2   0   2   0   2   2   2   0   2   2   0   2   0   2   2   0   2   0   2   0   2   0   0   2   2   2   2   2   2   0   0   2   2   2   2   2   2   0   0   0   0   2   2   2   0   0   0   0   0   2   2   0   2   2   2   2   2   2   2   0   0   2   0   2   0   2   0   2   2   0   0   2   0   2   0   0   2   0   2   2   2   2   2   2   2   2   0   2   2   2   2   2   0   2   2   0   2   0   0   0   0   2
 MK-1-6                 0   0   0   2   0   2   0   2   0   0   0   2   0   2   0   0   0   2   0   0   0   2   0   2   0   0   2   2   0   2   2   2   2   2   0   0   0   2   0   0   2   2   2   2   2   0   0   2   0   0   0   0   0   0   0   2   0   2   0   0   2   2   0   0   2   0   2   0   2   2   0   0   0   0   0   0   2   2   0   0   0   0   0   2   2   0   2   2   0   2   0   0   0   0   0   2   0   2   2   0   2   0   2   2   2   0   2   2   2   0   0   2   2   0   2   0   0   0   0   0   0   2   2   2   2   2   2   0   2   2   0   2   2   2   2   0   0   0   0   2   2   2   0   0   0   0   0   2   2   0   2   2   2   0   2   2   2   0   0   2   0   0   0   2   0   2   2   0   0   0   0   2   0   0   2   2   2   2   2   2   2   2   2   2   0   2   2   2   2   2   0   2   2   2   2   0   0   0   0   2
 MK-1-7                 0   0   0   2   0   2   0   2   0   0   0   2   0   2   0   0   0   2   0   0   0   2   2   2   0   0   2   2   0   2   2   2   2   2   0   2   0   2   0   0   2   2   2   2   2   0   0   2   0   0   0   0   0   0   0   2   0   2   0   0   2   2   0   0   2   0   2   0   2   2   0   0   0   0   0   0   2   2   0   0   0   0   2   2   2   0   2   2   0   2   0   0   0   0   0   2   0   2   2   0   2   0   2   2   2   0   0   2   2   2   0   2   2   2   2   0   2   0   0   0   0   2   2   0   0   2   2   0   2   2   0   2   2   0   0   0   0   0   0   2   2   2   0   0   0   0   2   2   2   2   2   0   2   0   2   2   2   0   2   2   0   0   0   2   0   2   2   0   0   0   0   0   0   0   2   2   2   2   2   2   2   0   2   2   0   2   2   2   2   2   2   2   2   0   2   0   0   0   0   2
 MK-1-8                 0   0   0   2   0   2   0   0   0   0   0   2   0   2   0   2   0   2   0   0   0   2   2   2   0   2   2   2   0   2   2   0   2   2   0   2   0   0   0   0   2   2   2   2   2   2   0   2   0   0   0   0   0   0   0   2   0   2   0   0   2   2   0   0   0   0   2   0   2   2   0   0   0   0   0   0   2   2   0   0   0   0   2   2   2   0   2   2   0   2   0   0   0   0   0   2   0   2   2   0   2   0   2   0   2   0   0   2   2   2   0   2   2   0   2   0   2   0   2   0   0   2   2   2   0   2   2   0   2   2   0   0   2   0   0   0   0   0   0   2   2   2   0   0   0   0   2   0   2   2   2   2   0   0   0   0   2   0   2   2   0   0   0   2   0   2   2   0   2   0   0   0   2   0   2   2   2   2   2   2   2   0   2   0   0   2   2   2   2   2   2   2   2   0   2   0   0   0   0   2
 MK-1-9                 0   0   0   0   0   2   0   0   0   0   0   0   0   2   0   2   0   2   0   0   0   2   2   2   2   2   2   2   2   2   2   2   2   2   0   2   0   0   0   0   2   2   2   2   2   2   2   2   2   0   0   0   0   0   0   2   2   2   0   0   2   2   0   0   2   0   0   0   2   2   2   0   0   0   0   0   2   2   2   0   2   2   2   2   2   0   2   0   0   2   0   0   0   0   0   2   0   2   2   0   2   0   2   0   2   0   0   2   2   2   0   2   2   0   2   0   2   0   0   0   0   2   2   2   0   2   2   0   2   2   0   0   2   2   0   0   0   0   0   2   0   2   0   0   0   2   2   0   2   2   2   2   0   0   0   0   2   0   2   2   0   0   0   2   0   2   2   0   2   0   0   0   2   0   2   2   2   2   2   2   2   0   2   2   2   2   2   2   2   2   2   2   2   0   2   0   0   0   0   2
 MK-1-10                0   0   0   0   0   0   0   0   0   0   0   0   0   2   0   2   0   2   0   0   0   2   0   2   2   2   2   2   2   2   2   2   2   2   0   2   0   0   0   0   2   2   0   2   2   2   2   2   0   0   0   0   0   0   0   0   2   2   0   0   2   2   0   0   2   0   0   0   2   2   2   0   0   0   0   0   2   2   2   0   2   2   2   0   2   0   2   0   0   2   0   0   0   0   0   2   0   2   2   0   2   0   2   0   2   0   0   2   2   2   0   2   2   0   2   0   2   0   0   0   0   2   0   2   2   2   2   0   2   2   0   0   2   2   0   0   0   0   0   2   0   0   2   0   0   2   2   0   2   2   2   2   0   0   0   0   2   0   2   2   0   0   0   2   0   2   0   0   2   0   0   0   2   0   2   2   2   2   2   2   2   0   2   2   2   2   2   2   0   0   2   2   2   0   2   0   0   0   0   2
 MK-1-11                0   0   0   0   0   0   0   0   0   0   0   0   0   2   0   2   0   2   0   0   0   2   0   2   2   2   2   2   2   2   2   2   2   2   2   2   0   0   0   0   2   2   0   2   2   2   2   2   0   0   0   0   0   0   0   2   2   2   0   0   2   0   0   0   2   0   2   0   2   2   0   0   2   0   0   0   2   0   2   0   2   0   2   0   0   0   2   0   0   2   0   2   0   0   0   2   0   2   2   2   2   0   2   2   2   2   0   2   2   2   2   2   2   2   2   0   2   0   0   0   0   2   0   2   2   2   2   0   2   2   0   0   2   2   0   0   0   0   2   2   0   2   2   0   2   0   2   2   2   0   2   2   2   0   0   0   0   0   2   2   0   0   2   2   0   2   0   0   2   2   0   0   2   2   2   0   2   2   2   2   2   0   2   2   0   2   0   2   0   0   2   2   2   0   2   2   0   0   0   2
 MK-1-12                0   0   0   0   0   0   0   0   0   0   0   0   0   2   0   2   0   2   0   0   0   2   0   0   2   2   2   2   2   2   0   0   2   0   2   0   2   0   0   0   2   2   0   2   2   2   2   2   0   0   0   0   0   0   2   2   2   2   0   0   2   0   0   0   2   0   2   0   2   2   0   0   2   0   0   0   2   0   2   0   2   0   2   2   0   0   2   0   0   2   2   2   0   2   0   2   0   0   2   2   2   0   2   2   2   0   2   0   2   2   2   2   2   2   2   0   2   0   0   0   0   2   0   2   2   2   2   0   2   2   0   0   2   2   0   0   2   0   2   2   0   2   2   0   2   0   2   2   2   0   0   2   2   0   0   0   0   0   2   2   0   2   2   2   0   2   0   0   2   2   0   0   0   2   2   0   2   2   2   2   2   2   2   2   2   2   0   2   0   2   0   2   0   0   2   2   0   0   0   2
 MK-1-13                0   0   2   0   0   0   2   0   0   2   0   0   0   2   0   2   0   2   0   0   2   2   0   0   2   2   2   2   2   2   0   0   2   0   2   0   2   0   2   2   2   2   0   2   2   2   2   2   0   2   0   0   0   0   2   2   2   2   0   0   2   0   2   0   2   0   2   0   2   2   0   0   2   0   0   0   2   0   2   0   2   0   2   0   0   0   2   0   0   2   2   0   0   2   0   2   0   0   2   0   2   0   2   2   2   0   2   0   2   2   0   2   2   2   2   2   2   0   0   0   0   2   0   2   2   2   2   0   0   2   0   0   2   2   0   0   2   0   2   2   0   2   0   2   2   0   2   2   2   0   0   2   2   0   0   0   0   2   2   2   0   2   2   2   0   0   0   0   2   2   0   0   0   2   2   0   2   2   2   0   2   2   2   2   2   2   0   2   0   2   0   2   0   0   2   2   0   0   0   2
 MK-1-14                0   0   0   0   0   2   2   0   0   2   0   0   0   2   0   2   0   2   0   0   2   2   0   0   2   0   2   2   2   2   0   0   0   0   2   2   2   0   2   2   2   2   0   2   2   2   2   2   0   2   0   2   0   0   2   2   2   2   0   0   2   0   2   0   0   0   2   0   0   2   0   0   2   0   2   0   2   0   2   0   2   0   2   0   0   0   2   0   2   2   2   0   0   2   0   2   0   2   2   0   0   0   2   2   2   0   0   0   2   2   0   2   0   2   2   2   2   0   0   2   0   2   0   2   2   0   2   0   0   2   2   0   2   2   0   0   0   0   2   2   0   2   0   2   2   0   2   0   2   0   0   2   2   2   0   0   2   2   2   2   0   2   2   0   0   0   0   0   2   2   0   0   0   2   2   0   2   2   2   0   2   2   2   2   2   2   0   2   0   2   0   2   0   0   2   0   0   0   0   2
 MK-1-15                0   0   0   2   0   2   2   0   0   2   0   0   0   2   0   2   0   2   0   0   2   2   2   0   2   0   2   2   2   2   0   0   0   0   2   2   2   0   2   2   2   2   0   2   2   2   2   2   0   2   0   2   2   0   2   2   2   2   0   0   2   0   0   0   0   0   2   0   0   2   0   2   0   0   2   0   2   0   2   0   2   0   0   0   0   0   2   0   2   2   2   0   0   0   0   2   0   2   2   0   0   0   2   2   0   0   0   0   2   2   0   2   2   2   2   2   2   0   0   2   0   2   0   2   2   0   2   0   0   2   2   0   2   2   0   0   0   0   2   2   0   2   0   2   2   0   2   0   0   0   0   2   2   2   0   0   2   2   2   2   2   2   2   0   0   0   0   0   2   2   0   2   0   2   2   0   2   2   2   0   2   2   2   2   2   0   0   2   0   0   0   2   0   0   2   0   2   0   0   2
 MK-1-16                0   0   0   2   0   2   2   0   0   2   0   0   0   2   0   2   0   2   0   0   2   0   2   0   0   0   2   2   2   2   0   0   0   0   2   2   2   0   2   2   2   2   0   2   2   2   2   2   0   2   2   2   2   0   2   0   2   2   0   0   2   0   0   2   0   0   2   0   0   2   2   2   0   2   2   0   2   0   0   2   2   0   0   0   0   0   2   0   2   2   2   0   0   0   0   2   0   2   2   0   0   0   2   0   0   0   0   0   2   2   0   2   0   2   0   2   2   0   0   2   0   2   0   2   2   0   2   0   0   2   2   0   2   2   0   0   0   0   2   2   0   2   0   2   2   0   2   0   0   0   0   2   2   2   0   0   2   2   0   2   2   0   2   0   0   0   0   0   2   0   0   2   0   2   2   0   2   2   2   0   2   2   2   2   2   0   0   2   0   0   0   2   0   0   2   0   2   0   0   2
 MK-2-1                 2   2   0   0   2   2   2   0   2   0   2   0   0   0   2   2   0   2   0   0   2   0   2   0   2   2   2   2   2   2   2   2   2   0   2   2   2   2   0   0   0   0   0   2   2   2   0   2   0   0   2   2   0   2   0   2   2   2   0   0   0   2   0   0   2   2   2   2   2   0   0   0   0   2   0   0   0   2   0   2   2   2   0   0   0   2   0   2   0   2   2   2   2   2   0   2   2   2   0   0   0   2   2   2   0   0   2   0   0   2   2   0   0   0   0   0   2   2   2   0   0   0   2   2   2   0   2   2   0   2   2   0   2   2   2   2   2   0   0   0   0   2   0   0   2   2   2   0   0   2   2   2   0   0   2   0   2   0   0   0   0   2   0   2   2   0   2   0   0   0   0   0   0   0   0   2   2   0   0   0   0   0   2   0   0   0   2   0   2   0   0   2   2   2   2   2   0   2   2   2
 MK-2-2                 0   2   0   0   2   0   2   0   2   0   0   0   0   2   2   2   0   2   0   0   2   0   2   0   2   2   2   2   2   2   2   2   2   0   2   2   2   2   0   0   0   0   0   2   2   2   0   2   0   0   2   0   0   2   0   2   2   2   0   2   0   2   0   0   2   2   2   2   2   0   0   0   0   2   0   0   0   2   0   2   2   2   0   0   0   2   0   0   0   2   2   2   2   2   0   2   2   2   0   0   0   2   2   2   0   0   2   0   0   2   0   0   0   0   0   0   2   2   0   0   0   0   0   2   2   2   2   2   0   2   2   0   2   2   2   2   2   0   0   0   0   2   0   0   0   2   2   0   2   2   0   2   0   0   0   0   2   0   0   0   0   2   0   2   2   0   2   0   0   0   0   0   0   0   0   2   2   0   0   0   0   0   2   0   0   0   2   0   2   0   0   2   0   2   2   2   0   2   2   2
 MK-2-3                 0   2   0   0   2   0   2   0   2   0   0   0   0   2   2   2   0   2   0   0   2   0   2   2   2   2   2   2   2   2   2   2   2   0   2   2   2   2   0   0   0   2   0   2   2   2   0   2   0   2   2   0   0   2   2   2   2   2   0   2   0   2   0   0   2   2   2   2   2   0   0   0   0   2   0   0   0   2   0   2   2   2   0   0   2   2   0   0   0   2   0   2   2   2   0   2   2   2   0   0   0   2   2   2   0   0   2   0   0   2   0   0   0   0   0   0   2   2   0   0   0   0   0   2   2   2   2   2   0   2   2   0   2   2   2   0   2   0   0   0   0   0   0   0   0   0   2   0   2   0   0   2   2   0   0   0   2   2   0   0   0   0   0   2   2   0   2   0   0   0   0   0   0   0   0   2   2   0   0   0   0   0   2   0   0   0   2   0   0   0   0   2   0   2   2   0   0   2   2   2
 MK-2-4                 0   2   0   2   2   0   2   0   2   0   0   0   0   2   2   2   0   2   2   0   2   0   2   2   2   2   2   2   2   2   2   2   2   0   2   2   2   2   0   0   0   0   0   2   2   2   0   2   0   2   2   0   0   2   2   0   2   0   0   0   0   2   0   0   2   2   2   2   2   0   0   0   0   2   0   0   0   2   0   2   2   2   0   0   0   2   0   0   0   2   0   2   2   2   0   0   2   2   0   0   0   2   2   2   0   0   2   0   2   0   0   0   0   0   0   0   2   2   0   0   0   0   0   2   2   2   2   2   0   2   0   0   2   2   2   0   2   0   0   0   0   0   0   0   0   0   2   0   2   0   0   2   2   0   0   0   2   2   0   2   0   0   0   2   2   0   2   0   0   0   2   0   0   0   0   2   2   0   0   0   0   0   2   0   0   0   2   0   0   0   0   2   0   2   2   0   0   2   2   2
 MK-2-5                 0   2   0   2   2   0   2   0   2   0   0   0   0   2   2   2   2   2   2   0   2   0   2   2   2   0   2   2   2   2   2   2   2   0   2   2   0   2   0   0   2   0   0   2   2   0   0   2   0   2   2   2   0   2   2   0   2   0   0   0   0   2   0   0   2   2   2   2   2   0   0   0   0   0   0   0   0   2   0   2   0   0   0   0   0   2   0   0   2   2   0   2   2   2   0   0   2   2   2   0   0   2   2   0   0   0   2   0   2   0   0   0   0   0   2   0   2   2   2   2   0   0   0   2   2   2   2   2   2   2   0   0   2   2   2   0   2   2   0   0   0   0   0   0   0   0   2   0   2   0   0   2   2   0   0   0   2   2   0   2   0   0   0   2   2   0   2   0   0   2   2   0   0   0   0   2   2   2   0   0   0   0   2   0   0   2   2   0   0   2   0   2   2   2   2   0   0   2   0   2
 MK-2-6                 0   2   0   2   2   0   2   0   2   0   0   0   0   2   2   2   2   2   2   0   2   0   2   2   2   0   2   0   2   2   2   2   2   0   2   2   0   2   0   0   2   0   0   2   2   0   2   2   0   2   2   2   0   2   2   0   2   0   0   0   0   2   0   0   2   2   0   2   2   0   0   0   0   0   0   0   0   2   0   0   0   0   0   0   0   2   0   0   0   0   0   2   2   2   0   2   2   2   2   0   0   0   2   0   0   0   2   0   2   0   0   0   0   0   2   2   2   2   2   2   0   0   2   2   2   2   2   2   2   2   0   0   2   2   2   0   2   2   0   0   0   0   0   0   0   0   2   0   2   0   0   0   2   0   0   0   2   2   0   2   0   0   0   2   2   0   2   0   0   2   2   0   0   0   0   2   2   2   0   0   0   0   2   0   0   2   2   0   0   2   0   2   2   2   2   0   0   2   0   2
 MK-2-7                 2   0   0   2   2   0   2   0   2   0   0   2   0   2   2   2   2   2   2   0   2   0   2   2   2   0   2   0   2   2   2   2   2   0   2   2   0   0   0   0   2   0   0   2   2   0   2   2   0   2   2   2   0   2   2   0   2   0   0   0   0   2   0   0   2   2   0   2   2   2   0   0   2   0   0   0   0   2   2   0   2   0   0   0   0   2   0   0   0   0   0   2   2   2   2   2   2   2   2   0   0   0   2   0   0   0   2   0   2   0   0   0   2   0   2   2   2   2   2   2   0   0   2   2   2   2   2   2   2   2   0   2   2   2   2   0   2   2   0   0   0   0   0   0   0   0   2   0   2   0   0   0   2   0   0   0   2   2   0   2   0   0   2   2   2   0   2   0   0   2   2   2   2   0   0   2   2   2   0   2   0   0   2   0   2   2   2   0   0   2   0   2   2   2   2   0   0   2   0   2
 MK-2-8                 2   0   0   2   2   2   2   0   2   0   0   2   0   0   2   2   0   0   2   0   2   0   2   2   2   0   2   0   2   2   2   2   2   0   2   2   0   0   0   0   2   0   0   2   0   0   2   2   0   2   2   2   0   0   2   0   2   0   0   0   0   2   0   0   2   2   0   2   2   2   0   0   2   0   0   0   0   2   2   2   2   0   0   0   0   2   0   0   0   0   0   2   2   2   2   2   2   2   2   0   0   0   2   0   2   0   2   0   2   0   0   0   2   0   0   2   2   2   0   2   0   0   2   2   2   2   2   0   2   2   0   2   2   2   2   2   2   2   0   0   0   0   0   0   0   0   2   0   2   2   0   0   0   0   0   0   2   2   0   2   0   0   2   2   2   0   2   0   2   2   2   2   2   0   0   2   0   2   0   0   0   0   2   2   2   2   2   0   0   2   0   0   2   2   2   0   2   2   0   0
 MK-2-9                 2   0   0   2   2   2   2   0   2   0   0   2   0   0   2   2   0   0   2   0   2   0   2   2   2   0   2   2   2   2   2   2   2   0   2   2   0   0   0   0   2   0   0   2   2   0   2   2   0   2   2   2   0   0   2   0   2   0   2   2   0   2   0   0   2   2   0   2   2   2   2   0   2   0   0   0   0   2   2   2   2   0   0   2   2   2   0   0   0   0   0   2   2   0   2   2   0   2   0   0   0   0   0   0   0   0   2   0   2   0   0   0   2   0   0   0   2   2   2   2   0   2   2   0   2   2   0   0   2   2   0   2   2   2   0   2   2   2   0   0   0   0   0   0   0   0   2   0   2   2   0   0   0   0   0   0   2   2   0   2   0   0   2   2   2   0   2   2   2   2   2   2   2   0   0   2   0   0   0   0   0   0   2   2   2   2   2   0   0   0   0   0   2   2   2   0   2   2   0   0
 MK-2-10                2   0   0   0   2   0   2   0   2   2   0   2   0   2   2   2   0   0   2   0   2   0   2   2   0   0   2   2   0   2   0   2   2   0   2   2   0   0   0   2   2   0   0   2   2   0   2   2   0   2   2   2   0   0   2   0   2   0   2   2   0   2   0   2   2   2   0   2   2   2   2   0   2   0   0   0   0   2   2   2   2   0   0   2   2   2   0   0   0   0   0   2   2   0   2   0   0   2   0   0   0   0   0   0   0   0   2   0   2   0   0   0   2   0   0   0   0   2   2   2   0   2   2   0   2   2   0   0   2   2   0   2   2   0   0   2   2   2   0   0   0   0   0   0   0   0   2   0   2   2   0   0   0   0   0   0   2   2   0   2   0   0   2   2   2   0   2   2   2   2   2   2   2   0   0   0   0   0   0   2   0   2   2   2   2   2   2   0   0   0   0   0   2   0   0   0   2   2   0   0
 MK-2-11                2   0   0   0   0   0   2   2   2   2   0   2   0   2   2   0   0   0   2   0   2   0   2   2   0   0   2   2   0   0   0   2   2   0   2   2   0   0   0   2   2   0   0   2   2   0   2   2   0   2   2   2   0   0   2   0   2   0   2   2   0   2   0   0   2   2   0   2   2   2   2   0   2   0   2   0   0   2   2   2   2   0   0   2   0   2   0   0   0   2   0   2   2   0   2   0   2   2   0   0   0   0   0   0   0   0   2   2   2   0   2   0   2   0   2   0   0   2   2   2   0   2   0   0   2   2   0   0   2   2   0   2   2   0   2   2   2   2   0   0   0   0   0   0   0   0   2   0   2   2   0   2   0   0   0   0   2   2   0   2   0   0   0   2   2   0   2   2   2   2   2   2   2   0   0   0   0   0   0   2   0   2   0   2   2   2   2   0   0   0   0   0   2   0   0   0   0   2   0   0
 MK-2-12                2   0   0   0   0   0   2   2   2   2   0   2   0   2   2   2   0   0   2   0   2   0   2   2   2   0   2   2   0   0   0   2   2   2   0   2   0   0   0   2   2   0   0   2   2   0   2   2   0   2   2   2   0   0   0   0   2   0   2   2   0   2   0   2   2   2   0   2   2   2   2   0   2   0   0   0   0   2   2   2   2   0   0   2   0   2   0   0   0   2   0   2   0   0   2   0   2   2   0   0   0   0   0   0   0   0   2   2   2   0   2   0   2   0   2   0   2   2   2   2   0   2   0   0   2   2   0   0   2   2   0   0   2   0   2   2   0   2   0   0   0   0   0   0   0   0   0   0   2   2   0   2   2   0   0   0   2   2   0   2   0   0   0   2   2   0   2   2   2   2   2   2   2   0   0   0   0   0   0   2   0   0   0   2   2   2   2   0   0   0   0   0   2   0   0   2   0   2   0   2
 MK-2-13                2   0   0   0   0   0   2   2   0   2   0   2   0   0   2   0   2   0   2   0   2   0   2   2   2   0   2   0   0   0   0   2   2   2   0   2   0   0   2   2   2   0   0   2   0   0   2   2   0   2   2   0   0   0   0   0   0   0   2   2   0   2   0   2   2   2   0   2   2   2   2   0   2   0   0   0   0   2   2   2   2   0   0   0   0   2   0   0   0   2   0   2   0   0   2   2   2   2   0   0   0   0   2   0   2   0   2   2   2   0   2   0   0   0   2   0   2   2   2   2   0   2   0   0   2   2   0   0   2   2   0   0   2   0   2   2   0   2   0   0   0   0   2   0   0   0   0   0   2   2   2   2   2   0   0   0   0   2   0   2   0   0   0   2   2   0   2   2   2   2   2   2   2   0   0   0   0   0   0   2   0   0   2   2   2   2   0   0   0   0   0   0   2   0   0   2   0   0   0   2
 MK-2-14                2   0   0   2   0   0   2   2   0   2   0   2   0   0   2   0   2   0   2   2   0   0   2   2   2   0   0   0   0   0   0   2   0   2   0   2   0   0   2   2   2   2   0   2   0   0   2   2   0   2   2   0   0   0   0   0   2   2   2   2   0   2   2   2   2   2   0   2   2   2   2   0   2   0   2   0   0   2   2   2   2   0   0   0   0   2   0   0   0   2   0   2   2   0   2   2   2   2   0   2   2   0   2   2   2   0   2   2   2   0   0   0   0   0   2   0   2   2   2   2   0   2   0   0   2   2   0   0   2   2   0   0   0   0   2   2   0   0   0   0   0   0   2   0   0   0   0   0   2   2   2   2   2   0   0   0   0   2   0   2   0   0   0   2   2   0   2   2   2   2   2   2   2   0   0   0   0   0   0   2   0   0   2   2   2   2   0   0   0   0   0   2   2   0   0   2   0   0   0   2
 MK-2-15                2   0   0   2   0   0   2   2   0   2   2   2   0   0   2   0   2   0   2   2   0   0   2   2   0   0   0   0   0   0   0   2   0   2   0   2   2   0   0   2   2   2   0   2   2   0   2   2   0   2   2   0   0   0   0   0   2   2   2   2   0   2   2   2   2   2   0   2   0   2   0   0   2   0   0   0   0   2   0   2   2   0   0   0   0   2   0   0   0   2   0   2   2   0   2   2   2   2   0   2   2   0   2   2   2   0   2   0   2   0   0   0   0   2   2   0   0   2   2   2   0   2   0   0   2   2   2   2   2   2   0   0   0   0   2   2   0   0   0   0   0   0   2   0   0   0   0   2   0   2   0   2   2   0   0   0   0   2   0   2   0   0   0   2   2   0   2   2   2   2   2   2   2   0   0   0   0   0   0   2   0   0   2   2   2   2   0   0   0   0   0   2   2   2   0   2   0   0   0   2
 MK-2-16                2   0   0   2   0   0   2   2   0   2   0   2   2   0   2   0   2   0   2   2   2   0   2   2   0   2   0   0   0   0   0   2   0   2   0   2   0   0   0   2   2   2   0   2   2   0   2   2   0   2   0   0   0   0   0   0   2   2   2   0   0   2   2   2   2   2   0   0   2   2   0   0   0   0   0   0   0   2   0   2   0   0   0   0   0   2   0   0   0   2   0   2   2   0   2   2   0   2   0   2   2   0   2   2   2   0   2   0   2   0   0   0   0   2   2   0   0   2   2   2   0   2   0   0   2   2   2   0   2   2   0   0   0   0   2   2   0   2   0   2   2   0   2   0   0   0   0   2   0   2   0   2   2   0   0   0   0   0   0   2   0   2   0   2   2   0   2   2   2   2   0   2   2   0   0   0   0   0   0   2   0   0   2   2   2   2   0   2   2   0   0   2   2   2   0   2   2   0   0   2
 MK-3-1                 2   2   0   0   0   0   0   2   0   0   0   0   0   2   0   2   2   2   0   2   0   0   0   2   0   0   2   2   2   0   0   0   0   0   2   2   2   0   0   0   0   2   2   2   2   0   0   2   2   0   2   2   2   0   0   2   2   0   2   2   2   2   2   2   2   2   2   2   0   2   0   2   2   0   2   2   2   2   0   0   0   2   0   0   2   2   0   0   0   2   0   2   2   0   2   2   0   2   0   2   0   2   2   2   2   2   2   2   0   2   2   2   0   2   0   2   0   0   0   0   2   2   0   0   0   0   2   2   2   0   2   0   2   0   2   0   0   0   0   0   0   2   2   2   0   0   2   2   2   0   0   2   0   2   2   0   2   2   0   0   0   2   0   0   2   0   0   0   2   0   0   0   0   0   2   2   0   0   2   0   2   2   2   2   2   0   0   2   2   0   2   2   0   2   2   2   0   2   0   0
 MK-3-2                 2   2   0   0   0   0   0   2   0   0   0   0   0   2   0   2   2   2   0   2   0   0   0   2   0   0   2   0   2   0   2   0   0   0   0   2   2   0   0   0   0   2   2   2   2   0   2   2   0   2   2   2   2   0   0   2   2   0   2   2   2   2   0   2   2   2   2   2   0   0   0   2   2   0   0   2   2   2   0   0   0   2   2   0   2   2   0   0   0   2   0   2   2   0   2   2   0   2   0   2   0   2   2   2   2   2   2   2   0   2   2   2   0   0   0   2   0   0   0   0   2   0   0   0   0   0   2   2   2   0   2   0   2   0   2   0   0   0   0   0   0   2   2   2   0   0   2   2   2   2   0   2   0   2   2   0   2   2   0   0   0   2   2   2   2   0   0   0   2   0   0   0   0   0   2   2   0   0   2   0   2   2   2   2   2   2   0   2   2   0   2   0   0   0   2   2   0   2   0   0
 MK-3-3                 2   2   0   0   0   0   0   2   0   0   0   0   0   2   0   2   2   2   0   2   0   0   0   0   0   0   2   0   2   0   2   0   0   0   0   2   2   0   0   0   0   2   2   2   2   0   2   2   0   0   2   2   2   0   0   2   2   2   2   2   2   2   0   2   2   2   2   2   0   0   0   2   2   0   0   2   2   2   0   2   0   2   2   0   2   2   0   0   0   2   2   2   0   0   2   2   0   2   0   2   0   2   2   2   2   2   2   2   0   2   0   0   0   0   0   2   0   0   0   0   2   0   0   0   0   0   0   2   2   0   2   0   2   0   2   0   2   0   0   0   0   0   2   2   0   0   2   2   2   2   0   2   0   0   2   0   2   2   0   0   2   2   2   2   2   0   0   0   2   0   0   2   0   0   2   2   0   2   2   0   2   2   2   2   2   2   0   2   2   0   2   2   0   0   2   2   0   2   0   0
 MK-3-4                 2   2   0   0   0   0   0   2   0   0   0   0   0   2   0   2   2   2   0   2   0   0   2   0   2   0   2   0   2   0   2   0   0   0   0   2   2   0   0   0   0   2   2   2   2   0   2   2   0   2   2   2   2   0   2   2   2   2   2   0   2   2   0   2   2   0   2   2   2   0   2   0   0   0   0   2   2   2   0   2   0   0   2   0   0   2   0   0   0   2   2   2   0   0   0   2   0   2   0   2   0   2   2   2   0   2   2   2   0   2   0   2   0   0   0   2   0   0   0   0   2   0   0   0   0   0   2   0   2   0   2   0   2   0   2   0   2   2   0   0   0   0   0   2   0   0   2   0   2   2   0   2   0   0   2   2   2   2   0   0   2   2   2   2   2   0   0   0   2   0   2   2   0   0   2   2   0   0   2   0   2   2   0   2   2   2   0   2   2   2   2   0   0   0   2   0   0   0   0   0
 MK-3-5                 2   2   0   0   0   2   0   2   0   0   0   0   0   2   0   2   2   2   0   2   0   0   2   0   0   0   2   0   2   0   2   0   0   0   0   0   2   0   0   0   0   2   2   2   2   0   2   2   0   2   2   2   2   0   2   2   2   2   2   0   2   2   0   2   2   0   2   2   2   0   2   0   0   0   0   2   2   2   0   2   0   0   2   2   0   2   0   0   2   0   2   2   0   0   0   2   0   2   0   2   0   0   2   2   0   2   2   2   0   2   0   2   0   0   0   2   0   0   0   2   2   0   0   0   0   0   2   0   2   0   2   0   2   0   2   0   2   2   0   0   0   2   0   2   0   0   2   0   0   2   0   2   0   0   2   2   2   2   0   0   2   2   2   2   0   0   2   0   0   0   2   2   0   0   2   2   0   0   2   0   2   2   0   2   2   2   0   2   2   2   2   0   0   0   2   0   0   0   0   0
 MK-3-6                 2   2   0   0   0   2   0   2   0   0   0   2   0   2   0   2   2   2   0   0   0   0   2   0   0   0   2   0   2   0   2   0   0   0   0   0   2   0   0   0   0   2   0   2   2   2   2   2   0   0   2   2   2   0   2   2   2   2   2   0   2   0   0   2   2   0   2   2   2   0   2   0   0   0   0   2   2   2   0   2   0   0   2   0   0   2   0   0   2   0   2   2   0   2   0   2   0   2   0   2   0   0   2   2   2   2   2   0   0   2   0   2   0   0   0   2   0   0   0   2   0   0   0   0   0   0   2   0   2   0   2   2   2   0   2   0   2   2   0   0   0   2   0   2   0   0   2   0   0   2   0   2   0   0   2   2   0   2   0   0   2   2   2   2   2   0   2   0   0   2   0   2   0   0   2   2   0   2   2   0   2   2   0   2   2   2   0   2   2   2   2   0   0   0   2   0   2   2   0   0
 MK-3-7                 2   2   0   0   2   2   0   2   0   0   0   2   0   2   0   2   2   2   0   0   0   0   2   2   0   0   2   0   2   0   2   0   0   0   0   0   2   0   0   0   0   2   0   2   2   2   2   2   0   2   2   2   0   2   2   2   2   2   2   0   2   0   0   2   2   2   2   2   0   0   2   0   0   2   0   2   2   2   0   2   0   0   2   0   0   2   0   0   2   0   2   2   2   2   0   2   0   2   0   2   0   0   0   2   0   2   2   0   0   2   0   2   0   0   0   2   0   0   0   2   0   0   0   0   2   0   2   0   2   0   2   2   2   0   2   0   2   2   0   0   2   2   0   2   2   0   2   0   0   2   0   2   0   0   2   2   0   2   0   0   0   2   2   2   2   0   2   0   0   2   0   2   2   0   2   2   0   2   2   0   0   0   0   2   0   2   0   2   2   2   2   0   0   0   2   0   2   2   0   0
 MK-3-8                 2   2   0   0   2   2   0   2   0   0   2   2   0   2   0   2   2   2   0   0   0   2   2   2   0   0   2   0   2   0   2   0   0   0   0   0   2   0   0   0   0   2   0   2   2   2   2   2   2   2   2   2   0   0   2   2   2   2   2   0   2   0   0   2   2   0   2   2   2   0   2   0   0   0   0   0   2   2   0   2   0   0   2   0   0   2   0   0   2   0   2   2   2   2   0   2   0   2   0   2   0   0   0   2   0   2   2   0   0   2   0   2   0   0   2   2   0   2   0   2   0   0   0   2   2   0   2   0   2   0   2   2   0   2   0   0   2   0   0   0   2   2   0   2   2   0   2   0   0   2   0   2   0   0   2   2   0   2   0   0   0   2   2   0   2   0   2   0   0   2   0   2   2   0   2   2   0   2   2   0   0   0   0   2   2   2   0   2   2   2   2   0   0   0   2   0   2   2   0   0
 MK-3-9                 2   2   0   0   2   2   0   2   2   0   2   2   2   2   0   2   2   2   0   2   0   2   2   2   0   0   2   0   2   2   0   0   0   0   0   0   2   0   0   0   0   2   2   2   2   2   2   2   2   2   2   2   0   0   2   2   0   2   0   0   2   0   2   2   2   0   2   2   2   0   2   0   2   0   0   2   2   2   0   0   2   0   2   0   0   0   0   0   2   0   2   2   2   0   0   2   0   2   0   2   0   0   0   2   0   2   2   0   0   2   0   2   0   0   2   2   0   2   2   2   0   0   0   2   2   0   2   0   2   0   2   2   0   2   0   0   2   0   0   0   2   2   0   2   0   0   2   0   2   2   0   2   0   0   2   2   0   2   0   0   0   2   2   0   2   0   2   0   0   2   0   2   2   0   2   2   0   0   2   0   0   0   0   2   2   2   0   2   2   2   2   0   0   0   2   2   2   0   0   0
 MK-3-10                2   2   0   0   2   2   2   2   2   0   2   2   2   2   0   0   2   2   0   2   0   0   0   2   0   0   2   2   2   2   0   0   0   0   2   0   2   0   0   0   0   2   2   2   2   2   2   0   2   2   2   2   0   0   2   2   0   2   0   0   2   0   2   2   2   0   2   0   0   0   2   0   2   0   0   2   2   2   0   0   2   0   2   0   0   0   0   2   2   0   2   2   0   0   2   2   0   2   0   2   0   2   0   2   0   2   0   0   0   2   2   2   0   0   2   2   0   2   2   2   0   0   2   2   2   0   2   0   2   0   2   0   0   2   0   2   2   0   0   0   2   2   0   2   0   0   2   0   2   2   0   2   0   0   2   2   0   2   0   0   0   2   2   0   2   2   2   0   0   2   0   2   2   0   0   2   0   0   2   0   0   0   2   2   2   2   0   2   2   2   2   0   0   2   2   2   2   0   0   0
 MK-3-11                2   2   0   0   2   2   2   2   2   0   2   2   2   2   0   0   2   2   0   2   0   0   0   2   0   0   2   2   2   2   0   0   0   0   2   0   2   0   0   0   0   2   2   2   2   2   2   0   2   2   2   2   0   2   0   2   0   2   0   0   2   0   2   0   2   0   2   0   0   0   2   0   2   2   0   2   2   0   2   0   2   0   2   0   0   0   0   2   2   0   2   2   2   0   2   2   0   2   0   2   0   2   0   2   0   2   0   0   0   2   2   2   0   0   2   2   2   2   2   2   0   2   2   0   2   0   2   0   2   0   2   0   0   2   0   2   2   0   2   0   2   2   0   2   0   0   2   0   2   0   0   2   0   0   2   2   0   2   0   2   0   2   2   2   2   2   2   0   0   0   0   2   2   0   0   2   0   0   0   0   0   2   2   2   2   0   0   2   2   2   2   0   0   0   2   0   2   0   0   0
 MK-3-12                2   2   0   0   2   2   2   2   2   0   2   2   2   2   0   0   2   2   0   2   0   0   0   2   0   0   2   2   0   2   0   0   0   0   2   2   2   0   0   2   0   2   2   2   2   2   2   0   2   2   2   2   0   2   2   2   0   0   0   0   2   0   0   0   0   0   2   0   0   0   2   0   2   2   0   2   2   0   2   0   2   0   2   0   0   2   0   2   2   0   2   2   2   0   0   2   0   0   0   2   0   2   0   2   0   2   0   0   2   2   2   2   0   0   2   2   2   2   2   2   0   0   2   2   2   0   2   0   2   0   2   0   0   2   0   2   2   2   2   0   2   2   0   2   0   0   2   0   2   0   0   2   0   0   2   2   0   2   0   2   0   2   2   2   2   2   2   0   0   0   0   2   2   0   0   2   0   0   2   0   0   2   2   2   2   2   0   2   0   0   2   0   0   0   2   0   2   0   0   0
 MK-3-13                2   2   0   0   0   2   2   2   2   0   2   2   2   2   2   0   2   2   0   2   0   2   0   2   0   0   2   2   0   0   0   0   0   0   2   2   2   0   0   0   0   2   0   2   2   2   2   0   0   2   2   0   0   2   2   2   0   0   0   0   2   0   0   0   0   0   2   0   0   0   2   0   2   2   0   2   2   0   2   0   2   0   2   0   2   2   0   2   2   0   2   2   2   2   0   2   0   0   0   2   0   2   0   0   0   2   0   0   2   2   2   2   0   0   2   0   2   2   2   2   0   0   2   2   2   0   2   0   2   0   2   0   0   2   0   0   0   2   2   0   2   2   0   2   0   0   2   0   2   0   0   2   0   0   2   2   0   2   0   2   0   2   2   2   2   0   2   2   0   0   0   2   0   0   0   2   0   0   2   0   0   2   2   2   2   0   0   2   0   0   2   0   0   0   2   0   2   0   0   0
 MK-3-14                2   2   0   2   0   2   2   2   2   0   2   2   2   2   2   0   0   2   0   2   0   2   0   2   0   0   0   2   0   0   0   2   0   0   2   2   2   0   0   0   0   2   0   2   2   2   2   0   0   2   0   0   2   2   2   2   0   0   2   0   0   0   0   0   0   0   2   0   0   0   2   0   2   2   0   2   0   0   0   0   2   0   0   0   2   2   0   2   2   0   2   2   2   2   0   2   2   0   0   2   2   0   0   0   0   2   0   0   2   2   2   2   0   0   2   0   0   2   2   2   0   0   2   2   2   2   2   0   2   0   2   0   0   0   0   0   0   2   2   0   2   2   0   2   0   0   2   0   2   2   0   0   0   0   2   2   0   2   0   0   2   2   2   2   2   0   2   2   0   0   0   2   0   0   0   2   0   0   2   0   0   2   2   2   2   0   0   2   0   2   2   0   0   0   2   0   2   0   0   0
 MK-3-15                2   2   0   2   0   2   2   2   2   0   2   0   2   0   2   0   2   2   0   2   0   2   0   2   0   0   0   2   0   0   0   2   0   0   2   2   2   0   0   0   0   2   0   0   2   2   2   0   0   2   0   0   2   2   2   2   0   0   2   0   0   0   0   0   2   0   2   0   0   0   2   0   2   2   2   2   0   0   0   0   2   0   0   2   2   2   0   2   2   0   2   2   2   2   0   2   2   0   0   2   2   0   0   0   0   2   0   0   2   2   2   2   0   0   2   2   2   2   2   2   0   0   0   2   2   2   2   0   2   0   2   0   0   0   0   0   0   0   2   0   2   2   0   2   0   0   2   0   2   2   0   0   0   0   2   2   0   2   0   0   2   2   2   0   2   0   2   2   0   0   2   2   0   0   0   0   0   0   2   0   0   2   2   2   0   0   0   2   0   2   2   0   0   0   2   0   2   0   0   0
 MK-3-16                2   2   0   2   0   2   2   2   2   0   2   0   2   0   2   0   2   0   0   0   2   2   2   2   0   0   0   2   0   2   0   2   0   0   2   2   2   0   0   0   0   2   0   0   2   2   2   0   0   2   0   2   2   2   2   2   0   0   2   0   0   0   0   0   2   2   2   2   0   0   2   0   2   0   2   2   0   0   0   0   2   0   0   2   2   2   2   2   2   0   0   2   2   2   0   2   2   0   0   2   2   0   0   2   0   2   0   0   2   2   2   2   0   0   2   2   2   2   2   2   0   0   0   2   2   2   2   0   2   0   2   0   0   2   0   0   0   0   2   0   2   2   0   2   0   0   2   0   2   2   0   0   0   0   2   2   0   2   0   0   2   2   2   0   2   0   0   2   0   0   2   2   0   0   0   0   0   0   2   0   0   2   2   2   0   0   0   2   0   2   2   0   0   0   2   2   2   0   0   0
 MK-4-1                 2   0   0   2   0   2   2   2   2   0   0   0   0   0   2   2   2   2   0   2   2   2   0   2   0   0   2   0   0   0   2   0   0   2   2   2   0   2   0   2   2   0   0   2   2   0   2   2   2   0   2   2   2   0   0   0   2   0   0   2   2   0   2   2   2   2   2   0   2   2   0   2   0   0   0   0   0   2   2   0   0   2   0   0   2   2   2   0   2   0   2   0   0   2   0   2   2   2   0   0   2   2   2   0   0   0   0   2   0   2   2   2   0   2   0   2   2   2   0   0   0   2   0   0   0   0   0   2   0   2   0   2   0   2   2   0   0   0   2   2   2   0   2   0   0   2   0   2   2   2   0   0   2   0   2   2   2   2   2   2   0   2   2   0   0   0   0   2   0   2   2   0   2   2   2   0   0   0   0   2   0   2   2   0   2   2   2   0   2   2   0   0   0   2   0   2   0   0   2   2
 MK-4-2                 2   0   0   2   0   2   2   2   2   0   0   0   0   0   2   2   2   2   0   0   2   2   0   2   0   0   2   0   0   0   2   0   2   2   2   2   0   0   0   2   2   0   0   2   2   0   2   0   2   0   0   2   2   0   0   0   2   0   2   0   2   0   2   0   2   2   2   0   2   2   0   2   2   0   0   0   0   2   2   0   0   2   0   0   2   2   0   0   2   0   2   2   0   2   0   2   0   2   2   0   2   0   2   0   0   0   2   2   0   2   2   2   0   2   0   2   2   2   0   0   0   2   0   0   0   0   0   2   0   2   0   2   0   2   2   2   0   0   2   2   2   0   2   0   0   2   0   2   2   2   0   0   2   0   0   2   2   2   2   2   0   2   2   0   0   0   0   2   0   2   2   0   2   2   0   0   0   0   2   2   0   2   2   0   0   2   2   0   2   2   0   0   0   2   0   2   0   2   2   2
 MK-4-3                 2   0   0   2   0   2   2   0   2   0   0   0   0   0   2   2   0   0   0   0   2   2   2   2   0   0   2   0   0   0   2   0   2   0   2   0   0   0   0   2   2   0   0   2   2   0   0   0   2   0   0   2   2   0   0   0   0   0   2   0   2   0   2   2   2   2   2   0   0   2   0   2   2   0   0   0   0   2   2   2   0   2   0   0   2   2   0   0   2   0   2   2   0   2   0   2   0   2   2   2   2   0   2   2   0   0   2   2   0   2   0   2   0   0   0   2   2   2   0   2   0   2   2   0   2   0   0   0   0   2   0   2   0   2   2   2   0   0   2   2   2   0   2   0   0   2   0   2   2   2   0   0   2   0   0   2   2   2   2   2   0   2   2   0   2   0   0   2   0   2   0   0   0   2   0   0   0   0   2   2   0   2   2   0   0   2   2   0   2   2   0   0   0   2   0   2   0   2   2   2
 MK-4-4                 2   0   0   2   0   2   2   0   2   0   0   0   0   0   2   2   0   0   0   0   2   2   2   2   2   0   2   0   0   0   2   0   2   0   2   0   0   0   0   2   2   0   0   0   2   0   0   0   2   0   0   0   2   0   0   0   0   0   2   0   2   0   2   2   2   2   2   0   0   2   0   0   2   0   0   0   0   2   2   2   0   2   0   0   2   0   2   0   0   0   0   2   0   2   0   2   0   2   2   2   2   0   2   2   0   0   2   2   0   2   0   2   0   0   0   2   0   2   0   2   0   2   2   0   2   0   0   0   0   2   0   2   2   2   2   2   0   0   2   2   2   0   0   0   0   2   0   2   2   2   0   0   2   0   0   0   2   2   2   2   0   2   2   0   2   0   0   2   0   2   0   0   0   2   0   2   0   0   0   2   0   2   2   0   0   2   2   0   2   2   0   0   0   2   0   2   0   2   2   0
 MK-4-5                 2   0   0   2   0   0   2   0   2   0   0   0   0   0   2   2   0   0   0   0   2   2   2   0   2   0   2   0   0   0   2   2   2   0   2   0   0   0   0   0   2   0   0   0   2   0   0   0   0   0   0   0   2   0   0   0   0   0   2   0   2   0   0   2   0   2   2   0   0   2   0   0   2   0   0   0   0   2   2   0   0   0   0   0   2   0   2   0   0   0   0   2   0   2   0   2   0   2   2   2   2   0   2   2   0   0   2   2   0   2   0   2   0   0   2   2   0   2   0   2   0   2   0   0   2   0   0   0   0   2   0   2   2   2   2   2   0   0   2   2   2   0   0   2   0   2   0   2   2   2   0   0   2   0   0   0   0   2   2   2   0   2   2   0   2   0   2   2   2   0   2   0   0   2   2   2   2   2   0   2   0   2   2   0   0   2   0   0   2   2   0   0   0   2   0   2   0   2   2   0
 MK-4-6                 2   2   0   2   0   0   2   0   2   0   0   0   0   0   2   2   0   0   0   0   2   2   2   0   2   0   2   0   0   2   2   2   2   0   2   0   2   0   0   0   2   0   0   0   2   0   2   0   0   0   0   0   2   0   0   0   0   0   2   0   2   0   2   0   0   2   2   0   0   2   0   0   0   0   0   0   0   2   0   0   0   0   0   0   2   0   2   2   0   0   0   2   0   2   0   2   0   2   2   2   2   0   2   2   0   0   2   2   0   2   0   2   0   0   2   2   0   0   0   2   0   2   0   0   2   0   0   0   0   2   0   2   2   2   2   0   0   0   2   2   2   0   0   2   0   2   0   2   2   2   0   0   2   0   0   0   0   2   2   2   0   2   2   0   0   0   2   2   0   0   2   0   0   2   2   2   2   2   0   2   0   2   2   0   2   2   0   0   2   2   0   0   0   2   0   2   0   2   2   0
 MK-4-7                 2   2   0   2   0   0   0   0   2   0   0   0   0   0   2   2   0   0   0   0   2   2   2   0   2   2   2   0   0   2   2   0   2   0   2   0   2   0   0   0   2   0   0   0   2   0   2   0   0   0   0   0   2   0   0   0   0   0   0   0   2   0   2   0   0   2   0   0   0   2   0   0   0   0   2   0   0   2   0   0   0   0   0   0   2   0   2   2   0   0   0   2   0   2   0   2   0   2   2   2   2   2   2   2   0   0   2   2   0   2   0   2   0   0   2   2   0   2   0   0   0   2   0   0   2   0   2   2   2   2   0   2   2   0   2   0   0   0   2   2   2   0   0   2   0   2   0   2   2   2   0   0   2   0   0   0   0   2   2   2   0   2   2   0   0   0   2   2   0   0   2   0   0   2   2   2   2   2   0   2   0   2   2   0   2   2   0   0   2   2   0   0   0   2   0   2   0   2   2   0
 MK-4-8                 2   2   0   2   0   0   0   0   2   0   0   0   0   0   2   2   0   2   0   0   2   2   2   0   2   2   2   0   0   2   2   0   2   0   2   0   2   0   0   0   2   0   0   0   0   0   2   2   0   0   0   0   2   0   2   0   0   0   0   0   0   0   2   0   0   2   0   0   0   2   0   0   0   2   2   0   0   2   0   0   0   0   0   0   2   0   2   2   0   0   0   2   0   2   0   2   0   2   2   2   2   2   2   2   0   0   2   2   0   2   0   2   0   0   2   2   0   2   0   0   0   2   0   0   2   0   2   2   2   2   0   0   2   0   0   0   0   0   2   0   2   0   0   2   0   2   0   2   2   2   0   0   2   0   0   2   0   2   2   2   0   0   2   0   0   0   2   2   2   0   2   0   0   2   2   2   2   2   0   2   0   2   2   0   2   2   0   0   0   0   0   0   0   0   2   2   0   2   2   0
 MK-4-9                 2   0   0   2   0   0   0   0   2   0   0   2   0   0   2   2   0   2   0   0   2   2   2   0   2   0   2   0   0   2   2   0   2   0   0   0   2   0   0   0   0   0   0   0   0   0   2   2   0   0   0   0   0   0   2   0   0   0   2   0   0   2   2   0   0   0   0   0   0   2   0   0   0   0   2   0   0   2   0   2   0   0   0   2   2   0   2   2   0   0   0   2   0   2   0   2   0   2   2   2   2   2   2   2   0   0   2   2   0   2   0   2   0   0   2   2   0   2   0   0   0   2   0   0   2   0   2   2   0   2   0   0   2   0   2   0   0   0   2   0   2   0   0   2   0   2   2   2   0   2   0   0   2   0   0   2   0   2   2   2   0   0   2   0   0   2   2   2   2   0   2   0   0   2   2   2   2   2   0   2   0   2   2   2   2   2   0   0   2   2   0   0   0   0   2   2   0   2   2   0
 MK-4-10                2   0   2   2   0   0   2   0   2   0   0   2   0   0   2   2   0   2   0   2   0   2   2   0   2   0   2   0   0   2   2   0   2   0   0   0   2   0   0   0   0   0   0   0   0   0   2   2   0   0   2   0   2   0   0   0   0   0   0   0   0   2   2   0   0   0   0   0   0   2   0   0   0   0   2   0   0   2   0   2   0   0   0   2   2   0   2   2   0   2   0   2   0   2   2   2   0   2   2   2   2   2   0   2   0   0   2   2   0   2   0   2   0   2   2   2   0   2   0   0   0   2   0   0   2   0   0   2   0   2   0   0   2   0   0   0   0   0   2   0   2   0   0   2   0   2   2   2   0   2   0   0   2   0   0   2   0   2   2   2   0   0   2   0   2   0   2   2   2   0   2   0   0   0   2   2   2   2   0   2   0   2   2   2   2   2   0   0   0   2   0   0   0   0   2   2   0   0   2   0
 MK-4-11                0   0   2   2   2   0   2   0   2   0   0   2   0   0   2   2   0   2   0   0   0   2   2   0   2   0   2   0   0   2   2   2   2   0   0   0   2   0   0   0   0   0   0   0   0   0   2   2   0   0   2   0   2   0   0   0   2   0   2   0   0   2   2   0   0   2   0   0   0   2   0   0   0   0   2   0   2   2   0   2   0   0   0   2   2   2   2   2   0   0   0   2   0   2   2   0   0   2   2   2   2   2   0   2   0   0   2   2   0   2   0   0   2   2   2   0   0   2   0   0   2   2   0   0   2   0   0   2   0   2   0   0   2   0   0   0   0   2   2   0   2   2   0   2   2   2   2   2   0   2   0   0   2   0   0   0   2   2   2   2   0   0   2   0   2   0   2   0   2   2   2   0   0   2   2   2   2   2   0   2   2   2   2   2   2   2   2   0   0   2   0   0   0   0   0   2   0   0   2   0
 MK-4-12                0   0   2   2   2   0   2   0   2   0   2   2   0   0   2   2   0   2   0   0   0   2   2   0   2   0   2   2   2   2   2   2   2   2   2   0   2   0   0   0   0   0   0   0   0   0   2   2   0   0   2   0   2   0   0   0   2   0   2   0   0   2   2   0   0   2   0   0   0   2   0   0   0   0   2   0   0   2   2   2   0   0   0   2   0   2   2   2   0   0   0   2   0   0   2   0   0   2   2   2   2   2   0   2   0   0   2   2   2   2   0   0   2   2   0   0   0   0   2   2   0   0   0   0   2   0   0   2   0   2   0   2   2   0   0   2   0   2   2   0   2   2   0   2   2   2   0   2   0   2   0   0   2   0   0   0   2   2   2   2   0   0   2   0   2   0   0   0   2   2   2   0   0   2   2   2   2   2   0   2   2   2   0   2   2   2   2   0   2   2   0   0   0   0   0   2   0   0   2   0
 MK-4-13                0   0   2   2   2   0   2   0   2   0   0   2   0   0   2   2   0   2   0   0   0   2   2   0   2   0   2   2   2   2   2   0   2   2   2   0   2   0   0   0   0   0   2   0   0   0   2   2   0   0   2   0   0   0   0   0   2   0   2   2   0   2   2   0   0   2   0   2   0   2   0   2   0   2   2   2   0   2   2   2   0   2   0   2   0   2   2   2   2   0   0   2   0   0   2   0   0   2   2   2   2   2   0   2   0   2   2   2   0   2   0   0   2   2   0   0   0   0   2   2   0   0   2   0   2   0   0   2   0   2   0   2   2   0   0   0   0   0   2   0   2   2   0   0   2   2   0   2   0   2   0   0   2   0   0   0   2   2   2   2   0   0   2   0   2   0   0   2   2   2   2   0   0   2   2   2   2   0   2   2   2   0   0   2   2   2   0   0   2   2   0   0   2   2   0   2   0   0   2   0
 MK-4-14                0   0   2   2   2   0   0   0   2   0   0   2   0   0   2   2   0   2   0   0   2   2   0   0   2   0   2   0   2   2   2   0   2   2   2   0   2   0   0   2   0   0   2   0   0   0   0   0   0   0   2   0   0   0   0   2   2   0   2   2   0   2   2   0   0   2   0   2   0   2   0   2   0   2   2   2   0   2   2   2   0   2   2   2   0   2   0   2   2   2   0   2   0   0   2   0   0   2   2   2   2   2   0   0   0   2   2   2   0   2   0   0   2   2   0   0   0   0   2   2   2   0   2   0   2   0   0   2   0   2   0   2   2   0   0   0   0   0   2   0   2   0   0   0   2   2   0   2   0   0   2   0   2   0   0   0   2   2   2   2   0   0   0   0   2   0   0   2   2   2   2   0   0   2   2   2   2   0   2   0   2   0   0   2   0   2   2   0   2   2   0   0   2   2   0   2   0   0   2   0
 MK-4-15                0   0   2   2   2   0   0   0   2   0   0   2   0   0   2   0   0   2   0   0   2   2   0   0   2   0   2   0   2   2   2   0   2   2   0   0   2   0   0   2   0   0   2   0   0   0   0   0   0   0   2   0   0   0   0   2   2   0   2   2   0   2   2   0   0   2   0   2   0   2   0   2   0   2   2   2   0   2   2   2   0   2   2   2   0   2   0   2   2   2   0   2   0   0   2   0   0   2   2   2   2   2   0   0   0   2   2   2   0   0   0   0   2   2   0   0   0   0   0   2   2   0   2   0   2   0   0   2   0   2   0   2   2   0   0   2   0   0   2   0   2   0   0   0   2   2   0   2   0   0   2   0   2   0   0   0   2   2   2   2   0   0   0   0   2   0   0   2   2   2   2   0   0   2   2   2   2   0   2   0   2   0   0   2   0   2   2   0   2   2   2   0   2   2   0   2   0   0   2   0
 MK-4-16                0   0   2   2   2   0   0   0   2   0   0   2   0   0   2   0   0   2   0   0   2   2   0   0   2   0   2   0   2   2   0   0   2   2   0   0   2   0   2   2   0   0   2   0   0   0   0   0   2   0   2   2   0   0   2   2   2   0   2   2   0   2   2   0   0   2   0   2   0   0   0   2   0   2   2   2   0   2   2   2   0   2   2   2   0   2   0   2   2   2   0   0   0   0   2   0   0   2   2   2   2   2   0   0   0   2   2   2   0   0   0   0   2   2   0   0   0   0   0   2   2   0   2   2   2   0   0   2   0   2   2   2   2   0   0   2   0   0   2   0   2   0   0   0   2   2   0   2   0   0   2   0   0   0   0   0   2   2   2   2   0   0   0   0   2   0   0   2   2   2   2   2   0   2   2   2   2   0   2   0   2   0   0   2   0   2   2   0   2   2   2   0   2   2   0   2   0   0   2   0
 MK-5-1                 0   2   0   2   0   2   0   0   2   0   2   0   0   2   0   2   2   0   0   0   0   2   0   2   2   2   2   0   2   0   0   0   0   0   0   2   0   0   0   2   0   2   2   2   0   0   0   0   2   0   0   2   0   2   2   2   2   0   2   2   2   0   2   0   0   2   2   0   0   0   2   2   0   2   0   2   2   2   2   2   2   2   0   2   0   2   0   0   2   0   0   2   2   2   0   2   0   0   2   0   0   0   0   0   0   2   0   0   2   2   0   0   0   2   2   0   2   0   2   0   2   0   0   2   2   0   0   2   0   2   2   0   2   2   0   2   0   2   2   2   0   2   0   2   2   2   2   2   2   2   0   2   2   2   2   2   0   0   0   2   2   0   0   2   2   2   2   0   0   2   0   2   2   0   0   2   2   0   2   2   0   0   2   2   2   2   0   0   2   0   2   0   0   2   2   2   0   0   2   0
 MK-5-2                 0   2   0   2   0   2   0   0   2   0   2   0   0   2   0   2   2   0   0   0   0   2   0   2   0   2   2   0   2   0   0   0   0   0   0   2   0   0   0   2   0   2   2   2   0   0   0   0   2   0   2   2   0   2   2   2   2   2   2   2   2   0   2   0   0   2   2   0   0   0   2   2   0   2   2   2   0   2   2   2   2   2   0   2   0   2   0   0   2   0   2   2   2   2   2   2   0   0   2   0   0   0   0   0   2   2   0   0   2   2   0   0   0   2   2   0   2   0   2   0   2   0   2   2   2   0   0   2   0   2   2   0   2   2   0   2   0   2   2   2   0   2   0   2   2   2   2   2   2   2   0   2   2   2   2   2   0   0   0   2   2   0   0   2   2   2   2   0   0   2   0   2   2   0   0   2   2   0   2   2   0   0   2   2   2   2   0   0   2   2   0   0   0   2   2   2   0   0   2   0
 MK-5-3                 0   2   0   2   0   2   0   0   2   0   0   0   0   2   0   0   2   2   0   0   0   2   2   2   0   2   2   0   2   0   2   0   0   0   0   2   0   0   2   2   0   2   2   2   0   0   0   0   2   0   2   2   0   2   2   2   2   2   2   2   2   0   2   0   0   2   2   0   0   0   2   2   0   2   2   2   0   2   0   2   2   0   0   2   0   2   2   0   0   2   2   0   2   2   2   2   0   0   2   0   0   0   0   0   2   2   0   2   2   2   0   0   0   2   2   0   2   0   2   0   2   0   2   2   2   0   0   2   0   2   2   2   2   2   0   2   0   0   2   2   0   2   0   2   2   2   2   2   2   2   2   2   2   2   2   2   0   0   0   2   2   0   0   2   2   2   2   0   0   2   0   2   2   0   0   0   2   2   2   0   2   0   2   2   2   2   0   0   0   2   0   0   0   2   2   2   0   0   2   0
 MK-5-4                 0   2   0   2   0   2   0   0   2   0   0   0   0   2   0   2   2   2   0   0   0   2   2   2   0   2   2   0   0   0   2   0   0   0   2   0   2   0   2   2   0   2   2   2   0   0   0   0   2   0   2   2   0   2   2   0   2   2   2   2   2   0   0   0   0   2   0   0   0   0   2   2   0   2   2   2   0   2   0   2   2   0   0   2   0   2   2   0   0   0   2   0   2   2   2   2   0   0   2   0   0   0   0   0   2   2   0   2   2   2   0   0   0   2   2   2   2   0   2   0   2   0   2   2   0   0   0   2   0   2   2   2   2   2   0   2   0   2   0   2   0   2   0   2   2   2   0   2   2   2   2   2   2   0   2   2   0   0   0   2   0   0   0   2   2   2   2   0   0   2   2   2   2   0   0   0   0   2   2   0   2   0   2   2   2   2   0   0   0   2   0   0   0   2   2   2   0   0   2   0
 MK-5-5                 0   2   0   2   0   2   0   0   2   0   0   0   0   2   0   2   2   2   0   0   0   2   2   2   2   2   2   0   0   0   2   0   0   0   2   0   2   0   2   2   2   2   2   2   0   0   0   2   2   0   2   2   0   2   2   0   2   2   2   2   2   2   0   0   0   2   0   0   2   0   2   2   0   2   2   2   0   2   0   2   2   0   0   2   0   2   2   0   0   0   2   0   0   2   2   2   0   0   2   0   0   0   0   2   2   2   0   2   2   2   0   0   0   2   2   0   0   0   2   0   2   0   2   2   0   2   0   2   0   2   2   2   2   0   0   2   0   2   0   2   0   2   2   0   2   2   0   2   2   2   2   2   2   0   2   2   0   0   0   2   0   0   0   2   2   2   2   0   0   2   2   2   2   0   2   0   0   2   2   0   2   0   2   2   2   2   0   0   0   2   0   0   0   2   0   2   0   0   2   2
 MK-5-6                 0   2   0   2   0   2   0   0   2   0   0   0   0   2   2   0   2   2   2   0   0   0   2   2   2   2   2   0   0   0   2   0   0   0   0   0   2   0   2   2   2   2   2   2   0   2   0   2   2   0   2   2   0   2   2   0   2   2   2   2   2   2   0   0   2   2   0   2   2   0   2   2   0   2   2   2   0   2   2   2   0   0   0   2   0   2   2   2   0   0   2   0   0   2   2   0   0   0   2   0   0   0   2   2   0   2   0   2   2   2   0   0   0   2   2   0   0   0   2   0   2   0   2   2   0   2   0   0   0   2   2   2   2   0   0   2   0   2   0   2   0   0   2   0   2   2   0   2   2   0   2   2   0   0   2   2   0   0   0   2   0   0   0   2   2   2   2   0   0   2   2   2   2   0   2   0   0   2   0   0   2   2   2   2   2   2   2   0   0   2   0   0   0   2   2   2   0   0   2   2
 MK-5-7                 0   2   0   2   0   2   0   0   2   0   0   0   0   2   2   0   2   0   2   0   0   0   2   2   2   2   2   0   0   0   2   0   0   0   0   0   0   0   2   2   2   2   2   2   0   2   0   2   2   0   2   2   0   2   2   0   2   2   2   2   2   2   0   0   2   2   0   2   2   0   2   2   0   0   2   0   0   2   2   2   0   0   0   2   0   0   2   2   0   0   2   0   0   2   2   2   0   0   2   0   0   0   2   2   0   2   0   2   2   2   0   2   0   2   0   2   2   0   2   0   2   0   2   2   0   2   0   0   0   2   2   2   2   0   0   2   0   2   0   2   0   0   2   0   2   2   0   2   2   0   2   2   0   0   2   2   0   2   0   2   0   0   0   2   0   2   2   2   0   2   2   2   2   0   2   0   0   2   0   0   2   2   2   2   2   2   2   0   0   2   0   0   2   2   2   2   2   0   2   2
 MK-5-8                 0   2   0   2   0   2   0   0   2   0   0   0   0   2   2   2   2   0   2   0   0   0   2   2   2   2   0   0   0   0   0   2   0   2   0   0   0   0   2   2   2   2   2   2   0   2   0   2   2   0   2   2   0   2   2   0   2   2   2   2   2   2   0   0   2   0   0   2   0   0   2   2   0   2   2   0   0   0   2   2   0   0   0   2   0   0   0   0   0   0   0   0   2   2   2   2   0   0   2   0   0   0   2   2   0   2   0   2   2   2   0   2   0   2   0   2   2   0   0   0   2   0   2   2   0   2   0   0   0   2   2   2   2   0   2   2   0   2   0   2   0   0   2   0   2   2   0   2   2   0   2   2   0   0   2   2   0   2   0   0   0   2   2   2   0   2   2   2   0   2   2   2   2   0   2   0   0   2   0   0   2   2   2   2   2   2   2   0   0   2   0   0   2   2   2   2   2   0   2   2
 MK-5-9                 0   2   0   2   0   2   0   0   2   0   2   0   0   2   2   2   2   0   2   0   0   0   2   2   2   2   0   0   2   0   0   2   0   2   2   0   0   2   2   2   2   2   2   2   0   2   0   2   2   0   2   2   0   2   2   0   2   2   2   2   2   2   0   0   2   0   0   2   0   2   2   2   0   0   0   0   0   0   2   2   0   2   2   2   0   0   0   0   0   0   0   0   2   2   2   2   0   0   0   0   0   0   2   2   0   2   0   2   2   2   0   2   0   2   0   2   2   0   0   2   0   0   2   2   0   2   0   2   0   2   2   2   2   0   2   2   0   2   0   2   0   0   2   0   2   2   0   2   2   0   2   2   0   0   2   2   0   2   0   0   0   2   2   2   0   2   2   2   0   2   0   2   2   0   2   0   0   2   0   0   2   2   2   2   2   0   2   0   0   2   0   0   2   2   2   2   2   0   2   2
 MK-5-10                0   2   0   2   0   2   0   0   2   0   2   0   0   0   2   2   2   0   2   0   2   0   2   2   2   2   0   2   2   0   0   0   0   2   2   0   0   2   2   2   2   2   2   2   0   2   0   0   2   0   0   2   0   2   2   0   0   2   2   2   2   2   0   0   2   0   0   2   0   0   2   2   0   0   0   0   0   0   2   2   0   2   2   2   0   0   0   0   0   2   0   2   2   2   2   2   0   0   0   0   0   0   2   2   0   2   0   2   2   2   0   2   0   2   0   2   0   0   0   2   0   0   2   2   0   2   0   2   0   2   0   2   2   0   2   2   0   2   2   2   2   0   2   0   2   2   0   2   2   2   2   2   2   0   2   2   0   2   2   0   0   2   2   2   0   2   2   2   0   2   0   2   2   0   2   0   0   0   0   0   2   2   2   2   2   0   2   0   0   2   0   0   2   2   2   2   2   0   2   2
 MK-5-11                0   0   0   2   0   2   0   0   2   2   2   0   2   0   0   2   0   0   0   0   2   0   2   2   2   2   0   2   2   0   0   0   0   2   2   0   0   2   0   2   2   2   2   0   0   2   0   0   2   0   0   2   0   2   2   0   0   2   2   2   2   2   0   0   2   0   0   2   0   0   2   2   0   2   0   0   2   0   2   2   0   2   2   2   0   0   0   0   0   2   0   2   2   2   2   2   0   0   0   0   0   0   2   2   0   2   0   2   2   2   2   0   0   2   0   2   0   0   0   2   0   0   2   2   2   2   0   2   0   2   0   2   2   0   2   2   0   0   2   2   2   0   2   0   2   2   0   2   2   0   2   0   2   0   0   2   0   2   2   0   0   2   2   2   0   2   2   2   0   0   2   2   2   0   2   0   0   0   0   0   2   2   2   2   2   0   2   0   0   2   2   0   2   2   2   2   2   0   2   2
 MK-5-12                0   2   0   2   0   2   0   0   2   2   2   0   2   0   0   2   0   0   0   0   2   0   2   2   2   2   0   2   2   2   0   0   0   2   2   2   0   2   0   2   2   2   2   0   0   2   0   0   2   0   0   2   0   2   2   2   2   2   2   2   0   2   0   0   2   0   0   2   0   0   2   2   0   2   0   0   2   0   2   2   2   2   2   2   0   0   0   0   0   2   0   2   2   2   2   2   0   0   0   0   0   0   2   2   0   2   0   0   2   2   2   0   0   2   0   0   0   0   0   2   0   0   2   2   2   2   0   2   0   2   0   2   0   0   2   2   0   0   2   2   2   0   2   0   2   2   0   2   2   0   0   0   2   0   0   2   2   2   2   0   0   2   2   2   2   2   2   2   0   0   0   2   2   0   2   0   0   2   0   0   0   2   2   2   0   0   2   0   0   2   0   0   2   2   2   0   2   0   2   2
 MK-5-13                0   2   0   2   0   2   0   0   2   2   2   0   0   0   0   0   0   0   0   0   2   2   2   2   2   2   0   2   2   2   0   0   0   2   2   2   0   2   2   2   2   2   2   0   0   2   0   0   2   0   0   2   0   2   2   2   2   2   2   2   0   2   2   0   2   0   0   2   0   0   2   2   0   2   2   0   2   0   2   2   2   2   2   2   0   0   0   0   2   2   0   2   2   2   2   2   0   0   0   0   0   0   2   2   2   2   0   0   2   2   2   0   0   2   0   0   0   0   0   2   0   0   2   2   2   2   0   2   0   2   0   2   0   0   2   2   0   0   2   2   2   0   2   2   2   2   0   2   2   0   0   0   2   0   0   2   2   2   2   0   0   2   2   2   2   2   2   2   0   0   0   2   2   0   2   0   0   2   2   0   2   2   2   2   0   0   2   2   0   2   0   0   2   2   2   0   2   0   2   2
 MK-5-14                0   2   2   2   0   2   0   0   2   2   2   0   0   0   0   0   0   0   2   0   2   2   0   2   2   2   0   2   2   2   0   0   0   2   2   2   0   2   2   2   2   2   2   0   0   2   2   0   2   2   0   2   0   2   2   2   2   2   2   0   0   2   2   0   2   0   0   2   0   0   0   2   0   2   2   0   0   0   2   2   2   2   2   2   0   0   0   0   2   2   0   2   2   2   2   2   0   0   0   0   0   2   2   2   2   0   0   0   2   2   2   0   0   2   0   0   0   0   0   2   0   0   2   2   0   2   0   0   0   2   0   2   0   0   2   2   0   0   2   2   2   2   2   0   2   2   2   2   2   0   0   0   2   0   0   2   2   0   2   0   0   2   2   2   2   2   2   2   0   0   0   2   2   0   0   0   0   2   2   0   2   2   0   2   0   2   2   2   0   2   0   0   2   2   2   0   2   2   2   2
 MK-5-15                0   2   2   2   0   0   0   0   0   2   2   0   0   0   0   0   0   0   2   0   2   2   0   0   2   2   0   2   2   0   0   0   0   2   2   2   0   2   2   2   2   2   2   0   0   2   2   0   0   2   0   2   0   2   2   2   2   2   2   0   0   2   2   0   2   0   0   2   0   0   0   2   0   2   2   0   0   0   2   2   2   2   2   0   0   0   0   0   2   2   0   2   2   2   2   2   0   0   0   0   0   2   2   2   2   2   0   0   2   2   2   0   0   2   0   0   0   0   0   2   0   0   2   2   0   0   0   0   0   2   0   2   0   0   2   2   0   0   2   2   2   2   2   0   2   2   2   2   0   0   0   0   2   0   0   2   2   0   2   0   0   2   2   2   2   2   2   2   0   0   0   2   2   0   0   0   0   2   2   0   2   2   0   0   0   2   2   2   0   2   0   0   0   2   2   0   2   2   2   2
 MK-5-16                0   2   2   2   0   0   0   0   0   2   2   0   0   0   2   0   0   0   2   0   2   2   0   0   2   2   0   0   2   0   0   0   2   2   2   2   0   0   2   2   2   0   2   0   0   2   2   0   0   2   0   2   0   0   2   2   2   2   2   0   0   2   2   2   2   0   0   0   0   0   0   0   0   2   2   0   0   0   2   2   2   2   2   0   0   0   0   0   2   2   0   2   2   2   0   2   0   0   0   2   0   2   2   2   0   2   0   2   2   2   2   2   0   2   0   2   0   0   0   2   0   0   2   2   0   0   0   0   0   2   0   2   0   0   2   2   0   0   2   2   0   2   0   0   2   2   2   2   0   0   0   0   2   0   2   2   2   0   2   0   0   2   2   2   0   0   2   2   0   0   0   2   2   0   0   0   0   2   0   0   2   2   0   2   0   2   2   2   0   0   0   0   2   2   2   0   2   2   2   2
 MK-6-1                 0   2   2   0   2   2   2   0   0   2   2   2   2   2   0   0   2   2   0   2   2   2   0   0   2   2   0   2   0   0   2   0   2   2   0   0   2   0   0   0   0   0   2   0   0   0   0   2   2   2   2   2   0   0   0   0   2   2   0   2   2   0   0   2   0   0   2   0   0   0   2   2   2   2   2   0   2   2   2   2   2   0   2   0   2   2   2   2   2   0   0   0   2   0   0   0   2   0   2   0   2   2   0   2   2   0   0   0   2   2   2   0   2   2   0   2   2   2   2   2   2   0   2   2   0   0   0   2   2   0   0   0   0   0   0   0   2   0   2   2   0   2   2   2   0   2   2   2   2   2   2   2   0   0   0   2   2   0   0   2   2   2   0   0   2   2   0   2   2   0   0   2   0   2   2   2   2   2   2   0   2   2   2   0   2   2   2   2   2   2   2   2   0   0   0   0   0   0   2   2
 MK-6-2                 0   2   2   0   2   2   2   0   0   2   2   2   2   2   0   0   2   2   0   2   2   2   0   0   2   0   0   2   0   2   2   0   2   2   0   0   2   0   0   0   0   0   2   0   0   0   2   2   2   2   2   2   2   0   0   0   2   2   2   2   0   0   0   2   0   0   2   0   0   0   2   0   2   2   0   0   2   2   2   2   2   0   2   0   2   0   2   2   2   2   0   0   2   0   0   0   2   0   2   0   2   0   0   2   2   0   0   0   0   2   2   0   0   2   0   2   2   2   0   2   2   0   2   2   0   0   0   2   2   0   0   0   0   0   0   0   2   0   2   0   0   2   0   2   2   2   2   2   2   2   0   2   0   2   0   2   2   2   0   2   2   2   0   0   2   2   0   2   2   0   0   2   0   2   2   2   2   2   2   0   2   2   2   0   2   0   2   0   2   2   2   2   0   0   0   0   2   0   2   2
 MK-6-3                 0   2   2   0   2   2   2   0   0   2   2   2   2   2   0   0   2   2   0   2   2   2   0   0   2   0   0   2   0   2   2   0   2   2   0   0   2   0   0   0   2   0   2   0   0   0   2   2   2   0   0   2   2   0   0   0   2   2   2   2   0   0   0   2   0   0   2   0   0   0   2   2   2   2   0   0   2   2   2   2   2   0   2   0   2   0   2   2   2   2   0   2   2   0   0   0   2   2   2   0   2   0   2   0   2   0   0   0   0   2   2   0   0   2   0   2   0   0   0   2   2   0   2   2   0   0   2   2   2   0   2   0   0   0   0   0   0   0   2   0   0   2   0   2   2   2   2   2   2   2   0   0   0   2   0   2   2   2   0   2   2   2   0   0   0   2   0   2   2   0   0   2   0   0   2   2   2   2   2   0   2   2   2   0   2   0   2   0   2   2   2   2   0   0   0   0   2   0   2   2
 MK-6-4                 0   2   2   0   2   2   2   2   2   2   2   2   2   2   0   0   2   2   0   2   2   2   0   0   2   0   0   2   0   2   2   2   2   2   0   0   2   0   0   2   2   0   2   0   2   0   2   2   2   0   2   2   2   0   0   0   2   2   2   2   0   0   0   2   0   0   2   0   0   0   2   2   2   2   0   0   2   2   2   2   2   0   2   0   2   0   2   2   2   2   0   2   2   0   0   0   2   0   2   2   2   0   2   0   2   0   0   0   0   0   2   0   0   2   0   2   0   2   0   2   2   0   2   2   0   2   2   2   2   0   2   0   0   0   0   2   0   0   2   0   0   0   0   2   0   2   0   0   2   2   0   0   0   2   0   2   2   2   0   2   2   2   0   0   0   2   0   2   2   0   0   2   0   0   0   2   2   2   2   0   2   2   2   0   2   0   2   0   2   0   2   2   0   0   2   0   2   2   0   2
 MK-6-5                 0   2   2   0   2   2   2   2   0   2   2   2   2   2   0   0   0   2   0   2   2   0   0   0   2   0   0   2   0   2   2   2   2   2   0   0   0   0   0   2   2   0   2   0   2   0   2   2   2   0   2   2   2   0   2   0   2   2   2   2   0   0   0   2   0   0   2   0   0   0   2   2   2   2   0   0   2   2   2   2   2   0   2   0   2   0   2   2   2   2   0   2   2   0   2   0   2   0   2   2   2   0   0   0   2   0   0   0   0   0   2   0   0   2   0   2   0   2   0   2   2   0   2   2   0   2   2   0   2   0   2   0   0   0   0   2   0   0   2   2   2   0   0   2   2   2   2   0   2   2   0   0   0   2   0   2   2   2   0   2   2   0   0   0   0   2   0   2   2   0   0   2   0   0   2   2   2   2   2   0   2   2   2   0   2   0   2   0   2   0   2   2   0   0   2   2   2   2   0   2
 MK-6-6                 0   2   2   0   2   2   2   2   2   2   2   2   2   2   0   0   0   2   0   2   2   0   0   0   2   0   0   2   0   2   2   2   2   2   0   0   0   0   0   2   2   0   2   0   2   0   2   2   2   0   2   2   2   2   2   0   2   2   2   2   0   0   0   0   0   0   2   0   0   0   2   2   2   2   0   0   2   2   2   2   0   2   2   0   2   0   2   2   2   2   0   2   2   0   2   0   2   2   2   2   2   0   0   0   2   0   0   0   0   0   2   0   0   2   0   2   0   2   0   2   2   2   2   2   0   0   2   2   2   0   2   0   0   0   0   2   0   0   2   2   2   0   0   2   2   2   2   0   2   2   0   0   0   2   0   0   2   2   0   2   2   0   0   0   0   2   0   2   2   0   0   2   0   2   2   2   2   2   2   0   2   2   2   2   2   0   2   0   2   0   2   2   0   0   2   2   2   2   0   2
 MK-6-7                 0   2   2   0   2   2   2   2   2   2   2   2   2   2   0   0   0   2   0   2   2   0   0   0   2   0   0   2   0   2   2   2   2   2   0   0   0   0   0   2   2   0   2   0   2   0   2   2   2   0   2   2   2   2   2   0   2   2   2   2   0   0   0   0   2   2   2   0   0   0   2   2   2   0   0   0   2   2   2   2   0   2   2   0   0   0   2   2   2   2   0   2   2   0   0   0   2   2   2   2   2   0   0   0   2   0   0   2   0   0   2   0   0   0   0   2   0   2   0   2   2   2   2   2   0   0   2   2   2   0   2   0   0   0   0   2   0   0   0   2   2   0   0   2   2   2   2   0   2   2   0   0   0   2   0   0   0   2   0   2   2   0   0   0   0   2   0   2   2   0   0   2   0   2   2   2   2   0   2   0   0   2   2   2   2   0   2   0   2   0   2   2   0   0   2   0   2   2   0   2
 MK-6-8                 0   2   0   2   2   2   2   2   2   2   2   2   2   2   0   0   0   2   0   2   2   2   0   0   2   0   0   2   0   2   2   2   2   2   0   0   0   0   0   2   2   0   2   0   2   0   0   0   2   0   2   2   2   2   2   0   2   2   2   2   0   0   0   0   2   2   2   0   0   0   2   0   2   0   0   0   2   2   0   2   0   2   2   0   0   0   2   2   0   2   0   2   2   0   0   0   2   2   2   2   2   0   0   0   2   0   0   2   0   0   2   0   0   0   0   2   0   2   0   2   2   2   2   2   0   0   2   2   2   0   2   0   0   0   0   2   0   0   0   0   2   0   2   2   2   0   2   0   0   2   0   0   0   2   0   0   0   2   0   2   2   0   0   0   0   2   0   2   2   0   0   2   0   2   2   2   2   0   2   0   0   2   2   2   2   0   2   0   2   0   2   2   0   0   2   0   2   2   2   2
 MK-6-9                 0   2   2   2   2   2   2   2   2   2   2   2   2   2   0   2   2   2   0   2   2   2   0   0   2   0   0   2   0   2   2   2   2   2   0   0   0   2   0   2   2   0   2   0   2   0   0   0   2   0   2   2   2   2   2   0   2   2   2   2   0   0   0   0   2   2   2   0   0   0   2   0   2   0   0   0   2   0   0   0   0   2   2   0   0   0   2   2   0   2   0   2   2   2   2   0   2   2   2   2   2   0   0   0   2   0   0   2   0   0   2   2   0   0   0   2   0   0   0   2   2   2   2   2   0   0   2   2   2   0   2   0   0   0   0   2   0   0   0   0   2   0   2   0   2   0   0   0   0   2   0   2   0   2   0   0   0   0   0   2   2   0   0   0   2   2   0   2   2   0   0   2   0   2   2   2   2   0   2   0   0   2   2   2   2   0   2   0   2   0   2   2   0   0   2   0   2   2   2   2
 MK-6-10                0   2   2   2   2   2   2   2   2   2   2   2   2   2   0   2   2   2   0   2   2   2   0   2   2   0   0   2   0   2   2   2   2   2   0   0   0   2   0   2   2   0   2   0   2   0   0   0   0   0   2   0   2   2   0   0   2   2   2   2   0   0   0   0   2   2   2   0   0   0   0   0   2   0   0   0   2   0   2   0   2   2   2   0   0   0   2   2   2   0   0   0   0   2   2   0   2   2   2   2   2   0   0   0   2   0   0   2   0   2   2   2   0   0   0   2   2   2   0   2   2   2   2   2   0   0   2   2   2   0   2   2   0   0   0   0   0   0   0   0   2   0   2   0   2   0   0   2   0   2   0   2   0   2   0   0   2   0   0   2   2   0   0   0   2   2   0   2   2   0   0   2   0   2   0   2   2   2   2   0   0   2   2   2   2   0   2   0   2   0   2   2   0   0   0   0   2   2   2   2
 MK-6-11                0   2   2   2   2   2   2   2   2   2   2   2   2   2   0   2   2   2   0   2   2   2   0   2   2   0   0   2   0   2   2   2   2   2   2   0   0   2   0   2   2   0   2   0   2   0   0   0   0   0   2   0   2   2   0   0   0   2   2   2   2   0   0   0   2   2   2   0   0   0   0   0   0   0   2   0   0   0   2   0   2   0   0   0   0   0   2   2   2   0   0   0   0   2   2   0   2   2   2   2   2   0   0   0   2   0   2   2   0   2   2   2   0   0   2   2   2   2   0   2   0   2   0   2   0   0   2   2   2   0   2   2   0   0   0   0   2   0   0   2   2   2   2   0   0   0   0   2   0   2   2   2   0   2   0   0   2   0   0   2   2   0   0   0   2   2   0   2   2   0   0   2   0   2   0   2   2   2   0   0   0   2   0   2   2   0   2   0   2   0   2   2   0   0   0   0   2   2   2   2
 MK-6-12                0   2   2   2   2   2   2   2   2   2   2   2   2   2   0   0   2   2   0   2   2   2   0   2   2   0   0   2   0   2   2   2   2   2   2   0   0   2   0   2   2   0   2   0   0   0   0   0   0   0   2   0   2   2   0   0   0   2   2   2   2   2   0   0   0   0   2   0   0   0   0   0   0   0   2   0   0   0   2   2   2   0   0   0   0   0   0   2   2   0   0   0   2   0   2   0   2   2   2   2   2   0   0   0   2   0   2   2   0   2   0   2   0   0   2   2   2   2   0   2   0   2   0   2   0   0   2   2   2   0   2   2   0   0   0   0   2   0   0   2   2   2   2   0   0   2   2   0   0   2   2   0   0   2   0   0   2   0   0   2   2   0   0   0   2   2   0   2   2   0   0   0   0   2   0   2   2   2   0   0   0   2   0   2   0   0   0   2   2   0   2   2   0   0   0   0   2   2   2   2
 MK-6-13                0   2   2   2   2   0   2   2   2   0   2   2   2   2   0   0   2   2   2   2   2   2   0   2   2   0   0   2   0   2   2   2   2   2   2   0   0   2   0   2   2   0   2   0   0   0   0   0   0   2   2   0   2   2   0   0   0   2   2   2   2   2   0   0   0   0   2   0   0   0   0   2   0   0   2   0   2   0   2   0   2   0   0   0   0   0   2   2   0   0   0   0   2   0   0   0   2   0   2   2   2   0   0   0   2   2   2   2   0   2   0   0   0   0   2   2   2   2   0   2   0   2   0   2   0   0   2   2   2   0   2   2   0   0   0   0   2   0   0   2   2   2   2   0   0   2   2   0   0   2   2   2   0   2   0   2   2   0   0   2   2   0   0   0   0   2   2   2   2   0   0   0   0   2   0   2   2   2   0   2   0   2   0   2   0   2   0   2   0   0   2   2   0   0   0   0   2   2   2   0
 MK-6-14                0   2   2   2   0   0   2   2   2   0   2   2   2   2   0   0   2   0   2   2   2   2   0   2   2   0   0   2   0   2   2   2   2   2   2   0   0   2   0   2   2   0   2   0   0   0   0   0   0   2   2   0   2   2   0   0   0   2   2   2   2   2   0   0   0   0   2   0   0   0   0   2   0   0   2   0   2   0   2   0   2   0   0   0   0   0   2   0   0   0   0   0   2   2   2   0   2   0   2   2   0   0   0   0   2   2   2   2   2   2   0   0   0   0   2   2   2   2   0   2   0   2   0   0   0   0   2   2   2   0   2   2   0   0   2   0   2   0   0   2   2   2   2   0   0   2   2   0   0   2   2   2   0   2   0   2   2   0   0   2   2   0   0   0   0   2   2   2   2   0   0   0   0   2   0   2   2   2   2   2   0   2   0   2   0   2   2   2   0   0   2   2   0   0   0   0   2   2   2   0
 MK-6-15                0   0   2   2   0   0   2   2   2   0   2   2   2   0   0   2   2   2   2   2   0   2   0   2   2   0   0   2   0   2   2   2   2   2   2   0   0   2   0   2   2   2   2   0   2   0   2   0   0   2   2   0   2   2   0   0   0   2   2   0   2   2   0   0   0   0   2   0   0   0   0   2   2   0   2   0   2   0   0   0   2   0   0   0   0   0   2   0   0   0   0   0   2   0   2   2   0   0   2   2   0   0   0   0   2   2   2   2   0   2   0   0   0   0   2   2   2   2   0   2   0   2   0   0   0   0   2   2   2   0   2   0   0   0   2   0   2   2   0   2   2   2   2   0   0   2   2   0   0   2   2   2   0   2   2   2   2   0   0   2   2   0   0   2   0   2   2   2   2   2   0   0   2   2   0   2   2   2   2   2   0   2   2   2   0   2   2   2   0   0   2   2   0   0   0   0   2   2   2   0
 MK-6-16                0   0   2   2   0   0   2   2   2   0   0   2   2   0   0   2   2   2   2   2   0   0   0   2   2   0   0   2   0   2   0   2   2   2   2   0   2   2   0   2   2   2   2   0   2   0   2   0   0   2   2   0   2   2   2   0   0   2   2   0   2   2   0   0   0   0   2   2   2   0   0   2   2   0   0   0   2   0   0   0   2   0   0   0   0   0   2   0   0   0   0   0   2   0   2   2   0   0   2   2   0   0   0   0   2   2   2   2   0   2   2   2   0   0   2   2   2   2   0   2   0   2   0   0   0   0   2   2   2   0   2   0   0   0   0   0   2   2   0   2   2   2   2   0   0   2   2   0   0   2   2   0   0   2   2   2   2   0   0   2   2   0   0   2   0   2   2   2   2   2   0   0   2   2   0   2   2   2   2   2   0   0   2   2   0   2   2   0   2   0   2   2   0   0   0   0   2   2   2   0
 
!****************************************** Phenotypic Data **********************************************************
!-100.0 is resevred for missing phenotype
SimulatedTrait1        13.5402   14.2261   14.7019   15.3170   14.2853   15.6123   15.2123   16.1252   15.0823   13.0133   13.3124   16.5362   13.7620   15.5777   14.4036   14.4649   13.1740   15.0620   14.2425   13.7320   14.7490   14.9569   15.4678   15.7831   15.8749   14.7295   14.3443   15.7463   14.1343   14.9245   15.9853   13.7659   15.3358   14.7595   15.2354   14.5491   13.5985   15.9197   13.8923   15.3321   17.8827   17.0531   15.2792   15.8087   15.5134   15.2052   14.6695   15.6007   12.3403   12.8310   14.8770   13.2492   13.8029   15.0539   14.1559   15.0964   13.5339   14.6345   14.1494   13.1977   16.1868   15.9550   15.8947   14.4511   17.5253   14.2190   16.1776   13.8870   15.5562   16.4874   14.0445   14.2463   14.0245   14.9337   14.5554   14.0125   17.3653   16.3555   15.0544   15.5602   14.5486   13.6754   14.3320   16.5849   15.9138   15.2999   14.8851   14.8149   13.3886   15.2541   13.8005   15.3942   14.6245   13.5754   13.6368   16.2296   13.5536   16.7919   17.4908   13.2593   14.4895   14.5763   16.7180   16.3170   15.2506   13.7105   14.9371   15.3097   16.6322   14.4897   14.4925   16.2679   17.4023   12.9477   16.9892   15.2295   15.5085   14.6783   14.4090   13.9753   13.6559   14.4256   14.4558   15.9857   16.8529   16.7523   15.4288   13.9306   14.7580   15.0581   13.6254   15.6374   14.9675   16.1668   13.4482   14.0280   14.2907   13.0989   15.0134   14.5745   14.2081   16.5318   13.6423   14.3955   14.8797   16.2910   14.8962   13.9960   14.6701   13.8554   13.9737   15.3375   16.1318   16.4236   14.1451   16.0288   16.1079   13.1097   13.2581   13.9032   14.3909   14.3667   14.3974   15.6633   13.5412   16.4525   14.5416   13.2862   16.3862   16.5681   13.8630   15.9105   12.5237   14.6106   16.0376   15.7762   17.1572   15.6064   14.1424   15.6455   16.6349   15.8494   17.0438   15.6172   13.5739   16.1352   16.3866   15.4758   18.0457   16.4811   15.2340   16.3668   15.2413   17.1341   18.0651   13.9603   13.0741   12.9199   14.6900   15.8780
SimulatedTrait2        10.3901   10.4824    9.8377   10.8169   10.3092   11.0228   10.2532    9.3576   11.3650   10.7053   11.5743   10.4471   10.9199    9.4379   10.5402   10.3837   10.7770   10.6845   10.4137   10.6312   10.6861    9.5686   10.4136    8.5087    8.4263    8.9929    9.4069    9.8850   11.1545    8.7851    9.0063   10.9984    9.7918    9.6340   10.9092   11.1329    9.8511    9.9107   10.1232   10.2193    9.6240   10.5883   10.5990   10.0548   11.1413    9.6398   10.2440    9.1194   10.8961   10.2725    9.7370   10.0444   10.4271   10.0241   10.2795    9.0433   10.5874    9.2328   11.0394   10.7808    9.6380    8.9584    9.8946   10.7489   10.2350   10.1580    9.5987   10.3623    9.3279    9.1755   10.8618   10.3280   10.5831   10.6231    9.7530    9.9451    9.3913    9.1212    9.9094   10.0733    9.1706    8.8724   10.5080    9.4471   10.2656    8.5823    9.9885    9.3585   10.3014    9.9815   10.3934    8.8345   10.3972   11.5192   10.1151    9.7780   11.0985    9.4952    9.8325    9.7946    9.4377    8.6757    9.1955    9.6300    9.1144    9.8380    8.9383    9.8273    9.3103    9.7905   10.5701    9.5706   10.1885   11.4594    8.7701   10.4877    9.3558   10.0774   10.1043   10.8133   10.9839   10.1788    9.3848    8.5023    9.7696    8.5325    9.4407   11.0624    9.6445   10.3659   10.1382    8.7956    9.4534    9.0307   10.3020   10.3316    9.8923   10.6656   10.6081    9.3014   10.9525   10.6134   10.8591    9.9427    9.7580   10.0269   10.8872    9.3337   10.4308   10.4536   10.4805    9.6874   10.7942   10.4523   11.0012    9.8986    9.2144   11.0306   10.4946    9.9465   10.2690    9.8696   11.1949    9.4691   10.5615    9.6588    8.9976   11.2799    9.4849    8.9993   10.9030    8.9077   10.5886   10.0539    8.8054    9.9820    8.8502    9.2401    9.9736    9.4904    9.6068    9.7580   10.3279    9.3307   10.5928    9.4975    9.1929    8.9634    8.8358    9.0495   10.8339    9.4856   10.2874    9.8894   10.1723   10.3330   10.8118   10.7571   10.8399    9.5334
 
