# Supplementary material for: Inclusive Composite Interval Mapping of QTL by Environment Interactions in Biparental Populations
Source: PLoS One. 2015 Jul 10;10(7):e0132414. doi: 10.1371/journal.pone.0132414 (PMC4498613; doi:10.1371/journal.pone.0132414)
Supplement: S5 File — (ZIP) [file pone.0132414.s005.zip › H=0.5/L1/run_00048.met]

!**********************Note: lines staring with "!" are remarks and will be ignored in the program********************
!*********************************General Information**********************************
!Assuming F1 = P1 x P2, populations available in QTL IciMapping are: 
!  1, P1BC1F1 = P1 x F1, the first backcrossing where P1 is used as the recurrent parent;
!  2, P2BC1F1 = P2 x F1, the first backcrossing where P2 is used as the recurrent parent;
!  3, F1DH, F1-derived doubled haploids; 
!  4, RIL or F1RIL, recombination inbred lines through the repeated selfing of F1;
!  5, P1BC1RIL, recombination inbred lines through the repeated selfing of P1BC1F1;
!  6, P2BC1RIL, recombination inbred lines through the repeated selfing of P2BC1F1;
!  7, F2, the selfing generation of F1;
!  8, F3, the selfing generation of F2;
!  9, P1BC2F1, the second backcrossing where P1 is used as the recurrent parent; 
! 10, P2BC2F1, the second backcrossing where P2 is used as the recurrent parent;
! 11, P1BC2RIL, recombination inred lines through the repeated selfing of P1BC2F1; 
! 12, P2BC2RIL, recombination inred lines through the repeated selfing of P2BC2F1; 
! 13, P1BC1F2, the selfing generation of P1BC1F1; 
! 14, P2BC1F2, the selfing generation of P2BC1F1; 
! 15, P1BC2F2, the selfing generation of P1BC2F1; 
! 16, P2BC2F2, the selfing generation of P2BC2F1; 
! 17, P1BC1DH, P1BC1F1-derived doubled haploids; 
! 18, P2BC1DH, P2BC1F1-derived doubled haploids; 
! 19, P1BC2DH, P1BC2F1-derived doubled haploids; 
! 20, P2BC2DH, P2BC2F1-derived doubled haploids; 
   3      !Mapping Population (see remarks above)
   2      !Mapping Function (1 for Kosambi; 2 for Haldane; 3 for Morgan)
   2      !Marker Space Type (1 for intervals; 2 for positions)
   1      !Marker Space Unit(1 for centiMorgans; 2 for Morgan)
   6      !Number of Chromosomes (or Linkage Groups)
 200      !Size of the mapping population
   2      !Number of environments
 
!***************************************** Chromosomes and Linkage Maps **********************************************
!Chromosome                 NumMarkers
-CH1                        16
-CH2                        16
-CH3                        16
-CH4                        16
-CH5                        16
-CH6                        16
!Linkage map (Marker name followed by position or the interval length)
 MK-1-1                1     0.000
 MK-1-2                1    10.000
 MK-1-3                1    20.000
 MK-1-4                1    30.000
 MK-1-5                1    40.000
 MK-1-6                1    50.000
 MK-1-7                1    60.000
 MK-1-8                1    70.000
 MK-1-9                1    80.000
 MK-1-10               1    90.000
 MK-1-11               1   100.000
 MK-1-12               1   110.000
 MK-1-13               1   120.000
 MK-1-14               1   130.000
 MK-1-15               1   140.000
 MK-1-16               1   150.000
 MK-2-1                2     0.000
 MK-2-2                2    10.000
 MK-2-3                2    20.000
 MK-2-4                2    30.000
 MK-2-5                2    40.000
 MK-2-6                2    50.000
 MK-2-7                2    60.000
 MK-2-8                2    70.000
 MK-2-9                2    80.000
 MK-2-10               2    90.000
 MK-2-11               2   100.000
 MK-2-12               2   110.000
 MK-2-13               2   120.000
 MK-2-14               2   130.000
 MK-2-15               2   140.000
 MK-2-16               2   150.000
 MK-3-1                3     0.000
 MK-3-2                3    10.000
 MK-3-3                3    20.000
 MK-3-4                3    30.000
 MK-3-5                3    40.000
 MK-3-6                3    50.000
 MK-3-7                3    60.000
 MK-3-8                3    70.000
 MK-3-9                3    80.000
 MK-3-10               3    90.000
 MK-3-11               3   100.000
 MK-3-12               3   110.000
 MK-3-13               3   120.000
 MK-3-14               3   130.000
 MK-3-15               3   140.000
 MK-3-16               3   150.000
 MK-4-1                4     0.000
 MK-4-2                4    10.000
 MK-4-3                4    20.000
 MK-4-4                4    30.000
 MK-4-5                4    40.000
 MK-4-6                4    50.000
 MK-4-7                4    60.000
 MK-4-8                4    70.000
 MK-4-9                4    80.000
 MK-4-10               4    90.000
 MK-4-11               4   100.000
 MK-4-12               4   110.000
 MK-4-13               4   120.000
 MK-4-14               4   130.000
 MK-4-15               4   140.000
 MK-4-16               4   150.000
 MK-5-1                5     0.000
 MK-5-2                5    10.000
 MK-5-3                5    20.000
 MK-5-4                5    30.000
 MK-5-5                5    40.000
 MK-5-6                5    50.000
 MK-5-7                5    60.000
 MK-5-8                5    70.000
 MK-5-9                5    80.000
 MK-5-10               5    90.000
 MK-5-11               5   100.000
 MK-5-12               5   110.000
 MK-5-13               5   120.000
 MK-5-14               5   130.000
 MK-5-15               5   140.000
 MK-5-16               5   150.000
 MK-6-1                6     0.000
 MK-6-2                6    10.000
 MK-6-3                6    20.000
 MK-6-4                6    30.000
 MK-6-5                6    40.000
 MK-6-6                6    50.000
 MK-6-7                6    60.000
 MK-6-8                6    70.000
 MK-6-9                6    80.000
 MK-6-10               6    90.000
 MK-6-11               6   100.000
 MK-6-12               6   110.000
 MK-6-13               6   120.000
 MK-6-14               6   130.000
 MK-6-15               6   140.000
 MK-6-16               6   150.000
!*********************************** Marker Types ********************************************************************
!Co-dominant marker: When heterozygote F1 is present, P1 is coded as 2, F1 is coded as 1, and P2 is coded as 0; Otherwise, P1 is coded as 2, and P2 is coded as 0. 
!Dominant marker: When heterozygote F1 is present, P1 and F1 are coded as 12, and P2 is coded as 0; Otherwise, P1 is coded as 2, and P2 is coded as 0.  
!Recessive markers: When heterozygote F1 is present, P1 is coded as 2, and F1 and P2 are coded as 10; Otherwise, P1 is coded as 2, and P2 is coded as 0. 
!Missing marker is coded as -1. 
 MK-1-1                 0   2   0   0   0   0   2   0   2   2   2   0   0   0   0   0   0   2   0   0   2   0   0   2   0   0   2   2   0   0   2   2   0   2   0   0   2   2   0   2   2   0   0   0   0   2   0   2   2   2   2   2   2   0   0   2   2   0   0   2   2   2   0   0   0   2   2   0   2   2   2   0   2   2   0   0   2   0   2   2   2   0   2   2   0   0   2   2   2   2   0   0   2   2   2   0   2   2   0   0   0   0   2   2   2   0   0   2   0   2   0   2   0   0   0   2   0   2   0   2   2   0   0   2   2   0   2   0   2   2   2   2   2   2   0   2   0   2   0   0   2   0   0   0   0   2   2   0   0   2   2   2   0   2   0   0   2   2   0   0   0   0   2   2   0   0   2   0   2   2   2   2   2   0   2   2   0   2   2   0   0   2   2   2   0   0   2   0   2   0   0   0   2   2   2   0   0   2   0   2
 MK-1-2                 0   2   0   0   0   0   0   0   0   2   2   0   0   0   0   0   0   2   0   0   2   0   0   2   0   0   2   2   0   0   2   2   2   2   0   0   0   2   0   2   2   0   0   0   0   2   0   2   2   2   2   2   2   0   0   2   2   0   0   0   2   2   0   0   0   2   2   0   2   2   2   0   2   2   0   0   2   0   2   2   2   0   2   2   0   0   2   0   2   2   0   0   2   2   2   0   2   2   0   0   0   0   2   2   2   0   0   2   0   2   0   2   0   0   0   2   0   2   0   2   2   0   2   2   0   0   2   0   2   2   2   2   0   2   0   2   0   2   0   0   2   2   0   2   0   2   2   0   0   2   2   0   0   2   0   0   2   2   0   0   2   2   2   2   0   0   2   0   2   2   2   2   2   0   2   2   0   2   2   2   0   2   2   2   0   0   2   0   2   2   0   0   0   2   2   0   0   2   0   0
 MK-1-3                 0   2   0   0   0   0   0   0   0   2   2   0   0   0   0   0   0   2   0   0   2   0   0   2   0   0   2   2   0   0   2   2   2   0   0   0   0   2   0   2   2   0   2   0   2   2   0   2   2   2   2   2   2   0   0   2   2   0   0   0   2   2   0   2   0   0   2   0   2   0   2   2   2   2   0   0   2   2   2   0   2   0   2   0   0   0   2   0   2   2   0   2   2   2   2   0   2   2   0   0   2   0   2   2   2   0   0   2   0   2   0   0   0   0   0   2   0   2   0   0   2   0   2   2   0   0   2   0   2   2   2   2   0   2   2   2   0   2   0   0   2   2   0   0   0   2   2   0   0   2   2   0   0   2   0   0   0   2   0   0   2   0   2   2   0   0   2   0   2   2   2   2   2   0   2   2   0   0   2   2   0   2   2   2   0   0   2   0   2   0   0   0   0   2   2   0   0   2   0   0
 MK-1-4                 0   2   0   0   0   0   0   0   0   2   2   0   0   0   0   0   0   2   0   0   2   0   2   2   2   0   2   2   0   0   2   2   2   0   0   0   0   2   0   2   2   0   2   0   2   2   0   2   2   2   2   2   2   2   0   0   2   0   0   0   2   2   0   2   0   2   2   0   0   2   0   2   2   2   0   0   0   0   2   0   2   0   2   0   0   2   2   0   2   2   0   2   2   0   2   0   2   2   0   0   0   0   2   2   2   0   0   2   0   2   0   0   0   0   0   2   0   2   0   0   2   0   2   2   0   0   2   0   2   2   2   2   0   2   0   2   0   2   0   0   2   0   0   2   0   2   2   0   0   2   2   0   0   2   0   0   0   2   0   0   2   0   0   2   0   0   2   0   2   2   2   2   2   0   0   2   0   0   2   2   0   2   2   2   0   0   2   0   2   0   0   0   0   2   2   0   0   2   0   0
 MK-1-5                 0   2   0   0   0   0   0   0   0   2   2   0   0   0   0   2   0   2   0   0   2   0   0   0   2   0   2   2   0   0   2   0   2   0   2   0   0   2   0   2   2   0   2   0   2   0   0   2   2   2   2   2   2   2   0   0   2   0   0   0   2   2   0   2   0   2   0   0   0   2   0   2   2   2   0   0   0   0   2   0   2   2   2   0   0   2   2   0   2   0   0   2   2   0   2   0   2   2   0   0   0   0   2   2   2   0   0   2   0   0   0   0   0   2   0   2   0   2   0   0   2   0   2   2   0   2   2   0   2   2   2   0   0   2   0   2   0   2   0   0   2   0   0   2   2   2   2   0   0   2   2   0   0   2   0   0   0   2   0   0   2   0   0   2   2   0   2   0   0   2   0   2   2   0   0   2   0   0   2   2   0   2   2   2   2   2   2   0   2   2   0   0   0   2   2   0   0   2   0   0
 MK-1-6                 0   2   0   0   0   0   0   0   0   2   2   0   0   0   0   2   2   2   0   0   2   0   0   0   2   0   2   2   0   0   2   0   2   0   2   0   0   2   0   2   2   2   2   2   0   0   0   2   2   2   0   0   2   2   0   0   2   0   0   0   2   2   0   2   0   2   0   0   0   2   0   2   2   0   2   2   0   0   2   0   2   2   0   0   0   2   2   0   2   0   0   2   2   0   2   0   2   2   0   0   0   0   2   2   2   0   2   2   0   0   0   0   2   0   0   2   0   0   2   0   2   0   2   2   0   2   2   0   0   0   2   0   0   2   0   2   0   2   0   2   2   0   0   2   2   2   2   0   0   2   2   0   0   2   0   0   0   2   0   0   2   0   0   2   2   0   0   0   0   2   0   2   2   0   0   2   0   2   2   2   0   2   2   2   2   2   2   0   2   2   0   2   0   2   2   0   0   2   0   0
 MK-1-7                 0   2   0   2   0   0   0   0   2   2   2   0   0   0   0   2   2   2   0   0   2   0   0   2   2   0   2   2   0   0   2   0   2   0   2   0   0   2   0   2   2   2   2   2   0   0   0   2   2   2   0   0   0   2   0   0   2   0   0   0   2   2   0   2   0   2   0   0   0   2   2   2   0   0   2   2   0   0   2   0   2   2   0   0   0   2   2   0   2   0   0   2   2   2   2   0   2   2   0   0   0   0   2   2   2   0   2   2   0   0   0   0   0   0   0   2   0   0   2   0   2   0   2   2   0   2   2   0   2   0   2   0   0   2   0   2   2   2   0   2   2   0   0   2   0   2   2   0   0   2   2   0   0   2   0   2   0   2   0   0   2   0   0   0   2   0   0   0   0   2   0   2   2   2   0   2   0   2   2   2   0   0   2   2   2   2   2   0   0   2   0   0   0   0   2   0   0   2   0   0
 MK-1-8                 0   0   0   2   0   0   0   0   2   2   2   2   0   0   0   2   2   2   0   0   2   0   0   2   0   0   2   2   0   0   2   0   2   0   2   0   0   0   0   2   2   2   2   2   0   0   0   2   2   2   0   0   0   2   0   0   2   0   0   0   2   2   0   2   2   2   0   0   0   0   2   2   0   0   2   2   0   0   2   0   2   2   0   0   0   2   2   0   2   0   0   2   2   2   2   0   2   2   0   0   0   0   2   2   2   0   2   2   0   0   0   0   0   0   0   2   2   0   0   0   2   0   2   2   0   2   2   0   2   0   2   0   0   2   2   2   2   2   0   2   2   0   0   2   0   2   0   0   0   2   2   2   0   2   0   2   0   2   0   0   0   0   0   0   2   0   0   2   0   2   0   2   2   2   0   2   0   2   2   2   0   0   2   2   2   0   2   0   2   0   0   0   0   0   2   0   2   2   0   0
 MK-1-9                 0   0   0   0   0   0   0   0   0   2   2   2   0   0   0   2   2   2   0   0   2   0   0   2   0   0   2   2   0   0   2   0   2   0   2   0   0   0   0   2   0   2   2   2   0   0   0   2   2   2   0   0   2   2   0   0   2   0   0   0   2   2   2   2   2   2   0   0   2   0   2   2   0   0   2   2   0   0   2   0   2   2   0   0   0   2   0   0   2   0   2   2   2   2   2   0   2   2   0   0   0   2   2   2   2   2   2   2   0   0   0   0   0   0   0   2   2   0   0   2   2   0   2   2   0   0   2   0   2   0   2   0   0   2   2   2   2   2   0   2   2   0   0   2   0   2   0   0   0   0   2   2   0   2   2   2   2   0   0   0   0   0   2   0   2   0   0   0   0   2   0   2   2   2   0   2   0   2   2   2   0   0   2   2   2   0   2   0   2   0   0   0   0   0   0   0   2   2   0   0
 MK-1-10                0   0   2   2   0   0   0   2   0   2   2   2   0   0   0   2   2   2   0   2   2   0   0   2   0   0   2   2   0   0   2   0   2   0   2   0   0   0   0   2   0   2   0   2   0   0   0   0   2   2   0   0   2   2   0   0   2   0   0   0   2   2   2   2   2   2   0   0   2   0   2   2   0   0   2   2   0   0   2   0   2   2   0   2   0   2   0   0   2   0   2   2   2   0   0   0   2   2   0   0   0   2   2   2   2   0   0   2   0   2   2   0   0   2   0   2   2   0   0   2   2   0   2   2   0   0   2   0   2   0   2   2   0   2   2   2   2   2   0   2   0   0   0   2   0   2   0   0   0   2   2   2   0   2   2   2   2   0   0   0   2   2   2   0   2   0   0   0   0   2   0   2   2   2   0   2   0   2   2   2   0   0   2   2   2   0   2   0   2   0   2   0   0   0   0   0   2   2   0   0
 MK-1-11                0   0   2   0   0   2   0   2   0   2   2   2   0   0   0   2   2   2   0   2   2   0   0   2   0   0   2   2   0   0   2   0   2   0   2   0   0   0   0   2   0   2   0   2   0   0   0   0   2   2   0   0   2   2   0   0   2   0   0   0   2   2   2   2   2   2   0   0   2   0   2   2   0   0   2   2   0   0   2   0   2   2   0   2   0   2   0   2   0   0   2   2   2   0   0   0   2   2   0   0   0   2   2   0   0   0   0   2   0   2   2   0   0   2   0   2   2   0   0   2   2   0   2   2   0   0   2   0   2   0   2   2   0   2   2   2   2   2   2   2   0   2   0   2   0   2   0   0   0   2   2   2   0   2   0   2   2   0   0   0   2   2   2   2   2   0   0   0   0   2   0   2   2   0   0   2   0   2   2   2   0   2   2   0   2   0   2   0   0   0   2   0   2   0   0   0   0   2   0   0
 MK-1-12                0   0   0   0   0   2   2   2   0   2   2   2   0   0   0   2   2   2   0   2   0   0   0   2   0   0   0   2   0   0   2   2   2   0   2   0   0   2   0   2   0   0   2   2   2   0   0   0   2   2   0   0   2   2   0   0   2   0   0   2   2   2   2   2   2   2   0   0   2   0   2   0   0   0   2   2   0   0   2   0   2   2   0   2   0   2   0   2   0   0   2   2   2   0   0   0   2   0   0   0   0   2   2   0   0   0   0   2   0   2   2   0   0   2   0   0   2   0   0   2   2   0   2   2   0   0   2   0   2   0   2   2   0   2   2   2   2   2   2   0   0   2   0   2   0   2   0   0   2   2   2   0   0   2   0   2   2   0   2   0   2   2   2   2   0   0   0   0   0   2   0   2   2   0   0   2   0   2   2   2   0   2   2   0   2   0   2   0   0   2   2   0   2   0   0   0   0   2   0   0
 MK-1-13                0   0   2   0   0   2   2   2   0   2   2   2   0   0   0   2   2   2   0   2   0   0   0   2   0   0   0   0   0   0   2   2   2   2   0   0   0   2   0   2   0   0   2   2   2   0   0   0   2   2   0   0   2   2   0   0   2   0   0   2   2   2   2   2   2   2   0   0   2   0   2   0   0   0   2   2   0   0   2   0   2   2   0   2   0   2   0   0   0   2   2   2   2   0   0   0   2   0   0   2   0   0   2   2   0   0   0   2   0   2   2   0   0   2   0   0   2   0   0   2   2   0   2   2   0   0   2   0   2   0   2   2   0   2   2   2   2   2   2   0   2   2   0   2   0   2   0   0   2   2   2   0   0   2   0   2   2   0   2   0   2   2   2   2   0   0   0   0   2   2   0   2   2   2   0   2   0   2   2   0   0   2   2   0   2   0   2   0   0   2   2   2   2   0   0   2   0   2   0   0
 MK-1-14                0   0   2   0   0   2   2   0   0   0   2   2   0   0   0   0   2   2   0   2   2   0   0   2   0   0   0   0   0   0   2   2   2   2   0   0   0   2   0   2   0   0   2   2   2   0   0   2   2   2   0   0   2   2   0   0   2   0   0   2   2   2   2   2   2   2   0   0   2   0   2   0   0   0   2   2   2   0   0   0   2   2   0   2   0   2   0   0   0   2   0   2   2   0   0   0   2   0   0   2   0   0   2   0   0   0   0   2   0   2   2   0   0   2   0   0   2   0   0   2   2   0   2   2   0   0   2   0   2   0   2   2   0   2   2   2   2   2   2   0   2   2   2   2   0   2   0   0   2   2   2   0   0   2   0   2   2   0   2   0   2   2   2   2   2   0   0   0   2   2   0   0   2   2   0   0   0   2   2   2   0   0   2   0   2   0   2   0   0   2   2   2   2   0   2   2   0   2   0   0
 MK-1-15                0   2   2   0   0   2   0   0   0   0   2   0   0   2   2   0   2   2   0   2   2   0   0   2   0   0   0   0   0   0   2   2   2   2   0   0   0   2   0   2   0   0   2   2   2   0   0   2   2   2   0   0   2   2   0   0   2   0   0   2   2   2   2   2   2   2   2   0   0   0   2   0   0   0   0   2   2   0   0   0   0   2   0   2   0   2   0   0   0   2   0   2   2   2   0   0   2   0   0   2   0   0   2   2   0   0   2   2   0   2   2   0   0   2   0   0   0   0   0   2   0   0   2   2   0   0   2   0   2   0   2   0   0   2   2   2   2   2   2   0   2   2   2   2   0   2   0   0   2   2   2   0   0   2   0   2   2   0   0   0   2   2   2   2   2   0   0   0   2   0   2   0   2   2   0   0   0   2   2   2   2   0   2   0   2   0   2   0   0   2   2   2   2   0   2   2   2   0   0   0
 MK-1-16                0   2   2   0   0   2   0   0   0   0   2   0   2   2   2   0   2   2   0   0   2   0   0   0   0   0   2   0   0   0   2   2   2   2   0   0   0   2   0   2   0   2   2   0   2   0   0   0   2   2   2   0   2   2   0   0   2   0   0   2   2   2   2   2   2   2   2   0   0   0   2   0   0   2   0   0   2   0   0   0   0   2   0   2   0   0   0   0   2   2   0   2   2   2   0   0   2   0   0   2   2   0   2   2   0   0   0   2   0   2   2   0   0   2   0   0   0   0   0   2   0   0   2   0   0   2   2   0   0   2   2   0   2   2   2   2   2   2   2   0   2   2   2   2   0   2   0   0   2   2   2   0   0   2   0   2   2   0   0   0   2   2   2   2   2   0   0   0   2   0   2   0   2   2   2   0   0   2   2   2   2   0   2   0   2   2   2   0   0   2   2   2   2   2   2   0   2   0   0   2
 MK-2-1                 0   2   0   2   0   2   2   0   0   0   2   0   0   2   0   0   0   2   0   0   2   0   2   0   2   0   2   0   2   2   0   0   2   0   2   2   0   2   2   0   0   0   2   2   0   2   0   0   2   2   2   0   2   0   2   2   0   2   0   0   0   2   0   0   0   2   2   0   2   0   2   2   2   0   2   0   2   2   0   0   2   2   2   2   2   2   2   0   2   0   0   2   0   0   2   0   2   2   2   0   2   2   2   2   2   0   2   2   2   0   0   2   2   2   2   2   0   2   0   2   0   0   0   0   0   0   2   0   0   2   0   2   0   2   2   0   0   2   0   0   2   2   0   2   2   2   0   0   2   2   2   0   2   0   0   0   0   2   0   0   2   2   0   2   2   0   0   2   2   0   2   2   0   2   0   0   0   0   0   2   0   2   0   0   2   0   2   2   2   0   2   0   2   2   2   0   2   0   0   0
 MK-2-2                 0   2   0   2   0   2   2   0   0   0   2   0   0   2   0   0   0   2   0   0   0   0   2   0   2   0   2   0   2   2   0   2   0   0   2   0   2   2   2   0   0   0   2   2   0   2   0   0   2   2   2   0   2   2   0   2   0   2   0   0   0   2   0   0   0   2   2   0   2   0   2   2   2   0   2   2   2   2   0   0   2   2   2   2   2   0   2   0   0   0   0   2   0   0   2   2   2   2   2   0   2   0   2   2   2   0   2   2   2   0   0   2   0   2   2   2   0   2   0   2   0   0   0   0   2   0   2   0   0   2   0   2   0   2   2   0   0   2   0   0   2   2   2   2   2   2   2   0   2   2   0   0   2   0   0   0   0   2   0   0   0   2   0   2   2   0   2   2   2   0   2   0   0   2   0   0   0   0   0   2   0   2   0   0   2   0   2   2   2   0   2   0   2   2   2   0   2   2   0   0
 MK-2-3                 0   2   2   2   0   0   2   2   0   0   0   0   0   2   0   0   0   2   2   2   0   0   2   0   2   0   2   0   2   0   0   2   0   0   2   0   2   2   2   0   2   2   2   2   0   2   0   0   2   2   2   0   2   2   0   2   0   2   0   0   0   2   0   0   0   2   2   0   2   0   2   2   2   0   2   2   2   2   0   0   2   2   2   2   2   0   2   0   0   0   0   2   0   0   2   2   2   2   2   0   2   0   2   2   2   0   2   2   2   2   0   0   2   2   2   2   0   2   0   0   0   0   0   0   2   0   2   0   0   2   0   2   0   2   2   0   0   2   0   2   2   2   2   2   0   2   2   2   2   2   0   0   2   0   0   2   0   0   0   0   2   2   0   2   2   0   2   2   2   0   2   0   2   2   0   2   0   0   0   2   0   2   0   0   2   0   2   2   2   0   2   0   2   2   2   0   2   2   0   2
 MK-2-4                 0   2   2   2   0   0   2   2   0   0   0   0   0   2   0   0   2   2   2   2   0   0   2   0   2   0   0   0   2   0   0   2   0   0   2   0   2   2   0   0   2   2   2   2   0   2   0   0   2   2   2   2   2   2   0   2   2   2   0   0   0   2   0   2   0   2   2   0   2   0   2   0   2   0   2   2   2   2   0   0   2   2   2   2   0   0   2   0   0   0   0   2   0   2   2   2   2   2   2   2   2   0   2   2   2   0   2   2   2   2   0   0   2   2   2   0   0   2   0   0   0   0   0   0   2   0   2   0   0   0   0   0   0   2   2   0   0   2   0   2   2   2   2   2   0   2   2   2   2   2   0   0   2   0   0   2   0   0   0   0   2   2   0   2   2   0   2   2   2   0   2   0   2   2   0   2   0   0   0   0   0   2   0   2   2   0   2   2   2   0   2   0   2   2   2   0   2   2   0   2
 MK-2-5                 0   2   2   2   0   0   2   2   2   0   0   0   0   2   2   0   2   2   2   2   0   0   2   0   2   0   0   0   2   2   0   2   0   0   2   0   2   2   0   0   2   2   2   2   0   2   0   0   2   2   2   2   2   2   0   2   2   0   0   0   0   2   0   2   2   2   2   0   2   0   2   0   2   0   2   2   2   2   0   0   2   2   2   2   0   0   2   0   0   2   0   0   0   2   2   2   2   2   2   2   2   0   2   2   2   0   2   0   2   2   0   0   2   2   2   0   0   2   0   0   0   0   0   0   2   0   2   0   0   0   0   0   0   2   2   2   0   2   0   2   2   2   2   2   0   2   2   2   2   2   0   0   2   0   0   2   0   2   0   0   2   2   0   2   2   2   2   0   2   0   2   0   2   2   0   2   0   0   0   0   0   2   0   2   2   0   2   2   2   0   0   2   2   2   2   0   2   2   0   2
 MK-2-6                 0   0   2   2   0   0   2   2   2   0   0   0   2   0   2   0   2   2   2   2   0   0   2   0   2   0   0   0   2   2   0   2   0   0   2   0   2   2   2   0   2   2   2   2   0   2   0   0   2   2   2   2   0   2   0   2   2   0   0   0   0   2   0   2   2   2   2   0   0   0   2   0   2   0   2   2   0   2   0   0   2   2   2   2   0   0   0   0   0   2   2   0   0   2   2   2   2   2   2   0   2   2   2   2   2   0   2   0   2   2   0   0   2   0   0   0   0   0   0   0   2   2   0   0   2   0   2   0   0   0   0   0   2   2   2   2   0   2   0   2   2   0   2   2   0   2   2   2   2   2   0   0   2   0   0   2   0   2   0   0   2   2   0   2   2   2   2   0   2   0   0   0   2   2   0   2   0   0   0   0   0   2   0   2   2   0   2   2   2   0   0   2   2   2   2   2   2   2   2   2
 MK-2-7                 0   0   2   2   0   0   2   2   2   0   0   0   2   0   2   0   2   2   2   2   2   0   2   0   2   0   0   0   2   2   0   2   0   0   2   0   2   2   2   0   2   2   2   2   0   2   0   2   0   2   2   2   0   2   0   2   2   0   0   0   0   2   0   2   2   0   0   0   0   0   2   0   2   0   2   2   0   2   0   0   2   2   0   2   0   0   0   0   0   2   2   2   0   2   2   2   0   2   2   2   2   2   2   2   2   0   2   0   2   2   0   0   2   0   0   0   0   0   0   0   2   2   2   0   2   0   2   0   0   0   0   0   2   2   2   2   0   2   0   2   2   0   2   2   0   2   2   2   2   2   0   2   2   0   0   2   0   2   0   2   2   2   0   0   2   2   2   0   2   0   0   0   2   2   0   2   0   0   0   0   0   2   0   2   2   2   2   0   2   0   0   2   2   0   2   2   2   2   2   2
 MK-2-8                 0   0   2   2   0   0   2   2   2   0   2   0   2   0   2   0   2   2   2   2   2   0   2   0   2   2   0   0   2   2   0   2   0   0   2   0   2   2   2   0   2   2   2   2   0   0   0   2   0   2   2   2   0   2   0   2   2   0   0   0   0   2   0   2   2   0   0   0   0   0   2   0   2   0   2   2   0   2   0   0   0   2   0   2   0   0   0   2   0   2   2   2   0   2   2   2   2   2   2   2   2   2   2   2   2   0   0   0   2   2   0   0   2   0   2   0   0   0   0   0   2   2   0   0   2   0   2   0   0   0   0   2   2   2   2   2   0   2   0   2   2   0   2   2   0   2   2   2   2   2   0   2   2   0   0   2   0   2   0   2   2   2   0   0   2   2   2   2   0   2   0   0   2   2   0   2   0   0   2   0   0   2   0   2   2   2   2   0   0   2   0   2   0   0   2   2   2   2   2   0
 MK-2-9                 0   0   2   2   0   2   2   2   2   0   2   0   2   0   2   0   2   2   0   2   2   0   2   0   2   2   2   0   2   2   2   2   0   0   2   0   2   2   2   0   0   2   2   2   0   0   0   2   0   2   2   2   0   2   0   2   2   0   0   0   0   2   0   2   2   0   0   0   0   0   2   0   2   0   2   2   0   2   0   0   0   2   0   2   0   0   0   2   0   2   2   2   0   0   2   2   2   2   2   0   2   2   2   2   2   0   0   0   2   0   0   0   2   0   0   0   0   0   0   0   2   2   0   0   2   0   2   0   0   0   0   2   2   2   2   2   0   2   0   2   2   0   2   2   0   2   2   2   2   2   0   0   2   0   0   2   0   2   0   2   2   2   0   0   0   2   0   2   0   2   0   0   2   2   0   2   0   0   2   0   0   2   2   2   2   2   2   0   0   2   0   2   0   0   2   2   0   2   2   0
 MK-2-10                0   0   2   2   0   0   2   2   2   0   2   0   2   0   0   0   2   2   0   2   2   0   2   0   2   2   2   0   2   2   2   2   0   0   2   0   2   2   2   2   0   2   2   2   0   0   0   2   0   2   2   0   0   0   0   2   2   0   0   0   0   2   0   2   2   0   0   0   2   0   2   0   2   0   2   2   0   0   0   2   0   0   0   2   0   0   0   2   0   2   2   2   0   0   2   2   2   2   2   0   2   2   2   2   2   0   0   0   2   2   0   0   2   0   2   0   0   0   0   0   2   2   0   0   2   0   2   0   0   2   0   2   2   2   2   2   0   2   0   2   2   0   2   0   0   2   2   2   2   2   0   0   2   0   0   2   0   2   0   0   2   2   2   0   0   2   0   2   2   2   0   0   2   2   0   2   0   0   2   0   0   2   2   2   2   2   2   0   0   2   0   2   0   0   2   2   0   2   2   0
 MK-2-11                0   0   2   2   0   0   2   2   2   0   2   0   0   0   0   0   0   0   0   2   0   0   0   0   2   0   2   0   2   2   2   2   0   0   2   0   2   2   2   2   0   2   2   2   0   0   0   2   0   2   2   0   0   0   0   2   2   2   0   0   0   0   0   2   2   0   0   0   2   0   2   0   2   0   2   2   0   0   2   2   0   0   0   2   0   0   0   2   0   2   2   2   0   0   2   2   2   2   0   0   2   2   2   2   2   0   0   0   2   2   0   0   2   0   0   0   0   0   0   0   2   0   0   0   2   0   2   0   2   2   0   2   2   2   2   2   0   2   0   2   2   0   2   0   0   2   2   2   2   2   0   0   2   0   0   0   0   2   0   0   0   2   2   0   0   2   2   2   2   2   0   0   2   2   0   2   2   0   2   0   0   2   2   2   2   2   0   0   0   2   0   2   0   0   2   2   0   2   2   0
 MK-2-12                0   2   2   2   0   2   2   2   2   0   0   0   0   0   0   0   0   0   0   2   0   0   0   0   2   0   2   0   2   2   2   2   0   0   2   0   2   2   0   0   0   2   2   2   0   0   0   2   0   0   2   0   0   0   0   2   0   2   0   0   0   0   0   2   2   0   0   0   2   0   2   0   2   0   2   2   0   2   0   2   0   0   2   2   0   0   0   2   2   2   2   2   0   0   2   2   2   2   0   0   2   2   2   2   2   0   0   2   2   2   0   0   2   0   0   0   0   0   0   0   2   0   0   0   2   0   2   0   0   0   0   2   2   2   2   0   0   2   0   2   2   0   2   2   0   0   2   2   2   2   0   0   2   2   0   0   0   0   0   0   0   2   2   0   0   0   2   2   2   2   0   0   2   2   0   2   2   0   2   0   2   2   0   2   2   2   0   0   0   0   0   2   0   0   2   2   0   2   2   0
 MK-2-13                0   2   2   2   0   2   2   2   2   0   0   0   0   0   0   2   0   0   0   2   0   0   0   0   2   0   2   0   2   2   0   2   0   0   2   0   2   0   0   0   0   2   2   2   0   0   0   2   0   0   2   0   0   0   0   2   0   2   0   2   0   0   0   2   0   0   0   0   2   0   2   0   2   0   2   2   0   2   0   2   0   0   2   2   0   0   2   2   2   2   2   2   0   0   2   2   2   0   0   0   2   2   2   2   2   0   0   2   2   2   0   0   2   0   0   0   0   0   0   0   0   0   0   0   2   2   0   0   0   0   0   2   2   2   0   0   0   2   0   2   0   0   2   2   2   0   2   2   2   2   0   0   2   2   0   0   0   0   0   0   0   2   2   0   2   0   2   2   2   2   0   0   0   2   0   2   2   0   2   0   2   2   0   2   2   0   0   0   0   0   0   2   0   2   2   2   0   2   2   0
 MK-2-14                0   2   2   2   0   2   0   2   2   0   0   0   0   0   0   2   0   0   0   2   0   0   0   0   2   0   2   0   2   2   0   2   0   0   2   0   2   0   0   2   0   2   2   2   0   0   2   2   2   0   2   0   0   0   0   2   0   2   0   2   0   0   0   0   0   0   0   0   2   0   2   0   2   0   2   2   0   2   0   2   0   0   2   2   0   0   2   2   2   2   2   2   0   0   2   2   2   0   0   0   2   2   2   2   2   0   0   2   2   2   0   2   2   0   0   0   0   0   0   0   0   0   0   0   2   2   0   0   2   0   0   2   2   2   0   0   0   2   2   0   0   0   2   2   2   0   2   2   2   2   0   0   2   2   2   2   0   0   0   0   0   2   2   0   2   0   2   2   2   2   2   0   0   2   0   2   2   0   0   0   2   2   0   2   2   0   0   0   0   0   0   2   0   2   2   2   0   2   2   0
 MK-2-15                0   2   2   2   0   2   0   0   2   0   0   0   2   0   0   0   0   0   0   2   0   0   0   0   2   0   2   0   2   2   0   2   0   0   0   0   2   0   0   2   0   2   2   2   0   0   2   2   2   0   2   0   0   0   0   2   0   2   0   2   0   0   0   0   0   0   0   0   2   0   2   2   2   0   2   2   0   2   0   2   0   0   2   2   0   2   2   2   2   2   2   2   0   0   2   0   2   0   0   0   2   2   2   2   2   0   0   0   2   2   0   2   2   2   0   0   0   0   0   0   0   0   2   0   2   0   0   0   2   0   0   2   2   0   0   0   0   2   2   0   2   0   2   2   0   0   0   2   2   2   0   0   2   0   2   2   0   0   0   0   0   2   0   0   2   0   2   2   2   2   0   0   0   2   0   2   2   0   0   0   2   2   0   2   2   0   0   0   0   0   0   2   0   2   2   2   0   2   2   0
 MK-2-16                0   2   2   2   0   2   0   0   2   0   0   0   2   0   0   0   0   0   0   2   0   0   2   0   2   0   2   0   2   2   0   2   0   0   0   2   2   0   0   2   0   2   2   2   0   0   2   2   2   0   2   0   2   0   0   2   0   0   0   2   0   0   0   0   0   0   2   0   2   0   2   2   2   0   2   2   2   2   0   2   2   0   2   2   0   2   2   2   2   2   2   2   0   0   2   0   2   0   0   0   2   2   2   2   2   2   0   0   2   2   0   2   2   0   0   0   0   0   2   0   0   0   0   0   2   0   2   0   2   2   0   2   2   0   0   0   0   0   2   0   2   0   2   2   0   0   2   2   2   2   0   0   2   0   2   0   2   0   0   2   0   2   0   0   2   2   0   2   2   2   0   0   0   2   0   2   2   0   0   2   2   2   0   2   2   0   0   0   2   2   0   2   0   2   0   2   0   2   0   2
 MK-3-1                 2   0   2   2   0   0   2   0   2   2   2   0   2   2   2   0   2   0   2   0   0   0   0   2   0   2   2   0   2   0   2   2   2   2   2   0   2   2   0   0   2   2   2   2   2   2   2   2   0   0   2   0   0   0   2   2   0   0   2   0   2   0   0   0   0   0   2   0   0   2   2   0   2   2   2   2   2   2   0   0   2   2   2   2   0   0   2   2   0   0   0   0   0   2   2   0   2   2   2   2   0   0   2   2   0   2   2   2   2   2   0   2   2   0   0   0   2   2   2   0   0   2   2   0   2   2   0   2   2   0   2   0   0   0   2   2   2   2   2   2   2   2   2   0   0   0   0   2   2   2   2   2   2   2   2   2   0   0   0   0   0   0   2   0   2   0   0   2   2   0   2   0   0   2   0   2   0   0   0   0   2   2   2   2   2   0   0   0   2   0   2   2   0   2   2   0   0   0   2   0
 MK-3-2                 2   0   2   2   0   0   2   0   2   2   2   0   2   0   2   0   2   0   2   0   2   0   0   2   2   2   2   0   2   0   2   2   2   2   2   0   2   2   0   2   2   2   2   2   2   2   2   2   0   0   2   0   2   0   2   2   0   0   2   0   2   0   0   0   0   0   2   2   0   2   2   0   2   2   2   2   2   2   0   0   2   2   2   2   2   0   2   2   0   0   0   0   0   2   2   0   2   2   2   2   0   0   2   2   0   2   2   2   2   2   0   2   2   0   0   0   0   2   2   0   0   2   0   0   2   2   0   2   2   0   2   0   0   0   2   2   2   2   2   2   2   2   2   0   0   0   0   2   2   2   2   2   2   2   2   2   0   0   0   0   0   0   2   0   2   0   0   2   2   0   0   0   0   2   0   2   0   0   0   0   2   2   2   2   2   0   0   0   0   0   2   2   2   2   2   0   0   0   2   0
 MK-3-3                 2   0   0   2   0   0   2   0   2   2   2   0   2   0   2   0   2   0   2   0   2   0   0   2   2   2   2   0   2   0   2   2   2   2   2   0   2   2   0   2   2   2   2   2   2   2   2   0   0   0   2   0   2   0   2   0   0   0   2   0   2   0   0   0   0   0   2   2   0   2   2   0   2   2   2   2   2   2   0   0   0   2   2   2   2   0   2   2   2   0   0   0   0   2   2   0   2   2   2   2   0   0   2   2   0   2   2   2   2   2   0   2   2   0   0   0   0   2   2   0   0   0   0   0   0   0   0   2   2   0   2   0   0   0   2   2   2   2   0   2   2   0   2   0   0   0   0   2   2   2   2   2   2   2   2   0   0   0   0   0   0   2   2   0   2   0   0   2   2   0   0   0   0   2   0   2   0   0   0   2   2   2   2   2   0   2   0   0   0   0   2   2   2   2   2   0   0   0   2   0
 MK-3-4                 2   0   0   2   0   0   2   0   2   0   0   0   2   0   2   0   2   0   2   2   2   0   0   0   2   2   2   0   2   0   2   2   2   2   2   0   2   2   2   0   2   2   0   2   2   2   2   0   0   0   2   0   2   0   2   0   0   0   2   0   2   0   0   0   0   0   2   2   0   2   2   0   2   2   2   2   2   2   2   0   0   2   2   2   2   0   2   2   2   0   2   0   0   2   2   0   2   2   2   2   0   0   2   2   0   0   0   2   2   2   0   2   2   0   0   0   2   2   2   0   0   0   0   0   2   0   0   2   2   0   2   0   0   0   2   2   2   2   0   2   2   0   2   2   0   0   0   0   0   2   2   0   2   2   2   0   0   0   0   0   0   2   2   0   2   0   0   2   2   0   0   2   0   2   0   2   0   0   0   2   2   2   2   2   2   2   0   0   0   0   2   2   2   2   2   0   0   0   2   0
 MK-3-5                 2   0   0   2   0   0   2   0   2   0   0   2   2   0   2   0   2   0   2   2   2   2   0   0   2   2   2   0   2   0   0   2   2   2   2   0   2   2   2   0   2   2   0   2   2   2   2   2   2   0   2   0   2   0   2   0   0   0   2   0   2   0   0   0   0   0   0   2   0   2   2   0   2   2   2   2   0   2   2   0   0   2   2   2   2   0   2   2   2   0   2   0   0   2   2   0   2   2   2   2   0   0   2   2   0   0   0   2   2   2   0   2   2   0   0   0   2   2   2   0   0   2   0   0   2   0   0   2   2   0   2   2   0   0   2   2   2   0   0   2   2   0   2   2   0   0   0   0   0   2   2   0   0   2   2   0   0   0   0   0   0   2   2   0   2   2   0   2   2   0   0   2   0   2   0   2   0   0   0   2   2   2   2   2   2   2   0   0   0   0   2   2   2   2   2   0   0   0   2   0
 MK-3-6                 2   0   2   2   0   0   2   0   2   0   0   2   2   0   2   0   0   0   2   2   2   2   0   0   2   2   2   0   2   0   0   2   2   2   2   0   2   2   2   0   0   2   0   2   2   2   2   0   2   0   2   0   2   0   2   0   0   2   2   0   2   0   0   0   0   0   2   2   0   2   2   0   2   2   2   2   2   0   2   0   0   2   2   2   2   0   2   2   2   0   2   2   0   0   2   0   2   2   2   2   0   0   2   0   0   0   0   2   2   2   0   2   0   2   0   0   2   2   0   0   0   2   2   0   2   0   0   2   2   0   2   2   0   0   2   2   2   0   0   2   2   0   2   2   0   0   0   0   0   2   2   0   0   2   2   0   0   0   0   0   0   2   2   0   2   2   0   2   2   0   0   2   0   2   0   2   0   0   0   0   2   2   2   2   2   2   0   0   0   0   2   2   2   2   0   0   0   0   2   0
 MK-3-7                 2   0   2   2   0   0   2   0   2   0   0   2   2   0   2   0   0   0   2   0   2   2   0   0   2   2   2   0   2   0   0   0   2   2   2   0   2   2   2   0   0   2   0   2   2   0   2   0   0   0   2   0   2   2   2   0   0   2   2   2   2   0   0   2   0   0   2   2   0   2   2   0   2   2   2   2   2   0   2   0   0   0   2   2   2   0   2   2   2   0   2   2   0   0   2   0   2   2   2   2   2   0   2   0   2   0   0   2   2   2   0   2   0   2   0   0   2   2   0   0   0   2   2   0   2   0   0   2   2   0   0   2   0   0   2   2   2   0   2   2   2   0   2   2   0   0   2   0   0   2   2   0   0   2   2   0   0   0   0   0   0   2   2   0   2   2   0   2   2   0   0   2   0   2   0   2   0   0   0   0   2   2   2   2   2   2   0   0   0   0   2   2   2   2   0   0   0   0   2   0
 MK-3-8                 2   0   2   2   0   0   2   0   2   0   0   2   2   0   2   0   0   0   2   0   2   2   0   0   2   2   2   0   2   0   0   0   2   0   2   0   2   2   2   0   0   2   0   2   0   0   2   0   0   2   2   2   2   2   2   2   0   2   2   2   2   0   0   2   0   0   2   0   0   2   2   0   2   2   2   2   2   0   2   0   0   0   2   2   2   0   0   2   2   0   2   2   0   2   2   0   2   2   2   2   2   0   2   0   2   0   0   2   2   2   0   2   0   2   0   0   2   2   0   0   0   2   2   0   2   0   0   2   2   0   2   2   0   0   2   2   2   0   2   2   2   0   2   2   0   0   2   0   0   2   2   0   0   2   2   0   0   0   0   0   0   0   2   0   2   2   0   0   2   0   0   2   0   2   0   2   0   0   0   0   2   2   2   2   2   2   0   0   0   0   2   0   0   2   0   0   0   0   2   0
 MK-3-9                 2   0   2   0   0   0   2   0   2   0   0   2   2   0   2   0   0   0   2   0   2   2   0   0   2   2   2   2   2   0   0   0   2   2   2   0   2   2   2   0   0   2   0   2   0   2   2   2   0   2   2   2   2   2   2   2   0   2   2   2   2   0   0   2   0   0   2   0   0   2   2   0   2   0   2   0   2   0   2   0   0   0   2   2   0   0   0   2   2   0   2   2   0   2   2   0   2   2   2   2   2   0   2   0   2   0   0   2   2   2   0   2   0   2   0   0   2   2   0   0   0   2   2   0   2   0   0   2   2   0   2   0   0   0   2   2   2   0   0   2   2   0   2   2   0   2   2   2   0   2   2   0   0   2   2   0   0   0   0   0   0   0   2   0   2   2   0   2   2   0   0   0   0   2   0   2   0   0   0   0   2   2   2   2   2   2   0   0   0   0   2   0   0   2   2   0   0   0   2   0
 MK-3-10                2   0   2   0   0   2   2   0   2   0   0   0   2   0   2   0   2   0   0   0   2   0   0   0   2   2   2   0   2   0   0   0   2   2   2   0   2   2   2   0   0   2   0   2   0   2   2   2   0   2   2   2   2   2   2   2   2   2   2   0   2   0   2   2   0   0   2   0   0   2   2   0   2   2   2   2   2   0   2   0   0   0   2   0   0   0   0   2   2   0   2   2   0   2   2   0   2   2   2   2   2   0   0   2   2   0   0   2   2   2   0   2   0   2   0   0   2   2   0   0   0   2   2   0   0   0   0   2   0   0   2   0   0   0   2   2   2   0   0   2   2   0   2   2   0   2   2   2   0   2   2   0   0   2   2   0   0   0   0   0   0   2   2   0   2   2   0   2   2   0   0   0   0   0   0   2   2   0   0   0   2   2   2   2   0   2   2   0   0   0   2   0   0   2   2   0   0   0   2   0
 MK-3-11                2   0   2   0   0   0   2   2   2   0   0   2   2   0   2   0   0   2   2   0   2   0   0   0   2   2   2   0   2   0   0   0   2   2   2   0   2   2   2   0   0   2   0   2   0   2   2   2   0   2   2   2   2   0   2   2   2   2   2   0   2   0   2   2   0   0   2   0   0   2   2   0   2   2   2   2   0   0   2   0   0   0   2   0   2   0   0   2   2   0   2   2   0   2   2   0   2   2   0   2   2   0   0   2   2   0   0   2   2   2   0   2   2   2   0   0   2   2   0   2   0   2   2   0   0   0   0   2   0   2   2   2   0   0   2   2   2   0   0   2   2   2   2   2   0   2   2   2   0   2   2   0   0   2   2   0   0   0   0   2   0   2   2   0   0   2   0   2   2   0   0   0   0   0   0   2   2   0   0   0   2   2   2   2   0   2   2   0   0   0   2   0   0   2   2   0   0   0   0   0
 MK-3-12                2   0   0   2   0   0   2   2   0   0   0   2   2   0   2   2   0   2   2   0   2   2   0   2   0   2   2   0   2   0   0   0   2   2   2   0   2   2   2   0   0   2   0   2   0   2   0   2   0   0   0   2   2   0   2   2   2   0   2   0   0   0   2   2   0   0   2   0   0   2   2   0   2   2   2   2   0   0   2   0   0   0   2   0   2   0   0   2   2   0   2   2   0   2   2   0   2   2   0   2   0   0   0   2   2   2   2   2   0   2   0   2   2   2   0   0   2   2   0   2   0   2   2   0   0   0   0   2   0   2   2   2   0   0   2   2   2   0   0   2   2   2   2   2   0   2   2   2   0   2   2   0   0   2   2   0   0   0   0   2   0   2   2   0   0   2   0   2   2   2   0   0   2   0   0   2   2   0   0   0   2   2   2   2   0   2   2   0   0   0   2   0   0   2   2   0   0   0   0   0
 MK-3-13                2   0   0   2   0   0   2   2   0   0   0   2   2   0   2   2   0   2   2   0   2   2   2   2   0   2   2   0   2   0   0   0   2   2   2   0   2   2   0   0   0   2   0   2   0   2   0   2   2   0   0   2   2   0   2   2   2   0   2   0   0   0   2   2   2   2   2   0   0   0   2   0   2   0   2   2   0   0   2   0   0   0   2   0   2   0   0   0   2   0   2   2   0   2   2   0   2   2   0   2   0   0   0   0   2   2   0   2   0   2   2   0   2   2   0   0   2   2   0   2   0   2   2   0   0   0   0   2   0   2   2   2   0   0   2   0   2   0   0   0   2   2   2   2   2   2   2   2   0   2   2   0   0   2   2   2   0   0   0   2   0   2   0   2   0   2   0   2   2   2   2   0   2   0   0   2   2   0   2   0   2   2   2   2   0   2   2   0   0   0   2   0   0   2   2   0   0   0   0   0
 MK-3-14                2   0   0   0   0   0   0   2   0   2   2   2   2   0   2   2   0   2   2   0   2   2   2   2   0   2   0   0   2   0   0   0   2   2   2   0   2   2   2   0   0   2   2   2   0   2   0   2   2   0   0   2   2   0   2   2   2   0   2   0   2   2   0   2   2   2   2   0   0   0   2   0   0   0   2   2   0   0   2   0   0   0   0   0   2   0   0   0   0   0   2   2   0   2   2   0   2   2   0   2   0   0   0   0   2   2   0   2   0   2   2   0   2   2   0   0   2   2   0   0   0   2   2   0   0   0   0   2   0   2   2   2   0   2   2   0   2   0   0   0   2   2   2   0   2   2   2   2   0   2   2   0   0   2   0   2   0   0   0   2   0   2   0   2   2   2   0   2   2   2   0   0   0   2   0   2   2   0   2   0   2   2   2   0   2   2   2   0   0   0   2   0   0   2   0   0   0   0   0   0
 MK-3-15                2   0   0   0   0   0   0   2   0   2   2   2   2   2   0   2   0   2   2   0   2   2   2   2   0   0   0   2   2   0   0   0   0   2   2   0   2   2   2   2   0   2   2   0   0   2   0   2   2   0   0   2   2   0   2   2   2   0   2   0   2   2   0   2   2   2   2   0   0   0   2   0   0   0   2   2   0   0   2   0   0   0   0   0   2   0   0   2   0   0   2   2   0   2   2   0   2   0   0   2   0   0   0   0   2   2   0   2   2   2   0   0   2   2   0   2   2   2   0   0   2   2   2   0   0   0   0   2   0   0   2   2   0   2   0   0   2   0   0   0   2   2   0   2   2   0   2   2   0   2   2   0   0   2   0   2   0   0   0   2   0   2   0   2   2   0   0   2   2   2   0   0   0   2   0   2   2   0   2   0   2   2   2   0   2   2   2   0   0   0   2   0   0   2   0   0   0   0   0   0
 MK-3-16                2   0   0   0   0   0   0   2   0   0   0   0   2   2   0   0   0   2   2   0   0   2   2   2   0   0   0   2   2   0   0   0   0   2   2   0   2   2   2   2   0   2   2   2   0   2   0   2   2   0   0   2   0   0   0   0   2   0   2   0   2   2   0   2   2   2   2   0   0   0   2   0   0   0   2   2   0   2   2   0   0   0   0   0   2   0   0   2   0   0   2   2   0   2   2   0   2   0   0   0   0   0   0   0   2   2   2   2   2   2   0   0   2   2   0   2   2   2   0   0   2   2   2   0   0   0   0   2   0   0   2   2   0   2   0   0   2   0   0   0   2   2   0   2   2   0   2   2   0   2   2   0   0   2   0   2   0   0   0   2   2   0   0   2   2   0   2   2   0   2   0   0   0   2   0   2   0   0   2   2   2   2   2   0   2   2   2   0   0   0   2   0   0   2   0   0   0   2   0   0
 MK-4-1                 2   2   2   2   2   2   2   0   0   0   2   0   2   2   0   2   2   2   2   0   2   2   2   0   2   0   0   2   0   2   2   0   0   2   0   2   0   0   2   2   2   2   0   2   2   2   2   0   0   0   2   0   2   2   0   0   2   0   0   2   2   0   2   2   0   2   0   0   0   2   0   2   0   2   2   2   2   2   2   2   2   2   0   0   0   2   0   0   0   0   0   2   0   0   2   0   0   0   0   0   0   2   2   0   0   2   2   0   2   2   0   0   2   0   2   2   0   0   0   0   0   0   0   2   2   2   0   0   2   0   2   0   0   0   2   2   0   0   0   0   2   2   0   0   0   0   2   2   0   2   2   2   2   2   0   0   0   0   2   2   0   0   0   2   2   2   2   2   0   0   2   2   2   2   0   2   2   0   2   2   2   2   0   0   2   0   0   0   0   0   0   2   2   2   2   0   0   2   2   0
 MK-4-2                 2   0   2   0   2   2   2   0   0   0   2   0   2   2   0   2   2   2   2   0   2   2   2   0   2   0   2   2   0   2   2   0   0   0   0   2   0   0   2   2   2   2   0   2   2   0   2   0   0   0   2   0   0   2   0   0   2   0   2   2   2   0   2   2   0   2   0   0   0   2   0   2   0   2   2   2   2   2   2   2   2   2   0   0   0   2   0   0   0   0   0   2   0   2   0   0   0   0   0   0   0   2   2   0   0   2   2   0   2   2   0   0   2   0   2   2   0   0   0   0   0   0   0   2   2   2   0   0   2   0   2   2   0   0   2   2   2   0   0   0   2   2   2   0   2   0   2   2   0   2   2   2   2   2   0   0   0   0   0   2   2   0   0   2   2   2   2   0   0   0   0   0   2   2   0   2   2   0   2   0   2   2   0   2   2   0   0   0   0   0   0   2   2   0   2   0   0   2   2   0
 MK-4-3                 2   0   2   0   0   2   2   0   0   0   2   0   2   2   0   2   2   2   2   0   2   2   0   0   2   0   2   2   0   2   2   0   0   0   0   2   0   0   2   0   2   2   0   2   2   0   2   0   0   0   2   0   2   2   0   0   2   0   2   2   2   0   2   2   0   2   0   2   0   2   0   2   0   0   2   2   2   2   2   2   2   0   0   0   0   2   0   0   0   2   2   2   0   2   0   0   0   2   0   0   0   2   0   2   0   2   2   2   0   2   0   0   2   0   2   2   0   0   0   0   0   0   0   2   0   2   2   0   2   0   2   2   0   0   2   2   2   0   0   0   2   2   2   0   2   2   2   2   2   2   0   2   0   2   0   0   0   0   0   0   2   0   2   2   2   2   2   2   0   0   0   2   2   2   0   2   2   0   2   0   2   2   0   2   2   0   0   2   2   0   0   2   2   0   2   0   0   2   2   0
 MK-4-4                 2   0   2   0   0   2   2   0   0   0   2   0   2   2   0   2   0   2   2   0   2   2   0   0   2   0   2   0   0   2   2   0   0   0   0   2   0   0   2   0   2   2   0   0   2   0   2   0   0   0   2   0   2   2   0   0   2   2   0   2   2   0   2   2   2   2   0   2   0   2   0   2   0   0   2   2   2   2   2   2   2   0   0   0   0   2   0   0   0   2   2   2   0   0   0   0   0   0   0   0   0   2   0   2   0   2   2   2   0   2   0   0   2   0   2   2   2   0   0   0   0   0   0   2   0   2   2   2   2   0   2   2   0   0   2   2   2   0   0   0   0   2   0   0   2   2   2   0   2   2   0   2   0   2   0   2   2   0   0   0   2   0   2   2   2   2   2   2   0   0   0   2   0   2   0   2   2   2   2   0   2   2   0   2   2   0   0   2   0   0   0   2   2   0   2   0   0   2   2   0
 MK-4-5                 2   0   2   0   0   2   2   0   0   2   2   2   2   2   0   2   0   2   2   0   2   2   0   0   2   0   2   0   0   2   2   0   0   0   2   2   0   0   2   0   0   2   0   0   2   0   2   0   0   0   2   0   2   2   2   0   2   2   0   2   2   0   2   2   2   2   0   2   0   2   0   2   0   0   0   2   2   2   2   2   2   0   0   0   0   2   0   0   0   2   2   2   0   0   0   0   0   0   0   0   0   2   0   2   0   2   2   2   0   2   0   0   2   0   2   2   2   0   0   0   0   0   0   2   0   0   0   2   2   0   2   2   0   0   2   2   2   0   0   0   0   2   0   0   2   2   2   0   2   0   0   2   0   2   0   2   2   0   0   0   2   0   2   2   2   0   2   2   0   0   0   2   0   2   0   2   2   2   2   2   2   2   0   2   2   2   0   2   2   0   0   2   2   0   2   0   0   2   2   0
 MK-4-6                 2   2   0   0   0   2   2   0   0   2   2   2   2   2   0   2   0   2   2   0   2   2   0   0   2   0   2   0   0   2   2   0   0   0   2   2   0   0   2   0   0   2   0   0   2   0   2   0   0   0   2   0   2   2   2   0   2   2   0   2   0   0   2   2   2   2   0   2   0   2   0   0   0   0   0   2   2   2   2   2   2   0   0   0   0   2   0   0   0   2   2   2   2   0   0   0   0   0   0   0   0   2   0   2   2   2   2   2   0   0   0   0   2   0   2   2   2   2   2   0   0   0   0   2   0   0   0   2   2   0   2   2   0   0   2   2   2   0   0   0   0   2   0   0   2   2   2   0   2   0   0   2   2   2   0   2   2   0   2   0   2   0   2   2   2   0   2   2   0   0   0   2   0   2   0   2   2   2   2   2   2   2   0   2   2   2   0   2   2   0   0   2   2   0   2   0   0   2   2   0
 MK-4-7                 2   2   0   0   0   2   2   0   0   0   2   2   2   0   0   2   0   2   2   0   2   0   2   0   2   0   2   0   0   0   2   0   0   0   2   2   0   0   2   0   0   2   0   0   2   0   2   2   0   0   2   0   2   0   2   0   0   2   0   2   0   0   2   2   2   2   0   2   0   0   0   0   0   0   0   2   0   2   2   2   2   0   0   0   0   2   0   0   0   2   2   2   2   0   0   0   0   0   2   0   0   2   0   2   2   2   2   2   0   0   0   0   2   0   2   0   2   2   2   0   2   0   0   2   0   0   0   2   0   0   2   2   2   0   2   2   2   0   0   0   0   2   2   0   2   2   2   0   2   0   0   2   2   2   0   2   0   0   2   2   2   0   2   2   2   0   2   2   0   0   0   0   2   2   0   2   2   2   2   2   0   2   0   2   0   2   0   2   2   0   0   2   2   0   2   0   0   2   2   2
 MK-4-8                 2   2   0   0   2   2   2   0   0   2   2   0   2   0   0   2   0   2   2   0   2   0   2   0   2   0   2   0   0   0   2   0   0   0   2   2   0   2   2   2   0   2   0   0   2   0   0   2   0   0   2   2   2   2   2   0   0   2   0   2   0   0   2   0   0   2   0   2   0   0   0   0   0   2   0   2   0   2   0   2   2   0   0   0   2   2   0   0   0   2   2   2   2   0   0   0   0   0   2   0   0   2   0   2   2   2   2   2   0   0   0   0   2   0   2   0   2   2   2   0   2   2   0   2   0   0   0   2   0   0   2   2   2   0   2   2   2   0   0   0   0   2   2   2   2   2   2   0   2   0   0   2   0   2   0   2   0   0   2   2   2   0   0   2   2   0   2   2   0   0   0   0   2   2   0   2   0   2   2   2   0   2   0   2   0   2   0   2   2   0   0   2   0   0   2   0   2   2   2   2
 MK-4-9                 2   2   0   0   2   2   2   0   0   2   2   0   2   0   0   2   0   2   2   0   2   0   0   0   2   0   2   0   0   0   2   0   0   0   2   2   0   2   2   2   0   2   0   0   2   0   0   0   0   0   2   2   0   2   2   0   0   2   0   2   0   0   2   0   0   2   0   2   0   2   0   0   0   0   2   2   0   2   0   2   2   0   0   0   2   2   0   0   2   2   2   2   2   0   0   0   0   2   2   0   0   2   0   2   2   0   2   0   0   0   0   0   2   0   2   2   2   2   2   2   2   2   0   2   0   0   0   0   0   0   0   2   2   2   2   2   2   0   0   2   0   2   2   2   2   2   2   0   2   0   2   2   0   0   0   2   2   0   2   2   2   0   0   2   0   2   2   2   0   0   0   0   2   2   0   2   0   2   2   2   0   2   2   2   0   2   0   2   2   0   0   2   0   0   2   2   2   2   2   0
 MK-4-10                2   2   0   0   2   2   2   0   0   2   2   0   2   0   0   2   0   2   2   0   2   2   2   0   2   0   2   0   0   0   2   0   0   0   2   2   0   2   2   2   0   2   0   0   2   0   0   0   0   0   2   2   0   2   2   0   0   2   0   2   2   0   2   0   0   2   0   2   0   2   0   2   0   0   2   2   0   2   0   2   2   0   0   0   2   2   0   0   2   2   2   2   0   0   2   0   0   2   2   0   0   2   0   2   2   0   2   0   0   0   0   0   2   0   0   2   2   2   2   2   2   0   0   2   0   0   0   0   0   0   0   2   2   2   2   2   2   0   0   0   0   2   2   2   2   2   2   0   2   0   2   0   0   0   0   2   2   0   2   2   2   0   0   2   0   0   2   2   0   0   0   0   2   2   0   2   0   2   2   2   0   2   2   2   2   2   0   2   2   0   0   2   0   0   2   2   2   2   2   2
 MK-4-11                2   2   0   0   2   2   2   0   0   0   2   0   2   0   0   2   0   2   2   0   2   2   2   0   2   0   2   0   0   0   2   0   0   0   0   0   0   2   2   2   0   2   0   0   2   0   0   0   0   0   2   2   0   2   2   2   0   2   0   2   2   0   2   0   0   2   2   2   0   2   0   2   0   2   2   2   0   2   0   0   2   0   0   0   2   2   0   0   2   2   0   2   0   0   2   0   0   2   2   0   0   2   0   2   0   0   2   0   0   0   0   0   2   0   0   2   2   0   2   0   2   0   0   2   0   0   0   0   0   0   0   2   2   2   0   2   2   0   0   0   0   2   2   2   2   2   2   0   2   0   2   0   0   0   0   2   2   0   0   2   2   0   0   2   0   0   2   2   0   0   0   0   2   0   0   2   0   0   2   2   0   2   2   2   2   2   0   2   2   0   0   2   0   0   2   0   2   2   2   2
 MK-4-12                2   2   0   0   2   2   2   0   0   2   2   0   2   0   2   2   0   2   2   0   2   2   2   0   2   0   2   0   0   0   0   0   0   0   0   0   0   2   2   2   0   2   2   0   2   0   0   0   0   0   2   2   2   2   2   2   0   2   0   2   2   0   2   0   0   2   2   2   0   2   0   2   0   2   2   2   0   2   0   0   2   0   0   0   2   2   0   0   2   2   0   2   0   2   2   0   0   2   2   0   0   2   0   2   0   0   2   0   0   0   0   0   2   0   0   2   2   0   2   0   2   0   2   2   0   2   0   0   0   0   0   2   2   0   0   2   2   2   0   0   0   2   2   2   2   2   2   0   0   2   2   0   0   2   0   2   2   0   0   2   2   0   0   2   0   0   2   2   0   0   0   0   2   0   0   2   0   0   2   0   0   2   2   2   2   2   2   2   2   0   0   2   0   0   2   0   2   2   2   0
 MK-4-13                2   2   0   0   2   2   2   0   0   2   2   0   2   0   2   0   0   2   2   0   2   2   2   0   0   0   2   0   0   0   0   0   0   0   2   0   0   2   2   2   0   2   2   0   2   0   0   0   0   0   2   2   0   2   2   2   0   2   0   2   2   0   2   0   0   2   2   2   0   2   0   2   0   2   2   2   0   2   0   0   2   0   0   0   2   2   0   0   2   2   0   2   0   2   2   0   0   2   2   0   0   2   0   2   0   0   2   0   0   0   0   0   2   0   0   2   2   0   2   0   2   0   2   2   0   0   0   0   0   0   2   2   2   0   0   0   2   2   0   0   0   2   2   2   2   2   2   0   0   2   2   0   0   2   0   2   2   0   0   2   2   2   0   2   0   0   0   2   0   2   0   0   2   0   0   2   2   0   2   0   0   2   2   2   2   2   2   2   2   0   0   2   0   0   2   0   2   2   2   0
 MK-4-14                2   2   0   0   2   2   2   0   0   2   2   0   2   0   2   0   0   2   2   0   2   2   2   0   0   0   2   0   0   0   0   0   0   0   2   0   0   2   2   2   2   0   2   0   2   0   0   0   0   0   2   2   0   2   0   2   0   2   2   2   2   0   2   0   0   2   2   2   0   2   0   2   2   2   2   0   0   2   0   0   2   0   0   2   2   2   0   0   2   0   0   2   0   2   2   2   0   2   2   2   0   2   0   2   0   2   2   0   0   0   0   0   0   0   0   2   2   0   2   0   2   2   2   2   0   0   2   0   0   0   2   2   2   0   0   0   2   2   2   0   0   2   2   2   2   2   2   0   0   2   2   0   0   2   0   2   2   0   0   2   2   0   0   2   0   0   0   2   0   2   0   0   2   0   0   2   2   0   2   0   0   2   2   2   2   2   2   2   2   0   0   2   0   0   2   2   2   2   2   0
 MK-4-15                2   2   0   0   2   2   2   0   0   2   2   0   2   2   2   0   0   2   2   0   2   2   2   0   0   0   2   0   0   0   0   0   0   0   2   2   0   2   2   2   2   0   2   0   2   2   2   0   0   0   0   2   0   2   0   2   0   2   2   2   0   0   2   0   0   2   0   2   0   2   0   0   2   2   2   0   0   2   0   0   2   0   0   2   2   2   0   0   2   0   0   2   0   0   2   2   0   2   2   2   0   2   0   0   0   2   2   2   0   0   0   0   0   0   0   2   2   0   2   0   2   2   2   2   0   0   2   2   0   0   2   2   2   0   0   0   2   2   2   0   0   2   2   2   2   2   2   0   0   2   2   0   0   2   0   2   2   0   0   0   2   0   0   2   0   2   0   2   0   0   0   0   2   0   2   2   0   0   2   0   0   2   2   2   2   2   2   2   2   2   0   2   0   0   0   2   0   2   2   2
 MK-4-16                2   2   0   0   2   2   2   0   0   2   2   2   2   2   2   0   0   0   2   0   2   2   2   0   0   0   2   0   0   0   0   0   2   2   0   2   0   2   0   2   2   2   2   0   2   2   2   0   0   0   0   2   0   2   0   2   0   2   2   2   0   0   2   0   0   2   2   2   0   2   0   0   2   2   2   2   0   2   0   2   2   0   0   2   2   0   0   0   2   0   0   0   0   0   2   2   0   2   2   2   0   2   0   0   0   2   2   2   0   0   0   0   0   0   0   2   2   0   2   0   2   2   2   2   0   0   2   2   0   0   2   2   2   0   0   0   2   2   2   0   0   0   2   2   0   2   2   0   0   2   2   0   0   0   2   2   2   0   0   0   2   0   0   2   0   2   0   2   0   0   0   0   2   0   2   2   0   2   2   0   0   2   2   2   2   2   2   2   2   2   0   2   0   0   0   2   0   2   2   0
 MK-5-1                 2   0   2   0   0   2   0   2   2   0   2   2   0   2   0   0   0   0   0   0   0   2   0   2   2   0   0   0   0   0   2   2   2   0   0   2   0   0   2   2   2   2   2   2   2   0   2   2   2   2   2   2   2   2   0   0   0   0   2   0   2   0   0   0   2   2   2   0   2   0   2   2   0   0   2   0   2   0   0   0   2   2   0   2   0   0   2   0   2   2   0   0   0   2   0   0   2   2   0   2   0   2   2   0   2   2   2   0   2   0   0   0   0   2   0   2   0   0   0   2   2   0   0   0   0   2   0   0   0   0   0   2   2   2   2   2   2   2   0   0   2   0   0   0   2   2   0   0   2   2   2   2   2   2   0   2   2   0   0   2   2   0   2   0   0   0   2   2   2   0   0   0   2   2   2   2   0   2   2   2   2   0   2   0   2   2   2   0   2   0   2   0   2   2   0   2   0   0   0   2
 MK-5-2                 2   0   2   0   0   2   0   2   2   0   2   2   0   2   0   0   0   0   0   0   0   2   2   2   2   0   0   0   0   0   0   0   2   0   0   2   0   0   0   2   2   2   2   2   2   0   2   2   2   2   2   2   2   2   0   0   2   0   2   0   2   0   0   0   0   2   0   0   2   0   2   2   0   0   2   0   2   0   0   0   2   2   0   2   0   0   2   0   2   0   0   0   0   2   0   0   0   2   0   2   0   2   2   2   2   2   2   0   2   0   0   0   0   2   0   2   0   0   0   2   2   0   0   2   0   0   0   0   0   0   2   2   2   0   2   2   2   2   0   0   2   0   0   0   2   2   0   0   2   2   2   2   2   2   0   2   0   0   0   2   2   0   2   0   0   0   2   2   0   0   0   0   2   2   2   0   0   2   2   2   2   0   2   0   2   2   2   0   2   0   0   0   2   2   0   2   2   0   0   0
 MK-5-3                 2   0   0   0   2   2   0   2   2   0   2   2   0   2   0   0   0   0   0   0   0   0   2   2   2   0   0   0   0   0   0   0   2   0   0   0   0   0   0   0   2   2   2   2   2   0   2   2   2   2   2   2   2   2   0   0   2   0   2   0   2   0   0   0   0   2   2   0   0   0   2   2   0   0   2   0   2   0   0   0   2   2   2   2   0   0   2   2   2   0   0   0   0   2   0   0   0   2   0   2   0   2   2   2   2   2   2   2   2   2   0   0   0   0   0   2   0   0   0   2   2   0   2   2   2   0   0   0   2   0   2   2   2   0   2   2   2   2   0   0   2   0   0   0   2   2   0   2   2   2   2   2   2   2   0   2   0   2   0   2   2   0   2   0   2   0   2   2   0   0   0   0   2   2   2   0   0   2   2   2   0   0   2   0   2   2   2   0   2   0   0   0   0   2   0   2   2   0   0   2
 MK-5-4                 2   0   0   0   2   2   0   2   2   0   2   2   0   2   0   0   0   0   0   0   0   0   0   0   2   0   0   0   0   0   0   2   2   2   0   0   0   0   2   0   2   2   2   2   2   0   2   0   2   2   2   2   2   2   0   0   2   0   0   0   2   0   0   0   0   0   2   0   0   0   2   2   0   0   2   0   2   0   0   0   2   2   2   2   0   0   2   2   2   2   0   0   0   2   2   0   2   2   0   2   0   2   2   2   2   2   2   2   2   2   0   0   0   0   0   0   2   0   0   2   2   0   2   2   2   0   0   0   2   0   2   2   2   0   2   2   2   2   0   0   2   0   0   0   2   2   0   2   2   2   2   2   2   2   0   2   0   2   0   0   2   0   2   0   2   0   2   2   0   0   2   2   2   2   2   0   0   2   2   2   0   0   2   0   2   2   2   0   2   0   0   2   0   2   2   2   2   0   0   2
 MK-5-5                 2   0   2   0   0   2   0   2   2   0   2   2   0   2   0   0   0   0   0   2   0   0   0   0   2   0   0   2   0   0   0   0   2   2   0   0   0   0   2   0   2   0   2   2   2   0   2   2   2   2   2   2   2   2   0   2   0   0   0   0   2   0   2   0   0   0   2   0   0   0   2   0   0   0   2   0   0   0   0   0   2   2   2   2   0   0   2   2   2   2   0   0   0   2   2   0   2   2   0   0   0   2   2   2   2   2   2   2   2   2   2   0   0   0   0   0   2   0   0   2   2   0   2   2   2   0   0   0   2   2   2   2   2   2   2   2   2   2   2   0   2   0   0   0   2   2   0   2   2   2   2   0   2   2   0   2   0   0   0   0   2   0   2   0   2   0   2   2   0   0   2   0   2   2   2   0   0   2   2   2   0   0   2   0   2   0   0   0   0   0   0   2   0   2   2   2   2   0   0   2
 MK-5-6                 2   0   2   0   0   2   0   2   2   0   2   2   0   2   2   0   2   0   0   2   0   0   0   0   2   0   0   0   0   0   2   0   2   2   0   0   0   0   2   0   2   2   2   2   2   0   2   2   2   2   2   2   2   2   0   2   0   0   0   0   2   0   2   0   0   0   2   0   0   0   2   0   0   0   2   0   0   0   0   0   2   2   2   2   0   0   2   2   2   2   0   0   0   2   2   0   2   2   0   0   0   2   2   2   2   0   2   2   2   2   2   0   0   0   0   2   2   0   0   2   2   0   2   0   2   0   0   0   2   2   2   2   2   2   2   2   2   2   2   0   2   0   0   0   2   2   0   2   2   2   2   0   2   2   0   2   0   0   0   0   2   0   0   0   2   0   2   2   0   0   2   0   2   2   2   0   0   2   2   2   0   0   2   0   0   2   0   2   0   0   2   2   0   0   2   2   2   2   0   2
 MK-5-7                 2   0   2   0   0   2   0   2   2   0   2   2   0   2   2   0   2   0   0   2   0   0   0   0   2   0   0   0   0   0   2   0   2   2   0   0   0   0   2   0   2   2   2   0   2   0   2   2   2   2   2   2   2   0   2   2   0   0   0   0   2   2   0   0   0   0   2   0   0   0   2   0   0   0   2   0   0   0   0   0   0   2   2   2   2   0   2   2   0   2   0   0   0   2   2   0   2   2   0   0   0   2   2   2   2   0   2   2   2   2   2   2   0   0   0   2   2   0   0   2   2   0   2   0   2   0   0   0   2   2   2   2   2   2   2   2   2   2   2   0   2   0   2   0   2   2   0   2   2   2   2   0   2   2   2   0   0   0   0   0   2   0   0   0   2   0   2   2   0   0   2   0   2   2   2   0   0   2   2   2   0   0   2   0   0   2   0   2   0   0   2   0   0   0   2   2   2   2   2   2
 MK-5-8                 2   0   2   0   0   2   0   2   2   2   2   2   0   2   0   0   2   0   0   2   0   0   0   0   2   0   0   0   0   0   2   2   0   2   0   0   0   0   2   0   2   2   2   0   0   0   2   2   2   2   2   2   2   0   2   2   0   0   0   0   2   2   2   0   0   2   2   0   0   0   2   0   0   0   2   0   0   0   0   0   0   2   2   2   2   0   0   2   0   2   0   0   0   2   2   0   2   2   0   0   0   2   0   2   2   0   2   2   2   2   2   2   0   0   0   2   2   0   0   2   2   0   2   0   2   0   0   0   2   2   2   2   2   2   2   2   0   2   2   0   2   0   2   0   2   2   0   0   2   2   2   0   2   2   2   0   2   2   0   0   2   0   0   0   2   0   2   2   0   0   0   0   2   2   0   0   0   2   2   2   0   0   2   0   2   2   0   2   0   0   2   0   2   0   2   2   2   2   2   2
 MK-5-9                 2   0   2   0   0   2   0   2   2   2   2   2   0   0   0   0   2   0   0   2   0   0   0   0   2   0   0   0   0   0   2   2   0   2   0   0   0   2   2   0   2   2   2   0   0   0   2   2   2   2   2   2   2   2   2   2   0   0   0   0   2   2   2   0   0   2   2   0   0   0   2   0   0   2   2   0   0   0   0   0   2   2   2   2   2   2   0   2   0   2   0   0   0   2   2   0   2   2   0   0   0   2   0   2   2   0   0   2   2   2   2   2   0   0   0   2   2   0   0   2   2   0   2   0   2   0   0   0   0   2   2   2   2   2   2   2   0   2   2   0   2   0   2   0   2   0   0   0   2   2   2   0   0   2   2   0   2   2   0   0   2   0   0   0   2   0   2   2   0   2   0   0   0   2   0   0   0   2   2   2   0   0   2   0   2   2   0   2   0   0   2   0   2   0   2   0   2   2   2   2
 MK-5-10                2   0   2   0   0   2   0   0   2   2   2   2   0   0   0   0   2   0   0   2   0   0   0   0   2   0   0   0   0   0   2   2   0   2   0   0   0   2   0   0   2   2   2   0   0   0   2   2   2   2   2   0   2   2   2   2   0   0   0   0   2   2   2   0   0   2   2   0   0   0   2   0   0   2   2   0   0   0   0   0   0   2   2   2   2   2   0   2   0   2   0   0   0   2   2   0   2   2   0   0   2   2   0   2   2   0   0   2   2   2   2   2   0   0   2   2   2   0   0   2   2   0   2   2   2   2   0   0   0   2   2   2   2   2   2   2   0   2   2   0   0   0   2   0   2   0   0   0   2   2   2   2   0   2   2   0   2   2   0   0   2   0   0   0   2   0   0   2   0   2   0   0   0   2   0   0   0   2   2   2   0   0   2   2   2   2   0   2   0   0   2   0   2   0   2   0   2   0   2   2
 MK-5-11                2   0   2   0   0   2   2   0   0   2   2   2   0   0   0   0   2   0   0   2   0   2   0   0   2   0   0   0   0   2   2   2   0   2   0   0   0   0   0   0   2   2   2   0   0   0   2   2   2   2   2   0   2   2   2   2   0   0   0   0   2   2   0   0   0   2   2   0   0   0   2   0   0   2   2   0   0   0   0   0   2   2   0   0   2   2   0   2   0   2   0   0   0   2   2   0   2   2   0   2   2   2   0   2   2   0   0   2   2   2   2   2   0   0   2   2   2   0   0   2   2   0   2   2   2   2   0   0   0   2   2   2   2   2   0   2   0   2   2   0   0   0   2   2   2   0   0   0   2   2   0   2   0   2   2   0   0   2   0   2   2   0   0   0   2   2   0   2   0   2   0   0   0   2   0   0   0   2   2   0   2   0   2   2   2   2   0   2   0   0   2   0   2   0   2   0   2   0   0   2
 MK-5-12                2   0   2   0   0   2   0   0   0   2   0   2   0   0   2   0   2   2   0   2   0   2   0   0   0   0   0   2   0   2   2   2   2   2   0   0   0   2   0   0   2   0   2   0   0   2   2   2   2   2   2   0   2   2   2   2   0   2   0   0   2   2   0   0   0   2   2   0   0   2   2   0   0   2   2   0   0   0   0   0   2   2   0   2   2   2   0   2   0   2   0   0   0   2   2   0   2   2   0   2   2   2   0   2   2   0   0   2   2   2   2   0   0   0   2   2   2   0   0   2   2   0   2   2   2   2   0   2   0   2   2   2   2   2   0   2   0   2   2   0   0   0   2   2   2   0   0   0   2   2   2   2   0   2   2   0   0   2   2   2   2   0   0   0   2   2   0   0   0   2   0   2   0   2   2   0   0   2   2   0   2   0   2   0   2   2   0   2   0   0   2   0   2   2   2   0   2   0   0   2
 MK-5-13                2   0   2   2   0   2   0   0   0   2   0   2   0   0   2   0   2   2   0   2   0   2   0   0   0   2   2   2   2   2   2   2   2   2   0   0   0   2   0   0   2   0   2   0   0   2   2   2   2   2   2   0   2   2   2   2   0   2   0   0   2   2   0   0   0   2   2   0   2   2   2   0   0   2   0   0   0   0   0   0   0   2   0   2   2   2   0   2   0   2   0   0   0   2   2   0   2   2   0   2   2   2   0   2   2   0   0   2   2   2   2   0   2   0   2   2   2   0   0   2   2   0   2   2   2   2   2   2   0   2   2   2   2   2   2   0   0   2   2   0   0   0   2   2   2   0   0   0   2   2   2   2   0   2   2   0   0   2   2   2   2   0   0   0   0   2   2   0   0   2   0   0   0   2   2   0   0   2   2   0   2   0   0   0   2   2   0   2   0   0   2   0   2   2   2   0   2   0   0   2
 MK-5-14                2   0   2   2   0   0   0   0   0   2   0   2   2   0   2   0   2   2   0   2   0   2   0   0   2   2   0   2   2   2   2   2   2   2   0   0   0   2   0   0   0   0   2   0   0   2   0   2   0   2   2   0   2   2   2   2   0   2   0   0   0   2   0   0   2   2   2   0   2   2   2   0   0   2   0   0   0   0   0   0   0   2   0   2   2   2   0   2   2   2   0   0   0   2   2   0   2   2   0   2   2   2   0   2   2   0   0   2   2   2   2   0   2   0   2   2   2   0   0   2   2   0   2   2   2   2   2   2   0   2   2   2   2   2   2   0   0   2   2   0   0   0   0   2   2   0   0   0   2   2   2   2   2   0   0   0   0   2   2   2   2   0   0   0   0   2   2   0   0   2   0   0   0   2   2   0   0   2   2   0   2   0   0   2   2   2   0   2   0   0   0   0   2   2   2   0   2   2   0   0
 MK-5-15                2   0   2   2   0   0   0   0   0   2   0   2   2   0   2   2   2   2   0   2   0   2   0   0   2   2   0   2   2   2   0   2   2   2   0   0   0   0   0   0   0   0   2   0   0   2   0   2   0   0   2   0   2   2   2   2   0   2   0   0   0   2   0   0   2   2   0   0   2   2   2   0   0   2   0   0   0   0   0   0   0   2   0   2   2   2   0   0   0   2   0   0   0   0   2   0   2   0   0   0   2   2   0   0   2   0   0   2   2   2   2   0   2   0   2   2   2   0   0   2   2   0   2   2   2   2   2   0   0   2   2   2   2   2   2   0   0   2   2   0   0   0   0   0   2   0   0   0   2   2   2   2   2   0   0   0   0   2   2   2   2   0   0   0   0   2   2   0   0   2   0   0   0   2   2   0   0   2   2   0   2   0   0   2   2   2   0   2   0   0   0   0   2   2   2   0   2   2   0   0
 MK-5-16                2   0   2   0   0   0   0   0   0   2   0   2   2   0   2   2   2   2   0   2   0   2   0   0   2   2   0   2   2   0   0   2   2   2   0   0   0   0   2   0   0   0   2   0   0   2   0   2   0   0   2   0   2   2   2   2   2   2   0   0   0   2   0   0   2   2   0   0   2   0   0   0   2   2   0   0   2   0   0   0   0   2   0   2   2   2   0   2   0   2   0   0   0   0   2   0   2   0   0   2   2   2   2   0   2   0   0   2   0   2   2   0   2   0   2   2   2   0   0   2   2   0   2   2   2   2   2   0   0   2   2   2   2   2   2   0   0   2   2   0   0   0   0   0   0   0   0   0   2   2   0   2   2   0   0   0   0   2   2   0   2   0   0   0   0   2   2   0   0   2   0   0   0   2   2   0   0   2   0   0   2   0   2   2   2   2   0   2   2   0   0   0   2   2   2   0   2   2   0   0
 MK-6-1                 2   0   2   2   0   2   0   0   0   2   2   0   0   0   0   2   2   0   2   2   2   0   0   0   0   2   2   0   0   2   0   0   0   0   0   0   0   0   2   2   2   2   0   2   2   0   2   2   0   2   0   0   2   0   2   0   0   2   2   0   0   2   0   2   0   2   0   2   0   2   2   0   0   0   0   0   0   2   0   2   2   0   0   0   2   2   0   2   0   2   2   2   0   2   0   2   2   0   2   2   0   0   2   0   2   0   0   0   0   0   0   0   2   2   2   0   0   2   0   2   2   0   0   2   2   0   2   0   0   2   0   2   0   2   0   0   0   0   2   0   2   2   0   2   2   2   2   2   0   0   0   2   0   0   0   2   2   0   0   2   0   2   0   2   2   0   2   2   0   2   2   0   2   2   2   0   2   2   2   2   0   0   2   0   2   2   2   0   2   0   0   2   0   2   2   0   0   0   2   2
 MK-6-2                 2   0   2   2   0   0   0   0   0   2   2   0   2   0   0   2   0   0   2   2   2   0   2   0   0   0   2   0   0   2   0   0   0   0   0   0   2   0   2   2   2   2   0   2   2   0   2   2   0   2   2   0   2   0   2   0   0   2   2   0   0   0   0   2   2   2   0   2   0   0   2   0   0   0   0   0   0   2   0   2   2   0   0   2   2   2   0   2   0   2   2   2   0   2   2   2   0   0   2   2   0   0   2   0   2   0   0   0   0   0   0   0   2   2   2   0   0   2   0   2   0   0   0   2   2   2   2   0   0   2   0   2   0   2   2   0   0   0   2   0   2   0   0   2   2   2   0   2   0   0   0   2   0   0   0   2   2   0   0   2   0   2   0   2   2   0   2   2   0   2   2   0   2   2   2   0   0   2   2   2   0   0   2   0   2   2   2   0   2   0   0   2   2   2   0   0   0   0   2   2
 MK-6-3                 2   0   2   2   0   0   0   0   0   2   2   0   2   0   0   0   0   0   2   2   2   0   2   2   0   2   2   0   0   2   0   0   0   0   0   0   2   0   2   2   2   0   0   2   2   0   2   2   0   2   2   0   2   2   2   0   0   2   2   2   0   0   0   2   2   2   0   2   0   0   2   0   0   0   0   0   0   2   0   2   2   0   0   2   2   2   0   2   0   2   2   2   0   2   2   2   2   0   2   2   0   0   0   0   0   0   0   0   0   0   0   0   2   2   2   0   0   2   0   2   0   0   0   2   2   2   2   0   0   2   0   2   0   2   2   0   0   0   2   0   2   0   0   2   2   2   0   2   2   0   0   0   0   0   0   2   2   0   2   0   0   2   0   2   2   0   2   2   0   2   2   0   2   2   2   0   0   2   0   2   0   2   2   0   2   2   2   0   2   0   0   2   2   2   2   2   2   2   2   2
 MK-6-4                 2   2   2   2   0   0   0   2   0   2   2   0   2   2   0   0   0   0   2   0   2   0   2   2   0   0   2   0   0   2   0   0   0   0   0   0   2   0   2   2   2   0   0   2   2   0   0   2   0   2   2   0   2   2   2   0   0   2   0   2   2   2   0   0   2   2   0   2   0   0   2   0   0   0   0   0   0   2   0   2   2   0   0   2   2   2   0   2   0   2   2   0   0   2   2   2   2   0   2   2   0   0   0   0   0   0   0   0   0   2   2   0   2   2   2   0   0   2   0   2   0   0   0   2   2   2   0   0   0   2   0   2   0   2   2   0   0   0   0   2   2   0   0   2   2   2   0   2   2   0   0   0   0   0   0   2   2   0   0   0   0   0   0   2   2   0   2   2   0   2   2   0   2   2   2   0   0   2   0   0   0   2   0   0   2   2   2   0   2   0   0   2   0   2   2   2   2   2   2   2
 MK-6-5                 2   2   2   2   0   0   0   2   0   2   2   0   2   2   0   0   0   0   0   0   2   0   2   2   0   0   2   0   0   2   0   0   0   0   0   0   2   0   0   2   2   0   0   2   2   0   0   0   0   2   2   0   2   2   0   0   0   2   0   2   2   2   0   0   2   2   0   0   0   0   2   0   0   0   2   0   0   2   0   2   2   0   0   2   2   2   0   2   0   2   2   0   0   2   2   2   2   0   2   0   0   0   0   0   0   0   2   0   0   2   2   0   2   2   2   0   0   2   0   2   0   0   0   2   2   2   0   0   0   2   0   2   0   2   2   0   0   0   0   2   2   0   0   2   2   2   0   2   2   0   2   0   0   0   0   2   2   0   0   0   0   0   0   2   2   0   2   2   2   2   2   0   0   2   2   0   0   2   0   0   0   2   0   0   0   2   2   0   2   0   0   2   0   2   2   2   2   2   2   2
 MK-6-6                 2   2   2   0   0   0   0   2   0   2   2   0   2   0   0   0   0   2   0   0   2   0   2   2   0   0   2   0   0   0   0   0   2   0   0   0   2   0   0   2   2   0   0   2   2   0   0   0   0   2   2   0   2   2   0   0   0   0   0   2   2   2   0   0   2   2   0   0   0   0   0   0   0   0   2   0   0   2   0   2   2   0   0   2   2   2   0   2   0   2   2   0   0   2   2   2   0   2   2   0   0   0   0   2   0   0   2   0   0   2   2   0   2   2   2   0   0   2   0   2   0   0   0   2   2   2   0   0   2   2   2   2   0   2   2   0   0   0   0   2   0   0   0   2   0   2   0   2   2   0   2   0   2   0   0   2   2   0   0   0   0   0   0   2   2   0   2   2   2   2   2   2   0   2   2   0   0   0   0   0   0   2   0   0   0   2   2   0   2   0   0   2   0   2   0   2   2   2   2   2
 MK-6-7                 2   2   0   2   0   0   0   2   0   2   2   0   0   0   0   0   2   2   0   2   2   0   2   2   0   0   0   0   0   2   0   2   2   0   0   0   2   2   0   2   2   0   0   2   2   0   0   0   0   2   0   0   2   2   2   0   0   0   0   0   2   2   0   0   2   2   0   0   0   0   0   0   0   0   2   0   0   2   2   2   2   0   0   2   2   2   0   2   0   2   2   2   0   2   2   2   0   2   2   0   0   0   0   2   2   0   2   0   0   2   2   0   2   2   2   2   0   2   0   2   0   0   0   2   2   2   0   0   2   2   2   2   0   2   2   0   0   0   0   2   0   0   0   2   2   2   0   2   2   0   2   0   2   2   0   2   2   0   0   0   0   0   0   2   2   0   2   2   2   2   2   2   0   2   2   0   0   0   0   0   0   2   0   2   0   2   2   0   2   0   0   2   0   2   0   2   2   2   2   2
 MK-6-8                 2   2   0   2   0   0   0   0   0   0   2   0   0   0   0   0   0   2   0   2   2   0   2   2   0   0   0   0   0   0   0   2   2   0   2   0   2   2   0   2   2   0   0   2   2   0   0   0   0   2   0   0   2   2   2   0   0   0   0   0   0   2   0   0   2   2   0   0   0   0   0   0   0   0   2   2   0   2   2   2   2   0   0   2   2   2   0   2   0   2   2   0   0   2   2   2   0   2   2   0   0   0   2   2   2   0   2   0   0   2   2   0   2   2   0   2   0   2   0   2   0   0   0   2   2   2   0   0   2   2   2   2   0   2   2   0   0   0   0   2   0   2   0   2   2   2   0   2   2   0   2   0   2   2   0   2   2   0   0   0   0   0   0   2   2   0   2   2   2   2   2   2   2   2   2   0   2   0   0   0   0   2   0   2   0   2   2   0   2   2   0   2   0   2   2   2   2   2   2   2
 MK-6-9                 0   2   0   2   0   0   0   2   0   0   2   0   0   0   0   0   0   2   2   2   0   0   2   2   0   0   0   0   0   0   0   2   2   0   2   0   2   2   2   2   2   0   0   2   2   0   0   0   0   2   0   0   2   2   2   0   0   0   0   0   0   2   0   0   2   2   0   0   0   0   0   0   0   0   0   2   0   2   2   2   2   0   0   2   0   2   0   0   0   2   0   0   2   2   2   2   0   2   2   2   0   0   2   2   2   0   2   0   0   2   2   0   2   2   0   2   0   2   0   2   0   0   0   2   2   2   0   0   2   2   2   2   0   2   2   2   0   0   0   2   0   2   0   2   0   2   0   2   2   0   2   0   2   2   2   2   2   0   0   2   0   0   0   2   2   0   2   2   2   0   2   2   2   2   2   0   2   0   0   0   0   2   0   2   0   2   2   0   2   2   0   2   0   2   2   2   2   2   2   2
 MK-6-10                0   2   0   2   2   0   0   2   0   0   2   0   0   0   2   0   0   2   2   0   0   0   2   2   0   0   0   0   0   0   0   2   0   0   2   0   2   2   2   2   2   0   0   2   2   0   0   2   2   2   0   0   0   2   2   2   0   0   0   0   0   2   0   0   0   2   0   0   0   0   0   0   0   0   0   2   2   2   2   2   2   0   0   0   0   2   0   0   0   2   0   0   2   2   2   2   0   2   2   2   0   0   2   2   2   0   2   0   0   2   2   0   2   2   0   2   0   2   0   2   0   0   0   2   2   2   0   0   2   2   2   2   0   2   2   2   0   0   0   2   0   2   0   2   0   2   0   0   2   0   2   0   2   0   2   2   2   0   0   2   0   0   0   2   2   0   2   2   2   0   2   2   2   2   0   0   0   0   0   0   0   2   0   0   0   0   2   0   2   2   0   2   0   2   2   2   2   2   2   2
 MK-6-11                0   2   0   0   2   0   2   2   0   0   2   0   0   0   2   0   0   2   2   0   0   0   2   2   2   0   0   2   0   0   0   2   0   0   2   0   2   2   2   2   0   0   0   0   2   0   0   2   2   2   0   0   0   2   2   2   2   0   2   0   0   2   0   2   0   2   0   0   0   2   0   0   0   0   2   2   0   2   2   2   2   0   0   0   0   2   0   0   0   0   0   0   2   2   2   2   0   2   2   2   0   0   2   2   2   0   2   0   0   2   2   0   2   2   0   2   0   2   0   2   0   0   0   2   2   2   0   0   2   2   2   2   0   0   2   2   0   0   0   0   0   2   0   2   0   0   0   0   2   0   2   0   2   0   2   2   2   0   0   2   0   2   0   2   2   0   2   2   2   0   2   2   2   2   0   2   0   0   0   0   0   2   0   0   0   0   0   0   2   2   0   2   0   2   0   2   2   2   0   2
 MK-6-12                0   2   0   0   2   0   2   2   0   0   0   0   0   0   2   0   0   2   2   0   0   0   0   2   2   0   0   2   2   0   0   2   0   0   0   0   2   2   2   2   0   0   0   0   2   0   0   2   0   2   0   0   2   2   2   2   2   0   0   0   0   2   2   2   0   2   0   0   0   2   0   0   0   0   2   2   2   2   2   0   2   0   0   0   0   2   0   0   0   0   0   0   2   2   2   2   0   2   2   2   0   0   2   2   2   0   2   0   2   2   2   0   2   2   0   2   0   2   0   2   0   0   0   2   2   2   0   2   2   2   2   2   0   0   2   2   0   0   0   0   0   2   0   0   0   0   0   2   2   0   2   0   2   0   2   2   2   0   0   2   0   2   2   2   2   0   2   2   2   0   2   2   2   2   0   2   0   0   0   0   0   2   0   0   0   0   0   0   2   2   0   2   0   2   0   0   2   0   0   2
 MK-6-13                0   2   0   0   2   0   2   2   0   0   0   0   0   0   2   0   0   2   2   0   0   0   2   2   2   0   0   2   2   0   2   2   2   0   0   0   2   2   2   2   0   0   0   0   2   0   0   2   0   2   0   0   2   2   2   2   2   0   0   0   0   0   2   2   2   2   2   0   0   2   0   0   0   0   2   2   2   2   2   0   2   0   0   0   0   2   0   0   0   2   0   0   2   2   2   2   0   2   0   2   2   0   2   2   2   0   2   0   2   0   2   2   2   2   0   2   2   2   0   2   0   2   0   0   2   2   0   2   2   2   2   2   0   0   2   2   0   0   0   0   0   0   0   0   0   0   0   2   2   0   2   0   0   0   2   0   2   0   0   2   0   2   2   2   0   0   2   2   2   0   2   2   2   2   0   2   0   0   0   2   0   2   0   0   0   0   2   0   2   2   0   2   2   2   2   2   2   0   0   2
 MK-6-14                0   2   0   0   2   0   2   2   0   0   0   0   0   0   2   0   0   2   2   0   0   0   2   2   2   0   0   2   2   0   2   2   2   2   0   0   2   0   2   0   0   0   0   0   2   0   0   2   0   2   0   0   2   2   2   0   0   0   0   0   0   0   2   2   2   2   2   0   0   2   0   0   0   0   2   2   2   2   2   0   2   0   0   0   0   2   0   0   0   2   0   0   2   2   2   2   0   2   0   0   2   0   2   2   2   0   2   2   2   0   2   2   2   2   0   2   2   2   0   2   0   2   0   0   2   2   0   2   2   2   2   0   0   0   0   0   0   0   0   0   0   0   2   0   2   0   0   2   2   0   2   0   0   0   2   0   2   0   0   2   0   2   2   2   0   0   2   2   2   0   2   2   2   2   0   2   0   0   0   2   0   2   0   0   0   0   2   0   2   2   0   2   2   2   2   0   2   0   0   2
 MK-6-15                0   2   0   0   2   0   2   2   0   0   0   0   0   0   0   0   0   2   2   0   2   0   2   2   2   0   0   2   2   0   2   2   2   2   0   0   2   0   2   0   0   0   0   2   2   0   0   2   0   2   0   0   2   2   2   0   0   2   0   0   0   2   0   2   2   2   2   2   0   2   0   0   0   0   2   2   2   2   2   0   2   0   0   0   0   2   0   0   0   2   0   0   2   2   2   2   0   2   0   0   2   0   0   2   2   0   2   2   2   0   2   2   2   2   0   2   2   2   2   2   2   2   0   0   2   2   0   2   2   2   2   0   0   0   0   0   0   0   0   0   0   0   2   2   2   0   0   2   2   0   2   0   0   0   2   0   2   0   0   2   0   2   2   2   2   0   2   2   2   0   2   2   2   2   0   2   0   0   0   2   0   2   0   0   0   0   2   0   2   2   0   2   2   2   2   0   2   0   0   2
 MK-6-16                0   2   0   0   2   0   2   2   0   0   0   0   0   0   0   0   0   2   2   0   2   2   2   2   2   0   0   2   2   0   2   0   2   2   0   0   2   0   2   0   0   0   0   0   2   0   0   2   0   2   0   0   2   2   2   0   0   2   0   0   0   2   0   2   2   0   2   2   0   2   2   0   0   0   2   2   2   2   2   0   2   0   0   0   0   2   0   0   2   2   2   0   0   2   2   2   0   2   0   0   0   0   0   0   2   0   2   2   2   0   2   2   2   2   0   2   2   2   2   2   2   2   0   0   2   2   0   2   2   2   2   0   2   0   0   0   0   0   0   0   2   0   2   2   0   0   0   2   2   0   2   0   0   0   2   2   2   0   0   0   2   2   2   2   2   0   2   2   2   0   2   0   2   2   0   2   0   0   0   2   0   2   0   0   0   0   2   0   2   2   0   2   2   2   2   0   2   0   2   2
 
!****************************************** Phenotypic Data **********************************************************
!-100.0 is resevred for missing phenotype
SimulatedTrait1        13.8331   15.7930   13.4522   13.9339   13.8967   14.0978   13.5005   13.3138   14.0129   15.1391   14.6157   14.7690   14.3047   15.0782   13.8451   14.3898   17.3564   17.2800   13.5924   13.3293   14.9906   14.3875   14.2867   15.4583   14.1124   14.5731   14.9556   17.3787   15.1446   15.5594   17.0056   15.8746   16.0717   13.7161   15.9287   14.7171   13.0843   16.4417   14.0160   14.9786   16.0855   15.5848   14.8517   14.7736   15.0911   15.2531   14.6691   14.9965   16.7174   14.8729   16.0400   14.6185   14.6121   14.2472   13.0766   13.1019   14.2496   13.0400   14.2656   12.6812   14.3934   16.2183   14.3721   14.9181   13.4179   14.3210   14.0637   13.3437   13.9174   16.1964   14.5299   16.0182   14.2140   15.3768   14.9712   14.6548   13.8932   12.9772   16.3488   14.8464   15.1425   14.2076   13.9778   14.4519   13.8794   15.7083   16.6173   14.7239   16.9221   15.3275   13.1039   15.4038   15.8217   16.7413   15.4563   13.4943   16.9346   15.7608   13.0318   15.0645   14.1073   16.0931   16.9347   15.6700   16.7550   13.2392   15.6943   16.4012   13.3584   13.2560   13.3384   13.2891   15.5807   14.5872   14.4599   16.3485   14.5405   14.7985   13.6396   14.5484   15.0403   14.3331   17.1234   15.2848   13.8551   13.0725   16.5810   13.2026   16.2622   16.3171   15.4931   14.1593   12.9671   15.7755   13.9248   17.2807   16.3956   15.3837   13.1172   15.1157   17.2673   14.6008   15.7834   15.3007   13.7343   18.2892   17.0191   13.2952   15.6984   16.9971   15.9061   13.2939   13.7642   16.5727   15.1119   14.3503   14.3753   16.0592   12.1343   14.7661   15.6297   14.1343   14.4877   13.3636   16.0090   15.3351   15.4121   14.7375   14.9195   16.9156   15.8407   16.5518   16.3807   14.8168   14.0821   16.5274   14.3336   14.2387   16.7574   15.5325   13.9603   16.4028   17.3668   15.6049   16.3100   16.2889   12.6397   14.7892   16.7679   15.3012   13.3047   15.0789   14.4207   14.7425   15.1232   13.7329   14.6651   15.8010   14.3348   15.3232
SimulatedTrait2        11.4031    9.3095    9.5525   10.3301   10.5143   10.0890   10.8347   11.3722   10.8969    8.9605    9.5169   10.4120   10.3820    9.6085   10.0548   10.6055   10.4422    9.3071   10.6187   10.3868    9.7213   10.7274    9.3714    9.8779   11.5074   11.2256   10.2242    8.8867   10.0809   10.5950   10.0457    9.9050    9.8237   10.1388   10.2236   10.7529   10.2034    9.1575   11.0809    9.1570    9.1147   10.3995    9.1696   10.6003    9.6881   10.0066   10.5026    9.6074    9.4956    9.4704    8.7447    9.3008    9.7134   11.4726   10.6383   10.5494    9.8585   10.0909   10.8481    9.6654    9.5760    9.5845   10.3379    8.5881   11.1069   10.3671    9.4623   10.5631    9.2196   10.1226    9.5768    9.5931    9.6155   10.3258    9.3504    9.8168   11.0034   10.4438    8.5906   10.7654    8.9045   10.7109    9.2548   10.7714   10.4272   11.3678    9.4316   10.7758    9.7873    8.8031    9.9816   10.3067    9.4091    9.4343   10.1718   10.2596    9.7372    9.0022   11.0514   10.0725   10.1145   10.5326    9.3101    9.0680    9.4414   10.6973   11.1968    8.5856   11.1891   10.0208    9.9936   11.1059   10.7855    8.5891   10.2751    9.8632   10.3353    9.8424    9.8454    9.3115    9.0434    9.8546    9.4141    9.6747   11.3013   10.5445    9.8140    9.6355    9.7560   10.4100    9.9385    9.0391   10.8486    9.1067    9.6643    9.3999   10.8285    8.7497    9.9723   10.4495    9.3286   11.0147   11.6560    9.8352   10.9721    9.9503   10.0052   10.9638    9.9646    9.8190    8.9324   11.2787   11.0767    9.3245   11.3134   10.9647   10.7042    9.4989   10.4824   10.4644    9.8092    9.7819    9.8110    9.6607   11.7819   10.5080    9.5132   10.7944    8.8355    9.7013    9.5008    9.7668    9.6106   10.5671    9.3468    9.0202   11.6367   10.9180    9.7586    9.5002   11.5204    8.4212    9.6999   10.6576   10.1960   10.8171    9.9423    9.7455    9.0606    9.9280   10.0418   10.1175   10.5296    9.4909    9.6018   10.8282   10.4502    8.8848   10.1693   10.6656
 
