# Supplementary material for: Inclusive Composite Interval Mapping of QTL by Environment Interactions in Biparental Populations
Source: PLoS One. 2015 Jul 10;10(7):e0132414. doi: 10.1371/journal.pone.0132414 (PMC4498613; doi:10.1371/journal.pone.0132414)
Supplement: S5 File — (ZIP) [file pone.0132414.s005.zip › H=0.5/L1/run_00049.met]

!**********************Note: lines staring with "!" are remarks and will be ignored in the program********************
!*********************************General Information**********************************
!Assuming F1 = P1 x P2, populations available in QTL IciMapping are: 
!  1, P1BC1F1 = P1 x F1, the first backcrossing where P1 is used as the recurrent parent;
!  2, P2BC1F1 = P2 x F1, the first backcrossing where P2 is used as the recurrent parent;
!  3, F1DH, F1-derived doubled haploids; 
!  4, RIL or F1RIL, recombination inbred lines through the repeated selfing of F1;
!  5, P1BC1RIL, recombination inbred lines through the repeated selfing of P1BC1F1;
!  6, P2BC1RIL, recombination inbred lines through the repeated selfing of P2BC1F1;
!  7, F2, the selfing generation of F1;
!  8, F3, the selfing generation of F2;
!  9, P1BC2F1, the second backcrossing where P1 is used as the recurrent parent; 
! 10, P2BC2F1, the second backcrossing where P2 is used as the recurrent parent;
! 11, P1BC2RIL, recombination inred lines through the repeated selfing of P1BC2F1; 
! 12, P2BC2RIL, recombination inred lines through the repeated selfing of P2BC2F1; 
! 13, P1BC1F2, the selfing generation of P1BC1F1; 
! 14, P2BC1F2, the selfing generation of P2BC1F1; 
! 15, P1BC2F2, the selfing generation of P1BC2F1; 
! 16, P2BC2F2, the selfing generation of P2BC2F1; 
! 17, P1BC1DH, P1BC1F1-derived doubled haploids; 
! 18, P2BC1DH, P2BC1F1-derived doubled haploids; 
! 19, P1BC2DH, P1BC2F1-derived doubled haploids; 
! 20, P2BC2DH, P2BC2F1-derived doubled haploids; 
   3      !Mapping Population (see remarks above)
   2      !Mapping Function (1 for Kosambi; 2 for Haldane; 3 for Morgan)
   2      !Marker Space Type (1 for intervals; 2 for positions)
   1      !Marker Space Unit(1 for centiMorgans; 2 for Morgan)
   6      !Number of Chromosomes (or Linkage Groups)
 200      !Size of the mapping population
   2      !Number of environments
 
!***************************************** Chromosomes and Linkage Maps **********************************************
!Chromosome                 NumMarkers
-CH1                        16
-CH2                        16
-CH3                        16
-CH4                        16
-CH5                        16
-CH6                        16
!Linkage map (Marker name followed by position or the interval length)
 MK-1-1                1     0.000
 MK-1-2                1    10.000
 MK-1-3                1    20.000
 MK-1-4                1    30.000
 MK-1-5                1    40.000
 MK-1-6                1    50.000
 MK-1-7                1    60.000
 MK-1-8                1    70.000
 MK-1-9                1    80.000
 MK-1-10               1    90.000
 MK-1-11               1   100.000
 MK-1-12               1   110.000
 MK-1-13               1   120.000
 MK-1-14               1   130.000
 MK-1-15               1   140.000
 MK-1-16               1   150.000
 MK-2-1                2     0.000
 MK-2-2                2    10.000
 MK-2-3                2    20.000
 MK-2-4                2    30.000
 MK-2-5                2    40.000
 MK-2-6                2    50.000
 MK-2-7                2    60.000
 MK-2-8                2    70.000
 MK-2-9                2    80.000
 MK-2-10               2    90.000
 MK-2-11               2   100.000
 MK-2-12               2   110.000
 MK-2-13               2   120.000
 MK-2-14               2   130.000
 MK-2-15               2   140.000
 MK-2-16               2   150.000
 MK-3-1                3     0.000
 MK-3-2                3    10.000
 MK-3-3                3    20.000
 MK-3-4                3    30.000
 MK-3-5                3    40.000
 MK-3-6                3    50.000
 MK-3-7                3    60.000
 MK-3-8                3    70.000
 MK-3-9                3    80.000
 MK-3-10               3    90.000
 MK-3-11               3   100.000
 MK-3-12               3   110.000
 MK-3-13               3   120.000
 MK-3-14               3   130.000
 MK-3-15               3   140.000
 MK-3-16               3   150.000
 MK-4-1                4     0.000
 MK-4-2                4    10.000
 MK-4-3                4    20.000
 MK-4-4                4    30.000
 MK-4-5                4    40.000
 MK-4-6                4    50.000
 MK-4-7                4    60.000
 MK-4-8                4    70.000
 MK-4-9                4    80.000
 MK-4-10               4    90.000
 MK-4-11               4   100.000
 MK-4-12               4   110.000
 MK-4-13               4   120.000
 MK-4-14               4   130.000
 MK-4-15               4   140.000
 MK-4-16               4   150.000
 MK-5-1                5     0.000
 MK-5-2                5    10.000
 MK-5-3                5    20.000
 MK-5-4                5    30.000
 MK-5-5                5    40.000
 MK-5-6                5    50.000
 MK-5-7                5    60.000
 MK-5-8                5    70.000
 MK-5-9                5    80.000
 MK-5-10               5    90.000
 MK-5-11               5   100.000
 MK-5-12               5   110.000
 MK-5-13               5   120.000
 MK-5-14               5   130.000
 MK-5-15               5   140.000
 MK-5-16               5   150.000
 MK-6-1                6     0.000
 MK-6-2                6    10.000
 MK-6-3                6    20.000
 MK-6-4                6    30.000
 MK-6-5                6    40.000
 MK-6-6                6    50.000
 MK-6-7                6    60.000
 MK-6-8                6    70.000
 MK-6-9                6    80.000
 MK-6-10               6    90.000
 MK-6-11               6   100.000
 MK-6-12               6   110.000
 MK-6-13               6   120.000
 MK-6-14               6   130.000
 MK-6-15               6   140.000
 MK-6-16               6   150.000
!*********************************** Marker Types ********************************************************************
!Co-dominant marker: When heterozygote F1 is present, P1 is coded as 2, F1 is coded as 1, and P2 is coded as 0; Otherwise, P1 is coded as 2, and P2 is coded as 0. 
!Dominant marker: When heterozygote F1 is present, P1 and F1 are coded as 12, and P2 is coded as 0; Otherwise, P1 is coded as 2, and P2 is coded as 0.  
!Recessive markers: When heterozygote F1 is present, P1 is coded as 2, and F1 and P2 are coded as 10; Otherwise, P1 is coded as 2, and P2 is coded as 0. 
!Missing marker is coded as -1. 
 MK-1-1                 2   2   0   0   2   0   2   0   2   2   2   0   2   2   2   0   2   0   0   0   0   0   0   2   0   0   0   0   0   2   2   0   0   0   0   2   0   0   0   2   2   0   0   2   2   0   2   2   2   0   2   2   0   0   0   2   0   0   2   0   0   0   2   0   2   2   2   0   2   2   0   0   2   0   2   2   0   0   2   2   2   2   0   2   0   0   2   2   0   0   0   2   0   0   0   2   2   0   2   2   0   0   0   2   2   0   0   0   0   2   0   2   2   2   0   0   0   2   0   2   0   0   2   0   0   0   2   2   2   0   0   2   2   2   2   2   2   0   0   0   2   2   2   2   2   2   2   0   0   2   0   0   2   2   2   0   0   0   0   2   0   0   2   0   2   0   2   0   0   0   2   0   2   2   0   0   0   2   0   2   2   0   2   0   0   2   0   2   2   2   0   0   2   0   0   0   0   2   0   0
 MK-1-2                 2   2   0   0   2   0   2   0   2   0   2   0   2   2   2   0   2   0   0   0   0   0   0   2   0   0   0   0   0   2   2   0   0   0   0   2   0   0   0   0   2   2   0   2   2   2   2   2   2   0   2   2   0   2   2   0   0   0   2   0   0   0   2   0   2   2   2   0   2   2   0   0   2   2   2   2   0   0   2   2   2   2   0   2   0   0   2   2   0   0   0   2   0   0   0   2   2   0   2   2   2   0   2   2   0   0   0   0   0   0   2   2   2   2   0   0   0   2   2   2   0   2   0   0   0   0   2   2   2   0   0   2   2   2   2   2   2   2   0   0   2   2   2   0   2   2   2   0   0   2   0   0   2   2   0   0   0   0   0   2   0   0   2   0   2   0   2   0   0   0   2   0   2   2   0   0   0   2   2   2   2   0   2   0   2   0   0   2   2   2   0   0   0   0   0   0   0   2   0   0
 MK-1-3                 2   2   0   0   2   0   2   0   2   0   2   0   2   2   2   0   2   0   0   0   0   0   0   2   0   0   0   0   0   2   2   2   0   0   0   2   0   0   0   0   2   2   0   2   2   2   2   2   2   0   2   2   0   2   2   0   0   0   2   0   0   2   2   0   2   2   2   0   2   2   0   0   0   2   2   2   0   0   2   2   2   2   0   2   0   0   2   2   0   0   0   2   0   0   2   2   2   0   2   2   2   0   2   2   0   0   0   0   0   0   2   2   2   2   0   0   0   2   0   2   0   2   0   0   0   0   2   0   2   0   0   2   2   2   2   2   2   2   0   0   2   2   2   0   2   2   2   0   0   2   0   0   2   2   0   0   0   0   0   2   0   2   2   0   0   0   2   0   0   0   2   0   0   2   0   0   0   2   2   0   2   0   2   0   0   0   0   2   2   2   0   0   0   0   0   2   0   2   2   0
 MK-1-4                 2   2   0   0   2   0   2   0   2   0   2   0   2   2   2   0   2   0   0   0   0   0   0   2   0   0   0   0   0   2   2   2   0   0   0   2   0   0   0   0   2   2   0   2   2   2   2   2   2   0   2   2   0   2   2   0   0   0   2   0   0   2   0   0   2   0   2   0   2   2   0   0   0   2   2   2   0   0   0   2   2   2   0   2   0   0   2   2   0   0   0   2   0   0   2   2   0   0   2   2   2   0   2   2   0   0   0   0   2   0   2   2   2   2   0   0   2   2   0   2   0   2   0   0   0   0   2   2   2   0   0   2   2   2   2   2   2   2   0   0   0   2   2   0   2   2   2   0   0   2   0   0   2   2   0   0   0   0   0   2   0   2   2   0   0   0   2   0   0   0   2   0   0   2   0   0   0   2   2   0   2   2   2   0   0   0   0   2   2   2   0   0   2   0   0   2   2   2   2   0
 MK-1-5                 2   2   0   0   2   0   2   2   2   0   2   0   2   2   2   0   0   0   0   0   0   0   2   2   0   0   0   0   2   2   2   2   0   0   0   2   0   2   0   0   2   2   0   2   2   2   2   2   2   2   2   2   0   2   2   0   2   0   2   0   2   2   0   2   2   0   2   0   2   2   0   0   0   2   2   2   0   0   0   2   2   2   0   2   0   0   0   2   0   0   0   2   0   0   2   2   0   0   0   2   2   0   2   2   0   0   2   0   2   0   0   2   2   2   0   0   2   2   0   2   0   2   0   0   0   0   2   2   0   0   2   2   2   2   2   2   2   2   0   0   0   2   2   0   2   2   2   0   0   2   0   0   2   2   0   0   0   0   0   2   0   2   2   0   2   0   2   0   0   0   2   0   0   2   0   0   0   2   2   0   2   2   2   0   0   0   0   2   2   2   0   0   2   0   2   2   2   2   2   0
 MK-1-6                 2   2   2   0   2   0   2   2   2   0   2   0   2   2   2   0   0   0   0   0   0   0   2   2   0   0   0   0   2   0   2   0   0   0   0   2   0   2   0   0   2   2   0   2   2   2   2   2   2   2   2   2   0   2   2   0   2   2   2   0   2   2   0   2   2   0   2   0   2   0   0   0   2   2   2   2   0   2   0   2   2   2   0   0   0   0   0   2   0   2   2   2   2   0   2   2   0   0   0   2   0   0   2   2   0   0   2   0   2   0   0   2   2   0   0   0   2   2   2   0   0   2   2   0   0   0   2   2   0   0   2   2   2   0   2   2   2   2   0   0   0   2   2   0   0   2   2   0   0   2   2   0   2   2   0   0   0   0   0   2   0   2   2   0   2   0   2   0   0   0   2   0   0   2   2   0   0   2   2   0   2   2   2   0   0   0   0   2   2   2   0   0   2   0   2   2   2   0   2   0
 MK-1-7                 2   2   2   0   2   0   2   2   2   0   2   0   2   2   2   2   0   0   0   0   2   0   2   2   0   0   0   0   0   0   2   0   0   2   0   2   0   2   2   2   2   2   0   2   2   2   0   2   2   2   2   2   0   2   2   2   2   2   2   0   2   2   0   2   0   2   2   0   2   0   0   0   2   2   2   0   0   2   0   2   2   2   0   0   0   0   0   2   0   2   2   2   2   2   2   2   2   0   2   2   0   0   2   2   0   0   2   0   2   0   0   2   2   0   0   0   2   0   2   0   0   2   2   0   0   0   0   2   0   0   2   2   2   0   2   2   2   0   0   0   0   2   2   0   0   2   2   0   0   2   2   0   2   2   0   0   0   0   0   2   2   2   2   0   2   0   2   0   0   0   2   0   0   2   2   0   0   2   2   0   2   2   2   0   0   0   0   2   2   2   0   0   2   0   2   2   2   0   0   0
 MK-1-8                 2   2   2   0   0   2   2   2   2   0   2   0   2   2   2   2   0   0   0   0   2   0   2   2   0   0   0   0   0   2   2   0   0   2   0   2   0   2   2   2   2   2   2   2   2   0   0   0   2   0   2   2   0   2   2   2   2   2   2   0   2   0   0   2   0   2   2   0   2   0   0   0   2   2   2   0   0   2   0   0   0   2   0   0   0   0   0   2   0   2   2   2   0   2   2   2   2   0   2   2   0   0   2   2   0   0   2   0   2   0   0   2   2   0   0   0   2   0   0   0   0   0   2   0   0   0   0   2   0   0   2   0   2   0   2   2   2   0   0   0   0   2   2   0   2   2   0   0   0   0   2   0   2   2   0   2   0   0   0   2   2   2   2   0   2   0   2   0   0   0   0   0   0   2   2   0   0   2   0   0   2   2   2   0   0   0   0   2   2   2   0   2   2   2   2   2   2   0   0   0
 MK-1-9                 2   2   2   0   0   2   0   2   2   0   2   0   2   2   2   2   0   0   0   0   2   0   2   2   0   0   0   0   0   2   2   0   0   2   0   2   0   2   0   2   2   2   2   2   2   0   0   0   2   2   2   2   0   2   0   2   2   2   2   0   2   0   0   2   0   2   2   0   2   0   2   2   2   2   2   0   0   0   0   0   0   2   0   0   0   2   0   2   0   2   2   2   0   2   2   2   2   0   2   2   0   0   2   2   0   2   2   0   2   0   0   2   2   2   0   0   2   0   0   0   0   2   2   0   0   0   0   2   2   0   2   0   2   0   2   2   2   0   0   0   0   2   2   0   2   0   0   0   0   0   2   0   2   2   0   2   0   0   0   2   2   2   2   0   2   0   2   0   0   0   0   0   0   0   2   0   0   0   0   0   2   2   2   0   0   0   0   2   2   2   0   2   2   2   2   2   2   0   0   0
 MK-1-10                2   2   2   0   0   2   0   2   2   0   2   0   2   2   2   2   0   0   0   0   2   0   2   2   0   0   0   0   0   2   2   0   0   2   0   2   2   2   0   2   2   0   2   2   2   0   0   0   2   2   2   2   0   2   0   2   2   2   2   0   0   0   2   2   0   2   2   0   2   0   2   2   2   0   2   0   0   0   0   0   0   2   0   0   0   2   2   0   0   2   0   2   2   2   2   2   2   0   2   0   0   0   2   2   0   0   2   0   2   0   0   2   2   2   0   0   2   0   0   2   0   2   2   0   0   0   0   2   2   0   2   0   2   0   2   2   2   0   0   0   0   2   2   0   2   0   2   0   0   0   2   0   2   2   0   2   0   0   0   2   2   2   2   0   2   0   2   0   0   0   0   0   0   0   2   0   0   0   2   0   2   2   0   0   0   0   0   2   2   2   0   2   2   2   2   2   2   0   0   0
 MK-1-11                2   2   2   2   0   2   0   2   2   0   2   0   2   2   0   2   0   0   0   0   2   0   2   2   0   0   0   0   0   2   2   0   0   2   2   2   2   2   0   2   2   0   2   2   2   0   0   0   2   2   2   2   0   2   0   2   2   2   2   0   0   2   2   0   0   2   0   0   2   0   2   2   2   0   0   0   0   0   0   0   0   2   0   0   0   2   2   0   0   2   0   2   2   2   2   2   2   0   2   0   0   2   2   2   0   0   2   0   2   0   0   2   2   2   0   0   2   0   2   2   0   2   2   0   0   0   0   2   2   0   2   0   2   0   2   2   2   2   2   0   0   2   2   2   2   0   2   0   0   0   2   0   2   2   0   2   0   0   0   2   2   2   2   0   2   0   2   2   0   0   2   0   0   0   2   0   0   0   2   0   2   2   0   0   0   0   0   2   0   0   0   2   2   2   2   2   2   2   0   0
 MK-1-12                2   2   2   2   0   2   0   0   0   0   0   0   2   2   0   2   0   0   0   0   2   0   0   2   0   0   0   0   0   2   2   0   0   2   2   2   2   2   0   2   2   0   2   2   2   0   0   0   2   2   2   2   0   2   2   2   0   2   2   0   0   2   2   0   0   2   0   0   0   0   2   2   2   0   0   0   0   0   0   0   0   2   0   0   0   2   0   0   0   2   2   2   0   2   2   2   2   0   2   0   0   2   2   2   0   0   2   0   2   0   0   0   2   2   0   0   0   0   2   2   0   2   2   0   0   0   2   2   2   0   2   0   2   0   2   2   2   2   2   0   0   0   2   2   2   0   2   0   2   0   2   0   2   2   0   2   0   0   0   2   2   2   2   2   2   0   2   0   0   0   0   0   0   0   2   0   0   0   2   0   2   2   0   0   0   2   2   2   0   0   2   2   2   2   2   2   2   0   0   0
 MK-1-13                0   2   2   2   2   2   0   0   0   0   0   0   2   2   0   2   0   0   0   0   2   0   0   2   0   0   2   0   0   2   2   0   0   2   2   2   2   2   0   2   2   0   2   2   2   0   2   0   2   0   2   2   0   2   2   2   2   2   2   0   2   2   2   0   0   2   0   0   0   0   2   2   2   0   0   0   0   0   0   0   0   2   0   0   0   2   2   0   0   2   2   2   0   2   2   2   0   0   2   0   0   2   0   2   0   0   2   0   2   0   0   0   2   2   0   0   0   0   2   2   0   2   2   2   0   0   2   2   2   0   2   2   2   0   2   2   2   2   2   0   0   0   2   2   2   0   2   0   2   0   2   0   2   2   0   2   0   0   0   2   0   2   2   2   2   0   2   0   0   0   0   0   0   0   2   0   0   0   2   0   2   2   0   0   0   0   2   2   0   0   2   2   2   2   2   2   2   0   0   0
 MK-1-14                0   2   2   2   2   2   0   0   2   2   0   0   2   2   0   2   0   0   2   0   2   0   0   2   0   0   2   0   0   2   2   0   0   2   2   2   2   2   0   2   0   0   2   2   2   0   2   0   2   0   2   2   0   2   2   2   2   2   2   0   2   2   2   0   2   2   0   0   0   0   2   2   2   0   0   0   0   2   0   0   0   2   0   0   0   2   2   0   0   2   2   2   0   2   2   2   2   0   2   0   0   2   0   2   0   0   2   0   0   0   0   0   2   2   0   0   0   0   2   2   0   0   2   2   2   0   2   2   2   0   2   2   2   0   2   2   2   2   2   0   0   0   2   2   2   0   2   0   2   0   2   0   2   2   2   2   0   0   0   2   0   2   2   2   2   0   2   0   0   0   0   0   0   0   2   2   0   0   0   0   2   2   0   0   0   0   2   2   0   0   2   2   2   2   2   2   2   0   0   0
 MK-1-15                0   2   0   2   2   2   2   0   2   2   0   0   2   2   0   2   0   0   2   0   0   0   2   2   0   0   2   0   0   2   2   2   0   2   2   2   2   2   0   2   0   0   2   2   2   0   2   0   2   0   2   2   0   2   2   0   2   2   2   0   2   2   2   0   2   2   0   2   0   0   0   2   2   0   0   0   0   2   0   0   0   0   0   0   0   2   2   0   0   2   2   2   0   2   2   2   2   0   2   0   0   2   0   2   0   0   2   0   0   0   0   0   2   0   0   0   0   0   2   0   2   0   0   2   2   0   2   2   2   2   2   2   2   0   2   2   2   2   2   0   0   0   2   2   2   0   2   0   2   0   2   0   2   2   2   2   0   2   0   2   2   2   2   2   2   0   2   0   0   0   0   0   0   0   0   2   2   0   0   0   2   2   0   2   0   0   2   2   2   0   2   2   2   2   2   2   2   0   0   0
 MK-1-16                0   2   0   2   0   2   2   0   2   2   0   0   2   0   2   2   0   0   2   0   0   0   2   2   0   0   2   0   0   2   2   2   2   2   2   0   2   2   0   2   0   0   2   2   2   0   0   0   2   0   2   0   0   2   2   0   0   2   2   0   2   2   2   0   2   2   0   2   2   0   0   2   2   0   0   0   0   0   0   0   0   2   0   0   2   2   2   0   0   2   2   2   0   2   2   2   2   2   2   0   0   0   0   2   0   2   0   0   0   0   0   0   2   0   2   0   0   0   2   0   2   0   0   2   2   0   2   2   0   2   2   2   2   0   2   2   2   2   2   0   2   0   2   2   2   0   2   0   2   0   2   0   2   2   0   2   0   2   0   2   2   2   2   2   2   0   2   0   0   0   0   0   0   0   0   2   2   0   0   0   2   2   2   0   0   0   2   2   0   0   2   2   2   2   2   2   2   0   0   0
 MK-2-1                 2   2   2   0   0   0   0   2   2   0   0   0   2   2   2   0   0   0   0   2   2   0   2   2   2   2   0   0   2   0   2   2   0   0   2   2   2   0   2   2   2   2   0   0   2   0   2   0   2   0   0   0   2   0   0   0   2   2   2   2   2   2   0   2   2   2   2   0   2   2   0   2   0   2   0   2   2   2   0   2   2   2   2   2   2   2   2   2   2   0   2   2   2   0   0   2   0   0   0   0   2   0   0   0   2   0   2   2   2   0   0   2   0   0   2   0   0   0   0   0   0   0   0   2   2   0   0   2   0   2   0   2   2   0   0   2   2   2   2   2   0   0   2   2   2   0   2   2   2   2   2   2   0   0   0   0   0   0   2   0   2   2   0   2   2   0   0   2   0   0   0   0   2   2   2   2   2   0   0   2   2   0   0   2   0   0   2   0   2   0   0   2   0   2   2   2   0   2   2   0
 MK-2-2                 2   2   2   0   2   0   0   2   2   0   0   0   2   2   2   0   0   0   0   2   2   0   2   2   2   2   0   0   2   0   2   0   0   0   2   0   2   0   2   2   2   2   0   0   2   0   2   0   2   0   0   0   2   0   0   0   2   2   2   2   2   2   0   2   2   2   2   0   0   2   2   0   0   2   2   2   2   2   0   2   2   2   2   2   2   2   2   2   2   0   2   2   2   0   2   2   0   0   0   0   2   0   0   0   2   0   2   2   2   0   0   2   0   0   2   0   0   0   0   0   0   0   0   2   0   0   0   2   0   2   2   2   2   0   0   2   0   2   2   2   0   0   2   2   2   0   2   0   2   2   2   0   0   0   0   0   0   0   2   0   2   2   0   2   2   0   0   2   0   0   0   0   2   2   2   2   2   0   0   2   2   0   0   2   0   0   2   0   2   2   0   2   0   2   2   2   0   2   2   0
 MK-2-3                 2   2   2   0   0   0   0   2   2   0   0   0   2   2   2   0   0   0   0   2   2   0   2   2   2   2   2   0   2   0   2   0   0   2   2   0   2   0   0   2   0   2   0   0   2   0   2   0   2   0   0   0   2   0   0   0   2   2   2   2   2   2   0   2   2   2   0   2   0   2   2   0   0   2   2   0   2   2   0   2   2   2   2   2   2   2   2   2   2   0   0   2   2   0   2   2   0   0   2   0   2   0   0   0   0   0   2   2   0   0   0   2   0   0   0   0   0   0   0   0   0   0   0   2   0   0   0   2   0   2   2   2   2   0   2   2   0   2   2   2   0   0   2   2   2   2   2   0   2   2   2   0   0   0   0   0   0   0   0   0   0   2   2   2   2   0   0   2   2   0   0   0   2   2   2   2   2   0   0   2   2   2   2   0   0   0   0   0   2   2   0   2   2   2   2   2   0   2   2   0
 MK-2-4                 2   2   2   0   0   0   0   2   0   0   0   0   2   2   2   0   0   0   0   2   2   0   2   2   2   2   2   0   2   0   2   0   0   2   2   0   2   2   0   0   0   0   2   0   2   0   2   0   2   0   0   0   2   0   0   2   2   2   2   2   2   2   0   2   2   2   0   2   0   2   2   0   0   2   0   2   2   2   0   2   2   2   2   2   2   2   2   2   2   2   0   2   2   0   2   2   0   0   2   0   2   0   2   0   2   0   2   2   0   2   0   2   2   0   0   0   2   0   0   0   0   0   0   2   0   0   0   2   0   2   2   2   2   0   2   2   0   2   2   2   0   2   2   2   2   2   2   0   0   0   2   0   0   0   0   0   0   0   0   0   0   2   2   2   0   0   0   2   2   2   0   0   2   2   2   2   0   0   0   2   2   2   0   0   0   0   0   0   2   2   0   2   2   2   2   0   0   2   2   0
 MK-2-5                 2   2   0   0   0   0   0   2   0   0   0   0   2   2   2   0   0   0   2   0   2   2   2   2   2   2   2   0   2   0   2   0   0   2   2   2   2   2   0   0   0   0   2   0   2   0   2   0   2   0   0   0   2   0   0   2   2   2   2   2   2   2   0   2   2   0   0   2   0   2   2   0   0   2   0   2   2   2   0   2   2   2   2   0   2   2   2   2   2   2   0   2   2   2   0   2   0   0   2   0   2   0   2   0   2   0   0   2   0   0   0   0   2   0   2   0   2   0   0   0   0   2   0   2   0   0   0   2   0   2   2   2   2   0   2   0   0   2   2   2   0   2   2   2   0   2   2   0   0   0   2   0   0   0   0   0   0   0   0   0   0   2   2   2   0   0   0   2   2   2   0   0   2   2   2   2   0   0   2   2   2   2   2   0   2   0   0   0   2   2   0   2   2   2   2   0   2   0   2   0
 MK-2-6                 2   2   0   0   0   0   0   2   0   0   0   0   2   2   2   0   0   0   2   0   2   2   2   2   2   2   2   0   2   0   2   2   0   2   2   2   2   2   0   0   0   0   2   2   2   0   2   0   2   0   0   0   2   0   0   2   2   2   2   2   2   2   0   2   2   0   0   2   0   2   2   0   0   2   0   2   2   2   2   2   0   2   2   0   2   2   2   2   2   2   0   2   2   2   0   2   0   0   2   2   0   0   2   0   2   0   0   0   0   0   0   0   2   0   2   0   2   2   0   0   0   2   0   2   0   0   0   2   0   2   2   2   2   0   2   0   0   2   2   2   0   0   2   2   0   2   2   0   0   0   2   2   0   2   0   0   0   0   0   0   0   0   2   2   0   0   2   2   2   2   0   0   2   2   2   2   0   0   2   2   2   2   2   0   2   0   0   0   2   2   2   2   2   2   2   0   2   0   2   0
 MK-2-7                 0   2   0   0   0   0   0   0   0   0   0   0   2   2   2   0   0   0   2   0   2   2   2   2   2   2   2   0   2   0   2   2   0   2   2   2   2   0   0   0   0   0   2   2   2   0   0   0   2   0   2   0   2   0   0   2   0   0   2   2   2   2   0   2   2   0   0   2   2   2   2   0   0   2   0   2   2   2   2   2   0   2   2   0   2   2   2   2   2   2   0   2   2   2   0   2   0   2   2   2   0   0   2   0   2   0   0   0   0   0   0   0   2   2   2   0   2   0   0   0   0   2   0   2   0   0   0   0   0   2   2   2   2   0   2   0   0   2   2   2   0   0   2   2   0   2   2   0   0   0   0   2   0   2   0   0   0   0   0   0   0   0   2   2   0   0   2   2   2   2   2   2   2   2   2   2   0   0   2   2   2   2   2   0   2   0   0   0   2   2   2   2   2   2   2   0   2   0   2   2
 MK-2-8                 0   2   0   0   0   0   0   0   0   0   0   0   2   2   2   0   0   0   2   0   2   2   2   2   2   2   2   2   2   0   2   2   0   2   2   2   2   0   0   0   2   0   0   0   2   0   0   0   2   2   2   0   2   0   0   2   0   0   0   2   2   2   0   2   2   0   0   2   2   2   0   0   0   2   0   2   2   2   2   2   0   2   2   0   2   2   2   2   2   2   0   2   2   2   0   0   0   2   2   2   0   0   2   0   2   0   0   0   0   0   0   0   2   2   2   0   2   0   0   0   0   2   0   2   0   0   0   0   0   2   2   2   2   0   2   0   0   2   2   2   0   2   2   2   0   0   2   0   0   0   0   2   0   2   0   0   0   0   0   0   0   0   0   2   0   0   0   2   0   2   2   2   2   2   2   2   0   0   2   2   2   2   2   0   2   0   0   0   2   2   2   2   2   2   2   0   2   0   2   2
 MK-2-9                 0   0   0   0   2   0   0   0   0   0   0   0   2   2   2   0   0   0   2   0   2   2   2   2   0   2   2   2   2   0   2   2   0   2   2   2   2   0   0   0   2   0   0   0   2   0   0   0   2   2   2   0   2   0   0   2   0   0   0   0   2   2   0   2   2   0   2   2   2   2   0   0   0   2   0   2   2   0   2   2   0   2   2   0   2   2   2   2   2   2   0   2   0   0   2   0   0   2   2   2   0   0   2   0   2   0   0   0   0   0   0   0   2   2   0   2   2   0   0   0   0   0   0   2   2   0   0   2   0   2   2   2   2   0   2   0   0   0   2   2   0   2   2   2   0   0   2   0   0   0   0   2   0   2   0   0   0   0   0   0   0   0   2   0   0   0   2   2   0   2   2   2   2   2   2   2   0   0   2   2   2   0   2   0   2   0   0   0   2   2   2   2   2   2   2   0   2   0   2   2
 MK-2-10                0   0   0   0   2   0   2   0   0   0   0   2   2   2   2   0   0   0   0   0   2   2   2   2   0   2   2   2   2   0   2   2   0   0   2   2   2   0   0   0   2   0   0   0   2   0   0   0   2   2   2   0   2   0   0   2   0   2   0   2   2   2   2   2   2   0   2   0   2   2   0   0   0   2   0   2   2   0   2   2   0   2   2   0   0   2   2   2   0   2   0   0   0   0   2   0   0   2   2   2   0   0   2   0   2   0   0   0   0   0   0   2   2   0   0   2   2   0   0   2   0   0   0   2   2   0   0   0   0   0   2   0   2   0   2   0   0   0   2   2   0   2   2   2   2   0   2   0   0   0   0   2   0   2   2   0   0   0   0   0   0   0   2   0   0   0   2   2   0   2   2   2   2   2   2   2   0   0   2   2   2   0   2   0   2   0   0   0   2   2   2   2   2   2   0   2   2   0   2   2
 MK-2-11                0   0   0   0   2   2   2   0   2   0   0   2   2   2   2   0   0   0   0   0   2   0   2   2   0   2   2   2   2   0   2   2   0   0   0   2   2   0   0   0   2   0   0   2   2   0   0   0   2   2   2   0   2   0   0   2   0   2   2   2   2   2   0   2   2   2   2   0   0   2   0   0   0   2   2   2   2   0   2   2   0   2   2   2   0   0   2   2   0   2   0   0   0   0   2   0   0   2   2   2   0   0   2   0   2   0   0   2   0   0   0   0   2   2   0   2   2   0   0   2   0   0   0   2   2   0   0   0   2   0   2   2   2   0   2   0   0   0   2   2   0   0   0   2   2   0   2   0   0   0   0   2   0   2   2   0   0   0   0   0   0   2   2   0   0   0   2   2   0   2   2   2   2   0   2   2   0   2   2   2   2   0   2   0   0   0   0   0   2   2   2   2   2   2   0   2   2   0   2   2
 MK-2-12                0   0   0   0   2   2   2   0   2   0   0   2   0   2   2   0   0   0   0   0   2   0   2   2   2   2   2   2   2   0   2   2   2   0   0   2   2   0   0   0   2   0   0   2   2   0   0   0   2   2   2   0   2   0   0   2   0   0   2   2   0   0   0   2   2   2   2   0   2   2   0   0   0   2   2   2   2   0   2   2   0   2   0   2   0   0   2   2   0   2   2   0   0   0   0   0   0   2   2   2   0   0   2   0   2   2   0   2   0   0   0   0   2   2   0   2   2   2   0   2   2   0   0   2   2   0   0   0   2   0   2   2   0   0   2   2   0   0   2   2   0   0   0   2   2   0   2   0   0   0   0   2   2   2   2   0   0   0   0   0   0   2   2   0   0   0   2   2   0   0   2   2   2   0   2   2   0   2   2   2   2   0   2   0   0   0   0   0   2   2   2   2   2   2   0   0   2   0   2   2
 MK-2-13                2   0   0   0   2   2   2   0   2   0   2   2   0   2   2   0   0   0   0   0   2   0   2   2   2   2   2   0   2   0   2   2   2   0   0   2   0   0   0   2   2   2   0   2   2   0   0   0   2   2   2   0   2   0   0   2   0   0   2   2   0   2   0   2   2   2   2   0   2   2   0   0   0   2   2   2   2   0   2   2   0   2   0   2   0   0   2   2   0   2   2   0   0   0   0   0   0   2   2   2   0   0   2   0   2   2   0   2   0   0   0   0   2   2   0   2   2   2   0   2   0   0   0   0   2   0   0   2   0   0   2   2   0   0   2   2   0   2   2   2   0   0   0   2   2   0   0   0   2   0   0   2   2   2   2   0   0   0   0   0   0   0   2   2   0   0   2   2   0   0   2   2   2   0   2   2   0   2   2   2   2   0   2   0   0   0   0   2   2   2   2   2   2   2   2   0   2   0   2   2
 MK-2-14                2   0   2   0   2   2   2   0   2   0   2   2   0   2   2   0   0   0   0   0   2   0   2   2   2   2   2   0   2   0   2   2   0   0   0   2   0   0   0   2   2   2   0   2   2   0   0   0   2   2   2   0   2   0   0   2   0   0   2   2   0   2   0   2   2   2   2   0   2   2   0   0   2   2   2   2   2   0   2   2   0   2   0   2   0   2   2   2   0   2   2   0   0   0   0   0   2   0   2   2   0   0   2   0   2   2   0   2   0   0   2   0   2   2   0   2   2   2   0   2   0   0   0   0   2   0   0   2   2   0   2   2   0   0   2   2   2   2   0   2   0   0   2   2   2   0   0   0   2   2   0   2   2   2   2   0   2   0   0   0   0   2   2   2   2   0   2   2   0   0   2   2   2   0   2   2   0   2   2   2   2   0   2   0   0   0   0   2   2   0   2   2   2   2   0   0   0   0   2   2
 MK-2-15                2   0   2   0   2   2   2   0   2   0   2   2   0   2   2   0   0   0   0   0   2   0   2   2   2   0   2   0   2   0   0   2   0   0   0   2   0   0   0   2   2   2   0   2   2   0   0   2   2   2   2   2   2   0   0   0   0   2   2   2   0   2   0   2   2   2   2   0   2   2   0   0   2   0   2   2   2   0   2   2   0   2   0   2   0   2   2   2   0   2   2   0   0   0   0   2   2   0   2   2   0   0   2   2   2   2   0   2   0   0   2   0   2   2   0   0   2   2   0   2   0   0   0   0   2   0   0   2   2   0   2   2   0   0   2   0   0   2   0   2   2   0   2   2   2   0   2   0   2   2   0   2   2   2   2   0   2   0   0   0   0   2   2   2   2   0   2   2   0   0   2   2   2   0   2   2   0   2   2   2   2   2   0   2   0   0   0   0   2   0   0   2   2   2   0   0   0   0   2   2
 MK-2-16                2   2   2   0   2   2   2   0   2   0   2   2   0   2   2   0   0   2   0   0   2   0   2   2   2   0   2   0   2   0   0   2   0   0   2   0   0   0   0   2   2   2   0   2   0   2   0   0   2   0   2   2   2   0   0   0   0   2   2   2   0   2   0   2   2   2   2   0   2   2   0   0   2   2   2   2   2   0   2   2   0   2   0   2   0   0   2   2   0   2   2   2   0   0   0   2   2   0   2   2   0   0   2   2   0   2   0   2   0   0   2   0   2   2   0   0   2   2   0   2   0   0   0   0   2   0   0   2   2   0   2   2   0   2   2   0   0   0   0   2   2   0   0   2   2   0   2   0   2   2   0   2   2   2   2   0   2   2   0   2   0   2   2   2   2   0   2   2   0   0   2   2   2   0   2   2   0   2   2   2   2   2   0   2   2   0   0   0   2   0   0   2   2   2   0   0   0   0   0   2
 MK-3-1                 2   2   0   2   2   2   2   0   0   2   0   2   0   2   0   0   0   2   2   0   2   0   2   2   0   0   2   0   2   0   0   0   2   2   0   0   2   0   0   2   2   2   0   0   0   2   2   2   2   0   0   2   0   2   2   2   2   2   2   0   0   0   0   2   2   0   0   2   2   2   2   2   2   2   0   0   0   2   0   0   2   2   2   2   0   0   0   0   0   0   2   0   0   0   2   0   2   0   2   2   0   0   0   0   0   0   2   0   0   2   2   2   2   0   2   2   0   0   0   0   2   2   0   0   0   2   2   0   2   2   2   0   2   0   2   0   2   2   2   0   2   0   2   0   0   0   2   0   2   2   2   0   0   0   2   0   2   0   2   2   0   2   0   2   2   2   2   0   0   0   2   0   0   0   0   2   0   2   2   2   0   2   0   0   0   0   0   0   2   2   2   2   2   2   0   2   0   0   0   2
 MK-3-2                 2   2   0   0   2   2   2   0   0   2   0   0   0   2   0   0   0   2   2   0   2   0   2   2   0   2   2   0   2   2   0   0   2   2   0   0   2   0   0   2   2   0   0   0   0   2   2   2   2   0   0   2   0   2   2   2   2   2   2   2   0   0   0   2   2   0   0   2   2   2   2   2   2   2   0   0   2   2   0   0   0   2   2   2   0   2   0   0   0   0   2   0   0   0   2   0   2   0   2   0   2   0   0   0   0   0   2   0   0   2   2   2   2   0   2   2   0   0   2   0   2   2   0   0   0   2   2   0   2   2   2   0   2   0   2   0   2   2   2   0   2   0   2   0   0   2   2   0   2   2   2   0   2   0   2   0   0   0   2   2   0   2   0   2   2   0   2   0   0   0   2   0   0   0   0   2   0   2   2   2   0   2   0   0   0   0   0   0   2   2   2   2   0   2   0   2   2   0   0   2
 MK-3-3                 2   0   0   0   2   2   2   0   0   2   0   0   0   2   0   2   0   2   2   0   2   0   2   2   0   2   2   2   2   2   0   0   2   2   0   0   2   0   0   2   2   0   0   0   0   2   2   2   2   0   0   2   0   2   2   2   2   2   2   2   0   0   0   2   2   0   0   2   2   2   2   2   2   2   2   0   2   2   0   0   0   2   2   2   0   2   0   2   0   0   2   0   0   0   2   0   2   0   2   0   2   0   0   0   0   0   0   0   0   2   2   2   2   0   2   2   0   0   2   0   2   2   2   0   0   2   0   0   2   2   2   0   2   0   2   0   2   2   2   0   2   0   2   0   0   2   2   0   2   2   2   0   2   0   2   0   0   0   2   2   0   2   0   2   2   0   2   0   0   2   2   0   0   0   2   2   0   2   2   2   0   2   0   0   0   0   0   0   2   2   2   2   2   2   0   2   0   0   0   2
 MK-3-4                 2   0   2   0   2   2   2   2   0   2   0   0   2   2   0   2   0   2   2   0   2   0   2   2   2   2   2   2   2   2   0   0   2   0   0   0   2   0   0   2   2   0   0   0   0   2   2   2   2   0   0   2   0   2   2   2   0   2   2   2   0   0   0   0   2   0   0   2   2   2   2   2   2   2   2   0   2   2   0   0   0   2   2   2   0   2   0   2   0   0   2   0   0   0   2   0   2   0   2   0   2   0   0   0   0   0   0   2   0   0   2   2   2   0   2   2   0   0   2   0   2   2   2   0   0   2   0   0   0   0   2   0   2   0   2   0   2   2   0   0   2   0   2   0   0   2   2   0   2   2   0   0   2   0   2   0   0   0   2   2   0   2   2   2   2   2   2   0   0   2   2   0   0   0   2   2   0   2   2   2   0   2   0   0   0   0   0   0   2   2   2   2   2   2   2   2   0   0   0   2
 MK-3-5                 0   0   2   0   2   2   2   2   0   2   0   0   2   0   0   2   0   2   2   0   2   0   2   2   2   2   2   2   2   2   0   2   0   0   0   0   2   2   0   2   0   0   0   0   0   2   2   2   2   0   0   2   0   2   2   2   2   2   2   0   2   0   0   0   2   0   0   2   2   2   2   2   0   2   2   0   2   2   0   0   0   2   2   2   0   2   0   2   0   0   2   0   0   0   2   0   2   0   0   0   2   0   0   0   2   0   0   2   0   0   2   2   2   0   2   2   0   0   2   0   2   2   2   0   0   2   0   2   0   0   2   0   2   0   2   2   2   2   0   0   0   0   2   0   0   0   2   0   2   2   0   0   2   0   2   0   0   0   2   2   2   2   2   2   2   2   2   0   2   2   2   0   0   0   2   2   0   2   0   2   0   2   2   2   0   0   0   0   2   2   2   2   2   2   2   2   0   0   0   2
 MK-3-6                 0   0   2   0   2   2   2   0   0   2   0   0   2   0   2   2   0   2   2   0   2   0   2   2   2   2   2   2   2   2   0   2   0   0   0   0   2   2   0   2   0   0   0   0   0   2   2   0   2   0   0   2   0   2   2   2   2   2   2   0   2   0   0   2   2   0   0   2   2   2   2   2   0   2   2   0   2   2   2   0   0   2   2   2   0   2   0   2   0   0   2   2   0   0   2   0   2   0   0   0   2   0   0   0   2   0   0   2   2   0   0   0   2   0   2   2   2   0   2   0   2   2   0   0   0   2   0   2   0   0   2   0   2   2   2   2   2   2   2   2   0   0   2   0   0   0   2   0   2   2   0   0   2   0   2   0   0   0   2   2   2   2   0   2   2   2   2   0   2   2   0   0   0   0   2   0   0   2   0   2   0   2   2   2   0   0   0   0   2   2   2   2   2   2   2   2   0   0   0   2
 MK-3-7                 2   0   2   0   2   2   2   0   0   2   0   0   2   0   2   2   0   2   2   0   2   0   2   2   2   2   2   2   2   2   0   2   0   0   0   0   2   2   0   2   0   0   0   0   0   2   2   0   2   0   0   2   0   2   0   2   2   2   2   0   2   0   0   2   2   0   0   0   0   2   2   2   0   2   2   0   2   2   2   0   0   2   0   2   0   2   0   2   0   0   2   2   0   2   2   0   2   0   0   0   2   0   0   0   2   2   0   2   2   0   0   0   2   0   2   2   2   0   2   0   0   2   0   0   2   2   0   2   2   0   2   0   2   2   2   2   2   2   2   2   0   0   0   0   0   0   2   0   2   2   0   0   2   0   2   0   0   0   2   2   2   2   0   0   0   2   2   0   2   2   0   0   0   0   2   0   0   2   0   2   2   2   2   2   0   0   0   0   2   2   2   2   2   2   2   2   0   2   0   0
 MK-3-8                 2   0   0   0   0   0   2   0   0   2   0   2   2   0   2   2   2   0   2   0   2   0   2   2   2   2   2   2   2   2   0   0   0   0   0   0   2   2   0   2   2   0   0   0   0   2   2   0   2   0   2   2   0   2   0   2   2   2   2   0   2   0   0   2   2   0   2   2   0   2   2   2   0   2   2   2   2   2   2   0   0   2   0   2   0   2   0   2   0   2   2   2   0   2   2   0   2   0   0   0   2   0   0   0   2   2   0   2   2   0   0   0   2   0   2   2   2   2   0   0   0   2   0   0   2   0   2   2   2   0   2   0   2   2   0   2   0   2   0   2   0   0   0   0   2   0   2   0   2   2   0   0   2   0   2   0   0   0   2   2   0   2   0   0   0   2   2   0   2   2   0   0   0   0   2   0   0   2   0   2   0   2   2   2   0   0   2   0   2   2   2   2   2   2   2   2   0   2   0   0
 MK-3-9                 2   0   0   0   0   0   2   0   0   2   0   2   2   0   2   2   2   2   0   0   2   0   2   2   2   2   2   2   0   2   0   0   0   2   0   0   2   2   0   2   2   2   0   0   0   2   2   0   0   0   2   0   2   2   0   2   2   2   2   0   2   0   0   2   2   0   2   2   0   2   2   2   0   2   2   2   0   2   2   0   0   2   0   0   0   2   0   2   0   0   2   2   0   2   2   0   0   0   0   0   2   0   0   0   2   2   0   2   2   0   0   0   0   0   0   2   2   2   0   0   0   2   0   2   2   0   2   2   0   0   2   0   0   2   0   2   0   2   0   2   0   2   2   0   2   0   2   0   2   2   0   0   2   0   2   0   0   0   2   2   0   2   0   0   0   2   2   0   2   2   0   0   0   0   2   0   0   2   0   2   2   2   2   0   0   0   2   0   2   2   2   2   2   2   2   2   0   2   0   0
 MK-3-10                2   0   2   0   0   0   0   0   0   2   2   2   2   2   2   2   2   2   0   2   0   0   2   2   2   0   2   2   0   2   0   0   0   2   0   0   2   2   2   2   2   2   0   0   0   2   2   0   0   0   2   0   2   0   0   2   0   2   2   0   2   0   0   2   2   0   2   2   0   2   2   2   0   2   0   2   0   2   2   0   0   2   0   0   0   2   0   2   0   0   2   2   0   2   2   0   0   0   0   0   2   0   0   0   0   2   0   2   0   0   0   0   0   0   0   2   2   0   0   0   2   2   0   2   2   0   2   2   0   2   2   0   2   2   2   2   0   2   0   2   0   2   2   0   2   0   2   0   2   2   0   0   2   0   2   0   0   0   2   2   0   2   0   0   0   2   2   0   2   2   0   0   0   0   2   0   2   2   0   2   2   2   2   0   0   0   2   0   2   2   2   0   2   2   2   2   0   2   0   0
 MK-3-11                2   0   2   0   0   0   0   0   0   2   2   0   2   2   2   2   2   2   0   2   0   0   2   2   2   0   2   2   0   2   0   0   0   2   0   0   2   2   0   2   2   2   0   0   0   2   2   0   0   0   2   2   2   0   0   0   0   2   2   0   2   0   0   2   2   0   2   0   0   2   2   2   0   2   0   2   0   2   2   0   0   2   0   0   0   2   0   2   0   0   2   2   0   2   2   0   0   0   0   0   2   0   0   0   0   2   0   2   0   0   0   0   0   2   0   2   2   0   0   0   2   2   0   2   2   0   2   2   0   2   2   0   2   2   2   2   0   2   0   2   0   2   2   0   2   0   2   0   2   2   0   2   2   0   2   0   0   0   2   2   0   2   2   0   0   2   2   0   2   2   0   0   0   0   2   0   2   2   0   2   0   2   2   0   0   0   2   0   2   2   2   0   2   2   0   2   0   2   0   0
 MK-3-12                0   0   2   2   0   0   0   0   0   2   2   0   2   2   2   0   2   2   0   2   0   0   2   0   0   0   2   2   0   2   0   0   0   0   2   0   2   2   0   2   2   2   0   0   0   2   2   0   0   0   2   2   0   0   0   0   0   2   2   0   2   0   0   2   2   0   2   0   0   2   2   2   0   2   0   2   0   2   2   0   0   2   0   0   0   2   0   2   0   0   2   2   0   2   2   0   0   0   0   0   0   0   0   0   0   2   2   2   2   0   0   0   2   2   2   2   2   0   0   0   2   2   0   2   2   0   2   2   2   2   2   0   2   2   2   2   0   2   0   0   0   2   2   0   2   0   2   2   2   2   0   2   2   0   0   0   0   0   2   2   0   2   2   0   0   2   2   0   2   2   0   0   0   0   2   0   2   2   0   2   0   2   2   0   0   0   2   0   0   2   2   0   2   2   2   2   0   2   0   0
 MK-3-13                0   0   2   2   0   0   0   0   0   2   0   0   2   2   2   0   2   2   0   2   0   0   0   0   0   0   2   2   0   2   0   0   0   0   2   0   2   2   0   2   2   2   2   0   2   2   2   0   2   0   2   2   0   0   0   0   0   2   2   0   2   0   0   0   2   2   2   0   0   2   2   2   0   2   0   2   0   2   2   2   0   2   0   0   2   2   0   2   2   0   0   2   0   0   2   0   0   0   0   2   0   0   0   0   0   2   2   0   0   0   0   0   0   2   2   2   0   0   0   0   2   2   0   2   2   2   2   2   2   2   2   0   2   2   2   2   0   2   0   0   0   2   2   0   2   0   2   2   2   2   0   0   2   0   0   0   0   2   2   2   0   2   2   0   2   2   2   0   0   2   0   0   0   0   2   0   2   2   0   2   0   0   2   0   0   0   2   0   0   2   2   0   2   2   2   2   0   2   0   0
 MK-3-14                0   0   2   2   0   0   0   0   0   2   0   0   2   2   2   0   2   2   0   2   0   0   0   0   0   0   0   2   0   2   0   0   0   0   2   0   2   0   0   2   2   0   2   2   2   2   2   0   2   0   2   2   0   0   0   0   0   2   0   0   2   0   0   2   2   2   2   0   0   2   2   2   2   2   0   2   0   2   2   2   0   2   0   0   2   2   0   0   2   0   0   2   2   0   2   2   0   2   0   2   0   0   0   0   0   2   2   0   0   0   0   2   0   2   2   2   0   0   0   0   2   0   0   2   2   2   2   2   2   2   2   0   0   2   2   0   0   2   0   0   0   2   2   0   2   0   2   2   2   2   0   0   2   2   0   0   0   2   2   2   0   2   0   0   2   2   2   0   0   2   0   0   0   0   0   0   2   2   2   2   0   0   2   0   0   0   2   0   0   2   2   0   2   2   2   2   0   2   0   0
 MK-3-15                0   0   2   2   0   0   0   2   2   2   0   0   2   2   2   0   2   2   0   2   0   0   0   0   0   0   0   0   2   2   2   0   0   0   2   0   2   0   0   2   2   0   2   2   2   0   0   2   2   0   2   2   0   0   0   0   0   2   0   0   2   0   0   2   2   2   2   0   0   2   0   2   2   2   0   2   0   2   2   2   0   0   0   0   2   2   0   0   0   2   0   2   2   0   2   2   0   2   0   2   0   0   0   0   0   2   2   0   0   0   0   2   0   0   2   2   0   0   0   0   2   0   0   2   2   2   2   2   2   2   2   0   0   2   2   0   0   2   0   0   0   2   0   2   2   0   2   2   2   2   0   0   2   2   0   0   0   2   2   2   0   2   0   0   2   2   0   0   0   2   2   0   0   0   0   0   2   2   2   2   0   0   2   0   0   0   2   0   0   2   2   0   2   2   2   2   2   2   0   0
 MK-3-16                0   0   2   2   0   0   0   2   2   2   2   0   0   2   2   0   2   2   2   2   0   0   0   0   0   2   0   0   2   2   2   2   0   0   2   0   2   0   0   2   0   2   2   0   2   0   0   2   2   0   2   2   0   0   0   0   0   2   0   0   2   0   0   2   2   2   2   0   0   2   0   2   2   2   0   2   0   2   2   2   0   0   2   0   2   2   0   0   0   2   2   2   2   0   2   2   0   2   0   2   0   0   2   0   2   2   2   0   0   0   0   2   0   0   2   2   0   0   0   0   2   0   2   2   0   2   2   2   2   0   2   0   0   2   2   0   0   2   0   0   2   2   0   2   0   0   2   2   2   2   0   0   2   2   0   0   0   2   2   2   2   2   2   0   2   2   0   0   2   2   2   0   0   0   0   0   2   2   2   2   0   0   2   2   0   2   2   0   2   2   2   0   2   2   2   2   2   2   0   0
 MK-4-1                 2   2   0   0   0   0   2   2   0   2   2   0   2   0   2   2   2   2   2   0   0   2   0   0   2   2   2   2   0   2   2   2   0   0   0   0   0   0   2   0   2   0   2   0   2   0   2   2   2   2   0   2   0   0   2   0   2   0   2   0   0   2   0   0   2   0   2   2   2   2   0   2   2   0   0   2   2   0   0   0   2   2   2   2   0   0   0   0   2   2   0   2   0   2   0   2   2   0   0   2   2   2   2   0   0   0   2   0   2   0   0   0   0   2   2   0   2   2   0   2   0   0   2   2   2   0   2   2   2   2   0   0   0   2   2   0   2   0   2   2   0   0   0   0   2   0   2   2   2   2   2   2   2   0   0   2   2   2   2   0   2   0   0   2   2   0   2   2   2   2   2   2   0   0   0   0   0   2   2   2   0   2   0   0   0   0   2   2   0   2   2   0   2   2   0   2   2   0   2   2
 MK-4-2                 2   2   0   0   0   2   2   2   0   2   2   0   2   2   2   2   0   2   2   0   0   2   0   0   2   0   2   2   0   2   2   2   2   2   0   0   0   0   0   0   0   0   2   0   2   0   2   2   2   2   0   0   0   0   2   0   2   0   0   0   0   2   0   0   2   0   2   2   2   2   2   2   2   2   0   2   0   0   0   0   2   0   2   2   0   0   0   0   2   0   0   2   0   2   2   2   0   0   0   2   2   2   2   0   0   0   2   0   2   0   0   0   0   2   2   0   2   2   0   2   2   0   2   2   2   2   2   2   2   2   0   0   0   2   2   0   2   0   2   2   0   0   0   0   2   0   2   2   2   2   2   2   2   0   0   2   2   2   2   0   2   0   0   2   2   0   2   2   2   2   2   2   0   0   0   0   0   2   2   2   0   2   0   0   0   0   2   2   2   2   2   0   2   2   2   2   2   0   2   0
 MK-4-3                 0   2   2   0   0   0   0   2   0   2   2   0   2   2   2   2   0   2   2   0   0   2   0   0   2   0   2   2   2   0   2   2   2   2   0   0   0   0   0   0   0   0   2   0   0   0   2   2   2   2   0   0   0   0   2   0   2   0   0   0   0   2   0   0   2   0   2   2   2   2   2   2   2   2   0   2   0   0   0   0   2   0   2   2   0   0   0   0   2   0   0   2   2   2   2   2   0   0   0   2   2   2   2   0   0   0   2   2   2   0   0   0   0   2   2   0   0   2   0   0   0   0   2   2   2   2   2   2   2   2   0   0   0   2   2   0   2   0   2   2   0   0   0   0   2   0   2   2   2   0   2   2   2   0   0   2   0   2   2   0   2   0   0   2   2   2   2   0   2   2   2   2   0   0   0   0   0   2   2   2   0   2   0   0   0   0   0   2   2   2   2   0   2   2   2   2   2   0   2   0
 MK-4-4                 0   2   2   0   0   0   0   2   0   2   2   0   2   2   2   2   0   0   2   0   0   2   0   0   2   0   2   2   2   0   2   2   2   2   2   0   0   0   0   0   0   0   2   0   0   0   2   2   0   2   0   0   0   0   2   0   2   0   0   0   0   2   0   0   2   2   2   2   2   2   2   2   2   0   0   2   0   0   0   0   2   0   2   0   2   0   0   0   2   0   0   2   2   2   2   2   0   0   0   2   2   2   2   0   0   2   2   0   2   0   2   2   0   0   2   0   0   2   0   0   0   0   2   2   2   2   2   2   2   2   2   0   0   2   2   0   2   2   0   2   0   0   0   0   0   0   2   2   2   0   2   2   2   0   0   2   0   2   2   0   0   0   0   2   0   2   2   0   2   0   2   0   0   0   0   0   0   2   2   2   0   2   2   0   0   0   2   2   0   2   2   0   2   2   2   2   0   0   2   0
 MK-4-5                 0   2   2   0   0   0   0   2   0   2   2   2   2   2   2   2   0   2   2   0   0   0   0   0   2   0   2   2   2   0   2   0   0   2   2   0   0   2   0   2   0   0   2   0   0   0   2   2   0   2   0   0   0   0   2   0   0   0   0   0   0   2   2   0   2   2   2   2   2   2   2   2   0   0   0   2   0   0   0   0   2   0   2   0   2   0   0   0   2   0   0   2   2   2   2   2   0   0   0   0   2   2   2   0   0   2   2   0   0   0   2   2   0   2   2   0   0   2   2   0   2   0   2   2   2   0   2   2   2   2   2   0   0   2   0   0   2   2   0   2   0   2   0   0   0   0   2   2   2   0   2   2   2   0   0   2   0   2   2   0   0   0   0   2   0   2   2   0   2   0   2   2   2   2   0   0   0   2   2   2   0   2   2   0   0   0   2   2   0   2   2   0   2   2   2   2   0   0   2   2
 MK-4-6                 0   2   2   0   0   0   0   2   0   2   2   2   2   2   2   2   2   2   2   0   2   0   0   0   0   0   0   2   2   0   2   0   0   2   2   0   0   2   0   2   0   0   2   0   0   0   2   2   0   2   0   0   0   2   2   0   0   0   0   2   0   2   2   0   2   2   2   0   2   2   2   2   0   0   0   0   0   0   0   0   0   2   2   0   2   2   0   0   2   0   0   2   2   2   2   2   0   0   0   0   2   2   2   0   0   2   2   0   0   0   2   2   0   2   2   0   0   2   2   0   2   0   2   2   2   0   2   2   2   2   2   0   0   2   2   0   2   2   0   2   0   2   0   0   0   0   2   2   2   0   2   2   2   0   0   2   0   2   2   0   0   0   0   2   0   2   0   0   2   0   2   2   2   0   0   0   0   2   2   2   0   2   2   0   0   0   2   2   0   2   0   2   2   0   0   2   0   0   2   2
 MK-4-7                 0   2   0   0   0   2   0   2   0   2   2   2   2   2   2   2   2   2   2   0   2   2   0   0   0   0   0   0   2   2   2   2   2   2   2   0   0   2   0   2   0   0   0   0   0   0   2   2   0   2   0   0   0   2   2   0   0   0   0   2   0   2   2   0   2   2   2   0   2   2   2   2   0   0   0   0   0   0   2   0   0   2   0   2   2   2   0   0   2   0   0   2   2   2   2   2   0   0   0   0   2   2   0   0   0   2   2   0   0   0   2   2   2   2   2   0   0   2   2   0   2   0   2   2   2   0   2   2   2   2   2   2   0   2   0   0   2   2   0   2   0   2   0   0   0   0   2   2   2   2   2   2   2   0   0   2   0   2   2   0   2   0   2   2   0   2   0   0   2   0   2   0   2   0   0   0   0   2   2   2   0   2   2   0   0   0   2   2   0   2   0   2   2   0   0   2   0   0   2   2
 MK-4-8                 0   0   0   0   0   2   0   2   0   2   2   2   2   2   2   2   2   2   0   0   2   2   0   0   0   0   0   0   2   2   2   0   2   2   2   0   0   2   0   2   0   2   0   0   0   0   2   2   0   2   0   0   0   2   2   0   0   0   0   2   0   2   2   0   2   2   2   2   2   2   2   2   0   0   0   0   0   0   2   0   0   0   2   2   2   2   0   0   2   0   0   2   2   2   2   2   0   0   0   0   2   0   0   0   0   0   2   2   0   0   2   2   2   2   2   0   0   2   2   0   2   2   2   2   2   0   2   0   2   2   2   0   0   2   0   2   2   2   0   2   0   2   0   0   2   0   2   0   2   2   2   2   2   0   0   2   0   2   2   0   2   0   2   2   0   2   0   2   2   0   2   0   2   0   0   0   0   2   2   2   0   2   2   2   0   0   2   2   0   2   0   2   2   0   0   2   0   0   2   2
 MK-4-9                 0   0   0   0   0   2   0   2   0   2   2   2   2   0   2   0   2   2   0   0   2   2   0   0   0   0   0   0   2   0   2   0   2   2   2   0   2   2   0   2   0   2   0   0   0   0   2   2   0   2   0   0   0   2   2   2   0   0   0   2   2   2   0   0   2   2   2   2   2   2   2   2   2   0   0   0   0   0   2   0   0   0   2   2   2   2   0   0   2   0   0   2   2   2   2   0   0   0   0   0   2   0   0   0   0   0   2   2   0   0   2   2   2   2   2   0   0   2   2   0   2   2   2   2   2   0   2   0   2   2   2   0   0   2   0   0   2   2   0   2   0   0   0   0   2   0   2   0   2   0   2   0   2   0   2   2   2   2   2   0   2   0   2   2   0   2   0   2   2   2   2   0   2   0   0   0   2   2   0   2   0   2   2   2   0   0   2   2   0   0   0   2   2   0   0   2   0   0   2   2
 MK-4-10                0   0   0   0   0   0   0   2   0   0   2   2   2   0   0   0   2   2   0   2   2   0   0   0   0   2   0   0   2   0   2   0   2   2   2   0   2   2   0   2   0   2   0   2   2   0   0   2   0   2   2   0   0   2   2   2   0   2   2   2   0   0   0   0   2   2   2   2   2   2   2   2   2   0   0   0   0   0   2   0   0   0   2   2   2   0   0   2   2   0   0   2   2   2   2   0   0   0   0   0   2   0   0   0   0   0   0   2   0   0   2   2   2   2   2   0   0   2   2   0   2   2   2   2   2   0   2   0   2   2   2   0   0   2   0   0   2   2   0   2   0   0   0   0   2   2   2   0   2   0   2   0   2   0   2   2   2   2   2   0   2   0   2   2   0   0   0   0   2   2   2   0   2   0   0   0   2   2   0   2   0   2   2   2   0   0   2   2   0   0   0   2   2   0   2   2   0   0   2   2
 MK-4-11                0   0   0   0   0   0   0   2   0   0   2   2   0   2   0   0   2   0   0   2   2   0   0   0   0   2   0   0   0   0   2   0   2   2   2   2   2   2   0   2   0   2   2   2   2   2   2   2   0   2   2   0   0   2   2   2   0   2   2   2   0   0   0   0   2   2   2   2   2   0   2   2   2   0   0   0   0   0   2   0   0   0   2   0   2   0   0   2   2   0   0   2   2   2   0   0   0   0   0   2   2   0   0   0   0   0   0   2   0   0   2   2   2   2   0   0   0   2   2   0   0   2   2   2   2   0   2   0   2   2   2   2   0   2   0   2   2   2   0   2   0   0   2   0   2   2   2   0   2   0   2   0   2   0   2   2   2   2   2   0   2   0   2   2   0   0   0   0   2   2   2   0   2   0   0   0   2   2   0   2   0   2   2   2   0   0   2   0   0   0   0   2   2   0   2   2   0   0   2   2
 MK-4-12                2   0   0   0   0   0   0   2   0   0   2   2   0   2   0   0   2   0   2   2   2   0   0   0   0   2   0   0   0   0   2   0   2   2   2   2   2   2   0   2   0   2   2   0   2   2   2   2   0   0   0   0   0   2   2   2   0   2   2   2   0   0   0   0   2   2   2   2   2   0   2   0   2   0   0   0   0   0   2   0   2   0   2   2   0   0   0   2   2   0   0   2   2   2   0   0   2   0   2   2   2   2   0   0   0   0   0   2   0   0   2   2   2   2   0   0   0   2   2   0   0   2   2   2   2   0   2   0   2   2   2   2   0   2   0   2   2   2   0   2   0   0   2   0   2   2   2   0   2   0   2   0   0   0   2   2   2   2   2   0   2   0   2   2   0   0   0   0   2   2   2   0   0   0   0   2   2   2   0   2   0   2   2   2   0   0   2   0   0   0   0   2   2   0   2   2   0   0   2   2
 MK-4-13                0   0   0   0   0   0   0   2   0   0   2   2   0   2   0   0   2   0   2   2   2   0   0   0   0   2   0   0   0   0   2   0   0   2   2   2   2   2   0   0   0   2   2   0   2   0   2   2   0   0   0   0   0   2   2   2   0   2   2   2   2   0   0   0   2   2   2   2   2   0   2   0   2   0   0   0   0   0   2   0   2   0   2   2   0   0   0   2   2   0   2   2   2   2   0   0   2   0   2   2   2   2   0   0   0   0   0   2   0   2   2   2   2   2   0   0   2   2   2   0   0   2   0   2   2   0   2   0   2   2   2   2   0   2   0   2   0   2   0   2   0   0   2   0   2   0   2   0   0   0   0   2   0   0   0   2   2   2   2   0   2   0   2   2   2   0   0   0   2   2   2   0   2   0   0   2   2   2   0   0   0   0   2   2   0   0   2   0   0   0   0   2   2   0   2   2   0   0   2   2
 MK-4-14                0   0   0   0   0   0   0   2   0   0   2   2   2   2   0   0   2   0   2   2   2   0   0   0   0   2   0   0   0   0   2   0   0   2   2   2   2   2   0   0   2   2   2   2   2   0   2   2   0   2   0   0   0   2   0   2   0   2   0   2   2   0   0   0   2   0   2   0   2   0   2   0   2   0   0   0   0   0   2   0   2   0   0   2   0   0   0   0   2   0   0   2   2   2   0   0   2   0   2   2   2   2   0   0   0   2   0   2   0   2   2   2   2   2   0   0   0   2   2   0   0   0   0   2   2   2   2   0   2   2   2   0   0   2   0   2   0   2   0   2   0   0   0   0   2   0   2   0   2   0   0   0   0   0   2   2   2   2   0   2   2   0   2   2   2   2   0   0   2   2   2   0   2   0   0   2   2   2   0   2   0   0   2   2   0   0   2   0   0   0   0   2   2   0   2   2   0   0   2   2
 MK-4-15                0   2   0   0   0   0   0   2   0   0   2   2   2   2   0   0   2   0   2   2   2   0   0   0   2   2   0   0   0   0   2   0   0   2   2   2   2   2   0   0   2   2   2   2   0   0   2   2   0   2   0   0   0   2   0   2   0   2   2   2   2   2   0   0   2   0   2   0   2   0   2   2   2   0   0   0   0   0   2   0   2   0   0   2   0   2   0   0   2   0   0   2   2   2   2   0   2   0   2   2   2   2   0   0   0   2   2   2   0   2   2   2   2   2   0   0   0   2   2   2   0   0   0   2   2   0   2   0   0   2   2   0   0   2   0   2   0   2   2   2   0   0   0   0   2   0   2   2   2   0   0   0   0   2   2   2   2   2   0   2   0   0   2   2   2   2   0   0   2   2   0   0   2   0   0   2   2   2   0   2   0   0   2   0   0   0   2   0   0   0   0   2   2   0   2   2   0   2   2   2
 MK-4-16                0   2   2   0   0   0   0   2   0   0   2   0   2   2   2   0   2   0   2   2   2   0   0   2   2   2   0   0   0   0   2   0   0   2   2   2   2   2   0   2   2   2   2   2   2   0   0   2   0   2   0   0   0   0   0   0   0   2   2   2   2   2   0   0   2   0   2   0   2   0   2   2   2   0   2   0   0   2   2   0   2   0   0   2   0   0   0   0   2   0   0   2   2   2   2   0   2   0   2   2   2   2   0   0   0   2   2   2   0   2   2   2   2   2   0   0   2   2   2   2   0   0   0   2   0   0   2   0   0   2   2   0   0   2   0   2   0   2   0   2   0   0   0   0   0   0   2   2   2   0   0   2   0   2   2   2   2   2   0   2   0   0   2   2   2   2   0   0   2   2   0   0   2   0   0   2   2   2   0   2   0   0   2   0   0   0   2   2   0   0   0   2   2   0   2   2   0   2   2   2
 MK-5-1                 2   2   2   2   2   0   2   0   2   0   2   2   0   2   2   2   2   0   0   2   0   2   2   2   2   2   0   2   2   0   0   2   0   0   0   2   2   2   0   2   0   2   2   2   0   0   0   0   0   0   0   0   2   0   2   0   0   2   2   0   2   2   2   2   2   2   2   2   0   0   2   2   2   2   2   0   2   2   2   2   0   0   0   2   2   0   2   2   2   2   0   2   2   2   2   2   0   0   0   2   0   0   0   2   2   2   0   0   2   2   0   0   2   0   0   0   2   0   0   2   2   0   2   0   2   2   2   0   0   0   0   0   2   0   2   0   2   0   2   0   2   0   0   0   0   0   0   0   0   2   2   0   0   2   0   2   0   0   0   0   2   2   2   0   2   0   0   0   2   0   2   2   2   2   0   2   2   0   2   2   2   0   0   0   2   2   2   0   0   2   2   0   2   0   0   0   2   0   0   2
 MK-5-2                 2   2   2   2   2   0   2   0   2   2   2   2   0   2   2   2   2   0   0   2   2   2   0   2   2   2   0   2   2   0   2   2   0   0   0   2   2   2   0   2   0   2   2   2   0   0   0   0   0   0   0   0   2   0   2   0   0   2   2   0   2   2   2   2   0   2   2   2   0   2   2   2   2   2   0   0   2   2   2   2   0   0   0   2   2   0   2   2   2   2   0   2   2   2   2   2   0   0   0   0   0   0   0   0   2   2   0   0   2   2   0   0   2   0   0   0   2   0   0   2   2   0   2   2   2   2   2   0   0   0   0   0   2   0   0   0   2   0   2   2   2   0   0   0   0   0   0   0   0   2   2   0   0   2   0   2   0   0   0   0   2   2   2   0   2   0   0   0   2   2   2   2   2   2   0   2   2   2   2   2   2   0   0   0   2   2   2   0   2   2   2   0   2   0   0   0   2   0   0   2
 MK-5-3                 2   2   2   2   2   0   2   0   0   2   2   2   0   2   2   2   2   0   0   2   2   2   0   2   2   2   0   2   2   0   2   0   0   0   0   2   2   2   0   2   0   2   2   0   0   0   2   0   0   0   2   0   2   0   2   0   0   2   2   0   2   2   0   2   0   2   2   0   2   2   2   2   2   2   0   0   2   2   2   2   0   0   0   2   2   0   2   2   2   2   0   2   2   2   2   2   2   0   0   0   0   0   0   2   2   2   0   0   2   2   0   0   0   0   0   0   2   0   0   2   2   0   2   2   2   2   2   0   0   0   2   0   2   0   0   0   2   0   2   2   2   0   0   0   0   0   0   0   0   0   2   0   0   2   0   2   0   0   2   0   2   0   2   0   2   0   0   0   2   2   2   2   2   2   0   0   2   2   2   2   2   0   0   0   2   0   2   0   2   2   2   2   2   0   0   0   2   2   2   2
 MK-5-4                 2   2   2   2   2   2   2   0   2   2   2   2   0   2   2   0   2   0   0   2   2   2   0   2   0   2   0   2   2   0   2   0   0   0   0   2   2   2   0   2   0   2   2   0   0   0   2   0   0   2   2   0   2   0   2   0   0   2   2   0   2   2   0   2   0   2   2   0   2   2   2   2   2   2   0   0   2   2   2   2   0   0   0   2   2   0   2   2   2   2   0   2   2   2   2   2   2   0   0   0   0   0   2   2   2   2   0   0   2   2   0   0   0   0   0   0   2   0   0   2   2   0   2   2   2   2   2   0   0   0   2   0   2   0   0   0   2   0   2   2   2   2   0   0   0   0   0   0   0   0   2   0   0   2   0   2   0   0   0   0   2   0   2   0   2   0   0   0   2   2   2   2   2   2   0   0   2   2   2   2   2   0   0   0   0   0   2   0   2   2   0   2   2   0   2   0   2   2   2   0
 MK-5-5                 2   2   2   2   2   2   0   0   2   2   2   2   0   2   2   0   2   0   0   2   2   2   0   2   0   2   0   2   2   0   2   0   0   0   0   2   2   2   0   2   0   0   2   2   0   0   2   0   0   2   2   0   2   2   2   2   0   2   2   0   2   2   0   2   0   2   2   0   2   2   2   2   2   2   0   0   2   2   2   0   0   0   0   2   2   0   2   2   2   2   0   2   0   2   2   2   2   0   0   0   0   0   2   2   2   2   0   0   2   2   0   0   0   0   0   0   2   0   0   2   2   0   2   2   2   2   2   0   0   0   0   0   2   2   0   0   2   2   2   2   2   2   0   0   0   0   0   0   0   0   0   0   0   2   0   2   0   2   0   0   2   0   2   0   2   0   2   2   2   2   2   2   2   0   0   0   2   2   2   2   2   0   0   0   0   0   2   0   2   2   0   2   0   0   2   2   2   2   2   0
 MK-5-6                 2   2   2   0   2   2   0   0   2   2   2   2   0   0   2   0   2   0   0   2   2   2   0   2   0   2   0   2   2   0   2   0   2   0   0   2   2   2   0   2   0   0   2   2   0   0   2   0   0   2   2   0   2   2   2   0   2   2   2   2   2   2   0   2   0   2   2   0   2   2   2   2   2   2   0   0   2   2   0   0   0   0   0   2   0   0   2   2   2   2   0   2   0   0   2   2   0   2   0   0   0   0   2   2   2   2   2   0   2   2   2   0   0   0   0   0   2   0   0   2   2   0   2   2   2   2   2   0   0   0   0   0   2   2   0   2   0   2   2   2   0   2   0   0   0   0   0   0   0   2   0   0   0   2   0   2   0   2   0   0   2   0   2   2   2   0   2   0   2   2   2   2   2   0   0   0   2   2   2   2   2   0   0   0   0   0   2   0   2   2   0   2   0   0   2   2   2   2   2   0
 MK-5-7                 2   2   2   0   2   2   0   0   2   2   2   2   0   0   0   0   2   0   0   2   0   2   0   2   0   2   0   2   2   0   2   0   2   0   0   2   2   2   0   2   2   0   2   2   0   0   2   0   0   2   2   0   2   0   2   0   2   2   2   2   2   2   0   2   0   2   2   0   2   2   2   2   2   2   0   0   2   2   0   0   0   0   0   2   0   0   2   2   2   2   0   2   0   0   2   2   0   2   0   0   2   0   0   2   2   0   2   2   2   2   2   0   0   0   0   0   2   0   2   2   2   0   2   2   2   2   2   0   0   0   0   0   0   2   0   2   0   2   2   2   0   2   0   0   0   0   2   0   0   2   0   0   0   2   0   2   0   2   0   0   0   0   2   0   2   0   2   2   2   2   2   2   2   0   0   0   2   0   2   2   2   0   0   0   0   0   2   0   0   2   0   2   0   2   2   2   2   2   2   2
 MK-5-8                 2   2   2   0   2   2   0   0   2   0   2   2   0   0   0   0   2   0   2   2   0   2   0   2   0   2   0   2   2   0   2   0   2   0   0   2   2   2   2   2   2   0   2   2   0   0   2   0   2   2   2   0   0   0   2   0   2   2   2   2   2   2   0   2   0   2   2   0   2   2   2   2   2   2   0   0   2   2   0   2   0   0   0   2   0   0   2   2   2   2   0   2   2   0   2   2   0   0   0   0   2   0   0   2   2   0   2   2   0   2   2   0   0   0   0   0   2   0   2   2   2   0   2   2   2   0   2   0   0   0   0   0   0   2   0   2   0   2   2   2   0   2   0   0   0   0   2   0   0   2   0   0   0   2   2   2   0   2   0   0   0   0   0   0   2   0   2   2   2   2   2   2   2   2   0   0   2   0   2   2   2   0   0   2   0   0   0   0   2   2   2   2   0   2   2   2   0   2   2   2
 MK-5-9                 2   2   2   0   2   0   0   0   2   0   2   2   2   0   0   0   2   0   0   2   0   2   0   2   0   2   0   2   2   0   0   2   2   0   0   2   2   2   2   2   2   0   2   2   0   0   2   0   2   0   2   0   0   0   2   2   2   2   2   2   2   0   0   2   0   2   2   2   2   2   2   2   2   2   2   0   2   2   0   2   0   0   0   2   0   0   2   2   2   2   2   2   2   0   2   2   0   0   2   0   2   2   0   2   2   0   0   2   0   2   2   0   2   0   0   2   2   0   2   2   2   0   2   2   2   0   2   0   0   0   0   2   2   2   0   2   0   2   2   2   0   2   2   0   0   0   0   0   0   2   2   0   0   2   2   2   0   2   0   0   0   0   2   0   0   0   2   2   2   2   2   2   2   2   0   2   2   0   2   2   2   0   0   2   0   0   0   0   2   2   2   2   0   2   2   2   0   2   2   2
 MK-5-10                2   2   2   0   2   0   0   0   2   0   2   2   0   0   0   0   2   0   0   2   0   2   0   0   0   2   0   2   2   0   2   2   2   0   0   2   2   2   2   2   2   0   2   2   0   0   2   0   2   0   2   0   0   0   2   2   2   0   2   2   2   0   0   2   2   2   2   2   2   2   2   2   0   2   2   0   2   2   0   2   0   0   0   2   0   0   2   2   2   2   0   2   2   0   2   2   0   0   2   0   2   0   0   2   2   0   0   2   0   2   2   0   2   0   0   2   2   0   0   2   2   0   0   2   2   0   2   0   0   0   0   2   2   2   0   0   0   2   2   2   0   2   2   2   0   0   0   0   0   2   2   0   0   2   2   2   0   2   0   0   0   0   2   0   0   0   2   2   2   2   2   0   2   2   0   2   0   2   2   2   2   0   0   2   0   0   0   0   2   0   2   2   0   2   2   2   0   2   2   2
 MK-5-11                0   2   2   0   2   0   2   0   2   0   2   2   0   0   0   2   2   0   0   2   0   2   0   0   0   2   0   2   0   0   2   2   2   0   0   2   0   2   2   2   0   0   2   2   0   0   2   2   2   0   2   0   0   0   2   2   2   0   2   2   2   2   0   2   2   2   2   2   2   2   2   2   0   2   2   0   2   2   0   2   2   0   0   2   0   0   2   2   2   2   0   2   2   0   2   2   2   0   2   0   2   0   0   0   2   0   0   2   2   2   2   0   2   0   0   2   2   0   2   2   2   0   0   2   2   0   0   0   0   0   0   2   2   0   0   0   2   2   2   2   0   2   2   2   0   0   0   0   0   2   2   0   0   2   2   2   0   2   0   0   0   0   2   0   2   0   2   2   2   2   2   0   2   2   0   2   0   2   2   2   2   0   0   2   0   0   0   0   0   0   2   2   2   2   2   2   0   2   2   2
 MK-5-12                0   2   2   2   2   0   2   0   2   0   2   2   0   0   2   2   2   0   0   2   0   2   0   0   2   2   0   2   0   2   2   0   2   2   0   2   0   2   0   2   0   0   2   2   2   0   2   2   2   0   2   0   0   0   2   2   0   0   2   2   2   2   0   2   2   2   2   2   2   2   2   2   0   2   2   0   2   2   0   2   0   0   0   2   0   0   2   2   2   2   0   2   2   0   2   2   2   0   2   0   2   0   0   0   2   0   0   2   2   2   2   0   2   0   0   2   2   0   2   2   2   0   0   0   2   0   0   0   0   0   0   2   0   0   0   0   2   2   2   2   0   2   2   2   0   0   0   0   0   2   2   0   0   2   2   2   0   2   0   0   0   0   2   0   2   0   2   2   2   2   2   2   2   2   0   2   0   2   2   2   2   2   0   2   0   0   0   0   0   0   2   2   2   2   2   2   0   2   2   2
 MK-5-13                2   2   2   2   0   0   2   0   2   0   2   2   0   0   2   2   2   2   0   2   0   2   0   0   2   2   0   2   0   2   2   0   2   2   0   2   0   2   0   2   0   0   2   2   2   0   2   2   2   0   2   2   0   0   2   2   0   0   2   2   2   2   0   2   2   2   2   0   2   2   2   2   0   2   2   0   2   0   0   2   0   0   0   2   0   0   0   0   2   2   0   2   0   0   2   0   2   0   2   0   2   0   0   0   0   0   0   2   2   2   2   0   2   0   0   2   2   2   2   2   2   0   0   0   2   0   0   0   0   0   0   2   0   0   0   0   2   2   2   2   0   2   2   0   0   0   0   0   0   2   2   0   0   2   2   2   0   0   0   0   0   0   2   0   2   0   2   2   2   2   2   2   2   2   0   2   0   2   2   2   2   2   2   2   0   0   0   0   0   0   2   2   2   2   2   2   0   2   2   2
 MK-5-14                2   2   0   2   0   0   2   0   2   0   2   2   0   2   2   2   2   2   0   2   0   0   0   0   2   2   0   2   0   2   2   0   2   2   0   2   0   2   0   2   0   0   2   2   2   0   0   2   2   0   0   0   2   0   2   2   0   0   2   2   2   2   2   2   2   2   2   0   2   2   2   2   0   2   2   0   2   0   0   2   0   0   0   2   0   0   0   0   2   2   0   2   0   0   2   0   2   0   2   0   2   0   0   0   0   0   0   2   2   2   2   0   2   0   0   2   2   2   2   2   2   0   0   0   2   0   0   0   0   0   2   2   0   0   0   0   2   2   0   2   0   2   2   0   2   0   0   0   0   2   2   2   0   2   2   2   0   0   0   0   0   0   2   0   2   0   2   2   0   2   2   2   2   2   0   2   0   2   2   2   2   0   2   2   0   2   0   0   0   0   2   2   2   2   2   2   0   0   2   2
 MK-5-15                2   2   0   2   0   0   2   0   2   0   2   2   0   2   2   2   2   2   0   0   0   0   0   0   2   2   0   2   0   2   2   0   2   2   0   2   0   2   0   2   0   0   0   2   2   0   0   2   2   0   0   0   2   0   2   0   0   0   2   2   2   2   2   2   2   2   2   0   2   2   2   2   0   2   2   0   2   0   0   2   0   0   0   2   0   0   0   0   2   2   0   2   0   0   2   2   2   0   2   0   2   2   0   2   0   0   0   2   2   2   2   0   2   0   0   2   2   2   2   2   2   0   0   0   2   0   0   2   0   0   2   0   0   0   0   0   2   2   2   2   0   2   2   0   0   2   0   0   0   0   2   2   0   2   0   2   2   0   0   0   2   0   2   0   2   2   2   2   0   0   0   2   0   2   0   2   0   2   2   2   2   0   2   2   0   2   0   0   0   0   2   0   2   2   2   2   0   0   2   2
 MK-5-16                2   2   0   2   2   0   2   2   2   0   2   2   0   2   2   0   2   2   2   0   0   0   0   0   2   2   0   2   0   2   2   0   2   2   0   2   0   2   0   2   0   0   0   2   2   0   0   2   2   0   0   0   2   0   2   0   0   0   2   2   2   2   2   2   2   2   2   0   0   2   2   2   0   2   2   0   2   0   0   2   0   0   0   2   2   0   0   2   2   2   0   2   0   2   2   2   2   0   2   2   2   2   0   2   0   0   0   2   2   2   2   0   2   0   0   2   0   2   2   2   2   0   0   0   0   2   0   2   0   0   2   0   0   0   0   0   2   2   2   2   2   2   2   0   0   2   0   0   0   0   2   2   0   2   0   2   2   2   0   0   2   0   2   0   2   2   2   0   0   0   0   2   0   2   0   2   0   2   2   2   2   0   0   2   0   2   0   0   0   0   2   0   2   2   2   2   0   0   2   2
 MK-6-1                 0   0   0   0   2   2   0   2   2   0   0   0   2   0   0   2   2   0   2   0   0   2   2   0   2   2   0   0   2   2   0   2   0   2   0   2   0   0   0   0   0   2   0   2   0   2   2   2   2   2   0   2   2   0   2   0   0   0   0   0   0   2   0   0   0   0   2   0   0   2   2   0   0   0   0   2   0   0   0   0   0   2   2   2   0   0   2   0   2   0   0   2   2   2   0   0   0   2   0   2   2   2   2   0   2   2   0   0   2   0   0   2   2   0   0   2   0   2   2   0   0   0   2   0   0   0   2   0   0   2   2   0   2   2   2   2   0   2   2   2   0   0   0   2   0   2   2   2   0   0   2   2   0   0   2   0   0   2   0   0   0   2   2   2   0   0   0   0   2   0   2   2   2   2   0   0   0   2   2   0   0   0   2   0   0   0   0   0   0   2   2   0   2   0   2   2   0   0   0   0
 MK-6-2                 0   0   0   2   2   2   0   2   2   0   0   0   2   0   0   2   2   0   2   0   0   2   2   0   2   2   2   2   2   2   0   2   2   2   0   2   0   0   0   0   0   2   0   2   0   2   2   2   2   2   0   2   2   0   2   0   0   0   0   0   0   2   2   0   0   0   2   0   2   2   2   0   2   0   0   2   0   2   0   0   0   2   2   2   0   0   2   0   2   0   0   2   2   2   0   0   0   2   2   2   2   2   2   0   2   2   0   0   2   0   0   2   2   0   0   2   0   2   2   0   0   0   0   0   0   0   2   2   0   2   2   0   2   2   2   2   2   2   2   2   0   0   0   2   0   2   2   0   2   0   2   2   0   0   0   0   0   0   0   0   0   2   2   2   0   0   0   0   2   0   2   2   2   2   0   0   0   2   2   0   0   0   2   0   0   2   0   0   0   2   2   0   2   0   2   2   0   0   2   0
 MK-6-3                 0   0   0   2   2   2   0   2   2   0   0   0   2   2   0   2   2   0   2   0   2   2   2   0   2   2   2   2   0   2   2   0   0   2   0   2   0   0   0   0   2   2   0   0   0   2   2   2   2   2   0   2   2   0   2   0   0   0   0   2   0   2   2   0   0   0   2   0   2   2   2   0   0   2   0   2   0   2   0   0   0   2   2   2   0   2   2   0   2   0   0   2   2   2   0   0   0   2   2   2   2   2   2   0   2   2   0   0   2   0   0   2   0   0   0   2   0   2   2   0   0   0   0   0   2   0   2   2   0   2   2   0   2   2   2   2   2   2   2   2   0   0   0   2   0   2   2   0   2   0   2   2   0   0   2   0   2   0   0   0   0   2   2   2   0   0   0   0   2   0   2   2   2   2   2   0   0   2   2   0   0   0   2   0   0   2   0   0   0   2   2   2   2   0   2   2   0   0   2   0
 MK-6-4                 0   0   0   2   2   2   0   2   2   0   0   0   2   2   0   2   2   0   2   0   2   2   2   0   2   2   2   2   0   2   2   0   0   2   0   2   0   0   0   0   0   0   0   0   0   2   2   2   2   2   0   2   2   0   2   0   0   0   0   2   0   2   2   0   0   2   2   0   2   0   0   0   0   2   0   2   0   2   0   0   0   2   0   2   0   2   2   0   2   0   0   0   2   2   0   0   0   2   2   2   2   2   2   0   2   2   0   0   2   0   0   2   0   0   0   2   0   0   2   0   0   0   0   2   2   0   2   2   2   2   2   2   2   0   2   2   2   2   2   2   0   0   0   0   0   2   0   0   2   0   2   2   0   0   2   0   2   2   0   0   0   2   2   2   0   0   0   0   2   0   2   2   2   2   2   0   0   2   2   0   0   0   2   0   0   2   0   0   0   0   0   2   2   0   2   2   0   2   2   0
 MK-6-5                 0   2   0   2   2   2   0   2   2   2   0   0   2   2   0   2   2   0   2   0   2   2   2   0   2   2   2   2   0   2   2   0   0   2   0   2   0   0   0   0   0   0   0   0   0   0   2   2   2   2   2   2   2   0   2   2   0   0   0   2   0   2   2   0   0   2   2   0   2   0   0   0   0   2   0   2   0   2   0   0   0   0   0   2   0   2   2   2   2   2   0   0   2   2   0   0   0   2   0   2   2   2   0   0   2   2   0   0   2   0   0   2   0   0   0   2   0   0   2   0   0   0   0   2   0   0   2   2   2   2   2   2   2   0   2   2   2   2   2   0   0   0   0   0   0   2   0   0   2   0   2   2   0   0   2   0   2   2   0   0   0   2   2   2   2   0   0   0   2   0   2   2   2   2   2   0   0   2   2   0   0   0   2   0   0   2   0   0   0   0   0   2   2   0   2   2   0   2   2   0
 MK-6-6                 0   2   0   2   2   0   0   2   2   2   0   0   2   2   0   2   2   0   0   0   2   2   0   0   0   2   2   2   0   2   2   0   0   2   0   2   2   0   0   0   0   0   2   0   0   0   2   2   2   2   2   2   2   0   2   2   0   0   0   2   0   2   2   0   0   2   2   0   0   0   0   0   0   2   0   0   0   2   0   0   0   0   0   2   0   2   2   2   2   0   0   0   2   2   0   2   0   0   0   0   2   2   0   0   2   2   2   0   2   0   0   2   0   0   0   2   0   0   0   0   0   0   0   2   0   0   2   2   2   2   2   2   2   0   2   2   2   2   2   0   0   0   0   0   0   2   2   0   2   0   2   2   0   0   2   0   2   2   2   2   0   2   2   2   2   0   0   0   2   0   2   2   2   2   2   0   0   0   2   0   0   0   2   0   0   2   0   0   0   0   0   2   0   0   2   0   0   2   2   0
 MK-6-7                 0   2   0   2   2   0   0   0   2   0   0   0   2   2   0   0   2   0   0   0   2   2   0   0   0   2   2   2   0   2   2   0   0   2   0   2   2   0   0   0   0   0   2   0   0   0   2   2   2   2   2   2   2   0   2   2   0   2   0   2   0   2   0   0   0   0   2   0   0   0   0   2   0   2   0   0   0   2   0   0   2   0   0   0   2   2   2   0   2   2   0   0   0   0   0   2   2   0   0   0   2   2   0   0   2   2   0   0   0   0   0   0   0   2   2   0   0   0   0   0   0   0   0   2   0   0   2   2   2   2   2   2   2   0   2   2   2   2   2   0   0   0   0   0   0   2   2   0   2   0   2   2   0   0   2   2   2   2   0   2   2   2   2   2   2   0   0   0   2   0   2   2   2   2   2   0   0   0   2   0   2   0   2   0   0   2   0   0   0   0   2   2   0   0   2   0   0   2   2   0
 MK-6-8                 0   2   2   2   2   0   0   0   2   0   0   0   2   0   0   0   2   0   0   0   2   0   0   0   0   2   2   0   0   2   2   0   0   2   0   2   2   0   0   0   0   0   2   0   2   0   2   2   2   2   2   2   0   0   2   2   0   2   0   0   0   2   0   0   0   0   2   0   0   0   0   2   0   2   0   0   0   2   0   0   2   2   0   0   0   2   0   0   2   2   2   2   0   0   0   2   2   0   0   0   2   2   0   2   2   2   0   0   0   0   0   0   0   2   2   0   0   0   0   0   0   0   2   2   0   0   0   2   2   2   2   2   2   0   2   2   0   2   2   0   0   0   0   0   0   2   2   0   2   0   2   2   2   0   2   2   2   2   0   2   2   2   2   2   2   0   2   0   2   0   2   2   2   2   2   0   0   0   2   0   2   0   2   0   0   2   0   0   0   0   2   2   2   0   2   0   0   0   2   0
 MK-6-9                 0   2   2   2   2   0   0   0   2   0   0   0   2   2   0   0   2   0   0   0   2   0   0   0   0   2   2   0   0   2   2   0   0   0   0   2   2   2   0   0   0   0   2   0   2   0   2   2   2   2   2   2   2   0   2   2   2   2   0   0   2   2   2   0   0   0   2   0   0   0   2   2   0   2   0   0   0   2   0   0   0   2   0   0   0   2   0   0   2   2   2   2   0   0   0   2   2   0   0   0   2   2   0   2   2   2   0   0   0   0   0   0   0   2   2   0   0   0   0   0   0   2   2   2   0   0   0   2   2   2   2   2   2   0   2   2   0   2   2   0   0   2   0   0   0   2   2   0   2   0   2   2   2   0   2   2   2   2   0   2   2   2   2   2   2   0   2   0   2   0   2   2   2   2   2   0   0   0   2   0   2   0   2   0   0   2   0   0   0   0   0   2   2   0   2   0   0   0   2   0
 MK-6-10                0   2   2   2   2   0   0   0   0   0   0   0   2   0   0   0   2   0   0   0   2   0   0   0   0   2   2   0   0   2   2   0   0   2   0   2   2   2   0   0   0   0   2   0   2   0   2   2   2   2   2   2   2   0   2   2   2   2   0   2   2   2   2   0   0   0   2   0   0   0   0   2   0   2   0   0   0   2   0   0   0   2   0   0   0   2   0   0   2   2   2   2   0   2   0   0   2   0   0   0   2   2   0   2   2   2   2   0   0   0   2   0   0   2   2   0   0   0   0   2   0   0   2   2   2   0   0   0   2   2   2   2   0   0   2   2   0   2   2   0   0   2   0   0   0   2   2   2   2   2   2   2   2   0   2   2   2   2   0   2   0   2   2   2   0   0   2   0   2   0   2   2   2   2   0   0   0   2   2   0   2   0   2   0   0   2   0   0   0   0   0   2   2   0   2   0   0   0   2   2
 MK-6-11                0   2   2   2   2   0   0   0   0   0   0   0   2   0   0   0   2   0   0   0   2   0   0   0   0   2   2   0   0   2   2   0   0   2   0   2   2   2   2   0   0   0   2   0   2   0   2   2   2   2   2   2   2   0   2   2   2   0   0   2   2   2   2   0   0   0   2   0   0   0   0   2   0   2   0   0   0   2   0   0   0   2   0   2   0   2   0   0   0   2   2   2   0   2   0   0   2   0   0   0   2   2   0   2   2   0   2   0   0   0   2   2   0   2   0   0   0   0   0   2   0   0   2   2   2   0   0   0   2   2   2   2   0   2   2   2   0   2   2   0   2   2   0   0   0   2   2   2   2   0   2   2   2   0   2   2   2   2   0   0   0   2   2   2   0   0   2   0   2   0   2   2   2   2   0   2   0   2   2   0   2   0   2   0   0   2   2   2   0   0   0   2   2   2   2   0   0   0   2   2
 MK-6-12                0   2   2   2   2   0   0   0   0   0   0   0   2   0   0   0   2   0   0   0   2   0   0   0   0   2   2   0   0   0   2   0   0   2   0   2   2   2   2   0   0   0   2   0   2   0   2   2   2   2   2   2   2   0   2   2   2   0   0   2   2   2   2   0   0   0   2   0   0   0   2   2   0   2   0   0   0   2   0   0   0   0   0   2   0   2   0   0   0   2   0   2   0   2   0   0   2   0   0   0   2   2   0   2   2   0   2   0   0   0   2   0   0   2   0   0   0   0   0   2   0   2   2   2   2   0   0   0   2   2   2   0   2   2   2   2   2   2   2   0   2   2   0   0   0   0   2   2   2   0   2   2   2   0   2   2   0   2   0   0   0   0   2   0   0   0   2   0   2   0   2   2   2   0   0   2   0   2   0   0   2   0   2   0   0   2   2   2   0   2   2   2   2   2   2   0   0   0   2   2
 MK-6-13                0   2   2   2   2   0   0   0   0   0   0   0   2   0   0   0   0   0   0   0   2   0   0   0   0   2   2   0   0   0   2   0   0   2   0   2   0   2   2   0   0   0   2   0   2   0   2   2   2   2   2   0   2   0   0   2   2   0   2   2   2   2   2   2   0   0   2   0   0   0   2   2   0   2   0   0   0   2   0   0   0   2   0   2   0   2   0   0   0   2   2   2   0   2   0   0   2   0   0   0   0   2   0   2   2   0   0   0   0   0   2   0   0   2   0   0   0   0   0   0   0   2   2   2   2   0   2   0   2   2   2   0   2   0   2   2   2   2   0   0   2   2   0   0   0   0   2   2   2   2   2   2   2   0   2   2   0   2   2   0   2   0   2   0   0   0   2   0   2   0   2   2   2   0   0   2   0   2   0   0   2   0   2   0   0   2   2   2   0   2   2   2   0   2   2   0   0   0   0   2
 MK-6-14                0   2   0   2   2   0   2   0   0   0   0   0   2   0   0   0   0   0   0   0   2   0   0   0   0   2   2   0   0   0   2   0   0   2   0   2   2   2   2   0   0   0   0   0   2   0   2   2   2   2   2   0   2   0   0   2   2   2   2   2   2   2   2   2   0   0   0   0   0   0   2   2   0   2   0   0   0   2   0   0   0   2   0   2   0   2   0   2   0   2   0   2   2   2   0   0   2   0   0   2   2   2   0   2   2   0   0   0   2   0   2   0   0   2   0   0   2   0   0   2   0   2   2   2   2   0   2   0   2   2   2   0   0   0   2   2   2   2   2   0   2   0   0   0   0   0   2   2   2   2   2   2   2   2   2   2   0   2   2   0   2   0   2   0   0   0   2   0   0   0   2   2   0   2   0   2   0   2   2   0   2   0   2   0   0   2   2   0   2   2   2   2   0   2   2   0   0   0   0   2
 MK-6-15                0   2   0   2   2   0   2   0   0   2   0   0   2   0   0   0   0   0   0   0   2   0   2   0   0   2   2   0   0   0   2   0   0   2   0   2   2   2   2   0   0   0   0   0   2   0   2   2   2   2   2   0   2   0   0   2   2   2   2   2   2   2   2   2   0   2   0   0   2   0   0   2   0   2   0   0   0   2   0   0   0   2   0   2   2   2   0   2   0   2   0   2   0   2   0   0   2   0   0   0   2   2   0   0   2   0   0   0   2   0   2   0   0   2   0   0   2   0   0   2   0   2   2   2   2   0   2   0   2   2   2   2   0   0   2   2   0   2   2   0   2   2   0   0   0   0   2   2   2   2   2   2   2   2   2   2   0   2   0   0   2   0   2   0   0   0   0   0   0   0   0   2   0   2   0   2   0   2   0   2   2   0   2   0   0   2   2   0   2   0   2   2   0   2   0   0   0   0   0   2
 MK-6-16                0   2   0   2   2   0   2   0   0   2   0   0   2   0   0   0   0   0   0   0   0   0   2   0   2   2   2   0   0   0   2   0   2   2   0   2   2   2   2   0   0   2   0   0   2   2   2   2   0   2   2   0   2   0   0   2   2   2   2   2   0   2   2   2   0   2   0   0   2   0   0   2   0   2   0   0   0   2   0   0   0   2   0   2   2   2   0   2   0   2   0   2   0   2   0   0   2   0   0   0   2   2   0   0   2   0   0   0   2   2   2   0   0   2   0   0   2   0   0   2   0   2   2   2   2   0   2   0   2   2   2   2   0   0   2   2   0   2   2   0   2   2   0   0   2   0   2   2   2   2   2   0   0   2   2   2   0   2   0   0   2   2   2   0   0   0   2   0   2   0   0   2   0   2   0   0   0   2   0   2   0   0   0   0   0   2   2   0   2   0   2   2   0   2   2   0   0   0   0   0
 
!****************************************** Phenotypic Data **********************************************************
!-100.0 is resevred for missing phenotype
SimulatedTrait1        15.9461   17.2026   15.4159   14.6684   15.8103   14.8291   17.1532   15.1003   16.1741   13.8701   15.9216   13.8091   14.7908   16.1994   16.1006   14.5599   15.1766   14.1397   14.1432   13.6222   15.0356   14.9558   14.4979   15.2137   13.5055   14.3771   14.5274   14.2578   13.8786   15.7512   15.3525   15.9832   13.5037   15.5480   14.2568   17.2569   13.6563   14.5362   12.7563   13.8429   15.3958   16.7430   14.9469   16.3743   17.1267   15.0052   16.4715   15.7722   14.6795   15.2495   15.3312   16.4742   14.2053   15.6707   15.8984   14.4468   15.7972   13.4287   16.7461   13.1288   15.1824   16.1463   15.4518   15.8461   16.5415   13.2166   16.3434   13.8362   17.9493   15.4403   13.8644   15.1873   15.6347   16.2310   14.8629   16.5596   14.3650   14.4727   15.4724   15.0699   15.7439   15.9870   16.0131   15.6756   15.6529   14.1913   15.4851   16.2488   14.2432   16.4100   16.2916   17.3889   13.8419   14.2677   14.7802   14.7211   15.9256   12.7770   15.4089   15.5799   15.9951   13.9476   15.9478   16.1628   13.0670   13.1879   16.2201   13.9337   14.5602   12.2330   17.4130   18.4081   16.3367   15.1150   13.7280   12.1307   14.0609   15.2414   16.5215   16.1360   12.9664   16.0277   15.8746   13.0634   12.8689   12.7459   16.2445   17.0734   15.7753   14.3306   13.5461   15.4933   13.9576   14.9592   17.0753   15.7719   16.3892   15.3939   13.8790   13.7830   14.4383   15.9877   16.9536   14.6141   15.9378   16.4227   15.1988   13.3080   13.7365   16.6854   15.1857   14.6956   17.0274   17.0414   13.0797   16.3463   14.1169   12.6860   14.0948   17.6501   15.0382   14.4861   16.3197   16.1120   15.9000   13.4926   16.7915   14.7874   13.2043   15.6035   16.8820   13.9580   13.3223   16.4347   16.8262   15.6683   13.1863   17.3693   16.1467   12.3148   15.4148   15.6127   15.9854   13.2261   16.5453   16.2746   13.5168   14.4159   15.6790   16.7839   14.8198   13.0163   17.1088   14.7798   14.4368   17.1249   15.6274   14.9634   14.1603   15.6786
SimulatedTrait2         9.4206    9.6401   10.6508   10.4871    9.8019   10.0515    9.6159   10.1563   10.0872   10.0813   10.3026   10.8304    9.5958    9.2544    9.6011   10.0481    9.8336   10.4809   11.0144   10.8885    9.8086   10.4898   10.6359    8.6776   10.9056   11.8528   10.8153   10.9796   10.3664    8.6867    9.7217    9.2640   10.2880   10.3770   10.5010    9.9718   10.1454    9.7856   11.1443   10.7704    9.9312   10.4694   11.0394   10.0784    9.9977    8.5689    9.7454    9.3935    9.2532   10.5274    9.6827    9.5226   10.5423    9.1674    9.5877   10.2139   10.0525   10.4924    9.0035   11.0064   10.5125    9.2874   10.5766   11.3327   10.1099    9.7503    9.3510   10.8690    9.3164    9.2774   10.3980   11.0129   10.3750    9.6212    9.2778    8.4020   10.7070    9.8367    9.6671    8.2903    9.5048    9.5433   10.6525   10.2124   11.1665   10.4247    9.3572    9.4120   11.3254   10.1243   10.1395    9.1797   10.1764   10.6953    9.3204    9.6531    9.8056    9.6584    9.9371    8.9611   10.3051   11.2536    9.3804    9.2931    9.5600   10.4954   10.7354    9.6979    9.8745   10.6589    9.9392    8.7077    9.5896   10.1955   11.3989   11.1604    8.6298    9.9668   10.0745    9.8359    9.8421    9.9343   10.5614   10.6725   10.5868   10.3146    9.6071    8.5331    8.9919   10.4502   10.4645   10.3859    9.6988    8.9717    8.1074    9.0090    9.1668    9.8430    9.9614   10.8690    8.5500    9.8011    8.9262   10.2089   10.2137    9.6040    9.2532    9.9309   10.0844    9.3649   10.2739    9.7387    9.5653    9.5073   10.7059   10.1462   10.2511   10.2951   10.1657    9.1405   10.1358    9.0967    8.9191   10.2999   11.0409   10.3647    9.5024   10.8951   10.3432   10.9337    9.4570   10.8150   10.6776    8.9625   10.6728   10.8300   10.1449    8.9043    9.4702   10.9279    9.0811   10.7042    8.6167   10.4777   11.0434   10.7058   10.2246    9.3516    9.0872    9.1447   10.1783    9.8402    8.9345   10.6426   10.6413    8.9146    9.5515    9.2750    9.0387   10.2122
 
