# Supplementary material for: Inclusive Composite Interval Mapping of QTL by Environment Interactions in Biparental Populations
Source: PLoS One. 2015 Jul 10;10(7):e0132414. doi: 10.1371/journal.pone.0132414 (PMC4498613; doi:10.1371/journal.pone.0132414)
Supplement: S5 File — (ZIP) [file pone.0132414.s005.zip › H=0.5/L1/run_00050.met]

!**********************Note: lines staring with "!" are remarks and will be ignored in the program********************
!*********************************General Information**********************************
!Assuming F1 = P1 x P2, populations available in QTL IciMapping are: 
!  1, P1BC1F1 = P1 x F1, the first backcrossing where P1 is used as the recurrent parent;
!  2, P2BC1F1 = P2 x F1, the first backcrossing where P2 is used as the recurrent parent;
!  3, F1DH, F1-derived doubled haploids; 
!  4, RIL or F1RIL, recombination inbred lines through the repeated selfing of F1;
!  5, P1BC1RIL, recombination inbred lines through the repeated selfing of P1BC1F1;
!  6, P2BC1RIL, recombination inbred lines through the repeated selfing of P2BC1F1;
!  7, F2, the selfing generation of F1;
!  8, F3, the selfing generation of F2;
!  9, P1BC2F1, the second backcrossing where P1 is used as the recurrent parent; 
! 10, P2BC2F1, the second backcrossing where P2 is used as the recurrent parent;
! 11, P1BC2RIL, recombination inred lines through the repeated selfing of P1BC2F1; 
! 12, P2BC2RIL, recombination inred lines through the repeated selfing of P2BC2F1; 
! 13, P1BC1F2, the selfing generation of P1BC1F1; 
! 14, P2BC1F2, the selfing generation of P2BC1F1; 
! 15, P1BC2F2, the selfing generation of P1BC2F1; 
! 16, P2BC2F2, the selfing generation of P2BC2F1; 
! 17, P1BC1DH, P1BC1F1-derived doubled haploids; 
! 18, P2BC1DH, P2BC1F1-derived doubled haploids; 
! 19, P1BC2DH, P1BC2F1-derived doubled haploids; 
! 20, P2BC2DH, P2BC2F1-derived doubled haploids; 
   3      !Mapping Population (see remarks above)
   2      !Mapping Function (1 for Kosambi; 2 for Haldane; 3 for Morgan)
   2      !Marker Space Type (1 for intervals; 2 for positions)
   1      !Marker Space Unit(1 for centiMorgans; 2 for Morgan)
   6      !Number of Chromosomes (or Linkage Groups)
 200      !Size of the mapping population
   2      !Number of environments
 
!***************************************** Chromosomes and Linkage Maps **********************************************
!Chromosome                 NumMarkers
-CH1                        16
-CH2                        16
-CH3                        16
-CH4                        16
-CH5                        16
-CH6                        16
!Linkage map (Marker name followed by position or the interval length)
 MK-1-1                1     0.000
 MK-1-2                1    10.000
 MK-1-3                1    20.000
 MK-1-4                1    30.000
 MK-1-5                1    40.000
 MK-1-6                1    50.000
 MK-1-7                1    60.000
 MK-1-8                1    70.000
 MK-1-9                1    80.000
 MK-1-10               1    90.000
 MK-1-11               1   100.000
 MK-1-12               1   110.000
 MK-1-13               1   120.000
 MK-1-14               1   130.000
 MK-1-15               1   140.000
 MK-1-16               1   150.000
 MK-2-1                2     0.000
 MK-2-2                2    10.000
 MK-2-3                2    20.000
 MK-2-4                2    30.000
 MK-2-5                2    40.000
 MK-2-6                2    50.000
 MK-2-7                2    60.000
 MK-2-8                2    70.000
 MK-2-9                2    80.000
 MK-2-10               2    90.000
 MK-2-11               2   100.000
 MK-2-12               2   110.000
 MK-2-13               2   120.000
 MK-2-14               2   130.000
 MK-2-15               2   140.000
 MK-2-16               2   150.000
 MK-3-1                3     0.000
 MK-3-2                3    10.000
 MK-3-3                3    20.000
 MK-3-4                3    30.000
 MK-3-5                3    40.000
 MK-3-6                3    50.000
 MK-3-7                3    60.000
 MK-3-8                3    70.000
 MK-3-9                3    80.000
 MK-3-10               3    90.000
 MK-3-11               3   100.000
 MK-3-12               3   110.000
 MK-3-13               3   120.000
 MK-3-14               3   130.000
 MK-3-15               3   140.000
 MK-3-16               3   150.000
 MK-4-1                4     0.000
 MK-4-2                4    10.000
 MK-4-3                4    20.000
 MK-4-4                4    30.000
 MK-4-5                4    40.000
 MK-4-6                4    50.000
 MK-4-7                4    60.000
 MK-4-8                4    70.000
 MK-4-9                4    80.000
 MK-4-10               4    90.000
 MK-4-11               4   100.000
 MK-4-12               4   110.000
 MK-4-13               4   120.000
 MK-4-14               4   130.000
 MK-4-15               4   140.000
 MK-4-16               4   150.000
 MK-5-1                5     0.000
 MK-5-2                5    10.000
 MK-5-3                5    20.000
 MK-5-4                5    30.000
 MK-5-5                5    40.000
 MK-5-6                5    50.000
 MK-5-7                5    60.000
 MK-5-8                5    70.000
 MK-5-9                5    80.000
 MK-5-10               5    90.000
 MK-5-11               5   100.000
 MK-5-12               5   110.000
 MK-5-13               5   120.000
 MK-5-14               5   130.000
 MK-5-15               5   140.000
 MK-5-16               5   150.000
 MK-6-1                6     0.000
 MK-6-2                6    10.000
 MK-6-3                6    20.000
 MK-6-4                6    30.000
 MK-6-5                6    40.000
 MK-6-6                6    50.000
 MK-6-7                6    60.000
 MK-6-8                6    70.000
 MK-6-9                6    80.000
 MK-6-10               6    90.000
 MK-6-11               6   100.000
 MK-6-12               6   110.000
 MK-6-13               6   120.000
 MK-6-14               6   130.000
 MK-6-15               6   140.000
 MK-6-16               6   150.000
!*********************************** Marker Types ********************************************************************
!Co-dominant marker: When heterozygote F1 is present, P1 is coded as 2, F1 is coded as 1, and P2 is coded as 0; Otherwise, P1 is coded as 2, and P2 is coded as 0. 
!Dominant marker: When heterozygote F1 is present, P1 and F1 are coded as 12, and P2 is coded as 0; Otherwise, P1 is coded as 2, and P2 is coded as 0.  
!Recessive markers: When heterozygote F1 is present, P1 is coded as 2, and F1 and P2 are coded as 10; Otherwise, P1 is coded as 2, and P2 is coded as 0. 
!Missing marker is coded as -1. 
 MK-1-1                 0   0   0   2   0   2   0   0   2   2   2   0   2   2   2   2   0   2   0   0   2   2   2   0   2   2   2   2   0   0   2   0   2   0   0   2   0   0   2   0   2   0   0   2   0   0   2   2   2   2   2   0   2   0   0   2   0   2   2   0   2   0   2   2   2   2   2   0   2   2   2   2   0   2   0   0   2   2   2   0   0   2   2   2   0   2   2   0   0   0   0   2   2   2   2   0   2   0   0   0   2   2   2   2   2   2   2   0   2   0   0   2   0   2   2   0   2   2   0   2   2   0   2   2   0   0   0   0   2   2   2   0   0   2   0   0   0   0   2   2   0   0   2   0   0   2   2   2   0   0   0   2   2   0   2   0   0   2   2   0   2   2   0   0   0   0   2   0   2   0   2   0   0   0   0   2   2   0   0   2   2   2   0   2   0   2   0   2   2   0   2   2   0   0   0   0   2   0   0   0
 MK-1-2                 0   0   0   2   0   0   2   0   2   2   2   0   2   2   2   2   0   2   0   0   2   2   2   0   2   2   2   2   0   0   2   0   2   0   0   2   0   0   2   0   2   0   0   2   0   0   2   2   2   2   2   0   2   0   0   2   0   2   2   0   2   2   2   2   2   2   2   0   2   2   2   2   0   2   0   0   0   2   2   2   0   2   2   2   0   2   2   0   0   0   2   2   2   0   2   0   2   0   0   0   2   2   2   2   2   2   2   0   2   0   0   2   0   2   2   0   2   2   0   2   2   0   2   2   0   0   0   0   0   2   2   0   0   2   0   0   0   0   0   0   0   0   2   0   0   2   2   2   0   0   0   2   2   0   2   0   2   2   2   0   0   2   0   2   0   0   2   0   2   0   2   0   0   0   0   2   0   0   2   2   2   2   0   2   0   2   0   2   2   0   2   2   0   0   0   0   2   0   0   0
 MK-1-3                 0   0   0   2   0   0   2   0   2   2   2   0   0   2   2   2   0   2   0   0   2   2   2   2   2   0   2   2   0   0   2   0   2   0   0   2   0   0   2   0   2   0   2   2   0   0   2   2   2   2   2   0   2   0   0   2   0   2   2   0   2   2   2   2   2   2   2   0   2   2   2   2   0   2   0   0   0   2   0   2   0   2   2   2   0   2   2   0   0   0   2   2   2   0   2   0   0   0   0   0   2   2   2   2   2   2   0   0   2   0   0   2   0   2   2   0   2   2   2   2   2   0   2   2   0   0   0   0   2   2   2   0   0   2   0   0   2   0   0   0   0   0   2   0   0   2   2   2   0   0   0   2   2   0   2   2   2   2   2   0   0   2   0   2   0   0   2   0   0   0   2   0   0   0   0   2   2   0   0   2   2   2   0   2   0   2   0   2   2   0   2   2   0   0   0   0   2   0   0   0
 MK-1-4                 0   0   0   2   0   0   2   0   2   2   2   0   0   2   2   2   0   2   0   0   2   2   2   2   2   0   2   2   2   0   2   0   2   0   0   2   0   0   2   0   2   0   0   2   0   0   2   2   2   2   2   0   2   0   0   2   0   2   0   0   0   2   2   2   2   2   2   0   2   2   2   0   2   0   0   0   0   2   2   2   0   0   2   2   0   2   2   0   0   0   0   0   2   2   2   0   0   0   0   0   2   2   2   2   2   2   0   2   2   0   0   2   0   2   2   0   2   2   2   2   2   0   0   0   0   0   0   0   2   2   2   0   0   2   0   0   2   0   0   2   0   0   2   0   2   2   2   2   0   0   2   2   0   0   2   2   2   2   2   0   0   2   0   2   0   0   2   0   0   0   2   0   0   0   0   2   2   0   0   2   2   2   0   2   2   0   0   2   2   2   2   2   0   2   0   0   2   0   0   0
 MK-1-5                 0   0   0   2   0   0   2   0   0   2   2   0   0   2   2   2   0   0   0   0   2   0   2   2   2   0   2   0   2   0   2   0   2   0   0   2   2   0   2   0   2   0   0   2   0   2   2   2   2   2   2   0   2   0   0   2   0   2   0   0   0   2   0   2   2   2   0   0   2   2   2   0   2   2   0   0   0   2   2   2   0   0   2   2   0   0   2   0   0   0   0   0   2   2   2   0   0   0   0   0   2   2   2   2   2   2   0   2   2   0   0   0   0   2   2   0   2   2   2   2   0   0   0   0   2   0   2   0   2   2   2   2   0   2   0   0   2   0   0   2   0   0   2   0   0   2   2   2   0   0   2   2   0   0   2   2   0   2   2   0   0   2   0   2   0   0   2   0   0   0   2   0   0   0   0   2   2   0   0   2   2   2   0   2   2   2   0   2   2   2   2   2   0   2   0   0   2   0   0   0
 MK-1-6                 0   0   0   2   0   2   2   0   0   2   2   0   0   2   2   0   0   0   0   0   0   0   2   2   2   0   2   0   2   2   2   0   2   0   0   2   0   0   2   0   0   0   0   2   0   2   2   2   2   2   0   0   2   0   0   2   0   2   0   0   0   2   2   2   0   2   0   0   0   2   0   0   2   2   0   0   0   2   2   2   2   0   2   2   0   0   2   0   0   0   2   0   2   2   2   0   2   0   0   0   0   2   2   2   0   2   0   2   2   0   0   2   2   2   2   2   2   2   2   2   0   0   0   0   2   0   2   0   2   2   2   2   2   2   0   0   2   0   0   2   0   0   2   0   0   2   2   2   0   0   2   2   2   0   2   2   0   2   2   0   0   2   0   2   0   0   2   0   0   0   2   0   0   0   0   2   2   0   0   2   2   2   0   0   2   0   0   2   2   2   2   2   0   0   0   0   2   0   0   0
 MK-1-7                 0   0   0   2   0   0   2   0   0   2   2   0   0   2   2   2   0   0   0   0   0   0   0   2   2   0   2   0   2   2   2   0   2   0   0   2   0   0   2   2   0   0   0   2   0   2   0   2   2   2   2   0   2   0   0   2   0   2   0   0   0   2   2   0   0   2   0   0   0   2   2   0   2   2   0   2   2   0   2   0   2   0   2   2   0   0   2   0   0   0   0   0   2   2   2   0   2   2   0   0   0   2   2   2   0   2   0   2   2   0   0   2   2   2   2   2   2   2   2   2   0   0   0   0   2   0   0   0   2   2   2   0   2   2   0   0   2   0   2   2   0   0   2   0   0   2   2   2   0   0   2   2   2   0   2   2   0   2   2   0   0   2   0   2   0   0   2   0   0   0   2   0   0   0   0   2   0   0   0   2   2   2   0   0   2   2   0   2   2   2   2   2   0   0   0   0   2   0   0   0
 MK-1-8                 0   0   0   2   0   0   2   0   0   2   2   0   2   2   0   2   0   0   0   0   0   0   0   2   0   0   2   2   2   2   2   2   2   0   0   0   0   0   2   2   0   0   0   2   0   2   0   2   2   2   2   0   2   0   0   2   0   2   0   0   0   2   2   0   0   2   0   0   0   2   2   2   2   2   0   2   2   0   2   0   2   0   2   2   2   2   2   0   0   0   0   0   2   2   2   0   2   2   0   0   0   2   2   2   0   2   0   2   2   2   0   2   0   2   2   2   2   2   2   0   0   0   2   0   2   0   0   0   2   2   2   0   2   2   0   0   2   0   2   2   0   0   2   0   0   2   2   2   2   0   2   2   2   0   0   0   0   2   2   0   0   2   0   2   0   0   2   0   0   0   2   0   0   0   0   2   0   0   0   2   0   2   0   0   2   2   0   2   2   0   2   0   0   0   0   0   2   0   0   0
 MK-1-9                 0   0   0   2   0   0   2   0   0   2   2   0   2   2   0   2   0   0   0   0   0   0   0   2   0   0   2   0   2   0   2   2   2   0   0   0   0   0   2   2   0   0   0   2   0   2   0   0   2   2   2   0   2   0   0   0   0   0   0   2   0   2   2   0   0   2   0   0   0   2   2   2   2   2   0   2   2   0   2   0   2   0   2   2   2   2   2   0   0   0   0   0   2   2   2   0   2   2   2   0   0   2   2   2   0   2   0   2   2   2   2   2   0   2   2   0   2   2   2   0   2   2   2   0   2   0   0   0   2   2   2   0   2   2   0   2   2   0   2   2   0   0   2   0   0   2   2   2   2   0   2   2   2   0   0   0   0   2   2   0   0   2   0   2   0   2   2   2   0   0   2   0   0   0   0   2   2   0   0   2   0   2   0   0   2   2   0   0   2   0   2   2   0   0   0   0   2   0   2   0
 MK-1-10                0   0   0   2   0   0   2   0   0   2   2   0   2   2   0   2   0   0   0   0   0   0   0   2   0   0   2   0   2   0   2   2   2   0   2   0   0   0   2   2   0   0   0   2   0   2   0   0   2   2   2   0   0   2   0   0   0   0   0   2   0   2   2   2   0   0   0   0   0   2   0   2   2   0   0   2   0   0   2   0   2   0   2   2   2   2   2   0   0   0   0   0   2   2   2   0   2   2   2   0   0   2   0   2   0   2   0   2   2   2   0   2   2   2   0   0   2   2   2   0   2   2   2   0   2   0   0   2   2   2   2   0   2   2   0   2   2   0   2   2   0   0   0   0   0   2   2   2   2   0   2   2   2   0   0   0   0   2   2   0   0   2   0   2   2   2   2   2   0   2   2   0   0   0   0   2   2   0   0   2   0   2   0   0   2   2   0   0   0   0   2   2   0   0   0   0   2   0   0   0
 MK-1-11                0   0   0   2   0   0   2   0   2   2   2   0   2   2   0   0   0   0   0   0   0   2   0   2   0   0   0   0   2   0   2   2   2   0   2   0   0   0   2   2   0   2   0   2   0   2   0   0   2   2   0   2   0   2   0   0   0   0   0   2   0   2   2   2   0   0   2   0   0   2   0   2   2   2   0   2   0   0   2   0   2   0   2   2   2   2   2   0   0   0   0   0   2   0   2   0   2   2   2   2   0   2   0   2   2   2   0   2   0   2   0   2   2   2   0   0   2   0   2   0   2   2   0   0   2   0   0   2   2   2   2   0   2   2   2   2   2   0   2   2   0   0   0   0   0   2   2   2   2   0   2   2   2   0   0   0   0   2   2   0   0   2   0   2   2   2   2   2   0   2   2   0   0   0   2   2   2   0   0   2   0   2   0   0   2   2   0   0   0   0   2   2   0   2   0   0   2   0   2   0
 MK-1-12                2   0   0   2   0   0   2   0   2   2   2   0   0   2   0   0   0   0   0   0   0   2   0   2   0   2   0   0   2   0   2   0   2   2   2   0   0   0   2   2   0   0   0   2   0   0   0   0   2   2   0   0   0   2   0   0   0   2   0   2   0   2   2   2   2   0   2   0   0   2   0   2   2   2   0   2   0   0   2   0   2   0   2   2   2   2   2   0   0   0   0   0   2   0   2   0   2   2   2   2   0   2   0   2   0   2   2   2   0   2   0   2   2   2   0   0   2   0   2   0   2   2   2   0   2   0   0   2   0   2   2   0   2   2   2   2   2   0   2   0   0   0   0   0   0   2   2   2   2   0   2   2   2   0   0   0   0   2   2   0   0   0   0   0   2   2   2   2   0   2   0   0   0   2   2   2   2   0   0   2   0   2   0   0   2   2   2   2   0   0   2   2   0   2   0   0   2   0   2   0
 MK-1-13                2   0   0   2   0   0   2   0   2   2   2   0   2   2   0   0   0   0   0   0   0   0   0   2   0   2   0   0   2   0   2   0   2   2   2   2   0   0   2   2   0   0   0   2   0   0   0   0   2   0   0   0   0   0   0   0   0   2   0   2   0   2   2   2   2   0   2   0   0   2   0   2   2   2   0   2   0   0   0   0   2   0   2   0   2   2   2   0   0   0   0   0   2   0   0   0   2   2   2   0   0   2   0   2   0   2   2   2   0   2   0   0   2   2   0   0   0   0   2   0   2   2   0   0   2   0   0   2   0   2   2   0   2   2   2   2   2   0   2   0   0   0   2   0   0   2   2   0   2   0   2   2   2   0   0   0   0   2   0   0   0   0   0   0   2   2   2   2   0   2   0   0   0   2   2   0   0   0   0   2   0   0   0   0   2   2   2   2   0   0   2   2   0   2   2   0   2   0   2   0
 MK-1-14                0   0   0   2   0   0   2   2   2   2   0   0   2   2   0   0   0   2   0   0   0   2   0   2   2   2   0   0   2   2   2   0   2   2   2   2   0   0   2   2   0   2   0   2   0   0   0   0   2   0   0   0   0   0   0   0   0   2   0   2   0   2   2   2   2   0   0   2   2   2   0   2   2   2   0   2   0   0   0   0   2   0   2   0   2   2   2   0   0   0   0   2   2   0   0   0   2   2   2   0   0   2   0   2   0   2   2   2   2   0   0   0   2   2   0   0   0   0   2   2   2   2   0   0   2   0   0   2   0   2   2   0   2   2   2   2   0   0   2   0   0   0   2   2   2   2   2   0   2   0   0   2   2   0   0   0   0   2   0   0   0   0   0   0   2   2   2   2   0   0   0   0   0   2   2   0   0   0   0   2   0   0   0   0   2   2   2   2   0   0   2   2   0   2   2   0   2   0   2   0
 MK-1-15                0   0   0   2   0   0   2   2   2   2   0   0   2   2   0   0   0   2   0   0   0   2   0   2   2   2   0   0   2   2   2   0   2   0   2   2   2   0   2   2   0   2   0   2   0   0   0   0   2   0   0   0   0   0   0   0   0   2   0   2   0   2   2   2   2   0   0   2   2   2   0   2   2   2   0   2   0   2   0   0   2   0   2   0   2   2   2   2   0   0   0   2   2   0   0   0   2   2   2   0   0   2   0   2   0   2   2   2   0   0   0   0   2   2   0   0   0   0   2   2   2   2   0   0   2   0   0   2   0   2   2   0   2   2   2   2   0   2   2   0   0   0   2   2   2   2   2   0   2   0   0   2   2   0   0   0   0   2   0   0   2   0   2   0   2   2   2   2   0   0   0   0   0   0   0   0   0   0   0   2   0   0   2   0   2   2   0   2   0   0   2   2   0   0   2   0   2   2   2   2
 MK-1-16                0   0   0   2   0   0   0   0   2   2   2   0   2   2   0   0   0   2   0   0   0   0   0   2   2   2   0   2   2   2   2   0   2   0   0   2   2   2   2   2   0   2   0   2   0   0   0   0   2   0   0   0   0   0   0   0   0   2   0   2   0   2   2   2   2   2   0   2   2   2   0   2   2   2   0   2   0   2   0   2   2   0   2   0   2   2   2   2   0   2   0   2   2   0   0   0   2   2   2   0   0   2   0   2   0   2   0   2   0   0   2   0   0   2   0   0   0   0   2   2   2   2   0   0   2   0   0   2   0   2   2   0   2   2   2   0   0   2   2   0   2   2   2   2   2   0   2   0   2   2   0   2   2   0   2   0   0   2   0   0   2   0   0   0   2   2   2   2   2   0   0   0   0   0   0   0   0   0   0   2   0   0   2   0   2   0   0   2   0   2   2   2   0   0   2   0   2   2   2   0
 MK-2-1                 2   2   2   2   2   2   0   2   0   0   2   0   0   0   0   0   0   2   0   0   2   2   2   2   0   0   0   2   0   2   0   2   0   2   2   2   2   0   0   0   2   2   2   0   0   2   2   2   2   0   2   2   0   0   2   0   2   2   0   2   0   0   0   2   0   2   2   0   0   0   2   0   0   2   2   2   0   0   0   2   2   0   0   0   0   0   2   2   0   2   0   0   0   0   2   0   2   0   2   0   0   0   0   2   2   2   0   0   0   2   0   0   2   2   2   2   0   0   0   2   0   2   2   0   2   0   0   2   2   2   0   2   0   0   0   0   2   2   2   2   2   0   0   0   2   0   0   2   2   2   0   0   2   2   0   2   0   2   2   2   2   2   2   2   0   2   0   2   2   2   0   0   2   0   0   2   2   0   2   0   2   2   0   0   2   0   2   0   0   0   2   0   0   2   0   0   2   2   2   2
 MK-2-2                 2   2   2   2   0   2   0   2   0   0   2   0   0   0   0   0   0   2   0   0   2   2   2   2   0   0   0   2   0   0   0   2   0   2   2   2   2   0   0   0   2   2   2   0   0   2   2   2   2   2   0   2   0   0   2   0   2   2   0   2   0   0   0   2   0   2   2   0   0   0   2   0   0   0   2   0   0   0   0   2   2   2   0   0   0   0   2   2   0   2   2   0   0   0   2   0   2   0   2   0   0   0   0   2   2   2   2   0   0   2   0   0   2   2   2   2   0   0   0   2   0   2   2   0   2   0   0   2   2   2   0   2   0   0   0   0   2   2   2   0   2   0   0   2   2   0   0   2   2   2   0   0   2   2   0   0   0   2   2   2   2   2   2   2   0   2   0   2   0   2   0   0   2   0   0   0   2   0   2   0   2   2   0   0   2   0   2   0   0   0   2   0   0   2   0   0   2   0   2   2
 MK-2-3                 2   2   0   2   0   2   0   2   2   0   2   0   0   0   2   2   0   2   0   0   2   2   2   2   0   0   0   2   0   0   0   2   0   2   2   2   0   0   0   0   2   2   0   0   0   2   2   2   0   2   0   2   0   0   2   0   2   2   0   2   0   0   0   2   0   2   2   0   0   2   2   2   0   0   0   0   0   0   0   2   2   2   2   0   0   0   2   0   0   2   2   0   2   0   2   0   2   0   0   0   0   0   2   2   2   2   2   0   0   2   0   0   2   2   2   2   0   2   0   2   0   2   2   0   2   0   0   2   2   2   2   2   0   0   0   0   2   2   2   0   0   0   0   2   2   0   0   2   2   2   0   0   2   2   0   0   2   2   2   2   2   2   2   0   0   2   0   0   0   0   0   0   2   0   0   0   2   0   2   0   2   2   0   0   2   0   2   0   0   2   2   0   0   0   0   2   2   0   2   2
 MK-2-4                 2   2   0   2   0   2   0   0   2   0   2   0   0   0   2   2   0   0   0   0   2   2   2   2   0   0   0   2   2   0   0   2   0   2   2   2   0   0   0   0   2   2   0   0   0   2   2   2   0   2   0   2   0   0   2   0   2   2   0   2   2   0   0   2   0   2   2   0   0   2   2   2   0   0   0   0   0   0   2   2   2   2   2   0   0   2   2   2   0   2   2   0   0   0   2   0   2   0   0   0   0   0   2   2   2   0   2   0   0   2   0   0   2   2   2   2   0   2   0   2   0   2   2   0   2   0   0   2   2   2   2   2   0   0   0   0   2   2   0   0   0   0   0   2   2   0   0   2   2   2   0   0   2   2   0   0   2   2   2   2   2   2   2   0   0   2   0   0   2   0   0   0   2   0   0   0   2   0   2   0   2   2   0   0   2   0   2   2   0   2   2   0   0   2   0   2   2   0   2   2
 MK-2-5                 2   2   0   2   0   2   0   0   2   0   2   0   0   0   2   2   0   2   0   0   2   2   2   2   0   0   0   2   2   0   0   2   0   2   2   2   0   0   2   0   2   2   2   0   0   2   2   2   0   2   2   2   2   0   2   0   2   2   0   0   2   0   0   2   0   2   2   2   0   2   0   0   0   0   2   2   0   0   2   0   2   2   2   0   0   2   2   0   2   2   2   0   0   0   2   0   2   0   0   0   2   0   2   2   2   0   2   0   0   2   2   0   2   2   2   2   0   2   0   2   0   2   2   0   2   0   0   2   2   2   0   2   0   0   0   0   2   2   0   0   0   0   0   2   2   0   0   2   2   2   0   0   2   2   0   0   2   2   2   2   2   2   2   0   0   2   0   0   2   0   0   0   2   2   0   0   2   0   2   0   0   2   0   0   2   2   2   2   0   2   2   0   2   2   2   2   2   0   2   2
 MK-2-6                 2   2   0   2   0   2   0   0   2   0   0   0   0   0   2   2   2   2   0   0   2   2   2   2   0   0   0   2   2   0   0   2   0   2   2   2   0   0   2   0   2   2   2   0   2   2   2   2   0   2   2   2   2   0   2   0   2   2   0   2   2   0   0   2   0   0   2   2   0   2   0   0   0   0   2   2   0   0   2   0   2   2   2   0   0   2   2   0   2   0   2   0   0   0   2   0   2   0   0   0   2   0   0   2   0   0   2   0   0   2   2   0   2   2   0   2   0   2   0   2   0   2   0   0   2   2   0   2   2   2   0   2   0   0   0   0   0   2   0   0   0   0   0   2   2   0   0   2   2   2   0   2   2   2   0   0   2   2   2   2   2   2   2   0   0   2   0   0   2   0   0   0   2   2   0   0   2   0   2   0   0   2   0   0   0   2   2   2   0   2   2   0   2   2   2   2   2   0   2   2
 MK-2-7                 2   2   0   2   0   2   0   0   2   0   0   0   0   0   2   2   2   2   0   2   2   2   2   2   0   0   0   2   2   0   0   2   0   2   2   2   0   0   2   0   2   2   2   0   2   2   2   2   0   0   2   2   2   0   2   0   2   2   0   2   2   0   0   2   0   0   2   2   0   0   0   0   0   0   2   2   0   0   2   0   2   0   2   0   0   0   2   0   2   0   2   0   0   2   2   0   2   0   0   0   2   0   0   2   0   0   2   0   0   2   2   0   2   2   0   2   0   2   0   2   0   2   0   2   2   2   0   2   2   2   2   2   0   0   0   0   0   2   0   0   0   0   0   2   2   0   0   2   2   2   0   2   0   2   0   0   2   2   2   2   2   2   2   2   0   2   2   0   2   0   0   0   2   0   0   0   2   0   2   0   0   2   0   0   0   2   2   2   0   2   2   0   0   2   2   2   2   0   2   0
 MK-2-8                 0   2   0   2   0   2   0   0   2   0   2   0   0   0   2   2   2   2   0   2   2   2   2   2   0   0   0   2   2   0   0   2   0   2   2   2   0   0   2   0   2   2   2   0   2   2   2   2   0   0   2   2   2   0   2   2   2   2   0   2   0   0   0   2   0   0   2   0   0   2   0   0   0   0   2   2   2   0   0   0   2   0   2   0   0   0   0   0   2   0   0   0   0   2   2   0   2   0   0   0   2   0   0   2   0   2   2   0   0   2   2   0   2   2   2   2   2   2   0   2   0   2   0   2   2   2   0   2   2   2   0   0   0   0   2   0   0   2   0   0   0   2   0   2   0   0   0   2   2   2   0   2   0   2   0   0   2   0   2   2   2   2   2   2   0   2   2   0   0   0   2   0   2   0   0   0   2   0   2   0   0   2   0   0   0   0   2   2   0   2   2   0   0   2   2   2   2   2   2   0
 MK-2-9                 2   2   0   2   0   2   0   0   2   0   2   0   0   0   2   2   2   2   2   2   2   2   2   2   0   0   0   2   2   0   0   2   0   0   2   2   0   0   0   0   2   2   2   0   2   2   2   2   0   2   2   2   2   0   2   2   2   2   0   2   0   0   2   0   0   0   2   0   0   0   0   2   0   0   2   2   2   0   0   0   2   0   0   0   2   2   0   0   2   0   0   0   0   2   2   0   2   0   0   0   2   0   0   2   0   2   2   0   0   2   2   0   2   2   2   2   2   2   0   2   0   2   0   2   2   2   0   2   2   2   2   0   0   0   2   0   0   2   0   0   0   2   0   2   0   0   0   2   2   2   0   2   0   2   0   0   0   0   2   2   2   2   2   2   0   0   2   0   0   0   0   0   2   0   0   2   2   0   0   0   0   2   0   2   0   0   2   2   0   2   2   0   0   2   2   2   2   2   2   0
 MK-2-10                2   2   0   2   0   0   0   2   2   0   2   0   0   0   2   2   2   2   2   2   2   2   2   2   0   0   0   2   2   0   0   2   0   0   2   2   0   0   0   0   2   2   2   0   2   0   2   2   0   2   2   2   2   0   2   2   0   2   0   2   0   0   2   0   0   0   2   0   0   0   0   2   0   0   2   2   2   0   0   0   2   0   0   0   2   2   0   0   2   0   0   0   0   2   2   0   2   2   0   0   2   0   0   2   0   2   2   0   0   2   2   2   2   2   2   2   2   2   0   2   2   2   0   2   2   2   0   2   2   0   2   0   0   0   2   0   0   2   0   0   0   2   0   2   0   0   0   2   0   2   0   2   0   2   0   0   0   0   2   2   2   2   2   2   0   0   2   0   0   2   0   0   2   0   0   2   2   0   0   0   0   2   0   2   0   0   2   2   0   2   2   0   0   2   2   2   0   2   2   0
 MK-2-11                2   2   0   0   2   2   0   2   2   0   2   2   0   0   2   2   2   2   2   2   2   2   2   0   0   0   0   2   2   0   0   2   0   2   2   2   0   0   0   2   2   2   2   0   2   0   2   2   0   2   2   2   2   0   0   2   0   2   0   2   0   0   2   0   0   0   2   0   0   0   0   2   0   0   2   0   2   0   0   0   0   0   0   0   2   2   2   0   2   0   0   0   0   2   2   0   2   2   0   2   2   0   0   2   0   2   2   0   0   2   2   2   2   2   2   2   2   2   0   2   2   2   0   0   2   2   0   2   2   0   2   0   0   0   2   0   0   2   0   0   0   2   0   2   0   0   0   2   0   2   0   2   0   2   0   0   0   0   2   2   2   2   2   2   0   0   2   0   0   2   0   0   2   0   0   2   2   0   0   0   0   2   0   2   0   0   2   2   0   2   2   0   0   2   2   2   0   2   2   0
 MK-2-12                2   2   0   0   0   2   0   2   2   2   2   2   0   0   2   2   2   2   2   0   2   2   2   0   0   0   0   2   0   0   0   2   0   2   2   2   2   2   0   2   2   2   2   0   2   0   2   0   0   2   2   2   2   0   0   0   0   2   0   2   0   0   0   0   0   2   2   0   0   0   0   2   0   2   2   0   2   0   0   0   2   0   0   0   2   2   2   2   2   0   0   0   0   2   2   2   2   2   2   2   2   0   0   2   0   2   2   0   0   2   2   2   2   0   0   2   2   2   0   2   2   2   0   0   2   2   0   2   2   0   2   2   0   0   2   0   0   2   0   0   0   2   0   2   0   0   0   2   0   2   0   2   0   2   0   0   0   0   2   2   2   2   2   2   0   0   2   0   0   2   0   0   0   0   2   2   2   0   0   0   0   2   0   0   0   0   2   2   2   0   2   0   2   2   2   2   0   2   2   0
 MK-2-13                2   2   0   0   0   2   0   2   2   2   2   2   2   0   2   2   2   2   2   0   0   0   2   0   0   0   0   2   0   0   0   0   0   2   2   2   2   2   2   2   2   2   2   0   2   2   0   0   0   2   2   2   2   0   0   0   0   2   0   2   0   0   0   0   0   0   2   0   0   0   0   2   0   2   2   0   2   0   2   0   0   2   0   0   2   2   2   2   2   0   0   0   0   2   2   2   2   2   2   2   0   0   0   2   0   2   2   0   0   2   2   2   2   0   0   2   2   0   0   2   2   2   0   0   2   2   0   2   2   0   2   2   0   0   2   0   0   0   0   0   0   2   0   2   0   0   0   2   0   2   0   2   0   2   0   0   0   0   2   2   2   2   2   2   0   0   2   0   0   2   0   0   0   0   2   2   2   0   0   0   0   2   0   0   0   0   0   2   2   2   2   0   2   2   2   2   0   2   2   0
 MK-2-14                0   2   0   2   0   2   0   2   2   2   2   2   2   0   2   2   2   2   2   0   0   0   2   0   0   0   0   2   0   0   0   0   0   2   2   2   2   2   2   2   2   2   2   0   2   2   2   0   0   2   2   2   2   0   0   0   0   2   0   2   0   0   0   0   0   0   2   0   0   0   0   2   0   2   2   0   2   0   2   0   0   2   0   0   0   2   2   0   2   0   0   0   0   2   2   2   2   2   2   0   0   0   0   2   0   2   2   0   0   2   2   2   2   0   0   2   2   2   2   2   2   2   0   0   2   2   0   2   2   0   2   2   0   0   2   2   0   0   0   0   0   2   0   2   2   0   0   2   0   2   0   2   0   0   0   0   0   0   2   2   2   2   2   2   0   0   2   0   0   2   0   0   0   0   2   2   2   2   0   0   0   2   0   2   0   0   0   0   2   2   2   2   2   2   2   2   0   2   2   0
 MK-2-15                0   2   0   2   0   0   0   2   2   2   2   2   2   0   2   2   2   0   2   0   0   0   2   0   0   0   0   2   0   0   0   0   0   2   2   2   2   2   2   0   2   2   2   0   2   2   2   0   0   2   2   2   2   0   0   0   0   0   0   2   0   0   0   0   0   0   2   0   0   0   0   2   0   2   2   0   2   2   2   0   2   2   0   0   0   2   2   0   2   0   0   0   0   2   2   0   2   2   2   0   0   0   0   2   2   2   2   2   0   2   2   2   2   0   0   0   2   2   2   2   2   2   0   0   2   2   0   2   2   0   2   2   0   0   2   2   0   0   0   0   0   2   0   0   2   0   0   2   0   2   0   2   0   0   0   0   0   0   2   2   2   2   2   2   0   0   2   0   0   0   2   0   0   0   2   2   2   2   0   0   0   0   0   2   0   0   0   0   2   2   2   2   2   2   2   2   0   2   2   0
 MK-2-16                0   2   0   2   0   0   0   2   2   2   0   2   2   0   2   2   2   0   0   0   2   0   2   0   0   0   0   2   0   0   0   0   0   2   2   2   2   2   2   0   2   2   2   0   2   2   2   0   2   2   2   2   2   0   0   0   0   0   0   2   0   0   2   0   2   0   2   0   0   0   0   2   0   2   2   0   0   2   2   0   2   2   0   0   0   2   2   0   2   0   0   0   0   2   2   2   2   2   2   0   0   0   0   2   2   2   2   2   2   2   2   2   2   0   0   0   2   2   2   2   2   2   0   2   2   2   0   2   2   0   0   0   0   0   2   2   0   0   0   2   0   2   0   0   2   0   0   2   0   2   0   2   2   0   2   2   0   0   2   2   2   2   0   2   2   0   2   0   0   0   2   0   0   0   2   2   2   2   0   0   0   0   0   2   0   0   0   0   2   2   2   2   2   2   2   2   0   2   2   0
 MK-3-1                 2   0   0   2   0   2   2   2   0   2   0   0   2   0   0   0   2   2   2   0   0   2   2   0   0   0   0   0   2   0   0   2   0   0   2   0   2   2   2   0   0   0   2   2   0   2   0   2   2   2   0   2   2   2   0   0   0   2   0   2   2   2   0   0   0   2   2   0   0   2   0   0   0   0   2   2   0   0   2   2   0   2   2   2   0   2   2   0   2   0   0   2   2   2   2   2   2   2   0   0   0   2   2   0   2   2   2   2   0   0   0   2   2   2   2   0   0   2   2   2   2   0   2   2   0   0   0   0   0   2   0   2   0   2   2   2   0   0   2   2   2   0   2   2   2   2   0   0   2   0   0   2   2   2   2   0   2   0   0   0   0   2   0   0   2   2   2   2   0   0   2   2   2   0   2   2   2   2   0   0   2   0   2   0   0   0   0   2   2   2   2   0   0   2   2   2   2   2   0   0
 MK-3-2                 2   0   0   2   0   0   0   2   0   2   0   0   2   0   0   0   2   2   2   0   0   0   2   0   0   0   0   0   2   0   0   2   2   0   2   0   2   2   0   0   0   0   2   2   0   2   0   2   0   2   0   2   2   0   0   0   0   2   0   2   2   2   0   0   0   0   0   0   0   2   0   0   0   0   2   2   0   0   2   2   0   2   2   2   0   2   2   0   2   0   2   2   2   2   2   2   2   2   0   0   0   2   2   0   0   0   2   2   0   0   0   2   2   2   2   0   0   2   2   2   2   0   2   0   0   0   2   0   0   2   0   2   0   2   2   2   0   0   2   2   2   0   2   2   0   0   2   2   2   0   0   2   2   2   2   2   2   0   2   0   0   2   0   0   2   2   2   2   0   0   2   2   2   0   2   2   2   0   0   2   2   0   0   0   0   0   0   2   2   2   2   0   0   2   2   2   2   0   0   0
 MK-3-3                 2   0   2   2   0   0   0   2   0   2   0   0   2   0   0   0   0   2   2   0   0   0   2   0   0   0   0   0   2   0   0   2   2   0   2   0   2   2   2   0   0   0   2   2   0   2   0   2   0   0   0   2   2   0   0   2   0   2   0   2   0   2   0   0   0   0   0   0   0   2   0   2   0   0   2   2   0   0   2   2   2   2   2   2   0   2   2   0   2   0   2   0   0   2   2   2   2   2   0   0   0   2   2   0   0   0   2   2   0   0   0   2   2   2   2   0   0   2   2   2   2   0   0   0   0   0   0   0   0   2   0   2   0   2   2   2   0   0   2   2   2   0   2   2   0   0   2   2   2   0   0   2   2   2   2   2   2   0   2   0   0   2   0   0   2   2   2   2   0   2   2   2   2   0   2   2   2   0   0   2   2   0   0   2   0   0   0   2   2   2   2   0   0   0   2   2   2   0   0   0
 MK-3-4                 0   0   2   2   0   0   0   2   0   2   0   0   2   0   2   0   0   2   2   0   0   0   2   0   0   0   0   0   2   0   0   2   2   0   2   2   2   2   2   0   0   0   2   2   0   2   0   2   0   0   0   2   2   0   0   2   0   2   0   2   0   2   0   0   0   0   2   2   0   2   0   0   0   0   2   2   0   0   2   2   2   2   0   2   0   2   2   0   2   0   2   0   0   2   2   2   2   2   0   0   0   2   2   2   0   0   0   2   0   0   2   2   2   2   2   0   0   2   2   2   2   0   0   0   0   0   0   0   0   2   0   2   0   2   2   2   0   0   2   2   2   2   2   2   0   0   2   2   2   0   0   2   2   2   2   2   2   0   2   0   0   2   0   0   2   2   2   2   0   2   2   2   2   0   2   2   2   0   0   2   2   0   0   2   0   2   0   2   2   2   2   0   0   0   2   2   2   0   0   0
 MK-3-5                 0   0   0   2   0   0   0   2   0   2   0   0   2   0   2   0   0   2   2   0   0   0   0   0   0   0   0   0   2   0   0   2   2   0   2   2   2   2   2   0   0   0   2   2   2   0   0   0   0   0   0   2   2   0   0   0   0   2   0   2   0   0   2   0   0   0   2   2   2   2   0   0   0   0   2   2   0   0   2   2   2   2   0   2   0   2   0   0   0   0   2   0   0   2   2   2   2   2   0   0   0   2   2   2   2   0   0   2   0   0   2   2   2   2   2   0   0   2   2   0   0   0   0   2   0   0   0   0   0   2   0   2   0   2   2   2   0   0   2   2   2   2   2   2   0   0   2   2   2   0   0   2   2   2   2   2   0   0   2   0   2   2   0   0   2   2   2   2   0   2   2   2   2   0   2   2   2   0   0   2   2   0   0   0   0   2   0   2   2   2   2   0   0   0   2   2   2   0   0   0
 MK-3-6                 2   2   0   2   0   0   0   2   0   2   0   0   2   0   2   0   0   2   2   0   0   0   0   0   0   2   0   0   0   2   2   2   2   0   2   2   2   2   0   0   0   0   2   2   2   0   0   0   0   0   0   2   2   0   0   0   2   2   0   2   0   0   2   0   0   0   2   2   2   2   0   2   0   0   2   2   0   0   2   2   2   2   0   2   0   2   0   0   0   2   2   0   0   2   2   2   2   2   0   0   0   2   2   2   2   0   0   2   0   0   2   2   2   0   2   0   2   2   0   0   0   0   0   2   0   0   0   0   0   2   0   2   0   2   2   0   0   0   2   2   2   2   2   2   0   0   2   2   2   0   0   2   2   2   2   2   0   2   2   0   2   2   0   0   0   0   2   0   0   2   2   2   2   0   2   2   2   0   0   2   2   0   0   0   0   2   0   2   2   2   2   0   0   0   2   2   2   0   0   0
 MK-3-7                 2   2   0   2   0   0   0   2   0   2   0   0   2   0   2   0   0   2   2   0   0   2   0   0   0   2   0   2   0   0   2   2   2   0   2   2   2   2   0   0   0   0   2   2   2   0   0   0   0   0   0   2   2   0   0   0   2   2   0   0   0   0   2   0   0   2   2   2   2   2   0   2   0   0   2   2   0   0   2   2   2   2   2   2   0   2   0   0   0   2   2   0   0   2   2   2   2   2   0   0   0   2   2   2   2   0   0   2   0   0   2   2   2   0   2   0   2   2   0   0   0   0   0   2   0   0   0   0   2   2   0   2   0   2   2   0   0   0   2   2   2   2   2   2   2   0   2   2   2   0   0   2   2   2   2   2   0   2   2   0   2   0   0   2   0   2   2   0   0   2   2   2   2   0   2   2   2   0   2   2   2   0   0   0   0   2   0   2   2   2   2   0   0   2   2   2   2   0   0   0
 MK-3-8                 2   2   0   2   0   0   0   2   0   0   0   0   2   0   2   0   0   2   2   0   0   2   0   0   0   2   0   2   0   0   2   2   2   0   2   2   2   2   0   0   0   0   2   2   2   0   0   0   0   0   0   2   2   0   2   0   2   0   0   0   0   2   2   2   0   2   2   2   2   2   0   2   0   0   2   2   0   0   2   2   2   2   2   2   0   2   0   0   0   0   2   0   0   2   2   2   2   2   0   0   0   2   2   2   2   0   0   2   0   0   2   2   2   0   2   2   2   2   0   0   0   0   0   2   0   0   0   0   2   2   0   2   0   2   2   0   2   0   2   2   2   0   2   2   2   0   2   2   2   0   0   0   2   2   0   2   0   2   2   0   2   0   0   2   0   2   2   0   0   2   2   2   2   0   2   2   2   0   2   2   2   0   0   0   0   2   0   2   2   0   2   0   0   2   2   2   2   0   0   0
 MK-3-9                 2   2   0   2   0   2   0   2   0   0   0   0   2   0   2   0   0   2   2   0   0   2   2   0   0   2   2   2   0   0   2   2   2   0   2   2   2   2   0   0   0   0   2   2   2   0   0   0   0   0   0   2   2   0   2   0   2   0   0   0   0   2   2   2   2   2   2   2   2   2   0   2   0   0   2   2   0   0   2   2   2   2   2   2   0   2   0   2   0   0   0   0   0   2   2   0   2   0   0   0   0   2   2   2   2   0   0   2   0   0   2   2   2   0   0   2   2   2   0   0   0   2   0   2   0   0   0   0   2   2   0   0   0   2   2   0   2   0   2   2   2   0   2   2   2   0   0   2   2   0   0   0   2   2   0   2   0   2   2   0   2   0   0   2   0   2   2   0   0   2   2   2   0   0   2   2   2   0   2   2   2   0   0   0   0   2   2   0   0   0   2   0   0   2   2   2   2   0   0   0
 MK-3-10                2   2   0   2   0   2   2   2   0   0   0   0   2   0   2   0   0   2   2   0   0   2   2   0   2   2   2   2   2   0   2   2   2   0   2   2   2   2   0   0   0   0   2   2   2   2   0   0   0   0   0   0   2   0   2   0   2   2   0   0   0   2   2   2   2   0   2   2   2   2   0   2   0   0   2   2   0   0   2   2   2   2   2   2   0   0   0   2   2   0   0   0   0   2   2   0   2   0   0   0   0   2   2   2   2   0   0   2   0   0   2   2   2   0   2   2   2   2   0   0   0   2   0   2   0   2   0   0   2   2   0   0   0   2   2   0   2   0   2   2   2   0   2   2   2   2   0   2   2   0   0   0   2   2   0   2   0   2   2   0   2   0   0   2   0   2   2   0   0   2   2   2   0   0   2   2   2   0   2   2   2   0   0   0   0   2   2   0   0   0   2   0   0   2   2   2   2   0   0   0
 MK-3-11                0   2   0   2   0   2   2   2   0   0   0   0   2   0   2   0   0   2   2   0   0   2   2   0   2   2   2   0   2   0   2   2   2   0   0   2   2   2   0   0   0   0   2   2   2   2   0   2   0   0   0   0   2   0   2   0   2   2   0   0   0   2   2   2   0   0   2   2   2   2   0   2   0   0   2   2   0   2   2   2   2   2   2   2   0   0   0   2   2   0   0   0   0   0   2   0   2   0   0   0   0   2   2   2   2   0   0   2   0   0   2   2   2   0   2   2   2   2   0   0   0   0   0   2   2   2   0   0   2   2   0   0   0   2   2   0   0   0   0   2   2   0   2   2   2   2   0   0   2   0   0   0   2   2   0   2   2   2   2   0   2   2   0   2   0   2   2   0   0   2   2   2   0   2   2   2   2   2   2   0   2   0   0   0   0   2   2   0   2   0   2   0   0   2   2   2   2   0   0   0
 MK-3-12                0   2   0   2   0   2   2   2   0   0   0   0   2   0   0   0   0   2   0   0   0   2   2   0   2   0   2   0   2   0   2   2   0   0   0   2   2   0   0   0   0   0   2   2   2   2   0   2   0   0   0   0   2   0   2   0   2   2   0   0   0   2   2   2   0   0   2   2   2   2   0   0   0   0   2   2   2   2   2   2   2   2   2   0   0   0   0   2   2   0   0   0   0   0   2   0   0   0   0   0   0   2   2   2   2   0   0   2   0   0   2   2   2   0   2   2   0   2   0   0   0   0   0   2   2   2   0   0   2   2   0   2   0   2   2   0   0   0   0   2   2   0   2   0   2   2   2   0   2   0   0   2   2   2   0   2   2   2   0   0   2   2   0   2   0   2   2   0   2   2   2   2   0   0   2   2   0   2   2   0   2   0   0   0   0   2   2   0   2   0   2   0   2   2   0   2   2   0   0   0
 MK-3-13                0   2   0   2   0   2   2   2   0   0   0   0   2   0   0   0   0   2   0   0   0   2   2   0   2   0   2   0   2   0   0   2   0   0   0   0   2   0   2   2   0   0   2   2   2   2   0   2   0   0   0   2   2   0   2   0   2   2   0   0   0   2   2   2   0   0   2   2   0   2   0   0   2   0   2   2   2   2   2   2   2   2   0   0   0   0   0   2   2   0   0   2   0   0   2   0   0   0   0   0   0   2   2   2   2   0   0   2   0   0   2   0   2   0   0   2   0   2   0   0   0   0   0   2   2   2   0   0   2   2   0   2   0   2   2   0   0   0   0   2   0   0   2   0   2   2   2   0   2   0   0   2   2   2   0   2   2   2   0   2   2   2   0   2   0   2   2   2   2   0   2   2   0   0   2   2   0   2   2   0   2   0   0   0   0   2   2   0   2   0   0   0   2   2   0   2   2   2   0   2
 MK-3-14                0   2   0   2   0   2   2   2   0   0   2   0   2   0   0   0   0   2   0   0   0   2   2   0   2   0   2   0   2   0   0   2   0   0   0   0   2   0   2   2   0   0   2   2   2   2   0   2   0   0   0   2   2   0   2   0   2   2   0   0   0   2   2   2   0   2   0   2   2   2   2   0   2   0   2   2   2   0   2   2   0   2   2   2   2   0   0   2   2   0   0   2   0   0   2   0   0   0   0   0   0   2   2   2   2   0   0   2   0   0   2   0   2   0   0   2   0   2   0   0   2   0   0   2   2   2   0   0   2   2   0   2   0   2   2   0   0   0   0   2   0   0   2   0   2   0   2   0   0   0   0   2   2   2   0   2   2   2   0   2   2   2   0   2   0   2   2   2   0   0   2   0   0   0   2   2   2   2   2   0   0   0   0   0   0   0   2   0   0   2   0   0   2   2   0   2   2   2   0   2
 MK-3-15                0   2   0   0   0   2   0   2   0   0   2   0   2   0   2   0   0   2   2   0   0   0   2   0   2   0   2   0   2   0   0   2   0   0   0   0   2   0   2   2   0   0   2   2   2   2   0   2   0   0   0   2   2   0   2   0   2   2   0   0   0   2   2   2   0   2   0   0   2   2   2   0   2   0   2   0   0   0   2   2   2   2   2   2   2   0   0   2   2   0   0   2   0   0   2   0   2   0   0   0   0   2   2   0   2   0   0   2   0   0   2   0   2   0   0   2   0   2   0   0   2   0   0   2   2   2   0   0   2   2   0   2   0   2   2   0   0   0   0   2   0   0   0   0   2   0   0   0   2   0   0   2   2   0   0   2   0   2   0   2   2   0   0   2   0   2   2   2   0   0   0   0   0   0   2   2   2   2   2   0   0   0   0   0   2   0   2   0   0   0   0   0   2   2   0   2   2   2   0   2
 MK-3-16                2   2   0   0   0   2   0   2   0   0   2   0   2   0   2   0   0   2   2   0   0   0   2   0   2   0   2   2   2   0   0   2   0   0   2   0   2   0   0   0   0   0   2   2   2   2   0   2   0   0   2   2   2   0   2   0   2   2   0   0   0   2   0   2   0   2   0   0   2   2   0   0   2   0   2   2   0   0   2   2   2   2   2   2   2   0   2   2   2   0   0   2   0   0   2   0   2   0   0   0   0   2   2   0   0   0   0   2   0   0   2   0   2   2   0   2   0   2   0   0   2   0   0   2   0   2   2   0   0   0   2   2   2   2   2   0   0   0   0   2   0   0   2   0   2   0   0   0   2   0   0   2   2   0   0   2   0   0   0   2   2   0   0   2   0   2   2   2   0   0   0   0   0   0   2   0   0   2   0   0   0   0   0   0   2   0   2   0   0   2   0   0   2   2   0   0   2   2   0   0
 MK-4-1                 0   0   0   2   0   0   0   0   0   2   2   0   0   2   0   2   0   2   2   2   2   0   0   2   2   0   2   2   0   2   0   0   0   2   0   0   0   0   0   0   0   2   2   2   0   2   2   2   2   2   2   0   2   2   2   2   0   2   0   2   0   0   2   2   2   2   2   0   0   2   0   2   0   2   0   0   2   2   2   0   2   0   2   0   2   2   2   0   0   0   0   2   2   2   0   2   0   0   2   0   2   2   0   0   2   2   2   0   0   2   0   0   2   2   2   2   2   2   2   0   2   0   2   2   0   2   2   0   0   0   0   2   0   2   2   0   0   0   0   0   2   0   2   0   0   0   2   0   2   0   0   0   2   2   2   0   0   0   0   2   0   2   2   0   2   2   2   2   2   2   0   2   0   0   0   2   0   2   2   2   0   0   2   0   2   2   2   2   2   0   2   0   2   0   0   0   0   0   0   0
 MK-4-2                 0   0   0   2   0   0   0   0   2   2   2   0   0   2   0   2   0   2   2   2   2   0   0   2   2   0   2   2   0   2   0   0   0   2   0   0   0   0   0   0   0   2   0   2   0   2   2   2   2   2   2   0   2   2   2   0   0   2   0   2   0   0   2   2   0   2   2   0   0   2   0   2   0   0   0   0   2   2   2   0   2   2   2   0   2   2   2   0   0   0   0   2   2   2   0   2   0   0   2   0   2   2   0   0   2   2   2   2   0   2   0   0   2   2   2   2   2   2   2   0   2   0   2   2   0   0   2   0   0   0   0   2   0   2   2   0   2   0   0   0   2   0   2   0   0   0   2   0   2   0   0   0   2   2   2   0   0   0   0   2   0   2   2   0   2   2   2   2   2   2   0   2   0   0   0   0   0   2   2   2   0   0   2   0   2   2   0   2   2   0   2   0   2   0   0   0   0   0   0   0
 MK-4-3                 0   0   0   2   0   0   0   0   2   2   2   0   0   2   0   2   0   2   2   2   2   0   0   2   2   0   2   2   0   2   0   0   0   2   0   0   0   0   0   0   0   2   2   2   0   2   2   2   2   2   0   0   2   2   2   0   0   2   0   2   0   0   2   2   0   2   2   0   0   2   0   2   0   0   0   0   2   2   2   0   2   0   0   0   2   2   2   0   0   0   0   2   2   2   0   2   0   0   2   0   2   2   0   0   2   2   2   2   0   2   0   0   2   2   2   2   2   2   2   0   2   0   2   0   0   0   2   0   2   0   0   2   0   2   2   0   0   0   0   0   2   0   2   0   2   0   0   0   2   2   0   0   0   2   0   0   0   0   0   2   0   2   2   0   2   2   2   2   2   0   0   2   0   0   0   0   0   2   0   2   0   0   2   0   2   2   0   2   2   0   2   0   2   0   0   0   2   0   2   0
 MK-4-4                 0   0   0   2   2   0   0   0   2   2   2   0   0   2   0   2   0   2   2   0   2   0   0   2   2   0   2   2   0   2   0   0   2   2   0   2   0   0   0   0   2   2   0   2   0   2   0   2   2   2   0   0   2   2   2   0   0   2   0   2   0   0   2   2   0   2   2   0   0   2   0   2   2   0   0   0   2   2   0   0   2   0   0   2   2   2   2   0   0   2   0   2   2   2   0   2   0   0   2   0   2   2   0   0   0   2   2   2   0   2   0   0   2   2   2   2   2   2   2   0   2   0   2   2   0   2   2   0   2   0   0   2   0   2   2   0   0   0   0   0   2   0   2   0   2   0   0   0   2   2   0   2   0   0   2   0   0   0   0   2   0   2   2   0   0   2   2   0   2   0   0   2   0   0   0   0   0   0   0   2   0   0   2   0   0   2   0   2   2   0   2   0   2   0   0   0   2   0   2   0
 MK-4-5                 0   0   0   2   2   0   0   0   2   2   2   0   0   2   0   2   0   2   2   0   2   0   0   2   2   0   2   2   0   2   0   0   2   2   0   2   0   0   2   0   2   2   0   0   0   0   0   2   2   2   0   0   0   2   0   0   0   2   2   2   0   0   2   2   2   2   2   0   0   0   0   2   2   0   0   0   2   0   0   0   2   0   0   2   2   2   2   0   0   2   0   2   2   2   0   2   0   0   2   0   2   0   0   0   0   2   2   2   0   2   0   0   2   2   2   2   2   2   2   0   2   0   2   2   2   2   2   0   0   2   0   2   0   0   2   0   2   0   0   0   2   0   2   0   2   2   0   0   2   2   0   2   0   0   2   0   0   0   0   2   0   2   2   0   0   2   2   0   2   0   0   2   0   0   0   0   2   0   0   2   0   0   2   0   0   2   0   2   2   0   2   0   2   0   0   0   2   0   2   0
 MK-4-6                 0   0   0   2   2   0   0   0   0   0   2   0   0   2   0   2   0   0   2   0   2   0   0   2   2   0   2   2   0   2   0   0   2   0   0   2   0   0   2   0   2   2   0   0   0   0   0   2   2   2   0   0   0   2   0   0   0   2   2   2   0   0   2   2   2   2   2   0   0   0   0   2   2   0   0   0   2   0   0   0   2   0   2   2   2   2   2   0   0   2   0   0   2   2   0   2   2   0   2   0   0   0   0   0   0   2   2   2   0   2   0   0   2   2   2   2   2   2   0   0   2   0   2   2   2   2   2   0   2   2   0   2   0   0   2   0   0   0   0   0   2   2   0   0   2   2   0   0   2   2   0   2   0   0   2   0   0   2   0   2   0   2   2   0   0   2   2   0   2   0   0   2   0   2   0   0   2   0   0   2   2   0   2   0   2   2   0   2   2   0   2   0   2   0   0   0   2   0   2   0
 MK-4-7                 0   2   0   2   2   0   0   0   0   0   2   0   0   2   0   2   2   0   2   0   2   0   0   2   2   0   2   2   0   2   0   0   2   0   2   2   0   0   2   0   2   2   0   0   0   0   0   2   2   2   0   0   0   2   0   0   0   2   2   2   0   0   2   2   2   2   2   0   0   0   0   2   2   0   0   0   2   0   0   0   0   2   2   2   2   2   2   0   0   2   0   0   2   2   0   2   2   0   2   0   0   0   0   0   0   2   2   2   0   2   2   0   2   2   2   2   2   2   0   0   2   0   2   2   2   2   0   0   2   2   0   2   0   0   2   0   0   2   0   0   2   2   0   0   2   2   0   0   2   2   2   2   0   0   2   0   0   2   0   2   0   2   0   0   0   2   2   0   2   0   0   2   0   2   0   0   2   0   0   2   2   0   2   0   0   2   0   2   2   0   2   0   2   0   0   0   2   0   2   0
 MK-4-8                 0   2   0   2   0   0   0   0   0   0   2   0   0   2   0   2   2   2   2   0   2   0   0   2   0   0   2   2   0   2   0   0   2   0   2   2   0   0   2   0   2   2   0   0   0   0   0   2   2   2   0   0   0   2   0   0   0   2   2   2   0   0   2   2   2   2   2   0   0   2   2   2   2   0   0   0   2   0   0   0   0   2   2   2   2   2   2   0   0   2   0   0   2   2   0   0   2   0   2   0   0   0   0   0   0   2   2   2   0   2   2   0   0   2   2   0   2   2   0   2   2   0   2   2   2   2   0   0   2   0   0   2   0   0   2   0   0   0   0   0   2   2   2   0   2   2   0   0   2   2   2   2   0   2   2   0   2   2   0   2   0   2   0   0   0   2   2   0   2   0   0   2   2   2   0   0   0   0   2   2   2   2   2   0   0   0   0   2   2   0   2   0   2   2   0   0   2   0   2   0
 MK-4-9                 2   2   0   2   0   0   0   0   0   0   0   0   0   2   0   0   2   2   2   0   2   0   0   2   0   0   2   2   0   2   2   0   2   0   2   2   0   0   2   2   2   2   2   0   0   0   0   2   2   2   0   0   0   2   0   0   0   2   2   2   0   0   2   2   2   2   2   0   0   2   2   2   2   2   0   0   2   0   0   0   0   2   2   2   2   2   2   0   2   2   0   0   2   2   0   0   0   0   2   2   0   0   0   0   0   2   2   2   0   2   2   0   0   2   2   0   2   2   0   2   2   0   0   0   2   2   0   2   0   0   0   0   0   0   2   0   0   0   0   0   2   2   2   0   2   2   0   0   2   2   2   2   0   2   2   0   2   2   2   2   0   2   0   0   0   2   2   0   2   0   0   2   2   2   2   2   0   0   2   2   2   2   2   2   2   0   0   2   2   0   2   0   0   2   0   0   2   0   2   0
 MK-4-10                2   2   0   2   0   0   0   0   0   0   0   0   0   2   0   0   2   0   2   0   2   0   2   2   0   0   2   2   0   2   2   0   2   0   2   2   0   0   2   2   2   2   2   0   0   0   2   2   2   2   2   0   0   2   0   0   0   2   2   2   0   0   2   2   2   2   2   0   0   2   2   2   2   2   0   0   2   0   0   0   0   2   2   2   0   2   2   0   2   2   0   0   0   2   0   0   0   0   2   2   0   0   0   0   0   2   2   2   0   2   2   0   0   2   2   2   2   2   0   2   2   0   0   0   0   2   0   2   0   2   0   0   0   2   2   0   0   0   0   0   2   2   2   0   2   2   0   2   2   2   2   2   0   2   2   0   2   2   0   2   2   2   0   0   0   2   2   0   2   0   0   2   2   0   2   2   0   0   2   2   0   2   2   2   2   0   0   2   2   0   2   0   0   2   2   2   0   0   2   0
 MK-4-11                2   2   0   2   0   0   0   0   0   2   0   0   0   2   0   0   2   0   2   0   2   0   2   2   0   0   2   2   2   0   2   2   2   0   2   2   2   0   2   2   2   2   2   0   0   0   2   2   2   2   2   0   0   2   0   0   0   2   2   2   2   0   2   2   2   2   2   0   0   2   2   2   2   2   0   0   2   0   0   0   0   2   2   2   0   2   2   0   2   2   0   0   0   2   0   0   0   0   2   2   0   0   0   0   0   2   2   0   0   2   2   0   0   2   2   2   2   2   0   2   2   2   0   0   0   2   0   2   0   2   2   0   0   2   0   0   0   0   0   2   2   2   2   0   2   2   0   2   2   2   2   2   2   2   0   0   2   2   0   2   2   2   0   0   0   2   2   0   2   0   0   0   2   0   2   0   0   0   2   2   0   2   0   0   2   0   0   2   2   0   2   0   0   2   0   2   0   0   2   0
 MK-4-12                2   2   0   2   0   0   0   0   0   2   0   0   0   2   0   0   2   0   2   0   2   0   0   0   0   2   2   2   2   0   2   2   2   0   2   2   0   0   2   2   2   2   2   0   0   2   2   2   2   2   2   0   0   2   0   0   0   2   2   2   2   0   2   0   2   2   2   0   0   0   2   2   2   2   0   0   2   0   0   0   2   2   0   2   0   2   2   0   2   2   0   0   0   2   0   0   0   2   2   2   0   0   0   0   0   2   2   0   0   2   2   0   0   2   0   2   2   0   2   2   2   2   0   0   0   2   0   2   0   2   2   0   0   2   0   0   0   2   0   2   2   2   2   0   2   2   0   2   2   2   2   0   2   2   2   0   2   2   0   2   0   2   0   0   0   2   2   2   2   2   0   0   0   0   2   0   0   0   2   2   0   2   0   0   2   0   0   2   2   2   2   0   0   2   0   2   0   0   2   0
 MK-4-13                2   0   0   2   0   0   0   0   0   2   0   0   0   2   0   0   2   0   2   0   0   0   0   0   0   2   2   2   2   0   2   2   0   0   2   2   0   2   2   2   2   0   0   0   0   2   2   2   2   2   2   0   0   2   2   2   0   0   2   2   2   0   2   0   2   2   2   0   0   0   2   2   2   2   0   0   2   0   0   2   2   2   0   2   0   2   2   0   2   2   0   0   0   2   0   0   0   2   2   2   0   2   0   0   0   2   2   0   0   2   2   0   2   0   0   2   2   0   2   2   2   2   2   2   0   0   0   2   0   2   2   0   0   2   0   0   2   2   0   0   2   0   2   0   2   2   0   2   2   2   2   0   0   2   2   0   2   2   0   2   0   2   0   0   0   2   2   2   2   2   2   0   2   0   2   0   0   0   2   0   0   2   0   0   2   0   0   2   2   2   2   2   0   2   0   2   0   2   2   2
 MK-4-14                2   0   0   2   0   0   0   0   2   0   0   2   0   0   0   0   2   0   2   0   0   0   0   0   0   2   2   2   2   0   2   0   0   0   2   2   2   2   2   2   2   0   0   0   0   2   2   2   2   2   2   0   0   2   2   0   0   0   2   2   2   0   2   0   2   2   2   0   0   0   2   2   2   2   0   0   2   0   0   2   2   2   0   2   0   2   2   0   2   2   0   0   0   2   0   0   0   2   2   2   0   0   0   0   0   2   2   0   0   2   2   0   2   0   0   2   2   2   2   2   2   2   2   2   0   0   2   2   0   2   2   0   0   2   0   0   2   2   0   0   2   0   2   0   2   2   0   2   2   2   2   0   0   2   2   0   2   2   0   2   0   2   0   0   0   2   2   2   2   2   2   0   2   0   2   0   0   0   2   0   2   2   0   0   2   0   0   2   2   2   2   2   0   2   0   2   0   2   2   2
 MK-4-15                2   2   0   2   0   0   0   0   0   2   0   2   0   0   0   0   2   0   2   0   0   2   0   0   0   2   2   2   2   0   2   2   0   0   2   2   2   2   2   2   2   0   0   0   0   2   2   2   2   0   2   0   0   2   2   0   0   0   2   2   2   0   2   0   2   2   0   0   0   0   2   2   2   2   0   0   2   0   0   2   0   2   0   2   0   2   2   2   2   2   0   0   0   2   0   0   0   2   2   2   2   0   0   0   2   2   2   0   0   2   2   0   2   0   0   2   2   2   0   2   2   2   2   2   0   0   2   2   0   2   2   0   0   2   0   0   2   0   0   0   2   0   2   0   2   0   0   2   2   2   2   0   0   2   2   0   2   2   0   2   0   2   0   0   0   0   2   0   2   2   2   0   2   0   2   0   0   0   0   0   2   2   0   0   2   2   0   0   2   2   2   2   0   2   0   2   0   2   2   2
 MK-4-16                2   2   0   2   0   0   2   0   0   2   0   0   0   2   0   0   2   0   2   0   0   2   0   0   0   2   2   2   2   0   0   2   0   0   2   2   0   2   2   2   2   0   0   0   2   2   2   2   2   0   2   0   0   2   2   0   0   0   2   2   2   0   2   0   2   0   0   0   0   2   2   2   2   2   0   2   2   0   0   2   0   0   0   0   0   2   2   2   2   2   0   0   0   2   0   0   2   2   2   2   2   0   0   2   2   2   2   0   0   2   2   0   2   0   0   2   2   2   0   2   2   2   2   2   0   0   2   2   0   2   0   2   0   2   0   0   2   0   0   0   2   0   2   0   2   0   0   2   2   2   2   0   0   2   2   2   2   2   0   2   0   2   0   0   2   0   2   0   2   2   2   0   0   0   2   0   0   0   0   0   2   2   0   0   2   2   0   0   2   2   2   2   0   2   0   2   0   2   2   2
 MK-5-1                 0   0   2   2   2   2   2   0   2   0   0   0   2   0   0   0   2   0   2   2   2   2   2   0   2   2   0   2   2   2   2   0   2   2   0   0   0   2   0   0   0   0   0   0   0   2   0   2   2   2   2   2   2   2   0   0   2   0   0   0   0   0   0   0   0   0   2   0   2   0   0   0   2   0   0   2   0   2   0   2   0   2   2   0   0   2   0   0   0   0   2   0   0   2   2   2   0   2   0   0   0   2   0   0   0   0   2   2   2   0   0   2   2   2   0   0   0   0   2   0   0   0   0   2   2   0   0   0   0   0   2   0   2   2   2   0   2   0   2   2   2   2   2   2   2   0   2   2   2   2   0   2   0   2   2   2   2   0   2   0   2   0   0   2   2   2   2   2   0   2   0   2   2   2   0   0   0   0   0   2   2   0   2   2   2   2   2   0   2   0   0   2   0   2   2   2   2   2   2   2
 MK-5-2                 0   0   2   2   2   2   2   0   2   0   0   0   0   0   0   0   2   0   2   2   2   2   2   0   2   2   0   2   2   2   2   2   2   2   0   0   0   2   0   0   0   0   0   0   0   2   0   2   2   2   2   2   2   0   0   0   2   0   0   0   0   0   0   0   0   0   2   0   2   0   0   0   2   2   0   2   0   0   0   0   0   2   2   0   0   2   0   0   0   0   2   0   0   2   2   2   0   2   0   0   0   2   0   0   0   0   2   2   2   0   0   2   2   2   0   0   0   0   2   0   0   0   0   2   2   0   0   0   0   0   2   0   2   2   2   0   2   0   2   2   2   2   2   2   0   0   2   0   2   2   0   2   0   2   2   2   0   0   2   0   2   0   0   2   2   2   2   0   0   2   0   2   2   2   0   0   0   0   0   2   2   0   0   2   2   2   2   0   2   0   0   0   0   2   2   2   2   2   2   2
 MK-5-3                 0   0   2   2   2   2   2   0   2   0   0   0   0   0   2   0   2   0   2   2   2   2   2   0   2   2   0   2   2   2   2   2   2   2   0   0   0   2   0   0   0   0   0   2   0   2   0   2   2   2   2   2   2   0   0   0   2   0   0   0   0   0   0   0   0   0   2   0   2   2   0   0   2   2   2   2   2   0   0   0   0   2   2   0   0   2   0   0   0   0   2   0   0   2   2   2   0   2   0   0   0   2   0   0   2   0   2   2   2   0   0   2   2   2   0   0   0   0   2   0   0   0   0   2   2   0   0   2   2   0   2   0   2   2   2   0   2   0   2   2   2   2   2   2   0   0   2   2   0   0   0   2   0   2   2   2   0   0   2   0   2   0   0   2   2   2   2   0   0   2   0   2   2   2   0   0   0   0   0   2   2   0   2   0   2   2   2   0   2   0   0   0   0   2   2   2   2   2   2   2
 MK-5-4                 0   0   2   2   2   2   0   0   2   0   0   0   0   0   2   0   2   0   0   2   2   2   2   0   2   2   0   2   2   0   2   2   2   2   0   0   0   2   0   0   0   0   0   2   0   2   0   0   2   2   2   2   2   0   0   0   2   0   0   0   0   0   0   0   0   0   2   0   2   2   0   0   2   2   2   2   2   0   0   0   0   2   2   2   0   0   2   0   0   0   2   0   2   2   2   2   0   2   0   0   0   2   0   0   2   0   2   0   0   0   0   2   2   2   2   0   0   0   2   0   0   0   0   2   2   0   2   2   2   0   2   0   2   2   2   0   2   0   2   0   2   2   2   2   0   0   2   2   0   0   0   2   0   2   2   2   0   2   2   0   2   0   0   2   2   2   2   0   0   2   0   2   2   2   0   0   0   0   0   2   2   0   0   0   0   2   2   0   2   0   0   0   0   2   2   2   2   2   2   2
 MK-5-5                 0   0   2   2   2   0   0   0   2   0   2   0   0   2   2   0   2   0   0   2   2   2   2   0   2   2   0   2   0   0   2   2   0   2   0   0   0   2   0   0   0   0   0   2   0   2   0   0   2   2   2   2   2   0   0   0   2   0   0   0   0   0   0   2   0   0   2   0   0   2   0   0   2   0   2   2   2   0   0   0   0   2   2   2   0   2   2   0   0   0   2   0   2   2   2   2   0   0   2   0   0   2   0   0   2   0   2   0   0   0   0   0   0   2   2   0   0   0   2   0   0   0   0   2   2   0   2   2   0   0   2   0   2   2   2   0   2   2   0   2   2   2   2   2   0   2   2   2   0   2   0   2   0   2   2   2   0   2   2   0   0   0   0   2   2   2   2   0   0   2   0   2   2   0   0   0   0   0   0   2   0   0   0   0   0   2   2   0   2   0   0   0   0   2   2   2   2   2   2   2
 MK-5-6                 0   0   0   0   2   0   0   0   2   0   2   0   0   2   2   2   2   0   2   2   2   2   2   0   2   2   0   0   0   0   2   2   2   2   0   0   0   2   0   0   0   0   0   2   2   2   0   2   2   2   2   2   2   0   0   2   2   0   0   0   2   0   2   2   0   0   2   2   0   2   2   0   2   0   2   2   2   0   0   0   0   2   2   2   0   2   2   0   0   0   2   2   2   2   2   2   0   0   2   0   0   0   0   0   2   0   2   0   0   0   0   0   0   2   2   0   0   0   0   0   0   0   0   2   2   0   2   2   0   0   2   0   2   0   2   0   2   2   0   2   2   2   2   2   0   2   2   2   0   2   0   2   0   2   2   2   0   2   2   0   0   0   0   0   2   2   2   0   0   0   0   2   2   0   0   0   0   0   2   0   0   0   0   0   0   2   2   0   2   0   0   0   0   2   2   2   2   2   2   2
 MK-5-7                 0   0   0   0   2   0   2   0   2   2   2   0   0   2   2   2   2   0   2   2   0   2   2   0   2   2   0   0   0   0   2   2   0   2   0   0   0   2   0   0   0   2   0   2   2   2   0   2   2   2   2   2   0   0   0   2   2   0   0   0   2   0   2   2   2   0   2   2   0   2   2   0   2   0   2   2   2   0   0   0   0   2   2   0   0   2   2   0   2   0   0   2   2   2   0   2   2   0   2   0   0   0   0   0   2   0   2   0   0   0   0   0   0   2   2   0   0   2   0   0   0   0   0   2   2   0   2   2   0   0   2   0   2   0   0   2   2   2   0   0   2   0   2   2   0   2   2   2   0   2   0   2   0   2   2   2   0   2   2   0   2   0   2   0   2   2   2   0   0   0   0   0   2   0   0   0   0   0   2   0   2   0   0   0   2   2   2   0   2   0   0   2   0   2   2   0   2   2   2   2
 MK-5-8                 0   0   2   0   0   0   2   0   2   2   2   0   0   2   2   2   2   0   2   2   0   2   2   0   2   2   2   0   0   0   2   2   0   2   0   0   0   2   0   0   0   2   0   2   2   2   0   2   2   2   2   2   0   0   0   2   2   0   0   0   2   0   2   2   2   0   2   2   0   2   2   0   2   0   2   2   2   0   0   0   0   2   2   0   0   2   2   0   2   0   2   2   2   2   0   2   2   0   2   0   0   0   0   0   2   0   0   0   0   0   0   0   0   2   2   0   0   2   0   0   0   2   0   2   0   0   0   2   0   0   2   0   2   0   0   2   2   2   0   0   2   0   2   2   0   2   2   0   0   0   0   2   0   0   2   2   0   2   2   0   2   0   2   0   2   2   2   0   0   0   0   0   2   0   0   0   0   0   2   0   2   0   0   0   2   2   2   0   2   0   0   2   0   2   2   0   2   2   2   2
 MK-5-9                 0   0   2   0   0   0   2   0   2   2   2   0   0   2   2   2   2   0   2   2   0   2   2   0   2   2   2   0   0   0   2   2   0   2   0   0   0   2   0   0   0   2   0   2   2   2   0   2   2   2   2   2   0   2   0   2   2   0   0   0   2   0   2   2   2   0   2   0   0   2   2   0   2   0   2   0   2   0   0   2   0   2   2   0   0   2   2   0   2   0   2   2   2   2   0   2   2   0   0   0   0   0   0   0   2   0   0   0   0   0   0   0   0   2   2   0   0   2   0   0   0   2   0   2   0   0   0   2   0   0   2   0   2   0   0   2   2   2   0   0   2   0   2   0   0   2   2   0   2   0   0   2   0   0   0   2   2   2   2   0   2   0   2   0   2   2   2   0   0   0   0   0   2   0   0   0   0   0   2   0   2   0   0   0   2   2   2   0   0   0   0   0   0   2   0   0   2   2   2   2
 MK-5-10                2   0   2   0   0   0   2   0   0   2   2   0   0   2   2   2   2   2   2   2   0   2   2   0   2   2   2   0   0   2   2   2   0   2   0   0   0   2   0   0   0   2   0   0   2   0   0   2   2   2   0   0   0   2   0   2   2   0   0   0   2   2   2   2   2   0   2   0   0   2   2   0   2   0   2   2   2   0   0   2   0   2   2   0   0   2   2   0   2   0   2   2   2   2   0   2   2   0   0   0   0   0   0   0   2   0   0   0   0   0   0   0   0   2   2   0   0   2   0   0   0   2   0   2   0   0   0   2   0   0   2   0   2   0   0   2   2   2   0   0   2   0   2   0   0   0   2   0   2   0   0   2   0   0   0   0   2   2   2   0   2   2   2   0   2   0   2   0   0   0   0   0   0   0   0   0   0   0   2   0   2   0   0   0   2   2   2   0   0   0   0   0   0   2   0   0   2   2   2   2
 MK-5-11                2   0   2   0   0   0   2   2   0   2   2   0   0   2   2   2   2   2   2   2   0   2   2   0   2   2   2   0   0   2   2   2   0   2   0   0   0   2   0   0   0   2   0   0   2   0   0   2   2   2   0   0   0   2   0   2   2   0   0   0   2   2   2   2   2   0   2   0   0   2   2   0   2   0   2   2   2   0   0   2   0   2   2   0   0   2   2   0   2   0   2   2   2   2   0   2   2   0   0   0   2   0   0   0   2   0   0   0   0   0   0   2   0   2   2   0   0   0   0   0   0   2   0   2   0   0   0   2   2   0   0   0   2   0   0   2   2   2   0   0   2   0   2   0   2   0   2   0   2   0   0   2   0   0   0   0   2   2   2   0   2   2   2   0   2   0   2   0   0   0   0   2   0   0   0   0   2   0   2   0   2   0   0   0   2   2   2   0   2   0   0   0   0   0   0   0   2   2   2   2
 MK-5-12                2   0   2   0   0   0   2   0   0   2   2   0   0   2   0   2   2   2   2   2   0   2   2   0   2   2   2   0   2   2   2   2   0   2   0   2   0   2   0   0   0   2   0   0   2   0   0   2   2   0   0   0   0   2   0   2   2   0   0   0   2   2   2   2   2   0   2   2   0   2   0   2   2   0   2   2   2   0   0   2   0   2   0   0   2   2   0   0   2   2   0   2   0   2   0   2   2   0   0   0   2   0   0   0   2   0   0   0   0   0   0   2   0   2   2   0   2   0   0   0   0   2   0   2   0   0   0   2   2   0   0   0   2   0   0   2   2   2   0   2   2   0   2   0   2   0   2   0   2   2   2   2   0   0   2   0   2   2   2   0   2   2   2   0   2   0   2   0   0   0   2   2   2   0   0   0   2   0   2   0   2   0   0   0   2   2   2   0   2   0   0   0   0   0   0   0   2   2   2   0
 MK-5-13                2   0   2   2   0   2   2   0   0   2   2   0   0   2   0   2   2   2   2   2   0   2   2   0   2   2   2   0   2   2   2   2   0   2   0   2   0   2   0   0   0   2   0   0   2   0   2   2   2   0   0   2   2   2   0   2   2   0   0   0   2   2   2   2   2   0   2   2   0   2   0   2   2   0   2   2   0   0   0   0   0   2   0   0   2   2   0   0   2   2   2   2   0   2   0   2   2   2   0   0   2   0   0   0   2   0   0   0   0   2   0   2   0   2   2   0   2   0   0   2   0   2   0   2   0   0   0   0   2   0   0   0   2   0   2   2   2   2   0   2   2   0   2   0   2   0   2   0   2   2   2   2   0   0   2   0   2   2   2   0   2   2   2   0   2   0   2   0   0   0   2   2   2   0   0   0   2   0   2   0   2   0   2   0   2   2   2   0   2   0   0   0   2   0   0   0   0   2   2   0
 MK-5-14                2   0   0   0   0   2   2   0   0   2   2   0   2   0   2   2   2   0   2   2   0   2   2   0   2   2   2   0   2   2   2   2   0   2   0   2   0   0   0   0   0   2   2   0   2   0   2   2   0   0   0   2   2   2   0   0   2   0   0   0   2   2   2   2   2   0   2   2   0   2   0   2   2   2   2   2   0   0   0   0   0   2   0   2   2   2   0   2   2   2   2   2   0   2   0   2   2   2   0   0   0   0   0   0   2   0   0   0   0   2   0   2   0   2   2   0   2   2   2   0   2   0   0   2   0   0   0   0   2   0   0   0   2   0   2   0   2   2   0   2   2   0   2   0   2   0   2   0   2   2   2   0   0   0   2   0   2   2   2   0   0   2   0   0   2   0   2   0   0   0   2   2   2   0   0   0   2   0   0   0   0   0   2   0   2   2   2   0   2   0   0   0   2   0   0   0   0   2   2   0
 MK-5-15                2   0   0   0   0   2   2   0   2   2   2   0   2   0   2   2   2   0   2   2   0   2   2   0   2   2   2   0   2   2   2   2   0   2   0   2   0   0   0   0   0   2   2   0   2   0   2   2   0   0   0   2   2   2   0   2   2   2   0   0   2   2   2   2   2   0   2   2   0   2   2   2   0   2   2   2   0   0   0   0   0   0   0   2   2   2   0   2   2   2   2   2   0   2   0   0   2   2   0   0   0   0   0   0   2   0   0   0   0   2   0   2   0   2   2   0   2   2   2   0   2   0   0   2   0   0   0   0   2   0   0   0   2   0   2   0   0   2   0   2   2   2   2   0   2   0   2   0   2   2   2   0   2   0   2   0   2   2   2   0   0   2   0   0   2   0   0   0   0   0   2   2   2   2   0   0   2   0   0   0   0   0   2   0   2   2   2   0   0   0   0   0   2   0   0   0   0   2   2   0
 MK-5-16                2   0   0   0   0   0   0   0   2   2   2   0   2   0   2   2   2   0   2   2   0   2   2   0   2   2   2   0   2   2   2   2   0   2   0   2   0   0   2   0   0   2   2   0   2   0   2   0   0   0   0   2   2   2   0   2   2   2   0   0   2   0   0   2   2   0   2   2   0   2   2   2   0   2   2   2   0   0   0   0   0   0   0   0   2   2   0   2   2   0   2   2   0   2   0   0   2   2   0   0   0   2   0   0   2   0   0   0   0   2   0   2   0   2   2   0   2   0   2   0   2   0   0   2   0   0   0   0   2   0   0   0   2   0   2   0   0   2   0   2   2   2   2   0   2   0   2   0   2   2   2   0   2   0   2   0   0   0   0   0   0   2   0   2   2   0   0   0   2   0   2   2   2   2   0   0   2   0   0   0   0   0   2   0   2   2   0   0   0   0   0   2   0   0   0   0   0   2   2   0
 MK-6-1                 2   0   0   0   0   2   2   2   2   2   2   0   2   0   2   0   2   0   0   2   2   2   0   0   0   0   2   2   0   2   0   0   2   2   2   2   0   2   2   2   2   0   0   0   0   0   0   0   2   2   2   0   0   2   0   2   2   0   0   0   0   2   0   2   2   2   0   0   0   0   0   0   0   2   0   2   0   2   0   0   0   0   0   0   2   0   0   0   2   0   0   2   0   2   2   0   0   2   0   0   0   2   2   0   2   0   2   2   0   2   2   0   0   0   0   0   2   0   0   2   2   2   2   0   0   0   0   0   2   0   0   0   0   2   0   2   0   2   2   2   0   0   0   0   2   2   2   0   0   2   0   2   0   0   2   2   0   2   2   0   2   0   2   0   0   2   2   0   2   2   0   2   0   0   2   0   2   0   2   0   2   0   0   0   0   0   0   2   0   2   2   2   0   0   2   2   0   2   0   2
 MK-6-2                 2   2   0   0   0   0   2   2   2   2   2   0   2   0   2   0   2   0   0   2   2   2   0   0   0   0   2   2   0   0   0   0   2   2   2   0   0   2   2   2   2   0   0   0   0   0   0   0   2   2   2   0   2   2   0   2   2   0   0   0   0   0   0   2   0   2   0   0   0   0   2   0   0   2   0   2   0   2   0   0   0   0   0   0   2   0   0   0   2   0   0   0   0   2   2   0   0   2   0   0   0   2   2   0   2   2   2   2   0   2   2   0   0   0   0   0   2   0   0   0   0   2   2   0   0   0   0   0   2   2   0   0   0   2   0   2   0   2   2   2   0   0   0   0   2   2   2   0   0   2   0   2   0   0   2   2   2   2   2   0   2   0   2   2   0   2   2   2   0   2   0   2   0   0   2   0   2   0   2   0   2   0   0   0   0   0   0   0   0   2   2   2   0   0   2   0   0   2   0   2
 MK-6-3                 2   2   0   0   0   0   2   2   2   2   2   0   2   0   2   0   2   0   0   2   0   0   0   0   0   0   2   2   0   2   0   0   2   2   2   0   0   2   2   2   2   0   0   0   0   0   0   0   2   2   2   0   2   0   0   2   2   0   0   0   0   0   0   2   0   2   0   0   0   0   2   0   0   2   2   2   0   2   0   0   0   0   0   0   2   0   0   0   2   0   0   2   0   2   0   0   0   2   0   0   0   2   2   2   2   2   2   2   0   2   2   0   0   0   0   0   2   0   0   0   0   2   2   0   2   0   0   0   2   2   0   0   0   2   0   2   0   2   2   2   2   0   0   0   2   2   2   0   0   2   0   2   0   0   2   2   2   2   0   0   2   0   2   0   0   2   2   2   0   2   0   2   0   0   2   0   2   0   2   0   2   0   2   0   0   0   0   0   2   0   2   2   0   0   2   0   0   2   0   2
 MK-6-4                 2   2   0   0   0   0   2   2   2   2   2   2   2   0   2   0   2   0   2   2   0   0   0   0   0   0   2   2   0   0   0   0   2   2   2   0   0   2   2   2   2   0   0   0   0   2   0   0   0   0   2   0   2   2   0   2   0   0   0   0   0   0   0   2   0   2   0   0   0   0   2   0   0   2   2   2   0   2   0   0   0   0   0   2   2   0   0   0   2   0   0   2   2   2   0   0   0   2   0   0   0   2   2   2   2   2   2   2   0   2   2   0   0   0   0   0   2   0   0   0   0   2   2   0   2   2   0   0   2   2   0   0   0   2   0   0   0   2   2   2   2   0   0   0   2   2   2   0   0   2   0   2   0   0   2   0   2   2   0   0   2   0   2   0   0   2   2   2   0   2   0   2   0   0   2   0   0   0   2   0   2   0   2   0   0   0   0   0   2   2   2   2   2   0   2   0   2   2   2   2
 MK-6-5                 2   2   0   0   0   0   2   2   2   2   2   2   2   0   2   0   2   0   2   2   2   2   0   0   0   0   0   0   0   0   0   0   0   0   2   0   0   2   2   2   2   0   0   0   0   2   0   0   0   0   2   0   2   2   0   0   0   0   0   0   0   0   0   2   0   2   2   0   0   0   2   2   2   2   2   2   0   2   0   0   0   0   0   2   0   0   0   0   2   0   0   2   0   2   0   0   0   2   0   0   0   2   2   2   2   2   2   0   0   2   2   2   0   0   0   0   2   0   0   0   0   2   2   2   2   2   0   0   2   2   0   0   0   2   0   0   0   2   0   2   2   0   2   2   2   2   2   0   0   2   0   2   0   2   2   0   2   2   0   0   2   2   2   0   0   2   2   2   0   2   0   2   0   0   2   0   0   0   2   0   2   0   2   0   0   2   0   0   2   2   0   2   2   0   2   0   2   2   2   2
 MK-6-6                 0   2   0   0   2   0   2   2   2   2   2   2   2   0   2   0   2   0   2   2   0   2   0   0   0   0   0   0   0   0   0   0   0   0   2   0   0   2   2   2   2   0   0   0   0   2   0   0   0   0   2   0   2   2   0   0   0   0   0   0   0   2   0   2   0   2   2   0   0   0   2   2   2   2   2   0   0   0   0   0   0   2   0   2   0   2   0   0   2   0   0   2   0   2   0   0   0   2   0   0   2   2   2   2   2   2   2   0   0   2   0   2   0   0   0   2   2   0   0   0   0   2   2   2   2   2   2   0   0   2   2   0   0   2   0   0   0   2   0   2   2   0   2   2   2   2   0   0   0   2   0   2   0   2   2   0   2   2   0   0   2   2   2   0   0   2   2   2   0   0   0   0   0   0   2   0   2   0   2   0   2   0   2   0   0   0   0   2   2   2   0   2   0   2   2   0   2   2   2   2
 MK-6-7                 0   2   0   0   2   0   2   2   2   2   0   2   2   0   2   0   2   0   2   0   0   2   0   2   0   0   0   0   0   0   0   0   2   0   2   0   0   2   2   2   2   0   0   0   0   2   0   0   0   2   2   0   2   2   0   0   0   0   0   2   0   2   0   2   0   2   2   0   0   0   2   2   2   0   0   0   0   0   2   0   0   2   0   2   0   2   0   0   2   0   0   2   0   2   0   0   0   2   0   0   2   2   2   2   0   0   2   0   0   2   2   2   0   0   0   2   2   0   0   0   0   2   2   2   2   2   2   2   2   2   2   0   0   2   0   0   0   0   0   2   2   0   2   2   2   2   0   0   0   2   0   2   2   2   2   0   0   2   0   0   2   2   2   0   0   2   0   2   0   0   0   2   0   0   0   0   2   0   2   0   2   0   2   0   0   2   2   2   2   0   0   2   0   2   2   0   2   0   2   2
 MK-6-8                 0   2   0   0   2   0   2   2   2   0   0   2   2   0   2   0   2   2   2   0   0   2   0   2   2   0   0   0   0   0   0   0   2   0   2   0   0   2   2   2   2   0   0   0   2   2   0   0   2   0   2   0   0   2   2   0   0   0   0   2   0   2   0   2   0   2   2   0   0   0   2   2   2   0   0   0   0   0   2   0   0   2   0   2   2   2   0   0   2   0   0   0   0   2   0   0   0   2   0   0   2   2   2   2   0   0   2   0   0   2   2   2   0   0   0   2   2   0   0   0   0   2   2   2   2   2   2   2   2   2   2   0   0   2   0   0   0   0   0   2   2   0   2   2   2   2   0   0   0   2   0   2   2   2   2   0   0   2   0   0   2   2   2   0   0   2   0   2   0   0   0   0   0   0   0   0   2   0   2   0   2   0   2   0   0   2   2   2   0   0   2   2   0   2   0   0   0   0   2   2
 MK-6-9                 0   2   0   0   2   0   0   2   2   0   0   2   2   0   2   0   2   2   2   0   0   2   0   2   2   0   0   0   0   0   0   0   2   0   2   0   0   2   2   2   2   0   0   0   0   2   0   0   2   0   2   0   0   2   2   0   0   0   0   2   0   2   0   2   0   2   2   2   0   0   2   0   0   0   0   0   0   0   2   0   0   2   0   0   2   0   0   0   2   0   0   0   0   2   0   0   0   2   0   0   2   2   2   2   0   0   2   0   0   2   2   2   0   0   0   2   0   0   0   0   0   0   2   0   2   2   0   2   2   2   2   0   2   0   0   0   0   0   2   2   2   0   2   2   2   2   0   0   0   0   0   2   2   2   2   0   0   2   2   0   2   2   2   0   0   2   0   2   0   0   0   0   0   0   0   2   2   0   2   0   0   0   2   0   0   2   0   2   0   0   2   2   0   0   0   2   0   0   2   2
 MK-6-10                0   2   0   0   2   0   0   2   2   0   0   2   2   0   2   0   2   2   2   0   0   2   0   2   2   0   0   0   0   0   2   0   2   0   2   0   0   2   0   2   2   0   0   2   0   2   0   0   2   0   2   0   0   2   2   0   0   0   0   2   0   2   0   2   0   2   2   2   0   0   2   0   0   0   0   0   0   0   2   2   0   2   0   0   2   0   0   0   2   0   0   0   0   2   0   0   0   2   0   0   2   2   0   0   0   0   2   2   0   2   2   2   0   0   0   2   0   0   0   0   2   2   2   0   2   0   0   2   2   2   2   0   2   0   0   0   0   0   2   2   2   0   2   2   0   2   0   0   0   0   0   2   2   2   2   0   0   2   2   0   2   2   2   0   0   2   0   2   0   0   0   0   0   0   0   0   2   0   2   0   0   0   2   0   0   2   0   2   0   0   2   2   0   0   0   2   0   0   0   2
 MK-6-11                0   0   0   0   2   0   0   2   2   0   0   2   0   0   2   0   2   2   2   0   0   2   0   0   2   0   0   0   2   2   2   2   2   0   2   0   0   2   0   2   0   0   0   2   0   2   0   0   2   0   2   0   2   2   2   0   0   0   0   2   2   2   0   2   0   2   2   2   0   0   2   2   0   0   0   0   0   0   2   2   0   2   0   0   2   0   0   0   0   0   0   0   0   2   0   0   0   2   0   0   2   2   0   0   0   0   2   2   0   0   0   2   0   0   0   2   0   0   0   0   2   2   2   0   2   0   0   2   2   2   2   0   2   0   0   0   0   0   2   2   2   0   2   2   0   2   0   0   0   2   0   2   2   2   2   0   0   2   2   0   2   2   2   0   0   2   0   2   0   0   0   0   0   0   0   0   2   0   2   0   0   0   0   0   0   2   0   2   0   0   2   2   0   2   0   2   0   2   0   2
 MK-6-12                2   0   0   0   2   2   0   0   2   0   0   2   0   0   2   2   2   2   2   0   0   2   0   0   2   0   0   0   2   2   0   2   2   0   2   0   0   2   0   2   0   0   0   0   0   2   0   0   2   0   2   0   2   2   2   0   0   0   0   2   2   2   0   2   0   2   2   2   0   0   2   2   0   0   0   0   2   0   2   2   0   2   0   0   2   0   0   0   0   0   0   0   0   2   0   0   0   2   0   0   2   2   0   0   0   0   2   2   0   0   0   2   0   0   0   2   0   0   0   0   2   2   2   0   2   0   0   2   2   0   2   0   2   0   0   0   0   0   2   2   2   0   2   2   0   2   2   0   0   2   0   2   2   2   2   0   0   2   2   0   2   2   2   0   0   2   0   2   2   0   0   0   0   0   0   0   2   0   2   0   0   0   0   0   0   2   0   2   2   0   2   2   0   2   2   2   0   2   0   0
 MK-6-13                2   0   0   2   2   2   0   2   2   2   0   2   0   2   2   2   2   2   2   0   0   2   0   0   2   0   0   0   2   2   0   2   2   0   2   0   0   2   0   2   0   2   0   0   0   2   0   0   2   0   2   0   2   0   2   0   2   0   2   2   2   2   0   2   0   2   2   2   0   0   0   2   0   0   0   2   2   0   0   2   0   2   2   0   2   0   0   0   0   0   0   0   0   2   0   0   0   2   0   0   2   2   2   2   0   0   2   2   0   0   0   2   0   0   0   2   0   0   0   0   2   2   2   2   2   0   0   2   0   0   2   0   2   0   0   0   0   2   2   2   2   0   2   2   0   2   2   0   2   2   0   2   2   2   2   0   0   0   2   0   2   0   2   0   0   2   2   2   2   0   0   0   0   0   0   0   2   0   2   0   0   0   0   0   0   2   0   2   2   0   2   0   0   2   2   2   0   2   0   0
 MK-6-14                2   0   0   2   2   2   0   2   2   2   0   2   0   2   2   2   2   0   2   0   0   2   0   0   2   0   0   0   2   2   0   0   0   0   2   0   0   2   0   2   0   2   0   0   0   2   0   0   2   0   2   0   2   0   0   0   2   0   2   2   2   2   0   2   2   2   0   0   0   0   0   2   0   0   0   2   2   0   0   2   0   2   2   0   2   0   0   0   0   2   0   0   0   0   0   0   0   2   2   0   2   2   2   2   0   0   2   2   0   0   0   2   0   0   0   2   0   0   0   0   2   2   2   2   0   0   0   2   0   0   2   0   2   0   0   0   0   2   2   2   2   0   2   2   0   2   2   0   2   2   0   2   2   2   2   0   0   0   2   0   2   0   2   0   0   2   2   2   2   0   0   2   0   0   0   0   2   2   2   0   0   0   0   0   0   2   0   2   2   0   2   0   0   2   2   2   0   2   0   0
 MK-6-15                2   0   0   2   0   2   0   2   2   2   0   2   0   2   2   2   2   0   2   2   0   2   0   0   2   0   0   0   2   2   2   0   0   0   2   2   0   2   0   2   0   2   0   0   0   2   0   0   2   0   2   0   2   0   0   2   2   0   2   2   2   2   0   2   2   2   0   0   0   2   0   2   0   2   0   2   0   0   0   2   0   2   2   0   2   0   0   0   2   2   0   0   0   0   0   0   0   2   2   0   2   2   2   2   0   0   2   2   0   0   0   2   0   0   0   2   0   2   0   0   0   2   2   2   0   0   0   2   2   0   2   0   2   0   0   0   2   2   2   2   2   2   2   2   0   2   2   0   2   2   0   2   2   2   2   0   0   0   2   0   0   0   2   0   0   0   2   2   2   0   0   2   0   0   0   0   2   2   2   0   0   2   2   0   0   2   0   2   2   0   2   0   0   2   2   2   0   2   0   2
 MK-6-16                2   0   0   2   0   2   0   2   2   2   0   2   0   2   2   2   0   2   2   2   0   2   0   0   2   0   2   0   2   2   2   0   0   0   2   2   0   2   0   0   0   2   0   0   0   2   0   0   2   0   2   0   2   0   0   2   2   0   2   2   0   2   0   2   2   2   0   0   0   2   0   0   0   2   0   2   0   0   0   2   0   2   2   2   2   0   0   0   2   2   0   0   0   0   0   0   0   2   2   2   0   2   0   2   0   0   2   2   2   0   0   2   0   0   2   2   0   2   0   0   0   2   2   2   2   0   0   2   2   0   2   0   2   0   0   0   2   2   2   0   2   2   2   2   0   2   2   0   2   0   2   2   0   2   2   2   0   0   2   0   0   0   2   0   0   0   2   2   2   0   0   2   0   0   0   0   2   2   2   0   0   2   2   0   0   2   0   2   2   0   0   0   0   2   2   2   0   2   0   2
 
!****************************************** Phenotypic Data **********************************************************
!-100.0 is resevred for missing phenotype
SimulatedTrait1        13.0119   13.5807   15.0271   16.5891   12.3938   14.5193   17.4351   14.6221   15.1386   15.1138   15.8392   12.8609   12.1852   18.4709   16.7819   13.8218   12.2065   15.0878   13.8695   11.5879   15.2896   14.0251   14.8272   17.2455   16.0376   13.3018   17.5384   15.9398   15.7561   13.2480   16.2120   14.1119   16.0643   13.3427   13.9713   17.0628   13.7559   15.3039   16.0781   14.8704   13.4959   14.5758   13.3261   16.6738   13.0611   14.8146   15.0148   16.2273   16.8800   15.5229   15.2245   12.8658   15.7973   11.7574   14.2220   14.7661   14.1517   15.8257   16.7809   13.6119   16.0933   17.1446   16.1179   17.3882   14.8061   17.2884   13.9898   13.0973   14.6288   16.7479   14.3807   13.4596   15.2156   15.7642   15.4915   15.1699   15.0126   15.0094   14.3099   15.0568   15.6458   13.4158   16.3369   16.7614   14.3134   15.1984   15.2697   14.4521   14.7024   14.8762   16.8489   13.8557   17.0515   14.7912   14.7349   15.1200   16.0652   15.6067   12.8901   12.8284   14.3251   16.0469   15.0621   15.7678   16.0522   15.8787   12.5096   15.4501   15.4087   14.3379   15.0959   15.7443   14.3118   16.6506   15.8263   14.4681   15.4413   14.9373   16.4403   16.9274   14.6437   14.9547   14.7836   15.5022   14.8348   15.4441   14.6432   13.5564   16.7261   14.5334   15.1682   15.9515   14.1614   16.9563   13.2958   14.6216   14.5497   13.2882   13.9659   16.1028   14.0346   14.4262   14.7830   13.9360   14.2836   16.5150   15.1651   15.2384   13.6155   13.8694   14.7220   14.9511   15.6575   14.0843   14.5487   14.3034   15.9472   16.5764   15.3012   12.2147   13.7149   15.9049   13.7046   15.7660   13.2050   14.3148   15.1436   11.6040   14.4132   15.7848   16.6594   13.6481   13.4203   15.3164   14.5003   14.4512   15.9008   13.9732   14.6120   15.5361   16.2283   16.7609   14.0664   15.6669   16.2510   14.9067   15.1716   17.4181   16.0904   13.8157   15.0756   15.3938   13.0379   13.9106   14.4546   13.7359   15.1981   14.1174   14.1579   14.4186
SimulatedTrait2        10.5436   10.6920    9.9719    9.6557    9.9783   10.1708   10.3563   10.6781    8.4819    8.5342    9.0953   10.5000   10.5935    8.4043   10.1046   10.0120   10.8409    9.0379   10.3505   10.6123    9.6070    8.9886    9.7177    9.8122    9.7447   11.1209    9.1189    9.7315   10.6759   10.4620    9.3616   10.5836    9.3968    9.6374    9.5333   10.5031   10.7198   10.3700    9.2646    9.9263    9.8861   11.0241   10.6678    9.8886   10.2770   10.1240    9.6154    9.0394    9.2496    9.5577   10.2961   10.7566   10.2772   10.0383   10.3988    9.7246   11.2260    9.4772   10.0866   11.3587   10.0525    9.1542    9.4961    9.5894    8.4985    9.0571    9.2879   10.9823    9.8696   10.1840    9.2059   10.6658    9.2002   10.1661    9.9003   10.6584   10.4808    8.4648   10.2865    9.3951   10.1022   10.0847    9.6972    9.8647   10.4514    9.1773    9.6774   10.0114   11.0446   10.5300    9.2726   10.4500    9.7035   10.8197    9.9361   10.2716   10.7268   10.3012   10.3652   10.7133   10.2747    9.3941    9.3642    9.1330    9.4396    9.4316   10.2620    8.7162    9.4007   11.2901   10.4986    9.6614    9.6451    9.0951    8.6890   11.5566    9.9350    9.1743    8.9585    9.5634   10.0589   10.5467    9.8531    9.0351   10.5947   10.5875   10.6523   10.1628    9.3583    9.4648   10.1300   10.8671   10.3689    8.5284   10.7322    9.5161    8.8728   10.9436   10.9799   11.5482    9.7872   10.0819    9.5438   10.6485    9.9320    9.4129    9.0658   10.0485   10.8567   10.6426   10.7829    9.1792    9.4513   11.1337   10.3299    8.7092    8.6843    9.6544   10.1614   11.2295   10.5556   10.0814   11.2610   10.1550    9.7063   10.4724    9.6150   10.6729    9.9976   10.4558    9.0253   10.7838   10.8875   11.1730   11.8112    9.6232    9.5335   10.6867   10.4046    8.3708   10.0195    8.9022   10.4889    9.6778    9.3522    9.9155   10.8161    8.8950    9.3775   10.3624    9.2310    9.1204   10.9441   11.2437   11.8013   10.9712    9.2355   10.4884   11.2042   11.6812
 
