# Supplementary material for: Inclusive Composite Interval Mapping of QTL by Environment Interactions in Biparental Populations
Source: PLoS One. 2015 Jul 10;10(7):e0132414. doi: 10.1371/journal.pone.0132414 (PMC4498613; doi:10.1371/journal.pone.0132414)
Supplement: S5 File — (ZIP) [file pone.0132414.s005.zip › H=0.5/L1/run_00051.met]

!**********************Note: lines staring with "!" are remarks and will be ignored in the program********************
!*********************************General Information**********************************
!Assuming F1 = P1 x P2, populations available in QTL IciMapping are: 
!  1, P1BC1F1 = P1 x F1, the first backcrossing where P1 is used as the recurrent parent;
!  2, P2BC1F1 = P2 x F1, the first backcrossing where P2 is used as the recurrent parent;
!  3, F1DH, F1-derived doubled haploids; 
!  4, RIL or F1RIL, recombination inbred lines through the repeated selfing of F1;
!  5, P1BC1RIL, recombination inbred lines through the repeated selfing of P1BC1F1;
!  6, P2BC1RIL, recombination inbred lines through the repeated selfing of P2BC1F1;
!  7, F2, the selfing generation of F1;
!  8, F3, the selfing generation of F2;
!  9, P1BC2F1, the second backcrossing where P1 is used as the recurrent parent; 
! 10, P2BC2F1, the second backcrossing where P2 is used as the recurrent parent;
! 11, P1BC2RIL, recombination inred lines through the repeated selfing of P1BC2F1; 
! 12, P2BC2RIL, recombination inred lines through the repeated selfing of P2BC2F1; 
! 13, P1BC1F2, the selfing generation of P1BC1F1; 
! 14, P2BC1F2, the selfing generation of P2BC1F1; 
! 15, P1BC2F2, the selfing generation of P1BC2F1; 
! 16, P2BC2F2, the selfing generation of P2BC2F1; 
! 17, P1BC1DH, P1BC1F1-derived doubled haploids; 
! 18, P2BC1DH, P2BC1F1-derived doubled haploids; 
! 19, P1BC2DH, P1BC2F1-derived doubled haploids; 
! 20, P2BC2DH, P2BC2F1-derived doubled haploids; 
   3      !Mapping Population (see remarks above)
   2      !Mapping Function (1 for Kosambi; 2 for Haldane; 3 for Morgan)
   2      !Marker Space Type (1 for intervals; 2 for positions)
   1      !Marker Space Unit(1 for centiMorgans; 2 for Morgan)
   6      !Number of Chromosomes (or Linkage Groups)
 200      !Size of the mapping population
   2      !Number of environments
 
!***************************************** Chromosomes and Linkage Maps **********************************************
!Chromosome                 NumMarkers
-CH1                        16
-CH2                        16
-CH3                        16
-CH4                        16
-CH5                        16
-CH6                        16
!Linkage map (Marker name followed by position or the interval length)
 MK-1-1                1     0.000
 MK-1-2                1    10.000
 MK-1-3                1    20.000
 MK-1-4                1    30.000
 MK-1-5                1    40.000
 MK-1-6                1    50.000
 MK-1-7                1    60.000
 MK-1-8                1    70.000
 MK-1-9                1    80.000
 MK-1-10               1    90.000
 MK-1-11               1   100.000
 MK-1-12               1   110.000
 MK-1-13               1   120.000
 MK-1-14               1   130.000
 MK-1-15               1   140.000
 MK-1-16               1   150.000
 MK-2-1                2     0.000
 MK-2-2                2    10.000
 MK-2-3                2    20.000
 MK-2-4                2    30.000
 MK-2-5                2    40.000
 MK-2-6                2    50.000
 MK-2-7                2    60.000
 MK-2-8                2    70.000
 MK-2-9                2    80.000
 MK-2-10               2    90.000
 MK-2-11               2   100.000
 MK-2-12               2   110.000
 MK-2-13               2   120.000
 MK-2-14               2   130.000
 MK-2-15               2   140.000
 MK-2-16               2   150.000
 MK-3-1                3     0.000
 MK-3-2                3    10.000
 MK-3-3                3    20.000
 MK-3-4                3    30.000
 MK-3-5                3    40.000
 MK-3-6                3    50.000
 MK-3-7                3    60.000
 MK-3-8                3    70.000
 MK-3-9                3    80.000
 MK-3-10               3    90.000
 MK-3-11               3   100.000
 MK-3-12               3   110.000
 MK-3-13               3   120.000
 MK-3-14               3   130.000
 MK-3-15               3   140.000
 MK-3-16               3   150.000
 MK-4-1                4     0.000
 MK-4-2                4    10.000
 MK-4-3                4    20.000
 MK-4-4                4    30.000
 MK-4-5                4    40.000
 MK-4-6                4    50.000
 MK-4-7                4    60.000
 MK-4-8                4    70.000
 MK-4-9                4    80.000
 MK-4-10               4    90.000
 MK-4-11               4   100.000
 MK-4-12               4   110.000
 MK-4-13               4   120.000
 MK-4-14               4   130.000
 MK-4-15               4   140.000
 MK-4-16               4   150.000
 MK-5-1                5     0.000
 MK-5-2                5    10.000
 MK-5-3                5    20.000
 MK-5-4                5    30.000
 MK-5-5                5    40.000
 MK-5-6                5    50.000
 MK-5-7                5    60.000
 MK-5-8                5    70.000
 MK-5-9                5    80.000
 MK-5-10               5    90.000
 MK-5-11               5   100.000
 MK-5-12               5   110.000
 MK-5-13               5   120.000
 MK-5-14               5   130.000
 MK-5-15               5   140.000
 MK-5-16               5   150.000
 MK-6-1                6     0.000
 MK-6-2                6    10.000
 MK-6-3                6    20.000
 MK-6-4                6    30.000
 MK-6-5                6    40.000
 MK-6-6                6    50.000
 MK-6-7                6    60.000
 MK-6-8                6    70.000
 MK-6-9                6    80.000
 MK-6-10               6    90.000
 MK-6-11               6   100.000
 MK-6-12               6   110.000
 MK-6-13               6   120.000
 MK-6-14               6   130.000
 MK-6-15               6   140.000
 MK-6-16               6   150.000
!*********************************** Marker Types ********************************************************************
!Co-dominant marker: When heterozygote F1 is present, P1 is coded as 2, F1 is coded as 1, and P2 is coded as 0; Otherwise, P1 is coded as 2, and P2 is coded as 0. 
!Dominant marker: When heterozygote F1 is present, P1 and F1 are coded as 12, and P2 is coded as 0; Otherwise, P1 is coded as 2, and P2 is coded as 0.  
!Recessive markers: When heterozygote F1 is present, P1 is coded as 2, and F1 and P2 are coded as 10; Otherwise, P1 is coded as 2, and P2 is coded as 0. 
!Missing marker is coded as -1. 
 MK-1-1                 2   0   2   0   0   2   0   0   0   2   0   0   0   2   2   0   2   0   2   0   0   0   0   0   2   2   2   0   0   2   0   2   0   2   2   0   2   0   0   2   0   2   2   2   2   2   0   2   0   0   2   0   2   2   0   2   2   0   0   2   0   2   0   2   2   2   0   0   0   0   2   2   0   0   2   0   0   0   2   2   2   0   2   2   0   2   0   0   2   2   2   2   0   2   0   0   2   2   0   0   0   2   2   2   2   0   0   2   2   2   0   0   2   0   2   2   2   0   2   0   2   0   0   0   0   2   0   2   0   0   2   0   2   2   0   2   0   2   2   2   2   0   2   0   0   2   0   0   2   2   2   2   2   0   2   0   2   0   2   0   0   0   0   2   0   2   2   2   2   2   2   2   2   2   0   0   2   2   0   2   0   0   2   2   0   0   2   0   0   0   2   0   2   2   0   0   2   0   2   0
 MK-1-2                 2   0   2   0   0   2   0   0   0   2   2   0   2   2   2   0   2   0   2   0   0   0   0   0   2   0   2   0   0   2   2   2   2   2   2   0   2   0   0   2   0   2   2   2   2   2   0   2   0   0   0   0   2   2   0   2   0   2   0   2   0   2   0   2   2   2   0   0   0   0   0   2   0   0   2   0   0   0   2   0   2   0   2   2   2   2   0   0   2   2   2   2   0   2   0   0   2   2   0   0   0   2   2   2   2   0   0   2   2   2   0   0   2   0   0   2   0   0   2   0   2   0   0   0   0   2   0   2   0   0   2   0   2   2   0   2   0   2   2   2   2   0   2   0   0   2   0   0   2   2   0   2   2   0   2   2   2   0   2   0   0   0   0   2   2   2   2   2   2   2   2   2   2   2   0   2   2   2   0   2   0   0   2   2   0   0   2   2   0   0   0   0   2   0   0   0   2   0   2   0
 MK-1-3                 2   0   2   0   0   2   0   2   0   2   2   2   2   2   2   0   2   0   0   0   0   0   0   0   2   0   2   0   0   2   2   2   2   2   2   0   2   0   0   2   0   2   2   2   2   2   0   2   0   0   0   0   2   2   0   2   0   2   0   2   0   2   0   2   0   0   0   0   0   0   0   2   0   0   2   0   0   0   2   0   2   0   0   2   2   2   0   0   2   2   2   0   0   2   0   0   2   0   0   2   0   2   2   2   2   0   0   2   2   2   0   0   2   0   0   2   0   0   2   2   2   0   0   0   0   2   0   2   0   0   2   0   2   0   0   2   0   2   2   2   2   0   2   0   2   2   0   2   2   0   0   2   2   0   2   0   2   0   2   0   0   0   0   2   2   2   2   2   2   2   2   2   2   2   0   2   2   2   0   2   0   0   2   2   0   0   2   2   0   0   0   0   2   0   0   0   2   0   2   0
 MK-1-4                 2   0   2   2   0   2   0   0   2   2   2   2   2   2   2   0   2   0   0   0   2   0   0   0   0   0   0   0   0   2   2   2   2   2   2   0   2   0   0   2   0   2   0   0   2   2   0   2   0   0   0   0   2   2   0   0   0   2   0   2   0   2   0   2   0   0   0   0   0   0   0   2   0   0   2   0   0   2   2   2   2   0   0   2   2   0   0   0   2   2   2   0   0   2   0   0   2   0   0   2   0   2   2   2   0   0   0   2   2   2   0   0   2   0   0   2   0   0   0   2   0   0   0   0   0   2   2   2   0   0   2   0   2   0   0   2   0   2   2   2   2   2   2   2   2   2   0   2   2   0   0   2   2   0   2   0   2   0   2   0   2   0   0   2   2   2   2   2   2   2   2   2   2   2   0   2   2   2   0   2   0   0   2   2   0   0   2   2   0   0   0   0   2   0   0   0   2   0   2   0
 MK-1-5                 2   0   2   2   0   2   2   0   0   2   2   0   2   2   2   0   2   0   0   2   2   0   0   0   0   0   0   0   0   2   2   2   2   2   2   0   0   0   2   2   0   2   0   0   2   2   2   2   0   0   0   0   2   2   0   0   0   2   0   2   0   2   2   2   0   0   0   0   2   0   0   0   0   0   2   0   0   0   2   2   2   0   2   0   2   0   0   0   2   2   2   0   0   2   0   0   2   0   0   2   0   2   2   2   2   0   0   2   2   2   0   0   2   0   0   2   0   2   0   0   0   0   0   0   0   2   2   2   0   0   0   0   2   0   2   2   0   0   2   2   2   2   2   2   0   2   0   2   2   0   0   2   2   0   2   0   2   0   2   0   2   0   0   2   2   2   2   2   2   2   2   0   2   2   0   2   2   2   0   2   0   0   2   2   0   0   2   2   0   0   0   0   2   0   0   0   2   0   2   0
 MK-1-6                 2   0   2   2   0   2   2   0   0   2   2   0   2   2   2   0   2   0   0   2   2   0   0   0   0   0   0   0   0   2   2   2   2   2   2   0   0   0   2   2   0   2   2   0   0   2   2   2   2   0   0   0   2   0   2   0   0   2   0   2   0   2   2   2   0   0   0   0   2   0   0   0   0   0   0   0   0   0   2   2   2   2   2   0   2   0   0   0   2   2   2   2   0   2   0   0   2   0   0   0   0   2   2   2   2   0   0   0   2   2   0   2   2   0   0   2   0   2   0   0   2   0   0   0   0   2   2   2   0   0   0   0   2   0   2   2   0   0   2   2   2   2   2   2   0   2   0   2   2   2   0   2   2   0   2   0   2   2   2   0   2   0   0   2   2   2   2   2   2   2   2   0   2   2   0   2   2   2   0   2   0   0   2   2   0   0   2   2   0   0   0   2   2   0   2   0   2   0   2   2
 MK-1-7                 2   0   2   2   0   2   2   2   0   2   2   0   2   2   2   0   2   0   0   2   2   0   0   0   2   0   0   0   0   2   2   2   0   2   2   2   0   2   0   2   0   2   2   0   0   0   2   2   2   0   0   0   2   2   2   0   0   2   0   2   0   2   2   2   0   0   0   2   2   0   0   0   0   0   0   0   0   0   2   0   2   2   2   0   2   0   0   0   2   2   2   2   0   2   0   0   2   0   0   0   0   2   2   2   2   0   0   0   2   2   0   2   2   0   0   2   0   2   0   0   2   0   0   0   0   2   2   2   0   0   0   0   2   0   0   2   0   0   0   2   2   2   2   2   0   2   0   2   2   2   0   2   2   2   2   0   2   2   2   0   2   0   0   2   2   2   2   2   2   2   2   0   2   2   0   2   2   2   0   2   0   0   2   2   0   0   2   2   0   0   0   2   2   0   2   2   2   2   2   2
 MK-1-8                 2   0   2   2   0   2   2   2   0   2   2   0   2   2   2   0   2   0   0   2   2   0   0   0   2   0   0   0   0   2   0   2   2   0   2   2   0   2   0   2   0   2   2   0   0   0   2   2   2   0   0   0   2   0   2   0   2   2   2   2   0   2   2   2   0   0   0   2   2   0   0   2   0   0   0   0   0   0   2   0   2   2   2   2   2   0   0   0   2   2   2   2   2   2   0   0   2   0   0   0   0   2   2   2   2   0   0   0   2   2   0   0   2   2   0   2   0   2   0   0   0   0   2   0   0   2   2   2   0   0   0   0   2   0   0   2   0   0   0   2   2   2   2   2   0   2   0   2   2   2   2   2   2   2   2   0   2   2   2   0   2   0   0   2   2   2   2   2   0   2   2   0   2   2   0   2   2   2   0   0   0   0   2   2   0   0   2   2   2   0   0   2   2   0   2   2   2   2   2   2
 MK-1-9                 2   0   2   2   0   2   2   2   0   2   2   0   2   2   2   2   2   0   0   2   2   0   0   0   2   2   0   0   0   2   0   2   2   0   2   2   0   2   0   2   0   2   2   0   0   0   2   2   2   0   0   2   2   0   2   0   2   2   2   2   0   2   2   2   0   0   0   2   2   0   0   2   2   0   0   0   0   0   2   0   2   2   0   2   2   0   0   0   2   2   2   2   2   2   0   0   2   0   0   0   0   2   0   2   2   0   0   0   2   2   0   0   2   2   0   2   0   2   0   0   0   0   2   0   0   2   2   2   0   0   0   0   2   0   0   2   2   0   0   2   2   2   2   2   0   2   0   2   2   2   2   2   2   2   2   0   2   2   2   0   2   0   0   2   2   2   2   2   2   2   2   0   2   2   0   2   2   0   0   0   0   0   2   2   0   0   2   2   2   0   0   2   2   0   2   2   2   2   2   2
 MK-1-10                2   2   2   2   0   2   2   2   0   2   2   0   2   2   2   2   2   0   0   2   2   0   0   0   2   2   0   0   0   2   0   0   2   0   2   2   0   2   0   2   0   2   2   0   0   0   2   2   2   0   0   2   2   0   2   0   2   2   2   2   0   2   2   2   0   0   0   2   2   0   0   2   2   0   0   2   0   2   2   0   2   2   0   2   2   0   0   0   2   2   2   2   2   0   0   0   2   0   0   0   0   2   0   2   2   0   0   0   2   2   0   0   2   2   0   2   0   2   0   0   2   0   2   0   0   2   2   2   0   2   0   0   0   2   0   2   2   0   0   0   2   2   2   2   0   2   2   0   0   2   2   2   0   2   2   0   2   2   2   0   2   0   0   0   2   2   2   2   2   2   2   0   2   0   0   2   2   0   0   0   2   0   2   2   0   0   2   2   2   0   0   2   2   0   2   2   2   2   2   2
 MK-1-11                2   2   2   2   0   2   2   2   0   2   2   0   2   2   2   2   2   0   0   2   2   0   0   0   2   2   0   2   0   2   0   0   2   0   2   0   0   2   0   2   0   2   2   2   0   0   2   2   2   0   0   2   2   0   2   0   2   2   2   2   0   2   0   2   2   0   0   2   2   0   0   2   2   0   0   2   0   2   2   0   2   2   0   2   2   0   0   2   2   2   2   2   2   0   0   0   2   2   0   0   0   0   0   0   2   0   0   0   2   2   0   2   2   2   0   2   0   2   0   0   2   0   2   0   0   2   0   2   0   0   0   0   0   2   0   2   2   0   0   2   2   2   2   0   0   2   2   0   0   0   2   2   0   2   2   0   2   2   2   0   2   2   0   0   2   0   2   2   2   2   2   0   2   0   0   2   2   2   0   0   2   2   0   2   0   0   2   2   2   0   0   2   2   2   2   2   2   2   2   2
 MK-1-12                2   2   2   2   0   2   0   0   0   2   2   0   2   2   2   2   2   0   0   2   2   2   0   0   0   2   0   2   0   2   0   0   2   0   2   0   0   2   0   2   0   2   2   2   2   0   2   2   2   0   0   2   2   0   2   2   2   2   2   2   0   2   0   2   2   0   0   2   2   0   0   2   0   0   0   2   0   2   2   0   2   0   0   0   2   0   0   2   2   2   2   2   2   0   0   0   2   2   0   2   0   0   2   0   2   0   0   0   2   2   0   2   2   0   0   2   0   0   0   0   2   0   2   0   2   0   0   2   0   2   0   0   0   2   0   2   2   0   0   2   0   2   2   0   0   2   2   0   0   0   2   2   0   2   2   0   2   2   2   0   2   0   0   0   2   0   2   2   0   2   2   0   2   2   0   0   2   2   0   2   2   2   0   2   0   0   2   2   2   2   0   2   2   2   2   2   2   2   2   2
 MK-1-13                2   2   0   2   0   0   0   0   0   2   2   0   2   2   2   2   2   0   0   2   2   2   0   0   0   2   0   2   0   2   0   0   2   0   2   0   2   2   0   2   0   2   0   2   2   0   2   2   2   2   0   2   2   0   2   2   2   2   2   2   0   2   2   2   2   0   2   2   2   0   0   2   2   2   0   2   0   2   2   0   2   0   0   0   2   0   0   2   2   2   2   2   2   0   0   0   2   2   0   2   2   0   2   0   2   2   0   0   2   2   0   2   2   2   2   2   0   0   0   0   2   0   2   0   2   0   0   2   0   2   0   0   2   2   0   0   2   2   2   2   0   2   2   0   0   2   2   0   0   0   2   2   0   0   2   0   2   0   2   0   2   2   0   0   2   0   2   2   0   2   2   0   0   0   0   0   2   2   0   2   2   2   0   2   0   0   0   0   2   2   0   2   2   2   2   2   2   2   2   2
 MK-1-14                0   2   0   2   2   0   2   0   0   2   2   0   2   2   2   2   2   0   0   2   2   2   0   0   0   2   0   2   0   2   0   0   2   0   2   0   2   2   0   2   0   2   0   2   2   0   2   2   2   2   0   2   2   0   0   2   2   2   2   0   0   2   2   0   2   0   2   2   2   2   0   2   0   2   0   2   0   2   2   0   2   2   0   2   2   0   0   2   2   2   2   2   2   0   0   0   2   2   0   2   0   0   2   0   2   2   0   0   2   2   0   2   2   2   2   2   2   2   0   0   2   0   2   0   0   0   0   2   0   2   0   0   2   2   0   0   2   2   2   2   2   2   2   0   0   0   0   0   0   2   2   2   0   0   2   0   2   0   2   0   2   2   0   0   2   0   2   2   0   0   0   0   0   0   0   0   0   2   0   2   2   2   0   2   0   0   0   0   2   2   0   2   2   2   2   2   2   2   0   2
 MK-1-15                0   2   0   2   2   2   2   0   0   2   0   0   2   2   2   2   0   0   0   2   2   2   0   0   0   2   0   2   0   2   0   0   2   0   2   0   2   2   0   2   0   2   0   2   2   0   0   2   2   2   0   2   2   0   0   2   2   2   2   0   0   2   2   0   2   0   2   2   0   2   0   2   0   2   0   2   0   2   2   0   2   2   0   2   2   0   2   0   2   2   2   2   2   0   0   0   2   2   0   2   2   0   2   0   2   2   0   0   2   0   0   2   2   0   2   2   2   2   0   0   2   0   2   0   0   0   0   2   0   2   0   2   2   2   0   0   2   2   2   2   2   2   2   0   0   0   0   0   0   2   2   2   0   0   2   0   2   0   2   0   2   2   2   0   2   0   2   2   0   0   0   0   0   0   0   0   0   0   0   2   2   2   0   2   0   0   0   0   0   0   0   2   2   2   0   2   0   2   0   2
 MK-1-16                0   2   0   2   2   2   2   0   2   2   0   0   0   0   2   2   0   0   0   2   2   2   2   0   0   2   2   2   0   2   0   0   2   0   2   0   2   2   0   2   0   2   0   2   2   0   0   2   2   2   0   2   2   0   2   2   2   2   2   0   0   2   2   0   2   0   2   2   0   2   0   2   0   2   2   2   0   2   2   2   2   2   2   2   2   0   2   0   2   2   2   2   2   0   0   0   2   2   0   2   2   0   2   0   2   2   0   0   2   2   0   2   2   0   2   2   2   2   0   0   2   2   2   0   2   0   2   2   2   2   0   2   2   2   0   0   2   2   0   2   2   2   2   0   0   0   0   0   0   2   2   2   0   0   2   0   2   0   2   0   0   2   2   0   2   0   2   2   0   0   0   0   0   0   0   0   0   0   0   2   2   2   2   2   0   2   2   0   0   2   2   0   2   2   2   2   0   2   0   2
 MK-2-1                 0   2   2   2   2   2   0   2   2   2   2   2   2   2   2   2   2   2   2   2   2   2   0   2   0   0   0   0   2   0   0   0   0   2   2   0   2   2   0   2   2   0   2   0   2   0   2   0   0   2   0   0   2   2   2   2   0   0   2   0   2   0   0   2   0   0   0   0   0   2   0   2   0   2   0   2   0   0   2   2   2   2   0   0   2   0   2   2   2   0   0   0   0   0   0   0   0   0   0   2   2   2   2   0   0   0   2   2   0   0   0   0   2   0   0   0   0   2   2   0   0   2   0   2   2   2   2   2   2   0   0   0   0   0   2   0   0   0   0   2   2   2   0   0   0   0   0   2   2   2   0   0   2   2   2   0   2   0   2   2   2   0   0   0   2   2   2   0   2   2   0   2   0   2   0   0   2   0   0   0   2   2   0   2   2   0   2   2   0   2   2   0   0   2   0   0   0   2   2   2
 MK-2-2                 0   2   2   2   2   2   0   2   2   2   2   2   2   2   2   0   2   0   2   2   2   2   0   2   0   0   0   0   2   0   0   0   2   2   2   0   2   0   0   2   2   0   2   0   0   0   2   0   0   2   0   0   2   2   2   2   0   0   2   0   2   0   0   2   0   0   0   0   2   2   0   2   0   2   0   2   0   0   2   2   2   2   0   0   2   0   2   0   2   0   0   0   0   0   0   0   0   0   0   2   2   2   2   0   0   0   2   2   0   0   0   0   2   0   0   0   0   0   2   0   0   0   0   2   2   2   0   2   2   2   0   0   2   0   2   0   2   0   0   2   2   2   0   0   2   0   2   2   2   2   2   0   2   2   0   0   2   0   2   2   2   0   2   0   2   2   2   0   2   2   0   2   0   0   0   2   0   0   0   0   2   2   0   2   2   0   2   2   0   2   2   0   0   0   0   0   0   2   2   0
 MK-2-3                 0   2   2   2   2   2   2   2   2   2   2   0   2   2   2   0   2   0   2   2   2   2   0   2   0   0   0   0   2   0   0   0   2   2   2   0   2   0   0   2   2   0   2   0   0   0   2   0   0   2   0   0   2   2   2   2   0   0   2   0   2   0   0   2   0   0   0   2   2   2   0   2   0   0   0   2   0   0   2   2   0   2   0   0   2   0   2   0   2   0   0   0   0   2   0   0   0   2   0   2   0   2   0   0   0   0   2   2   0   0   0   0   2   0   0   0   0   0   2   0   0   0   2   2   2   2   0   2   2   2   0   0   0   0   2   0   2   0   0   2   2   2   0   0   2   0   2   2   2   2   2   0   2   0   0   2   2   0   2   2   2   0   2   0   2   2   2   0   2   2   0   2   0   0   0   2   0   0   0   0   2   2   0   2   2   0   2   2   0   2   2   0   0   0   0   0   0   2   2   0
 MK-2-4                 0   2   2   2   2   2   2   2   2   2   2   0   2   2   2   0   2   0   2   2   2   0   0   2   0   0   0   0   2   2   2   0   2   2   2   2   2   0   0   2   0   0   2   0   0   0   2   0   2   0   0   0   0   2   2   2   0   0   2   0   0   0   0   2   0   0   0   2   2   2   0   2   0   0   0   2   0   0   2   2   0   0   0   0   0   2   2   0   0   0   0   2   0   2   2   0   0   2   0   2   2   0   0   0   2   0   2   2   0   0   0   0   2   0   0   0   0   0   0   0   0   0   2   2   2   2   0   2   2   2   0   0   0   0   0   0   0   0   0   2   2   2   0   0   2   0   2   2   2   0   0   0   2   0   0   2   2   0   2   2   2   0   0   0   2   2   2   0   2   0   0   0   0   0   0   2   0   2   0   0   2   2   2   2   2   0   2   2   0   2   2   0   0   0   0   0   0   0   2   0
 MK-2-5                 0   2   2   2   0   2   0   2   2   2   2   0   2   2   2   0   2   0   2   2   2   0   0   0   0   0   2   0   0   2   2   0   0   2   2   2   2   0   2   2   0   0   2   0   0   0   0   0   2   2   0   0   2   0   2   2   0   0   2   0   0   0   0   2   0   0   0   2   2   2   0   2   0   0   0   2   2   0   0   2   0   0   0   0   0   2   2   0   0   2   0   2   0   2   2   2   0   2   0   2   2   0   0   0   2   0   0   2   0   0   0   0   2   0   0   0   0   0   0   2   0   0   2   2   2   2   0   0   2   2   0   0   0   2   0   0   0   0   0   2   2   2   0   0   2   2   0   2   2   0   0   0   2   0   0   2   2   0   2   2   2   0   0   0   2   2   2   0   2   0   0   0   0   0   0   2   0   2   2   0   2   2   2   0   0   0   2   2   0   2   0   0   0   0   0   0   0   0   2   0
 MK-2-6                 0   2   2   2   0   2   0   2   2   2   0   0   2   2   2   0   0   0   2   2   2   0   0   0   0   0   0   0   0   2   2   0   0   2   2   2   2   0   2   2   0   2   2   0   0   0   0   0   2   2   0   0   2   0   0   2   0   0   2   0   0   0   0   2   0   0   2   2   2   2   0   2   0   0   0   2   2   0   0   2   0   0   0   0   0   2   2   0   0   2   0   2   0   0   2   2   2   2   0   2   2   0   0   0   2   0   0   2   0   0   0   0   2   0   0   0   0   0   0   2   0   0   2   2   0   2   0   0   2   2   0   0   0   2   0   0   0   0   0   2   2   2   0   0   2   2   0   2   2   0   0   0   2   0   0   2   2   0   2   2   2   0   0   2   0   2   2   0   2   0   0   0   0   0   2   2   0   0   2   0   2   2   2   0   0   0   2   2   0   2   0   0   2   0   2   0   0   0   2   0
 MK-2-7                 0   2   0   2   0   2   0   2   2   2   2   0   2   0   2   0   0   0   2   2   0   2   2   0   0   2   0   2   0   2   2   0   0   2   2   2   0   0   0   2   0   2   2   0   0   0   0   0   2   2   0   0   2   0   2   2   0   0   2   0   0   0   0   2   0   0   0   2   0   2   0   2   0   0   0   2   2   0   0   2   0   0   0   0   2   2   0   0   0   2   0   2   0   0   2   2   2   2   0   0   0   0   0   0   2   0   0   2   0   0   0   0   0   0   0   0   0   0   2   2   0   0   2   2   0   2   0   2   2   2   0   0   0   2   2   0   0   0   0   2   2   2   0   0   0   2   0   2   0   0   2   0   2   2   2   2   2   0   2   2   2   0   0   2   2   2   0   0   2   0   0   0   0   0   2   2   0   0   2   0   2   2   2   2   0   0   2   2   0   2   0   0   2   0   2   0   0   0   2   2
 MK-2-8                 0   2   0   2   0   2   0   2   2   2   2   0   0   0   2   0   0   2   0   2   0   2   2   2   0   2   0   2   0   2   2   0   0   2   2   2   0   0   0   2   0   2   2   0   0   0   0   0   2   2   0   0   2   0   2   2   0   0   2   0   0   0   0   2   0   0   0   2   2   2   2   2   0   2   0   2   2   0   0   2   0   0   0   2   2   2   0   0   2   2   0   2   0   0   0   2   2   2   0   0   0   0   0   2   2   0   0   2   0   2   0   0   2   0   0   0   0   0   2   2   0   0   2   2   0   2   0   2   2   0   0   0   0   2   2   2   0   0   0   0   2   2   0   0   0   2   0   2   0   0   2   2   2   2   2   2   2   0   2   2   2   2   0   2   2   2   0   0   2   0   0   0   0   2   2   2   0   0   2   0   2   2   2   2   0   0   2   2   0   2   2   0   2   0   2   0   0   0   2   2
 MK-2-9                 0   2   0   2   2   2   0   2   2   2   2   0   0   0   2   0   0   2   0   2   0   2   2   2   0   2   0   2   0   2   2   0   0   0   2   2   0   0   0   2   0   0   2   0   0   0   0   0   2   2   0   0   2   0   2   2   2   0   2   0   0   0   0   2   0   0   2   2   2   2   2   0   0   2   0   2   2   0   0   2   0   2   0   2   2   0   0   0   2   2   0   2   0   0   0   2   2   2   0   0   0   2   0   2   2   0   0   2   0   2   0   0   0   0   0   0   0   0   2   2   0   0   2   2   0   2   0   2   2   0   0   0   0   2   2   2   0   0   0   0   0   0   0   0   0   2   2   2   0   0   2   2   2   0   2   2   2   2   2   2   2   2   0   0   2   0   2   0   2   0   0   0   0   2   2   2   0   0   2   0   2   2   2   2   0   0   2   2   0   2   2   0   2   0   2   0   0   0   2   2
 MK-2-10                0   2   0   2   2   2   0   2   0   2   0   2   0   0   2   0   0   2   0   2   0   2   0   2   0   2   0   2   0   2   2   0   0   0   2   2   0   0   0   2   0   0   2   0   0   0   0   0   2   2   0   0   2   0   2   2   2   0   2   0   0   0   0   2   0   0   2   2   2   2   2   0   0   2   0   2   2   0   0   2   0   2   0   2   2   0   0   0   2   2   2   2   0   0   2   2   2   2   0   0   0   2   0   2   2   0   0   2   0   2   0   0   0   0   0   0   0   0   2   2   0   0   2   2   0   2   0   2   2   2   0   2   0   2   2   2   0   0   0   0   2   0   0   0   0   2   2   2   0   0   2   2   2   0   2   2   2   2   2   2   2   2   0   0   2   0   2   0   2   0   0   0   0   2   2   2   0   0   2   0   2   2   2   2   0   2   2   2   0   2   2   0   2   2   2   0   0   0   2   2
 MK-2-11                0   2   0   2   2   2   0   2   0   2   0   2   0   0   2   0   0   2   0   2   0   2   0   0   0   2   0   2   0   2   0   0   0   0   0   2   0   0   0   2   0   0   2   0   0   0   0   0   2   2   2   0   2   0   2   2   2   0   2   0   0   0   0   2   0   0   2   2   2   2   2   0   0   2   0   2   2   0   0   2   0   2   0   2   2   0   0   2   0   2   2   2   0   0   2   0   0   2   0   0   0   2   0   2   2   0   0   2   0   2   2   0   0   0   0   0   0   0   2   2   0   0   2   0   0   2   2   2   2   2   0   2   0   2   2   2   2   0   0   0   2   0   0   0   0   2   0   2   0   0   2   2   2   0   2   2   2   2   2   2   2   2   0   2   2   0   2   0   2   0   0   0   0   2   2   2   0   0   2   0   2   2   2   0   0   2   2   2   0   2   2   0   2   2   2   0   0   0   2   2
 MK-2-12                2   2   2   2   2   2   0   2   0   2   0   2   0   0   2   0   0   2   0   2   0   2   2   0   2   2   0   2   0   2   0   0   0   0   0   2   0   2   0   2   0   0   2   0   0   0   0   2   2   2   2   0   2   0   2   2   2   0   2   0   0   2   0   2   2   0   0   2   2   2   2   0   0   2   0   2   2   0   0   2   0   2   0   2   2   0   0   2   2   2   2   2   0   0   2   0   0   0   2   0   0   2   2   2   2   0   0   2   2   2   2   0   0   0   0   0   2   0   2   2   0   0   2   0   0   2   2   2   2   2   0   2   0   2   2   2   2   0   0   2   2   0   0   0   0   2   0   2   0   0   2   0   2   0   2   2   2   2   2   2   2   2   2   2   2   2   2   0   0   0   0   0   0   2   2   2   0   2   2   0   2   2   2   0   0   2   2   2   0   0   2   0   2   2   2   0   0   0   2   2
 MK-2-13                2   2   2   2   2   2   0   2   0   2   0   2   0   0   2   0   0   2   2   2   0   2   0   0   2   0   0   2   0   2   0   0   0   0   0   0   2   2   0   2   0   2   2   0   0   0   0   0   2   2   2   2   2   0   2   2   2   0   2   0   0   2   0   2   2   0   0   2   2   2   2   0   0   2   0   2   0   0   0   2   0   2   0   2   2   0   0   2   2   2   2   0   0   2   2   0   0   0   2   0   0   0   2   2   2   0   0   2   2   2   2   0   0   2   0   2   2   0   2   2   0   0   2   0   0   2   0   2   2   0   0   2   0   2   0   2   2   2   0   2   2   0   0   2   0   2   0   2   0   2   2   0   2   0   2   2   2   2   2   2   2   2   2   2   2   2   2   0   0   0   0   0   0   2   2   2   0   2   2   0   2   2   2   0   0   2   2   0   0   0   2   0   2   2   2   0   0   0   2   2
 MK-2-14                2   2   2   2   2   0   0   2   0   2   0   2   0   0   2   0   0   2   2   2   0   2   0   0   2   0   0   2   0   2   0   0   0   0   2   0   2   2   0   2   0   2   2   0   0   0   0   0   2   2   2   2   2   2   2   2   2   0   2   0   0   2   0   2   2   0   0   0   2   2   2   0   0   2   0   2   0   0   0   2   2   2   0   2   2   0   0   2   2   2   2   0   0   2   0   0   0   0   2   0   0   0   2   2   2   0   0   2   2   2   2   0   0   2   2   2   2   0   0   2   0   0   2   2   0   2   0   2   2   0   0   2   2   2   0   2   2   2   0   2   2   2   0   2   0   2   0   0   2   2   2   0   2   0   2   2   2   2   2   2   2   2   2   2   2   2   2   0   0   0   0   0   0   2   2   2   0   2   2   2   2   2   2   0   0   2   2   0   0   0   2   0   2   0   2   0   0   0   2   2
 MK-2-15                2   2   2   2   2   0   0   2   0   2   0   2   0   2   2   0   0   2   2   2   0   2   0   0   2   0   0   2   0   2   0   0   0   0   2   0   2   2   2   2   0   2   2   0   0   0   0   0   2   2   2   0   2   0   2   2   2   0   0   0   0   2   0   2   2   0   0   0   2   2   2   0   0   2   0   2   0   0   0   2   2   0   0   2   2   0   0   2   2   2   2   0   0   2   0   0   0   0   2   0   0   0   2   2   2   0   0   0   2   2   2   0   0   2   2   2   2   0   0   2   0   0   2   2   0   2   0   2   2   0   0   0   2   2   0   2   2   2   0   2   2   0   0   2   2   2   0   0   2   2   2   0   0   0   2   0   2   2   2   2   2   2   2   2   2   2   2   0   0   2   0   0   0   0   2   2   0   2   2   2   2   2   2   0   0   2   2   0   0   0   2   0   2   0   0   0   0   0   2   2
 MK-2-16                2   2   2   2   2   0   0   2   2   2   0   2   0   2   2   0   2   2   2   2   0   2   0   0   2   2   0   0   0   0   0   0   0   0   2   0   0   2   2   2   0   2   2   0   0   0   0   0   2   2   2   0   0   0   2   2   2   0   0   0   0   2   0   2   2   0   0   0   2   2   2   0   0   2   0   2   0   0   0   2   2   0   2   2   2   0   0   0   2   2   2   0   0   2   0   0   0   0   2   0   0   0   2   2   2   0   0   0   2   2   2   0   2   2   2   2   2   0   0   2   0   0   2   2   0   0   0   2   2   0   0   0   2   2   0   2   2   2   0   2   2   0   0   0   0   2   0   0   2   2   2   0   0   0   2   2   2   2   0   2   2   2   2   2   2   2   2   0   0   2   0   2   0   0   2   2   0   2   2   2   2   2   2   0   0   2   2   0   0   0   2   0   2   0   0   0   2   0   0   2
 MK-3-1                 2   2   0   2   0   2   2   2   2   2   0   0   0   2   2   2   0   0   0   2   0   2   0   0   0   2   2   2   2   2   2   0   2   0   2   2   0   0   0   2   2   2   2   0   0   0   2   0   2   0   0   2   0   0   2   2   0   0   0   0   0   2   2   0   2   0   2   0   0   2   2   2   0   0   0   0   0   2   0   0   2   0   0   2   0   0   2   2   0   2   2   0   2   0   2   0   2   2   0   2   0   2   0   0   2   2   2   0   0   0   0   0   0   0   2   2   2   0   2   2   2   2   2   0   2   2   0   2   0   0   2   0   0   2   2   0   2   2   0   0   2   2   0   2   2   0   0   2   0   0   2   0   2   2   2   0   0   2   0   2   0   0   2   0   0   2   2   2   0   2   0   2   2   2   2   2   0   0   0   2   0   2   2   2   2   0   0   2   2   2   2   2   0   2   0   0   2   2   0   0
 MK-3-2                 2   2   0   2   0   2   2   2   2   2   0   0   0   2   2   2   0   0   0   2   0   2   0   0   0   2   2   2   2   2   2   0   2   0   2   2   0   0   2   2   2   2   2   0   0   0   2   0   2   0   0   2   0   0   2   2   0   0   0   0   0   0   0   0   2   0   2   2   0   0   2   2   0   0   0   0   0   2   0   0   2   0   0   2   0   0   2   2   0   2   2   0   2   0   2   0   2   2   0   2   0   0   0   2   2   2   2   2   0   0   0   0   0   0   2   2   2   0   0   2   2   2   2   2   2   2   0   2   2   2   2   0   0   2   2   0   2   2   0   2   2   2   0   2   2   0   0   2   0   0   2   0   2   2   2   0   0   2   0   2   0   2   2   0   0   2   2   2   0   2   0   2   0   2   0   2   0   0   0   2   0   2   2   2   2   0   0   2   2   2   2   0   2   2   0   0   2   2   0   0
 MK-3-3                 2   2   0   2   0   2   2   2   2   2   0   0   0   2   2   2   0   0   0   2   0   2   0   0   2   2   2   2   2   2   2   0   2   0   2   2   0   0   2   2   2   2   2   0   0   0   0   0   2   0   0   2   0   0   2   2   0   0   0   0   2   2   2   0   2   0   2   2   0   0   2   0   0   0   0   0   0   2   0   0   2   0   2   2   0   0   2   2   0   0   2   0   2   0   2   0   2   2   0   2   0   0   0   2   2   2   2   2   0   0   0   0   0   0   2   2   2   0   0   2   2   2   2   2   2   2   0   2   2   2   0   0   0   2   2   0   2   2   0   2   2   2   0   2   2   0   0   2   0   0   2   0   2   2   2   0   0   2   0   2   0   2   0   0   2   2   2   2   0   2   0   2   0   2   0   2   2   0   0   2   0   2   2   2   2   0   0   2   2   2   2   0   2   2   0   0   2   2   0   0
 MK-3-4                 2   2   0   2   0   2   2   2   2   2   0   0   0   2   0   2   0   0   0   2   0   2   0   0   2   2   2   2   0   2   2   0   2   0   2   2   0   0   2   2   2   2   2   0   0   0   0   0   2   0   0   2   2   2   2   0   0   0   0   0   2   2   2   0   2   0   2   2   0   0   2   0   0   0   0   0   0   2   0   0   2   0   2   2   0   0   0   2   0   2   2   0   2   0   2   0   2   2   0   2   0   0   0   2   2   2   2   0   0   0   0   0   0   0   2   2   2   0   0   2   2   2   2   0   2   2   0   2   2   2   0   2   0   2   2   0   2   2   0   2   2   2   0   2   0   0   0   0   0   2   2   0   2   2   0   0   2   2   0   2   0   0   0   0   2   2   2   2   0   2   0   2   0   2   0   2   0   0   0   0   0   2   2   2   2   0   0   2   2   2   2   2   2   2   0   0   2   2   0   0
 MK-3-5                 2   0   0   0   0   2   2   2   2   2   0   2   0   2   0   2   0   0   0   2   0   2   0   0   2   2   2   2   0   2   0   0   2   2   0   2   0   0   2   2   2   2   2   0   0   0   0   0   2   2   0   2   2   2   2   0   0   0   0   0   2   0   2   2   2   0   2   0   0   0   2   0   0   0   2   2   0   2   0   0   2   0   2   2   0   2   0   2   0   2   2   0   2   0   2   0   2   2   0   2   0   0   0   2   2   2   2   0   0   0   0   0   0   2   2   2   0   0   0   2   2   2   2   0   2   2   0   2   2   2   0   0   0   2   2   0   2   2   0   2   0   2   0   2   0   0   0   0   0   2   2   0   2   2   0   0   2   0   0   0   0   0   0   0   0   0   2   2   0   2   0   2   0   2   0   2   0   0   2   0   0   2   2   2   2   0   0   2   2   2   0   2   2   2   0   0   0   2   2   0
 MK-3-6                 2   0   0   0   0   2   2   2   2   0   0   2   0   2   0   0   0   0   0   0   0   0   0   2   2   2   2   2   0   2   0   0   2   2   0   2   0   0   2   2   2   0   2   0   0   0   0   0   2   2   0   0   2   2   2   0   0   0   0   0   2   0   0   2   0   0   2   0   0   0   2   0   0   0   2   0   0   2   0   0   0   0   2   2   0   2   0   2   0   2   2   0   2   0   2   0   2   2   0   0   0   0   2   2   2   2   2   0   0   0   2   2   0   2   2   2   2   0   0   2   2   2   0   2   2   2   0   2   2   2   2   0   0   2   2   0   2   2   0   0   0   2   0   2   0   0   0   2   0   2   2   0   2   2   0   0   2   2   0   0   0   0   0   0   0   0   2   2   0   2   0   2   0   2   2   2   0   0   2   0   0   2   2   2   2   0   0   2   2   2   0   2   2   2   0   0   0   2   0   0
 MK-3-7                 2   0   0   0   0   0   2   2   2   2   0   2   0   2   0   0   0   2   0   0   0   2   0   0   2   2   0   2   0   2   0   2   2   2   0   2   0   0   2   0   2   0   2   0   0   0   0   0   2   2   0   2   2   2   2   0   2   0   0   0   2   0   0   2   0   0   2   0   0   0   2   0   0   0   2   0   0   2   0   0   0   0   2   2   0   2   0   2   2   2   0   0   2   0   2   0   2   0   0   0   0   0   2   2   2   2   2   0   0   0   2   0   0   2   2   2   2   0   0   2   2   2   0   0   2   2   0   2   2   2   2   2   0   2   2   0   2   2   0   0   0   2   0   2   0   0   0   2   0   0   2   0   2   2   0   0   2   2   0   0   0   0   0   0   0   0   2   2   0   2   0   2   0   2   2   2   2   0   2   0   0   2   2   2   2   0   0   2   2   2   2   2   0   2   0   2   0   2   0   0
 MK-3-8                 2   0   0   0   0   0   2   2   2   2   0   0   0   2   0   0   0   2   0   0   0   2   0   2   2   2   0   2   0   2   2   2   2   2   0   2   0   0   2   0   2   2   2   0   0   0   0   0   2   2   0   2   2   2   2   2   2   0   0   0   2   0   0   2   0   0   2   0   2   2   0   0   0   0   2   0   0   2   0   0   2   0   2   2   0   0   0   2   2   2   0   0   2   0   2   0   2   0   0   0   0   0   2   2   2   2   2   0   0   0   2   0   0   2   0   2   2   0   0   2   2   2   0   0   2   2   0   2   2   2   2   2   0   2   2   0   2   2   0   0   0   2   0   2   0   0   0   2   0   0   2   0   2   2   0   0   2   0   0   2   2   0   0   0   0   0   2   2   0   2   0   2   0   2   2   0   2   0   2   0   0   2   2   2   2   0   0   2   2   2   2   2   0   2   0   2   0   2   0   0
 MK-3-9                 2   0   0   0   0   0   2   2   0   2   0   0   0   0   0   0   0   2   0   0   2   2   0   2   2   2   0   0   0   2   2   2   2   0   0   2   0   2   2   0   2   2   0   0   0   0   2   0   2   2   0   2   2   2   2   2   2   0   0   0   2   0   0   2   0   0   2   0   2   2   0   0   0   0   2   0   0   2   2   0   2   0   2   2   0   0   0   2   2   2   0   0   2   2   2   0   0   0   0   2   0   0   2   2   2   2   2   0   0   0   2   0   0   2   0   2   2   0   0   2   0   2   0   0   2   2   0   2   2   2   2   0   0   2   2   0   0   2   0   0   0   2   0   2   0   0   0   2   0   2   0   2   0   2   0   0   2   0   0   2   2   0   0   0   2   0   2   2   0   0   0   2   0   2   2   0   2   0   2   0   0   2   2   2   2   0   0   2   2   2   2   0   0   2   0   2   2   2   0   0
 MK-3-10                2   0   0   2   2   0   2   2   0   2   0   0   0   0   0   0   0   2   0   0   2   2   0   2   0   2   0   0   0   2   2   2   2   0   0   2   0   2   2   0   0   2   0   0   0   0   2   0   2   2   0   2   2   2   2   2   0   0   0   0   2   0   0   0   0   0   2   0   2   2   0   0   0   0   2   0   0   2   2   0   2   2   2   2   0   2   2   2   2   2   0   0   2   2   2   0   2   0   0   2   2   0   2   2   2   2   2   0   0   0   2   0   0   2   0   2   2   0   0   2   2   2   0   0   2   2   0   2   2   2   2   0   0   0   2   0   0   2   0   0   0   2   0   2   0   0   0   2   0   2   0   2   0   2   0   0   2   0   0   2   2   0   0   0   2   0   0   2   0   0   0   2   0   2   2   0   2   2   2   0   0   2   2   2   2   0   0   2   2   2   2   2   0   2   0   2   2   2   0   0
 MK-3-11                2   2   0   2   2   0   2   2   0   2   0   0   0   0   0   0   0   2   0   0   0   2   0   2   0   2   0   0   0   2   2   2   2   0   0   0   0   2   2   2   0   2   2   0   0   0   2   0   0   2   0   2   2   2   2   2   0   0   0   2   2   2   0   2   0   0   2   0   2   2   0   0   2   2   2   0   0   2   2   0   2   2   2   2   0   0   2   2   2   2   0   0   2   2   2   0   0   2   0   0   2   0   0   2   2   2   2   0   0   0   2   0   0   0   0   2   2   2   0   2   0   2   2   0   2   2   0   2   2   2   2   0   0   2   2   0   0   2   0   2   2   2   0   2   0   0   0   2   0   2   0   2   0   2   2   0   2   0   0   2   2   0   0   0   2   0   0   2   0   0   0   2   0   2   2   0   2   2   2   0   0   2   2   2   2   0   2   2   2   2   2   0   0   2   0   2   2   2   0   0
 MK-3-12                2   2   0   2   2   0   2   2   0   2   0   0   0   0   0   2   0   2   0   0   2   2   0   2   0   2   0   0   2   2   2   2   2   0   0   0   0   2   2   0   0   2   2   0   0   0   2   0   0   2   0   2   2   2   2   2   2   0   0   2   2   2   0   2   0   0   0   0   2   0   0   0   2   2   2   2   0   2   2   0   2   2   2   2   0   0   2   2   2   2   0   0   0   2   2   2   0   2   0   0   2   0   0   2   2   2   2   0   0   0   2   0   0   0   0   2   2   0   0   2   0   2   2   0   2   2   0   2   2   2   2   0   0   2   2   0   0   2   0   2   2   0   0   2   0   0   0   2   0   2   0   0   0   2   2   0   2   0   0   2   2   0   0   0   2   0   0   2   0   0   0   2   0   2   2   0   0   2   2   0   0   2   2   2   2   0   2   2   2   2   2   0   0   2   0   2   2   2   0   0
 MK-3-13                2   2   0   0   2   0   2   2   0   2   0   0   2   0   0   2   0   2   0   0   2   2   0   0   0   2   0   0   2   2   2   2   2   0   0   0   0   2   2   0   0   2   0   0   0   0   2   0   0   2   0   2   2   2   2   2   2   0   0   2   2   2   0   2   0   0   0   2   2   0   0   0   2   2   2   2   0   0   2   0   2   2   2   2   0   0   2   2   2   2   0   0   0   2   2   2   0   2   0   0   2   0   0   2   0   2   2   0   0   2   2   0   0   0   0   2   2   0   0   2   0   2   2   0   2   2   0   2   2   2   2   2   0   2   2   0   0   2   0   2   2   0   0   2   0   0   0   2   0   0   0   0   0   2   2   0   2   0   0   2   2   0   0   0   2   0   0   2   0   2   0   2   2   2   2   0   0   0   2   0   0   2   2   2   2   0   2   2   2   2   2   0   0   2   0   2   2   2   0   0
 MK-3-14                0   2   0   0   2   0   2   2   0   2   0   0   2   0   0   2   0   2   0   0   2   2   0   0   0   2   0   0   2   2   2   2   2   0   0   0   0   2   2   0   0   2   0   0   0   0   2   0   0   2   0   2   2   2   2   2   2   0   2   2   2   2   0   2   0   2   0   2   2   0   0   0   2   2   2   2   0   0   2   0   2   2   2   2   0   0   2   2   2   2   0   0   0   2   2   2   0   2   0   0   2   0   0   0   0   2   2   0   0   2   2   0   0   0   0   2   0   0   0   2   0   2   2   0   2   0   2   2   2   2   2   2   0   2   2   0   0   2   0   2   2   0   2   2   0   2   0   2   0   0   0   0   0   2   2   0   2   0   0   0   2   0   0   0   0   0   0   2   0   2   0   2   2   2   2   0   0   0   2   0   0   2   2   2   2   0   2   2   0   0   2   0   0   2   0   2   2   2   0   0
 MK-3-15                2   2   0   0   2   0   2   2   0   2   0   0   2   0   0   2   0   2   0   0   2   2   0   0   0   2   0   0   2   2   2   2   2   0   0   0   0   2   0   0   0   0   0   0   0   2   0   0   2   2   0   2   2   2   2   0   2   0   2   0   2   2   0   2   0   2   0   2   2   0   0   0   2   2   2   2   0   0   0   0   2   2   2   2   2   0   2   2   2   2   0   0   2   2   2   2   0   2   0   0   2   0   0   0   0   2   2   0   2   2   2   0   0   0   0   2   0   0   0   2   0   2   2   0   2   0   2   2   2   2   2   2   0   2   2   0   0   2   0   2   0   0   2   2   0   2   0   2   0   0   0   0   0   2   2   2   0   0   0   0   2   0   0   0   0   0   2   2   0   2   0   2   2   2   2   0   0   0   2   2   0   2   2   2   2   2   2   2   0   0   2   0   0   0   0   2   2   2   0   2
 MK-3-16                0   2   0   0   2   0   0   2   0   2   2   0   2   0   0   2   2   2   0   0   2   2   0   0   0   2   2   0   2   2   2   2   2   0   0   0   0   2   0   0   0   0   0   0   0   2   0   0   0   2   0   2   2   0   2   0   2   2   2   0   0   2   0   2   2   2   2   2   2   0   2   2   2   2   2   2   0   2   0   0   2   0   2   2   2   0   2   2   2   2   2   0   2   2   2   2   0   2   0   0   2   2   0   0   0   2   2   2   2   2   2   0   0   0   0   0   0   0   0   2   0   2   0   0   2   0   2   2   2   2   2   2   0   2   2   0   0   2   0   2   2   0   0   2   0   2   0   2   0   0   2   0   0   2   2   2   0   0   0   0   2   0   0   0   0   0   2   2   0   2   0   0   2   2   2   0   0   0   2   2   0   2   2   2   2   2   2   0   0   0   2   0   0   0   2   2   2   2   0   0
 MK-4-1                 2   2   0   0   2   2   0   0   0   0   2   0   2   2   2   2   0   0   0   2   2   2   0   2   2   2   0   0   2   2   0   2   2   2   0   2   2   2   0   2   0   0   0   0   0   2   2   0   0   2   2   0   2   2   2   2   0   2   2   0   2   2   0   0   0   0   0   2   0   0   2   0   2   0   0   2   2   2   0   0   2   2   0   2   0   2   0   0   2   2   2   0   2   0   0   0   0   2   2   0   2   0   0   2   0   0   2   0   2   2   0   0   0   2   2   0   0   2   0   0   2   2   2   2   0   2   2   2   0   2   0   0   2   2   0   2   0   0   0   0   0   2   0   0   0   2   0   2   0   0   2   2   2   2   0   2   2   0   0   2   2   2   2   0   2   0   2   0   0   2   2   0   2   2   0   2   0   2   2   0   0   0   0   2   0   0   2   2   2   2   0   0   2   2   0   0   0   2   0   2
 MK-4-2                 2   2   2   0   2   2   0   0   0   0   2   2   2   2   2   2   0   0   0   2   2   2   0   2   2   2   0   0   0   2   0   2   2   2   0   2   2   2   0   2   0   0   0   0   0   2   2   0   0   2   2   0   2   2   2   2   0   0   2   0   2   0   2   0   0   0   0   2   0   0   0   0   2   0   0   2   2   0   0   0   2   2   0   2   0   2   0   2   2   2   2   0   2   0   0   2   2   2   2   0   2   0   2   2   0   0   2   0   2   2   0   0   0   2   2   0   0   2   0   0   2   2   2   2   0   2   2   2   0   2   0   0   0   0   0   2   0   0   0   0   0   2   2   0   0   2   0   0   0   0   2   2   2   2   2   2   2   0   0   2   0   2   2   0   2   0   2   0   0   2   2   0   2   2   0   2   0   2   0   0   0   0   0   2   0   0   2   2   2   2   0   0   2   2   0   0   0   2   0   2
 MK-4-3                 2   2   2   0   2   2   0   0   0   0   2   2   2   2   2   2   0   0   0   2   2   2   0   2   2   2   0   0   0   2   0   2   2   2   0   0   2   2   0   2   0   0   0   0   0   2   2   0   2   2   2   0   2   2   2   2   0   0   2   0   2   0   2   0   0   0   0   2   0   0   0   0   2   0   0   2   2   0   0   0   2   2   0   2   0   2   0   2   2   2   0   0   2   0   0   2   2   2   2   0   2   0   2   2   0   2   2   0   2   2   0   0   0   2   2   0   0   2   0   0   2   2   2   2   0   2   2   2   0   2   0   0   0   0   0   0   0   2   0   0   0   2   2   0   0   2   0   0   0   0   2   2   2   2   2   2   2   2   0   2   0   2   2   0   2   2   2   0   0   2   2   0   2   2   0   2   0   0   0   0   0   0   2   2   0   0   2   2   2   2   0   0   2   2   0   2   0   2   0   2
 MK-4-4                 2   2   2   0   2   2   0   0   0   0   2   2   2   2   2   2   0   0   2   2   2   2   0   2   2   2   0   0   0   2   0   2   2   2   0   0   2   2   0   2   0   0   0   0   0   2   2   0   2   2   2   0   2   2   0   2   0   0   0   0   2   2   2   0   0   0   0   2   0   0   0   0   2   0   0   2   2   0   0   0   2   2   0   0   0   2   0   2   2   2   0   0   0   0   0   2   0   2   2   0   2   2   2   0   0   0   2   0   2   2   0   0   0   2   2   0   2   2   0   2   2   2   2   0   0   2   2   2   0   2   0   0   2   0   0   0   0   2   0   2   0   2   2   0   0   0   0   0   0   0   2   0   2   2   2   2   2   2   0   2   0   2   2   0   2   2   2   2   0   2   2   0   2   2   0   2   0   0   0   0   0   0   2   2   0   0   2   2   2   2   0   0   0   2   0   2   0   2   0   2
 MK-4-5                 2   2   2   0   2   2   0   0   0   2   2   2   2   2   2   2   0   0   2   0   2   2   2   2   2   2   2   0   0   2   0   2   2   2   0   0   2   2   0   2   0   0   0   0   2   2   2   0   2   2   2   0   2   2   0   2   0   0   0   0   2   2   0   2   0   0   0   2   2   2   2   0   2   0   2   2   2   0   0   0   2   2   0   0   0   2   0   2   0   2   0   0   0   0   0   2   0   2   2   0   2   2   2   0   0   0   2   0   2   2   0   0   0   2   2   0   2   2   0   2   2   2   2   0   0   2   2   0   0   2   0   0   2   0   0   2   0   2   0   2   0   2   2   0   0   0   0   0   0   0   2   0   2   2   2   2   2   2   0   2   0   0   2   0   2   2   2   2   0   2   2   0   2   2   2   2   0   0   0   0   0   0   2   2   0   0   2   2   2   2   0   0   0   2   0   2   0   2   0   0
 MK-4-6                 2   2   2   0   2   2   0   0   0   2   2   2   2   2   0   2   0   0   0   0   2   2   2   2   2   2   2   2   0   2   0   2   2   2   0   0   2   2   0   2   0   0   0   2   2   2   0   0   2   2   2   0   2   2   2   2   0   0   0   0   0   0   0   2   0   0   0   2   2   2   2   0   2   0   0   2   2   0   0   0   2   2   0   0   0   0   0   2   0   2   2   2   2   0   0   2   0   2   2   0   2   2   2   0   0   0   0   0   2   0   0   0   0   2   2   0   0   2   0   2   0   2   2   0   0   2   2   0   2   2   0   0   2   0   0   2   0   2   0   2   0   2   2   0   0   2   0   0   0   0   0   0   2   2   0   2   2   2   0   2   0   0   2   0   2   2   2   2   0   2   2   0   2   2   2   2   0   0   2   0   0   0   2   2   0   0   2   2   2   2   0   0   0   2   0   2   0   0   0   0
 MK-4-7                 2   2   2   2   2   2   0   0   0   2   2   2   2   2   0   2   0   0   0   0   2   2   2   2   2   2   2   2   0   2   0   2   2   2   0   0   2   2   0   2   2   0   2   2   2   0   0   0   2   2   2   0   2   2   2   2   0   0   0   0   2   0   0   2   2   0   0   0   2   2   2   0   2   0   0   2   0   0   0   0   2   2   0   0   0   0   0   2   0   2   2   2   2   0   0   2   0   2   2   0   2   0   2   0   0   2   0   0   2   0   0   0   2   2   2   0   0   2   0   2   0   2   2   0   0   2   2   0   2   2   0   0   2   0   0   2   0   2   0   2   0   2   2   0   0   2   0   0   0   0   0   0   2   2   0   2   2   2   0   2   0   0   2   0   2   2   2   2   0   2   2   0   2   2   2   2   0   0   2   0   0   0   2   2   0   0   2   2   2   2   0   0   0   2   0   2   0   0   0   2
 MK-4-8                 2   2   2   2   2   2   0   0   0   2   2   2   2   2   0   0   0   2   0   0   2   2   2   2   2   2   2   2   0   2   0   2   2   2   0   0   2   2   2   2   2   0   2   2   2   0   0   0   2   2   2   0   0   2   2   0   0   0   0   0   2   0   0   0   2   0   0   0   2   2   2   0   2   0   0   2   0   0   0   2   2   2   0   2   2   2   0   2   0   2   2   0   2   0   0   2   0   2   2   2   2   0   2   0   0   0   0   0   2   0   0   0   2   2   2   0   0   2   0   2   0   2   2   2   0   2   2   0   2   2   0   0   2   0   0   2   0   2   0   0   0   2   0   0   2   2   0   0   0   0   0   0   2   2   0   2   2   2   0   2   0   0   2   2   2   2   2   2   0   2   2   2   2   2   2   2   0   0   2   0   0   0   2   2   0   0   2   2   2   2   0   0   2   2   0   2   0   0   0   2
 MK-4-9                 2   2   2   2   2   2   0   0   2   2   2   2   2   2   0   0   0   2   0   0   0   2   2   2   2   2   0   2   0   0   0   2   2   2   0   0   0   2   2   2   2   0   2   2   2   0   2   0   2   2   2   0   0   2   2   0   0   0   0   0   2   0   0   0   2   0   0   0   2   2   2   0   2   0   0   2   2   0   0   2   2   2   0   2   2   2   0   2   0   2   2   0   2   0   0   2   0   2   2   2   2   0   2   0   0   0   0   0   2   0   0   0   2   2   2   0   0   2   2   2   0   2   2   0   0   2   0   0   2   2   0   0   2   0   0   2   0   2   0   0   2   2   0   0   2   0   0   0   0   0   0   0   2   2   0   0   2   2   0   2   0   0   0   2   2   2   2   2   2   0   2   2   2   2   2   2   0   0   2   0   0   0   2   2   0   0   2   2   2   2   0   2   2   2   0   2   0   0   0   2
 MK-4-10                2   2   2   2   2   2   2   0   2   2   2   2   2   2   0   0   0   2   0   0   0   2   2   2   2   2   0   2   0   0   0   2   2   2   0   0   0   2   2   2   2   0   2   2   2   0   2   0   2   2   2   0   0   2   0   2   0   0   0   2   2   0   0   0   2   0   0   0   2   2   2   0   2   0   2   2   2   0   0   2   0   2   0   2   2   2   0   2   0   2   2   0   2   0   0   2   0   2   2   2   2   0   2   0   2   0   0   0   2   0   0   0   2   2   2   0   0   2   2   2   0   2   2   0   0   2   0   0   2   2   0   0   2   0   0   2   0   2   0   0   2   2   0   0   2   0   0   0   0   0   0   0   2   2   0   0   2   2   0   2   0   2   2   2   2   2   2   2   2   0   2   2   2   2   2   2   0   0   2   0   0   0   0   2   2   0   2   2   2   2   0   2   2   2   0   2   0   0   0   2
 MK-4-11                2   2   2   2   2   2   2   0   2   2   2   0   2   2   2   0   0   2   0   0   0   2   2   2   2   2   0   0   2   0   0   2   2   2   0   0   2   0   2   2   2   0   2   2   2   0   2   0   0   2   2   0   0   2   0   2   0   0   0   2   2   0   0   0   2   0   0   0   2   2   2   0   0   2   2   0   2   0   0   0   0   2   2   2   0   0   0   2   0   2   2   0   2   0   2   2   0   2   2   2   0   0   0   0   0   0   0   0   2   2   0   0   2   2   2   0   0   2   2   2   0   2   2   0   0   2   0   0   2   0   0   0   2   0   0   2   0   2   0   0   2   2   0   0   2   0   0   2   0   0   0   0   2   2   0   0   2   0   0   2   0   0   2   2   2   2   2   2   2   0   2   2   2   0   2   2   0   0   2   0   0   0   0   2   2   0   2   2   2   0   0   2   2   2   0   2   0   0   0   2
 MK-4-12                2   2   2   2   2   2   2   0   2   2   2   0   2   2   2   0   2   0   0   0   0   2   2   0   2   2   0   2   2   0   0   2   0   2   0   0   2   0   2   2   0   0   2   2   2   0   2   0   2   2   0   0   2   2   0   2   0   0   0   2   2   0   0   0   2   0   0   0   2   2   0   0   0   2   2   0   2   0   0   0   0   2   0   2   0   0   0   0   0   2   2   0   2   0   2   2   0   2   2   2   0   0   0   0   2   0   0   0   2   0   0   0   2   0   2   0   0   2   2   2   0   2   2   0   0   2   2   0   0   0   2   0   2   0   0   2   0   2   0   0   2   2   0   0   2   0   0   2   0   0   0   0   0   2   0   2   0   0   0   2   0   0   2   2   2   2   2   2   2   0   2   2   0   0   2   2   0   0   2   0   0   0   0   2   2   0   2   2   2   0   0   2   2   0   0   0   0   0   0   2
 MK-4-13                2   2   2   2   2   2   2   0   2   2   2   0   2   2   2   0   2   0   0   0   0   2   2   0   0   2   0   2   2   0   0   2   0   2   0   0   2   0   2   2   0   0   2   2   2   0   2   0   2   0   0   0   2   2   0   0   0   0   0   2   0   0   0   0   2   0   0   0   2   2   0   2   0   2   2   0   2   0   0   0   0   2   0   2   0   0   0   0   2   2   2   0   2   0   2   2   2   2   2   2   0   0   0   0   2   0   0   0   2   0   0   0   2   0   2   0   0   2   2   2   0   2   2   2   0   2   2   0   0   0   2   0   2   0   0   2   0   2   0   0   0   2   0   2   2   2   0   0   2   2   0   0   0   2   2   0   0   0   0   2   0   0   2   2   2   2   0   2   2   0   2   2   0   0   2   2   0   0   2   0   0   0   0   2   0   0   2   2   2   0   2   2   2   0   0   0   0   2   0   2
 MK-4-14                2   2   2   2   2   2   2   0   2   0   2   0   0   2   2   2   2   0   0   0   0   2   2   0   0   0   0   2   2   0   0   2   0   2   0   0   2   0   2   2   2   0   2   2   2   0   2   0   2   0   0   0   2   2   0   0   0   0   0   2   0   0   2   0   2   0   0   0   2   2   0   2   0   2   2   0   2   2   0   0   2   2   0   2   0   0   0   0   2   2   2   0   2   0   2   2   0   2   2   2   0   2   0   0   2   0   0   0   2   0   0   0   2   0   2   0   0   2   2   2   0   2   2   2   0   2   2   0   0   0   0   0   2   0   0   2   0   2   0   0   0   2   0   0   2   2   0   0   2   2   0   0   0   0   2   0   0   0   0   2   0   0   2   2   2   2   0   2   0   0   2   2   0   0   2   2   0   0   2   2   0   0   0   2   0   0   2   0   2   0   2   2   2   0   0   2   0   2   0   0
 MK-4-15                2   2   2   2   2   2   2   0   2   0   2   0   0   2   2   2   2   0   0   0   0   2   2   0   0   0   2   2   2   0   0   2   0   2   0   0   2   0   2   2   0   0   2   2   2   0   2   0   2   0   0   0   2   2   0   0   0   0   0   2   0   2   0   0   2   0   2   0   0   2   2   2   0   2   2   2   2   0   0   0   2   2   0   2   0   0   0   0   2   2   2   0   2   0   2   2   0   2   2   0   2   0   0   0   2   0   0   0   2   0   0   0   2   0   2   0   0   2   2   2   0   0   2   2   0   0   2   0   0   0   0   0   2   0   0   2   0   2   0   0   0   2   0   0   0   2   0   0   2   2   2   0   0   0   2   0   0   0   0   2   0   0   2   2   2   2   0   0   0   2   2   2   0   0   0   2   0   0   2   2   0   0   2   2   0   0   2   0   0   0   0   2   2   0   0   2   2   0   0   0
 MK-4-16                2   2   2   2   2   2   2   0   2   2   2   0   0   2   2   2   2   0   0   0   0   2   2   0   0   0   2   2   2   0   0   2   0   2   0   0   2   0   2   2   0   0   0   2   2   2   2   0   2   0   0   0   2   0   0   0   0   2   0   2   0   2   0   2   0   0   2   0   0   2   2   2   0   2   2   2   2   0   0   0   0   2   0   2   0   0   0   0   2   2   2   0   2   0   2   2   0   2   2   0   2   0   0   0   2   0   0   2   2   0   2   0   0   0   2   0   0   2   2   2   0   0   0   2   0   2   2   0   0   0   0   0   2   0   0   2   0   2   0   0   0   2   0   0   0   2   0   0   2   2   2   0   0   0   2   2   0   0   0   2   0   0   2   2   2   2   0   2   0   2   2   2   0   0   0   2   0   0   2   2   0   0   2   2   0   0   2   0   2   0   0   2   2   2   0   2   2   0   0   2
 MK-5-1                 2   0   0   2   2   2   0   2   2   2   0   0   0   0   2   2   0   2   2   2   0   0   2   2   2   2   2   2   0   2   0   0   2   0   2   0   2   2   0   2   0   2   0   2   2   2   2   2   2   2   2   2   2   0   0   2   0   0   2   0   2   0   0   2   2   2   0   0   0   2   2   0   2   0   0   2   2   0   2   0   0   0   2   0   0   2   0   0   2   2   2   2   0   0   0   0   0   2   2   0   2   2   0   2   2   0   0   0   0   0   2   0   0   0   0   0   0   0   0   2   0   2   0   2   0   0   0   2   2   2   0   0   2   0   2   0   0   2   0   2   0   0   0   0   0   0   0   0   2   2   2   0   2   0   2   2   0   2   2   2   0   2   2   2   0   0   2   0   0   0   2   0   0   0   0   2   0   0   2   0   0   2   2   0   2   2   2   0   0   0   0   2   2   2   2   2   0   2   0   0
 MK-5-2                 0   0   0   2   2   2   0   2   2   2   0   0   0   0   2   2   0   2   2   2   0   0   2   2   2   2   2   2   0   0   2   0   2   0   2   0   2   2   0   0   0   2   0   0   2   2   2   2   2   2   2   2   2   0   0   2   0   2   2   2   2   0   0   2   0   2   2   0   0   2   0   0   2   0   0   2   2   0   2   0   0   0   0   0   0   2   0   0   2   2   2   2   0   0   0   0   0   2   2   0   2   2   0   2   2   0   0   0   0   0   2   0   0   0   0   0   0   0   0   2   0   2   0   0   0   0   0   2   2   2   0   0   2   0   2   0   0   2   0   2   0   0   0   0   0   0   0   0   2   2   0   0   2   0   2   2   0   2   2   2   0   2   2   2   0   0   2   0   0   2   2   0   0   0   2   0   0   0   2   0   2   2   2   0   2   2   2   0   0   0   0   2   2   2   2   2   0   2   0   0
 MK-5-3                 0   0   0   2   2   2   2   2   2   2   0   0   0   0   2   2   0   2   2   2   0   0   0   2   2   2   2   2   0   0   2   0   2   0   2   0   2   0   0   0   0   2   0   0   2   2   2   2   2   2   2   2   2   0   0   2   0   2   2   2   2   0   0   2   0   2   2   0   0   2   0   0   2   0   0   2   2   2   2   0   0   0   0   0   0   0   0   0   2   2   2   2   0   0   0   0   0   0   2   0   2   2   0   2   2   0   0   2   0   0   2   0   0   0   0   0   0   0   0   2   0   2   0   0   0   0   0   0   0   2   0   0   2   0   2   0   0   0   0   2   0   0   0   0   0   0   0   0   2   2   2   0   2   0   2   2   0   2   2   2   0   2   0   2   0   0   2   0   0   2   2   0   0   0   0   0   0   0   0   0   2   2   2   0   2   2   2   0   0   0   0   2   2   2   2   2   0   2   0   0
 MK-5-4                 0   2   0   2   2   2   2   2   2   2   0   2   0   0   2   2   0   2   2   2   0   0   0   2   2   2   0   2   0   0   2   0   2   0   2   0   2   2   0   0   0   2   0   0   0   2   2   0   2   2   2   2   2   0   0   2   0   2   2   2   2   0   0   2   2   2   2   0   0   2   0   0   2   0   0   2   2   2   2   0   0   2   0   0   0   0   0   0   2   2   2   2   0   0   0   0   0   0   2   0   2   2   0   2   2   0   0   2   0   0   2   0   0   0   0   0   0   0   0   2   0   2   0   0   0   0   0   0   0   2   0   0   2   0   2   0   0   0   0   2   0   0   0   0   0   0   0   2   2   2   2   0   2   0   2   2   0   2   2   2   0   2   0   2   0   0   2   0   0   2   0   0   0   0   0   0   0   0   0   0   2   2   2   0   2   2   0   0   0   0   0   2   2   2   0   0   0   2   0   0
 MK-5-5                 0   2   0   2   2   2   0   2   0   2   0   2   0   0   2   2   0   2   2   2   0   0   0   0   2   2   0   0   0   0   2   0   0   0   2   0   2   2   0   0   0   2   0   0   0   2   2   0   2   0   2   2   2   0   0   2   0   2   2   2   2   0   0   2   2   2   2   0   0   2   0   0   2   0   0   2   2   2   0   0   0   2   0   0   0   2   0   0   0   2   2   2   0   0   0   0   0   0   0   0   2   2   0   0   2   0   0   2   0   0   0   0   0   0   0   0   0   0   0   2   0   2   0   0   0   0   0   0   0   2   0   0   2   0   2   0   0   2   0   2   0   0   0   0   0   0   2   2   2   2   2   0   2   0   2   2   0   2   2   2   0   2   0   2   2   0   2   0   0   2   0   0   0   0   0   0   0   0   0   0   2   2   2   2   2   2   0   0   2   0   0   2   2   2   0   0   0   2   0   0
 MK-5-6                 2   2   0   2   2   2   0   2   0   2   0   2   0   2   2   2   0   2   2   2   0   0   0   0   2   2   0   0   0   2   2   0   0   0   2   0   2   2   0   0   0   2   0   0   0   2   2   2   2   0   2   2   2   2   0   2   0   2   2   2   2   0   0   2   2   2   0   2   0   0   2   0   2   0   0   2   2   2   0   0   0   2   0   0   0   2   0   0   0   2   2   2   0   0   2   0   0   0   0   0   2   2   0   0   2   2   0   2   2   0   0   0   0   0   2   0   0   0   0   2   2   0   0   2   2   0   0   0   0   0   0   0   2   0   2   0   0   2   0   2   0   0   0   0   0   0   2   2   2   2   2   2   2   0   2   2   0   0   2   2   0   2   2   2   2   0   2   0   0   2   0   0   0   0   0   0   0   0   0   0   2   2   2   2   2   2   0   0   2   0   0   2   2   2   0   0   0   2   0   0
 MK-5-7                 2   2   0   2   2   2   0   2   0   2   0   2   0   2   2   2   2   0   2   2   0   0   0   0   0   2   0   2   0   2   2   0   0   2   2   0   2   2   0   0   0   2   0   0   2   0   2   2   2   0   0   2   2   2   0   2   0   2   2   2   2   0   0   2   2   2   0   2   0   0   2   0   2   0   0   2   2   2   0   0   0   2   0   0   0   2   0   0   2   2   0   2   0   0   2   0   0   0   2   0   2   2   2   0   2   2   0   2   2   0   0   0   0   0   2   0   0   0   0   2   2   0   2   2   2   0   0   0   0   0   2   0   2   0   2   0   0   2   0   2   0   0   0   0   0   0   2   2   2   2   2   2   2   0   2   2   0   0   2   2   0   2   2   2   2   0   0   0   0   2   0   0   0   0   0   0   0   0   0   0   2   2   2   0   2   2   0   0   2   0   0   2   2   2   0   0   0   2   0   0
 MK-5-8                 2   2   0   0   2   2   0   2   0   2   2   2   0   2   2   2   2   0   0   2   0   0   2   0   0   2   0   2   0   2   2   0   0   2   2   0   2   2   0   0   2   2   0   0   2   0   2   2   2   0   0   2   2   2   0   0   0   2   2   2   0   0   0   2   2   2   0   0   0   0   2   0   2   0   0   2   0   2   0   0   0   2   0   0   0   2   0   0   2   2   0   2   0   0   2   0   2   0   2   0   2   0   2   0   2   2   0   2   2   0   0   0   0   0   2   0   0   0   0   2   2   0   2   0   2   0   0   0   0   0   2   0   2   0   2   0   0   2   0   2   0   0   0   0   2   0   2   2   2   2   2   2   2   0   2   2   0   0   2   2   0   2   2   2   2   0   0   0   0   2   0   0   0   0   0   0   0   0   0   0   2   2   2   0   2   2   0   0   0   0   0   2   0   2   0   0   0   2   2   0
 MK-5-9                 2   2   0   0   2   2   0   2   0   2   2   2   0   2   2   2   2   2   0   2   0   0   2   0   0   0   0   2   0   2   2   0   0   2   2   0   2   2   0   0   2   2   0   0   2   0   2   2   2   0   0   2   2   2   0   0   0   2   2   2   0   0   0   2   2   2   2   2   0   2   2   0   2   2   0   2   0   2   0   2   0   2   0   0   0   2   0   0   2   2   0   2   0   0   2   0   2   0   2   0   2   0   2   0   2   2   0   0   2   0   0   0   0   0   2   0   0   0   0   2   2   0   2   0   2   0   0   0   0   0   2   0   2   0   2   0   2   2   0   2   0   0   0   0   2   0   2   0   2   2   2   2   2   0   0   2   2   2   2   2   0   2   2   2   2   0   0   2   0   2   0   2   0   0   0   0   0   0   0   0   2   2   2   2   2   2   0   0   0   0   0   2   0   2   0   0   0   2   2   0
 MK-5-10                2   2   0   0   2   2   0   2   0   2   2   2   0   2   2   0   2   2   0   2   0   0   2   0   0   0   0   2   0   2   2   2   2   2   2   0   0   2   0   2   0   2   0   0   2   0   2   2   2   2   2   2   2   2   0   2   0   2   2   2   0   0   0   2   2   2   2   2   0   0   2   2   2   2   0   2   0   2   0   2   0   2   0   0   0   2   0   0   2   2   0   2   0   0   2   0   2   0   2   0   2   0   0   0   2   2   0   0   2   0   0   0   0   0   2   0   0   0   0   0   2   0   2   0   2   0   0   0   0   0   2   0   2   2   2   0   2   2   0   2   0   2   0   0   2   0   2   0   2   2   0   2   2   0   0   2   2   2   2   0   0   2   2   2   2   0   0   2   0   2   0   2   0   0   0   0   0   0   0   0   2   0   2   2   2   2   0   0   2   0   2   2   2   2   0   0   0   2   2   2
 MK-5-11                0   0   0   0   2   2   0   2   0   2   2   2   0   2   2   0   2   2   0   2   0   0   2   0   2   0   0   2   0   0   2   2   2   2   2   0   0   2   0   2   2   2   0   0   2   0   2   2   0   2   2   2   2   2   0   2   0   2   2   0   0   0   0   2   2   2   2   2   0   0   2   2   2   2   0   2   0   2   0   2   0   2   0   0   0   2   0   0   2   2   0   2   0   0   2   0   2   0   2   0   2   0   0   2   2   2   0   0   2   0   0   0   0   0   2   0   0   0   0   0   2   0   2   0   2   0   0   2   0   0   2   2   2   2   2   0   2   2   0   2   0   2   0   0   2   2   2   0   2   2   2   2   2   2   0   2   2   2   2   0   0   2   2   0   2   0   0   2   0   2   2   0   0   2   0   0   0   0   0   0   2   0   2   2   2   2   0   0   2   0   2   2   2   2   0   0   0   2   2   2
 MK-5-12                0   0   0   0   0   2   0   2   2   2   2   2   0   2   2   0   2   2   0   0   2   0   2   2   0   0   0   2   0   0   2   2   2   2   2   0   0   2   0   2   2   2   0   0   2   0   2   2   0   2   2   0   2   2   0   2   0   2   2   0   0   0   0   2   2   2   2   0   0   0   2   2   2   2   0   2   2   2   0   2   0   2   0   0   0   2   2   0   2   2   0   2   0   0   2   0   2   0   2   0   2   0   0   2   2   2   2   0   2   0   0   0   0   0   0   0   0   0   0   0   0   2   2   0   2   2   0   2   0   0   2   2   2   2   2   0   2   2   0   2   0   2   0   0   2   0   2   0   2   2   2   2   2   2   0   2   2   2   2   0   0   2   2   0   2   0   2   2   0   2   2   0   0   2   0   0   0   0   0   0   2   0   2   2   2   2   0   2   2   0   2   2   2   2   0   0   0   2   2   2
 MK-5-13                0   0   0   2   0   2   0   2   2   2   2   2   0   2   2   0   2   2   0   0   2   0   2   2   0   0   0   2   0   0   2   2   0   2   2   0   0   2   0   2   2   2   0   0   2   0   0   2   0   2   2   0   2   2   0   0   0   2   2   0   0   0   0   2   2   2   2   0   0   0   2   2   2   2   0   2   2   2   0   2   2   2   0   0   0   2   2   0   2   2   0   2   0   2   2   0   2   0   0   0   2   0   0   0   2   0   2   2   2   0   0   0   0   0   0   0   0   0   0   0   0   2   2   2   2   2   0   2   2   0   2   2   2   2   2   0   2   2   0   2   0   2   0   0   2   0   2   2   2   2   2   2   0   2   2   2   2   2   2   2   0   2   2   2   2   0   2   2   0   2   2   0   0   2   0   0   0   0   0   2   2   0   2   2   2   2   0   2   2   0   2   2   2   0   0   2   0   2   0   2
 MK-5-14                0   0   0   2   0   2   0   2   2   2   2   2   2   2   2   0   2   2   0   0   2   0   2   2   0   0   0   2   0   0   2   2   0   2   2   0   0   2   2   2   2   2   2   2   2   2   2   0   0   2   2   2   0   2   0   0   0   2   2   0   0   0   0   0   2   2   2   0   0   0   2   2   2   2   2   2   2   0   0   2   2   2   0   0   2   2   2   0   2   2   2   2   0   2   2   0   2   0   0   0   2   0   0   0   2   2   2   2   2   0   0   2   0   0   0   0   2   0   0   0   2   2   2   2   2   2   0   2   2   0   2   2   2   0   2   0   2   0   0   2   0   2   0   0   2   2   2   2   2   2   2   2   0   2   2   2   2   0   2   0   0   2   2   2   2   0   2   2   0   2   2   0   0   2   0   0   0   0   0   2   2   0   2   2   2   2   0   2   2   0   2   2   2   0   0   2   0   2   0   2
 MK-5-15                0   0   0   2   0   2   0   2   2   2   2   2   2   2   2   2   2   2   0   0   2   0   2   2   0   2   0   2   0   0   2   2   0   2   2   0   0   2   2   2   2   2   0   2   2   2   2   0   2   2   2   2   0   2   0   0   0   2   2   0   0   0   0   0   2   2   2   0   0   2   2   2   0   2   2   2   2   0   0   2   0   2   0   0   2   2   2   0   2   0   0   2   0   2   2   0   2   0   0   0   2   0   0   0   0   2   2   2   2   0   0   2   0   0   0   0   2   0   0   0   2   2   2   2   2   0   0   0   2   0   2   2   2   0   2   0   2   0   0   2   0   2   0   0   0   2   2   2   2   2   2   2   0   2   0   0   2   0   2   0   0   2   2   2   2   2   2   2   0   2   2   0   0   2   0   2   0   0   0   2   2   0   2   2   2   2   0   2   2   0   2   2   2   0   0   2   0   0   0   2
 MK-5-16                0   0   0   2   0   2   0   2   2   2   2   0   2   2   2   2   2   2   2   0   2   0   2   2   0   2   0   2   0   0   2   2   0   2   2   0   0   0   0   2   0   2   2   2   2   2   2   2   2   2   0   2   0   2   0   0   0   2   2   0   0   0   2   0   2   2   2   0   0   2   0   2   0   2   2   2   2   0   0   0   0   2   0   0   2   2   2   0   2   2   0   2   0   2   2   0   2   0   0   0   2   2   2   0   0   2   0   2   2   0   0   2   0   0   0   0   2   0   0   0   0   2   2   2   2   0   0   0   2   0   2   2   2   0   2   0   2   0   0   2   0   2   2   0   0   2   2   2   2   2   0   2   0   2   0   0   2   0   2   0   0   2   2   2   0   2   2   2   2   2   2   0   0   2   0   2   0   0   0   2   2   0   2   2   2   2   0   2   2   2   2   2   2   0   0   2   0   0   0   2
 MK-6-1                 2   0   2   2   0   2   0   2   0   2   0   2   0   2   2   2   2   0   2   2   0   2   0   2   2   0   2   2   2   0   0   2   2   0   0   2   0   0   2   2   0   2   0   2   0   0   0   2   2   2   2   0   0   2   2   2   0   2   2   2   0   0   0   0   0   0   2   2   0   0   2   0   0   2   2   0   2   0   2   0   0   0   0   0   2   0   0   2   2   2   2   0   2   2   0   0   2   0   0   0   0   0   0   0   2   0   0   0   2   0   2   2   2   0   2   0   0   2   0   2   2   0   2   2   2   0   2   0   0   0   2   0   2   0   2   2   2   0   2   0   2   2   2   0   0   2   0   2   2   2   0   0   0   0   0   2   0   2   0   0   2   2   0   2   2   0   2   2   2   0   0   2   0   2   2   2   2   0   0   0   2   2   2   2   2   2   2   0   0   0   2   2   2   2   0   2   2   0   0   0
 MK-6-2                 0   0   2   0   0   2   0   2   0   2   0   2   0   2   2   2   2   0   2   2   0   2   0   2   2   0   2   2   2   2   2   2   2   0   0   2   0   0   2   2   0   2   0   2   2   0   0   2   2   2   2   0   0   2   2   2   0   2   2   2   0   0   0   0   0   0   2   2   2   0   2   0   0   2   2   0   2   0   2   2   0   0   0   0   2   0   0   2   0   2   2   0   2   2   0   0   2   0   0   0   0   0   0   0   2   0   2   0   2   0   2   2   2   0   2   0   2   2   0   2   2   0   2   2   2   0   2   0   0   2   2   0   2   0   2   2   2   0   2   0   2   2   2   0   2   2   2   2   2   2   0   0   0   0   0   2   0   2   0   0   2   2   2   2   2   0   2   0   2   0   0   2   0   0   2   2   0   0   0   0   2   2   2   2   2   2   2   0   0   2   2   2   2   2   0   2   2   0   0   0
 MK-6-3                 0   0   2   0   2   2   0   2   0   2   0   2   0   2   2   2   2   0   2   2   0   2   0   2   2   0   2   2   2   2   2   2   2   0   0   2   0   0   2   0   0   2   0   2   2   0   0   2   2   2   2   0   0   2   2   2   0   2   2   2   0   0   0   0   0   0   2   2   2   0   2   0   0   2   2   0   0   0   2   2   0   0   0   0   2   0   0   2   0   2   2   0   2   2   0   0   2   0   2   0   0   0   0   0   2   0   2   0   2   0   2   2   2   0   2   0   2   2   0   2   2   0   2   2   2   0   2   0   0   2   2   0   2   2   2   2   2   0   2   2   2   2   2   2   2   2   2   2   2   2   0   0   0   2   0   2   2   2   0   0   0   0   2   2   2   0   2   0   2   0   0   2   0   0   2   2   0   0   0   0   0   2   2   0   2   2   2   0   0   2   2   2   2   2   0   2   2   0   0   2
 MK-6-4                 0   0   2   0   2   2   0   2   0   2   0   2   0   2   2   2   2   0   2   2   2   2   0   2   2   0   2   0   2   2   0   2   2   0   0   2   0   0   2   0   0   2   0   2   0   0   2   2   2   0   0   0   0   2   2   2   0   2   2   2   0   0   0   0   0   0   2   2   2   0   2   0   2   2   2   0   0   0   2   2   0   0   0   0   2   0   0   2   0   2   2   0   2   2   0   0   2   0   2   0   0   0   0   0   2   0   2   0   2   0   2   2   2   0   2   0   2   2   0   2   2   0   2   2   2   0   2   0   0   2   2   0   2   2   2   2   2   0   2   0   0   2   2   2   2   2   2   2   2   2   0   0   0   0   0   2   2   2   0   0   2   0   0   2   2   0   2   0   2   2   0   2   0   0   2   2   0   0   0   0   0   0   2   0   2   2   2   0   0   2   2   2   2   0   0   2   0   2   0   2
 MK-6-5                 0   0   2   0   2   2   0   2   0   2   0   0   0   2   2   2   2   0   0   2   2   2   0   2   2   0   0   0   2   2   0   2   2   0   0   2   0   0   2   0   0   2   0   2   0   0   2   2   2   0   0   0   2   2   2   2   0   2   2   2   2   0   0   0   0   0   2   2   2   0   2   0   2   2   2   0   0   0   2   2   0   0   0   2   2   0   0   0   0   2   2   2   0   2   0   0   2   0   2   0   0   0   0   0   2   2   2   0   2   0   2   2   2   0   0   0   2   2   0   2   2   2   2   2   2   0   2   0   0   2   2   0   0   2   2   2   2   0   2   0   0   2   2   2   2   2   2   2   2   2   0   0   0   0   0   0   2   2   0   0   2   0   0   2   2   2   2   0   2   2   0   2   0   0   2   2   0   0   2   0   0   0   2   0   2   2   2   0   0   2   2   2   2   0   0   2   0   2   0   2
 MK-6-6                 0   0   2   0   2   2   2   2   0   2   0   0   0   2   2   2   2   0   0   2   2   2   0   2   2   0   0   0   0   2   0   2   2   0   0   2   0   0   2   0   0   2   0   2   2   0   2   2   2   2   0   0   2   2   2   2   0   2   2   2   2   0   0   2   0   2   2   0   2   0   2   0   2   2   2   0   0   0   2   2   0   0   0   2   2   0   0   2   2   2   2   2   2   2   0   0   2   0   2   0   0   0   0   0   2   2   2   0   2   0   2   2   2   0   0   0   2   2   0   2   2   2   2   0   2   0   2   0   0   2   2   0   0   2   2   2   2   0   0   0   0   2   2   2   2   2   0   2   2   0   0   0   0   0   0   0   2   2   0   0   2   0   0   2   2   2   2   0   2   0   0   2   0   0   2   2   0   0   2   0   0   0   2   0   2   2   0   0   0   2   2   2   2   0   0   2   0   2   0   2
 MK-6-7                 0   0   2   0   2   2   2   0   0   2   0   0   0   2   2   2   0   0   0   2   2   2   0   2   2   0   0   0   0   2   0   2   2   0   0   0   0   0   2   0   0   2   0   2   2   0   2   2   0   2   0   0   0   2   0   2   0   2   2   2   2   0   0   2   0   2   2   0   2   0   2   0   2   2   2   0   0   0   2   2   0   0   0   2   2   0   0   2   2   2   2   2   2   2   0   0   2   0   2   0   0   0   2   0   2   2   2   0   2   0   2   2   2   0   0   0   2   2   0   2   2   2   2   0   2   0   2   0   0   2   2   0   2   2   2   2   2   0   0   0   0   2   2   2   2   2   0   2   2   0   2   0   0   0   0   0   2   2   0   0   0   0   0   0   2   2   2   0   2   0   0   2   0   0   2   2   0   0   2   0   0   0   2   0   2   2   0   0   0   2   2   2   2   0   0   2   0   2   0   2
 MK-6-8                 0   0   2   0   2   2   0   0   0   2   0   0   0   2   2   2   0   0   0   2   2   0   0   2   2   0   0   0   0   2   0   0   2   0   0   0   0   0   2   0   0   2   0   2   2   0   0   2   0   2   0   0   0   2   0   2   0   2   2   2   2   0   0   2   0   2   2   0   2   0   2   0   2   2   2   0   0   0   0   2   2   0   0   2   2   0   0   2   2   2   2   2   2   2   0   0   2   2   2   0   2   0   2   0   2   2   2   0   2   0   2   2   0   0   0   0   2   2   0   2   2   2   2   0   0   0   2   0   0   2   2   0   2   2   2   2   2   0   0   0   0   2   0   2   2   2   0   2   2   0   2   0   0   0   0   0   2   2   0   0   0   0   0   0   2   0   2   0   2   0   0   2   0   0   2   2   0   0   2   0   0   0   2   2   2   2   0   0   0   2   2   2   0   2   0   2   0   2   0   2
 MK-6-9                 0   2   2   2   0   2   0   0   0   2   0   2   0   2   2   2   0   0   0   2   2   0   0   2   2   0   0   0   0   2   0   0   2   0   0   0   0   0   2   0   0   2   0   2   2   0   0   2   0   2   0   0   0   2   0   2   0   2   0   0   2   0   0   2   0   2   2   0   0   0   2   0   2   2   2   0   0   0   0   2   2   0   0   2   2   0   0   2   2   2   2   2   2   2   0   0   2   2   2   0   2   0   2   0   2   2   2   2   2   0   2   2   2   0   0   0   2   2   0   2   2   2   2   0   0   0   2   0   0   2   2   0   2   2   2   2   2   0   0   0   0   2   0   2   2   2   0   2   2   2   2   0   0   0   0   0   2   2   0   0   0   2   0   0   2   0   2   0   2   0   0   0   0   0   2   0   0   0   2   0   0   2   2   2   2   2   2   0   0   2   2   2   0   2   0   2   0   2   0   2
 MK-6-10                0   2   2   2   0   2   0   0   0   2   0   2   0   2   2   2   0   0   0   2   2   0   0   2   2   0   0   0   0   2   0   0   2   0   0   2   2   0   2   0   0   2   0   2   2   0   0   2   0   0   0   0   0   2   0   2   0   2   0   2   2   0   0   2   0   2   2   0   0   0   2   0   2   2   2   0   2   0   0   2   2   0   0   2   2   0   0   2   2   2   2   2   2   2   0   0   2   2   2   0   2   0   2   0   2   2   2   2   2   0   2   2   2   0   0   0   2   2   0   2   2   2   2   0   0   0   2   0   0   2   2   0   2   0   2   0   2   0   2   0   0   2   0   2   0   2   0   2   0   2   2   0   0   0   0   0   2   2   0   2   0   2   0   0   2   0   2   0   2   0   0   0   0   0   2   0   0   0   2   0   0   2   2   2   2   2   2   0   0   2   2   2   0   2   0   2   0   2   0   2
 MK-6-11                0   2   2   2   0   2   2   0   0   2   0   2   0   2   2   2   0   0   0   2   2   2   0   2   2   0   0   0   0   2   0   0   2   0   0   2   2   0   2   2   0   2   0   2   0   0   0   2   0   2   0   0   2   2   0   2   0   2   0   2   2   0   0   2   0   2   2   0   2   0   2   0   2   2   0   0   2   2   0   2   0   0   0   2   2   0   0   2   2   2   2   2   2   2   0   0   0   2   2   0   2   0   2   0   0   2   2   2   2   0   2   2   2   0   0   0   2   2   0   2   2   2   2   0   0   0   2   0   2   2   2   0   2   0   2   0   2   0   2   0   0   0   0   2   0   2   0   2   2   0   2   0   0   0   0   0   0   2   2   2   0   2   0   0   2   0   2   0   2   0   0   0   0   0   2   0   0   0   2   0   0   0   2   2   2   2   2   0   0   2   2   0   0   2   0   2   0   2   2   2
 MK-6-12                0   2   2   2   0   2   2   2   2   2   0   2   2   2   2   2   0   0   0   2   2   2   0   2   2   0   0   0   0   2   2   0   2   0   0   2   0   2   2   0   0   2   0   2   0   0   0   2   0   0   0   0   2   2   0   2   0   2   0   2   2   0   0   2   2   2   2   2   2   0   2   0   2   2   0   0   2   2   0   2   0   0   2   2   2   0   0   0   2   2   2   2   2   2   0   2   0   2   2   0   2   0   2   2   0   2   2   0   0   0   0   2   2   2   0   0   2   2   0   2   2   2   2   0   0   0   0   0   2   2   2   0   2   0   2   0   0   0   2   0   0   0   0   2   0   0   0   2   2   0   0   0   0   0   0   0   0   2   0   2   0   2   0   0   2   0   2   0   2   0   0   0   0   0   2   0   0   0   2   0   0   0   2   2   2   2   2   2   0   2   2   0   0   2   0   2   0   2   0   2
 MK-6-13                0   2   2   2   0   2   2   2   2   2   0   2   2   2   2   2   0   0   2   2   0   2   0   2   0   0   2   0   0   2   2   0   2   0   0   2   0   2   2   0   0   2   0   2   0   0   0   2   0   0   0   0   2   2   0   2   2   2   0   2   2   2   2   2   2   2   2   2   2   0   2   0   2   2   0   0   2   2   0   2   0   0   2   2   2   0   0   0   2   0   2   2   2   2   0   0   0   2   2   0   2   0   2   2   0   2   2   2   0   0   0   2   2   2   0   0   2   2   0   2   2   2   2   0   0   0   0   0   2   2   2   0   2   0   2   0   0   0   2   0   0   0   0   2   0   0   0   2   2   0   0   0   0   0   0   0   0   2   2   2   0   2   0   0   2   0   2   0   2   0   0   0   0   0   2   0   0   0   2   0   0   0   2   2   2   2   2   2   0   2   2   0   2   2   0   2   0   2   0   2
 MK-6-14                0   2   0   2   0   2   2   2   2   2   0   2   2   2   2   2   0   0   2   2   0   2   0   2   0   0   2   0   0   2   2   0   0   0   2   2   0   2   2   0   0   2   0   2   0   0   0   2   0   0   0   0   2   2   0   2   2   2   0   2   2   2   2   2   2   2   2   2   2   0   2   0   2   2   2   0   2   2   0   2   0   0   0   2   2   0   0   0   2   0   2   2   2   2   0   0   0   0   2   0   2   0   2   2   0   2   0   2   0   0   0   2   2   2   0   0   0   2   0   2   2   2   2   0   0   0   0   2   2   2   2   0   2   0   2   0   0   0   2   0   0   2   0   2   2   0   0   2   2   0   0   0   0   0   0   0   0   2   2   2   0   2   0   0   2   0   2   0   2   0   2   0   0   0   2   0   2   2   2   0   0   0   2   2   2   2   2   0   0   2   2   2   0   2   0   2   0   2   0   2
 MK-6-15                0   2   0   2   0   2   2   2   2   2   0   2   2   2   2   2   0   0   2   2   2   0   0   2   0   0   2   0   0   2   0   2   0   0   0   2   0   2   2   0   0   0   0   2   0   0   0   0   0   0   0   2   2   2   0   2   2   2   0   2   2   0   2   2   2   2   2   2   2   0   2   0   2   2   2   0   2   2   0   2   0   0   0   2   2   0   0   0   2   2   2   2   0   2   0   2   0   0   2   0   2   0   2   2   0   2   2   2   0   0   0   0   2   2   0   0   0   2   0   2   2   2   2   0   0   0   0   2   2   2   2   0   2   0   2   0   0   0   2   0   0   2   0   2   2   0   0   2   2   0   0   0   0   0   0   0   0   2   2   2   0   2   0   0   2   0   2   0   2   0   2   0   0   0   2   2   2   2   2   0   0   0   2   2   2   2   2   0   0   2   2   2   0   2   0   2   0   2   0   2
 MK-6-16                0   2   0   2   0   2   0   2   2   2   0   2   2   2   2   2   0   0   2   2   0   0   0   2   0   0   2   0   0   2   0   2   0   0   0   2   0   2   2   0   0   0   0   2   0   0   0   2   0   0   0   2   2   2   0   2   2   2   0   2   2   0   2   2   2   2   2   2   2   0   2   0   2   2   2   0   2   2   0   2   0   0   0   2   2   0   0   0   2   2   2   2   0   2   0   2   2   0   2   0   2   0   2   2   0   2   2   0   0   0   0   0   2   0   0   2   0   2   0   2   2   2   2   0   0   0   0   2   0   2   2   0   2   0   2   0   0   0   2   0   0   2   0   2   2   0   0   2   2   0   0   0   2   0   0   0   0   2   2   2   0   2   0   0   2   2   2   0   2   0   2   0   0   0   2   2   0   0   2   0   0   0   2   2   2   2   2   0   0   2   2   2   0   2   0   2   2   2   0   2
 
!****************************************** Phenotypic Data **********************************************************
!-100.0 is resevred for missing phenotype
SimulatedTrait1        15.2244   13.2468   16.5561   14.9685   14.6516   16.4999   15.2640   14.0653   14.8457   15.6487   16.2196   16.1348   15.9077   15.1086   16.0414   14.9768   15.7736   14.4638   13.3613   14.9151   16.9064   13.7025   15.1120   14.7732   14.3041   15.0436   14.0775   15.2186   14.2468   17.4982   15.3535   16.7829   14.0381   14.0429   13.5347   15.6857   15.7819   14.2230   16.8667   15.9091   15.4545   16.6673   16.0360   14.9457   15.4758   16.8203   16.1476   16.3299   14.2162   12.5550   13.8507   13.4011   15.5476   14.8956   16.4319   13.6694   12.6270   15.5492   15.2985   15.1397   13.7686   17.7644   14.3315   16.5726   12.5912   13.7405   14.4421   14.0440   15.9215   14.4320   14.2649   15.3591   14.0701   13.0372   15.2372   14.4888   12.8688   14.1126   16.8501   14.5857   15.3017   15.9387   14.2176   15.5822   16.1096   16.2594   14.7139   13.5184   17.1432   15.3137   16.2105   15.2299   15.6270   14.5773   12.6842   14.2140   14.7851   14.5179   14.0347   15.9606   14.5474   15.0002   17.1656   16.7777   12.8266   15.2858   12.7658   14.1238   16.5637   15.0363   12.5100   14.5260   17.5037   14.6344   14.0188   15.4149   15.2823   15.0041   15.8725   16.0647   14.9533   13.5924   14.4234   14.7442   14.3137   16.4227   17.8969   13.6628   13.7253   14.3015   15.5435   13.7065   14.9288   13.4689   13.8852   15.8413   13.9990   14.7497   13.7267   16.2715   14.9055   15.4843   15.4546   15.8236   15.1161   16.9273   13.7984   15.9477   16.5144   14.5652   14.3902   15.9643   15.1631   13.0610   17.4732   14.5642   15.3694   14.0444   15.8577   11.7398   13.3544   12.4886   13.2858   17.5673   16.7981   17.9484   16.1666   16.2837   15.0485   16.5538   16.0182   14.1528   16.2208   15.5349   13.3304   15.4062   15.0932   16.4331   13.9379   15.6206   14.0640   13.5196   14.4081   15.7025   14.0753   13.5262   17.9716   16.7028   13.7351   14.2806   13.9729   13.2900   16.2145   16.1547   15.8177   15.6023   15.6627   13.6384   16.3735   13.9309
SimulatedTrait2         9.4373   10.5376    9.7195   10.2092   10.3620    9.5020   10.4213   11.0713    8.8570   10.4147    9.6506    8.4423   10.4522    9.0716    9.8321   10.7193    8.6960    9.9963   10.2333   10.8433    9.5848   10.7080   10.3737    9.7305    9.2551   10.6131   10.0441   11.0359   10.0936    9.7994    8.9701    9.6348    9.9102    9.9631    9.7380   11.0270    9.1650    9.4933   11.4832    9.5617   11.9096    9.6272   10.4028    9.4761    9.3509    8.7131   11.2336    9.3001   10.4593   10.7405   11.1428   10.9875    9.6560    9.4675    9.9880   10.0650   10.6291    8.6353   10.5223    9.5332   10.6864    9.7112   10.8050    9.3635   10.7003   10.1925   10.7377   11.1055   11.2098   10.9963   10.4362   10.0134   10.9228   11.2462   10.1578   11.5267   10.1326   10.7309    9.4932   10.4097   10.0843   11.4959   11.0263    9.8084    8.3309   10.2920    9.8281    9.9460   10.0682   10.3257    9.2434   10.3691    9.5859    9.2419   10.3249   10.8958    9.2664   10.6432   10.7834    8.9172    9.9675    9.8523    9.6760    9.5893    9.6466   10.4288   10.7096    9.7488   10.0336    9.7738   10.4737   10.3531    9.5383    9.8093   10.5883    9.7512   10.5534   11.3372    8.7146    9.6425   10.0133    9.6350   10.4086   11.1719   10.9280    9.0684    8.7053    9.5807   11.1032    9.9703    9.5725   10.1506    9.3726   11.7420   10.3453    8.9613   11.2814    9.9655    8.7925   10.3760    8.5949   10.5796    9.1246    9.7996    9.9314    8.9086   10.2765    9.0837   10.0495   10.6103   11.0194    8.9214    9.2848   10.0704   10.3134   10.5582    9.2021   10.0279    9.6917   10.7177   11.1661   10.3939   11.4576    9.8107    9.2395    9.0648    8.8054    9.1078    9.3202    9.5740    9.0162    8.8669    9.6802    9.5898   10.6567   10.3750    9.3567    9.6451   10.1775    8.9146   10.3305   10.4712    9.3897   10.4490   11.0746   10.7149    9.0751    9.6573   10.6387   10.5668   10.8062   10.1898   10.0804   10.8447   10.8978    9.0168    9.2346   10.5153    9.5659   10.9823
 
