# Supplementary material for: Inclusive Composite Interval Mapping of QTL by Environment Interactions in Biparental Populations
Source: PLoS One. 2015 Jul 10;10(7):e0132414. doi: 10.1371/journal.pone.0132414 (PMC4498613; doi:10.1371/journal.pone.0132414)
Supplement: S5 File — (ZIP) [file pone.0132414.s005.zip › H=0.5/L1/run_00052.met]

!**********************Note: lines staring with "!" are remarks and will be ignored in the program********************
!*********************************General Information**********************************
!Assuming F1 = P1 x P2, populations available in QTL IciMapping are: 
!  1, P1BC1F1 = P1 x F1, the first backcrossing where P1 is used as the recurrent parent;
!  2, P2BC1F1 = P2 x F1, the first backcrossing where P2 is used as the recurrent parent;
!  3, F1DH, F1-derived doubled haploids; 
!  4, RIL or F1RIL, recombination inbred lines through the repeated selfing of F1;
!  5, P1BC1RIL, recombination inbred lines through the repeated selfing of P1BC1F1;
!  6, P2BC1RIL, recombination inbred lines through the repeated selfing of P2BC1F1;
!  7, F2, the selfing generation of F1;
!  8, F3, the selfing generation of F2;
!  9, P1BC2F1, the second backcrossing where P1 is used as the recurrent parent; 
! 10, P2BC2F1, the second backcrossing where P2 is used as the recurrent parent;
! 11, P1BC2RIL, recombination inred lines through the repeated selfing of P1BC2F1; 
! 12, P2BC2RIL, recombination inred lines through the repeated selfing of P2BC2F1; 
! 13, P1BC1F2, the selfing generation of P1BC1F1; 
! 14, P2BC1F2, the selfing generation of P2BC1F1; 
! 15, P1BC2F2, the selfing generation of P1BC2F1; 
! 16, P2BC2F2, the selfing generation of P2BC2F1; 
! 17, P1BC1DH, P1BC1F1-derived doubled haploids; 
! 18, P2BC1DH, P2BC1F1-derived doubled haploids; 
! 19, P1BC2DH, P1BC2F1-derived doubled haploids; 
! 20, P2BC2DH, P2BC2F1-derived doubled haploids; 
   3      !Mapping Population (see remarks above)
   2      !Mapping Function (1 for Kosambi; 2 for Haldane; 3 for Morgan)
   2      !Marker Space Type (1 for intervals; 2 for positions)
   1      !Marker Space Unit(1 for centiMorgans; 2 for Morgan)
   6      !Number of Chromosomes (or Linkage Groups)
 200      !Size of the mapping population
   2      !Number of environments
 
!***************************************** Chromosomes and Linkage Maps **********************************************
!Chromosome                 NumMarkers
-CH1                        16
-CH2                        16
-CH3                        16
-CH4                        16
-CH5                        16
-CH6                        16
!Linkage map (Marker name followed by position or the interval length)
 MK-1-1                1     0.000
 MK-1-2                1    10.000
 MK-1-3                1    20.000
 MK-1-4                1    30.000
 MK-1-5                1    40.000
 MK-1-6                1    50.000
 MK-1-7                1    60.000
 MK-1-8                1    70.000
 MK-1-9                1    80.000
 MK-1-10               1    90.000
 MK-1-11               1   100.000
 MK-1-12               1   110.000
 MK-1-13               1   120.000
 MK-1-14               1   130.000
 MK-1-15               1   140.000
 MK-1-16               1   150.000
 MK-2-1                2     0.000
 MK-2-2                2    10.000
 MK-2-3                2    20.000
 MK-2-4                2    30.000
 MK-2-5                2    40.000
 MK-2-6                2    50.000
 MK-2-7                2    60.000
 MK-2-8                2    70.000
 MK-2-9                2    80.000
 MK-2-10               2    90.000
 MK-2-11               2   100.000
 MK-2-12               2   110.000
 MK-2-13               2   120.000
 MK-2-14               2   130.000
 MK-2-15               2   140.000
 MK-2-16               2   150.000
 MK-3-1                3     0.000
 MK-3-2                3    10.000
 MK-3-3                3    20.000
 MK-3-4                3    30.000
 MK-3-5                3    40.000
 MK-3-6                3    50.000
 MK-3-7                3    60.000
 MK-3-8                3    70.000
 MK-3-9                3    80.000
 MK-3-10               3    90.000
 MK-3-11               3   100.000
 MK-3-12               3   110.000
 MK-3-13               3   120.000
 MK-3-14               3   130.000
 MK-3-15               3   140.000
 MK-3-16               3   150.000
 MK-4-1                4     0.000
 MK-4-2                4    10.000
 MK-4-3                4    20.000
 MK-4-4                4    30.000
 MK-4-5                4    40.000
 MK-4-6                4    50.000
 MK-4-7                4    60.000
 MK-4-8                4    70.000
 MK-4-9                4    80.000
 MK-4-10               4    90.000
 MK-4-11               4   100.000
 MK-4-12               4   110.000
 MK-4-13               4   120.000
 MK-4-14               4   130.000
 MK-4-15               4   140.000
 MK-4-16               4   150.000
 MK-5-1                5     0.000
 MK-5-2                5    10.000
 MK-5-3                5    20.000
 MK-5-4                5    30.000
 MK-5-5                5    40.000
 MK-5-6                5    50.000
 MK-5-7                5    60.000
 MK-5-8                5    70.000
 MK-5-9                5    80.000
 MK-5-10               5    90.000
 MK-5-11               5   100.000
 MK-5-12               5   110.000
 MK-5-13               5   120.000
 MK-5-14               5   130.000
 MK-5-15               5   140.000
 MK-5-16               5   150.000
 MK-6-1                6     0.000
 MK-6-2                6    10.000
 MK-6-3                6    20.000
 MK-6-4                6    30.000
 MK-6-5                6    40.000
 MK-6-6                6    50.000
 MK-6-7                6    60.000
 MK-6-8                6    70.000
 MK-6-9                6    80.000
 MK-6-10               6    90.000
 MK-6-11               6   100.000
 MK-6-12               6   110.000
 MK-6-13               6   120.000
 MK-6-14               6   130.000
 MK-6-15               6   140.000
 MK-6-16               6   150.000
!*********************************** Marker Types ********************************************************************
!Co-dominant marker: When heterozygote F1 is present, P1 is coded as 2, F1 is coded as 1, and P2 is coded as 0; Otherwise, P1 is coded as 2, and P2 is coded as 0. 
!Dominant marker: When heterozygote F1 is present, P1 and F1 are coded as 12, and P2 is coded as 0; Otherwise, P1 is coded as 2, and P2 is coded as 0.  
!Recessive markers: When heterozygote F1 is present, P1 is coded as 2, and F1 and P2 are coded as 10; Otherwise, P1 is coded as 2, and P2 is coded as 0. 
!Missing marker is coded as -1. 
 MK-1-1                 2   0   0   2   2   2   0   0   0   0   0   0   0   2   0   0   0   2   0   2   2   2   0   0   0   0   0   2   2   2   2   2   2   0   0   0   2   0   0   2   2   2   2   0   2   2   0   0   2   0   0   2   0   2   0   0   0   0   2   0   2   2   2   0   0   0   2   0   2   0   2   0   0   0   2   0   0   0   0   2   2   2   0   2   2   0   0   0   2   0   0   0   0   2   0   0   2   2   2   2   2   0   2   2   2   2   2   0   2   0   2   2   0   0   0   2   0   0   2   2   0   0   2   0   0   2   0   0   0   2   2   0   2   0   2   0   0   0   2   2   0   0   2   0   2   0   0   0   2   2   0   0   0   0   2   0   0   2   0   2   0   0   2   0   0   2   2   2   0   2   0   2   0   0   0   2   0   0   0   2   0   2   0   2   2   0   2   2   0   2   2   0   2   2   2   2   2   0   2   0
 MK-1-2                 0   0   0   2   2   2   2   0   0   0   0   0   0   2   0   0   0   2   0   2   2   2   0   0   0   0   0   2   2   2   2   2   2   0   0   0   2   0   0   2   2   2   2   2   2   2   0   0   2   2   0   2   0   2   0   0   0   0   2   0   2   2   2   0   0   0   0   0   2   0   0   0   0   0   0   0   0   0   0   2   2   2   0   2   2   0   0   0   2   0   0   0   0   2   2   0   2   2   2   2   0   0   2   2   2   2   2   2   2   2   2   2   0   0   0   2   2   0   2   2   2   0   2   0   0   2   0   0   0   2   2   0   2   0   2   0   0   0   2   0   2   0   2   0   2   0   0   0   2   2   0   0   2   0   2   0   0   2   0   2   0   0   2   0   0   2   2   2   0   2   0   2   0   0   0   2   0   2   0   2   2   2   0   2   2   0   2   2   0   2   2   0   0   2   2   2   2   0   2   0
 MK-1-3                 0   0   0   2   2   0   2   0   0   0   0   0   0   2   0   0   0   2   0   0   2   2   2   0   2   0   0   2   2   0   2   2   2   0   0   0   0   2   0   2   2   2   2   2   2   2   0   0   2   0   0   2   0   2   0   0   0   0   2   0   2   2   2   0   0   2   0   0   2   0   0   0   0   0   0   0   2   0   0   2   2   2   0   2   2   0   0   0   2   0   0   0   0   2   0   0   2   2   2   2   0   0   2   2   2   2   2   2   2   2   2   2   0   0   0   0   2   0   0   2   2   0   0   0   0   2   0   0   0   2   0   0   2   2   2   0   0   0   2   0   2   0   0   0   2   2   0   0   2   2   0   0   2   0   2   2   0   2   0   2   0   2   2   0   2   0   2   2   0   2   0   2   0   0   0   2   0   2   0   2   2   2   0   0   2   0   2   0   0   2   2   2   0   2   2   2   2   2   0   0
 MK-1-4                 0   0   0   2   2   2   0   0   0   0   2   0   0   2   0   0   0   2   0   0   2   2   2   0   2   0   0   2   2   0   2   2   2   0   0   0   0   2   0   2   2   2   2   2   2   2   2   0   2   0   0   2   0   2   2   0   0   0   0   0   2   2   2   0   0   0   0   0   2   0   0   0   0   2   0   0   2   0   0   2   2   2   0   2   2   0   0   0   2   0   0   0   0   2   0   0   2   2   2   2   0   0   2   2   2   2   2   2   2   2   2   2   0   0   0   0   2   0   0   2   2   0   0   0   0   2   0   0   0   2   0   0   2   2   2   0   0   0   2   0   0   0   2   0   2   2   2   0   2   2   0   0   2   0   2   2   0   2   0   2   0   2   2   0   2   0   2   2   0   2   0   0   0   0   0   2   2   2   2   2   2   2   2   0   0   0   2   0   0   2   2   2   0   2   2   2   2   2   0   0
 MK-1-5                 0   0   0   2   2   2   0   0   0   0   2   0   0   2   0   0   0   2   0   2   2   2   2   2   2   0   0   2   0   0   2   2   2   0   0   0   2   2   0   2   2   2   2   2   2   2   2   0   0   0   0   2   0   2   2   0   0   0   0   0   2   2   2   0   0   0   0   0   2   0   0   0   0   2   0   0   0   0   0   2   2   2   0   2   2   0   0   0   2   0   0   0   0   2   0   0   2   2   2   2   0   0   2   2   2   2   2   0   2   2   2   2   0   0   0   0   2   0   0   2   2   0   0   0   0   2   0   0   0   2   0   0   2   2   2   0   0   0   2   0   0   0   2   2   2   2   2   0   2   2   0   0   2   0   2   2   0   2   0   2   0   2   2   0   2   0   2   2   0   2   0   0   0   0   0   2   2   2   2   2   2   2   0   0   0   0   2   0   0   2   2   2   0   2   2   2   2   2   2   0
 MK-1-6                 0   0   2   2   0   2   0   0   0   0   2   0   0   2   0   0   0   2   0   2   2   2   2   2   2   0   0   2   0   0   2   2   2   0   0   0   2   2   0   2   2   2   2   2   2   2   0   0   0   0   0   2   0   2   2   0   0   0   0   0   2   2   2   2   0   0   0   2   2   0   0   0   0   2   0   2   0   0   0   2   2   2   2   2   2   0   0   0   2   0   0   0   0   2   0   0   2   2   2   2   0   0   2   2   0   2   2   0   2   2   2   2   0   0   0   0   2   0   0   2   2   0   0   0   0   2   0   0   0   2   0   0   2   2   2   0   0   0   2   0   0   0   2   2   2   2   2   2   2   2   0   0   2   0   2   2   0   2   0   2   0   2   2   0   2   0   2   2   0   2   0   2   2   0   0   2   2   2   2   2   2   2   0   0   0   0   2   0   0   2   2   2   0   2   2   2   2   2   2   0
 MK-1-7                 0   0   2   0   0   2   0   0   0   0   2   0   0   2   0   0   2   2   0   2   2   2   2   2   2   0   0   2   0   0   2   2   0   0   0   0   2   2   0   2   2   0   2   2   2   2   0   0   0   0   0   2   0   2   0   0   0   0   0   0   0   2   2   0   0   0   0   2   0   0   0   0   0   2   0   2   0   0   0   2   2   2   2   2   2   0   0   0   2   0   0   0   0   2   2   0   2   2   2   2   0   0   2   2   0   0   2   0   2   2   0   2   0   0   0   0   2   0   0   2   2   0   0   0   0   2   0   2   2   2   0   0   2   2   2   2   0   0   2   0   0   2   2   2   0   2   2   2   2   2   0   0   2   0   2   2   0   2   0   2   0   2   2   0   2   0   2   2   2   2   0   2   2   0   0   2   2   2   2   2   2   2   0   0   0   0   2   0   0   0   2   2   0   2   2   0   2   2   2   2
 MK-1-8                 0   0   2   0   0   2   0   0   0   0   2   0   0   2   0   2   2   2   0   2   2   2   2   2   2   0   0   2   0   0   2   2   0   0   0   0   2   2   0   2   2   0   2   2   2   0   0   0   0   2   2   2   0   2   0   0   0   2   0   2   0   2   2   2   2   0   2   2   0   0   0   0   0   2   0   2   0   0   0   0   2   2   2   2   0   0   0   0   0   0   0   0   0   2   2   0   2   2   2   2   0   0   0   0   0   0   2   0   2   2   0   2   0   0   2   0   2   0   0   2   2   2   0   0   0   2   0   2   2   2   2   0   2   2   2   2   0   0   2   0   2   0   2   2   0   2   2   2   2   2   0   0   2   0   2   2   0   2   0   2   0   0   2   0   2   0   2   0   2   2   0   2   2   0   0   0   2   2   2   2   2   2   2   0   0   0   2   0   2   0   2   0   0   2   2   0   0   2   2   0
 MK-1-9                 0   0   2   0   0   2   0   0   0   0   0   0   0   2   0   2   2   2   0   2   2   2   2   2   2   0   0   2   0   0   2   2   0   0   0   0   2   2   0   2   2   0   2   2   2   0   0   0   0   2   2   2   0   0   2   0   0   2   0   2   0   2   2   2   2   0   2   0   0   0   0   0   0   2   2   2   0   0   0   0   2   0   2   2   0   0   2   0   0   0   0   0   0   2   2   0   2   2   2   2   0   0   0   0   0   2   2   0   2   2   0   2   0   0   2   0   2   0   0   2   2   2   0   0   0   2   0   2   2   2   2   0   2   2   2   2   0   0   2   0   2   0   2   2   0   2   2   2   2   2   0   0   2   0   2   2   0   2   0   2   0   0   2   0   2   0   2   0   2   2   0   2   2   0   0   0   2   2   0   2   2   2   2   0   0   0   2   0   2   0   2   0   0   2   2   0   0   2   2   0
 MK-1-10                0   2   2   0   0   2   0   0   0   0   0   0   0   2   0   0   2   2   0   2   2   2   2   2   2   0   0   2   0   2   2   2   0   0   0   0   2   2   0   2   2   0   2   2   2   0   0   2   0   2   2   2   2   0   2   0   2   2   0   0   0   2   2   2   2   0   2   0   0   0   0   0   2   2   2   2   0   0   0   0   2   0   2   2   0   0   2   0   0   0   0   0   0   2   2   0   2   2   0   2   0   0   0   0   0   2   0   0   2   2   0   2   0   0   2   0   2   0   0   2   2   0   0   2   0   2   0   2   0   2   2   0   2   0   2   2   2   0   2   0   2   0   2   2   0   2   2   2   2   2   0   0   2   0   0   2   0   2   0   2   2   0   2   0   2   0   2   0   2   0   0   2   2   0   0   0   2   2   0   2   2   0   2   0   0   0   2   0   2   0   2   0   0   2   2   0   0   2   2   0
 MK-1-11                0   2   2   0   0   2   0   2   0   0   0   0   0   2   0   0   2   2   2   2   0   2   2   2   2   0   0   2   0   2   2   2   0   0   0   0   2   2   0   2   2   0   2   2   0   0   0   2   2   2   2   2   0   0   2   0   2   2   0   0   0   2   2   0   0   0   2   0   0   0   0   0   2   2   2   2   2   0   0   0   2   0   2   2   2   0   2   0   0   0   0   2   0   2   2   0   2   2   0   2   0   0   0   0   0   2   0   0   2   2   0   2   0   0   2   0   2   0   0   2   2   0   2   0   0   0   0   2   0   2   2   0   2   0   2   2   0   2   0   0   2   0   2   2   0   2   0   2   2   2   0   0   2   0   0   0   0   2   0   2   0   2   2   0   2   0   2   0   2   2   0   2   2   2   0   0   2   2   0   2   2   0   2   2   0   0   2   0   2   0   2   0   0   2   2   0   0   2   2   2
 MK-1-12                0   2   2   0   0   2   0   0   0   0   0   0   0   0   0   0   0   2   2   2   0   2   2   2   2   0   2   0   0   2   2   2   0   0   0   0   2   2   0   2   2   0   2   2   0   0   0   0   2   2   2   2   0   0   0   2   2   2   0   0   2   2   2   0   2   0   2   0   0   0   0   0   2   2   2   2   2   0   0   0   2   0   2   2   2   0   2   0   0   0   0   2   0   2   2   0   2   2   0   0   0   0   0   0   0   2   0   0   2   0   0   2   0   0   2   0   2   0   0   0   2   0   2   0   0   0   2   2   0   2   2   0   2   2   2   2   0   2   0   0   2   0   2   0   0   2   0   2   0   2   0   0   2   0   0   0   0   2   0   2   0   2   0   0   0   0   2   0   2   2   2   2   2   2   0   0   2   2   0   2   2   0   0   2   0   0   2   0   2   0   2   0   0   2   2   0   0   2   2   2
 MK-1-13                0   2   2   0   0   0   0   0   0   0   0   0   0   0   0   0   0   2   2   0   0   0   2   2   2   0   2   0   0   2   2   2   2   2   0   0   2   2   0   2   2   0   2   2   0   0   0   0   2   2   2   2   0   0   0   2   2   2   0   0   2   2   2   0   2   0   2   0   0   0   0   0   2   2   0   2   2   0   0   0   2   0   2   2   2   0   2   0   0   2   0   2   0   2   2   0   2   2   0   0   0   0   0   0   0   2   0   0   2   0   0   2   0   0   2   2   2   2   0   0   2   0   2   0   0   0   2   2   0   2   2   0   2   2   2   2   0   2   0   0   2   0   0   0   2   2   0   2   0   2   0   0   2   0   0   0   0   2   0   2   0   2   2   0   0   0   2   0   2   2   0   2   0   2   0   0   2   2   0   2   2   0   0   2   0   0   2   0   2   2   2   0   0   2   2   0   0   2   2   2
 MK-1-14                0   2   0   0   0   2   0   0   0   0   0   0   0   0   2   0   0   2   2   0   0   2   2   2   2   0   2   0   0   2   2   0   2   2   0   0   2   2   0   0   2   0   2   2   0   0   0   0   2   2   2   2   0   0   0   2   2   2   2   0   2   2   2   0   2   0   2   2   2   0   0   0   2   2   0   2   2   0   0   0   0   0   2   2   2   0   2   0   0   2   0   2   0   2   2   0   2   2   0   0   0   0   0   0   0   2   0   0   2   0   0   2   0   0   2   2   0   2   0   0   2   0   2   0   0   0   2   2   0   2   2   0   0   2   2   2   0   2   0   0   2   0   0   0   2   2   0   2   0   2   0   0   2   0   0   0   0   2   0   2   0   2   2   0   0   0   2   0   2   2   0   2   0   2   0   0   2   2   0   2   2   0   0   2   0   0   2   0   2   2   2   0   0   2   2   0   0   2   2   2
 MK-1-15                0   2   0   0   0   2   0   0   0   0   2   0   0   0   2   0   0   2   2   0   0   2   2   2   2   0   2   0   0   2   2   0   2   2   0   0   2   2   0   0   2   0   2   2   0   0   0   0   2   2   2   2   0   0   2   2   2   2   2   0   2   2   2   0   2   0   2   2   2   0   0   0   2   2   2   2   2   0   0   0   2   0   2   2   2   0   2   2   0   2   0   0   0   2   2   0   0   2   0   0   0   0   0   0   2   2   2   0   2   2   0   2   0   0   2   2   0   2   0   0   2   2   2   0   0   0   2   2   0   2   2   2   0   2   2   2   0   2   0   0   2   0   0   0   2   2   2   2   0   2   2   0   2   0   0   0   0   2   0   2   0   2   2   0   2   0   2   0   2   2   0   2   0   2   2   2   2   2   0   2   2   0   0   2   0   0   2   0   2   2   0   0   0   0   2   0   0   2   2   2
 MK-1-16                2   2   0   0   0   2   0   0   2   0   2   0   0   0   2   0   0   2   2   0   0   2   2   2   2   0   2   0   2   2   2   0   2   2   0   0   2   2   0   0   2   0   2   2   0   0   0   0   2   2   0   2   0   0   0   2   2   2   0   0   0   2   2   0   2   0   2   2   2   0   0   0   2   2   2   2   2   0   2   0   2   0   2   2   2   0   2   2   0   2   0   0   0   2   2   0   0   2   0   0   0   0   0   0   2   2   2   0   2   2   2   2   0   0   2   2   0   2   0   0   2   2   2   0   0   0   2   2   0   2   2   2   0   2   2   2   2   2   0   0   2   0   0   0   2   2   2   2   0   2   2   0   2   2   0   2   0   2   0   2   0   2   2   0   2   0   2   0   2   2   0   2   0   2   2   2   2   0   2   2   2   0   0   2   0   0   2   0   2   2   0   0   0   0   2   0   0   2   0   2
 MK-2-1                 0   2   2   0   2   2   0   2   2   0   0   2   2   0   2   0   0   2   2   0   0   0   0   2   2   2   2   0   2   2   0   2   2   0   0   2   0   2   0   0   0   2   0   0   0   2   0   0   2   0   2   2   0   0   0   2   0   0   2   0   2   2   0   0   0   0   2   2   2   0   2   2   0   2   0   2   0   0   2   2   0   2   2   0   0   2   0   0   0   0   0   2   2   0   2   2   2   2   0   0   0   2   0   2   2   0   0   2   0   2   2   2   2   0   2   0   0   0   0   2   0   0   0   2   2   0   2   0   2   2   2   2   0   0   2   0   2   0   2   0   0   0   0   2   0   0   0   2   0   2   2   2   0   0   2   0   0   0   0   0   0   0   0   0   0   0   2   0   0   0   2   0   0   2   0   2   2   2   2   2   2   0   0   0   0   0   0   0   2   0   0   0   2   0   0   0   2   2   0   0
 MK-2-2                 0   2   2   0   2   2   0   2   2   0   0   2   2   0   2   2   0   2   2   0   0   0   0   2   2   2   2   2   2   2   0   2   2   0   2   2   0   2   0   0   0   2   0   0   0   2   0   0   0   0   2   0   0   0   0   2   0   0   2   2   2   2   0   0   0   0   2   2   2   0   2   2   0   2   0   2   0   0   2   0   2   0   2   0   0   2   0   2   0   0   2   2   2   0   2   0   2   2   0   0   0   0   2   2   2   0   0   2   0   2   2   2   2   0   2   0   0   0   0   0   0   0   0   2   2   0   2   0   2   2   2   2   0   0   2   0   2   0   2   0   0   0   0   2   0   0   0   2   0   2   2   2   0   0   2   0   0   0   0   0   0   0   2   0   0   0   2   0   0   2   0   0   0   2   0   2   2   2   2   2   2   0   0   0   0   0   0   2   2   0   2   0   2   0   2   0   2   2   0   0
 MK-2-3                 0   2   2   2   2   0   0   2   2   0   0   2   0   0   2   2   0   2   2   0   0   0   0   2   2   2   2   2   2   2   0   2   2   0   2   2   0   2   2   0   0   2   0   0   0   2   0   0   0   0   2   0   0   0   2   2   0   2   2   2   2   2   0   0   0   0   2   2   2   0   2   2   0   2   0   2   0   0   0   0   2   2   2   0   2   0   2   2   0   0   2   2   2   0   0   2   2   2   2   0   2   0   2   2   0   2   0   2   0   2   2   2   2   0   2   0   0   0   0   0   0   0   0   2   2   0   2   0   2   2   2   0   0   0   2   2   2   0   2   0   0   0   2   2   0   0   2   2   0   2   2   2   0   0   2   0   2   0   0   0   0   0   2   0   0   0   2   0   0   2   0   0   0   2   0   2   2   2   2   2   2   0   2   0   0   0   0   2   2   2   2   0   0   0   2   0   2   2   0   0
 MK-2-4                 0   2   2   2   2   0   0   2   2   0   0   2   0   0   2   2   2   2   0   0   0   0   2   0   2   2   2   2   2   2   0   2   2   0   2   2   0   2   2   0   0   2   0   0   0   2   0   0   0   0   2   0   0   0   2   2   0   2   2   2   2   2   0   0   0   0   2   2   2   0   2   2   0   2   0   2   0   0   2   0   2   0   2   0   2   0   2   2   0   0   2   2   2   0   0   2   2   0   2   0   2   0   2   0   0   2   0   2   0   2   2   2   2   0   2   0   0   0   0   0   0   0   2   2   2   0   2   0   2   2   2   0   0   0   2   2   2   2   2   0   0   0   2   0   0   0   2   2   0   2   2   2   0   0   2   0   2   0   0   0   0   0   2   0   0   0   2   0   0   2   0   0   2   2   0   2   2   2   2   2   2   0   0   0   0   0   0   2   2   0   2   0   2   0   2   0   2   2   0   0
 MK-2-5                 0   2   2   2   2   0   0   2   2   0   0   2   0   0   2   2   2   2   0   0   0   0   2   0   2   0   2   2   2   2   0   2   2   0   2   2   0   2   2   2   0   2   0   0   0   2   0   0   0   0   2   0   0   0   0   2   0   2   2   2   2   2   0   0   0   0   2   2   2   0   2   2   0   2   0   2   0   0   2   0   2   0   2   0   2   0   2   2   0   0   2   2   2   0   0   2   0   0   0   0   2   0   0   0   2   2   0   2   0   2   2   2   2   0   0   0   0   0   0   0   0   0   2   2   2   0   2   0   2   2   2   0   0   0   2   2   2   0   2   2   0   0   2   0   0   0   2   2   0   0   0   2   2   0   2   0   2   0   0   2   0   0   2   0   0   0   2   0   0   2   0   0   2   2   2   2   2   2   2   0   2   0   0   0   0   0   0   2   2   0   2   0   0   0   2   0   2   2   0   0
 MK-2-6                 0   2   0   2   2   0   0   0   2   0   0   2   0   0   2   2   2   2   0   0   0   0   2   0   2   2   2   0   2   2   2   2   2   0   2   2   0   2   0   2   0   2   0   0   0   2   0   0   2   0   2   0   0   0   0   2   0   2   2   2   2   2   0   0   0   0   2   2   2   0   2   2   0   2   0   2   0   2   2   0   2   0   2   0   2   0   0   2   0   0   2   2   2   0   0   2   0   0   0   2   2   0   0   0   2   2   0   2   0   2   2   2   2   0   0   0   0   0   0   2   0   0   2   0   2   0   2   0   2   2   2   0   0   0   0   2   2   0   2   2   0   0   2   0   0   0   2   2   0   0   0   0   2   0   2   2   2   0   0   2   0   0   2   0   0   0   2   0   0   2   0   0   2   2   2   2   2   2   2   0   2   0   0   0   0   0   0   2   2   0   2   0   2   0   2   0   2   2   0   2
 MK-2-7                 2   2   0   2   2   0   0   0   2   0   0   2   0   0   2   2   2   2   0   0   0   2   2   0   2   2   2   0   2   0   2   2   2   0   2   2   0   2   0   2   0   2   0   0   0   2   0   0   2   0   0   0   0   0   0   2   0   2   2   2   2   2   0   0   2   0   2   2   2   0   2   2   0   2   0   2   0   2   2   0   2   0   2   2   2   0   0   0   0   0   2   2   2   2   0   2   0   0   0   2   2   0   0   0   2   2   2   2   0   2   2   2   2   0   0   0   0   2   0   2   0   0   2   0   0   2   2   0   2   2   2   0   0   0   0   2   2   0   2   2   0   0   0   0   0   0   2   2   0   0   0   0   2   0   2   2   2   0   0   2   0   0   0   0   0   0   2   0   0   2   0   0   2   2   2   2   2   0   0   0   2   0   0   0   0   0   0   2   2   0   2   0   2   0   2   0   2   2   0   2
 MK-2-8                 2   2   0   0   2   0   0   0   2   0   0   2   0   0   2   2   0   2   0   0   0   2   2   2   2   0   2   0   2   0   2   2   2   0   2   2   0   2   2   2   0   2   2   0   0   2   0   0   2   0   0   0   0   0   0   2   0   2   2   2   2   2   0   0   2   0   2   2   0   0   2   2   0   2   0   2   0   2   2   0   2   0   2   2   2   2   0   0   0   0   2   2   2   2   0   0   0   0   0   2   2   0   2   0   2   2   2   2   0   0   2   2   2   0   0   0   0   2   2   0   2   0   0   0   0   2   2   0   2   2   2   0   0   0   0   2   2   2   2   2   0   0   0   0   0   0   2   2   0   0   0   0   2   0   2   2   2   0   0   2   0   0   0   2   2   0   2   0   0   2   0   0   2   2   2   2   2   0   0   0   2   0   0   0   0   0   0   2   2   0   2   0   2   2   2   0   2   2   0   2
 MK-2-9                 2   2   0   0   2   0   0   0   2   0   2   0   0   0   2   2   0   2   2   0   0   2   2   0   2   0   2   0   2   0   2   2   2   0   2   2   0   2   2   2   0   2   2   0   0   2   0   0   2   0   2   0   0   0   0   2   0   2   2   2   2   2   0   0   2   0   2   2   0   0   2   2   0   2   0   2   0   2   2   0   2   0   2   2   2   2   0   0   0   0   2   2   0   2   0   2   0   0   0   2   2   0   2   0   2   2   2   2   0   0   2   2   2   0   0   0   0   0   2   0   2   0   0   0   0   2   2   0   2   2   2   0   0   0   0   2   2   2   2   2   0   0   0   0   0   0   2   2   0   0   0   0   2   0   2   2   2   0   0   2   0   0   0   2   2   0   2   0   0   2   2   0   2   2   2   2   2   0   0   0   2   0   0   0   0   2   0   2   2   0   2   0   2   2   2   0   2   0   0   2
 MK-2-10                2   2   0   0   2   0   0   0   0   0   2   0   0   0   2   2   0   2   0   0   0   2   2   0   2   0   2   0   2   0   2   2   2   0   2   2   0   2   2   0   0   2   2   0   0   2   0   2   2   0   2   0   0   2   0   2   0   2   2   2   2   2   0   0   2   0   2   2   2   2   2   2   0   2   0   2   0   2   2   0   2   0   0   2   2   2   0   0   0   0   2   2   2   2   2   2   0   0   0   2   0   0   2   0   2   2   2   2   2   2   2   2   2   0   0   0   0   0   2   0   2   0   0   0   0   2   2   0   2   2   2   0   0   0   0   2   2   0   2   2   0   0   0   0   0   0   2   2   0   0   0   0   2   0   2   2   2   0   0   2   2   0   0   2   2   0   0   0   0   2   2   0   2   2   2   2   2   0   0   0   2   2   0   0   0   2   0   2   2   0   2   0   2   2   0   0   2   0   0   2
 MK-2-11                2   2   0   0   2   0   0   0   0   0   2   0   0   0   2   2   0   2   0   0   2   2   2   0   2   0   2   0   2   0   2   2   2   0   2   2   0   2   2   0   0   2   2   0   0   2   0   0   2   0   2   0   0   0   0   2   0   2   2   2   0   2   0   0   2   0   2   2   2   2   2   2   0   2   0   2   0   2   2   0   2   0   0   2   2   2   0   0   0   0   2   2   2   2   0   2   2   0   0   2   0   2   2   0   2   2   2   2   2   0   2   2   0   0   0   0   0   0   2   0   2   0   0   0   0   2   0   0   2   2   2   0   0   0   0   2   2   0   0   2   0   0   0   0   0   0   0   2   0   0   0   0   2   0   2   2   2   0   2   2   2   0   0   2   2   0   0   0   2   2   2   0   0   2   2   2   2   0   0   0   0   2   0   0   0   2   0   2   2   0   2   0   2   2   0   0   2   0   0   2
 MK-2-12                2   2   0   0   2   0   0   2   0   0   2   0   0   0   2   2   0   2   0   0   2   2   2   0   2   0   2   0   2   0   2   2   2   0   2   2   0   2   2   0   2   2   0   0   0   2   0   0   2   0   2   0   0   0   0   2   0   2   2   2   0   2   0   0   2   0   0   2   2   2   2   2   0   2   0   2   0   2   2   0   2   0   0   2   2   2   2   2   0   2   2   2   2   2   0   0   2   0   0   2   0   2   2   0   2   2   2   2   0   0   2   2   0   2   0   0   0   0   2   0   2   0   2   0   0   2   0   0   2   2   2   2   0   0   0   2   2   2   0   2   0   0   0   0   0   0   0   2   0   0   0   0   2   0   0   2   2   0   2   2   2   0   0   2   2   0   0   0   2   2   2   0   0   2   0   2   2   0   0   0   0   2   0   0   2   2   0   2   0   0   2   0   2   2   0   0   2   0   0   2
 MK-2-13                2   2   0   0   2   0   2   2   0   0   2   0   0   2   2   2   2   2   0   0   2   2   2   0   2   0   2   0   2   2   2   2   2   0   2   2   0   2   2   0   0   2   0   0   0   2   0   0   2   0   0   0   2   2   2   2   0   2   2   2   0   2   0   0   2   0   0   2   2   2   2   2   0   2   0   2   0   2   2   0   2   0   0   2   2   2   2   2   0   2   2   2   2   2   0   0   2   0   0   2   0   2   2   0   2   2   2   2   0   0   2   2   0   2   0   0   0   0   2   2   2   0   2   0   0   2   0   0   2   0   2   2   0   0   0   2   2   2   0   2   2   0   0   0   0   0   0   2   0   2   0   0   2   0   0   2   2   0   2   2   2   2   0   2   2   0   0   0   2   2   2   0   0   2   0   2   2   0   0   0   0   2   0   2   0   2   0   2   0   0   2   0   2   2   0   0   2   0   2   2
 MK-2-14                0   2   0   0   2   0   2   2   0   0   2   0   0   2   2   2   2   2   0   0   2   2   2   0   2   0   2   0   2   2   2   2   2   0   2   2   0   2   2   2   0   2   0   0   0   2   0   0   2   0   0   0   2   0   2   2   0   2   2   2   0   2   0   0   2   0   0   2   2   2   2   0   0   2   0   2   0   2   2   0   2   0   0   2   2   2   2   2   2   2   2   2   2   2   0   0   2   0   0   2   0   2   2   0   2   2   2   2   0   0   2   2   0   2   0   0   0   0   2   2   2   0   2   0   0   2   0   0   2   0   2   2   0   0   0   2   2   2   0   2   2   0   0   0   0   0   0   2   0   0   0   0   0   2   0   0   2   0   2   2   2   2   2   2   2   0   0   0   2   2   2   0   0   2   0   2   0   0   0   0   0   2   0   2   0   2   0   2   0   0   2   0   2   2   0   0   0   0   2   2
 MK-2-15                0   2   0   0   2   0   0   2   0   0   2   0   0   2   2   2   2   2   0   0   2   2   2   0   2   0   2   0   2   0   2   2   2   0   2   2   0   2   2   2   0   2   0   0   0   2   0   0   2   0   0   0   2   0   2   2   0   2   2   2   0   2   0   0   2   2   0   0   2   2   2   0   0   2   0   2   2   2   2   0   2   0   0   2   2   0   2   0   2   2   2   0   2   2   0   0   2   0   0   2   0   2   2   0   2   2   0   2   0   0   2   0   0   0   0   0   0   0   2   2   2   0   2   2   0   2   0   0   2   0   2   0   0   0   0   2   0   2   0   2   2   0   0   0   0   0   0   2   0   0   0   0   0   2   0   0   2   0   2   2   2   2   2   2   2   0   0   0   2   2   2   0   0   2   0   2   2   0   0   0   0   2   0   2   0   2   0   2   0   0   2   0   2   0   0   0   0   0   2   2
 MK-2-16                0   2   0   0   2   0   0   2   2   0   2   2   0   2   2   2   2   2   0   0   2   2   2   0   2   0   2   2   2   0   2   2   2   0   2   2   0   2   2   2   0   2   0   0   2   2   0   0   2   0   0   0   2   0   2   2   0   2   2   2   0   2   0   0   2   2   0   0   2   2   2   0   0   0   0   0   2   2   2   0   2   0   0   2   2   0   2   0   2   2   2   0   2   2   0   0   2   0   0   2   0   2   0   0   2   2   0   0   0   0   2   0   0   0   0   0   0   0   2   2   2   2   2   2   0   2   0   0   2   2   2   0   0   0   0   2   0   0   0   2   2   0   0   0   0   0   0   2   0   0   0   0   2   2   0   0   2   0   2   2   2   2   2   2   2   0   0   0   2   2   2   0   0   2   0   2   2   0   0   0   0   2   0   2   0   2   0   2   0   0   2   2   2   0   0   0   0   0   2   2
 MK-3-1                 2   0   2   2   2   2   0   2   0   2   2   0   2   2   0   2   2   0   0   0   2   0   0   0   2   2   0   0   2   0   2   2   0   2   0   2   2   2   0   2   0   0   2   2   0   2   0   2   0   0   0   0   0   0   0   2   0   2   0   0   2   2   0   0   0   2   0   2   2   2   2   0   2   2   2   2   2   2   2   0   2   0   2   0   2   2   2   0   2   2   2   0   2   2   0   0   2   2   2   0   2   0   0   2   2   0   0   0   0   0   0   2   0   0   0   0   2   0   0   0   2   2   2   2   2   2   2   0   0   0   0   2   2   2   2   0   0   0   0   0   2   2   0   0   2   2   2   2   2   0   2   2   2   2   2   0   2   0   0   2   0   2   2   2   0   0   2   2   2   0   0   0   2   2   2   2   0   0   0   0   2   2   0   0   0   2   2   2   2   0   0   2   0   2   0   2   2   2   0   0
 MK-3-2                 2   0   2   2   2   2   0   2   0   2   2   0   2   2   0   2   2   0   0   2   2   0   0   0   2   2   0   0   0   0   2   2   0   2   0   2   2   2   0   2   0   0   2   0   2   2   0   2   0   2   0   0   0   0   0   2   0   2   0   0   2   2   0   0   0   2   0   2   0   2   2   0   2   2   2   2   2   2   2   2   2   0   2   0   2   0   2   0   2   2   2   0   2   2   0   0   2   2   2   0   2   0   0   0   2   0   0   0   0   0   0   2   0   2   0   0   2   0   0   0   2   2   2   2   2   0   2   0   0   0   0   2   2   2   2   0   2   0   0   2   2   2   0   0   2   2   2   2   2   0   2   0   2   2   2   0   2   2   0   2   0   2   2   2   2   0   2   2   2   0   0   0   2   2   2   0   0   0   0   0   2   0   2   0   0   2   2   2   2   0   0   2   0   2   0   2   2   2   0   0
 MK-3-3                 2   0   2   2   2   2   0   2   0   2   2   0   2   2   0   2   2   0   0   2   2   0   0   0   0   2   0   0   0   0   2   0   0   2   0   2   2   0   0   2   0   2   2   0   2   2   0   2   2   2   0   0   0   0   0   0   0   2   0   0   2   2   0   0   0   2   0   2   0   2   2   0   2   2   2   2   2   2   2   2   2   0   2   0   2   0   2   0   0   2   2   0   2   2   0   0   0   2   2   0   2   0   0   0   2   0   0   0   0   0   0   2   2   2   0   0   2   0   0   0   2   2   0   2   2   0   2   0   0   0   0   2   2   2   2   0   0   0   0   2   2   2   2   0   2   2   2   2   2   0   2   0   2   2   2   0   2   2   0   2   0   2   2   2   2   0   2   0   2   0   0   0   2   2   2   0   0   0   0   0   2   0   2   0   0   2   2   2   2   2   2   2   0   2   0   2   2   2   0   0
 MK-3-4                 2   2   2   2   2   2   0   2   0   2   2   0   2   2   0   2   2   0   0   2   2   0   0   2   0   2   0   0   0   0   2   0   0   2   0   2   2   0   0   2   0   2   2   0   2   2   0   2   2   2   2   0   0   2   0   0   0   0   0   0   2   2   0   0   0   2   0   2   0   2   2   0   2   2   2   2   2   0   2   2   2   0   2   0   2   0   2   0   0   2   2   0   2   2   0   0   0   2   2   0   2   0   0   0   2   0   0   0   0   0   0   2   2   2   0   0   2   0   0   0   2   2   0   2   2   0   2   0   0   0   0   2   2   2   2   0   0   0   0   2   2   2   2   0   2   2   2   2   2   0   2   0   2   2   2   0   2   2   0   2   2   0   2   2   2   0   0   0   2   0   0   0   0   2   2   0   0   0   0   0   0   0   2   2   0   2   2   2   2   2   2   2   0   2   0   2   2   2   0   0
 MK-3-5                 0   2   2   2   2   2   0   2   0   2   2   0   2   2   0   0   2   0   0   2   2   0   0   2   0   2   0   0   0   0   2   0   0   2   0   2   2   0   0   2   0   2   2   0   2   2   0   2   2   2   2   0   0   2   0   0   0   0   0   0   2   2   0   0   0   2   0   2   0   2   2   0   2   2   2   2   2   0   2   2   2   0   2   0   2   0   2   0   0   2   2   0   0   2   0   0   0   2   2   0   2   0   0   0   2   0   0   0   0   0   0   2   2   2   0   0   2   2   0   2   2   2   0   2   2   0   2   0   0   0   0   2   2   2   2   0   0   0   0   2   2   2   0   0   2   2   0   2   2   0   2   0   2   2   2   0   2   2   2   2   2   0   2   0   2   0   0   0   2   0   0   0   0   2   2   0   0   0   0   0   0   0   2   2   0   2   2   0   2   2   2   2   0   2   0   2   0   2   0   0
 MK-3-6                 0   0   2   2   2   2   0   2   0   0   2   0   2   2   0   0   2   2   2   2   2   0   2   2   0   2   0   0   0   0   2   0   2   2   0   2   2   2   0   0   0   2   0   0   2   2   0   2   2   2   2   0   0   2   0   0   0   0   0   0   2   2   0   0   0   0   0   2   0   2   2   0   2   2   2   2   2   0   2   2   0   0   2   0   2   0   2   0   2   2   2   0   0   2   0   0   0   2   2   0   2   0   0   0   2   2   0   0   0   0   0   2   2   2   0   0   2   2   2   2   2   2   0   0   0   0   2   2   0   0   0   2   2   2   2   0   0   0   0   2   0   0   0   0   2   2   0   2   2   0   2   0   2   2   2   0   2   2   2   2   2   0   2   0   2   0   0   2   2   0   0   0   0   2   2   0   0   0   0   0   0   0   2   2   0   2   2   2   2   2   0   2   0   2   0   0   0   2   0   0
 MK-3-7                 0   0   2   0   2   0   0   2   0   0   2   0   2   2   2   0   2   2   2   2   2   0   2   2   0   2   0   0   0   0   2   0   2   2   0   2   2   2   0   0   2   2   0   0   2   2   0   2   2   2   2   0   0   2   0   0   0   2   0   0   2   2   0   0   0   0   0   2   0   2   2   0   2   0   2   2   2   0   2   2   0   0   2   0   2   0   0   0   2   2   0   0   0   2   0   0   0   0   2   0   0   0   0   0   0   2   0   0   0   0   2   2   2   2   0   0   2   2   2   2   2   0   0   0   0   0   2   2   0   0   0   2   2   2   2   0   2   0   0   2   0   0   0   2   2   2   0   2   2   0   2   0   2   2   2   2   2   2   2   2   0   2   2   0   0   0   0   2   2   0   0   2   0   2   2   0   0   0   0   0   0   0   2   2   0   2   2   2   2   2   0   2   0   2   0   0   0   2   0   0
 MK-3-8                 0   0   2   0   2   0   0   2   0   0   2   2   2   2   0   0   2   0   2   2   2   0   2   2   0   2   0   0   0   0   0   0   2   2   0   0   2   2   0   0   2   2   0   0   2   2   0   2   2   0   2   0   0   2   0   0   0   2   0   2   2   2   0   0   0   0   0   2   0   2   2   2   2   0   2   2   2   0   2   0   0   0   2   0   2   0   0   0   0   2   0   0   0   2   0   2   0   0   2   0   0   0   0   2   0   2   0   0   0   0   2   2   2   2   2   0   2   2   2   2   2   0   0   0   0   0   2   2   0   0   0   0   2   2   2   0   2   0   0   2   0   0   0   2   2   2   0   0   2   0   2   0   2   2   2   2   2   2   2   2   0   2   2   0   0   0   0   2   2   0   0   2   0   2   2   0   0   0   0   0   0   0   2   0   0   2   2   2   2   2   0   2   0   2   0   0   0   2   0   0
 MK-3-9                 0   0   2   2   2   0   0   2   0   0   2   2   2   2   0   0   2   0   2   2   0   0   2   0   0   0   0   0   0   0   0   0   2   2   0   0   2   2   0   0   2   2   0   0   2   2   0   2   2   0   2   0   0   2   0   0   0   2   0   2   2   2   0   0   2   0   0   2   0   2   2   2   0   0   2   2   2   0   2   0   0   0   2   0   2   0   0   0   0   0   0   0   0   2   0   2   0   0   2   2   0   0   0   0   0   2   0   0   0   0   2   2   2   2   2   0   2   2   2   2   2   0   0   0   0   0   2   2   0   0   0   0   2   2   2   0   2   0   0   2   0   0   0   2   2   2   0   2   2   0   2   0   2   2   2   2   2   2   2   2   0   2   2   0   0   0   0   2   0   0   0   2   0   2   2   0   0   0   0   0   0   0   2   0   0   2   2   2   2   2   0   2   0   0   0   0   0   2   0   0
 MK-3-10                0   0   2   2   2   0   0   0   0   0   2   2   2   2   0   0   2   0   2   2   0   0   2   0   0   0   0   0   2   0   0   0   2   2   0   0   2   0   0   2   2   2   0   0   2   2   0   2   2   0   2   0   0   2   0   0   0   2   0   2   2   2   0   0   0   0   0   2   0   2   2   2   0   0   2   2   2   0   2   0   0   0   2   0   2   0   0   0   0   0   0   0   0   2   0   2   2   0   2   2   0   0   0   0   0   2   0   0   0   0   2   2   2   2   0   2   2   2   2   2   2   0   0   0   0   0   2   2   0   0   0   0   2   2   2   2   2   0   0   2   0   0   0   0   2   2   0   2   2   0   2   0   2   2   2   2   2   2   2   2   0   2   2   0   0   2   0   2   0   0   0   2   0   2   0   0   0   0   0   0   0   0   2   0   0   2   2   2   2   0   0   2   0   0   0   0   0   2   0   0
 MK-3-11                0   0   2   2   2   0   0   0   0   0   2   2   2   2   0   0   2   0   2   2   0   0   2   2   0   0   0   0   0   0   0   0   2   2   0   0   2   0   0   2   2   2   0   0   2   2   0   2   2   0   2   0   0   2   0   2   0   2   0   2   2   2   0   0   0   0   0   2   0   2   2   2   0   0   2   2   2   0   2   0   0   2   2   0   2   0   0   0   0   0   0   2   0   0   0   2   2   0   2   2   0   0   0   0   0   2   0   0   0   0   0   0   2   2   0   2   2   2   2   0   2   0   0   0   0   0   2   2   0   0   0   0   2   2   2   2   2   0   0   2   0   0   0   2   2   2   0   2   2   0   2   0   2   2   2   2   2   2   2   2   0   2   2   0   0   2   0   2   0   0   2   2   0   2   0   2   0   0   0   0   0   0   2   0   0   2   2   2   0   0   0   2   0   0   0   0   0   2   0   0
 MK-3-12                2   0   2   2   2   0   0   0   0   0   2   2   2   2   0   0   0   0   2   2   0   0   0   2   0   0   0   0   0   0   0   0   2   2   0   0   2   0   0   2   2   0   0   0   2   2   2   2   2   0   2   2   0   2   0   2   0   2   0   0   0   2   0   0   0   0   0   2   0   2   2   2   0   0   0   2   2   0   2   0   0   2   2   0   2   0   0   0   0   0   0   2   0   0   0   2   2   0   2   2   0   0   0   0   0   2   0   0   0   0   0   0   2   2   0   2   2   2   2   0   0   0   0   0   2   0   2   2   0   0   0   0   2   2   2   2   2   0   0   2   0   0   0   2   2   2   0   0   2   0   2   0   2   2   2   2   2   2   0   2   2   0   2   0   0   2   0   2   0   0   2   2   0   2   0   2   0   0   0   0   0   0   2   0   0   2   0   2   0   0   0   2   0   0   0   0   0   2   0   0
 MK-3-13                2   0   0   2   0   0   0   0   0   0   2   2   2   2   0   0   0   2   2   2   0   0   0   2   0   0   0   0   0   0   0   0   2   2   0   0   2   0   0   2   2   0   0   0   2   2   2   0   2   0   0   2   0   2   0   2   0   2   0   0   0   2   0   0   0   0   0   2   2   2   2   2   0   0   0   2   0   0   2   0   0   2   2   0   0   0   0   0   0   0   0   2   0   0   0   2   2   0   2   2   0   0   0   0   0   2   0   0   0   0   2   0   2   2   0   2   2   2   2   0   0   0   0   0   2   0   2   2   0   0   2   0   0   2   0   2   2   0   2   2   0   0   0   2   2   2   0   0   2   0   2   0   2   2   0   0   2   2   0   2   2   0   2   0   0   2   0   2   0   0   2   2   2   2   0   2   2   0   0   0   2   0   2   0   0   2   0   2   0   0   0   0   0   0   2   0   0   2   0   0
 MK-3-14                2   2   0   0   0   0   0   0   0   0   2   2   2   2   0   0   0   2   2   0   0   0   0   2   0   0   0   0   0   0   2   0   2   2   2   0   2   0   0   2   2   0   0   0   2   2   2   0   2   0   0   0   0   2   0   2   2   2   0   0   0   0   2   0   0   0   0   2   0   2   2   2   2   0   2   0   0   0   2   0   0   2   2   2   0   0   0   0   0   2   0   2   0   0   0   2   2   0   2   2   0   0   2   2   0   2   0   0   2   2   2   0   2   2   0   2   2   2   2   0   0   0   0   0   2   0   2   2   0   0   0   0   0   2   0   2   2   0   2   2   0   0   0   2   2   2   0   0   2   0   2   0   0   2   0   0   2   2   0   2   0   0   2   0   0   2   0   2   0   0   2   2   2   2   0   2   0   2   0   2   0   0   2   0   0   2   0   2   0   0   0   0   0   0   2   0   0   2   0   0
 MK-3-15                2   2   0   0   2   0   2   0   0   0   2   2   2   2   0   0   0   2   2   0   0   0   0   2   0   0   0   0   0   0   2   0   2   2   2   0   2   0   0   2   2   0   0   0   2   2   2   0   2   0   0   2   0   2   2   2   2   2   0   0   0   0   2   0   0   0   0   2   0   2   2   2   2   2   2   2   0   0   2   0   0   2   2   2   0   0   0   0   2   2   0   2   0   0   0   0   2   0   2   2   0   0   2   2   0   2   0   0   2   2   2   0   0   2   0   2   0   2   2   0   0   0   0   0   2   0   2   0   0   0   0   0   0   2   0   2   2   0   0   2   0   0   0   2   2   2   0   0   2   0   2   0   0   2   0   0   2   2   0   2   0   0   2   0   0   2   0   2   0   0   2   2   2   2   0   2   0   2   0   2   0   0   2   0   0   2   0   2   0   0   2   2   0   0   0   0   0   2   0   2
 MK-3-16                2   2   0   0   2   0   0   0   0   0   2   2   2   2   0   0   0   2   2   0   0   0   0   2   0   0   0   0   0   0   2   0   2   2   2   0   2   0   0   2   2   0   0   0   2   2   2   0   2   0   0   2   0   2   2   2   0   0   0   0   0   0   2   0   0   0   0   2   0   0   2   2   2   2   2   2   0   0   2   0   0   2   2   2   0   0   0   0   2   2   0   2   0   0   0   0   2   0   2   2   2   0   2   2   0   2   0   0   2   2   0   0   2   2   0   2   0   2   2   0   0   0   0   0   2   0   2   0   0   0   0   0   0   2   0   2   2   0   0   0   0   0   0   2   0   2   0   0   2   0   0   0   0   2   0   0   0   2   0   2   0   0   2   0   0   2   0   2   0   0   2   0   2   2   0   2   0   0   0   2   0   0   2   0   0   2   0   2   0   0   2   2   0   0   0   0   0   2   0   2
 MK-4-1                 0   2   2   2   2   2   2   0   0   0   2   0   0   0   0   0   0   0   0   2   2   2   0   0   0   2   2   2   0   0   0   2   0   0   2   0   2   0   2   2   2   2   0   2   2   2   0   0   0   0   2   2   2   2   2   2   0   0   0   0   2   2   2   2   0   0   0   0   2   0   0   2   2   0   0   0   2   2   0   0   0   2   0   0   2   0   0   2   2   2   0   0   2   0   0   0   2   0   0   0   0   2   2   2   0   2   0   0   2   0   0   2   2   0   2   0   0   0   0   2   0   0   0   2   2   2   2   0   2   2   2   2   2   2   0   2   2   2   0   0   2   2   2   0   2   2   2   0   2   0   2   2   0   0   2   0   2   2   2   0   2   0   0   0   2   2   0   2   0   2   2   2   2   0   0   2   0   2   0   0   2   0   2   2   0   0   2   0   0   0   2   0   2   2   0   2   0   0   2   0
 MK-4-2                 0   2   2   2   2   2   0   0   0   0   2   0   0   0   0   2   0   0   0   2   2   0   0   0   0   2   0   2   0   0   0   2   0   0   0   0   2   0   2   2   2   2   0   2   2   2   0   0   0   0   2   2   2   2   2   2   0   0   0   0   2   2   2   2   0   0   0   0   2   0   0   2   2   0   0   0   2   2   0   0   2   2   0   0   2   0   0   2   0   2   0   0   2   0   0   0   0   0   0   0   0   2   2   2   0   2   0   2   2   2   0   2   2   0   2   0   0   0   0   2   0   0   0   2   2   2   2   0   2   2   0   2   0   2   0   2   2   2   0   0   2   2   2   2   2   0   2   0   2   0   2   2   0   0   2   0   2   2   2   0   2   2   0   0   2   2   0   2   0   2   2   2   2   0   0   2   0   2   0   0   2   0   2   2   0   0   2   2   0   0   2   2   2   2   0   2   0   0   0   0
 MK-4-3                 0   2   2   2   2   2   0   0   0   0   2   0   0   0   0   2   0   0   0   2   2   0   0   0   0   2   0   2   0   0   0   2   0   2   0   0   2   0   2   2   2   2   0   2   0   2   0   0   0   2   2   2   0   2   2   2   0   0   0   0   2   2   2   2   0   0   0   0   2   0   0   2   2   0   0   0   2   2   0   0   2   2   2   0   2   0   0   2   0   2   0   0   2   0   0   0   0   0   0   0   0   2   2   2   0   2   0   2   2   2   0   2   2   0   2   0   0   0   0   2   2   0   2   2   2   2   2   0   2   2   0   2   0   2   0   2   2   2   0   0   2   2   2   2   2   0   2   0   2   0   2   2   2   0   2   0   2   2   2   0   2   2   0   0   2   0   0   2   0   2   2   2   2   0   0   2   2   2   0   2   2   0   2   2   0   0   2   0   0   0   2   2   2   2   0   2   0   0   0   0
 MK-4-4                 0   2   2   2   2   2   0   0   0   0   2   0   0   0   0   2   0   0   0   0   0   0   2   0   0   2   0   2   0   0   0   2   0   2   0   0   2   0   2   0   2   2   0   0   0   2   0   0   0   2   2   2   0   2   0   2   0   0   0   2   2   0   2   2   0   0   0   0   0   0   0   2   2   0   0   0   2   2   0   0   2   2   2   0   2   0   0   2   2   2   0   0   2   0   0   0   0   0   0   0   0   0   2   0   0   2   0   2   2   2   0   2   2   0   2   0   0   0   0   2   2   0   2   0   2   0   2   0   2   0   0   2   0   2   2   2   2   2   0   0   2   2   2   2   0   0   2   0   2   0   2   2   2   0   2   0   2   2   2   0   2   2   2   0   0   0   0   2   0   2   0   2   0   0   0   2   2   2   0   2   2   0   2   2   0   0   2   0   0   0   0   2   0   2   0   2   0   0   0   0
 MK-4-5                 0   2   2   2   2   2   0   0   2   0   2   0   2   2   0   2   0   0   0   0   0   2   2   0   0   2   0   2   0   0   0   2   0   2   0   0   2   0   0   0   2   0   0   0   0   2   0   0   0   2   2   2   0   2   0   2   0   0   0   2   2   0   2   2   0   0   0   2   0   0   0   2   2   0   0   0   2   2   2   0   2   2   2   0   2   0   0   2   2   2   0   2   2   0   0   0   0   0   0   0   0   0   2   0   0   2   0   2   2   2   0   2   2   0   2   0   2   2   0   2   2   0   2   0   2   0   2   0   2   0   0   2   0   2   2   2   2   2   0   0   2   2   2   2   0   0   2   0   2   0   2   2   2   0   2   0   2   2   2   0   2   2   2   2   0   0   0   0   0   2   0   2   0   0   0   2   2   2   0   2   2   0   2   2   0   0   2   0   2   0   0   2   0   2   0   2   0   0   0   0
 MK-4-6                 0   2   2   2   2   2   2   0   2   0   2   0   2   2   0   0   0   2   0   2   2   2   2   0   0   2   0   2   0   0   0   2   0   2   0   0   2   0   0   0   2   0   2   2   2   2   0   0   0   2   2   2   0   2   0   2   0   0   0   2   0   0   2   2   0   0   0   2   0   0   0   2   2   0   0   0   2   2   2   0   2   2   2   0   2   0   0   2   2   2   0   2   0   0   0   0   0   0   0   0   0   0   2   0   0   2   0   2   2   2   0   2   2   0   2   0   2   2   0   2   2   0   2   0   2   0   2   0   2   2   0   2   0   2   2   2   2   2   2   0   2   2   2   0   0   0   2   0   2   2   2   2   2   0   2   0   2   0   2   0   2   0   2   0   0   0   2   0   0   2   0   2   0   0   0   2   2   2   0   2   0   2   2   2   2   0   2   0   2   0   2   0   0   2   0   2   0   0   0   2
 MK-4-7                 0   2   2   2   2   2   2   0   2   0   2   0   2   2   0   0   0   2   0   0   2   2   2   0   0   2   2   2   0   0   0   2   0   0   0   0   2   0   0   2   2   0   2   2   0   0   0   0   0   2   2   2   0   0   0   2   0   0   0   2   0   0   2   2   0   0   0   2   0   0   0   2   2   0   0   0   2   2   2   0   2   2   2   0   0   0   0   2   2   2   0   2   0   0   0   0   0   0   0   0   0   0   0   0   0   2   2   0   2   2   0   2   2   0   2   2   2   2   0   2   0   0   2   0   2   0   2   0   2   0   0   0   0   2   2   2   2   2   2   0   2   2   2   0   0   0   0   0   2   0   2   2   2   0   2   0   2   0   2   0   2   0   2   0   0   0   2   0   0   2   0   2   2   0   0   2   2   2   0   2   0   2   2   0   2   0   2   0   2   0   2   0   0   2   0   2   2   0   0   2
 MK-4-8                 0   2   2   2   2   2   2   0   2   0   2   0   2   2   0   0   0   2   0   0   2   2   2   0   0   2   2   2   0   2   0   2   0   0   2   0   2   2   0   2   2   0   2   2   0   0   0   0   2   0   2   2   0   0   0   2   0   0   0   2   0   0   2   2   0   0   0   2   0   0   0   0   2   0   0   0   2   2   2   0   0   0   2   0   0   0   0   2   2   2   0   2   0   0   0   0   0   0   2   0   0   0   0   0   0   2   2   0   2   2   2   2   2   0   2   2   2   2   0   2   0   2   2   0   2   0   2   0   2   0   0   0   0   2   2   2   2   2   2   0   2   2   2   2   0   0   0   0   2   0   2   2   2   2   0   0   2   0   2   0   2   0   2   0   0   0   2   0   0   2   0   2   2   0   0   2   2   2   0   2   0   2   2   0   2   0   2   0   2   0   2   0   0   2   0   2   2   2   0   2
 MK-4-9                 0   2   2   2   2   2   2   0   2   0   2   0   2   2   0   0   0   2   0   0   2   2   2   0   0   2   0   2   0   0   0   2   0   0   0   2   2   2   0   2   2   0   2   2   0   0   0   0   2   0   2   2   0   2   0   2   0   0   0   0   0   0   2   2   0   0   2   2   0   0   0   0   2   0   0   0   2   2   2   0   0   0   2   0   0   2   0   2   2   2   0   2   0   0   0   0   0   0   2   0   0   0   0   0   0   2   0   0   2   0   0   2   2   2   2   2   2   2   0   2   0   2   2   0   2   0   2   0   2   0   0   0   0   2   0   2   2   2   2   2   2   2   2   0   0   0   0   2   2   0   2   2   2   2   0   0   2   0   2   0   2   0   0   0   0   0   2   0   0   2   0   2   0   0   0   2   2   2   0   2   0   2   2   0   2   0   2   0   2   0   2   2   0   2   2   2   2   2   2   0
 MK-4-10                2   2   2   2   2   2   0   0   2   0   2   0   2   2   0   0   0   2   0   0   2   2   2   2   0   2   0   2   2   0   0   2   0   0   2   2   2   2   0   2   2   2   2   0   0   0   0   0   2   0   2   2   0   2   0   2   0   0   0   2   0   0   2   2   2   0   2   0   0   0   0   0   2   0   0   0   2   2   2   0   0   0   2   0   0   0   0   2   0   2   0   2   0   0   0   0   0   0   2   0   0   0   0   0   0   2   0   0   2   2   0   2   0   2   2   2   2   2   0   2   0   2   2   0   2   0   2   0   2   0   0   0   0   2   0   2   2   0   2   2   2   2   0   0   0   0   0   2   2   2   2   2   2   2   0   0   2   0   0   0   0   0   0   0   0   0   2   0   0   2   0   2   0   0   2   2   2   0   2   2   0   2   2   0   2   2   2   0   0   0   2   2   0   2   2   2   2   2   2   0
 MK-4-11                2   2   2   2   2   2   2   0   2   0   2   0   2   2   0   0   0   2   0   0   2   2   2   2   0   2   0   2   2   0   2   2   0   0   2   2   2   2   2   2   2   2   2   0   2   0   0   0   2   2   2   2   0   2   0   2   0   0   0   2   0   0   2   2   2   0   2   0   0   0   0   0   2   0   0   0   2   2   2   0   0   0   0   0   0   0   0   2   0   2   0   2   0   0   0   0   0   0   2   0   0   0   0   0   0   2   0   2   2   2   0   2   0   2   2   2   2   0   0   2   0   2   2   0   2   0   2   0   0   0   0   0   0   2   0   2   2   0   2   2   2   2   0   0   0   0   0   2   2   2   2   2   2   0   0   0   2   0   0   2   0   0   0   0   0   0   2   0   0   2   0   2   0   0   2   2   2   0   2   0   0   2   2   0   2   2   2   2   0   0   2   2   0   2   2   2   2   2   2   0
 MK-4-12                2   2   2   2   2   2   2   0   2   0   2   0   2   2   0   2   0   2   0   0   2   2   2   2   2   2   2   2   2   0   2   2   0   0   2   2   2   2   2   2   2   2   2   0   2   0   0   0   2   2   0   2   0   2   2   2   0   0   0   2   0   2   2   2   2   0   2   0   0   0   0   0   2   0   2   0   2   2   2   0   2   0   0   0   2   0   0   2   0   2   0   2   2   0   0   2   0   0   2   0   0   0   0   0   0   2   0   2   2   2   0   0   0   2   2   2   2   0   0   2   0   2   2   0   2   0   2   0   0   0   0   0   0   2   0   2   0   0   2   2   2   2   2   0   0   0   0   2   2   0   2   2   2   0   0   0   2   0   0   2   0   0   0   0   0   0   2   0   0   2   0   0   0   0   0   2   2   0   2   0   0   0   2   0   2   2   2   2   0   0   2   2   0   2   2   2   0   2   2   0
 MK-4-13                2   2   2   2   2   2   2   0   2   0   2   2   2   2   0   2   0   2   0   0   2   2   2   2   0   2   2   2   2   0   2   2   0   0   2   2   2   2   2   2   2   2   2   0   2   2   0   0   2   2   0   2   0   2   2   2   0   2   0   2   0   2   2   2   2   0   2   0   2   0   0   0   2   0   2   0   2   2   2   0   2   0   0   0   2   0   0   0   0   2   0   2   2   0   0   2   0   0   2   0   0   0   0   0   0   2   0   2   0   2   0   0   0   0   0   2   2   0   0   2   0   2   2   0   2   0   2   0   0   0   0   0   0   2   0   2   2   0   2   2   2   2   2   2   0   0   0   2   0   0   2   2   2   0   2   0   2   0   0   2   2   0   0   0   0   0   2   0   0   0   0   0   0   0   0   0   2   0   2   0   0   0   2   0   2   2   0   2   0   0   2   2   0   0   2   2   0   2   2   0
 MK-4-14                2   0   2   2   2   2   2   0   2   0   2   2   2   2   0   2   0   2   0   0   2   2   2   2   0   2   2   2   2   0   2   2   0   0   2   2   2   2   2   2   2   2   2   0   2   2   0   0   2   2   0   2   0   2   2   2   0   2   0   2   0   2   2   2   0   0   2   2   2   2   0   0   2   0   2   0   2   2   2   0   2   0   0   2   2   0   0   2   0   2   0   2   0   0   0   2   0   0   2   0   0   0   0   0   0   2   0   2   0   2   0   0   0   2   0   2   2   0   0   2   0   2   2   0   2   2   2   0   0   0   0   0   0   0   0   2   2   0   2   2   2   2   2   0   0   0   0   2   0   0   2   2   2   0   2   0   2   0   0   2   2   0   0   0   0   0   2   0   0   0   0   0   0   0   0   0   2   0   0   2   0   0   2   0   2   2   0   2   0   0   2   2   0   0   2   2   0   2   2   0
 MK-4-15                2   0   2   2   2   2   2   0   2   0   2   2   2   2   0   2   0   2   0   0   2   2   2   2   0   2   2   2   0   0   0   2   0   0   2   2   2   2   2   2   2   2   2   0   2   2   2   0   2   2   2   2   2   2   2   2   0   2   2   2   0   2   2   2   0   0   2   2   2   2   0   0   2   0   2   0   2   0   2   0   2   0   0   2   2   0   2   2   0   2   0   2   0   0   2   2   0   2   2   0   0   2   0   0   0   2   0   2   2   2   0   0   0   2   0   2   2   0   0   2   0   2   2   0   2   2   2   0   0   0   0   0   0   2   0   2   2   0   0   2   2   2   2   0   0   0   0   2   0   0   2   2   2   0   2   0   2   0   0   2   2   0   0   0   0   0   2   2   0   0   0   0   2   0   0   0   2   2   0   0   0   0   2   0   2   2   0   2   0   0   0   0   0   0   2   0   0   2   2   0
 MK-4-16                2   0   2   2   2   2   2   0   2   0   2   2   2   2   2   2   0   2   0   0   2   2   2   2   2   2   2   2   0   0   0   2   0   0   2   2   2   2   2   2   2   2   2   0   2   2   2   0   2   2   2   2   2   2   2   2   0   2   2   2   0   2   0   2   0   0   2   2   2   2   0   0   0   0   2   0   2   0   2   0   2   0   0   2   2   0   2   2   0   2   0   2   0   0   2   2   2   2   2   0   0   2   0   0   0   2   0   2   2   2   0   0   0   2   0   2   2   0   0   2   0   2   2   0   2   2   2   0   0   2   0   0   0   2   2   2   2   0   0   2   2   2   2   2   2   0   0   2   0   2   2   2   2   0   2   0   0   0   0   2   2   0   0   0   0   0   2   2   0   0   0   0   2   0   0   2   0   2   0   0   0   2   2   0   2   2   2   2   0   0   0   0   0   0   2   0   0   2   2   0
 MK-5-1                 0   2   0   2   0   2   0   0   2   2   0   0   2   0   0   2   2   2   0   0   0   0   0   0   0   2   0   0   2   0   2   2   0   2   0   0   0   0   0   2   2   0   2   2   0   2   0   0   2   2   0   2   0   0   2   2   0   0   0   2   0   2   0   2   0   2   0   0   2   0   0   2   0   0   2   2   2   2   0   0   0   2   2   2   2   0   2   2   2   2   0   2   2   2   2   0   2   0   0   2   0   2   2   0   0   2   0   2   2   0   2   2   0   0   0   0   0   2   0   0   0   0   2   0   0   0   0   2   2   2   0   2   2   2   2   2   2   2   0   0   2   0   0   2   2   0   0   2   0   2   0   2   0   2   0   0   0   2   2   2   0   2   2   0   0   2   2   2   0   0   2   0   0   0   0   2   0   2   0   0   0   0   0   0   0   0   2   2   0   2   2   2   2   0   2   2   2   2   2   0
 MK-5-2                 0   2   0   2   2   2   0   0   2   2   0   0   2   0   0   2   2   2   0   0   0   0   0   0   0   2   0   0   0   2   2   2   0   2   0   0   0   0   0   2   2   0   2   2   0   2   0   0   2   2   0   2   0   0   2   2   0   0   0   2   0   2   0   2   0   2   0   0   2   0   0   0   0   0   2   2   0   2   0   0   2   2   2   0   0   0   2   2   0   2   0   2   2   2   2   2   2   0   0   2   0   2   2   2   0   2   0   2   2   0   2   2   0   0   0   0   0   2   0   0   0   0   2   0   2   0   0   2   0   2   0   2   2   2   2   2   2   2   2   0   2   0   0   2   2   0   0   2   0   2   0   2   0   2   0   0   0   2   2   2   0   2   2   0   0   2   2   2   0   0   2   0   0   0   0   0   0   2   0   0   0   0   0   0   2   0   0   2   0   0   0   2   2   0   2   2   2   2   2   0
 MK-5-3                 0   2   0   2   2   0   0   0   2   2   2   0   2   0   2   0   2   0   0   2   0   0   0   0   0   0   2   0   0   2   2   2   0   2   0   0   0   0   0   2   2   0   2   2   2   2   0   0   0   2   0   2   0   0   2   0   0   0   0   2   0   2   0   2   0   2   0   0   2   0   0   0   0   0   2   2   0   2   0   0   2   0   2   0   2   0   2   2   0   2   0   2   2   2   2   2   2   2   0   2   0   2   2   2   0   2   0   2   0   0   2   2   0   0   0   0   0   2   0   0   0   0   0   0   2   0   0   2   0   2   0   2   2   0   2   2   2   2   2   0   2   0   0   0   2   2   0   2   0   2   2   2   2   2   0   0   0   2   2   2   0   2   2   0   0   2   2   2   0   0   2   0   2   0   0   0   0   2   0   0   0   0   0   0   2   0   0   2   0   0   0   2   2   0   2   2   2   2   0   0
 MK-5-4                 0   2   2   2   2   0   2   0   2   2   2   0   2   0   2   0   2   0   0   0   0   0   0   0   0   0   2   0   0   2   2   0   0   0   0   0   0   0   2   2   2   0   0   0   2   2   0   0   0   2   0   2   0   0   2   0   0   0   0   2   0   2   0   2   0   2   0   0   2   2   0   0   0   0   2   2   0   2   0   0   2   0   2   0   2   0   0   2   0   2   2   2   2   2   2   2   0   2   0   2   2   2   2   2   0   0   0   2   0   0   0   2   0   0   0   0   2   2   0   0   0   0   0   0   2   0   0   2   0   2   0   2   2   0   2   2   2   2   0   0   2   2   0   0   2   2   0   2   0   2   0   2   2   2   2   0   0   2   2   2   0   2   2   2   2   0   2   2   0   0   2   0   2   0   0   0   0   2   0   0   0   2   0   0   2   0   0   2   0   0   2   2   2   0   2   2   2   2   0   0
 MK-5-5                 0   2   2   2   2   0   2   0   2   2   2   0   2   0   2   0   2   0   0   0   0   0   2   0   0   0   2   0   0   0   2   0   2   2   0   0   0   0   0   2   2   0   0   0   2   2   0   0   2   2   0   2   2   0   2   0   0   0   0   2   0   2   0   2   2   2   0   0   2   2   0   0   0   0   0   2   0   2   0   2   2   0   2   2   2   0   0   2   0   2   2   2   2   2   2   2   0   2   0   2   0   2   2   2   0   0   0   2   0   0   0   2   2   0   0   0   2   2   0   0   0   2   0   0   2   0   0   2   0   2   0   2   2   0   2   2   2   2   0   0   2   2   0   0   2   2   0   2   0   2   0   2   2   2   2   0   0   2   2   2   0   2   2   2   2   0   2   0   0   0   2   0   2   0   0   0   0   2   0   0   0   2   0   0   2   0   0   2   0   0   2   2   2   0   2   2   2   2   0   0
 MK-5-6                 0   2   2   0   2   0   0   0   2   2   2   0   2   0   2   0   2   0   0   0   0   0   0   0   0   0   2   0   0   0   2   0   2   2   0   0   0   2   0   2   2   0   0   0   2   0   0   0   2   2   0   2   2   0   2   2   0   0   0   2   0   0   0   2   2   2   0   2   2   2   0   0   0   0   0   2   0   2   0   2   0   0   2   2   2   0   0   0   2   2   2   2   2   0   2   2   2   2   0   2   0   2   2   2   0   0   0   2   0   2   0   2   2   0   2   0   2   2   0   0   0   2   0   0   2   0   0   2   2   2   0   2   2   0   2   2   2   2   0   0   2   2   2   0   2   2   0   2   0   2   0   0   0   0   2   0   0   2   2   2   0   2   2   0   2   0   2   0   0   0   2   0   2   0   2   0   0   0   0   0   0   2   0   0   2   2   0   2   0   0   0   2   2   0   2   2   2   2   0   0
 MK-5-7                 0   2   2   0   2   0   2   0   2   2   2   0   2   0   2   0   2   2   0   0   0   2   0   0   0   0   2   0   0   0   2   0   2   2   0   0   0   2   0   2   2   0   0   2   2   0   0   0   2   2   0   2   0   0   2   2   0   0   2   2   0   0   0   2   2   2   0   2   2   2   0   0   0   0   0   0   0   2   0   2   0   0   2   2   2   0   0   0   2   2   2   2   2   0   2   0   2   2   0   2   0   2   2   2   0   0   0   2   0   2   0   2   2   0   2   0   2   2   0   2   0   2   0   0   2   0   0   2   2   2   0   2   2   0   2   2   2   2   0   0   2   2   2   0   2   2   0   2   0   2   0   2   0   0   2   2   2   2   2   2   0   2   0   0   2   0   2   0   0   0   2   0   2   0   2   0   0   0   0   0   0   0   0   0   0   2   0   2   2   0   0   2   2   0   2   2   2   2   0   0
 MK-5-8                 0   2   2   0   2   0   2   0   2   2   2   0   2   0   2   0   2   2   0   0   0   2   0   2   0   0   2   0   0   2   2   0   2   2   0   0   0   2   0   2   2   0   0   2   2   0   0   2   2   2   0   2   0   0   2   2   0   0   0   2   0   0   0   2   2   2   0   0   2   2   0   0   0   2   0   0   0   2   0   2   0   0   2   2   2   0   0   0   0   2   2   2   2   0   2   0   2   2   0   2   0   2   2   2   0   0   0   2   0   0   0   2   2   2   2   0   2   2   0   2   0   2   0   2   2   2   0   2   2   2   0   2   2   0   2   2   0   2   0   0   2   2   2   0   2   2   0   2   0   2   0   2   0   2   2   2   2   2   2   2   0   2   0   0   2   0   2   0   2   0   2   0   2   2   2   0   0   0   0   0   0   0   0   0   0   2   0   2   2   0   0   2   2   0   2   0   0   2   0   0
 MK-5-9                 0   2   2   0   2   0   2   2   2   2   2   0   0   0   2   0   2   2   0   0   0   2   0   2   0   2   2   0   0   2   2   0   0   2   0   0   2   2   0   2   2   0   0   2   2   0   2   2   2   2   0   2   0   0   2   0   0   0   0   2   0   0   0   2   2   2   0   0   2   2   0   0   0   2   0   0   0   2   0   2   0   0   2   2   2   0   0   0   2   0   2   2   2   0   2   0   2   2   2   2   0   2   2   2   0   0   0   2   0   0   0   2   2   2   2   2   2   2   0   2   0   2   2   2   2   0   2   2   2   2   2   2   2   0   2   2   0   2   0   0   0   2   2   0   2   2   0   0   0   2   0   2   2   2   2   2   2   2   2   2   0   2   0   0   2   0   0   0   2   0   2   0   2   2   0   0   0   0   0   0   0   0   2   0   0   2   0   2   2   0   0   2   2   0   2   0   0   2   0   0
 MK-5-10                0   2   2   0   2   0   2   2   2   2   0   0   0   0   2   0   2   2   0   2   0   2   0   2   0   2   2   0   0   2   0   0   0   2   0   0   2   2   0   2   2   0   0   2   2   0   2   2   2   2   0   2   0   2   2   0   0   0   0   2   0   0   0   2   2   2   2   0   2   2   0   0   0   2   0   0   2   2   0   2   0   0   2   2   2   0   0   0   2   0   2   2   2   2   2   0   2   2   2   2   0   2   2   0   0   0   0   2   0   2   0   2   2   2   2   2   2   2   0   2   0   2   2   2   2   0   2   2   2   2   2   2   2   0   2   2   0   2   0   2   0   2   2   0   2   2   0   0   2   2   0   2   2   2   2   2   2   2   2   2   0   2   0   0   2   0   0   0   2   2   2   0   2   2   0   0   2   0   0   0   0   0   2   0   0   2   0   2   2   0   0   2   2   2   2   0   0   2   0   0
 MK-5-11                0   2   2   0   2   0   2   2   2   2   0   0   2   0   2   0   0   2   2   2   0   2   0   2   0   2   2   0   0   2   0   0   0   2   2   0   0   2   0   2   2   0   0   2   2   0   2   2   0   2   0   2   0   2   2   0   0   0   0   2   0   0   0   2   0   2   2   0   2   2   0   0   0   2   0   0   2   2   0   2   0   0   0   2   2   0   0   2   2   0   2   2   2   2   2   0   2   2   0   2   0   2   2   2   0   0   0   2   0   2   0   2   2   2   2   2   2   2   0   2   0   2   2   2   2   0   2   2   2   2   2   2   2   0   2   2   0   2   2   2   0   2   2   0   2   2   0   0   2   0   0   2   2   2   2   0   2   2   2   2   2   2   0   0   2   0   0   0   2   2   2   2   2   2   0   0   2   0   0   0   0   0   2   0   0   2   0   2   2   0   0   2   2   2   2   0   0   2   0   0
 MK-5-12                2   2   2   0   2   0   2   2   2   2   0   0   2   0   2   0   0   2   2   2   0   2   0   2   0   2   2   0   0   2   0   0   0   2   2   0   2   2   0   2   2   0   0   2   2   0   0   2   0   2   0   2   0   0   0   0   0   0   0   0   0   0   0   2   0   2   2   0   2   2   0   0   0   2   0   0   2   0   0   2   0   0   0   2   2   0   0   2   2   0   2   2   2   2   2   0   2   2   0   2   0   2   2   2   2   2   0   2   0   2   0   2   2   2   2   2   2   2   0   0   0   2   0   2   2   0   2   2   2   2   2   2   2   0   2   2   0   2   2   2   0   0   2   0   0   2   2   0   2   0   0   2   0   2   2   0   2   2   2   2   2   2   0   0   2   0   0   0   2   2   0   2   2   0   0   0   2   0   0   0   0   0   2   0   0   2   0   0   2   0   0   2   2   2   2   2   0   2   0   0
 MK-5-13                2   2   2   2   2   2   2   2   2   2   2   0   2   0   2   0   0   2   2   2   0   2   2   2   0   2   2   0   2   2   0   2   0   2   2   0   2   2   0   2   0   0   0   2   2   0   0   2   0   2   0   2   0   0   0   0   0   0   0   0   0   0   0   2   0   2   2   0   0   2   0   0   0   2   0   0   2   0   0   0   0   2   0   0   2   0   0   2   2   0   2   2   2   0   2   0   2   2   2   2   0   2   2   2   2   2   0   2   0   2   0   2   2   2   2   2   2   2   0   0   0   2   0   2   2   0   2   2   2   2   2   2   2   0   2   2   0   2   2   2   0   0   2   0   0   2   2   0   0   0   0   2   0   2   2   0   2   2   2   2   2   2   0   0   2   0   0   2   2   2   0   2   2   0   0   2   2   2   0   0   0   0   2   0   0   2   2   0   2   0   0   2   2   2   2   2   0   2   0   0
 MK-5-14                2   2   2   2   2   2   2   2   2   0   2   0   2   0   2   0   0   2   2   2   0   2   0   2   0   2   0   0   2   2   0   2   0   2   2   0   2   2   0   2   0   0   0   2   2   0   0   2   0   2   0   2   2   0   0   0   0   0   0   0   0   0   0   2   2   2   2   2   0   2   0   0   0   2   0   0   2   0   0   0   0   2   0   0   2   0   0   0   2   0   2   2   2   0   2   0   2   0   2   2   0   2   2   0   2   2   0   2   0   2   0   2   0   2   2   2   2   2   0   0   0   0   0   2   2   0   2   2   2   2   2   2   2   0   2   2   0   2   2   2   0   0   0   0   0   2   0   0   2   0   0   2   0   2   2   0   2   0   2   2   2   2   0   0   2   0   0   2   2   2   0   2   2   0   0   0   2   2   0   0   2   0   2   0   0   2   2   0   2   0   0   2   2   0   2   2   0   2   2   0
 MK-5-15                2   2   2   2   2   2   2   2   2   0   2   0   2   0   2   0   0   2   2   2   0   2   0   2   2   2   0   0   2   2   0   2   0   2   2   0   2   2   0   2   2   0   0   2   2   0   0   2   0   2   0   2   2   0   0   0   0   0   0   0   0   0   0   2   2   2   2   2   0   2   0   0   2   2   0   0   2   0   0   0   0   2   0   0   2   0   0   0   2   0   2   2   2   0   2   0   2   0   2   2   2   2   2   0   2   2   2   2   0   2   0   2   2   2   2   0   2   0   0   2   0   0   2   2   2   0   2   2   2   2   0   2   2   0   2   2   0   0   2   2   2   0   0   0   0   2   0   2   2   0   0   2   0   2   2   0   2   0   0   2   2   2   0   0   2   0   0   2   2   2   0   2   0   0   0   0   2   2   0   0   2   0   2   0   0   2   2   0   0   0   0   2   2   0   2   2   0   2   2   0
 MK-5-16                2   2   2   2   2   2   2   2   2   0   2   0   2   0   2   0   0   2   2   0   0   2   0   2   2   2   2   0   2   2   0   2   0   2   2   0   2   2   0   0   2   0   0   2   2   0   0   2   0   2   0   2   2   0   0   0   0   0   0   0   0   0   0   2   2   2   2   2   0   2   0   0   2   0   0   0   2   0   0   0   0   2   0   0   2   0   2   0   2   0   2   2   2   0   2   0   2   0   0   2   2   2   2   2   2   2   2   2   0   0   0   0   2   2   0   0   2   0   0   2   0   0   2   2   2   0   2   0   2   2   0   2   0   2   2   2   0   0   2   2   2   0   2   0   0   2   0   2   2   0   2   2   2   2   2   0   2   0   0   2   2   2   0   0   2   0   0   2   2   2   0   2   0   0   0   0   2   2   0   0   2   0   2   0   0   2   2   0   0   0   0   2   2   0   0   2   0   2   2   0
 MK-6-1                 0   0   2   0   0   0   0   0   0   0   2   2   2   0   0   0   0   0   2   2   2   2   2   0   0   0   2   0   0   2   0   2   0   2   2   2   0   2   2   0   0   2   0   2   0   2   0   0   0   2   2   2   2   2   0   2   2   0   0   0   0   0   0   0   2   2   2   0   0   2   2   2   0   2   2   0   0   2   2   2   2   0   0   2   2   0   2   0   2   2   2   2   0   0   0   0   0   2   2   2   0   0   2   0   0   2   2   2   0   2   2   2   0   2   2   0   2   2   0   2   2   0   2   0   2   2   0   2   2   2   0   0   2   0   0   0   2   0   2   2   2   0   0   0   0   2   0   2   2   0   2   0   0   0   2   0   0   2   2   0   2   2   0   0   2   2   0   0   0   0   0   2   0   0   2   0   0   2   2   2   0   0   2   2   0   2   2   0   2   2   2   0   0   2   2   0   0   2   0   2
 MK-6-2                 0   0   2   0   0   2   0   0   0   0   0   0   2   0   0   0   0   0   0   2   2   2   2   2   0   0   2   0   0   2   0   2   0   0   2   2   0   2   2   0   0   2   2   2   0   2   0   0   2   2   2   2   2   2   0   2   2   0   0   0   0   0   0   0   2   2   2   0   0   2   2   2   0   2   2   0   0   2   2   2   2   0   0   2   2   0   2   0   2   2   2   2   0   0   0   0   0   2   2   2   0   0   2   0   0   2   2   2   0   2   2   2   2   2   2   0   2   2   0   2   2   0   2   0   2   2   0   2   2   2   0   0   2   2   0   0   2   0   2   2   2   0   0   0   0   2   0   2   2   0   2   0   0   0   2   0   0   2   2   0   2   2   0   0   2   2   0   0   0   0   0   2   0   0   2   0   0   2   2   2   0   0   2   2   2   2   2   0   2   2   2   0   0   2   2   0   0   2   0   0
 MK-6-3                 0   0   2   0   0   2   2   0   0   0   0   0   2   0   0   0   0   0   0   2   0   0   2   2   0   0   2   0   0   2   0   2   0   0   2   2   0   2   2   2   0   2   2   2   0   2   0   0   2   2   2   2   2   2   2   2   0   0   0   0   0   0   0   0   2   2   2   0   0   2   2   2   0   2   2   2   0   2   2   2   2   0   0   2   2   0   2   0   2   2   2   0   0   0   0   0   0   2   2   2   0   0   2   0   0   2   2   2   0   2   2   2   2   2   2   2   2   2   0   2   2   0   2   0   2   2   0   2   2   2   0   0   2   2   0   0   2   0   2   2   2   0   0   2   0   2   0   2   2   2   2   0   0   2   2   0   0   2   2   0   2   2   0   0   2   2   0   0   0   0   0   2   0   0   2   0   0   2   2   2   0   0   2   2   2   2   2   0   2   2   2   0   0   2   2   0   0   2   2   0
 MK-6-4                 0   0   2   0   0   2   2   0   2   0   2   0   2   0   0   0   0   0   0   2   0   0   2   2   0   0   2   0   0   0   2   2   0   0   2   2   0   2   2   2   0   2   0   2   0   2   2   0   2   2   2   2   2   2   2   2   0   0   0   0   0   0   0   0   2   2   0   0   0   2   2   2   0   2   2   2   2   2   2   2   2   0   0   2   2   0   2   0   2   2   2   0   0   0   0   0   0   2   2   2   0   0   2   0   0   0   2   2   0   2   2   2   2   2   2   2   2   0   0   2   2   2   2   0   2   0   0   2   2   2   0   0   2   2   0   0   2   0   2   2   2   0   0   2   2   2   0   2   2   2   2   2   0   2   2   0   0   2   2   0   2   2   0   0   2   0   0   0   0   0   0   2   0   0   0   0   0   2   2   2   0   0   2   2   2   2   2   0   2   2   2   0   0   2   2   0   0   2   2   0
 MK-6-5                 0   0   2   0   0   2   2   0   2   0   2   0   2   0   0   0   0   0   0   2   0   0   2   0   0   0   2   0   0   0   2   2   0   0   2   2   0   2   2   0   2   2   0   2   0   0   2   0   0   2   2   2   2   2   2   2   0   0   0   0   0   2   0   0   2   2   0   0   0   2   2   2   0   2   2   2   2   2   2   2   2   0   0   2   2   0   2   0   2   2   2   0   0   0   0   0   0   2   2   0   0   0   2   0   0   2   2   2   0   2   2   2   2   2   2   2   0   0   0   2   2   2   2   0   2   0   0   2   2   2   0   0   2   2   0   0   0   0   2   2   2   0   0   2   2   2   0   2   2   2   2   2   0   2   0   0   0   2   2   0   2   2   0   0   2   0   0   0   0   0   0   2   0   0   0   0   0   2   2   2   0   2   2   2   0   2   0   0   2   2   2   0   0   2   2   0   0   2   2   0
 MK-6-6                 0   0   2   0   0   2   0   0   2   0   2   0   2   0   0   0   0   0   0   2   0   0   2   0   2   0   2   0   0   0   2   2   0   0   2   2   0   2   2   0   2   2   0   2   0   0   2   0   0   2   2   2   2   2   2   2   0   0   0   0   2   2   0   0   2   2   0   0   2   2   0   2   0   2   2   2   2   2   0   2   2   0   0   2   2   0   2   0   2   2   2   0   0   0   0   0   0   2   2   0   0   0   2   0   0   2   2   0   0   2   2   2   2   2   2   0   0   0   0   2   2   2   2   2   2   0   0   2   0   2   0   0   2   2   0   2   0   0   2   2   2   0   0   2   2   2   0   2   0   2   0   2   0   2   0   0   0   2   2   0   2   2   0   0   2   0   0   0   0   0   0   2   0   0   0   0   0   2   2   2   2   2   0   2   2   2   0   0   2   2   2   0   2   2   0   0   0   2   2   0
 MK-6-7                 0   0   2   0   0   2   0   0   2   0   2   0   2   0   0   0   2   0   2   2   0   0   2   0   2   2   2   0   2   0   2   0   0   0   2   2   0   2   2   0   0   2   0   2   0   0   2   0   0   2   2   2   2   2   2   2   0   0   0   0   2   2   0   0   2   2   0   0   0   2   0   2   0   2   2   2   0   2   0   2   2   0   0   2   0   0   2   0   2   2   2   0   0   0   2   0   0   2   0   0   0   0   2   0   0   2   2   0   2   2   2   2   2   2   2   0   0   0   0   2   2   2   2   2   2   0   0   2   0   2   0   0   2   2   0   2   0   0   2   2   2   2   0   2   2   2   0   0   2   2   0   2   0   0   0   0   0   2   2   0   2   2   0   0   2   2   0   0   0   2   2   2   0   2   2   0   0   2   2   2   2   2   0   2   2   2   0   0   2   2   2   0   2   2   0   0   2   2   2   0
 MK-6-8                 0   0   2   2   0   2   0   0   2   0   2   0   2   0   0   0   2   0   2   2   0   0   0   0   0   2   2   0   2   0   2   0   0   0   2   2   0   2   2   0   0   2   0   2   0   0   2   0   2   2   2   2   2   2   2   2   0   0   0   0   2   2   0   0   2   2   0   2   0   2   0   2   0   2   2   2   0   0   0   2   2   0   0   2   0   0   2   0   2   0   2   0   0   0   2   2   0   2   0   0   0   0   2   0   0   2   2   0   2   2   2   2   0   2   2   0   0   0   0   2   2   2   2   2   2   0   0   2   0   2   0   0   2   0   0   2   2   0   2   2   0   2   0   2   2   2   0   0   2   2   0   2   0   0   0   0   0   0   2   0   2   0   0   0   2   2   0   0   0   2   2   2   0   2   2   0   0   2   2   0   2   2   0   2   2   2   0   0   2   2   2   0   2   2   0   0   2   2   2   0
 MK-6-9                 0   0   2   2   0   2   0   0   2   0   2   0   2   0   2   0   2   0   2   2   0   0   0   0   0   2   2   0   2   2   2   0   0   0   2   2   0   2   2   0   0   2   0   2   0   0   2   0   2   2   2   2   2   2   2   2   0   0   2   0   2   0   0   0   2   2   0   2   0   2   0   2   0   0   0   2   0   0   0   2   2   0   0   2   0   0   2   0   2   0   2   0   0   0   2   0   0   2   0   0   0   2   2   0   0   2   2   2   2   2   2   2   0   2   2   0   0   0   0   0   2   2   2   2   2   0   2   2   0   2   0   0   2   0   2   2   2   0   2   2   0   2   0   0   2   2   0   0   2   2   0   2   2   0   0   0   0   2   0   2   2   0   0   0   2   2   0   0   0   2   2   2   2   2   0   0   0   2   2   0   2   2   0   2   0   2   0   0   2   2   2   0   2   2   0   0   2   2   2   0
 MK-6-10                2   0   2   2   0   2   0   0   2   2   2   2   2   0   2   0   2   0   2   2   0   0   2   0   0   2   2   0   2   2   2   0   2   0   2   2   0   2   2   0   0   2   0   0   0   0   2   0   2   2   0   2   2   2   2   2   0   0   2   2   2   0   0   0   2   2   0   2   0   0   0   2   0   0   0   2   0   2   0   2   2   0   0   2   0   0   2   0   2   0   2   0   0   0   2   0   0   2   0   0   0   2   2   0   0   2   2   2   2   2   2   2   2   2   2   0   0   0   0   0   2   2   2   2   2   0   2   0   0   2   0   0   2   2   2   2   2   0   2   2   0   2   0   0   2   2   0   0   0   0   0   2   2   0   0   0   0   2   0   2   2   0   0   0   0   2   0   0   2   2   2   2   2   2   0   0   0   2   2   0   2   0   0   0   2   0   2   0   2   2   2   0   2   2   0   2   0   2   2   0
 MK-6-11                2   2   2   0   0   2   0   0   2   2   2   2   2   2   2   0   2   2   2   2   0   0   2   0   0   0   2   0   2   2   2   0   2   0   2   2   0   2   2   0   2   2   0   0   0   0   2   2   2   2   0   2   2   0   0   2   0   0   2   2   2   0   0   0   2   2   0   2   0   0   0   2   0   0   0   2   0   2   0   0   2   2   0   2   2   0   2   2   0   2   2   0   2   0   2   0   0   2   0   2   0   2   2   2   0   2   2   2   2   2   2   2   2   2   2   0   0   0   0   0   2   2   2   2   2   0   2   0   0   2   2   2   2   2   2   2   2   2   2   2   0   2   0   0   2   2   0   0   0   0   0   2   2   0   0   0   0   2   0   2   2   0   0   0   0   2   0   0   2   2   2   2   2   0   0   0   2   2   0   0   2   0   0   0   2   0   2   0   2   2   2   0   2   0   0   0   0   2   2   0
 MK-6-12                2   2   2   0   2   0   0   0   2   2   2   2   2   2   2   2   2   2   2   2   0   0   2   0   2   0   2   0   2   2   2   0   2   0   2   2   0   2   2   0   2   2   2   0   0   0   2   2   2   2   0   2   0   0   2   2   0   2   2   2   0   0   0   0   2   2   0   2   0   0   0   2   0   0   0   2   0   2   2   0   2   2   0   2   2   0   2   2   0   0   2   0   2   0   2   2   0   2   0   2   0   2   2   2   0   2   2   2   2   2   2   2   2   2   2   0   0   0   2   0   2   2   2   2   2   0   2   0   0   2   2   2   2   2   2   2   2   0   2   2   0   2   0   2   2   2   0   0   0   2   0   2   2   0   0   0   0   2   0   2   2   0   0   0   0   2   0   0   2   2   0   2   2   0   0   0   2   2   0   2   2   2   0   0   2   0   2   0   2   2   2   0   2   0   0   2   0   2   2   2
 MK-6-13                2   2   2   0   2   0   0   2   2   2   2   2   2   2   2   2   2   2   2   2   0   0   0   0   2   0   2   0   2   2   2   0   2   2   2   2   2   2   2   0   2   0   2   0   0   0   2   2   2   2   0   2   0   0   2   2   2   2   2   0   0   0   0   0   2   2   0   0   0   0   0   2   0   0   0   2   0   2   2   0   2   0   0   0   2   0   2   2   0   0   2   0   2   0   2   2   0   2   0   2   0   2   2   2   0   2   2   2   2   2   2   2   2   2   2   2   0   0   2   0   2   0   2   2   2   2   2   0   0   2   2   2   2   2   2   2   2   0   2   2   0   2   0   0   2   2   0   0   0   0   0   2   2   0   0   0   2   2   0   0   2   0   2   0   0   2   2   0   2   2   0   2   2   0   0   0   2   2   0   2   2   2   0   0   2   0   0   2   2   2   2   0   2   0   0   2   0   2   2   2
 MK-6-14                2   2   0   0   0   0   0   2   2   2   2   2   2   2   2   2   2   2   2   2   0   0   0   0   2   0   2   0   2   2   2   0   2   2   0   2   2   2   2   0   2   0   2   0   0   0   2   2   0   2   0   2   0   0   2   2   2   2   0   0   0   0   0   0   2   2   0   0   0   0   0   2   0   0   0   2   0   0   2   0   2   2   0   0   2   0   2   2   0   0   2   0   2   0   2   2   0   2   0   2   0   2   0   2   0   2   2   2   2   2   2   2   2   2   2   2   0   0   2   0   2   0   2   2   2   2   2   0   0   2   2   2   2   2   2   2   2   0   2   0   0   2   0   0   2   2   0   2   0   0   0   2   2   0   0   0   2   2   0   0   2   0   2   0   0   2   2   0   2   2   0   2   2   0   0   0   2   2   0   2   2   2   0   0   2   0   0   2   2   0   2   0   2   0   0   2   0   0   2   2
 MK-6-15                2   2   0   0   0   0   0   2   2   2   2   2   2   2   0   2   2   2   2   2   0   0   0   0   2   0   2   2   2   2   2   0   2   2   0   2   0   2   2   0   2   0   2   0   0   2   2   2   0   2   0   2   0   0   2   0   2   2   0   0   0   0   0   0   2   2   0   0   0   0   0   2   0   0   2   2   0   0   2   0   0   2   0   0   2   0   2   2   2   0   0   0   2   0   2   2   0   2   0   2   0   2   0   2   0   2   2   2   2   2   2   2   2   2   2   2   0   0   2   0   2   2   2   2   2   2   0   0   0   2   2   2   2   0   0   2   2   0   2   0   0   2   0   0   2   2   0   2   0   0   0   2   2   0   0   0   2   2   0   0   0   0   2   0   0   0   2   0   2   2   0   2   2   2   0   2   2   2   0   2   2   2   0   0   2   0   0   2   2   0   2   0   2   0   0   2   0   0   2   2
 MK-6-16                2   2   2   0   0   0   0   2   2   2   0   2   2   2   0   2   2   2   2   2   2   0   0   0   2   0   2   2   0   0   2   0   2   2   0   2   0   0   2   0   2   0   2   2   0   0   2   2   0   2   0   2   0   2   2   0   2   2   0   0   0   0   0   0   2   2   2   0   0   0   0   2   0   0   0   2   0   0   2   0   0   2   0   0   2   0   2   2   2   0   0   0   2   0   2   2   0   2   0   2   2   0   0   2   0   2   0   2   2   2   2   2   2   2   2   2   0   0   2   0   2   2   2   2   2   2   0   0   0   2   2   2   2   0   0   2   0   0   2   0   0   2   0   0   2   2   0   2   0   0   0   2   2   0   2   0   2   2   0   0   0   2   2   0   0   0   2   0   2   2   0   2   0   2   0   2   2   2   0   2   2   2   0   0   2   0   0   2   2   0   2   0   2   0   0   2   0   0   2   2
 
!****************************************** Phenotypic Data **********************************************************
!-100.0 is resevred for missing phenotype
SimulatedTrait1        15.1512   13.0759   13.3118   14.1324   15.6824   17.2563   13.7068   14.4014   13.0177   14.3421   15.9277   14.3455   14.4990   16.4324   13.1143   14.7654   15.6876   14.9325   13.3049   16.1140   14.9518   15.1177   15.6084   14.5812   15.8272   14.7708   14.6041   16.9692   15.0875   14.3107   15.9086   17.0644   15.9179   15.1749   16.0635   13.5413   15.4166   16.5372   11.6453   14.8941   14.8074   15.6096   17.2246   15.4006   16.7988   14.2482   14.3145   13.4777   15.1478   12.6040   13.2031   16.5881   13.5756   16.8422   11.9090   14.4565   15.5300   14.4640   12.6516   14.3272   16.5665   14.8357   16.6185   13.6611   13.2105   15.4156   14.0986   13.1231   17.6765   14.6775   13.5796   14.3898   13.6274   15.0228   13.5582   14.4496   13.7796   14.2889   14.4539   16.7142   16.9657   15.2750   14.6818   15.5908   15.5528   14.1517   14.6608   12.8928   16.4634   14.2269   14.2153   13.0512   13.2798   15.9388   13.8643   13.9455   15.8361   18.2204   16.1585   17.0259   13.9927   13.8991   14.8702   16.0597   15.9319   14.4016   16.2910   15.5883   18.4203   15.1832   13.3826   16.5728   14.1830   14.9281   13.4596   12.6019   16.8849   12.4929   14.4717   16.4140   15.3010   15.1183   15.1520   14.5810   14.1752   15.5850   13.8001   13.2102   15.4251   15.4230   15.9826   14.9896   17.0148   13.1214   15.7353   15.0842   12.7075   14.3496   15.7881   12.9432   15.0116   14.9079   15.8133   13.5066   16.6769   15.7990   15.5566   14.6689   16.2840   15.1240   14.2659   13.5654   15.9230   13.5685   17.3828   17.0115   14.6431   15.9107   13.2502   16.2132   14.6816   15.6915   16.8471   12.5668   18.1174   15.1070   15.6216   18.4344   14.6682   15.2475   14.3894   15.6047   14.4786   14.3060   14.1761   16.2200   13.8913   16.2608   14.2414   15.8445   16.4622   17.8521   15.0500   13.6975   16.8371   13.9335   16.7776   14.7176   13.7939   12.7427   16.6430   16.4056   13.1797   15.5776   17.7306   16.2489   15.7006   18.2469   13.2672   13.7083
SimulatedTrait2        10.7740   10.7464   10.0790    9.5436    9.5718    8.5688   10.6322    9.8224   10.1196   10.1787    9.7258   10.1390   10.5970    8.6262   10.2935   10.8848   10.8900    9.2513   10.1052   11.2569    9.3048   10.4232    9.0687   10.3601    9.1847   10.8869   10.8622    9.4904    9.6409   10.8350   10.0305    8.7142    8.9120   10.3656   10.6526   10.3946   10.7198    9.1899   10.2993   10.0134    9.3853    9.3109    8.9124    9.7799    9.0216   10.7736    9.0347   10.3629    9.4048    9.9524   11.3174    8.9568   10.6727    9.0691    9.9568   10.3649    9.9028   10.7351   11.4220   10.3771    9.3815    9.7568    9.5370   10.8815   10.3455   10.4181   11.2840   10.2041    9.1661   11.3538    9.9710   10.4584   11.0192   10.1673   10.8159   10.8881    9.1107    9.5361   10.1022    9.8896    9.5647   10.0999   10.2813   10.6299    8.9566   10.1136   10.5775    9.8256    9.9345   10.7031   10.1646    9.1513   10.2826    8.6806   10.6301   10.4731   10.6994    9.6101    9.2836    9.6213   10.4956   11.0188    9.2996    9.2350    9.4424    9.5811    9.7450    9.6035    8.8737    9.5567    9.0034    9.1859   10.2641   11.2795    9.8400   10.5994    8.8314   10.5325   11.0203    9.6277    9.7900    9.9899   10.0005   10.0688   10.1168    8.6959   10.6730   10.4253    9.7670    8.6117   11.3956    9.6438    9.9663    8.9813    9.3938   10.6517   10.4819   10.7515    9.1511    9.9259   10.5280   10.2966   11.6543   10.4405    9.3996    9.1509    8.9156   10.4695    9.6845   10.0772   10.5093   10.5860    9.8921    9.4487    9.2751    9.8606   11.0897    9.5695   10.0776    9.8503   10.1133    8.7356   10.1900   10.5213    9.2966   10.9066    8.8555    9.8549   10.6139    9.2863   10.7119   11.0423   11.0819   10.1426   10.5691    8.9874   10.3563    9.8462    9.3636    9.5103    9.6583    9.6684    9.7351   10.9306    9.1290   11.0374   10.0803   10.0347    9.8778    9.9729    9.2922    9.6338   11.5796    9.4847    9.1507    9.6455   10.0561    9.4847   10.0832   10.6321
 
