# Supplementary material for: Inclusive Composite Interval Mapping of QTL by Environment Interactions in Biparental Populations
Source: PLoS One. 2015 Jul 10;10(7):e0132414. doi: 10.1371/journal.pone.0132414 (PMC4498613; doi:10.1371/journal.pone.0132414)
Supplement: S5 File — (ZIP) [file pone.0132414.s005.zip › H=0.5/L1/run_00056.met]

!**********************Note: lines staring with "!" are remarks and will be ignored in the program********************
!*********************************General Information**********************************
!Assuming F1 = P1 x P2, populations available in QTL IciMapping are: 
!  1, P1BC1F1 = P1 x F1, the first backcrossing where P1 is used as the recurrent parent;
!  2, P2BC1F1 = P2 x F1, the first backcrossing where P2 is used as the recurrent parent;
!  3, F1DH, F1-derived doubled haploids; 
!  4, RIL or F1RIL, recombination inbred lines through the repeated selfing of F1;
!  5, P1BC1RIL, recombination inbred lines through the repeated selfing of P1BC1F1;
!  6, P2BC1RIL, recombination inbred lines through the repeated selfing of P2BC1F1;
!  7, F2, the selfing generation of F1;
!  8, F3, the selfing generation of F2;
!  9, P1BC2F1, the second backcrossing where P1 is used as the recurrent parent; 
! 10, P2BC2F1, the second backcrossing where P2 is used as the recurrent parent;
! 11, P1BC2RIL, recombination inred lines through the repeated selfing of P1BC2F1; 
! 12, P2BC2RIL, recombination inred lines through the repeated selfing of P2BC2F1; 
! 13, P1BC1F2, the selfing generation of P1BC1F1; 
! 14, P2BC1F2, the selfing generation of P2BC1F1; 
! 15, P1BC2F2, the selfing generation of P1BC2F1; 
! 16, P2BC2F2, the selfing generation of P2BC2F1; 
! 17, P1BC1DH, P1BC1F1-derived doubled haploids; 
! 18, P2BC1DH, P2BC1F1-derived doubled haploids; 
! 19, P1BC2DH, P1BC2F1-derived doubled haploids; 
! 20, P2BC2DH, P2BC2F1-derived doubled haploids; 
   3      !Mapping Population (see remarks above)
   2      !Mapping Function (1 for Kosambi; 2 for Haldane; 3 for Morgan)
   2      !Marker Space Type (1 for intervals; 2 for positions)
   1      !Marker Space Unit(1 for centiMorgans; 2 for Morgan)
   6      !Number of Chromosomes (or Linkage Groups)
 200      !Size of the mapping population
   2      !Number of environments
 
!***************************************** Chromosomes and Linkage Maps **********************************************
!Chromosome                 NumMarkers
-CH1                        16
-CH2                        16
-CH3                        16
-CH4                        16
-CH5                        16
-CH6                        16
!Linkage map (Marker name followed by position or the interval length)
 MK-1-1                1     0.000
 MK-1-2                1    10.000
 MK-1-3                1    20.000
 MK-1-4                1    30.000
 MK-1-5                1    40.000
 MK-1-6                1    50.000
 MK-1-7                1    60.000
 MK-1-8                1    70.000
 MK-1-9                1    80.000
 MK-1-10               1    90.000
 MK-1-11               1   100.000
 MK-1-12               1   110.000
 MK-1-13               1   120.000
 MK-1-14               1   130.000
 MK-1-15               1   140.000
 MK-1-16               1   150.000
 MK-2-1                2     0.000
 MK-2-2                2    10.000
 MK-2-3                2    20.000
 MK-2-4                2    30.000
 MK-2-5                2    40.000
 MK-2-6                2    50.000
 MK-2-7                2    60.000
 MK-2-8                2    70.000
 MK-2-9                2    80.000
 MK-2-10               2    90.000
 MK-2-11               2   100.000
 MK-2-12               2   110.000
 MK-2-13               2   120.000
 MK-2-14               2   130.000
 MK-2-15               2   140.000
 MK-2-16               2   150.000
 MK-3-1                3     0.000
 MK-3-2                3    10.000
 MK-3-3                3    20.000
 MK-3-4                3    30.000
 MK-3-5                3    40.000
 MK-3-6                3    50.000
 MK-3-7                3    60.000
 MK-3-8                3    70.000
 MK-3-9                3    80.000
 MK-3-10               3    90.000
 MK-3-11               3   100.000
 MK-3-12               3   110.000
 MK-3-13               3   120.000
 MK-3-14               3   130.000
 MK-3-15               3   140.000
 MK-3-16               3   150.000
 MK-4-1                4     0.000
 MK-4-2                4    10.000
 MK-4-3                4    20.000
 MK-4-4                4    30.000
 MK-4-5                4    40.000
 MK-4-6                4    50.000
 MK-4-7                4    60.000
 MK-4-8                4    70.000
 MK-4-9                4    80.000
 MK-4-10               4    90.000
 MK-4-11               4   100.000
 MK-4-12               4   110.000
 MK-4-13               4   120.000
 MK-4-14               4   130.000
 MK-4-15               4   140.000
 MK-4-16               4   150.000
 MK-5-1                5     0.000
 MK-5-2                5    10.000
 MK-5-3                5    20.000
 MK-5-4                5    30.000
 MK-5-5                5    40.000
 MK-5-6                5    50.000
 MK-5-7                5    60.000
 MK-5-8                5    70.000
 MK-5-9                5    80.000
 MK-5-10               5    90.000
 MK-5-11               5   100.000
 MK-5-12               5   110.000
 MK-5-13               5   120.000
 MK-5-14               5   130.000
 MK-5-15               5   140.000
 MK-5-16               5   150.000
 MK-6-1                6     0.000
 MK-6-2                6    10.000
 MK-6-3                6    20.000
 MK-6-4                6    30.000
 MK-6-5                6    40.000
 MK-6-6                6    50.000
 MK-6-7                6    60.000
 MK-6-8                6    70.000
 MK-6-9                6    80.000
 MK-6-10               6    90.000
 MK-6-11               6   100.000
 MK-6-12               6   110.000
 MK-6-13               6   120.000
 MK-6-14               6   130.000
 MK-6-15               6   140.000
 MK-6-16               6   150.000
!*********************************** Marker Types ********************************************************************
!Co-dominant marker: When heterozygote F1 is present, P1 is coded as 2, F1 is coded as 1, and P2 is coded as 0; Otherwise, P1 is coded as 2, and P2 is coded as 0. 
!Dominant marker: When heterozygote F1 is present, P1 and F1 are coded as 12, and P2 is coded as 0; Otherwise, P1 is coded as 2, and P2 is coded as 0.  
!Recessive markers: When heterozygote F1 is present, P1 is coded as 2, and F1 and P2 are coded as 10; Otherwise, P1 is coded as 2, and P2 is coded as 0. 
!Missing marker is coded as -1. 
 MK-1-1                 2   0   2   2   2   2   0   2   2   2   2   0   0   2   2   2   2   2   2   0   2   2   0   0   0   0   2   0   2   2   0   2   0   2   0   2   2   2   2   2   2   2   0   0   2   2   0   2   0   2   2   0   2   2   2   0   2   0   2   2   2   0   2   0   0   0   0   2   0   0   2   0   2   0   2   0   2   0   2   2   0   2   0   0   2   0   0   2   0   0   0   0   0   2   0   0   0   0   2   2   0   0   0   0   2   2   2   2   0   0   0   0   2   0   2   0   0   2   2   2   0   2   0   2   2   2   2   0   2   0   0   2   0   2   0   2   2   2   0   0   0   0   0   0   0   0   0   0   0   2   2   2   2   2   2   0   0   2   0   0   0   2   0   0   2   0   2   0   2   2   0   0   0   0   2   0   0   0   2   0   0   0   2   0   0   2   2   0   2   2   2   0   2   2   0   2   0   0   2   0
 MK-1-2                 2   0   2   2   2   2   0   2   2   2   2   0   0   2   2   2   0   2   2   0   2   2   0   0   0   0   2   0   2   2   0   2   0   2   0   2   2   2   2   0   2   2   0   0   2   0   0   2   0   2   2   0   2   2   0   0   2   0   2   2   2   0   2   0   0   0   0   2   0   0   2   2   2   2   2   0   2   0   2   2   0   2   0   0   2   0   0   0   0   0   0   0   0   2   0   0   2   0   2   2   0   0   0   0   2   0   2   2   0   0   0   0   0   0   2   0   0   2   2   2   2   2   0   0   2   2   2   0   2   0   0   2   0   2   2   2   2   2   0   2   0   0   0   0   0   0   0   2   0   2   2   2   2   2   2   0   2   2   0   0   0   2   2   0   2   0   2   0   2   2   0   0   0   0   0   0   0   0   2   0   0   0   2   0   0   2   0   0   2   2   2   0   2   2   0   2   0   0   2   0
 MK-1-3                 2   0   0   2   2   2   0   2   2   2   2   0   0   2   2   2   2   2   2   0   2   2   0   0   0   0   2   0   2   2   0   2   0   2   2   2   2   2   2   0   2   2   0   0   2   2   0   2   0   2   2   0   2   2   0   0   2   0   2   2   0   0   2   0   0   0   0   2   0   0   2   2   2   2   2   0   2   0   2   2   0   2   0   0   2   2   0   0   0   0   0   0   0   2   0   0   2   0   2   2   0   0   0   0   2   0   0   2   0   0   0   0   0   0   2   0   0   2   2   2   2   2   2   2   2   2   2   0   0   0   0   2   0   2   2   2   2   2   0   2   0   0   0   0   0   0   0   2   0   2   2   2   2   2   2   0   2   2   0   2   0   2   2   0   2   0   2   2   2   2   2   0   0   0   0   0   0   0   2   0   0   0   2   0   0   2   2   0   2   2   0   0   0   2   0   0   0   0   2   0
 MK-1-4                 2   0   0   2   2   2   0   0   2   0   2   0   0   2   0   2   2   2   2   0   2   2   0   0   0   0   2   2   2   0   0   2   0   2   2   2   2   2   2   0   2   2   0   0   2   0   0   2   0   2   2   0   2   2   0   0   2   0   2   2   0   0   2   2   0   0   2   2   0   0   2   2   2   2   2   0   2   0   2   2   0   2   0   2   2   2   0   0   0   2   0   0   2   2   0   0   2   0   2   2   2   0   0   0   2   0   0   2   0   0   0   0   0   0   2   0   0   2   2   2   2   2   2   2   0   2   2   0   0   0   0   2   0   0   2   2   2   2   0   2   0   0   0   0   0   0   2   2   2   2   2   2   2   2   2   0   0   2   0   2   0   2   2   0   2   0   2   2   2   2   2   2   0   0   0   0   0   0   2   0   0   0   2   0   0   2   2   0   2   2   0   0   0   2   0   0   0   2   2   0
 MK-1-5                 2   0   0   2   2   2   2   0   2   0   2   0   0   2   0   2   2   0   2   0   2   2   0   0   0   0   2   2   2   0   2   2   0   2   2   2   2   2   2   0   2   2   0   0   2   0   0   2   0   2   2   0   2   0   0   0   2   0   0   2   0   0   0   2   0   0   2   0   0   0   2   0   2   2   2   0   2   0   2   0   0   2   0   2   2   2   0   0   0   2   0   0   2   2   0   0   2   0   2   2   2   0   0   0   2   0   0   2   0   0   0   0   0   0   0   0   0   2   2   0   2   2   2   2   0   2   2   0   2   0   0   0   0   0   2   2   2   2   0   0   0   0   2   0   0   2   2   2   2   2   2   2   0   2   2   0   0   2   0   2   0   2   2   0   2   0   0   2   2   2   0   2   0   0   0   0   0   0   2   0   0   0   2   0   2   2   0   0   0   2   0   0   0   2   0   0   0   2   2   0
 MK-1-6                 2   0   0   2   2   2   2   0   2   0   2   0   0   2   0   2   2   0   2   0   0   2   0   0   0   0   2   2   2   0   2   2   0   2   2   2   2   2   2   0   2   2   0   0   2   0   2   2   0   0   2   0   2   0   0   0   2   0   2   2   0   0   0   2   2   0   0   0   0   0   0   0   2   0   2   0   2   0   2   0   0   2   0   2   2   2   0   2   2   2   0   0   2   2   2   0   2   0   2   0   0   0   0   0   2   0   0   2   0   0   0   0   0   0   0   0   0   2   2   0   2   2   2   2   0   2   2   0   0   0   0   0   0   2   2   0   0   2   0   0   0   0   2   0   0   2   2   2   2   2   2   2   0   2   2   0   0   2   0   2   0   0   2   0   0   0   0   2   2   2   0   2   0   0   2   0   0   0   2   0   0   0   2   0   2   2   0   2   0   2   0   0   0   2   0   0   2   0   2   0
 MK-1-7                 2   0   0   2   2   2   2   0   2   0   2   0   0   2   0   2   2   0   2   0   0   2   0   0   0   0   2   2   2   0   2   2   0   2   2   2   2   2   2   0   2   2   0   0   0   0   2   2   0   0   2   0   2   0   0   0   2   0   2   2   0   0   0   2   2   0   0   0   2   0   0   0   2   2   0   0   2   0   0   0   0   2   0   2   0   2   0   0   0   0   0   2   2   2   2   0   2   0   2   0   0   0   0   0   2   0   0   2   0   2   0   0   0   0   0   0   0   2   2   0   2   2   2   2   0   2   2   0   0   0   0   0   0   2   2   2   0   2   0   0   0   0   2   2   0   2   2   2   2   2   2   2   0   2   2   0   0   2   0   2   0   0   0   2   0   0   0   2   2   2   0   2   0   0   2   2   0   0   2   0   0   0   2   0   2   2   0   2   0   2   0   0   0   2   0   0   2   0   2   0
 MK-1-8                 2   0   2   2   2   2   2   0   0   0   2   0   0   2   0   2   2   0   0   0   0   2   0   0   0   0   2   2   2   0   2   2   0   2   2   2   2   2   2   0   2   0   0   0   2   0   2   2   2   2   2   0   2   0   0   0   2   0   2   2   0   0   0   2   2   0   0   0   2   0   2   0   2   2   0   0   0   0   0   0   0   2   0   2   0   2   0   0   0   0   0   2   2   2   2   0   2   0   0   0   0   2   0   0   2   0   0   2   0   2   0   0   2   0   0   0   0   2   2   0   2   2   2   2   0   2   2   0   0   0   0   0   0   2   2   2   0   2   0   0   0   2   2   2   0   2   0   0   2   2   2   2   0   2   2   0   0   0   0   2   0   0   2   2   0   0   0   2   2   2   0   0   0   0   2   0   0   0   2   0   0   0   2   0   2   2   0   2   0   0   2   0   0   2   0   0   0   0   2   0
 MK-1-9                 2   0   2   2   2   2   2   0   0   0   2   0   0   2   0   2   2   0   0   0   0   2   0   2   0   0   2   2   2   0   2   2   0   2   2   2   0   2   0   0   2   0   0   0   2   0   2   2   2   2   2   0   2   0   0   0   2   0   2   2   0   0   0   2   2   0   0   0   2   0   2   0   2   2   0   0   0   0   0   0   2   2   0   2   0   2   0   0   0   0   0   2   2   2   2   2   2   2   2   0   0   2   0   0   2   0   0   2   0   2   0   0   2   0   0   0   0   2   2   0   2   2   2   2   0   0   2   0   0   0   0   0   0   2   2   2   0   2   0   0   0   2   2   2   0   2   0   0   2   2   2   2   2   0   2   0   0   0   0   2   0   0   0   2   0   0   2   2   2   2   2   0   0   0   2   0   0   0   2   0   0   0   2   0   2   2   2   2   0   0   2   0   0   2   0   0   0   0   2   2
 MK-1-10                2   0   0   0   2   2   2   2   0   0   2   0   0   0   0   2   2   0   0   0   0   2   0   2   0   0   2   2   2   0   2   2   0   2   2   2   0   2   0   2   2   0   2   0   2   0   0   0   2   2   2   0   2   0   0   0   2   0   2   2   0   0   0   0   2   0   0   0   0   2   2   0   2   2   0   2   0   0   0   0   2   2   0   2   0   2   0   2   0   0   0   0   2   2   2   2   2   2   2   0   0   2   0   0   2   2   0   2   0   0   0   0   2   0   0   0   0   2   2   0   2   2   2   2   2   0   2   0   0   0   0   0   0   2   2   2   0   2   0   2   0   2   2   0   0   0   0   2   2   2   2   2   2   0   2   0   0   0   0   2   0   0   0   2   0   0   2   2   2   2   2   0   2   0   0   0   2   0   2   0   0   0   2   0   2   2   2   2   0   0   0   0   0   2   0   0   0   0   2   2
 MK-1-11                2   0   0   0   2   2   2   2   0   0   2   0   0   2   0   2   2   0   0   0   0   2   0   2   0   0   2   2   2   0   2   2   0   2   2   2   0   2   0   2   2   2   2   0   2   0   0   0   2   2   2   0   2   0   0   2   2   0   0   2   0   0   0   2   2   0   0   0   0   2   2   0   2   2   2   2   0   0   0   0   2   2   0   2   0   2   0   2   0   0   0   0   2   2   2   2   2   2   2   0   0   2   2   0   2   2   0   2   0   0   0   0   2   0   0   0   0   2   2   2   2   2   2   2   2   0   2   0   0   0   0   0   0   2   2   2   0   2   2   2   0   2   2   0   2   0   0   2   2   2   0   2   0   0   2   0   0   0   0   2   0   0   0   2   2   0   2   0   2   2   2   0   2   0   0   0   2   0   2   0   0   0   2   0   2   2   2   0   0   0   0   2   0   0   0   0   0   2   2   2
 MK-1-12                2   0   2   0   2   0   2   2   0   0   2   0   0   2   0   2   0   0   0   0   0   2   0   2   0   0   2   2   2   0   2   2   2   2   2   2   0   0   0   2   2   2   0   0   2   0   0   0   2   2   2   0   2   0   0   2   2   0   0   2   0   2   0   2   0   0   0   0   0   2   2   2   2   2   2   2   0   2   0   0   2   2   0   2   0   2   0   2   0   0   0   0   2   2   2   2   2   2   2   0   0   2   2   2   2   2   0   2   0   0   0   0   2   0   0   0   0   2   2   2   2   2   2   2   2   0   2   0   0   0   0   0   0   2   2   2   0   2   2   2   0   2   2   0   2   0   0   2   2   2   0   2   0   0   2   0   0   0   0   2   2   0   0   2   2   0   2   0   2   2   2   0   2   0   0   0   2   0   0   0   0   0   2   0   2   2   2   0   2   2   2   2   0   0   0   0   0   2   2   2
 MK-1-13                2   0   2   0   2   0   2   2   0   0   2   0   0   0   2   2   0   0   2   0   0   2   0   2   0   0   0   2   2   2   2   2   2   2   2   2   0   2   0   2   2   2   0   2   2   0   0   0   2   2   2   0   2   0   0   2   2   0   0   2   0   2   0   2   2   0   0   0   0   2   2   2   2   2   2   2   0   2   0   0   2   2   2   2   0   2   0   2   0   0   0   0   2   2   2   2   2   2   0   0   0   0   2   2   2   2   2   2   0   0   0   0   0   0   0   0   0   2   2   0   2   2   0   0   2   2   2   0   0   0   0   0   0   2   2   2   0   2   2   0   0   2   2   2   2   0   0   0   2   2   0   2   0   0   2   0   0   0   0   2   2   0   0   0   2   0   2   0   2   2   2   0   2   0   0   0   2   0   0   0   0   0   2   0   2   2   2   0   2   2   2   2   2   0   0   0   0   2   2   2
 MK-1-14                2   0   2   0   2   2   2   2   2   0   2   2   0   0   2   2   0   0   2   0   0   2   0   2   0   0   0   2   2   2   2   0   0   0   2   2   0   2   2   2   2   2   0   2   2   0   0   0   2   2   2   0   2   0   0   2   2   0   0   2   0   2   0   2   2   0   0   0   0   2   2   2   2   2   2   2   0   2   0   0   2   2   2   0   0   2   0   2   0   0   0   0   0   2   2   2   2   2   0   0   2   0   0   2   2   2   2   2   0   0   0   0   0   0   0   0   0   2   2   0   2   2   0   0   2   0   2   0   0   0   2   0   0   2   2   2   0   2   2   0   0   2   2   0   2   2   0   0   2   2   0   2   0   0   2   0   0   0   0   2   2   0   0   0   2   0   2   0   0   2   2   0   2   0   0   0   2   2   0   0   0   0   2   0   2   2   2   0   2   0   2   2   2   0   0   0   0   0   2   2
 MK-1-15                2   0   2   0   2   2   2   2   2   0   2   2   0   2   2   2   0   0   0   0   0   2   0   2   0   0   0   2   2   2   0   0   0   0   2   2   0   2   0   2   2   2   0   2   2   0   0   0   2   2   2   0   2   0   0   2   2   0   0   2   0   2   0   2   2   0   0   0   0   2   2   2   2   2   2   2   2   2   0   2   2   2   2   0   0   2   0   2   0   0   0   0   0   2   2   2   2   2   0   0   2   0   0   2   2   2   2   2   0   0   0   0   0   2   0   0   0   2   2   0   2   2   0   0   2   0   2   0   0   0   2   0   0   2   2   2   0   2   2   2   0   2   2   0   2   2   0   0   2   2   0   2   0   0   2   0   0   0   0   2   2   0   0   0   2   2   2   0   0   2   2   0   2   0   0   0   0   2   0   0   0   0   2   0   2   2   0   0   0   0   0   2   2   0   0   0   0   0   2   2
 MK-1-16                2   0   2   0   2   2   2   2   2   0   2   2   0   2   2   2   0   0   2   0   0   2   0   2   0   0   0   2   2   2   0   0   0   0   0   2   0   2   0   2   2   2   2   2   2   0   0   0   2   2   2   0   2   0   0   2   2   0   0   2   0   2   0   2   2   0   0   0   0   2   2   0   2   2   2   2   2   0   0   2   2   2   2   0   0   2   0   2   2   0   0   0   0   2   0   2   2   2   0   0   2   0   0   2   2   2   2   2   0   0   0   0   0   2   0   0   0   2   2   0   2   2   0   0   2   0   2   0   0   0   2   2   0   2   2   2   0   2   2   2   0   2   0   0   2   2   0   0   2   2   0   2   0   0   2   0   0   0   0   2   2   0   0   0   2   2   2   0   0   2   0   0   0   0   0   0   0   2   0   0   0   2   2   0   2   2   0   0   0   0   0   2   0   0   0   0   0   0   2   2
 MK-2-1                 0   2   0   0   0   2   2   2   0   0   2   2   0   2   2   2   0   0   0   2   0   0   0   2   2   2   2   0   0   0   2   2   0   2   2   0   2   2   2   2   0   0   0   2   0   2   2   0   2   2   0   2   0   0   2   2   2   2   0   0   2   0   2   0   0   0   0   2   0   0   2   2   2   0   2   0   2   2   0   0   0   2   2   2   0   0   0   0   0   2   0   2   2   2   2   2   0   0   0   0   0   2   0   0   0   0   2   0   0   0   2   0   2   2   2   2   0   2   0   0   0   0   2   2   2   0   2   2   2   0   2   2   2   2   0   0   2   2   2   0   2   0   2   2   0   0   2   2   0   2   0   2   2   0   0   2   0   0   2   2   2   2   0   0   0   0   2   0   2   2   0   0   2   2   2   0   0   2   2   2   2   0   0   0   0   0   2   2   0   0   0   0   0   2   2   0   2   0   2   2
 MK-2-2                 0   0   0   0   2   2   2   2   0   0   2   2   0   2   2   2   0   0   0   2   2   0   2   2   2   2   2   0   0   0   2   2   0   2   2   2   2   0   2   2   0   0   0   2   0   2   2   0   2   2   2   2   0   0   2   2   2   2   0   0   2   0   2   0   0   0   0   2   0   2   2   2   2   0   2   0   2   2   0   0   0   2   2   0   0   0   0   0   0   2   0   0   2   2   2   2   0   0   0   0   0   2   2   0   0   0   2   0   0   0   2   0   2   2   2   2   0   0   0   0   0   0   2   2   2   0   2   0   2   0   2   2   2   2   2   0   2   2   2   0   2   0   2   2   0   0   2   2   0   2   0   2   2   0   0   2   0   0   2   2   2   2   0   0   0   0   2   0   2   2   0   0   2   0   2   2   0   2   2   2   2   0   0   0   2   0   2   2   0   0   0   0   0   2   2   0   2   0   2   0
 MK-2-3                 0   0   0   0   2   2   2   2   0   0   2   2   0   2   2   2   0   0   0   2   2   0   2   2   2   0   2   0   0   2   2   2   0   2   2   0   2   0   2   2   2   0   0   2   0   2   2   0   2   2   2   2   0   2   2   2   2   2   0   0   2   2   2   0   0   0   0   2   0   2   0   2   2   0   2   2   0   2   0   0   0   2   2   0   0   0   0   0   0   2   0   2   2   0   2   2   0   0   0   0   0   2   2   0   0   0   2   0   0   0   0   0   2   2   2   2   0   0   0   0   0   0   2   2   2   0   2   0   2   0   0   2   0   2   2   0   2   2   2   0   2   0   0   2   0   0   2   2   0   2   0   0   2   0   0   2   0   0   2   2   2   0   0   0   0   2   2   0   2   2   2   0   2   2   2   2   0   2   2   2   2   0   0   0   2   0   2   2   0   0   0   0   0   2   2   0   0   0   2   0
 MK-2-4                 0   2   0   0   2   2   2   2   0   0   2   0   0   2   2   2   0   0   2   0   2   0   2   2   2   0   2   0   0   2   2   0   0   2   2   0   2   0   0   2   2   0   0   2   0   2   2   0   2   2   2   2   0   2   2   2   2   2   0   0   2   2   2   0   0   0   0   2   0   0   0   2   2   0   2   2   0   2   0   0   0   2   2   0   0   0   0   0   0   2   0   2   2   0   2   2   0   0   0   0   0   2   2   0   0   0   2   0   0   0   0   0   2   2   2   2   0   0   0   0   0   2   0   2   2   0   2   0   2   0   0   2   0   2   2   0   2   2   2   0   2   2   0   2   0   0   2   2   2   2   0   0   2   0   0   2   2   0   2   2   2   0   0   0   0   2   2   0   2   0   2   0   2   2   2   2   0   2   2   2   0   0   2   0   2   0   2   2   0   0   0   0   0   2   0   0   0   2   2   0
 MK-2-5                 0   2   0   0   2   2   2   2   0   0   2   0   0   2   2   2   0   0   2   0   2   0   0   2   2   0   2   0   0   2   2   0   0   2   2   0   2   0   0   2   2   0   0   2   2   2   2   0   2   0   2   2   0   2   2   2   2   2   0   0   2   2   2   0   0   0   0   2   0   0   0   2   2   0   2   0   0   2   0   0   2   2   2   0   0   0   2   0   0   0   0   2   2   0   2   2   0   0   0   0   0   2   2   0   0   0   2   0   0   0   0   0   2   2   2   2   0   0   2   0   0   2   2   2   2   0   2   0   0   0   0   2   0   2   2   0   2   2   2   0   2   2   0   2   0   0   2   2   2   2   0   0   2   0   0   2   2   0   2   2   2   0   0   2   0   2   2   0   2   0   2   0   2   2   2   2   0   2   2   2   0   0   2   0   0   0   2   2   2   0   0   0   0   2   0   0   0   2   2   0
 MK-2-6                 0   2   0   0   2   2   2   2   0   2   2   0   0   2   2   2   0   0   2   0   0   0   0   2   2   2   2   0   2   0   2   0   0   2   2   0   0   0   0   2   2   0   0   2   2   2   2   0   2   0   2   2   0   2   2   2   2   2   0   0   2   2   2   0   0   0   0   0   0   2   0   2   2   0   2   2   0   2   0   0   0   2   2   0   0   0   2   0   0   0   0   2   2   0   2   2   0   0   0   0   0   2   2   0   0   0   2   0   0   0   0   0   2   2   2   2   0   0   2   2   0   2   0   2   2   0   2   0   0   0   0   0   2   2   2   0   0   2   2   0   2   2   0   2   0   0   2   2   2   2   0   0   0   0   0   2   2   0   2   2   2   0   0   2   0   2   2   2   2   0   2   0   2   2   2   0   0   2   2   2   0   0   2   0   0   0   0   2   2   0   0   0   0   2   0   0   0   2   2   2
 MK-2-7                 0   2   0   0   2   2   2   2   0   2   2   0   0   0   2   2   0   0   2   0   0   0   0   2   2   2   2   0   2   0   2   0   0   2   2   0   0   0   2   2   2   0   0   2   2   2   2   0   2   0   2   2   0   2   2   2   2   2   0   0   2   2   2   0   0   0   0   0   0   2   0   2   2   0   2   2   0   2   0   0   0   2   2   0   0   0   2   0   2   0   0   2   2   0   2   2   0   0   2   0   0   2   2   0   2   0   2   0   2   0   0   0   2   2   0   2   0   0   2   2   0   2   0   2   2   0   2   0   0   0   2   0   2   2   2   0   0   2   2   0   2   2   0   2   2   0   2   2   2   0   0   0   0   0   0   0   2   0   2   2   2   0   0   2   0   2   2   2   2   0   2   0   2   2   2   0   0   2   2   0   0   0   2   0   2   0   0   2   2   0   0   0   0   2   0   0   0   2   2   2
 MK-2-8                 0   2   0   0   2   2   2   2   0   2   2   0   0   0   2   2   0   0   2   0   0   0   0   2   2   2   2   0   2   0   2   0   0   2   0   0   0   0   0   2   2   0   0   2   2   2   2   0   2   0   0   0   0   0   2   2   2   0   0   0   2   2   2   0   0   0   0   0   0   2   0   2   2   0   2   2   0   2   0   2   0   2   2   0   2   2   2   0   2   0   0   2   2   2   2   2   0   0   2   0   0   2   2   0   2   0   2   0   2   0   0   0   2   2   0   2   0   0   2   2   0   2   2   2   2   0   2   0   0   0   2   2   2   2   2   2   0   2   2   0   2   2   0   2   0   0   2   2   2   0   0   0   0   0   0   0   2   0   2   2   2   0   0   2   0   2   2   2   2   0   2   0   2   2   2   0   0   2   2   0   0   2   2   0   2   2   0   2   2   0   0   0   2   2   0   0   0   0   2   2
 MK-2-9                 0   2   0   0   0   2   2   2   0   2   2   0   0   0   2   2   0   0   2   0   0   0   0   2   2   2   0   0   2   2   2   0   0   0   0   0   0   0   0   2   2   2   0   2   2   2   2   0   2   0   0   0   0   0   2   0   2   2   0   0   2   2   2   0   0   0   0   0   0   2   0   2   2   0   2   2   0   2   2   2   0   2   2   0   2   2   2   0   2   0   0   2   2   2   2   2   0   0   2   0   0   2   0   2   0   0   2   0   2   0   0   0   2   2   2   2   0   0   2   2   0   2   2   2   2   0   2   0   0   0   2   2   2   2   2   0   0   2   2   0   2   2   0   2   0   0   2   2   2   0   0   2   0   0   0   0   2   0   2   2   2   0   0   2   0   2   2   2   2   0   2   0   2   2   2   0   0   2   2   0   2   2   0   0   2   2   0   2   0   0   0   0   2   2   0   0   0   0   2   2
 MK-2-10                0   2   0   0   0   2   2   0   0   2   2   0   0   2   2   2   0   0   2   0   0   2   0   2   2   2   0   0   2   2   2   0   0   0   0   0   0   0   0   2   2   2   0   2   2   2   2   0   2   0   0   0   0   0   2   0   2   2   0   0   2   2   2   0   0   0   0   0   0   2   0   2   2   2   2   2   0   2   2   2   0   2   2   0   2   2   2   0   2   2   0   2   2   2   2   2   0   0   2   0   0   2   0   2   0   0   2   0   2   0   2   0   2   2   2   2   0   0   2   2   0   2   2   2   2   0   2   0   0   0   2   0   2   2   2   0   2   0   2   0   2   0   0   2   0   0   2   2   2   0   0   2   0   0   0   0   2   0   2   2   2   0   0   2   0   2   2   2   2   0   0   0   2   2   2   0   0   2   2   0   2   2   0   0   2   2   0   2   2   2   0   0   2   2   0   0   0   0   2   2
 MK-2-11                0   2   0   0   0   2   2   0   0   2   2   2   0   2   2   0   0   0   2   0   0   2   0   2   0   0   0   0   2   2   2   0   0   0   0   0   0   0   0   2   2   2   0   2   2   0   2   0   2   0   2   0   0   0   2   0   2   2   0   0   2   2   2   2   0   0   0   0   0   2   0   2   2   2   2   2   0   2   2   2   0   2   2   0   0   0   2   0   2   0   0   2   2   2   2   2   0   0   2   0   0   2   0   2   0   0   2   0   2   0   2   0   0   2   0   2   0   0   2   0   0   2   2   2   2   0   2   2   0   0   2   0   2   2   0   0   2   0   2   0   2   0   0   2   0   0   0   0   2   0   0   2   0   0   0   0   2   0   2   2   2   0   0   0   0   2   0   2   2   0   0   2   2   2   2   0   0   2   2   2   2   2   0   0   2   2   0   0   2   2   2   2   0   2   0   0   2   0   2   2
 MK-2-12                0   2   0   0   0   2   2   0   2   2   2   2   0   2   2   0   0   0   0   0   0   2   0   2   2   0   0   0   2   2   2   2   0   0   0   0   0   0   0   2   2   2   0   2   2   2   2   0   2   0   2   0   0   0   0   0   2   2   0   0   2   2   2   2   2   0   0   0   0   2   0   2   0   2   2   2   0   2   2   2   0   2   2   0   2   0   2   0   2   0   0   2   2   2   2   2   0   0   2   0   0   2   0   2   2   0   2   0   2   0   2   0   0   0   0   2   0   0   2   0   0   2   2   2   2   0   2   2   0   2   2   0   2   2   0   0   2   0   2   0   0   0   2   2   0   0   0   0   2   0   0   2   0   0   0   0   2   0   2   2   2   0   0   0   0   2   0   2   2   0   0   0   2   2   0   2   0   2   2   2   2   2   0   0   2   2   0   0   2   2   2   2   0   2   0   0   2   0   2   2
 MK-2-13                0   2   0   0   0   2   2   0   2   2   2   2   0   0   2   2   0   0   0   0   0   0   2   2   2   0   0   0   2   2   2   2   0   0   0   0   0   0   0   2   2   2   0   2   2   2   2   0   2   0   2   0   2   0   0   0   2   2   0   0   2   2   2   2   2   0   0   0   0   2   0   2   0   0   2   2   0   0   2   2   0   2   2   0   2   0   0   0   2   0   0   2   2   2   2   2   0   0   0   0   0   2   0   2   2   0   2   0   2   0   2   0   0   0   0   2   0   0   2   0   0   2   2   2   0   2   2   2   0   2   0   0   2   2   2   0   2   0   2   0   0   0   0   0   0   2   0   0   2   0   0   2   0   2   0   0   2   0   2   2   2   0   0   0   0   2   0   2   2   0   0   0   2   2   0   2   0   2   0   2   2   2   0   0   0   2   0   0   2   2   2   2   0   2   0   0   2   0   2   0
 MK-2-14                0   2   0   0   0   2   2   0   2   2   2   2   0   0   2   2   2   0   2   0   0   0   2   2   2   0   0   0   2   2   2   2   0   0   0   2   0   0   0   0   2   0   0   2   2   0   2   0   0   0   2   0   2   0   0   0   2   0   0   0   2   2   2   0   2   0   0   0   2   2   0   2   0   0   2   2   0   0   2   2   2   2   2   0   2   0   0   0   2   0   0   2   2   2   2   0   0   0   0   0   0   2   0   2   2   0   2   0   2   0   2   0   0   2   0   2   0   0   2   0   0   2   2   2   0   2   2   2   0   2   0   0   0   2   2   0   2   0   2   0   0   0   0   0   0   2   0   0   2   0   0   2   0   0   0   0   2   0   2   2   2   2   2   0   0   2   0   2   2   0   0   0   2   2   0   2   0   2   0   2   2   2   0   0   0   2   0   0   2   2   2   2   0   2   0   0   2   0   2   0
 MK-2-15                0   2   0   2   0   2   2   0   0   2   2   2   0   0   2   2   0   0   2   0   0   0   2   2   2   0   0   0   2   2   2   2   0   0   0   0   0   0   2   0   2   0   0   2   2   2   0   0   0   0   2   0   2   0   0   2   2   0   0   0   2   2   2   0   2   0   0   0   2   2   0   2   0   2   2   2   0   0   2   2   0   2   2   0   2   0   0   0   2   0   0   2   0   0   2   0   0   0   0   0   2   2   0   2   2   0   2   0   2   0   2   0   0   2   0   2   2   0   2   0   0   2   2   2   0   2   2   2   0   2   0   0   0   2   2   0   2   0   2   0   0   0   0   0   0   2   0   0   2   0   2   2   0   0   0   0   2   2   0   2   2   2   2   0   0   2   0   2   2   0   0   0   2   2   0   2   0   2   0   2   2   2   0   2   0   2   0   0   2   2   2   2   0   2   0   0   2   2   2   2
 MK-2-16                0   2   2   2   0   2   2   2   0   2   2   2   0   0   2   2   2   0   2   0   0   0   2   2   2   0   0   0   2   2   2   2   0   0   0   0   0   0   2   0   0   0   0   0   2   2   0   0   0   0   2   0   0   0   0   2   2   0   0   0   2   0   2   0   2   0   0   0   2   2   0   2   0   2   2   2   2   0   2   2   0   2   2   0   2   2   0   0   2   0   0   2   0   2   2   0   0   2   0   0   2   2   0   2   2   0   2   2   2   0   2   0   0   2   0   2   2   0   2   0   0   2   2   2   0   2   2   2   0   2   0   0   0   2   2   0   2   0   2   0   0   0   0   0   0   0   0   0   2   0   2   2   0   0   2   0   2   0   2   2   2   2   2   0   0   2   0   2   0   0   0   0   2   2   0   2   0   2   0   2   2   2   0   2   0   2   0   0   2   2   2   2   0   2   0   0   0   0   2   2
 MK-3-1                 0   2   2   0   0   2   0   2   2   2   0   0   2   2   0   0   0   0   0   2   2   2   0   2   0   0   2   2   0   2   2   2   0   2   0   0   2   2   0   2   0   2   2   0   2   0   2   2   2   0   2   2   0   0   0   0   0   0   2   2   0   2   2   2   0   0   0   2   0   0   2   0   2   0   0   0   0   0   2   2   2   2   2   2   2   2   2   0   2   0   2   0   2   2   2   0   2   0   2   0   2   2   2   0   2   2   0   0   0   2   0   2   0   2   2   2   0   0   2   2   0   0   2   2   2   0   0   2   2   0   0   2   2   2   0   0   2   0   2   2   0   0   2   2   2   2   0   2   0   2   0   2   0   0   2   2   0   0   2   0   2   0   0   0   2   2   2   2   0   2   0   0   0   2   0   0   2   2   2   2   0   2   0   2   2   0   2   0   0   0   0   2   0   2   0   0   0   2   0   2
 MK-3-2                 0   2   2   2   0   2   0   2   2   2   0   0   2   2   2   0   0   0   0   2   2   2   0   2   2   0   2   2   0   2   2   2   0   2   0   0   2   2   0   2   0   2   2   0   2   0   2   2   2   0   2   2   0   0   0   0   0   0   2   2   0   0   2   2   0   2   0   2   0   0   2   0   2   0   0   0   0   0   2   0   2   2   2   2   2   2   2   0   2   0   2   0   2   2   2   0   0   0   2   0   2   2   2   0   2   2   0   0   0   2   2   2   0   0   2   2   0   2   2   2   0   0   2   2   2   0   0   2   2   0   2   2   2   2   0   0   2   0   2   2   0   0   0   2   2   2   0   2   0   2   0   2   2   0   2   2   0   0   2   0   2   0   0   0   2   2   2   2   0   2   0   0   0   2   0   0   2   2   2   2   0   2   0   2   2   0   2   0   0   0   0   0   0   2   0   0   0   2   2   2
 MK-3-3                 2   2   2   2   0   2   0   2   2   2   0   2   2   2   2   0   0   0   0   2   2   2   2   2   2   0   2   2   0   2   2   2   0   2   0   0   2   2   2   2   0   2   2   0   2   0   2   2   2   0   0   2   0   0   0   0   0   2   2   0   0   2   2   0   0   2   0   2   0   0   2   0   2   0   0   0   0   0   0   0   2   2   2   2   2   2   2   0   2   0   2   0   2   2   2   2   2   0   0   0   0   0   2   0   2   2   0   0   0   2   2   2   0   0   2   2   0   0   2   2   0   0   2   2   2   2   0   2   2   0   2   2   2   2   0   0   2   2   2   0   0   0   0   0   2   0   0   2   2   2   0   2   2   0   2   2   0   0   2   0   2   0   2   0   2   2   2   2   0   2   0   0   0   2   0   0   2   2   0   2   0   2   0   2   2   0   2   0   0   0   0   0   0   2   0   0   0   2   0   2
 MK-3-4                 2   2   2   2   0   2   0   0   2   2   0   0   2   2   2   0   0   0   0   2   2   2   2   2   2   0   2   2   0   2   2   2   0   2   2   0   2   2   0   2   0   2   2   2   2   2   0   0   2   0   0   2   0   0   0   0   0   2   2   2   0   2   2   0   0   2   0   2   0   0   0   2   2   0   0   0   0   0   0   0   2   2   2   2   2   2   0   0   2   0   2   0   2   2   2   2   2   0   0   0   2   0   2   0   2   2   2   0   0   2   2   2   0   0   2   2   0   0   2   2   0   0   2   2   2   2   2   2   2   0   2   2   2   2   0   0   2   2   2   0   0   0   0   0   2   0   0   2   2   2   0   2   2   0   2   2   0   0   2   0   2   0   2   0   2   2   2   2   0   0   0   2   0   2   0   0   2   2   0   2   0   0   0   2   2   0   2   0   0   0   0   0   0   2   0   0   0   2   0   0
 MK-3-5                 2   2   2   2   0   2   0   0   2   2   0   0   2   2   2   0   0   0   0   2   0   2   2   2   2   0   2   2   0   2   2   2   0   2   2   0   2   2   2   2   0   2   2   2   0   2   0   0   2   0   0   2   0   0   0   0   2   2   2   0   0   2   2   0   0   2   0   2   0   0   0   0   2   0   0   0   0   0   0   0   0   2   2   2   2   2   0   0   2   0   2   0   2   2   2   2   2   0   0   0   2   0   2   0   2   2   2   0   0   2   0   2   0   2   2   2   2   0   2   2   2   0   0   2   2   2   2   2   0   0   2   2   2   2   0   0   2   0   2   0   0   0   0   0   2   0   0   2   2   2   0   2   2   2   2   2   0   0   2   0   2   0   2   0   2   2   2   2   0   0   0   2   0   0   0   2   2   2   0   2   0   0   0   0   2   0   2   0   0   0   0   0   2   2   2   0   0   2   0   0
 MK-3-6                 2   2   2   2   0   2   0   0   2   2   0   2   2   2   2   0   0   0   0   2   0   2   2   2   2   0   2   2   0   2   2   2   0   2   2   0   2   2   2   2   0   2   2   2   0   2   0   0   2   0   0   2   0   0   0   0   2   2   2   0   0   2   0   0   2   2   0   2   0   2   0   0   2   0   2   0   0   0   0   0   0   2   2   2   2   2   0   2   2   0   0   0   2   2   2   2   2   0   0   0   2   0   2   0   0   2   2   0   0   2   0   2   0   2   2   2   2   2   2   0   2   2   0   2   0   2   2   2   0   0   0   2   2   2   0   0   0   0   2   0   0   0   0   0   2   0   0   2   2   2   0   2   2   0   2   2   0   0   2   0   2   0   0   0   2   2   2   2   0   0   0   2   0   0   0   2   2   2   0   2   0   0   0   0   2   0   2   0   0   0   0   0   2   2   2   0   2   2   0   0
 MK-3-7                 2   2   0   2   0   2   0   0   0   2   0   0   2   2   2   0   0   0   0   2   0   0   2   2   2   0   0   2   0   2   2   2   0   2   2   0   2   2   2   2   0   2   2   0   0   2   0   0   2   0   2   2   0   0   0   0   2   2   2   0   0   2   0   0   2   2   0   2   0   2   0   0   2   0   2   0   0   0   0   0   0   2   2   2   2   2   0   0   2   0   0   0   2   2   2   2   2   0   0   0   2   0   2   0   0   2   2   0   0   2   0   0   0   2   2   0   2   2   2   0   0   2   0   2   0   2   2   2   0   2   0   2   2   2   0   0   2   0   0   2   0   0   0   0   2   0   0   2   2   2   0   2   2   0   2   0   0   0   2   0   2   0   0   0   2   2   2   2   0   0   0   0   2   0   0   2   2   2   0   2   0   0   0   0   0   0   2   0   0   0   0   0   2   2   2   0   2   2   2   0
 MK-3-8                 2   2   0   2   0   2   0   0   0   2   0   0   2   2   0   2   0   2   0   2   0   0   2   2   2   0   0   2   2   2   2   0   0   2   2   0   2   2   2   2   0   2   0   0   0   2   0   0   0   0   2   2   0   0   0   0   2   2   2   0   0   2   0   0   2   2   0   2   0   2   0   0   2   0   0   0   0   0   2   0   0   2   2   2   2   2   0   0   2   0   0   0   2   2   0   2   0   0   0   0   2   0   2   0   0   2   2   0   0   2   0   0   0   2   2   0   2   2   2   0   0   2   2   2   0   2   2   2   0   0   0   2   2   2   0   0   2   0   0   2   0   0   0   0   2   0   2   2   2   2   2   2   2   0   2   0   0   0   2   0   2   0   0   0   2   2   2   2   0   0   0   0   2   0   0   2   2   2   0   2   0   0   0   0   0   0   2   0   0   0   0   2   2   2   2   0   2   2   2   0
 MK-3-9                 2   2   0   2   0   2   0   0   0   0   0   0   2   2   0   2   0   2   0   2   2   0   2   2   2   0   0   2   2   2   0   0   0   2   2   0   2   2   2   0   0   2   0   0   0   2   0   0   2   0   2   2   0   0   0   0   2   2   2   0   0   2   0   0   2   2   0   2   0   2   0   0   2   0   0   0   0   0   2   0   0   2   0   2   2   2   0   0   2   0   0   0   2   2   0   2   0   0   0   0   2   0   2   0   0   2   2   0   0   2   0   0   0   2   2   0   2   2   2   0   0   2   2   2   0   2   2   2   0   0   0   2   0   2   0   0   2   0   0   2   0   0   0   0   2   0   2   2   2   2   2   2   2   0   2   0   0   0   2   0   2   0   0   0   2   2   2   2   2   0   0   0   2   0   0   2   2   2   0   2   0   0   0   0   0   0   2   0   0   0   0   2   2   2   2   0   2   2   0   0
 MK-3-10                2   2   0   2   0   0   0   0   0   2   0   2   2   2   0   2   2   2   0   0   2   0   0   2   2   0   0   2   2   2   0   0   0   2   2   0   2   2   2   0   0   2   0   0   0   2   0   0   2   2   2   2   0   0   0   0   0   2   2   0   0   2   0   2   0   2   0   2   0   2   0   2   2   0   0   0   0   0   2   0   0   2   0   0   2   0   0   0   2   0   0   0   2   2   0   2   0   0   0   0   0   0   2   0   0   2   2   0   0   2   0   2   0   2   2   0   2   2   2   0   0   2   2   2   0   2   2   2   0   0   0   2   2   2   0   0   2   0   2   2   0   0   0   0   2   0   2   2   2   2   2   0   2   0   2   0   0   0   2   0   2   0   0   0   2   2   2   2   2   0   2   0   2   0   0   2   0   0   0   2   0   0   0   0   0   2   2   0   0   0   0   2   2   2   2   0   2   2   0   0
 MK-3-11                2   0   2   2   0   0   0   0   0   2   0   2   2   2   0   0   2   2   0   2   0   2   0   2   2   0   0   2   2   2   0   0   0   2   2   0   0   0   2   0   0   2   0   0   0   2   0   0   0   2   2   2   0   0   0   2   0   2   0   0   0   2   2   2   0   2   0   2   0   2   2   2   2   0   0   0   0   0   2   0   0   2   0   0   2   0   0   0   2   0   0   0   2   2   0   2   0   0   0   0   2   2   2   0   2   2   2   0   0   2   0   2   0   2   2   0   2   2   2   0   0   2   2   2   0   2   2   2   0   2   2   2   2   2   0   0   2   0   2   2   0   0   0   0   2   0   2   2   2   2   2   0   2   0   2   0   0   0   2   0   2   0   0   2   2   2   2   2   2   0   2   0   2   0   0   2   0   0   0   2   0   0   2   0   0   2   2   0   2   0   2   2   2   2   2   0   2   2   0   0
 MK-3-12                2   0   2   2   0   0   0   0   0   2   0   2   2   2   0   0   2   2   0   2   0   2   0   2   2   0   0   0   2   2   0   0   0   2   2   0   0   0   2   0   0   0   0   0   0   0   0   0   0   2   2   2   0   0   0   2   0   2   0   0   0   2   2   2   0   2   0   2   2   2   2   2   2   0   0   0   0   0   2   0   2   2   0   0   0   0   0   0   2   0   0   0   2   0   0   2   0   0   2   0   2   2   2   0   2   2   2   0   0   2   0   2   0   2   2   0   2   2   2   2   2   2   2   2   0   2   2   2   0   2   2   2   2   2   0   0   2   0   2   0   2   0   0   0   2   0   2   0   2   2   2   0   0   0   0   0   0   0   2   0   2   0   0   2   2   2   0   2   0   0   2   0   2   0   0   2   0   0   0   2   0   0   2   0   0   2   2   0   2   0   2   2   2   2   2   0   2   2   0   0
 MK-3-13                2   0   2   2   0   0   0   2   0   2   0   2   2   2   0   0   0   2   0   2   0   2   0   2   2   0   0   0   2   2   0   0   0   2   2   0   0   0   2   0   0   0   0   0   0   0   0   0   0   2   2   0   2   0   0   2   2   2   0   0   0   2   2   2   0   0   0   2   2   2   2   2   2   0   0   0   0   0   2   0   2   2   0   0   2   0   0   0   2   0   0   0   2   0   0   2   0   0   2   0   2   2   2   0   2   2   2   0   0   2   0   2   0   2   2   0   2   2   2   2   2   2   2   0   0   2   2   2   0   2   2   2   2   2   0   0   2   0   2   0   2   0   0   0   0   0   2   0   2   2   2   0   0   0   0   0   0   0   2   0   2   0   0   2   2   0   0   2   0   0   2   0   2   2   0   2   0   2   0   2   0   0   2   0   0   2   2   2   2   0   2   2   2   2   2   0   2   2   0   0
 MK-3-14                2   0   0   2   0   0   0   2   0   2   0   2   2   2   0   0   0   2   0   2   2   2   0   2   2   0   0   2   0   2   0   0   0   2   2   0   0   0   2   0   0   0   0   2   0   0   0   2   0   2   2   0   2   0   0   2   2   2   0   0   0   2   2   0   0   0   0   2   2   2   2   2   2   0   0   0   0   0   2   0   2   2   2   0   2   0   0   0   2   0   0   0   2   0   2   2   0   2   0   0   2   2   2   0   2   2   2   0   0   2   2   2   0   2   2   0   2   2   2   2   2   2   2   0   2   2   0   2   0   0   2   2   2   2   0   0   2   0   2   0   2   0   0   0   0   0   2   0   2   2   0   0   0   0   0   0   2   0   2   0   0   0   0   2   2   0   0   2   0   0   2   0   2   2   0   2   0   2   0   2   0   0   2   0   0   2   2   0   2   0   2   0   2   2   2   0   2   2   0   0
 MK-3-15                2   0   0   2   0   0   0   0   0   2   0   2   2   2   0   0   0   0   0   2   2   2   0   2   2   0   0   0   0   2   0   2   2   2   2   0   0   0   0   2   0   0   0   2   0   0   0   2   2   2   2   2   2   0   0   2   2   2   0   0   0   2   2   0   0   0   0   2   0   2   2   2   2   2   2   0   0   0   2   0   2   2   0   0   2   0   0   0   2   0   0   0   0   0   2   2   0   2   0   0   2   2   0   0   2   2   2   2   0   2   2   0   0   2   2   0   2   2   2   2   0   2   2   0   2   2   0   2   0   0   2   2   2   2   0   0   2   0   2   0   0   0   0   0   0   0   2   0   2   2   0   0   0   0   0   0   2   0   2   0   0   0   0   2   0   0   0   2   0   0   2   0   2   2   0   2   0   2   0   2   0   0   2   0   0   2   2   0   0   0   2   0   2   0   2   0   2   2   0   0
 MK-3-16                2   0   0   0   2   0   0   0   0   2   0   2   2   2   0   0   0   0   0   2   2   2   0   2   2   0   0   2   0   2   0   2   2   2   2   0   0   0   0   2   0   0   0   2   0   0   0   0   2   2   2   2   2   0   0   2   2   2   0   0   0   2   2   2   0   2   0   2   0   2   2   2   2   2   2   0   0   0   2   0   2   2   0   0   2   0   0   0   2   2   2   0   0   0   2   2   2   2   0   0   2   2   0   0   2   0   2   0   0   2   2   0   0   2   2   0   0   2   2   2   0   2   2   0   0   2   2   2   0   0   2   2   2   0   0   0   2   0   2   0   0   0   0   2   2   0   2   0   0   2   0   0   0   0   0   2   2   0   2   0   0   0   0   2   0   2   0   2   0   0   2   0   2   2   0   0   0   2   0   0   0   0   2   0   0   2   2   0   0   0   2   0   2   0   2   0   2   2   0   0
 MK-4-1                 0   0   0   0   0   2   2   0   2   2   0   0   0   0   2   2   2   0   0   2   0   0   2   0   0   2   2   0   2   0   0   0   2   0   0   0   0   2   2   2   0   2   0   2   2   0   0   2   0   2   0   0   0   2   2   2   0   2   2   0   2   2   0   0   2   0   2   2   2   0   2   0   0   2   2   2   2   0   0   0   0   2   0   0   2   0   0   0   2   2   0   2   2   2   0   0   2   2   2   2   2   2   0   0   2   2   2   0   0   2   2   2   0   2   2   2   0   0   2   0   2   0   0   2   2   2   2   0   0   0   2   2   0   2   0   0   2   0   0   2   0   0   2   2   0   2   2   0   0   2   0   2   0   0   2   0   0   2   2   2   0   0   2   2   2   2   2   2   0   2   2   2   0   2   2   2   2   2   0   0   2   2   2   2   2   2   0   0   2   0   0   2   0   0   2   0   2   0   0   0
 MK-4-2                 0   0   0   0   0   2   2   0   2   2   2   0   0   2   2   2   2   0   0   2   0   0   2   0   0   2   2   0   2   0   0   0   2   0   0   0   0   2   2   2   0   0   0   2   2   2   0   2   0   2   0   0   0   2   2   2   0   2   2   0   2   2   0   2   2   2   2   2   2   0   2   0   0   0   2   2   2   0   0   0   0   2   0   0   2   0   0   0   2   0   0   2   2   2   0   0   2   2   2   2   2   2   0   0   2   2   2   2   0   2   2   2   0   2   2   2   0   0   2   0   2   0   0   2   2   2   2   0   2   0   2   2   0   2   0   0   2   0   0   2   0   0   2   2   0   2   2   0   0   2   0   2   0   0   2   0   0   2   2   2   0   0   2   2   0   2   0   2   0   2   2   2   0   0   2   2   2   2   0   0   2   2   2   2   2   2   0   0   2   0   0   2   0   0   2   0   2   0   0   0
 MK-4-3                 0   0   0   0   0   2   2   0   2   2   2   0   0   2   2   0   2   0   0   2   0   0   2   0   0   2   2   0   2   0   0   0   2   0   0   0   0   2   2   2   0   0   0   2   2   2   0   2   0   2   0   0   2   2   2   2   0   2   2   0   2   2   0   2   2   2   2   2   2   0   2   0   2   0   2   2   2   0   0   0   0   2   0   0   2   0   0   0   2   0   0   2   2   2   0   2   2   2   2   2   2   2   0   0   2   2   2   2   0   0   2   2   0   2   2   2   0   0   2   0   2   0   0   2   2   0   2   0   2   0   0   2   0   2   2   0   2   0   2   2   0   0   2   2   0   0   2   2   0   2   2   2   0   0   2   0   0   0   0   0   2   0   2   2   0   2   0   2   0   2   0   2   0   0   2   2   2   2   0   0   2   2   2   2   0   2   0   0   2   0   0   2   0   0   2   0   2   0   2   0
 MK-4-4                 0   0   2   0   0   2   2   2   2   2   2   0   0   2   2   2   2   0   0   0   2   0   2   0   0   2   2   0   2   2   0   0   2   0   0   0   0   0   2   2   2   0   0   2   2   2   0   2   0   2   0   0   0   2   2   2   0   2   2   0   2   2   0   2   2   2   2   2   2   2   2   2   2   0   2   2   2   0   0   0   0   2   0   0   0   0   0   0   2   0   0   2   2   2   0   2   2   2   2   2   2   2   0   2   2   2   2   2   0   0   2   2   0   2   2   2   0   0   2   0   2   0   0   2   2   0   2   0   2   0   0   2   0   2   2   0   0   0   2   2   0   0   2   0   0   0   2   2   0   2   2   2   0   0   2   2   0   2   2   0   0   0   2   0   0   0   0   2   0   0   0   2   0   0   2   2   2   2   0   0   2   2   2   2   0   2   0   0   2   0   0   2   0   0   2   0   2   0   2   0
 MK-4-5                 0   0   2   0   2   2   2   2   2   2   2   0   0   2   2   0   2   0   0   0   0   0   2   0   0   2   0   0   0   2   0   0   2   0   0   0   0   2   2   2   2   2   0   2   2   0   0   2   2   2   0   0   0   2   0   2   0   2   0   0   2   2   0   2   2   2   2   2   2   2   0   2   2   0   2   2   2   0   0   0   0   2   0   0   0   0   0   0   2   2   2   2   2   2   0   2   2   2   2   0   2   2   0   2   2   2   2   0   0   0   2   2   0   2   2   2   0   0   2   0   2   0   0   2   2   0   2   0   0   0   0   2   0   2   2   0   0   0   0   2   0   0   2   0   0   0   2   2   0   2   2   2   0   0   2   2   0   2   2   0   0   0   2   0   0   0   0   2   0   0   0   2   0   0   2   2   2   2   2   0   2   2   2   2   0   0   0   0   2   0   0   2   2   0   2   0   2   0   0   0
 MK-4-6                 0   0   2   0   2   2   0   2   0   2   2   0   0   2   2   0   2   0   2   0   0   0   2   0   0   2   0   0   0   2   0   0   2   0   2   0   0   2   2   2   2   2   0   2   2   0   0   2   2   2   0   0   0   2   0   2   2   2   0   0   2   2   0   2   0   2   2   2   0   2   0   2   2   0   2   2   2   0   0   0   0   2   0   0   0   0   0   0   2   2   2   2   2   2   2   2   2   2   2   0   2   2   0   2   2   0   2   0   0   0   2   0   0   2   2   2   0   0   2   0   2   2   0   2   2   0   2   0   0   0   0   2   0   2   0   0   0   0   0   2   0   0   2   0   2   0   2   2   0   2   2   0   0   0   2   2   2   2   2   0   2   0   2   2   0   0   0   2   2   2   0   2   0   0   2   2   2   2   2   0   2   2   2   0   2   0   0   0   2   0   0   2   2   0   2   0   2   0   0   0
 MK-4-7                 2   0   2   0   2   2   0   2   0   0   2   0   2   0   2   0   2   0   2   0   2   0   2   0   2   2   2   0   0   2   0   0   2   0   2   0   0   2   2   2   2   2   2   2   2   0   0   2   2   2   0   0   0   2   0   2   2   2   0   0   2   2   0   2   0   2   2   2   0   2   0   2   2   0   2   2   0   0   0   0   0   2   0   0   0   0   0   0   2   2   2   2   2   2   2   2   2   2   2   0   2   2   0   0   2   0   2   0   0   0   2   0   0   2   2   2   2   0   2   2   2   2   0   2   2   0   2   0   0   0   0   2   0   2   2   0   0   0   2   0   0   0   2   0   2   0   2   2   0   2   2   0   0   0   2   0   2   2   2   0   0   0   2   2   0   0   0   2   2   2   0   2   0   0   2   2   2   2   2   0   2   2   2   0   2   0   0   0   2   2   0   2   2   2   2   2   2   0   0   0
 MK-4-8                 0   0   2   0   2   2   0   2   0   0   2   0   2   0   2   0   0   0   2   0   2   0   2   0   2   2   2   2   0   2   0   0   2   0   0   0   0   2   2   2   2   2   2   2   2   0   0   2   2   2   0   0   0   2   0   2   2   2   0   0   2   2   2   0   0   2   2   0   2   2   0   2   2   0   2   2   0   0   0   0   0   2   0   0   0   2   0   0   2   2   2   2   2   2   2   0   2   2   2   0   2   0   0   0   2   0   2   0   0   0   2   0   0   2   2   2   2   0   2   2   2   2   0   2   2   0   2   2   0   0   2   2   0   2   2   2   0   0   2   0   0   0   2   0   2   0   2   2   0   0   2   0   0   0   2   0   2   2   2   0   0   0   2   2   2   0   0   2   2   2   0   2   0   0   2   2   2   2   2   0   0   0   2   0   2   0   0   0   0   2   0   2   2   2   2   2   2   0   0   0
 MK-4-9                 0   0   0   0   2   2   0   2   0   0   2   0   2   0   2   2   0   0   2   0   2   0   2   0   2   2   2   2   2   2   0   0   2   0   2   0   0   2   2   2   2   2   2   2   2   0   0   2   2   0   0   0   0   0   0   2   2   2   0   0   2   2   2   0   0   2   2   0   2   0   0   2   2   0   0   2   0   0   2   0   0   2   2   0   0   2   0   0   2   2   2   2   2   2   2   0   0   2   2   0   0   0   0   0   2   0   0   0   0   0   2   0   0   2   2   2   2   0   0   0   2   2   0   2   2   0   0   2   0   0   2   2   0   2   2   2   2   0   2   0   0   0   2   0   0   0   2   2   0   0   2   0   2   0   2   0   2   0   2   0   0   0   2   2   2   0   0   2   2   2   0   2   0   0   2   2   2   2   2   0   0   0   2   0   0   0   0   0   2   2   0   2   2   2   0   2   2   0   0   0
 MK-4-10                0   0   0   0   2   2   0   2   0   0   0   0   2   0   2   2   0   0   2   0   2   0   2   0   2   2   2   2   2   2   0   0   2   0   2   0   0   2   2   2   2   2   2   2   2   0   0   2   2   0   0   0   0   0   0   2   2   2   0   0   2   2   2   0   0   2   2   2   2   0   0   2   2   0   0   2   0   0   2   0   2   0   2   0   0   2   0   0   2   2   2   2   2   2   2   0   0   2   2   0   0   0   2   0   2   2   0   2   2   0   2   0   2   0   2   2   2   0   0   0   2   2   0   2   2   0   2   2   0   0   2   2   2   2   2   0   2   0   2   0   0   0   2   0   0   0   2   2   2   0   2   0   2   0   2   0   2   0   2   0   0   0   2   2   0   0   0   2   2   2   0   2   0   0   2   2   2   2   2   0   0   0   2   0   0   2   0   0   2   2   0   2   2   2   0   2   2   0   0   0
 MK-4-11                0   0   0   0   2   2   0   2   2   0   0   0   2   0   2   2   0   0   2   0   2   2   2   0   2   2   2   2   2   2   0   0   2   2   2   0   0   2   2   2   2   2   2   2   2   0   0   2   2   0   0   0   0   0   0   2   2   2   0   0   2   2   2   0   0   2   2   2   2   0   0   2   2   0   0   2   2   0   2   0   2   2   2   0   0   2   0   0   2   2   2   2   2   0   2   0   0   2   2   0   0   0   2   0   2   2   0   2   0   0   2   0   2   0   2   2   2   0   0   0   2   2   0   0   2   0   2   2   0   0   2   2   2   2   2   0   2   2   2   0   2   0   2   0   0   2   2   2   2   0   2   0   2   0   2   0   0   0   2   0   0   0   2   0   0   0   0   2   2   0   0   2   0   0   2   2   0   2   0   0   0   0   2   0   0   2   0   0   2   2   2   2   2   2   0   2   2   0   2   2
 MK-4-12                0   0   0   0   2   2   2   2   2   0   0   0   2   0   2   2   0   0   2   0   2   2   2   0   2   2   2   2   0   2   0   0   2   2   2   2   0   2   2   2   2   2   2   2   2   0   0   2   2   0   0   0   0   0   0   2   2   2   0   0   0   2   2   0   0   0   2   2   2   0   0   2   2   0   0   0   2   0   2   0   2   2   2   0   0   2   0   0   2   2   2   2   2   0   2   2   0   2   2   0   0   0   2   0   2   2   2   2   0   0   2   0   2   0   2   2   2   0   0   0   2   2   2   0   2   2   2   2   0   0   2   2   0   2   2   0   2   2   2   0   2   0   0   0   0   2   2   2   2   0   2   0   2   2   2   0   0   0   2   0   0   0   2   0   0   0   0   2   2   0   0   2   0   0   2   2   0   2   2   0   2   0   2   0   0   2   0   0   2   2   0   2   2   2   0   2   2   0   2   2
 MK-4-13                0   0   0   0   2   2   2   2   2   2   0   0   2   0   2   2   0   0   2   0   2   2   2   0   2   0   2   2   0   2   0   0   0   2   2   2   0   2   2   2   2   2   2   2   2   0   0   2   2   0   0   0   0   0   0   2   2   2   0   0   0   2   2   0   0   0   2   2   0   0   0   2   2   0   2   0   2   0   0   0   2   2   2   0   0   0   0   0   2   2   2   2   2   2   0   2   0   2   2   0   0   0   2   0   2   2   2   2   0   0   2   0   2   0   2   2   2   0   0   2   2   2   2   0   0   2   0   2   0   0   2   2   0   2   2   0   2   2   2   0   2   0   0   0   0   2   2   2   2   0   2   0   2   2   2   0   0   0   2   0   0   0   2   0   0   0   0   2   2   0   2   2   0   0   0   2   0   2   2   0   2   0   2   0   2   2   0   0   2   2   0   2   2   2   0   2   2   0   2   0
 MK-4-14                0   0   0   0   2   2   2   2   2   2   0   0   2   0   2   2   0   0   2   0   2   2   2   0   2   0   2   2   0   2   0   0   0   2   0   2   0   2   2   2   2   2   2   2   2   0   2   2   0   0   0   0   0   2   0   2   2   2   0   0   0   2   2   0   0   0   2   2   0   0   0   2   2   0   2   0   2   0   0   0   2   2   2   0   0   0   0   2   2   2   2   2   2   2   0   0   0   2   2   0   0   0   2   0   0   2   2   2   0   0   2   0   2   0   0   2   2   0   0   2   0   2   2   0   0   2   0   2   0   0   2   2   0   2   2   0   2   2   2   0   0   0   0   0   0   2   2   2   2   0   2   0   2   2   0   0   0   0   2   0   0   0   2   2   2   2   0   2   2   0   2   2   0   0   0   2   0   0   2   0   2   0   0   0   2   0   0   0   0   2   0   2   2   2   0   0   2   0   2   0
 MK-4-15                0   0   0   0   2   2   2   2   2   2   0   0   2   0   2   2   0   0   2   0   2   0   2   0   0   0   2   0   0   2   0   0   0   2   0   2   2   2   2   2   2   2   2   2   2   0   2   2   0   0   0   0   0   2   0   2   2   2   0   0   0   0   2   0   0   0   2   2   0   0   2   2   2   2   2   0   2   0   2   2   2   2   2   0   0   0   0   2   2   2   0   0   2   2   0   0   0   2   2   0   0   0   2   0   0   2   2   2   0   0   2   0   2   0   0   2   2   2   0   2   0   2   0   0   0   2   0   2   0   0   2   2   0   2   2   0   2   2   2   0   0   2   0   0   0   2   0   2   2   0   0   0   2   2   0   0   0   0   2   0   0   2   2   0   2   2   0   2   2   0   2   2   0   0   0   2   0   0   2   0   2   0   0   0   2   0   0   0   0   2   0   2   2   2   0   0   2   0   2   0
 MK-4-16                0   0   0   0   2   2   2   2   2   2   0   0   2   0   2   2   0   0   2   0   2   2   2   0   0   0   2   0   0   2   0   0   0   2   0   2   2   0   2   0   2   2   2   2   2   0   2   2   0   0   0   0   0   2   0   2   2   2   0   0   0   0   2   0   0   0   2   2   0   0   2   2   0   2   2   0   2   0   2   2   2   2   2   0   0   0   0   2   2   2   0   0   2   2   0   0   0   2   2   0   0   0   2   0   0   2   2   0   0   0   0   0   2   0   0   2   2   2   0   2   0   0   0   0   0   2   0   2   0   0   2   2   0   2   2   0   2   0   2   0   0   2   0   0   0   2   0   2   2   0   0   0   2   2   0   0   0   0   2   0   0   2   2   0   2   2   0   2   2   0   0   0   0   0   2   2   0   0   2   0   2   0   0   0   2   0   2   0   0   2   0   2   2   2   0   0   2   0   2   0
 MK-5-1                 2   0   0   2   0   2   2   2   0   0   0   2   0   0   2   2   0   2   0   0   2   0   2   2   0   2   2   0   0   0   0   0   0   0   2   2   0   0   0   0   0   0   0   0   2   0   2   0   0   0   0   2   0   2   2   0   0   2   0   0   2   0   2   0   2   2   0   2   2   0   2   2   2   0   2   2   2   2   0   0   2   2   2   2   2   2   0   2   2   2   0   0   2   0   2   2   0   0   2   2   2   2   0   2   0   0   2   2   0   0   2   2   0   0   0   2   2   0   0   0   0   2   2   0   0   0   0   2   0   2   2   0   2   0   0   0   2   0   0   0   2   0   0   2   0   0   0   0   2   2   2   0   0   0   2   0   0   2   0   2   0   0   0   0   2   2   2   0   2   0   0   0   0   2   2   0   0   0   0   0   2   2   2   2   2   2   2   0   2   2   0   2   2   0   2   2   2   0   0   0
 MK-5-2                 2   0   0   2   0   2   2   2   0   0   0   2   0   0   2   2   0   2   0   0   0   0   2   2   2   2   2   0   0   0   0   0   0   0   2   2   0   0   0   0   0   0   0   0   0   0   2   0   0   0   0   2   0   2   2   0   2   0   0   0   2   0   2   0   0   2   0   2   2   0   2   0   2   0   2   0   2   2   0   0   2   2   2   2   2   2   0   2   2   2   0   0   2   0   0   2   0   0   2   2   2   2   2   0   0   0   2   2   0   0   2   2   0   0   0   0   2   0   0   0   0   0   2   0   0   0   0   2   0   2   2   2   2   0   0   0   2   0   0   0   2   0   0   2   0   0   0   0   2   0   2   2   2   0   2   0   0   2   0   2   0   0   2   2   2   2   2   0   2   0   0   0   0   2   2   0   0   0   0   0   2   0   2   2   2   2   2   0   2   2   0   2   2   0   2   2   2   0   0   2
 MK-5-3                 2   0   0   2   0   2   2   2   0   0   0   2   0   2   2   2   0   2   0   2   0   0   2   2   2   2   2   0   2   0   0   0   0   0   2   2   2   0   0   0   0   0   0   0   0   0   2   2   0   0   0   2   0   2   2   0   2   0   0   0   2   0   0   0   0   2   0   2   0   0   2   0   2   0   2   0   2   2   0   0   2   2   2   2   2   2   0   0   2   2   0   2   2   0   0   2   0   0   2   2   2   2   2   0   0   0   2   2   0   0   2   0   0   0   0   0   2   0   0   0   0   0   2   0   2   0   0   2   0   2   2   2   2   0   0   0   2   0   0   0   2   0   0   0   0   0   0   0   2   0   2   2   2   0   2   0   0   2   0   2   0   0   2   0   2   2   2   0   2   0   0   0   0   2   2   0   0   0   0   0   2   0   2   2   2   2   2   0   2   2   0   2   2   0   2   2   2   0   0   2
 MK-5-4                 2   0   0   2   0   2   2   0   2   0   0   2   0   0   0   2   0   2   0   2   0   0   0   2   2   2   2   0   2   2   0   0   0   0   2   2   2   0   0   0   0   0   2   0   0   2   2   2   0   0   0   2   0   2   2   0   2   0   0   0   2   0   0   0   2   2   0   2   0   0   2   0   2   0   2   0   2   2   2   0   2   2   2   2   2   2   0   0   2   2   0   2   2   0   0   2   0   0   2   2   2   2   2   0   0   0   2   2   0   2   0   2   0   0   0   0   2   0   0   0   0   2   2   0   2   0   0   2   0   2   2   2   0   0   0   2   2   0   0   0   2   2   0   0   0   0   0   0   2   0   2   2   2   0   2   0   0   2   0   2   0   0   2   0   2   2   2   0   2   0   0   2   0   2   2   0   0   0   0   0   2   0   2   2   2   2   2   0   2   2   0   2   2   0   2   2   2   0   0   2
 MK-5-5                 2   0   0   2   0   2   2   0   2   0   0   0   0   0   0   2   0   2   0   2   0   0   0   2   2   2   2   0   2   2   0   0   0   0   2   2   2   0   0   0   2   0   2   0   2   2   0   2   0   0   0   2   0   0   2   0   2   0   0   0   2   0   2   0   2   2   0   2   0   0   2   2   2   0   2   0   2   2   2   0   2   2   2   2   2   2   0   0   2   2   0   2   2   0   0   2   0   0   2   2   2   2   2   0   0   0   2   2   2   2   0   2   0   0   0   0   2   0   0   2   2   2   2   0   2   0   0   2   0   2   2   2   0   0   2   2   2   0   0   0   2   2   0   0   0   0   0   0   2   0   2   2   2   0   2   0   0   2   0   0   0   0   2   0   2   2   0   0   2   0   0   0   0   2   0   0   2   0   2   0   2   0   2   2   2   2   2   2   2   2   2   2   2   0   2   2   2   0   0   2
 MK-5-6                 2   0   0   2   0   2   2   0   2   2   0   0   2   0   0   2   2   2   2   2   0   0   0   2   2   2   2   0   2   2   0   0   0   2   2   2   2   0   0   0   2   0   2   0   2   2   0   0   0   0   0   2   0   0   2   2   2   0   0   0   2   0   2   0   2   2   0   2   0   0   2   0   2   0   2   0   2   2   2   0   2   2   2   2   2   2   0   0   2   2   0   2   2   0   2   2   0   0   2   2   2   2   0   0   2   2   2   0   2   2   0   2   0   0   2   0   2   0   0   2   2   2   2   0   2   0   0   2   0   2   2   0   0   2   0   2   2   0   0   0   0   2   0   0   0   0   0   0   2   0   2   2   2   2   0   0   0   2   0   0   0   0   2   0   2   2   2   0   2   0   2   0   0   2   0   0   2   0   2   0   0   2   2   2   0   2   2   2   2   2   2   2   2   0   2   2   2   0   2   2
 MK-5-7                 2   0   0   2   0   2   2   0   2   2   0   0   2   0   0   2   2   2   2   2   0   0   0   2   2   2   0   0   2   2   0   0   0   2   2   2   2   0   0   0   2   0   2   0   0   2   0   0   0   0   0   2   0   0   0   2   2   0   0   0   2   0   2   0   2   2   0   2   0   2   0   0   2   0   2   0   2   2   2   0   2   2   2   2   2   2   0   0   2   0   0   2   2   0   2   2   0   2   2   2   2   0   0   0   0   2   2   0   2   2   0   2   0   2   0   0   2   0   0   2   2   0   2   0   2   0   0   2   0   2   2   0   0   2   0   2   2   0   0   0   0   2   0   0   0   0   0   0   2   0   2   2   2   2   0   0   0   2   0   0   0   0   2   0   2   2   2   2   2   2   2   0   0   2   0   0   0   0   2   0   0   2   2   2   0   2   2   2   2   2   2   2   2   0   2   0   2   0   2   0
 MK-5-8                 2   0   0   2   2   2   2   0   2   2   0   0   2   0   0   2   0   2   2   2   0   0   0   2   2   2   0   0   2   2   0   0   0   2   2   2   0   0   0   0   2   0   2   0   0   2   0   0   0   0   2   2   0   0   0   2   2   0   0   0   2   0   2   2   2   2   2   2   0   2   0   0   0   0   2   0   2   2   2   0   2   0   2   2   2   2   0   2   2   0   0   2   2   0   2   2   0   2   2   2   2   0   0   0   0   2   2   0   2   2   0   2   2   2   0   0   2   0   0   2   2   0   2   0   2   0   2   2   0   2   2   0   0   2   2   2   2   0   2   0   0   2   0   0   0   0   0   0   0   0   2   2   2   2   0   0   0   0   0   0   0   0   2   0   2   2   2   2   0   2   2   2   0   2   0   2   0   0   2   2   0   2   2   2   0   2   2   2   2   2   2   2   2   0   2   0   2   0   2   0
 MK-5-9                 0   0   0   2   2   2   2   0   2   2   0   0   2   0   0   2   0   0   0   0   0   0   0   2   2   2   0   0   2   2   2   0   0   2   2   2   0   0   0   0   2   0   2   2   0   2   0   0   0   0   2   2   0   0   0   2   2   0   0   0   2   0   2   2   2   2   2   2   0   2   0   0   0   0   2   0   2   2   2   0   2   2   2   2   2   0   0   2   2   0   0   2   2   0   2   2   0   2   2   2   2   0   0   0   2   2   2   0   2   2   0   2   0   2   0   0   2   2   0   2   2   0   2   0   2   0   2   2   0   2   2   0   0   2   2   2   2   2   2   0   0   2   0   0   0   0   2   0   0   0   2   2   2   2   0   0   2   0   0   0   0   0   2   0   2   2   2   2   0   2   2   2   0   2   0   2   2   0   2   2   0   2   2   2   0   2   2   2   0   2   2   0   2   0   2   0   2   0   2   0
 MK-5-10                0   0   0   2   2   0   2   0   0   2   0   0   2   0   2   0   0   0   0   0   2   0   0   2   2   2   0   0   2   2   2   2   0   2   2   2   0   0   2   0   2   0   2   2   0   2   0   2   0   2   2   2   0   0   0   2   0   0   0   0   2   0   2   2   0   2   2   2   0   0   0   0   0   0   2   0   2   2   2   0   2   2   2   0   2   0   0   2   2   0   2   2   2   0   2   2   0   2   2   2   2   0   0   0   2   2   2   0   0   2   0   2   0   2   0   0   2   2   0   2   2   0   2   2   2   0   2   2   0   2   2   0   0   2   2   2   2   2   2   0   0   2   0   0   0   0   2   0   0   0   2   2   0   2   0   2   2   0   0   0   2   0   2   0   2   2   2   2   0   2   0   0   0   2   0   2   2   0   2   2   2   2   2   2   0   2   2   2   0   2   2   0   2   0   2   0   2   0   2   0
 MK-5-11                0   0   0   2   2   0   2   0   0   2   0   0   2   0   2   0   0   0   0   0   2   0   0   2   2   2   0   0   2   2   2   2   0   2   2   2   2   0   2   0   2   0   2   2   0   2   0   2   0   2   2   2   0   0   0   2   0   0   0   0   2   0   2   2   0   2   2   2   0   0   0   2   0   0   2   0   2   2   2   0   2   2   2   0   0   0   2   2   2   0   2   2   2   0   2   2   0   2   2   2   2   0   0   0   2   2   2   0   0   2   0   2   2   2   2   0   2   2   0   2   2   0   2   2   2   0   2   2   0   2   2   0   0   2   2   2   2   2   2   0   0   2   0   0   0   0   2   0   2   0   2   2   0   2   0   0   2   0   2   0   2   0   2   0   2   2   2   2   0   2   0   0   2   2   0   2   2   0   2   2   2   2   2   2   0   2   2   2   0   2   2   2   2   0   2   2   2   0   0   0
 MK-5-12                0   0   0   2   2   0   2   0   0   2   0   0   2   0   2   0   0   0   0   0   2   0   0   2   2   2   2   0   2   2   0   2   0   2   2   2   2   2   0   0   0   0   2   2   0   2   0   0   0   0   2   2   0   0   0   2   0   0   0   0   2   0   2   2   2   2   2   2   0   0   0   2   0   0   2   0   2   2   2   0   2   2   2   0   0   0   2   2   2   0   2   2   2   0   2   2   0   2   2   0   2   0   0   0   2   2   2   0   0   2   0   2   2   2   2   0   2   0   2   2   2   0   2   2   2   0   0   2   2   2   2   0   0   2   2   2   2   2   2   0   0   2   0   0   0   0   2   0   2   0   2   2   0   2   0   0   2   2   2   2   2   0   0   0   2   2   2   2   2   2   0   0   2   2   0   2   2   0   2   0   0   2   2   2   0   2   0   2   0   2   2   2   2   2   2   2   2   0   0   2
 MK-5-13                0   0   2   2   2   0   2   0   0   2   0   0   2   0   2   0   0   2   0   0   2   0   0   2   2   2   2   0   2   2   0   2   0   2   2   2   2   2   0   0   0   0   2   2   0   0   0   0   0   2   2   2   0   0   0   2   0   0   0   0   2   0   2   2   2   2   2   2   0   2   0   2   0   0   2   0   0   2   2   2   2   2   2   0   0   2   2   2   2   0   2   2   2   0   2   2   0   0   2   0   2   0   0   0   0   2   2   0   0   2   2   2   2   2   2   0   2   0   2   2   2   0   2   0   2   0   0   0   2   2   2   0   0   0   2   0   2   0   2   0   0   2   2   0   0   0   2   0   2   0   2   0   0   2   0   0   2   2   0   2   2   0   0   0   2   2   2   2   2   2   0   0   2   2   0   2   2   0   2   0   0   2   2   2   0   2   0   2   0   2   2   2   0   2   2   2   2   0   0   2
 MK-5-14                0   0   2   2   2   0   0   0   0   2   0   0   2   0   2   0   0   2   0   0   2   0   0   0   2   2   2   0   0   2   0   2   0   2   0   2   2   2   0   0   0   0   2   2   0   0   0   0   0   2   2   2   0   0   0   2   0   0   2   0   2   0   2   0   2   2   2   2   0   2   0   0   0   0   2   0   0   0   2   2   2   2   2   0   0   0   2   2   2   0   2   2   2   0   2   2   0   0   2   2   2   0   0   0   0   2   2   0   0   2   2   2   2   2   2   0   2   0   2   2   2   0   2   0   2   0   0   0   0   2   2   2   0   0   2   0   2   0   2   0   0   2   0   0   0   2   2   0   2   0   2   0   0   2   0   0   2   2   2   2   2   0   0   0   2   2   2   2   2   2   0   0   2   2   0   2   0   0   2   0   0   2   2   2   0   2   2   0   0   2   2   2   0   2   2   2   2   2   0   2
 MK-5-15                0   0   2   2   2   0   2   0   0   2   0   0   2   0   2   0   0   2   0   0   2   0   0   0   2   2   2   0   0   0   0   2   0   2   0   2   2   2   0   0   0   0   2   2   0   0   0   0   0   2   2   2   2   0   0   2   2   0   2   0   2   0   2   0   2   2   2   2   0   0   0   0   0   0   2   0   0   0   0   2   2   2   2   0   0   0   2   2   2   0   2   2   2   0   2   2   0   0   2   2   2   0   0   0   0   2   2   0   0   2   2   2   2   2   2   0   2   0   2   2   2   0   2   0   2   0   0   0   0   0   2   2   0   0   2   0   2   0   2   0   0   2   2   0   2   0   2   0   2   0   2   2   2   2   0   0   2   2   2   2   2   0   0   0   0   2   2   2   2   0   0   0   2   2   0   2   0   0   2   0   2   2   2   2   0   2   2   0   0   2   2   2   0   0   2   2   2   2   0   2
 MK-5-16                0   0   2   2   2   0   2   0   2   2   0   0   2   2   2   0   0   2   0   0   2   0   0   0   0   2   2   0   0   0   0   2   0   2   0   2   0   2   0   0   0   0   2   2   0   0   0   0   0   2   2   2   2   0   0   0   2   0   2   0   2   0   2   0   0   2   2   2   0   0   0   0   0   0   2   0   0   0   0   2   2   2   2   0   0   0   2   2   0   0   2   2   2   0   2   2   0   0   2   2   2   0   2   0   0   2   2   0   0   2   2   0   2   2   2   0   2   0   2   2   2   0   2   0   2   0   0   2   0   0   0   2   0   0   2   0   2   0   2   0   2   2   2   0   2   0   2   0   2   0   2   2   2   2   0   0   2   0   2   2   0   0   0   0   2   0   2   2   2   0   2   0   2   2   2   0   0   0   2   0   2   2   2   2   0   2   2   0   0   2   2   2   2   0   2   2   2   2   2   2
 MK-6-1                 0   2   2   2   2   2   2   2   2   2   0   2   0   2   2   2   0   0   2   2   2   0   0   2   2   2   0   0   2   0   2   2   0   2   2   0   2   0   0   0   2   0   0   0   0   2   2   2   2   2   0   2   2   0   0   0   0   0   2   2   2   2   0   0   0   0   2   2   0   0   2   0   2   2   2   0   2   0   0   2   2   0   0   0   2   2   2   2   0   2   0   0   2   0   2   2   2   2   2   0   0   0   0   0   2   0   0   2   0   2   2   0   2   2   0   2   2   2   2   0   0   2   2   2   0   0   0   0   0   2   0   2   2   0   0   0   0   0   0   2   0   0   2   2   0   2   2   2   2   2   2   0   0   0   2   2   2   2   2   2   2   2   2   0   0   0   2   0   2   0   2   0   2   2   2   0   0   2   0   2   0   0   2   2   2   0   2   0   2   0   0   0   0   2   0   0   2   0   2   2
 MK-6-2                 0   2   2   0   2   2   2   2   2   2   0   2   0   2   2   2   0   0   2   2   2   0   2   2   2   2   0   0   2   0   2   2   0   0   2   0   2   0   0   0   2   0   0   0   0   2   2   2   2   2   0   2   2   0   2   0   0   0   2   2   2   2   0   0   0   2   2   2   0   2   0   2   2   2   2   0   2   0   0   2   2   0   0   0   2   2   2   2   0   2   0   0   2   0   2   2   2   2   2   0   0   0   0   0   2   0   0   2   0   2   2   0   0   2   0   2   2   2   2   0   0   2   2   2   0   0   0   0   0   2   0   2   2   0   0   0   0   0   0   2   0   0   2   2   0   2   2   2   2   2   2   0   0   0   2   2   0   2   2   2   2   0   2   0   0   0   2   2   2   0   2   0   2   2   2   0   0   2   0   0   0   0   2   2   0   0   2   2   2   2   0   2   2   2   0   0   2   0   2   2
 MK-6-3                 0   2   2   0   2   2   2   2   2   2   0   2   0   2   2   0   0   0   2   2   2   2   0   2   2   2   0   0   2   2   2   2   0   0   2   0   2   0   0   0   2   0   0   0   0   0   2   2   2   2   0   2   0   0   2   2   0   0   0   2   2   2   2   0   0   2   2   2   2   2   0   2   2   2   2   0   2   0   0   2   2   0   0   0   2   2   2   2   2   2   0   0   2   0   2   2   2   2   2   0   0   0   0   0   2   0   0   2   0   0   2   2   0   2   0   2   2   2   2   2   0   2   0   2   0   0   0   0   0   2   0   2   2   0   0   0   0   0   0   2   0   0   0   2   0   2   2   2   2   2   2   0   0   0   2   2   0   2   2   2   2   0   2   0   0   0   2   2   2   0   2   0   2   0   2   0   0   2   0   0   0   0   2   0   2   0   2   2   2   2   0   2   2   2   0   0   2   0   2   2
 MK-6-4                 0   2   2   0   0   2   2   2   2   2   0   2   0   2   2   0   0   0   2   2   2   2   0   2   2   2   2   0   2   2   2   2   0   0   2   0   2   0   0   0   2   0   0   0   0   0   2   2   2   2   0   2   0   0   2   2   0   0   0   2   2   2   2   0   0   2   2   0   2   2   0   2   2   2   2   0   2   0   0   2   2   0   0   0   2   2   2   2   2   2   0   0   2   2   2   2   2   2   2   0   0   0   0   0   2   0   0   2   0   0   2   2   0   2   0   2   2   0   2   2   0   2   0   2   0   0   0   0   0   0   0   2   2   0   0   0   0   0   0   2   0   0   0   2   0   2   2   2   2   0   2   0   0   0   2   2   2   2   2   2   0   0   2   2   0   0   2   2   0   0   2   0   2   0   2   0   0   2   0   0   0   0   2   0   2   0   0   2   2   0   0   2   2   2   0   2   0   0   2   2
 MK-6-5                 0   2   2   2   0   2   2   0   2   2   0   2   0   2   2   0   0   0   2   2   2   2   0   2   2   2   2   0   2   2   0   2   0   0   2   0   0   0   0   0   2   0   0   0   0   0   2   2   2   2   2   2   2   0   2   2   0   0   0   0   2   2   2   0   0   2   2   0   2   2   0   2   0   2   2   2   2   0   0   2   2   0   0   0   2   2   2   2   2   2   0   2   2   2   2   2   2   2   2   0   0   0   2   0   2   0   0   2   0   0   2   2   0   2   0   2   2   0   2   2   0   2   0   2   2   0   0   0   0   0   0   2   2   0   0   0   0   0   0   2   2   0   0   2   0   2   2   2   2   2   2   0   0   2   2   2   2   2   2   2   0   0   2   2   0   0   2   2   0   0   2   0   2   0   0   0   0   0   0   0   0   0   2   0   2   0   0   2   2   0   0   0   2   2   0   2   0   0   0   2
 MK-6-6                 0   2   0   2   0   2   2   0   2   2   0   2   0   2   2   0   0   0   2   2   2   2   0   2   2   2   2   0   2   2   0   2   0   0   2   0   0   0   0   0   2   0   0   0   2   0   2   2   2   2   2   2   2   0   2   2   0   0   2   0   2   2   2   0   0   2   2   0   2   2   0   2   0   0   2   2   2   0   0   2   2   0   0   0   2   2   2   2   2   0   0   2   2   2   2   2   0   2   2   0   0   0   2   0   2   0   0   2   0   0   2   2   0   2   2   2   2   0   2   2   0   2   0   2   2   0   2   0   2   0   0   2   2   0   2   0   0   0   0   0   2   0   0   2   0   2   2   2   2   2   2   2   0   2   0   2   2   0   2   2   0   0   2   2   0   0   2   2   0   0   0   0   2   0   0   0   0   0   0   0   0   0   2   0   2   0   0   2   2   0   0   0   2   2   0   2   0   0   2   2
 MK-6-7                 0   2   0   2   0   2   2   0   2   0   0   2   0   2   2   0   0   2   2   2   2   2   0   2   2   2   2   0   2   2   0   2   0   0   2   0   0   0   0   0   2   0   0   0   2   0   2   2   2   2   2   2   2   0   2   2   0   0   2   0   2   2   2   0   0   2   2   2   2   2   2   2   0   0   2   2   2   2   0   2   2   2   0   0   2   0   2   2   2   0   0   2   2   0   2   2   0   2   2   0   0   0   0   0   2   0   0   2   0   0   2   2   0   2   2   2   2   0   2   2   0   2   0   2   2   0   2   0   2   0   0   2   2   0   2   0   2   0   0   0   2   0   0   2   2   2   2   2   2   0   2   2   0   2   0   2   2   0   2   2   0   0   2   2   0   0   0   2   0   0   0   0   2   0   0   0   0   0   0   0   0   0   2   0   2   0   0   0   2   2   0   0   2   2   0   2   0   0   2   2
 MK-6-8                 0   2   0   2   0   2   2   0   2   0   0   0   0   2   2   0   0   0   2   2   2   2   0   0   2   2   2   2   2   2   0   0   0   0   2   0   0   0   0   0   2   2   0   0   2   0   2   0   2   2   2   2   2   2   2   0   2   0   2   0   0   2   2   0   0   2   2   2   2   2   0   2   0   0   2   2   2   2   2   2   2   2   0   0   2   0   2   2   2   0   2   2   2   0   2   2   0   2   2   0   0   0   0   0   2   0   0   2   0   0   2   2   0   2   2   2   2   0   2   2   0   2   0   2   0   0   2   0   2   0   0   2   2   0   2   0   2   0   0   0   0   0   0   2   2   2   2   2   2   0   2   0   2   2   0   2   2   0   2   2   0   0   0   2   0   0   0   2   0   0   0   0   2   0   0   2   0   0   0   0   0   0   2   0   2   0   0   0   2   2   0   2   0   2   0   2   0   0   2   2
 MK-6-9                 0   2   0   2   0   2   2   0   2   0   0   0   0   2   0   0   0   0   0   2   2   2   2   0   2   2   2   2   2   2   0   0   0   0   2   0   0   0   0   0   2   2   0   0   2   0   2   0   2   2   2   2   2   2   2   0   2   0   2   0   0   2   2   0   0   2   2   2   2   2   0   2   0   2   2   2   0   2   0   0   2   2   0   0   0   2   2   2   2   0   2   0   2   0   2   2   0   2   2   0   0   0   0   2   2   2   0   0   0   0   2   2   2   0   2   2   0   0   2   0   0   2   0   2   0   0   2   0   2   2   0   2   2   2   2   0   0   0   0   2   0   0   0   2   2   0   2   2   2   0   2   0   2   2   0   2   2   0   2   0   0   0   0   2   0   0   0   2   0   0   0   0   2   0   0   2   0   0   0   0   0   0   2   0   2   0   0   0   2   2   0   2   2   2   0   2   0   0   2   2
 MK-6-10                0   2   0   2   0   0   2   0   2   0   0   0   0   2   2   2   0   0   0   2   2   2   0   0   2   2   2   2   2   0   0   0   0   0   0   0   0   0   0   2   2   2   0   0   2   0   2   0   2   2   2   2   2   2   2   0   2   0   2   0   0   2   2   0   0   0   2   0   2   2   0   2   0   2   2   2   0   2   0   0   2   2   0   0   0   2   0   2   2   0   2   0   2   2   2   2   0   2   2   0   0   0   0   2   2   2   0   0   0   2   0   2   2   0   2   2   0   0   2   0   0   0   0   2   0   2   2   0   2   2   0   2   2   2   2   0   0   0   0   2   0   0   0   2   2   0   0   2   2   0   2   0   2   2   2   0   2   0   2   0   0   0   0   2   0   0   0   2   0   0   0   0   2   0   0   2   0   0   0   0   0   0   2   0   0   0   0   0   2   2   0   2   2   2   0   2   0   0   2   2
 MK-6-11                0   2   0   2   0   0   2   2   2   0   0   0   0   2   2   2   0   0   0   2   2   2   0   0   2   0   2   2   2   2   0   0   0   0   0   0   0   0   0   2   2   2   0   0   2   0   2   0   2   2   2   2   0   2   0   0   2   0   2   0   0   2   2   0   0   0   2   0   2   2   0   2   0   0   2   2   0   2   0   0   2   2   0   2   0   2   0   2   2   0   0   0   2   2   2   2   0   2   2   0   0   0   0   2   2   2   0   0   0   2   0   2   2   2   2   2   0   0   2   0   0   0   2   2   0   2   2   2   2   2   0   2   2   2   2   0   0   0   0   2   0   0   0   2   2   0   0   2   2   0   2   0   2   2   0   0   2   0   2   0   0   2   0   2   2   0   0   2   0   0   0   0   2   2   0   2   0   0   0   0   2   0   2   0   0   0   0   0   2   0   0   2   2   2   0   2   0   0   2   2
 MK-6-12                0   2   0   2   0   0   2   2   2   0   0   2   0   2   0   2   0   0   0   2   2   2   0   2   2   0   2   0   2   2   0   0   0   0   0   0   0   0   0   2   2   2   0   0   2   0   2   0   2   2   0   2   2   2   0   0   2   0   2   0   0   2   2   0   0   0   2   0   2   2   2   2   0   0   2   2   0   2   0   2   2   2   0   2   0   2   0   2   2   0   0   0   2   2   2   2   0   2   0   0   0   0   0   2   2   2   0   0   0   2   0   2   2   2   0   2   0   0   2   0   0   0   2   2   0   2   2   2   2   2   0   2   2   2   2   0   0   0   0   2   2   2   0   2   2   0   0   2   2   0   2   0   2   0   0   0   2   0   2   0   0   2   0   2   2   0   0   2   0   0   0   0   2   2   0   2   0   0   0   0   2   0   2   0   0   0   0   0   0   0   2   2   2   2   0   2   0   0   2   2
 MK-6-13                0   2   0   2   0   0   2   2   2   0   0   2   0   2   0   2   0   2   0   0   2   2   0   0   2   0   2   0   2   2   0   0   0   0   0   0   0   0   0   2   0   2   0   0   2   0   2   0   2   2   0   2   2   2   0   0   2   0   2   0   0   2   2   0   0   0   2   0   0   2   2   0   0   2   2   2   0   2   0   2   0   2   0   2   0   0   0   2   2   0   0   0   2   0   2   2   0   2   0   0   2   0   0   2   2   2   0   0   0   2   0   2   2   0   0   2   0   0   2   0   0   0   2   0   0   0   2   2   2   2   0   2   2   2   2   0   0   0   0   2   2   2   0   2   2   0   0   0   2   0   2   0   2   0   0   0   2   0   2   0   0   2   0   2   2   0   0   2   0   2   0   2   2   2   0   2   0   0   0   0   2   0   2   0   0   2   0   0   0   0   2   2   2   0   0   2   0   0   2   2
 MK-6-14                0   2   0   2   0   0   2   2   2   0   0   2   2   0   0   2   0   2   0   0   2   2   0   0   2   0   2   0   2   0   0   0   0   0   0   0   0   0   0   2   0   2   0   0   2   0   2   0   2   2   0   2   2   2   0   0   2   0   2   0   0   2   2   0   0   0   2   0   0   2   2   0   0   2   2   2   2   2   0   2   0   2   0   2   0   0   0   2   2   0   0   0   2   0   2   2   0   2   0   0   2   0   0   2   2   2   0   2   0   2   0   2   2   0   0   2   0   0   2   0   0   0   2   2   0   0   2   2   2   2   0   0   2   2   2   0   0   0   0   2   2   2   2   2   2   0   2   0   2   0   2   0   2   0   0   2   2   0   2   0   0   2   0   2   2   0   0   2   0   2   2   0   0   2   0   2   0   0   2   2   2   0   2   0   0   0   0   0   0   0   2   2   2   0   0   2   0   0   2   2
 MK-6-15                0   2   0   2   0   0   2   2   0   0   0   2   2   0   0   2   0   2   0   0   2   2   0   0   2   0   2   0   2   0   2   0   0   0   0   0   2   0   0   2   0   2   0   0   2   0   2   0   2   2   0   2   2   0   0   0   2   0   2   0   0   2   2   0   2   0   2   0   0   2   2   0   0   2   2   2   2   2   0   2   2   2   0   2   0   0   0   2   2   0   0   0   2   0   2   2   0   2   0   0   2   0   0   2   0   2   0   2   0   2   0   2   2   0   0   2   0   0   2   0   0   0   2   2   0   0   2   2   2   2   0   0   2   2   2   0   0   0   0   2   2   2   0   2   2   0   2   0   2   0   2   0   2   0   0   2   2   0   2   2   0   2   0   0   2   0   0   0   0   2   2   0   0   2   0   2   0   0   2   2   2   2   0   0   0   0   0   0   0   0   2   2   2   0   0   2   0   0   2   2
 MK-6-16                0   2   0   2   0   0   2   0   0   0   0   2   2   0   0   2   0   2   2   0   2   2   0   0   2   0   2   0   2   0   2   0   0   0   0   0   2   2   0   2   0   2   0   0   2   2   2   0   0   2   0   2   2   0   0   0   2   0   2   0   0   2   2   2   2   0   2   0   0   2   2   0   0   2   2   2   2   2   0   2   2   2   0   2   0   0   0   2   2   0   0   0   2   0   0   0   0   2   0   0   2   0   0   2   0   2   0   2   0   2   0   2   2   0   0   2   0   0   2   0   0   0   2   2   0   0   2   2   2   2   0   0   0   2   2   0   0   2   0   2   2   2   0   2   2   0   2   0   2   0   2   0   0   0   0   2   2   0   2   0   2   2   0   0   2   0   0   0   0   2   2   0   0   2   0   2   0   0   2   2   2   0   0   2   0   2   0   0   0   0   2   2   2   0   0   2   0   0   2   2
 
!****************************************** Phenotypic Data **********************************************************
!-100.0 is resevred for missing phenotype
SimulatedTrait1        16.2955   14.6067   13.5146   16.4245   17.0870   16.3400   14.3578   15.1220   16.3430   14.0854   17.9149   11.7734   12.5514   17.4814   15.3016   16.3745   17.1933   15.9591   16.4135   14.8560   15.3027   16.0136   14.2134   14.2531   14.1470   14.6399   15.3675   15.7985   15.7103   11.3365   14.6135   17.0810   15.2735   17.0609   15.8492   15.8182   16.2928   15.2041   16.9372   14.0457   16.6809   14.6418   13.2019   14.0164   16.4954   13.5183   15.2675   16.5301   12.6153   15.7757   16.6809   14.0517   15.2561   14.9963   15.8956   12.5912   14.9209   15.0622   15.8923   17.2064   14.9281   15.0856   15.3073   17.2374   14.9803   14.6364   12.8850   15.1403   15.5585   13.3700   15.3213   15.6278   15.3130   15.1823   14.3407   12.8737   16.3594   13.0756   15.8943   13.7851   14.1319   14.5858   13.9007   14.5011   14.7719   15.6618   14.3863   14.0189   14.3743   13.9756   13.9782   14.6891   16.9066   18.2101   16.1431   14.4293   16.0177   13.8854   15.6146   14.5643   14.6864   14.8650   13.8856   13.9646   16.2862   13.4699   15.2884   15.8811   14.4076   15.1608   15.4975   14.6553   12.4005   14.4759   15.8047   13.2038   13.0246   15.6942   14.0385   13.2318   16.8228   14.8703   17.0935   14.9116   12.8763   15.8024   16.0534   14.0784   13.4276   12.2941   15.1277   16.9536   14.4983   15.8832   13.9978   16.1436   14.3634   14.7982   13.3302   15.0721   13.6237   12.9409   15.9218   15.3546   14.2051   14.8666   14.3900   16.1573   15.8630   16.8628   15.8824   15.3051   14.3184   16.7169   15.2697   13.4857   14.7007   16.2232   14.3829   15.9527   14.4584   14.4398   15.3871   15.3729   15.7267   13.7288   15.1396   17.1276   15.4848   15.1609   15.2639   13.4758   13.8670   13.8573   13.9572   13.5370   15.0035   12.9952   15.3615   13.1798   15.6073   15.5118   15.7837   13.4699   15.6610   14.8021   15.6043   15.0258   15.2776   16.4728   13.2365   14.7319   15.5424   15.8641   14.9939   14.1897   15.6467   15.3359   17.0718   13.4478
SimulatedTrait2        10.8237   10.8391   10.6511    9.4406    8.8756    9.7867   10.5038    9.1759    9.4698    9.8589    9.2108   10.7210   10.0600   10.1827    8.7242    9.4798    9.8226   10.1496    9.2648   11.2278    9.9368    9.5778   10.2881   10.8953   10.7148   10.5719    9.8231   10.0527    9.2401   10.9722   10.7009    9.6115   10.4256    9.9091   10.0093    9.1147    8.8322    9.6155    8.1149   10.9826    9.7743    9.4904   11.2688    9.8500    9.4327   10.0443    9.4433   10.5565   10.1736    9.0155    9.3755   10.7130    8.7624    9.6032   10.9698   10.7343    9.7778   10.4094    9.5877   10.8972   10.8518   10.5107    9.6952   10.8125   10.5006   11.2925   10.3596    9.6040   10.1042   10.8956    9.2768    9.3805    8.9249    8.2104    9.9838   10.8679    9.6145   10.7139    9.0357    8.8598   10.3104    9.5859   10.1982   10.0171   10.2715    8.9437   10.7995    9.7844   10.9275   11.5326   10.7031   10.5697   10.3748    9.1164   10.3457   10.5352    9.9073   10.2735    9.1321    9.8031   10.5716   11.1167    9.7259   10.0086    9.4315   10.7391    9.8531    8.6170   10.2043   11.0488   10.6641   10.0849   10.6801   10.7482    9.1169   10.5047    9.9533    8.8962    9.6594    9.4001    9.1654    9.2567    8.9934   10.2709   10.1324    9.2397    9.6771   10.2523   11.2375   10.7480   10.7531    9.8255   10.9094    9.2939    9.5037    9.1961    9.6104    9.7338   11.0276    9.5075   11.5424   10.2873   10.2572   10.4303   10.5634   10.2220   10.5485    8.8902   10.4951    8.9176    9.1210    9.0846    9.0932    9.5360    9.1052   10.2604   10.0202    9.3453   11.3333    9.3332   10.0734    8.6955   10.3698   10.0184    9.4466    9.7410    9.2321    9.5147    8.8583   10.4104   10.2387   10.1524   10.3884   11.8862    9.8049   10.3533   10.6252   10.3568    9.8769   10.9375   10.7150   10.6434    9.5359   10.7631   10.7804    9.5453    9.6329   11.4731    9.4681    8.8465   11.0305   10.5365   11.1370   10.0708   10.8365   11.3939   10.6332    8.8101    8.8712   11.8799
 
