# Supplementary material for: Inclusive Composite Interval Mapping of QTL by Environment Interactions in Biparental Populations
Source: PLoS One. 2015 Jul 10;10(7):e0132414. doi: 10.1371/journal.pone.0132414 (PMC4498613; doi:10.1371/journal.pone.0132414)
Supplement: S5 File — (ZIP) [file pone.0132414.s005.zip › H=0.5/L1/run_00057.met]

!**********************Note: lines staring with "!" are remarks and will be ignored in the program********************
!*********************************General Information**********************************
!Assuming F1 = P1 x P2, populations available in QTL IciMapping are: 
!  1, P1BC1F1 = P1 x F1, the first backcrossing where P1 is used as the recurrent parent;
!  2, P2BC1F1 = P2 x F1, the first backcrossing where P2 is used as the recurrent parent;
!  3, F1DH, F1-derived doubled haploids; 
!  4, RIL or F1RIL, recombination inbred lines through the repeated selfing of F1;
!  5, P1BC1RIL, recombination inbred lines through the repeated selfing of P1BC1F1;
!  6, P2BC1RIL, recombination inbred lines through the repeated selfing of P2BC1F1;
!  7, F2, the selfing generation of F1;
!  8, F3, the selfing generation of F2;
!  9, P1BC2F1, the second backcrossing where P1 is used as the recurrent parent; 
! 10, P2BC2F1, the second backcrossing where P2 is used as the recurrent parent;
! 11, P1BC2RIL, recombination inred lines through the repeated selfing of P1BC2F1; 
! 12, P2BC2RIL, recombination inred lines through the repeated selfing of P2BC2F1; 
! 13, P1BC1F2, the selfing generation of P1BC1F1; 
! 14, P2BC1F2, the selfing generation of P2BC1F1; 
! 15, P1BC2F2, the selfing generation of P1BC2F1; 
! 16, P2BC2F2, the selfing generation of P2BC2F1; 
! 17, P1BC1DH, P1BC1F1-derived doubled haploids; 
! 18, P2BC1DH, P2BC1F1-derived doubled haploids; 
! 19, P1BC2DH, P1BC2F1-derived doubled haploids; 
! 20, P2BC2DH, P2BC2F1-derived doubled haploids; 
   3      !Mapping Population (see remarks above)
   2      !Mapping Function (1 for Kosambi; 2 for Haldane; 3 for Morgan)
   2      !Marker Space Type (1 for intervals; 2 for positions)
   1      !Marker Space Unit(1 for centiMorgans; 2 for Morgan)
   6      !Number of Chromosomes (or Linkage Groups)
 200      !Size of the mapping population
   2      !Number of environments
 
!***************************************** Chromosomes and Linkage Maps **********************************************
!Chromosome                 NumMarkers
-CH1                        16
-CH2                        16
-CH3                        16
-CH4                        16
-CH5                        16
-CH6                        16
!Linkage map (Marker name followed by position or the interval length)
 MK-1-1                1     0.000
 MK-1-2                1    10.000
 MK-1-3                1    20.000
 MK-1-4                1    30.000
 MK-1-5                1    40.000
 MK-1-6                1    50.000
 MK-1-7                1    60.000
 MK-1-8                1    70.000
 MK-1-9                1    80.000
 MK-1-10               1    90.000
 MK-1-11               1   100.000
 MK-1-12               1   110.000
 MK-1-13               1   120.000
 MK-1-14               1   130.000
 MK-1-15               1   140.000
 MK-1-16               1   150.000
 MK-2-1                2     0.000
 MK-2-2                2    10.000
 MK-2-3                2    20.000
 MK-2-4                2    30.000
 MK-2-5                2    40.000
 MK-2-6                2    50.000
 MK-2-7                2    60.000
 MK-2-8                2    70.000
 MK-2-9                2    80.000
 MK-2-10               2    90.000
 MK-2-11               2   100.000
 MK-2-12               2   110.000
 MK-2-13               2   120.000
 MK-2-14               2   130.000
 MK-2-15               2   140.000
 MK-2-16               2   150.000
 MK-3-1                3     0.000
 MK-3-2                3    10.000
 MK-3-3                3    20.000
 MK-3-4                3    30.000
 MK-3-5                3    40.000
 MK-3-6                3    50.000
 MK-3-7                3    60.000
 MK-3-8                3    70.000
 MK-3-9                3    80.000
 MK-3-10               3    90.000
 MK-3-11               3   100.000
 MK-3-12               3   110.000
 MK-3-13               3   120.000
 MK-3-14               3   130.000
 MK-3-15               3   140.000
 MK-3-16               3   150.000
 MK-4-1                4     0.000
 MK-4-2                4    10.000
 MK-4-3                4    20.000
 MK-4-4                4    30.000
 MK-4-5                4    40.000
 MK-4-6                4    50.000
 MK-4-7                4    60.000
 MK-4-8                4    70.000
 MK-4-9                4    80.000
 MK-4-10               4    90.000
 MK-4-11               4   100.000
 MK-4-12               4   110.000
 MK-4-13               4   120.000
 MK-4-14               4   130.000
 MK-4-15               4   140.000
 MK-4-16               4   150.000
 MK-5-1                5     0.000
 MK-5-2                5    10.000
 MK-5-3                5    20.000
 MK-5-4                5    30.000
 MK-5-5                5    40.000
 MK-5-6                5    50.000
 MK-5-7                5    60.000
 MK-5-8                5    70.000
 MK-5-9                5    80.000
 MK-5-10               5    90.000
 MK-5-11               5   100.000
 MK-5-12               5   110.000
 MK-5-13               5   120.000
 MK-5-14               5   130.000
 MK-5-15               5   140.000
 MK-5-16               5   150.000
 MK-6-1                6     0.000
 MK-6-2                6    10.000
 MK-6-3                6    20.000
 MK-6-4                6    30.000
 MK-6-5                6    40.000
 MK-6-6                6    50.000
 MK-6-7                6    60.000
 MK-6-8                6    70.000
 MK-6-9                6    80.000
 MK-6-10               6    90.000
 MK-6-11               6   100.000
 MK-6-12               6   110.000
 MK-6-13               6   120.000
 MK-6-14               6   130.000
 MK-6-15               6   140.000
 MK-6-16               6   150.000
!*********************************** Marker Types ********************************************************************
!Co-dominant marker: When heterozygote F1 is present, P1 is coded as 2, F1 is coded as 1, and P2 is coded as 0; Otherwise, P1 is coded as 2, and P2 is coded as 0. 
!Dominant marker: When heterozygote F1 is present, P1 and F1 are coded as 12, and P2 is coded as 0; Otherwise, P1 is coded as 2, and P2 is coded as 0.  
!Recessive markers: When heterozygote F1 is present, P1 is coded as 2, and F1 and P2 are coded as 10; Otherwise, P1 is coded as 2, and P2 is coded as 0. 
!Missing marker is coded as -1. 
 MK-1-1                 0   0   2   0   0   0   2   2   0   2   2   2   2   0   0   0   2   2   2   2   2   2   0   2   2   0   0   2   0   2   0   0   2   0   2   0   2   0   0   0   2   2   0   0   0   0   0   0   0   0   2   2   0   2   0   0   0   2   2   2   0   0   2   0   0   2   2   2   2   0   0   0   2   2   0   0   0   2   2   2   0   0   0   2   2   0   2   2   0   2   0   0   2   2   2   2   0   2   2   0   0   2   0   0   2   2   0   2   0   2   2   2   0   0   2   0   2   2   0   0   0   2   2   2   2   0   0   0   2   0   0   0   0   0   2   0   0   0   2   0   2   0   0   2   2   0   0   2   2   2   2   2   2   0   2   0   2   2   2   0   2   2   2   0   2   2   2   2   0   0   2   0   2   2   0   2   2   2   0   2   2   0   0   2   0   0   2   2   2   0   0   0   2   0   2   2   2   0   0   0
 MK-1-2                 0   0   2   0   0   0   2   2   0   0   2   2   2   0   0   0   2   2   2   2   2   2   0   2   2   0   0   2   0   2   0   0   2   2   2   0   2   0   0   0   2   2   0   2   0   0   0   0   0   0   2   2   0   2   0   0   0   2   2   2   0   2   2   0   0   2   0   2   2   0   0   0   2   2   0   2   2   2   0   2   0   0   2   2   2   0   2   0   0   2   0   2   2   2   2   2   0   2   2   0   0   2   0   0   0   2   0   2   0   2   2   2   0   0   2   0   2   2   0   0   2   2   2   2   2   0   0   0   2   0   0   2   0   0   2   0   0   0   2   0   2   0   0   2   2   0   0   2   0   2   2   2   2   0   2   0   2   2   2   0   2   2   2   0   2   0   2   2   0   0   2   0   2   2   0   2   2   2   0   2   2   0   0   0   0   0   2   2   2   2   0   0   2   0   2   2   2   0   0   0
 MK-1-3                 0   0   2   0   0   0   2   2   0   0   2   2   2   0   0   0   2   2   2   2   2   2   0   2   0   0   0   2   0   2   0   0   2   0   0   0   0   0   0   0   2   2   0   0   0   0   0   0   0   0   0   2   0   0   0   0   0   0   0   2   0   2   2   0   0   2   0   0   2   0   0   0   2   2   0   2   2   2   0   2   0   0   2   2   2   0   2   0   0   2   0   0   2   2   2   2   0   2   2   0   0   2   2   0   0   2   0   2   0   2   2   2   0   0   2   0   2   2   0   0   2   2   0   2   2   0   0   0   2   0   0   2   0   2   2   0   0   0   2   0   2   0   2   2   2   0   0   2   2   2   2   2   2   0   2   0   2   2   2   0   2   2   2   0   2   0   2   2   0   0   2   0   2   2   0   0   2   2   2   2   2   0   0   0   0   0   2   2   2   0   0   0   2   0   2   2   2   0   0   0
 MK-1-4                 0   0   2   0   0   0   2   2   0   2   2   2   2   0   0   0   2   2   2   2   2   0   0   2   0   0   0   2   0   2   0   0   2   0   2   0   0   0   0   0   2   2   0   0   2   0   2   0   0   0   0   2   0   0   0   0   2   2   0   2   0   2   2   0   2   0   0   0   2   0   0   0   2   2   2   2   2   2   0   2   0   0   2   2   2   0   2   0   0   2   0   0   2   2   2   2   0   2   2   0   0   2   2   0   0   2   0   2   0   0   2   2   0   0   2   0   2   2   0   0   2   2   0   2   2   0   0   0   2   0   0   2   0   2   2   0   0   0   2   0   2   0   2   2   2   0   0   2   2   2   2   2   2   0   2   2   2   2   2   0   2   2   2   0   2   2   2   0   0   0   2   0   2   2   0   0   2   2   2   2   2   0   0   0   0   0   2   2   2   0   0   0   2   0   2   2   2   0   2   0
 MK-1-5                 0   0   2   0   0   0   2   0   0   2   2   2   2   0   0   0   2   2   2   2   0   0   0   2   0   0   0   2   0   2   0   0   2   2   2   0   0   0   2   0   2   2   0   0   0   0   2   0   0   0   0   2   0   0   0   0   2   2   0   2   0   2   2   0   2   0   0   0   2   0   0   0   2   0   2   2   2   2   0   2   0   0   0   2   2   0   2   0   0   2   0   0   2   2   2   2   0   2   2   0   0   2   2   0   0   2   0   2   0   0   2   0   0   0   2   0   2   2   2   0   2   2   0   2   2   0   0   0   2   0   0   2   0   2   2   0   0   0   2   0   2   0   2   2   2   0   0   2   2   2   2   2   2   0   0   2   2   2   2   0   0   2   2   0   2   2   2   2   0   0   2   0   2   2   0   0   2   2   2   2   2   0   0   0   0   2   2   2   2   0   2   0   2   0   2   2   2   0   0   0
 MK-1-6                 0   0   2   0   0   0   2   0   0   2   2   2   2   0   0   0   2   2   2   2   0   0   0   2   0   0   0   2   0   2   2   0   2   2   2   0   0   0   0   2   2   2   0   0   0   0   2   0   2   0   0   0   0   0   0   0   2   2   2   0   2   2   2   0   2   0   0   0   2   0   2   0   0   0   2   2   2   2   0   2   0   0   0   2   2   0   2   0   0   2   0   0   2   2   2   2   0   2   2   0   0   2   2   0   0   0   0   2   0   0   2   0   0   0   2   0   0   2   2   0   2   0   0   2   2   0   0   0   2   0   0   2   2   0   2   0   0   0   2   0   2   0   2   2   2   0   2   2   2   2   2   2   2   0   0   0   2   2   2   0   2   2   2   0   2   2   2   2   0   0   2   0   2   2   0   0   2   2   2   2   2   0   0   0   0   2   2   2   2   0   2   0   2   0   2   2   2   0   0   0
 MK-1-7                 0   2   0   0   2   0   2   0   0   2   2   0   2   0   0   2   2   2   2   2   0   0   0   2   0   0   0   2   2   2   0   0   2   2   2   0   0   0   0   2   2   2   0   0   0   0   2   0   2   0   0   0   0   0   0   0   2   2   2   0   2   2   2   0   0   0   0   0   2   0   2   0   0   0   2   2   2   2   0   2   0   0   0   2   2   0   2   0   0   2   0   0   2   2   2   2   0   0   2   0   0   0   2   0   2   0   0   2   0   2   2   0   0   0   2   0   0   2   2   0   2   0   0   2   2   2   0   0   2   0   0   2   2   0   2   0   0   0   0   0   2   2   2   2   2   0   0   2   2   2   0   2   2   0   0   0   2   2   2   0   2   2   2   0   2   2   0   2   0   0   2   0   2   0   0   0   2   2   2   2   2   0   0   0   0   2   2   2   2   2   2   0   2   0   2   0   2   0   0   0
 MK-1-8                 0   2   0   0   2   0   2   0   0   2   2   0   2   0   0   2   2   2   2   2   0   0   0   2   0   0   0   2   2   2   0   2   2   2   0   0   0   0   2   2   2   0   0   0   2   0   2   0   2   0   0   0   0   0   0   0   2   2   2   0   2   2   2   0   0   0   2   0   2   0   2   0   0   0   2   0   2   2   0   2   0   0   0   2   2   0   2   0   0   2   0   0   2   2   2   2   0   0   2   0   0   0   2   0   2   0   0   2   2   2   2   2   0   0   2   0   2   2   2   2   2   0   0   2   2   2   2   0   2   0   0   2   2   0   2   0   0   0   0   0   2   2   2   2   2   0   0   2   0   0   0   2   2   0   0   0   2   2   2   0   2   2   2   0   2   2   0   2   0   0   2   0   2   0   0   0   2   2   2   2   2   0   0   0   0   2   2   2   2   2   2   0   2   0   0   0   2   0   0   0
 MK-1-9                 0   2   0   2   2   0   2   0   0   2   2   0   2   0   0   2   2   2   2   2   0   0   0   2   2   0   0   2   2   2   0   2   2   2   0   0   0   0   2   2   2   0   2   0   2   0   2   0   2   0   0   0   2   0   0   0   2   2   2   0   2   2   2   0   0   0   2   0   2   2   2   0   0   0   2   0   2   2   0   2   0   0   0   2   2   0   2   0   0   2   2   0   2   2   2   2   0   0   2   0   0   0   2   0   2   0   0   2   2   2   2   2   0   2   0   0   2   2   2   2   0   0   0   0   2   2   2   0   2   0   0   0   2   0   2   2   0   0   0   0   2   2   0   2   2   0   0   2   0   0   0   2   2   2   0   2   2   0   2   0   2   2   2   0   2   2   0   2   0   0   0   0   2   0   0   0   2   2   2   2   2   0   0   0   0   2   2   2   2   2   2   0   2   2   0   0   0   0   0   0
 MK-1-10                0   0   0   2   2   0   2   0   0   2   2   0   2   0   0   2   2   2   2   2   0   0   2   2   0   0   0   2   2   2   0   2   2   2   0   0   0   0   0   2   2   0   2   0   2   0   2   0   2   0   0   0   2   0   0   0   2   2   2   0   2   2   2   0   0   0   2   0   2   2   2   0   0   0   2   0   2   2   0   2   0   0   0   2   2   0   0   0   0   2   2   0   2   2   2   0   0   0   2   0   0   0   2   0   2   0   0   2   2   2   2   2   0   2   0   2   2   0   2   2   0   0   0   0   2   2   2   2   2   0   0   0   2   0   2   2   0   0   0   0   2   2   0   2   2   0   2   2   0   0   0   2   0   2   0   2   2   0   2   0   2   0   2   0   2   2   0   2   0   0   0   2   2   0   0   0   2   2   2   2   2   0   0   0   0   2   2   2   2   2   2   0   2   2   0   0   0   2   0   0
 MK-1-11                0   0   0   2   2   0   2   0   0   2   2   0   2   0   0   2   2   2   2   2   0   0   2   2   0   0   0   2   0   2   0   2   2   2   2   0   0   2   0   2   2   0   0   0   2   0   2   0   2   0   0   0   2   0   0   0   2   2   2   0   0   2   2   0   0   0   2   0   2   2   2   0   0   0   0   0   2   2   0   2   0   2   0   2   2   0   0   0   0   2   2   0   2   2   2   0   0   2   2   0   0   0   2   0   2   2   2   2   2   2   2   2   0   2   0   2   2   0   2   2   0   0   0   0   2   2   2   2   2   0   0   0   2   0   2   2   0   0   0   0   2   2   2   2   2   0   2   2   2   0   0   2   0   2   0   2   0   0   2   0   2   0   2   2   2   0   0   2   0   0   0   2   2   0   0   0   2   2   2   2   2   0   0   0   0   2   2   2   2   0   2   0   2   0   0   2   0   2   0   0
 MK-1-12                0   0   0   2   0   0   2   2   0   2   2   0   2   0   0   0   2   2   2   2   0   0   2   2   0   0   0   2   0   2   0   2   2   2   2   0   0   2   0   2   2   0   0   0   2   0   2   0   2   0   2   0   2   0   0   0   2   2   0   0   0   2   2   0   0   0   2   0   2   2   2   0   0   0   0   0   2   2   0   0   0   2   0   0   2   0   0   0   0   2   2   0   2   2   2   0   0   2   2   0   0   0   2   0   2   2   2   2   2   2   2   2   0   2   2   2   2   0   2   2   0   0   0   0   2   2   0   0   0   0   0   0   2   0   2   2   0   2   0   0   2   2   2   2   2   0   2   2   2   2   0   2   2   2   0   2   0   0   0   0   2   0   2   2   2   0   0   2   0   0   0   2   0   0   0   0   2   2   0   2   0   0   2   0   0   2   2   2   0   0   2   0   2   0   0   2   0   2   0   0
 MK-1-13                0   2   0   2   2   0   2   2   0   2   2   0   2   0   0   0   2   2   2   2   0   0   2   2   0   0   0   2   0   2   0   2   2   2   0   0   0   2   0   0   2   0   0   0   2   0   2   0   0   0   2   0   2   0   0   0   2   2   2   0   0   2   2   0   0   0   2   0   2   2   2   0   0   0   0   0   2   2   0   0   0   2   0   0   2   0   0   0   0   0   0   0   2   2   2   0   2   0   2   0   0   0   2   0   2   2   2   2   2   2   2   2   0   2   2   2   2   0   2   2   0   0   0   0   2   2   0   0   0   0   0   0   2   0   2   2   0   2   0   0   2   2   2   2   2   0   2   2   2   2   0   2   2   2   0   2   0   0   0   0   2   2   2   2   2   0   0   2   0   0   2   2   0   0   2   0   2   2   0   2   0   0   2   0   0   2   2   2   0   0   2   0   2   0   0   2   0   2   0   0
 MK-1-14                2   0   0   2   2   0   2   2   0   2   2   0   2   2   0   0   2   0   2   2   0   0   2   2   0   0   2   2   2   2   0   2   2   2   0   0   0   2   0   0   2   0   0   0   2   0   2   0   0   0   2   0   2   0   0   0   2   2   2   2   2   2   2   0   0   0   2   0   2   2   2   0   0   0   0   0   2   2   0   0   2   2   0   0   2   0   0   0   0   0   0   0   0   0   2   0   2   0   2   0   0   0   2   0   2   2   2   2   2   0   0   2   2   2   2   2   0   2   2   2   0   0   0   0   2   2   0   0   0   0   0   0   2   0   2   0   0   2   0   0   2   2   2   0   2   2   2   2   2   0   0   2   2   2   0   2   2   0   0   0   2   2   2   2   2   0   0   0   0   0   2   2   0   0   2   0   2   2   0   2   0   0   2   0   0   2   2   2   2   0   2   0   2   2   2   2   0   2   0   0
 MK-1-15                2   0   0   2   2   0   2   2   0   2   2   0   2   2   0   2   2   0   2   2   0   0   2   2   0   0   2   2   2   2   0   2   2   2   0   2   0   2   0   0   2   0   0   0   2   0   2   0   0   0   2   0   2   0   0   0   2   0   2   2   2   2   0   0   0   0   2   0   2   2   2   0   0   0   0   0   2   2   0   0   2   2   0   2   2   0   2   0   0   0   0   0   0   0   2   0   2   0   2   0   0   0   2   2   0   2   0   2   2   0   0   2   2   0   2   2   0   2   2   2   0   0   0   2   2   2   0   0   0   0   0   0   2   0   2   0   2   2   0   0   2   2   2   0   2   2   2   2   2   0   0   2   2   2   0   2   2   0   0   0   2   2   2   0   2   0   0   0   0   2   2   2   0   0   0   0   2   2   0   2   0   0   2   0   0   2   2   2   2   0   2   0   0   2   0   2   0   2   0   0
 MK-1-16                2   0   0   2   2   0   2   2   0   2   2   0   2   0   0   2   2   0   2   2   0   0   2   2   0   0   2   2   2   2   0   2   2   2   0   2   0   2   0   0   2   0   0   0   2   0   2   0   0   0   2   0   2   0   0   0   0   0   2   2   2   2   0   0   0   0   2   0   2   2   2   0   0   0   0   0   2   0   0   0   2   2   0   2   2   0   2   0   0   0   0   0   0   0   0   0   2   0   2   0   2   0   2   2   0   2   0   0   2   2   0   2   2   0   2   2   0   2   2   0   0   0   0   2   2   0   0   0   0   0   0   0   2   0   2   0   2   2   0   0   2   2   2   0   2   2   2   2   2   2   0   2   2   2   0   2   2   0   0   0   2   2   2   0   2   2   0   0   0   2   2   2   0   0   0   0   2   2   0   2   0   0   2   0   0   2   2   2   2   0   2   0   0   2   0   2   0   2   0   0
 MK-2-1                 0   2   2   0   0   2   2   0   0   2   2   2   2   0   2   0   2   0   0   0   0   0   2   2   2   0   2   2   0   0   2   0   2   0   2   0   2   2   2   0   2   0   2   0   2   2   2   0   2   2   2   0   2   0   2   0   0   0   2   2   2   2   2   2   2   0   0   2   0   0   2   2   0   2   0   0   0   2   0   2   2   0   2   0   2   0   2   0   0   2   0   2   2   0   0   0   0   0   0   0   2   2   2   0   2   2   2   2   2   2   0   0   0   0   2   2   2   0   0   0   2   2   0   0   2   2   0   0   0   2   2   0   2   2   2   0   2   2   2   2   2   2   2   0   2   0   2   2   0   2   0   2   2   2   0   0   2   2   2   0   0   0   2   0   2   0   2   2   0   0   2   2   2   0   0   0   2   2   0   0   0   0   2   2   0   0   0   0   0   2   2   2   2   0   2   0   2   2   2   2
 MK-2-2                 0   2   2   0   0   2   2   0   0   2   2   2   2   0   2   2   2   0   0   0   0   0   2   2   2   0   2   2   0   0   2   0   2   0   2   0   2   2   2   0   2   0   2   0   2   2   2   0   0   2   2   0   2   0   2   0   0   0   2   2   2   2   2   2   2   0   0   2   0   0   2   2   0   2   0   2   0   2   0   2   2   0   2   0   2   0   2   0   0   2   0   2   2   0   0   0   0   2   0   0   2   2   2   0   2   2   2   2   2   2   0   0   0   0   2   2   2   0   0   0   2   2   0   0   2   2   0   0   0   0   2   0   2   2   2   0   2   2   2   2   2   0   2   0   2   0   0   2   0   2   0   2   2   2   0   0   2   2   2   0   0   0   2   0   2   0   2   2   0   2   2   2   2   2   0   0   2   2   0   0   0   0   2   2   0   0   0   2   0   2   0   0   2   0   2   0   2   2   0   0
 MK-2-3                 0   2   2   2   0   2   2   0   0   2   2   2   2   0   0   2   2   0   0   0   0   0   2   2   2   0   2   2   0   0   2   0   2   0   0   2   2   2   2   0   2   0   2   0   2   0   2   0   0   0   2   0   2   0   2   0   0   0   2   2   2   2   2   2   2   0   0   2   0   0   2   2   0   2   0   2   0   2   0   2   2   0   2   0   2   0   0   0   0   2   2   2   2   0   0   0   2   2   0   0   2   2   0   0   2   0   2   2   2   2   0   0   0   0   2   2   2   0   0   0   2   0   0   0   2   2   0   0   0   0   2   0   2   2   2   0   2   2   2   2   2   0   2   0   2   0   0   2   0   2   0   2   2   2   0   0   2   2   2   2   0   0   2   0   2   0   2   2   0   2   2   2   2   2   0   0   2   0   0   0   0   0   2   2   0   0   0   2   0   2   0   0   0   0   2   0   2   2   2   0
 MK-2-4                 0   2   2   0   0   2   2   0   0   2   2   2   2   0   0   0   2   0   0   0   0   0   2   2   2   0   0   2   2   2   2   0   2   0   0   2   2   2   2   0   2   0   2   0   2   0   0   0   0   0   2   0   0   0   2   0   0   0   2   2   2   2   0   2   2   0   0   2   0   0   2   0   0   2   0   2   2   2   0   2   2   0   2   0   2   0   0   0   0   2   2   0   2   0   0   0   0   0   0   0   2   2   0   0   2   0   2   2   2   2   0   0   0   0   2   2   2   0   0   0   2   0   2   0   2   2   0   2   0   0   2   0   2   2   2   0   2   2   2   0   0   0   2   0   2   2   0   2   0   2   0   2   2   2   0   0   2   2   2   2   0   2   2   0   2   0   2   2   0   2   0   2   2   2   0   0   0   0   0   0   0   0   0   2   0   0   0   2   0   2   0   0   0   0   2   0   2   0   2   0
 MK-2-5                 0   2   2   0   0   2   0   0   0   0   2   2   2   0   0   0   2   0   0   0   0   0   2   2   2   0   0   2   0   2   2   0   2   0   0   2   2   2   2   0   2   0   2   0   2   0   0   0   0   0   2   0   0   0   2   0   2   0   2   2   2   2   0   2   0   0   0   2   0   0   0   2   0   2   0   2   2   2   2   2   2   0   2   0   2   0   0   0   2   0   2   0   2   0   0   0   0   0   0   0   2   2   0   0   2   0   2   2   2   2   0   0   0   0   2   2   2   0   0   0   2   0   2   2   2   2   0   2   0   0   2   0   2   2   2   0   2   2   2   0   0   2   2   0   2   2   0   2   0   2   2   2   2   2   0   0   0   2   2   2   0   2   2   0   2   0   2   2   0   2   0   2   2   2   0   0   0   0   0   0   0   0   0   2   2   0   0   0   0   2   0   0   0   0   2   0   2   0   2   0
 MK-2-6                 0   2   2   0   2   2   0   0   0   2   2   2   2   2   0   0   2   2   0   0   0   0   2   2   2   0   0   2   0   2   0   0   2   0   0   2   2   2   2   0   2   0   2   0   2   0   0   0   0   0   2   0   0   0   2   0   2   0   2   2   2   2   0   2   0   2   0   2   0   0   0   2   0   2   0   2   0   2   0   0   0   0   2   0   2   0   0   0   2   2   2   0   2   0   0   0   2   0   0   0   2   2   0   0   0   0   2   2   2   2   0   0   0   0   2   2   2   0   0   0   2   0   2   2   2   2   0   2   2   0   2   0   2   2   2   0   2   2   2   0   0   2   2   0   2   2   0   2   0   2   2   2   2   2   0   0   0   2   2   2   0   0   2   0   2   0   2   2   0   2   0   2   2   0   2   0   0   0   0   0   0   0   0   2   2   0   0   0   0   2   0   0   0   0   2   0   2   0   2   0
 MK-2-7                 0   2   2   0   2   2   0   0   0   2   2   2   2   2   0   0   2   0   0   0   0   0   2   0   2   0   0   2   0   2   0   0   0   0   0   2   2   2   2   0   2   0   2   0   0   0   0   2   0   0   2   0   0   0   2   0   2   2   2   2   2   2   0   2   0   2   0   2   0   0   0   2   0   2   0   2   0   2   0   0   0   0   2   0   2   2   0   0   2   2   2   0   2   0   0   0   2   0   0   0   2   2   0   0   0   0   2   2   2   2   0   0   0   0   2   2   2   0   0   0   2   0   2   2   0   2   0   2   2   2   2   0   2   2   2   0   2   2   2   0   0   2   2   0   2   0   0   2   2   2   2   2   2   0   0   0   0   2   2   2   0   2   2   0   2   0   2   2   0   2   0   0   2   0   2   0   0   0   0   0   0   2   0   2   2   0   0   0   0   2   0   0   0   0   2   0   2   0   2   0
 MK-2-8                 0   2   2   2   2   2   0   0   0   2   0   2   2   2   0   0   0   0   0   0   0   0   2   0   2   0   2   2   0   2   0   0   0   0   0   2   2   2   2   0   2   0   2   0   0   2   0   2   0   0   2   2   2   0   2   0   2   2   2   2   2   2   0   2   0   2   0   2   0   0   2   2   0   2   0   0   0   2   0   0   0   0   0   0   0   2   2   0   2   2   2   0   2   2   0   0   0   0   0   0   2   2   0   0   2   0   2   2   2   2   0   0   0   0   2   2   2   0   2   0   2   0   2   2   0   2   0   2   2   2   2   0   2   2   2   0   0   2   2   0   0   2   2   0   2   0   0   2   2   2   2   2   2   2   0   0   2   0   2   2   0   2   2   0   2   0   0   2   0   2   0   0   2   0   2   0   0   0   0   0   0   2   0   2   2   2   0   0   0   2   2   2   0   0   0   0   2   0   2   0
 MK-2-9                 0   2   2   2   2   2   0   0   0   2   0   2   2   2   0   0   0   0   0   0   0   0   2   0   2   0   2   2   0   2   0   0   0   0   0   2   0   2   2   0   2   0   2   0   0   0   0   2   0   0   2   2   2   0   0   0   2   2   2   2   2   2   0   2   0   2   0   0   0   0   2   2   0   2   0   0   0   2   0   0   0   0   0   0   0   2   2   2   2   2   2   0   2   2   0   0   0   0   0   0   2   2   2   0   2   0   2   2   0   2   0   0   0   2   2   0   2   0   2   0   2   0   2   2   0   0   0   2   2   2   0   0   2   2   0   0   0   2   2   0   0   2   2   0   2   0   0   2   0   2   2   2   2   2   0   0   2   0   2   2   0   2   2   0   2   0   2   2   0   2   0   0   0   0   2   0   0   2   0   0   0   2   0   2   2   2   0   0   0   2   2   2   0   0   0   0   2   2   2   0
 MK-2-10                0   2   2   2   2   2   0   0   0   2   0   2   2   2   2   0   0   0   0   0   0   0   2   2   2   0   0   2   0   2   0   0   2   0   0   2   0   2   2   2   2   0   2   0   2   0   0   2   0   2   2   2   2   0   0   2   2   2   2   2   2   2   0   2   0   2   0   0   0   2   2   2   0   2   0   0   0   2   0   0   0   0   0   0   0   0   0   2   2   2   2   0   2   2   0   0   0   0   0   0   2   2   0   0   2   0   2   0   0   2   0   0   0   2   2   0   2   0   2   0   2   0   2   2   0   0   0   2   2   2   2   0   2   2   2   0   2   2   2   0   0   2   2   0   2   0   0   2   0   2   2   2   2   2   0   0   2   0   0   2   0   2   2   2   2   0   2   2   0   2   2   0   0   0   2   0   0   2   0   0   0   2   0   2   2   2   2   0   0   2   2   0   0   0   0   0   2   2   2   0
 MK-2-11                0   2   0   2   2   2   0   2   0   2   0   2   2   2   2   0   0   0   0   0   0   0   2   0   2   0   0   2   0   2   0   0   2   0   0   2   0   2   2   2   2   0   2   0   2   0   0   2   0   2   2   2   2   0   0   2   2   2   2   2   2   2   0   2   0   2   0   2   0   2   2   2   0   2   2   0   0   2   0   0   0   2   0   0   0   0   0   2   2   2   2   0   0   2   0   0   0   0   0   0   2   2   0   0   2   0   2   0   0   2   0   0   0   2   2   0   2   0   2   0   2   0   2   2   0   0   0   2   2   2   0   0   2   2   2   0   2   2   2   0   0   2   2   0   2   0   0   2   0   2   2   2   2   0   0   0   2   0   0   2   0   2   2   2   2   0   2   2   0   2   2   0   0   0   2   0   0   2   0   0   0   2   0   2   0   2   2   0   0   2   2   0   0   0   0   0   2   2   2   0
 MK-2-12                0   2   0   2   2   2   2   2   2   0   0   2   2   0   2   0   0   0   0   0   0   0   2   0   2   0   0   2   0   2   0   0   2   0   0   2   0   0   2   2   2   0   2   0   2   0   0   2   0   2   2   2   2   0   0   2   2   2   2   2   2   2   0   2   0   2   0   2   0   2   2   0   0   2   2   0   0   2   0   0   0   2   0   0   0   0   0   2   2   2   2   2   0   2   0   0   0   2   0   0   2   0   0   0   2   0   2   0   0   2   0   0   2   2   2   0   2   0   2   0   0   0   2   2   0   0   0   2   2   2   0   0   2   2   2   0   2   2   2   0   0   2   2   0   0   0   0   2   0   2   2   2   2   0   0   0   0   0   0   2   0   2   2   0   2   0   2   2   0   2   2   0   0   0   2   0   0   2   0   0   0   2   0   0   0   2   2   0   0   2   2   0   0   0   0   0   2   2   2   0
 MK-2-13                0   2   0   2   2   2   2   0   2   0   0   2   2   0   2   0   0   0   0   0   0   0   2   0   2   0   0   2   0   2   2   0   2   0   2   2   0   0   2   2   2   0   2   0   2   0   0   2   0   2   2   2   2   0   0   2   2   2   0   2   2   2   0   2   0   2   0   2   0   2   2   0   2   2   2   0   0   2   0   0   0   0   0   0   0   0   0   2   2   2   2   2   0   2   0   0   0   2   0   0   2   0   0   0   2   0   2   0   0   2   0   0   2   0   2   0   2   0   2   0   0   0   2   2   0   2   0   2   2   2   0   0   2   2   2   0   2   2   2   0   0   2   2   0   0   0   0   2   0   2   2   2   2   0   2   2   2   0   0   2   0   2   2   0   2   0   0   2   0   2   2   0   0   0   2   0   0   2   0   0   0   2   0   2   2   2   2   0   0   2   2   0   0   0   2   0   2   2   2   0
 MK-2-14                0   2   0   0   2   2   2   0   2   2   0   2   2   0   2   0   0   0   0   2   0   2   2   0   0   0   0   2   0   2   2   0   2   0   2   2   0   0   0   2   2   0   2   0   2   0   0   2   0   2   2   0   2   0   0   2   2   0   0   2   2   2   0   2   0   2   0   2   0   2   2   0   2   2   2   0   0   2   0   0   0   0   0   0   0   0   0   2   2   2   0   2   0   2   2   0   0   2   0   0   2   0   0   0   2   0   0   0   0   2   0   0   0   0   2   0   2   0   2   0   0   0   2   2   0   2   2   2   2   2   0   0   0   2   2   0   2   2   2   0   0   2   2   0   0   0   2   2   0   2   2   2   2   0   0   2   2   0   0   2   2   2   2   2   2   0   0   2   0   2   0   0   0   0   2   0   0   2   0   0   0   2   0   2   2   2   2   0   0   2   2   0   0   0   2   0   2   2   2   0
 MK-2-15                0   2   0   0   2   2   2   0   2   2   0   2   2   0   2   0   0   0   0   2   0   0   2   0   0   0   0   2   0   2   2   0   2   0   0   2   2   0   0   2   0   0   2   0   2   0   0   2   0   2   2   2   2   2   0   2   2   0   0   2   2   2   0   2   0   2   2   2   0   2   2   0   2   2   2   0   0   2   0   0   0   0   0   0   0   0   0   0   2   2   0   2   0   2   2   0   0   2   0   0   2   0   0   2   2   2   0   0   0   2   0   0   0   0   2   0   2   0   2   0   0   0   2   2   0   2   2   2   2   0   2   0   0   2   2   0   2   2   2   0   0   2   2   0   2   0   2   2   0   2   0   2   2   0   0   2   2   2   0   2   2   2   2   2   2   0   0   2   0   2   0   0   0   0   2   0   0   2   0   0   2   2   0   2   2   2   0   0   0   2   2   0   0   0   2   0   2   0   2   0
 MK-2-16                0   2   0   0   2   2   2   0   2   2   0   2   2   0   2   0   0   0   0   2   0   0   2   0   0   0   0   2   0   2   2   0   2   0   0   2   2   0   0   2   0   0   2   2   2   0   0   2   2   2   0   2   2   2   0   2   0   0   0   2   2   2   2   0   0   0   2   2   2   2   2   0   2   2   0   0   2   2   0   0   0   0   0   0   0   0   0   0   2   0   0   2   0   2   2   0   2   2   0   0   2   0   0   2   2   2   0   0   0   2   0   2   0   2   2   0   2   0   0   0   0   0   2   2   0   2   2   2   2   0   2   0   0   2   2   0   2   2   2   0   0   2   2   0   2   0   2   0   0   2   0   2   2   0   0   2   2   2   0   2   2   2   2   2   2   0   0   2   0   2   0   0   0   0   2   0   0   2   0   0   2   2   0   2   0   2   0   0   0   2   2   0   0   0   2   0   2   0   2   0
 MK-3-1                 2   2   0   0   0   2   0   2   2   2   2   2   2   2   0   2   0   2   2   0   0   2   0   0   2   0   2   0   0   0   2   0   2   0   0   2   0   0   2   0   0   0   0   2   0   2   0   0   0   2   0   0   0   2   2   0   2   0   2   2   0   0   0   2   2   0   2   2   2   0   0   2   0   2   2   0   2   2   0   2   0   0   0   2   2   2   2   0   0   0   0   2   2   2   2   0   0   2   0   2   0   2   2   2   0   2   2   0   2   0   2   2   0   2   0   2   2   0   2   2   0   2   2   2   0   2   0   0   0   0   0   2   2   2   2   2   2   2   2   2   2   0   0   2   2   2   0   0   0   2   2   2   0   0   0   2   2   0   0   0   2   2   0   2   0   0   2   2   2   2   2   0   0   2   2   2   0   0   0   2   2   0   2   2   0   0   2   2   2   2   0   2   2   0   2   2   2   0   0   0
 MK-3-2                 2   2   0   0   0   0   0   2   0   2   2   2   2   0   0   2   0   2   2   0   0   2   0   0   2   0   0   0   2   0   2   0   0   2   0   2   0   0   2   0   0   0   0   2   0   2   0   0   0   2   0   0   0   2   2   0   2   0   2   2   0   0   0   2   2   0   2   0   2   0   0   2   0   2   2   0   2   2   0   2   0   0   0   2   2   2   2   0   0   0   0   2   2   2   2   0   0   2   0   2   0   0   2   2   0   2   2   2   2   0   2   2   0   2   0   2   2   0   2   2   0   2   2   2   2   2   0   0   0   0   2   2   2   2   2   2   2   2   2   2   0   2   0   2   2   2   0   0   0   2   2   2   2   0   0   2   0   0   0   0   2   2   0   2   0   0   2   2   2   2   2   0   0   2   2   2   0   0   0   2   2   0   0   2   0   0   2   2   2   2   0   2   2   2   2   2   2   0   0   0
 MK-3-3                 2   0   2   0   0   0   0   2   0   2   2   2   2   0   2   2   0   2   2   0   0   2   0   0   2   0   0   0   2   0   2   0   0   2   0   2   2   0   2   0   0   2   2   2   0   2   0   0   0   2   0   0   2   2   0   0   2   0   2   2   0   0   0   2   2   0   2   0   2   0   0   2   0   2   2   0   2   0   0   2   0   0   2   2   2   2   2   0   2   0   0   0   2   2   0   0   0   2   0   2   2   0   2   2   0   0   2   2   2   0   2   2   0   2   0   2   2   0   2   2   0   2   2   0   2   2   0   0   0   0   2   2   2   2   2   2   2   2   2   0   0   2   0   2   0   2   0   0   0   2   0   2   2   0   0   0   0   0   0   0   2   2   0   2   0   0   2   2   0   2   2   0   0   2   2   2   0   0   0   2   2   0   0   2   0   0   2   2   2   2   0   2   2   0   2   2   2   2   2   0
 MK-3-4                 2   0   2   0   0   0   0   2   0   2   2   2   2   2   2   2   0   2   2   0   0   2   0   0   2   0   0   0   2   0   2   0   0   2   0   2   2   0   2   0   2   2   2   2   0   2   0   0   0   2   0   2   2   2   0   0   2   0   2   2   0   0   0   2   2   0   2   0   2   0   2   2   0   2   2   2   2   0   0   2   0   0   2   2   2   2   2   0   0   0   0   0   2   2   0   0   0   2   0   2   2   0   2   2   0   0   2   2   2   0   2   2   0   2   0   2   2   0   2   2   0   2   2   0   2   0   0   0   0   0   2   2   2   2   2   2   2   2   2   0   2   2   0   2   0   2   0   0   0   2   0   0   2   0   0   0   0   0   0   0   0   2   0   2   0   0   2   2   2   2   2   0   0   2   2   2   0   0   0   2   2   0   0   2   0   0   2   2   0   0   0   0   2   0   2   2   2   2   2   0
 MK-3-5                 2   0   2   0   0   0   0   2   0   2   2   2   2   2   0   2   0   2   2   0   0   2   0   0   2   0   0   2   2   0   2   0   0   2   0   2   2   0   0   0   0   2   2   2   0   0   0   0   0   2   0   2   2   2   0   0   2   0   2   2   0   0   0   0   2   0   2   0   0   0   2   2   0   2   2   0   2   0   0   0   2   0   2   2   2   2   2   2   0   0   0   0   2   2   0   0   0   2   0   2   2   2   2   2   0   0   2   2   2   0   0   2   0   0   0   2   2   0   2   2   0   2   2   0   2   0   0   0   2   0   2   0   2   2   2   2   2   2   2   0   2   2   2   2   0   2   0   0   0   2   2   0   2   0   0   0   0   0   0   0   0   2   0   2   0   0   2   2   2   2   2   0   0   2   2   0   0   0   2   2   2   0   2   2   0   0   2   2   2   2   0   0   2   0   2   2   2   0   2   0
 MK-3-6                 0   0   2   0   0   0   0   2   0   0   2   2   2   2   0   2   0   2   2   0   0   2   0   0   2   0   0   0   2   2   2   0   0   2   0   0   2   0   0   0   0   2   2   2   0   0   0   0   0   2   2   2   2   2   0   0   2   0   2   2   0   0   0   0   2   0   2   0   0   0   2   2   0   2   0   0   2   0   0   0   2   0   2   2   2   2   2   2   0   2   0   0   2   2   0   0   0   2   0   2   2   2   2   2   0   0   2   2   2   0   0   2   0   0   0   0   2   0   2   2   0   2   2   0   2   2   0   2   2   0   2   0   2   2   2   2   0   2   2   0   2   2   2   2   0   2   0   0   0   2   2   0   2   0   2   0   0   0   0   0   0   2   0   2   0   0   2   2   2   2   2   0   0   0   2   0   0   0   2   2   2   0   2   2   0   0   2   0   2   2   2   0   2   0   2   2   0   0   2   0
 MK-3-7                 0   0   2   0   0   0   0   2   0   0   2   2   2   2   0   2   0   2   2   0   0   2   0   0   2   0   0   0   0   2   2   0   0   2   0   0   2   0   0   0   0   2   2   2   0   0   0   0   0   2   2   2   2   0   0   0   2   0   2   2   0   0   0   0   2   2   2   0   0   0   2   0   2   2   0   0   2   0   0   0   2   0   2   2   2   2   2   2   0   2   0   0   2   2   0   0   0   2   0   2   2   2   0   2   0   0   2   2   2   0   0   2   0   0   0   0   2   0   2   2   0   2   2   2   2   2   0   2   2   0   2   0   2   2   2   2   0   2   2   0   2   2   2   2   0   2   0   0   0   2   2   0   2   0   2   0   0   0   0   0   0   2   0   2   0   0   2   2   2   0   2   0   2   0   2   0   0   0   2   2   2   0   2   2   0   0   2   0   0   2   2   0   2   2   2   2   0   0   2   0
 MK-3-8                 0   0   2   0   0   0   0   2   0   0   2   0   2   2   0   2   0   2   2   0   0   2   0   0   2   2   0   0   0   2   2   0   0   2   0   0   0   2   0   0   0   2   2   2   0   0   0   0   0   2   2   2   2   0   0   0   2   0   2   0   0   0   0   0   0   2   2   0   0   0   2   0   2   2   2   0   2   0   0   0   2   0   2   2   2   2   2   2   0   2   0   2   2   2   0   0   0   2   0   2   0   0   2   2   0   0   2   2   2   0   0   2   0   0   0   0   0   0   2   2   0   2   2   2   2   2   0   2   2   0   2   0   2   2   2   2   0   2   2   2   2   2   2   2   0   2   0   0   2   2   2   0   2   0   2   0   0   2   0   0   2   2   0   2   0   0   2   2   2   0   2   0   2   0   0   2   0   0   0   2   0   0   2   2   0   0   2   0   2   2   2   0   2   2   2   2   0   0   2   0
 MK-3-9                 0   0   2   0   0   0   0   0   0   0   0   0   2   2   0   2   0   2   0   0   0   2   0   0   2   2   0   0   0   2   2   0   0   2   0   0   0   2   0   2   0   2   2   2   0   0   0   0   0   2   2   0   2   0   0   0   2   0   2   0   0   0   0   0   0   2   2   2   0   0   2   0   2   2   2   0   2   2   0   0   2   0   2   2   2   0   2   0   2   2   0   2   2   2   0   0   0   2   0   2   0   0   0   2   0   0   2   2   2   0   0   2   0   0   0   0   0   0   2   2   0   2   0   2   2   2   0   2   2   0   2   0   2   2   2   2   0   2   2   2   2   2   2   2   0   2   0   0   2   2   0   0   2   0   2   0   0   2   0   0   2   2   0   2   0   0   2   2   2   0   2   0   2   0   0   2   0   0   0   2   0   0   2   2   0   0   2   0   0   2   2   0   2   2   2   2   0   0   2   0
 MK-3-10                0   0   2   0   0   0   0   0   0   0   0   0   2   2   0   2   2   2   2   0   0   2   0   0   2   2   0   0   0   2   2   0   0   2   0   2   2   2   0   2   0   2   2   2   0   2   0   0   0   0   2   0   2   0   0   0   2   0   2   0   0   0   0   0   0   2   2   2   0   2   2   0   0   2   2   0   2   2   0   0   2   0   2   2   2   0   2   0   0   2   0   0   2   2   0   0   0   0   0   2   0   0   0   2   0   0   2   2   2   0   2   2   0   2   0   0   0   0   2   2   0   2   0   2   2   2   0   2   2   0   2   0   2   0   2   0   0   2   2   2   2   2   0   2   0   2   0   0   2   2   0   0   2   0   2   0   0   2   0   0   2   2   0   2   0   0   2   2   2   0   2   0   2   0   0   0   0   0   2   2   2   0   2   2   0   0   2   0   0   2   2   0   0   2   0   2   0   0   2   0
 MK-3-11                0   0   2   2   0   0   0   0   2   0   0   0   2   2   0   2   2   2   2   0   0   2   0   0   2   2   0   0   0   2   2   0   0   2   0   2   2   2   0   2   2   2   0   2   0   2   2   0   0   0   2   0   2   0   0   0   2   0   2   0   0   0   0   0   2   2   2   2   0   2   2   0   0   2   2   0   0   2   0   0   2   0   2   2   2   0   2   0   0   2   2   0   2   2   0   0   0   0   0   2   2   0   0   2   0   0   2   2   2   0   2   0   0   2   0   0   0   0   2   2   0   2   0   2   2   0   0   2   2   0   2   0   2   0   2   0   0   2   2   2   2   0   0   2   0   2   0   0   2   0   0   0   2   0   2   0   0   0   0   0   2   2   0   2   0   0   2   2   2   0   2   0   2   0   0   0   2   0   2   2   2   0   2   2   0   0   2   0   0   2   2   0   0   0   0   2   0   0   2   0
 MK-3-12                0   2   2   0   0   0   0   0   2   0   0   2   2   2   0   2   0   2   2   0   0   2   0   0   2   2   0   0   0   2   2   0   0   2   2   2   2   0   0   2   2   2   2   2   0   2   2   0   0   0   2   0   2   0   0   0   2   0   2   0   0   0   0   0   2   0   2   0   0   2   2   2   0   0   2   0   0   2   0   0   2   0   2   2   2   0   2   0   0   2   2   0   2   2   0   0   0   0   0   2   2   0   2   2   0   0   2   2   2   0   2   0   0   2   0   0   0   0   2   2   0   2   0   2   2   0   0   2   2   2   2   0   2   0   2   0   0   2   2   2   2   0   0   2   0   2   0   0   2   0   0   0   2   0   2   0   0   0   0   0   2   2   0   2   0   2   2   2   2   0   2   0   0   0   0   0   2   0   2   2   2   0   2   2   0   0   2   0   0   0   2   0   0   2   0   2   0   0   2   2
 MK-3-13                0   2   2   0   0   0   0   0   2   0   0   2   2   2   0   2   2   2   2   0   0   0   2   0   2   2   0   0   0   2   2   2   0   2   2   0   2   0   0   2   2   2   0   2   0   2   2   0   0   0   2   2   2   0   0   0   2   0   2   0   0   0   0   0   2   0   2   0   2   2   2   2   0   0   2   0   0   2   0   0   2   0   2   2   2   2   2   0   0   2   2   0   2   2   0   0   0   0   0   2   2   0   2   2   0   0   2   2   2   0   2   0   0   2   0   0   0   0   2   2   0   2   0   0   2   0   0   2   0   2   2   0   0   2   0   0   0   0   2   2   2   2   0   2   0   0   0   0   0   0   0   0   2   0   2   0   0   2   0   0   2   2   0   0   0   2   2   2   2   0   2   0   0   0   0   0   2   0   2   2   0   0   0   0   0   0   2   2   2   0   2   2   0   2   0   2   0   0   2   2
 MK-3-14                2   2   2   0   0   0   0   0   2   2   0   2   2   2   2   2   2   2   2   2   0   0   2   0   2   2   0   0   0   2   2   2   0   2   2   0   2   0   0   2   2   2   0   2   0   2   2   0   0   0   2   2   2   0   2   0   2   0   2   0   2   0   2   2   2   0   2   0   2   2   2   2   0   0   2   0   0   2   0   0   2   0   2   0   2   2   2   0   0   2   2   0   2   2   2   2   0   0   0   2   2   0   0   2   0   0   2   0   2   0   2   0   0   2   0   0   2   0   2   2   0   2   0   0   2   0   2   2   0   2   2   0   0   2   0   2   0   2   2   2   2   2   0   2   0   0   0   0   0   0   0   0   2   0   0   0   2   2   2   0   2   2   2   0   0   2   2   2   2   0   2   0   0   2   0   0   2   2   2   2   0   0   0   0   0   0   2   2   2   0   2   2   2   2   0   0   0   0   2   2
 MK-3-15                2   2   0   0   0   0   0   0   2   2   0   2   2   2   2   2   2   2   2   0   0   0   2   0   2   0   0   0   0   0   0   2   0   2   2   0   2   0   0   2   2   2   0   2   2   2   2   0   0   0   2   2   2   0   2   2   2   0   2   0   2   0   2   2   0   0   2   2   2   2   2   2   0   0   2   0   0   2   0   0   2   0   0   2   2   2   2   0   0   2   2   0   2   2   2   2   0   0   0   2   2   0   0   2   0   0   2   0   2   0   2   0   0   2   0   0   2   0   2   2   0   2   0   0   2   0   2   2   0   2   2   0   0   2   0   2   0   2   2   2   2   2   0   2   0   2   2   0   0   0   0   0   2   0   0   0   2   0   2   0   2   2   2   0   0   2   2   0   2   2   2   0   2   2   0   0   2   2   2   2   0   0   0   0   0   0   2   2   2   2   2   2   2   2   0   0   0   0   2   2
 MK-3-16                2   2   0   0   0   0   0   0   2   2   0   2   2   2   2   2   2   2   2   0   0   0   2   2   2   2   0   0   0   0   0   2   0   2   2   0   2   0   0   2   2   2   0   2   2   2   2   0   0   0   2   2   2   0   2   2   2   2   2   2   0   0   2   2   0   0   2   0   2   2   2   2   0   0   2   0   0   2   0   0   2   0   0   2   2   2   2   0   0   0   2   0   2   2   2   2   0   0   0   2   0   0   0   2   0   0   2   0   2   0   2   2   0   2   0   0   0   0   2   2   0   2   0   0   2   0   2   2   0   2   2   0   0   2   0   2   0   2   2   2   0   2   0   2   0   2   2   0   0   0   0   0   2   0   0   0   2   0   2   0   2   2   2   0   0   2   2   0   2   2   2   0   2   2   0   0   2   2   2   0   0   0   0   0   0   0   2   2   2   2   2   2   2   2   0   0   0   0   2   0
 MK-4-1                 0   2   2   2   0   2   0   0   2   2   2   2   0   2   2   2   0   2   2   2   0   2   2   2   0   2   2   0   2   0   2   2   2   2   0   0   0   0   0   0   0   0   2   0   2   2   0   2   2   0   2   0   0   0   0   2   0   0   0   2   0   2   0   0   2   0   2   2   2   2   0   2   2   0   2   2   0   0   0   0   0   0   2   0   2   2   2   0   2   2   2   2   2   2   2   0   2   2   0   2   2   2   2   2   2   0   2   0   2   0   0   0   2   2   0   0   2   2   2   0   0   0   0   2   2   0   0   0   0   2   0   2   0   2   0   2   2   0   0   2   2   0   0   2   2   2   0   0   0   2   0   0   2   0   2   0   0   0   2   0   0   0   2   0   0   0   2   2   0   0   2   0   2   0   0   2   0   0   2   2   0   2   0   0   0   0   0   2   0   0   0   0   0   2   2   0   2   2   2   0
 MK-4-2                 0   2   2   2   0   2   0   0   2   2   2   2   0   2   0   2   0   2   2   0   0   2   2   2   0   2   2   0   2   0   2   2   2   0   0   0   0   0   0   0   0   0   2   0   2   2   0   0   2   0   2   0   0   0   0   2   0   0   0   2   0   2   0   0   2   0   2   2   2   2   0   2   0   0   2   2   0   0   2   0   0   2   2   0   2   2   2   0   2   2   2   0   2   2   2   2   2   2   0   2   2   2   2   2   2   0   2   0   2   2   0   0   2   2   0   0   2   0   2   0   2   0   0   2   2   0   2   0   0   2   0   2   0   2   0   2   2   0   0   2   2   0   0   0   2   2   0   0   0   2   0   0   2   0   2   0   0   0   2   0   0   0   2   0   0   0   0   2   0   0   2   0   2   0   0   2   0   0   0   2   0   2   0   0   2   0   0   2   0   0   0   2   0   2   2   0   0   0   2   0
 MK-4-3                 0   2   2   2   0   2   0   0   2   2   0   2   0   0   0   2   0   2   2   2   0   2   2   2   0   2   2   0   0   0   0   2   2   0   0   0   0   0   0   0   0   0   2   0   2   2   0   0   2   0   0   0   0   0   0   2   2   2   0   2   0   2   0   0   2   2   2   2   2   2   0   2   0   0   2   2   0   0   2   0   0   2   2   0   2   2   2   0   2   2   2   0   2   2   2   2   2   2   0   2   2   2   2   2   2   0   2   0   2   2   0   0   2   2   0   0   2   0   2   0   2   0   0   2   2   0   2   0   0   2   2   2   0   2   0   0   2   0   0   0   2   0   0   0   2   2   0   0   0   0   0   0   2   0   2   0   0   0   2   0   0   0   2   0   0   0   0   2   0   0   0   0   2   0   0   2   0   2   0   2   0   2   0   0   2   0   0   2   0   0   0   2   0   2   2   0   0   0   2   0
 MK-4-4                 0   2   2   2   0   2   2   0   2   2   0   2   0   0   0   2   0   2   2   2   0   2   2   2   0   2   2   0   0   0   2   2   2   0   0   2   0   0   0   0   0   2   2   0   2   2   0   0   0   0   0   0   0   0   0   2   2   2   0   0   0   2   0   0   2   2   2   2   2   0   0   2   2   0   0   2   0   0   2   0   2   2   2   0   2   2   2   0   2   0   2   0   0   2   2   2   2   2   0   2   2   2   2   2   2   2   2   0   0   2   0   0   2   2   0   0   2   0   2   0   2   0   0   2   2   0   2   0   0   2   2   2   0   2   0   0   2   0   0   2   0   0   0   0   2   2   0   0   0   0   0   0   2   0   0   0   0   2   2   0   0   0   2   0   0   0   0   0   0   0   0   0   2   0   0   2   0   2   0   2   0   2   0   0   2   0   0   2   0   0   0   2   0   2   2   0   0   0   2   2
 MK-4-5                 0   2   2   2   0   2   2   0   2   0   0   2   2   0   2   0   0   2   2   2   0   2   2   2   0   2   2   0   2   0   2   2   2   0   0   2   2   0   2   0   0   2   2   2   2   2   0   0   0   2   0   0   0   0   0   2   2   2   0   0   0   2   2   0   2   2   2   2   2   0   0   2   2   0   0   2   0   0   2   2   2   2   2   0   2   2   2   0   0   0   2   0   0   2   2   2   2   2   0   2   2   2   2   2   2   2   0   0   0   2   0   0   2   2   0   0   2   0   2   0   2   0   0   2   2   0   2   0   2   2   0   2   0   2   0   0   2   0   0   0   0   0   0   0   2   2   0   0   0   0   0   2   2   0   0   0   0   2   2   0   0   0   2   0   0   0   0   2   0   0   0   0   2   0   0   0   0   0   0   2   0   0   0   0   2   0   0   2   0   0   0   2   0   2   2   0   0   0   2   2
 MK-4-6                 0   0   2   2   2   2   2   0   2   0   0   2   2   0   2   0   0   2   2   2   0   2   2   0   0   2   2   0   2   0   2   2   2   0   2   2   2   0   2   0   0   2   2   2   2   2   0   0   0   2   0   0   2   0   0   2   2   2   0   0   0   2   2   0   2   2   2   2   2   2   0   2   2   2   0   2   0   0   2   2   2   2   2   0   2   2   2   0   0   0   0   2   2   0   2   2   0   2   0   2   2   2   2   2   2   2   0   0   0   2   0   0   2   2   0   0   0   0   2   0   2   0   0   2   2   0   0   0   2   2   2   2   0   0   0   0   2   0   0   2   0   0   0   0   2   2   0   0   0   0   0   2   2   0   0   0   0   2   2   0   2   0   2   0   0   0   0   2   0   0   0   0   2   0   0   0   0   0   0   2   0   0   0   0   2   0   0   2   0   0   0   2   2   2   2   0   0   0   2   2
 MK-4-7                 0   0   2   2   2   2   2   0   2   0   0   2   2   0   2   0   0   2   2   2   0   2   2   0   0   2   2   0   2   0   2   2   0   0   2   2   2   0   2   0   2   2   2   2   2   2   0   0   0   2   2   0   2   2   0   2   2   2   0   0   0   2   0   0   2   2   2   2   2   2   0   2   2   2   2   2   0   2   2   2   2   0   2   0   2   2   2   0   0   0   0   2   2   2   2   2   0   2   0   2   0   2   2   2   2   2   0   0   0   2   2   0   2   2   0   0   0   0   2   0   2   0   2   2   2   0   0   0   2   2   2   2   0   0   0   0   2   0   0   2   0   2   0   0   2   2   0   0   0   0   0   0   2   0   2   0   0   2   2   2   2   0   0   0   0   0   0   2   0   0   0   0   2   0   0   0   0   0   0   2   0   0   0   0   2   0   0   2   0   0   0   2   2   2   2   0   0   0   2   2
 MK-4-8                 2   0   2   2   2   2   2   0   2   0   0   2   2   0   2   0   0   2   2   2   0   2   2   0   0   2   2   2   2   0   2   2   0   0   2   2   2   0   0   0   2   0   2   2   2   2   0   0   0   2   2   0   0   2   0   2   2   2   0   0   0   2   0   0   2   2   2   2   2   2   2   2   2   2   2   2   0   2   2   2   2   0   2   0   2   2   2   2   0   2   0   0   2   2   2   2   0   2   2   2   0   2   2   2   2   2   0   0   0   2   2   0   2   2   2   0   0   0   2   0   2   0   2   0   2   0   0   0   2   2   2   2   0   0   0   0   2   0   0   2   0   2   0   0   2   2   0   0   0   0   0   0   2   0   2   0   0   2   2   2   2   0   0   2   0   0   0   2   0   0   0   0   0   0   0   0   0   0   0   2   2   0   0   0   2   0   0   2   0   0   0   2   2   0   2   0   0   0   2   2
 MK-4-9                 2   0   2   2   2   2   2   0   2   0   0   2   2   0   2   0   0   2   2   2   0   2   2   0   0   2   2   2   2   0   2   0   0   0   2   2   2   0   0   0   2   0   2   2   2   2   0   2   0   2   2   0   0   2   0   2   2   2   0   0   0   2   0   0   2   2   0   2   2   2   2   0   2   2   0   2   0   2   2   2   0   0   2   0   2   2   2   2   0   2   0   0   2   2   2   2   0   0   2   2   0   2   0   2   2   2   0   0   2   2   2   0   2   2   2   0   0   0   2   0   2   0   2   0   2   0   0   0   2   0   2   2   2   0   0   0   2   0   0   2   0   2   0   0   2   2   0   0   0   0   0   0   2   0   2   0   0   2   2   0   2   0   0   2   0   0   0   2   0   0   0   0   0   0   0   0   0   0   0   2   2   0   0   0   2   0   0   2   0   0   0   2   0   0   2   0   0   0   2   0
 MK-4-10                2   0   2   2   2   2   2   0   2   0   0   2   2   0   2   0   2   2   2   2   0   2   2   0   0   2   2   2   2   0   2   0   0   0   2   2   2   0   0   0   2   0   2   0   2   2   0   2   0   2   2   0   2   2   0   2   2   2   0   0   0   2   0   0   2   2   0   2   2   2   2   0   2   2   0   0   0   2   2   2   2   0   2   2   2   2   2   2   0   2   0   2   2   2   2   2   0   0   2   2   0   2   0   2   2   0   0   0   2   2   2   0   2   2   2   2   0   0   2   0   0   0   2   0   2   0   0   0   2   0   2   2   2   2   0   0   2   0   0   0   0   2   2   0   2   2   0   0   0   0   0   0   2   0   2   2   0   2   2   0   0   0   0   2   2   0   0   2   0   2   0   2   0   0   0   0   0   2   0   2   2   0   0   2   2   0   0   2   0   0   0   2   0   0   2   2   0   0   0   0
 MK-4-11                2   0   2   2   2   2   2   0   2   0   0   2   2   0   2   0   2   2   0   2   0   2   2   0   0   0   2   2   2   0   2   0   0   0   2   2   2   2   0   0   0   0   2   0   2   0   0   2   0   2   2   0   2   2   0   2   0   2   0   0   0   2   0   2   2   2   0   2   2   2   2   0   2   2   0   0   0   2   0   2   2   0   2   2   2   2   2   2   0   2   0   2   2   2   2   2   0   0   2   2   0   2   0   2   2   0   0   0   2   2   2   0   0   2   0   0   0   0   2   2   0   0   2   0   2   2   2   0   2   0   2   2   2   2   0   0   2   2   0   0   0   2   0   0   2   2   0   0   0   0   0   2   2   0   2   0   0   2   2   0   0   2   0   0   2   0   0   2   0   2   0   2   0   0   0   0   0   2   0   2   2   0   0   2   2   0   0   2   0   2   0   2   0   0   0   2   2   0   0   2
 MK-4-12                2   0   2   2   2   0   2   0   2   0   0   0   2   0   2   0   2   2   0   2   2   2   2   0   0   0   2   2   2   0   2   0   0   0   2   2   2   2   0   0   0   2   2   0   2   0   0   2   2   2   2   2   2   0   0   0   0   2   0   0   0   2   0   2   2   2   0   2   2   2   2   0   0   2   0   2   0   2   0   2   2   0   2   2   2   0   2   2   0   0   0   2   2   2   2   2   2   0   2   2   0   2   0   2   2   0   0   0   2   2   2   0   0   2   0   0   0   0   2   2   0   0   2   0   2   2   2   0   2   0   2   2   0   2   2   0   2   2   0   0   0   2   0   0   2   2   0   0   0   0   2   2   2   0   2   0   0   2   2   0   2   2   0   0   2   0   0   2   0   2   0   2   0   0   0   0   0   2   0   2   2   0   0   2   2   0   0   2   2   2   0   2   0   0   0   2   2   0   0   2
 MK-4-13                2   0   2   2   2   0   2   0   0   2   0   0   2   0   2   0   2   2   0   0   2   2   2   0   0   0   2   0   2   0   2   0   0   0   0   2   2   2   0   0   0   2   2   0   2   0   0   2   2   2   2   2   2   0   0   0   0   2   0   0   0   2   0   2   2   2   0   2   2   2   2   0   2   2   0   2   0   2   0   2   2   0   2   2   2   0   2   2   0   0   0   0   2   2   0   2   2   0   2   2   2   2   0   2   0   0   0   0   2   2   2   0   0   2   0   0   2   0   2   2   0   0   2   0   2   2   2   0   2   0   2   2   0   2   2   0   2   0   0   0   0   2   0   0   2   2   0   0   0   0   2   2   2   0   0   2   0   2   2   0   2   2   0   0   2   0   0   2   0   2   0   0   0   0   0   0   2   2   2   2   2   0   0   2   2   0   0   2   2   2   0   2   0   0   0   2   2   0   0   2
 MK-4-14                2   0   2   2   2   0   2   0   0   0   2   0   2   0   2   0   2   2   0   0   2   2   2   0   0   0   2   0   2   0   2   0   0   0   0   2   2   2   0   0   0   2   2   0   0   0   0   2   2   2   2   2   2   0   0   0   0   2   0   2   0   2   2   2   2   2   0   2   2   2   2   0   2   2   0   2   0   2   0   2   2   0   0   2   2   0   2   2   0   0   0   0   2   2   2   2   2   2   2   2   2   2   0   2   0   0   0   0   2   2   2   0   0   2   0   0   2   0   2   2   0   0   2   0   2   2   2   0   2   0   2   2   0   2   2   0   2   0   0   0   0   2   0   0   2   2   0   0   0   0   2   2   2   0   0   2   0   2   2   2   0   2   0   0   2   0   0   2   2   2   0   0   0   2   0   0   2   2   2   2   2   0   2   2   2   0   0   2   2   2   0   2   0   0   0   2   0   2   0   2
 MK-4-15                2   0   2   2   0   0   2   0   0   0   2   0   2   0   2   0   2   2   0   0   2   2   2   0   2   0   2   0   0   0   2   0   0   0   0   2   2   2   0   0   0   2   2   0   0   0   0   2   0   2   2   2   2   0   0   0   0   2   0   2   0   2   2   2   2   2   0   2   2   2   2   0   2   2   0   2   0   2   0   2   2   2   0   2   0   0   2   2   0   0   2   0   0   2   2   2   2   2   0   2   2   0   0   2   0   0   0   0   2   2   2   0   0   2   0   2   2   0   2   2   0   0   2   0   2   2   2   0   2   2   2   2   2   2   2   0   2   0   0   0   0   2   0   0   2   2   0   0   0   0   2   2   2   2   0   2   0   2   0   2   0   2   0   2   2   0   2   2   2   2   0   0   0   2   0   0   2   2   2   2   2   0   2   0   2   0   0   2   0   2   0   2   0   0   0   2   0   2   0   2
 MK-4-16                2   0   2   2   0   0   2   0   0   0   2   0   2   0   2   0   2   2   0   0   2   2   0   2   2   0   2   0   0   0   2   0   0   0   0   2   2   2   0   0   0   2   2   0   0   0   0   2   0   2   2   2   2   0   0   0   0   2   0   0   0   2   2   2   2   2   0   2   2   2   2   0   2   2   0   0   0   2   0   2   2   2   0   0   0   0   2   2   0   0   2   2   0   2   2   2   2   2   0   2   2   0   0   2   0   0   0   0   2   2   2   0   0   2   0   2   2   2   2   2   0   0   2   0   2   2   2   0   2   2   2   2   2   2   2   0   2   0   0   0   0   2   0   0   2   2   0   0   0   0   2   2   2   2   0   2   0   2   0   2   0   2   0   0   2   2   2   2   2   2   0   0   0   2   2   0   2   2   2   2   2   0   0   0   2   0   0   2   0   2   2   2   0   0   0   2   0   2   0   2
 MK-5-1                 2   0   0   0   0   2   0   0   0   0   2   2   0   2   2   0   2   0   2   2   0   0   2   0   0   0   2   2   2   2   2   0   0   0   0   2   0   0   0   2   2   0   2   0   0   2   0   2   2   0   0   0   0   2   0   2   2   0   0   2   2   2   2   2   2   0   2   0   0   0   0   2   2   2   0   2   2   0   0   2   0   2   0   2   2   0   0   0   0   2   0   0   0   0   0   2   2   0   0   2   2   0   0   0   0   2   0   0   0   0   0   2   2   2   2   2   0   0   2   0   2   2   2   0   0   2   0   2   0   0   0   2   2   2   0   2   2   2   0   2   2   2   0   0   2   2   0   0   2   0   0   0   0   0   2   0   2   2   0   2   2   2   2   2   0   0   2   2   0   0   2   0   0   2   2   2   0   2   0   0   0   0   0   2   2   2   2   2   0   0   2   0   0   0   2   0   0   2   0   2
 MK-5-2                 2   0   0   0   2   0   0   0   0   0   2   2   0   2   2   0   2   0   2   2   0   0   2   0   0   0   2   2   2   0   2   0   0   0   0   2   0   0   0   2   2   0   2   2   0   0   0   2   2   0   0   0   0   2   0   2   2   0   0   2   2   2   2   2   2   0   2   0   0   0   0   2   2   2   0   2   2   0   0   2   0   2   0   2   2   0   0   2   0   2   0   0   0   0   0   2   2   0   0   0   0   0   0   0   0   2   0   0   0   0   0   2   2   2   2   2   0   0   2   0   2   2   2   2   0   0   0   2   0   0   0   2   2   2   0   2   2   2   0   2   2   2   0   0   2   2   0   0   2   0   0   0   0   0   2   0   0   2   0   2   2   2   2   2   0   0   2   2   0   0   2   0   0   2   2   2   0   2   0   0   0   0   0   2   2   2   2   2   0   0   2   0   0   0   0   0   0   2   0   2
 MK-5-3                 2   0   0   0   2   0   0   0   0   0   2   2   2   0   2   0   2   0   2   2   0   0   2   0   0   0   2   2   0   0   2   0   0   0   2   2   0   0   0   2   2   0   0   2   0   0   0   2   2   2   0   0   0   0   2   2   2   0   0   2   2   2   2   2   2   0   0   2   0   0   2   2   2   2   0   2   2   0   0   2   0   2   0   2   2   0   0   2   0   2   0   0   0   2   0   2   2   0   0   0   0   0   0   2   0   2   0   0   0   0   0   2   2   2   2   2   0   2   2   0   2   2   2   2   2   0   0   2   0   0   0   2   2   2   0   2   2   2   0   2   2   2   2   0   2   2   0   0   2   0   0   0   0   0   2   0   0   2   0   2   2   2   2   2   0   0   2   0   0   0   2   0   0   2   2   2   0   2   0   0   2   0   0   2   2   2   2   2   0   0   0   0   0   2   0   0   0   2   0   2
 MK-5-4                 2   0   0   0   2   0   0   0   0   0   2   2   2   0   2   0   2   0   2   2   0   0   2   0   0   0   2   2   0   0   2   0   0   0   0   2   0   0   0   0   2   0   0   2   0   0   0   2   2   2   0   0   0   0   2   2   2   0   0   2   2   2   2   2   2   0   0   2   0   0   2   2   2   2   0   2   2   0   0   2   0   2   0   2   2   0   0   0   0   2   0   0   2   2   0   2   2   0   0   0   2   0   0   2   0   2   0   0   0   0   0   2   2   2   2   2   0   2   2   0   2   2   2   2   2   0   0   2   0   2   0   2   2   2   0   2   2   0   2   2   2   0   2   0   2   2   0   0   2   0   0   0   0   0   2   0   0   2   0   2   2   2   2   2   0   0   2   0   0   0   2   0   0   2   2   2   0   2   0   0   2   0   0   2   0   2   2   2   0   0   0   0   2   2   0   0   0   2   0   2
 MK-5-5                 2   0   0   0   0   0   0   0   2   0   2   2   2   0   2   0   2   0   2   2   0   0   2   0   0   0   2   2   0   0   2   0   0   0   0   2   0   0   0   0   0   0   0   0   0   0   0   2   2   2   0   0   0   2   2   2   2   0   0   2   2   2   2   2   2   0   0   2   0   0   2   2   2   2   0   2   2   0   0   2   0   2   0   2   2   0   0   0   0   2   0   0   2   2   0   2   2   2   0   0   0   0   0   2   0   2   0   0   0   0   0   2   2   2   2   2   0   2   2   0   2   2   2   2   2   0   0   2   0   2   0   2   2   2   0   2   2   0   2   0   0   0   2   0   2   2   0   0   2   0   0   0   0   0   2   0   0   2   0   2   2   2   2   2   0   0   2   0   0   0   2   0   0   2   2   2   0   2   0   2   2   0   0   2   0   2   2   2   0   0   0   2   2   2   0   0   0   2   0   0
 MK-5-6                 2   2   0   0   0   2   0   2   2   0   2   0   2   0   2   0   2   0   0   2   0   0   2   0   0   0   2   2   0   0   0   0   0   0   0   2   0   0   0   0   0   0   0   0   2   0   0   2   0   2   0   0   0   2   2   2   2   0   0   2   2   2   2   2   2   0   0   2   0   0   2   2   0   2   0   2   0   0   0   2   0   2   0   2   2   0   0   0   0   2   2   0   2   2   0   2   2   2   0   2   0   0   0   2   0   2   0   0   0   0   0   2   2   2   2   2   0   2   0   0   2   0   2   2   2   0   0   2   0   2   0   2   2   2   0   2   2   0   0   0   0   0   0   0   2   2   2   0   2   0   2   0   0   0   2   0   0   2   0   2   2   2   2   0   0   0   2   2   0   2   2   0   0   2   2   2   0   2   0   2   2   0   2   0   0   0   2   0   0   2   0   2   0   2   0   0   0   2   0   0
 MK-5-7                 2   0   2   0   0   2   0   2   2   0   2   0   2   0   2   2   2   0   2   2   0   0   2   0   0   0   2   2   0   0   0   0   0   0   0   2   0   0   0   0   0   0   0   0   2   0   0   2   0   2   0   0   0   2   2   2   2   0   0   2   2   2   2   2   2   0   0   0   0   0   2   2   0   2   0   2   0   0   0   2   0   2   0   2   2   0   0   0   0   2   2   0   2   2   0   2   2   2   0   2   0   0   0   2   0   2   0   0   0   2   0   2   2   2   2   2   0   2   0   0   2   0   2   2   2   0   0   2   0   2   0   0   2   2   0   0   2   0   0   0   0   0   0   0   2   2   2   0   2   0   2   2   0   0   2   0   0   2   0   2   2   0   2   0   0   2   2   2   2   0   2   0   0   0   2   2   0   2   2   2   2   0   2   0   0   0   2   0   0   2   0   2   0   2   0   0   2   2   0   0
 MK-5-8                 2   0   2   0   0   2   0   2   2   0   2   0   2   0   2   2   2   0   2   2   0   2   2   0   0   0   2   2   2   0   2   0   0   0   0   2   0   0   0   0   0   0   0   0   2   0   0   2   0   2   0   0   0   0   2   2   2   2   0   2   2   0   2   2   2   0   0   0   2   0   2   0   0   0   0   2   0   0   0   2   0   2   0   2   2   2   0   0   0   0   0   0   2   2   0   2   2   2   2   2   0   0   0   2   0   2   0   0   0   2   0   2   2   2   0   2   0   2   0   0   2   2   2   2   0   0   0   2   0   2   0   0   2   2   0   0   2   0   0   0   0   0   0   0   2   2   2   0   2   0   2   2   0   0   2   0   0   2   0   2   2   0   0   2   0   2   2   2   2   0   2   0   2   0   2   0   0   2   2   2   2   0   2   0   0   0   2   0   0   2   0   2   0   2   0   0   2   0   0   0
 MK-5-9                 2   0   2   0   0   2   0   2   2   2   2   0   2   0   2   2   2   0   2   2   0   2   2   0   0   0   2   2   2   0   2   0   0   0   0   2   0   0   0   0   0   0   0   0   2   0   2   0   0   2   0   0   0   0   2   0   0   2   0   2   0   0   2   2   2   0   0   0   2   0   2   0   0   0   0   2   0   0   0   2   0   2   0   2   2   2   0   0   2   0   0   0   2   2   0   2   2   2   2   2   0   2   0   2   0   2   0   0   0   2   0   2   2   2   0   2   0   2   2   0   2   2   2   0   2   0   0   2   0   2   0   0   2   2   2   0   2   2   0   0   0   0   0   2   2   2   2   0   2   0   2   2   0   0   2   0   2   2   0   2   2   2   0   2   0   2   2   2   2   2   0   0   2   0   2   0   0   2   0   2   2   0   2   0   0   0   0   0   0   2   0   2   0   2   0   0   2   0   0   2
 MK-5-10                2   0   2   0   0   2   0   2   0   2   2   0   0   0   2   2   2   0   2   2   0   2   2   0   0   0   2   2   2   0   2   0   0   0   2   2   0   0   0   0   0   0   0   0   2   0   2   2   0   2   0   0   0   0   2   0   0   2   0   2   0   0   2   2   2   0   0   0   2   0   2   0   0   0   0   2   0   0   0   2   0   2   0   2   0   2   0   2   0   0   0   0   2   2   0   2   2   2   2   2   0   2   2   2   0   2   0   0   0   0   0   2   2   2   0   2   0   2   2   0   2   2   2   0   0   0   2   2   0   2   0   0   2   2   2   0   2   2   0   0   2   0   2   2   2   2   2   0   2   0   2   0   0   0   2   0   2   2   0   2   2   2   0   0   0   2   0   2   2   2   0   0   2   0   2   0   0   0   0   2   2   0   2   0   0   0   0   0   0   2   0   0   0   2   0   0   0   0   0   2
 MK-5-11                2   0   2   0   2   2   0   2   0   2   2   0   2   0   2   2   2   0   2   2   0   2   0   0   0   2   2   2   2   0   2   0   0   0   2   2   0   0   0   0   0   0   0   0   2   2   2   2   0   2   0   0   2   0   2   0   0   2   0   2   0   0   2   2   2   0   0   0   2   0   2   0   0   0   0   2   0   0   0   2   0   2   0   2   0   2   0   2   0   0   0   0   2   2   0   2   2   2   2   0   0   2   2   0   0   2   0   0   2   0   0   2   2   2   0   2   0   2   2   2   2   2   2   0   0   0   2   0   0   2   2   0   2   2   2   0   0   2   0   0   2   0   2   0   2   2   2   0   2   0   2   0   0   0   2   0   2   2   0   2   2   2   0   0   0   2   0   2   0   2   0   2   2   0   2   0   0   0   0   2   2   0   2   0   0   0   0   0   0   2   0   0   0   2   2   0   0   0   0   0
 MK-5-12                0   0   2   0   2   2   0   2   2   2   2   0   2   0   2   2   2   0   2   2   0   2   0   2   0   2   2   2   2   0   2   2   0   0   2   2   0   0   0   2   0   0   0   0   2   2   2   2   0   0   2   0   2   0   2   0   0   2   2   2   0   0   2   2   2   0   0   0   2   0   2   2   0   2   0   2   0   0   0   2   0   2   0   2   0   2   0   2   0   0   0   0   2   2   0   2   2   2   2   2   0   0   2   0   0   2   0   0   2   0   0   2   2   2   0   2   0   2   2   2   2   2   2   0   0   0   2   0   0   2   2   2   2   2   2   2   0   2   2   0   2   0   2   0   2   2   2   0   2   0   2   0   0   2   2   0   2   2   0   2   2   2   0   0   0   0   0   2   0   2   2   2   2   0   2   2   0   2   0   2   2   0   2   0   0   0   0   0   0   2   0   0   0   2   2   0   0   0   0   0
 MK-5-13                0   0   2   2   0   2   0   2   2   2   2   0   2   0   2   2   2   0   2   2   0   2   0   2   0   2   2   2   2   0   2   2   0   0   2   2   0   0   0   2   0   0   2   0   2   2   2   2   0   0   2   0   2   0   2   0   0   2   2   2   0   0   2   2   2   0   2   0   2   0   2   2   2   2   0   2   0   0   0   2   0   0   0   2   0   2   0   2   0   2   0   0   2   2   0   2   0   2   2   2   0   0   2   0   0   2   0   0   2   0   0   2   2   2   0   0   0   2   2   0   0   2   2   0   0   0   2   0   0   2   2   2   2   2   0   2   0   2   0   0   2   0   2   0   2   2   2   0   2   2   0   0   0   2   0   0   2   2   0   2   2   0   2   0   0   0   0   0   0   2   2   2   2   0   2   2   0   2   0   2   2   0   2   0   0   0   0   0   0   2   0   0   0   2   2   0   0   0   0   0
 MK-5-14                0   0   2   2   2   2   0   2   0   2   2   0   0   0   2   0   2   0   2   2   0   2   0   2   0   2   2   2   2   0   2   0   0   0   2   2   0   0   0   2   0   0   2   0   2   0   2   2   2   0   2   0   2   0   2   0   0   2   2   0   0   2   2   2   2   0   2   0   2   0   2   2   2   2   0   2   0   0   0   2   0   0   0   2   0   2   0   2   0   2   0   0   2   2   0   2   0   2   2   2   0   0   2   0   2   2   0   0   2   0   0   2   2   2   0   0   0   2   2   0   0   0   2   0   2   0   2   0   0   2   2   2   2   0   0   2   0   0   0   0   2   0   0   2   2   2   2   0   2   2   0   0   0   2   0   0   2   2   0   0   2   0   2   0   0   0   0   0   0   0   2   2   2   0   2   2   0   2   0   2   2   0   2   0   2   2   2   0   0   0   0   0   2   2   2   0   0   0   2   0
 MK-5-15                0   2   2   2   2   2   2   2   2   2   0   0   0   0   2   2   2   0   2   2   0   2   0   2   0   2   2   2   2   0   2   0   2   0   2   2   0   2   0   2   0   2   2   0   2   0   0   2   2   0   2   0   2   0   2   0   0   2   0   0   0   2   2   2   2   0   2   0   2   0   2   2   2   2   0   2   0   2   0   2   0   2   0   2   0   2   0   2   2   2   0   0   2   2   0   2   0   2   2   2   0   0   2   0   2   2   0   0   0   0   0   2   0   2   0   0   0   2   0   0   0   0   2   0   2   0   2   0   0   2   2   2   2   0   0   2   0   0   0   2   0   0   0   2   2   0   2   2   2   2   0   2   0   2   0   0   2   2   0   2   2   0   0   0   0   0   0   2   0   0   2   2   2   0   2   2   0   2   0   2   2   2   2   0   2   2   2   0   0   0   0   0   0   2   2   0   0   0   2   0
 MK-5-16                0   2   2   2   2   2   2   2   2   2   0   0   0   0   2   2   2   0   2   2   0   2   0   2   0   2   2   2   2   2   2   0   2   0   2   2   0   2   0   2   0   2   2   0   2   0   0   2   2   0   2   0   2   0   2   0   0   2   2   0   0   2   2   2   2   2   2   2   2   0   2   2   2   2   0   2   0   2   0   2   0   2   0   2   0   2   0   2   2   0   0   0   0   2   0   2   0   2   2   2   0   0   2   0   2   2   0   0   0   0   0   2   0   2   0   0   2   2   0   0   0   0   2   2   2   0   2   0   0   2   2   2   2   0   0   2   0   0   0   2   2   0   0   2   2   0   2   2   2   2   0   0   0   2   0   0   2   2   0   2   2   0   0   0   0   0   0   2   0   0   2   2   2   0   2   2   0   2   0   2   2   2   2   0   2   2   2   0   2   0   0   0   0   0   2   2   0   0   2   2
 MK-6-1                 2   0   0   0   0   0   2   2   0   2   2   0   0   0   0   0   0   0   2   0   0   2   0   2   0   0   0   2   0   2   2   2   0   0   0   0   2   2   0   2   2   0   2   2   2   2   2   2   2   0   2   0   0   0   2   2   2   0   0   2   2   0   0   2   2   2   0   0   0   0   2   2   2   0   2   2   0   2   2   2   2   0   2   2   0   2   2   2   2   0   0   0   2   2   0   2   2   2   2   2   2   0   2   0   0   0   0   2   0   0   0   0   2   2   2   2   0   0   0   2   0   2   2   0   0   2   0   0   0   0   0   0   0   2   2   2   0   2   0   2   2   2   2   0   0   2   2   2   2   2   0   2   0   0   0   0   0   0   0   0   2   0   2   0   0   0   0   0   0   0   0   2   0   0   0   2   0   0   0   2   2   2   2   2   2   0   0   2   0   2   0   0   0   0   2   0   0   2   2   0
 MK-6-2                 0   0   0   2   0   0   2   2   0   2   2   0   0   0   0   0   0   0   2   0   0   2   0   2   0   0   0   2   0   2   2   2   0   0   0   0   2   2   0   0   2   0   0   2   2   2   2   2   2   0   2   0   0   0   2   2   2   0   0   2   2   0   0   2   2   2   0   0   0   0   2   2   2   2   2   2   0   2   2   2   2   0   0   2   0   2   0   2   2   0   0   2   2   2   2   2   2   2   2   2   2   0   2   0   0   0   0   2   0   0   0   0   2   2   2   2   0   0   0   2   0   2   2   0   0   2   0   2   0   0   0   0   2   2   2   0   2   2   0   2   2   2   2   0   0   2   2   0   2   2   0   2   0   0   0   0   0   0   0   0   2   2   2   0   0   0   0   0   2   2   0   2   0   0   0   2   0   0   0   2   2   2   2   2   2   2   0   0   0   2   0   0   0   0   2   0   0   2   2   0
 MK-6-3                 0   0   0   2   0   0   2   2   0   2   2   0   0   0   0   0   0   0   2   0   0   2   0   2   0   0   2   2   0   2   2   2   0   0   0   0   0   2   2   0   2   0   0   2   2   2   2   2   2   0   2   0   0   0   0   2   2   0   0   2   2   0   0   0   2   2   0   0   0   0   0   2   0   0   2   2   0   2   2   2   2   0   0   2   0   2   0   2   2   0   0   2   2   2   2   2   0   2   2   0   2   0   2   0   0   0   0   0   0   0   0   0   2   2   2   2   0   2   0   2   0   2   0   0   0   2   0   2   2   0   0   0   2   2   2   0   0   2   0   2   2   2   2   0   0   2   0   0   2   2   0   2   0   2   0   0   0   0   0   0   2   2   2   0   0   0   0   0   2   2   0   2   0   0   0   2   0   0   2   2   2   0   2   2   2   2   2   0   2   2   0   0   0   0   2   0   0   2   2   2
 MK-6-4                 0   0   2   2   0   0   0   2   0   2   2   0   0   0   0   2   0   0   2   0   2   2   0   2   0   0   2   2   0   2   2   0   0   0   0   0   0   2   2   0   2   0   0   2   2   2   2   2   2   0   2   0   0   0   0   2   2   0   0   2   2   0   0   0   2   2   0   0   2   0   0   2   0   0   2   2   0   2   2   2   2   0   0   0   0   2   0   2   2   0   0   2   2   2   2   2   0   2   2   0   2   0   2   0   2   0   2   0   0   2   0   0   2   2   2   2   0   2   0   2   0   2   0   0   0   2   0   2   2   0   0   0   2   2   2   0   0   2   2   2   0   2   2   0   0   2   0   0   2   2   0   2   0   2   0   0   0   0   0   0   2   2   2   0   0   0   0   0   2   2   0   2   0   0   0   2   2   0   2   2   2   2   2   2   2   0   2   0   2   2   0   0   0   0   2   0   0   2   2   0
 MK-6-5                 0   2   2   2   0   0   0   2   0   2   2   0   0   0   0   2   0   0   2   0   2   2   2   2   0   0   2   2   0   2   0   0   0   0   0   0   0   2   2   0   2   0   0   0   0   2   0   2   2   2   2   0   0   0   0   0   2   0   0   0   2   0   0   0   2   2   0   0   2   0   0   0   0   0   0   2   0   2   2   2   2   0   0   0   0   2   0   2   2   0   2   2   2   2   2   2   0   2   2   0   2   0   2   0   0   2   2   0   0   2   0   2   2   2   2   0   0   2   2   0   2   2   0   2   0   0   0   2   2   0   0   0   2   2   2   0   0   2   2   2   0   2   2   0   0   2   0   0   2   0   0   2   0   2   0   0   0   0   2   0   0   2   2   0   0   0   0   0   2   2   0   2   0   0   0   2   2   0   2   2   0   2   2   0   2   0   2   0   2   2   0   0   0   0   2   0   0   2   2   0
 MK-6-6                 0   2   2   2   0   0   0   2   0   0   2   0   0   2   0   0   0   0   2   0   2   0   2   2   0   0   2   2   0   2   0   0   0   0   0   0   0   2   2   0   2   0   0   0   0   2   0   2   2   0   2   0   0   0   0   0   2   0   0   0   2   0   0   0   2   2   0   2   2   0   0   0   0   0   0   2   0   2   2   2   2   0   0   0   0   2   2   2   2   0   0   2   2   2   2   0   0   2   2   2   2   0   2   0   0   2   2   0   0   2   0   2   2   2   2   0   0   2   2   0   2   2   0   2   0   0   0   2   0   0   0   0   2   2   2   0   0   2   0   2   0   2   2   0   0   2   0   0   0   0   0   2   0   2   0   0   0   0   2   0   0   0   2   0   0   0   0   0   2   2   0   2   2   0   0   0   2   2   2   2   0   2   2   0   2   0   2   0   2   0   0   0   0   0   2   0   0   2   2   0
 MK-6-7                 0   2   2   2   0   0   0   2   0   0   0   0   0   2   0   0   0   0   2   0   2   2   0   2   0   0   2   2   0   2   2   2   0   0   0   0   0   2   2   0   2   0   0   0   0   2   0   2   2   0   2   0   0   2   0   2   2   0   0   2   0   0   0   0   2   2   0   2   2   0   0   0   0   0   0   2   0   2   2   2   0   0   2   0   0   0   2   2   2   0   0   2   2   0   2   2   0   2   0   2   2   2   2   0   0   2   2   0   0   2   2   2   2   2   2   0   0   2   2   0   2   2   0   2   0   0   0   2   0   0   0   0   2   2   2   0   0   2   0   2   2   2   2   0   0   2   0   0   0   0   0   2   0   2   0   0   0   0   2   0   2   0   2   0   0   0   0   0   2   2   0   2   2   0   2   0   2   2   2   2   0   2   2   0   2   0   0   0   2   0   0   0   0   0   2   0   0   2   2   0
 MK-6-8                 0   2   2   2   0   0   0   2   0   0   0   0   2   2   0   2   0   0   2   2   2   2   0   0   0   0   2   2   0   2   2   2   0   0   0   0   0   2   2   0   2   0   0   0   0   2   2   2   0   0   2   0   0   2   2   2   2   0   0   2   0   0   0   0   2   2   0   2   2   0   0   0   0   0   0   2   0   0   2   2   0   0   2   2   0   0   2   2   2   0   0   2   2   0   2   2   0   2   0   2   2   0   2   0   0   2   2   0   0   2   2   2   2   2   2   2   0   2   2   0   2   2   0   2   0   0   2   2   0   0   0   2   2   2   2   0   0   2   0   2   2   2   2   0   0   2   0   0   0   0   0   2   0   2   0   2   0   0   2   2   2   0   2   0   0   0   0   0   2   2   0   2   2   0   2   0   2   2   2   2   0   2   2   0   2   0   2   0   2   0   0   0   0   0   2   0   0   2   2   2
 MK-6-9                 0   2   2   2   2   0   0   0   0   0   0   0   0   2   0   2   0   0   2   2   2   2   0   0   0   0   2   2   0   2   2   2   0   0   0   0   0   2   2   0   2   0   2   0   0   2   2   2   0   0   2   0   0   0   2   2   0   0   0   2   0   0   0   0   2   2   0   2   0   0   0   0   0   0   0   2   0   0   0   2   0   0   2   2   0   0   2   0   0   0   0   2   2   0   2   2   0   2   0   2   2   2   2   0   0   2   2   0   0   2   2   2   2   2   2   2   0   0   2   0   2   2   0   2   2   0   2   2   0   0   0   2   2   2   2   0   0   2   0   2   2   2   2   0   0   2   0   0   0   0   0   2   0   2   0   2   2   0   2   2   0   0   2   0   0   0   0   0   2   0   0   2   2   0   2   0   2   2   2   2   0   2   2   0   2   0   2   0   2   0   0   0   0   0   2   2   0   2   2   2
 MK-6-10                2   2   2   2   2   0   0   0   0   0   0   0   0   2   0   0   0   0   2   2   2   2   0   0   0   0   0   2   0   2   2   2   0   0   0   0   0   2   0   0   2   0   2   2   0   2   2   2   2   0   2   0   0   0   2   2   0   0   0   2   2   0   2   0   2   0   0   2   0   0   0   0   0   0   0   2   2   0   0   2   0   0   2   2   0   2   2   0   0   0   0   2   2   0   2   2   0   2   0   2   2   2   2   0   0   0   2   0   0   2   2   2   2   2   2   2   0   0   2   0   0   2   0   2   2   0   2   2   0   0   0   2   0   2   2   0   0   0   0   2   2   2   2   0   0   2   0   0   0   2   0   2   0   2   0   2   2   0   2   0   0   2   2   0   0   0   0   0   2   0   0   0   0   0   0   0   2   2   2   2   0   2   2   0   2   0   2   0   2   0   0   0   0   0   2   2   0   2   2   2
 MK-6-11                2   2   2   2   2   0   0   0   0   0   0   0   0   2   0   0   0   0   2   2   2   0   0   0   0   0   0   0   0   2   2   2   0   0   2   0   2   2   0   0   2   0   2   2   0   2   2   2   2   0   2   0   0   0   2   2   0   0   0   2   2   0   2   0   2   0   0   2   0   0   0   0   0   0   0   2   2   0   0   2   0   0   2   2   0   2   2   0   0   0   0   2   2   0   2   0   0   2   2   2   2   2   0   0   0   0   2   0   0   0   2   0   2   2   2   2   0   0   2   0   0   2   0   2   2   0   2   2   0   0   0   2   0   2   2   2   2   0   0   2   0   2   2   0   0   2   0   0   0   2   0   2   0   0   0   2   2   0   2   0   0   2   2   0   0   0   0   0   2   0   0   0   0   2   0   0   2   2   2   2   0   2   2   0   2   0   2   0   2   0   0   0   0   0   2   2   2   2   2   2
 MK-6-12                2   2   2   2   2   0   0   2   0   0   0   0   0   0   0   0   0   0   2   2   2   0   0   0   0   0   2   0   0   0   2   2   0   0   2   0   2   2   0   0   2   0   2   2   0   2   2   0   2   0   2   0   2   0   2   2   0   0   0   2   2   0   2   0   2   0   0   2   2   0   0   0   0   2   0   2   2   2   2   2   0   0   2   2   2   2   2   0   0   0   0   2   2   0   2   0   0   2   0   2   2   2   0   0   0   0   2   0   0   0   2   0   2   2   0   2   0   0   2   0   0   2   0   2   0   0   2   2   0   0   0   0   0   2   2   2   2   0   2   2   0   2   2   0   0   2   0   0   0   2   0   0   2   0   0   2   2   0   2   0   2   2   0   0   0   0   0   0   2   0   0   2   0   2   0   0   2   0   2   2   0   2   2   0   2   0   0   0   2   2   0   0   0   2   2   2   2   2   2   2
 MK-6-13                2   2   2   2   2   0   0   2   0   0   0   0   0   2   0   0   2   0   2   0   2   0   0   0   0   0   2   2   2   0   2   2   0   0   2   0   2   2   0   0   2   0   2   2   0   2   2   0   2   0   0   2   2   0   2   2   0   0   0   2   2   0   2   0   2   0   0   2   2   0   0   0   0   2   0   2   2   2   2   2   2   0   2   2   2   2   2   0   0   0   0   2   2   0   2   2   2   0   0   2   2   0   0   0   0   0   2   0   0   0   2   0   2   2   0   2   0   0   2   0   0   2   0   2   0   0   2   2   0   0   0   0   0   2   2   2   0   0   2   2   0   2   2   0   0   2   0   0   0   2   0   0   2   0   0   2   2   0   2   0   2   2   0   0   0   0   0   0   2   0   0   2   0   2   0   0   2   0   2   2   0   2   2   2   2   0   0   0   2   2   0   0   2   0   2   0   2   0   2   2
 MK-6-14                2   2   2   2   2   0   0   2   0   0   0   0   0   2   0   0   2   0   2   0   2   0   0   0   0   0   2   0   2   0   2   0   0   0   2   0   2   2   0   0   2   0   2   2   0   2   2   0   2   0   0   0   2   0   2   2   0   0   0   2   2   0   2   0   2   0   0   0   2   0   0   0   0   2   0   2   2   2   0   0   2   0   2   2   2   2   2   0   0   0   0   0   2   2   0   2   2   0   0   2   2   0   0   0   0   0   2   0   0   0   2   0   2   2   0   2   0   0   2   0   0   2   0   2   0   0   2   0   0   0   0   0   0   2   2   0   0   0   2   2   0   2   2   0   0   2   0   0   0   2   0   0   2   0   0   2   2   0   0   0   0   2   0   0   0   2   0   0   2   0   0   2   0   2   0   0   0   0   2   2   0   2   0   2   2   0   0   2   2   0   0   0   2   0   2   0   2   0   2   2
 MK-6-15                2   2   2   2   2   0   0   2   0   0   0   0   0   0   0   0   2   0   2   2   2   0   0   0   0   0   2   0   2   0   2   2   0   0   2   0   0   2   0   0   2   0   0   2   0   2   2   0   2   0   0   0   2   0   0   2   2   0   0   2   2   2   2   0   2   0   0   0   2   0   0   0   0   2   0   2   2   2   0   0   2   0   2   2   2   2   2   0   0   0   0   0   2   2   0   2   2   0   0   2   2   0   0   2   0   0   2   0   0   0   2   0   2   2   0   2   2   0   2   0   0   2   2   2   0   0   2   0   0   0   0   0   0   2   2   0   0   0   0   2   0   2   2   0   0   0   0   0   0   2   0   2   2   0   0   2   2   0   0   0   0   2   0   0   0   2   0   0   2   0   0   2   0   2   0   0   0   0   2   2   0   2   0   2   2   2   2   2   0   0   2   0   2   0   2   0   2   2   2   2
 MK-6-16                2   2   2   2   2   0   2   2   0   0   0   0   0   0   0   0   2   0   2   2   2   0   0   0   0   0   2   0   2   0   2   2   0   0   2   0   0   2   0   0   2   0   0   2   0   2   2   0   2   0   0   0   2   2   0   2   2   0   0   2   2   2   2   0   2   0   0   0   2   0   0   0   0   2   0   2   2   2   0   0   2   0   0   2   2   2   2   0   0   0   2   0   2   2   0   2   2   0   0   2   2   0   2   2   0   0   0   0   0   0   2   0   2   2   0   2   2   0   0   0   0   2   2   2   0   0   2   0   0   0   0   0   0   2   2   0   0   0   2   2   0   2   2   0   0   0   0   0   0   2   0   2   2   0   0   2   2   0   0   0   0   0   0   0   0   2   0   0   0   0   0   2   0   2   0   0   0   0   2   0   0   2   0   2   2   2   2   2   0   0   2   0   2   0   2   0   2   2   0   2
 
!****************************************** Phenotypic Data **********************************************************
!-100.0 is resevred for missing phenotype
SimulatedTrait1        14.4301   14.1897   15.3643   14.6140   15.3392   15.8861   16.1632   15.1607   13.8937   16.2706   17.8431   13.3511   15.7569   12.8897   14.0414   14.3522   17.6294   17.7393   17.7187   16.8360   15.9804   16.7243   13.9359   14.5028   14.1571   13.9008   15.1150   16.6175   13.7830   16.5041   14.4865   14.2006   15.0371   14.7599   16.3036   12.6737   13.7137   16.3711   15.3044   13.3847   17.6126   15.5418   13.1800   14.6961   14.8113   14.9674   15.7149   12.4643   14.6179   13.3648   14.2211   15.5159   13.6849   13.6941   12.8820   14.1690   16.0727   15.9718   15.8845   14.1166   13.7557   16.0353   15.8364   13.0321   14.5548   14.1574   13.4952   14.4810   15.8045   13.1099   15.0929   13.3754   15.1999   14.7661   15.7264   16.1715   17.1296   14.9417   15.3153   16.4836   14.2549   13.3007   14.8827   15.5721   15.9247   15.0424   14.1967   15.3953   14.9074   16.8819   15.9341   15.0125   16.1653   15.5665   15.5478   15.0435   12.9249   15.2264   16.0800   13.8482   13.7801   13.3690   16.9803   13.5726   14.0815   14.3843   15.0102   16.8483   13.7683   14.2003   17.0368   14.6732   15.1793   12.6226   16.5126   13.3098   16.9830   17.0406   14.3998   14.0948   16.9610   14.7328   13.9730   16.6012   13.9030   15.0134   14.3975   13.4185   15.7239   13.9855   14.9055   16.6851   13.6545   15.0265   15.5232   14.1831   14.8683   14.1564   16.3515   12.5690   16.1132   14.5510   16.5021   16.5171   17.1037   12.9084   14.9267   17.2795   17.7782   14.6679   17.9797   15.9658   16.9463   14.1675   15.9327   13.7689   14.9408   15.4358   16.0025   13.6556   15.1555   15.5719   17.8204   13.4192   15.6923   17.0391   15.9529   16.8270   13.1685   13.5019   15.8117   13.2725   16.7501   14.6790   13.3448   13.7387   16.4179   16.6445   14.8983   16.3996   15.6050   13.1722   15.5215   14.0344   14.3849   15.4221   15.1526   15.5396   17.5564   16.3191   15.1273   14.4925   16.1983   12.5975   17.0487   15.7065   17.4449   14.2488   14.4830   14.1953
SimulatedTrait2        10.3167   10.6172    9.7572   10.7735   11.7741   10.3229    9.1475    8.8883   10.4067   10.4225    9.2074    9.1223    9.4810   10.8477   10.4770   10.6515    9.4037    9.4541    9.7756    8.7307    9.9403   10.1906   10.1333    9.8341   11.2365   11.0191   10.7004    9.0083   10.5005    9.0449   11.1155   10.4625    9.3096   10.1027   10.2315   10.5734   11.3608   10.3704   10.3527   10.4327    9.7835    9.1162    9.8494   10.7899   10.9812   10.4816    8.2756    9.1680   10.7915   10.5120   10.7777    9.4086   10.0444   10.5284   10.7072   10.5232    9.6992    9.8680   10.4911    8.4573   10.0556    8.4887    9.5239    9.5279    9.3383   10.9458   10.9644   10.8101   10.2096   11.1411   10.9513   11.2557    9.7408   10.2732   10.5036    9.4676    9.8293    9.1486    9.9685    8.6990   10.3348   10.5675    9.6043    9.4455    9.6106   10.7927   10.1343   10.4654   12.0438    9.4806   10.8352   10.6187    9.9715   10.7512    9.1829    9.3748   10.0989    9.6989    9.2123   10.1028   11.1791    9.2439    9.4317   10.2989   10.6038   10.7772   10.4398   10.2170   10.7596   10.6834   10.5081    9.8035   10.2831   11.4323    9.5266   10.6622   10.4519    9.0985   11.2839   11.3741    8.7356    8.8013   10.3219    9.5050    9.2622   10.7158   10.9755   10.7376    9.2089   10.5524   10.3599    9.6335    9.6421    9.6271    9.8838   10.6935   10.3142   10.5962    9.4105   11.2363   10.3631   10.9741    9.8409    9.0528   10.3165   10.1750   10.0185    9.3116    9.3333   10.2230    9.0052    8.6226    8.8466   10.6608   10.2442   10.6992    9.1966    9.6411    8.3686    9.5623    9.9139    9.9792    9.2604   10.4108    9.1467    9.9019   10.1790    8.1610   10.8025   10.6248    9.2431   10.4381    9.2678    9.5012   10.4384    9.8224    9.5953    8.3981    9.5680    9.8528    9.1160   10.8495   10.3975   11.0310   10.9974    9.9364   10.0021    8.8232    9.7917   11.3819   10.5349   10.2252    9.0386   10.7389    9.0768    9.4445    8.7848   10.4266    9.4874   10.3192
 
