# Supplementary material for: Inclusive Composite Interval Mapping of QTL by Environment Interactions in Biparental Populations
Source: PLoS One. 2015 Jul 10;10(7):e0132414. doi: 10.1371/journal.pone.0132414 (PMC4498613; doi:10.1371/journal.pone.0132414)
Supplement: S5 File — (ZIP) [file pone.0132414.s005.zip › H=0.5/L1/run_00058.met]

!**********************Note: lines staring with "!" are remarks and will be ignored in the program********************
!*********************************General Information**********************************
!Assuming F1 = P1 x P2, populations available in QTL IciMapping are: 
!  1, P1BC1F1 = P1 x F1, the first backcrossing where P1 is used as the recurrent parent;
!  2, P2BC1F1 = P2 x F1, the first backcrossing where P2 is used as the recurrent parent;
!  3, F1DH, F1-derived doubled haploids; 
!  4, RIL or F1RIL, recombination inbred lines through the repeated selfing of F1;
!  5, P1BC1RIL, recombination inbred lines through the repeated selfing of P1BC1F1;
!  6, P2BC1RIL, recombination inbred lines through the repeated selfing of P2BC1F1;
!  7, F2, the selfing generation of F1;
!  8, F3, the selfing generation of F2;
!  9, P1BC2F1, the second backcrossing where P1 is used as the recurrent parent; 
! 10, P2BC2F1, the second backcrossing where P2 is used as the recurrent parent;
! 11, P1BC2RIL, recombination inred lines through the repeated selfing of P1BC2F1; 
! 12, P2BC2RIL, recombination inred lines through the repeated selfing of P2BC2F1; 
! 13, P1BC1F2, the selfing generation of P1BC1F1; 
! 14, P2BC1F2, the selfing generation of P2BC1F1; 
! 15, P1BC2F2, the selfing generation of P1BC2F1; 
! 16, P2BC2F2, the selfing generation of P2BC2F1; 
! 17, P1BC1DH, P1BC1F1-derived doubled haploids; 
! 18, P2BC1DH, P2BC1F1-derived doubled haploids; 
! 19, P1BC2DH, P1BC2F1-derived doubled haploids; 
! 20, P2BC2DH, P2BC2F1-derived doubled haploids; 
   3      !Mapping Population (see remarks above)
   2      !Mapping Function (1 for Kosambi; 2 for Haldane; 3 for Morgan)
   2      !Marker Space Type (1 for intervals; 2 for positions)
   1      !Marker Space Unit(1 for centiMorgans; 2 for Morgan)
   6      !Number of Chromosomes (or Linkage Groups)
 200      !Size of the mapping population
   2      !Number of environments
 
!***************************************** Chromosomes and Linkage Maps **********************************************
!Chromosome                 NumMarkers
-CH1                        16
-CH2                        16
-CH3                        16
-CH4                        16
-CH5                        16
-CH6                        16
!Linkage map (Marker name followed by position or the interval length)
 MK-1-1                1     0.000
 MK-1-2                1    10.000
 MK-1-3                1    20.000
 MK-1-4                1    30.000
 MK-1-5                1    40.000
 MK-1-6                1    50.000
 MK-1-7                1    60.000
 MK-1-8                1    70.000
 MK-1-9                1    80.000
 MK-1-10               1    90.000
 MK-1-11               1   100.000
 MK-1-12               1   110.000
 MK-1-13               1   120.000
 MK-1-14               1   130.000
 MK-1-15               1   140.000
 MK-1-16               1   150.000
 MK-2-1                2     0.000
 MK-2-2                2    10.000
 MK-2-3                2    20.000
 MK-2-4                2    30.000
 MK-2-5                2    40.000
 MK-2-6                2    50.000
 MK-2-7                2    60.000
 MK-2-8                2    70.000
 MK-2-9                2    80.000
 MK-2-10               2    90.000
 MK-2-11               2   100.000
 MK-2-12               2   110.000
 MK-2-13               2   120.000
 MK-2-14               2   130.000
 MK-2-15               2   140.000
 MK-2-16               2   150.000
 MK-3-1                3     0.000
 MK-3-2                3    10.000
 MK-3-3                3    20.000
 MK-3-4                3    30.000
 MK-3-5                3    40.000
 MK-3-6                3    50.000
 MK-3-7                3    60.000
 MK-3-8                3    70.000
 MK-3-9                3    80.000
 MK-3-10               3    90.000
 MK-3-11               3   100.000
 MK-3-12               3   110.000
 MK-3-13               3   120.000
 MK-3-14               3   130.000
 MK-3-15               3   140.000
 MK-3-16               3   150.000
 MK-4-1                4     0.000
 MK-4-2                4    10.000
 MK-4-3                4    20.000
 MK-4-4                4    30.000
 MK-4-5                4    40.000
 MK-4-6                4    50.000
 MK-4-7                4    60.000
 MK-4-8                4    70.000
 MK-4-9                4    80.000
 MK-4-10               4    90.000
 MK-4-11               4   100.000
 MK-4-12               4   110.000
 MK-4-13               4   120.000
 MK-4-14               4   130.000
 MK-4-15               4   140.000
 MK-4-16               4   150.000
 MK-5-1                5     0.000
 MK-5-2                5    10.000
 MK-5-3                5    20.000
 MK-5-4                5    30.000
 MK-5-5                5    40.000
 MK-5-6                5    50.000
 MK-5-7                5    60.000
 MK-5-8                5    70.000
 MK-5-9                5    80.000
 MK-5-10               5    90.000
 MK-5-11               5   100.000
 MK-5-12               5   110.000
 MK-5-13               5   120.000
 MK-5-14               5   130.000
 MK-5-15               5   140.000
 MK-5-16               5   150.000
 MK-6-1                6     0.000
 MK-6-2                6    10.000
 MK-6-3                6    20.000
 MK-6-4                6    30.000
 MK-6-5                6    40.000
 MK-6-6                6    50.000
 MK-6-7                6    60.000
 MK-6-8                6    70.000
 MK-6-9                6    80.000
 MK-6-10               6    90.000
 MK-6-11               6   100.000
 MK-6-12               6   110.000
 MK-6-13               6   120.000
 MK-6-14               6   130.000
 MK-6-15               6   140.000
 MK-6-16               6   150.000
!*********************************** Marker Types ********************************************************************
!Co-dominant marker: When heterozygote F1 is present, P1 is coded as 2, F1 is coded as 1, and P2 is coded as 0; Otherwise, P1 is coded as 2, and P2 is coded as 0. 
!Dominant marker: When heterozygote F1 is present, P1 and F1 are coded as 12, and P2 is coded as 0; Otherwise, P1 is coded as 2, and P2 is coded as 0.  
!Recessive markers: When heterozygote F1 is present, P1 is coded as 2, and F1 and P2 are coded as 10; Otherwise, P1 is coded as 2, and P2 is coded as 0. 
!Missing marker is coded as -1. 
 MK-1-1                 2   2   0   0   0   0   2   2   2   0   2   0   0   2   0   0   0   0   0   2   0   2   0   2   0   0   0   0   2   0   2   2   0   0   0   0   0   0   2   0   2   0   0   2   2   0   2   0   2   0   0   2   0   2   0   0   2   2   2   2   2   2   2   2   2   2   2   2   2   2   2   0   2   0   0   0   2   0   2   2   2   2   0   2   0   2   2   0   0   2   0   2   2   0   2   2   2   0   0   0   2   0   0   2   0   0   2   0   2   0   2   0   0   2   2   0   2   0   2   2   2   0   0   2   0   0   0   2   2   0   2   0   0   0   0   0   0   2   0   2   0   2   2   2   2   0   2   2   0   0   0   0   2   0   2   2   0   0   0   0   0   0   2   0   0   0   0   2   0   2   2   2   2   2   0   2   2   2   0   0   2   2   0   2   0   2   0   2   2   0   0   2   0   0   0   0   2   0   0   0
 MK-1-2                 2   2   0   0   0   2   2   2   2   0   2   0   0   2   0   0   0   0   0   2   0   2   0   2   0   0   0   0   2   0   2   2   0   0   0   0   0   0   2   0   2   0   0   2   2   2   2   2   2   0   2   2   0   2   0   0   2   2   0   2   2   2   2   2   0   2   2   2   2   2   2   0   2   0   2   0   2   0   2   2   2   2   0   2   0   2   0   0   0   2   0   2   0   0   2   2   2   0   0   0   2   0   0   2   0   0   2   0   2   0   2   0   0   2   2   0   0   0   2   2   2   0   0   2   0   2   2   2   2   0   2   0   0   0   0   0   0   2   0   2   0   2   2   2   2   0   2   2   0   0   0   0   2   0   2   2   0   0   0   2   0   0   2   0   0   0   0   2   0   2   2   2   2   0   0   2   2   2   0   0   2   2   0   0   0   2   0   2   2   0   0   2   0   0   0   2   2   0   0   0
 MK-1-3                 2   2   0   0   0   2   2   0   2   0   2   2   0   2   0   0   0   0   0   0   0   2   0   2   0   0   2   0   2   2   2   0   0   0   2   0   2   0   2   0   2   0   0   2   2   2   2   2   2   0   2   2   0   2   0   0   2   2   0   2   0   2   2   2   0   2   2   0   2   2   2   0   2   0   2   0   2   0   2   2   2   2   0   2   0   2   0   0   0   2   0   2   0   0   2   2   2   0   0   0   2   0   2   0   0   0   2   0   2   2   2   0   0   2   2   2   0   0   2   2   2   0   0   2   0   2   2   2   2   0   2   0   0   0   0   0   0   2   0   2   0   2   2   2   2   0   0   2   0   0   0   0   0   0   2   2   0   0   0   2   0   0   2   0   0   0   0   2   2   0   2   2   2   0   0   2   2   2   0   0   2   0   0   0   2   2   0   0   2   0   0   2   0   0   0   2   2   0   0   2
 MK-1-4                 2   2   0   0   0   2   0   0   2   0   2   2   0   2   0   0   0   0   0   0   0   2   0   2   0   0   2   2   2   2   2   0   0   0   2   0   2   2   2   0   2   0   0   2   2   2   2   0   0   0   2   2   2   2   0   0   2   2   0   2   2   2   2   2   0   2   2   0   2   2   2   0   2   0   2   0   2   0   2   0   2   2   0   2   2   2   0   2   0   2   0   2   0   0   2   2   0   0   2   0   2   0   2   0   0   2   2   0   2   2   2   0   0   0   2   2   0   0   0   2   2   0   0   2   0   2   2   0   2   0   2   0   0   0   0   2   0   2   0   2   0   2   0   2   2   0   2   2   0   0   0   0   0   0   2   2   0   0   2   2   0   0   2   0   0   0   0   2   2   0   2   2   2   0   2   2   2   2   0   0   2   0   0   0   2   2   0   2   2   0   2   2   0   2   0   0   2   0   0   2
 MK-1-5                 2   0   0   0   0   2   0   2   2   0   2   2   0   2   0   0   0   0   0   0   0   2   0   0   0   0   0   2   2   2   0   0   0   0   2   0   0   2   2   0   2   0   0   2   2   2   2   0   0   0   2   2   2   2   0   0   2   2   0   2   2   2   2   2   0   2   2   0   2   2   2   0   2   0   2   0   2   0   2   2   2   0   0   0   2   2   0   2   0   2   0   2   0   0   2   2   0   0   0   0   2   0   0   0   0   2   2   0   0   2   2   0   0   0   2   2   0   0   0   2   2   2   0   0   0   2   2   0   2   0   2   0   0   0   0   2   0   2   0   2   0   2   0   2   2   0   2   2   0   0   0   0   0   0   2   2   0   0   2   2   0   0   2   0   0   0   0   2   2   0   2   2   2   0   2   2   2   2   0   0   2   0   0   0   2   2   0   0   2   0   2   2   0   2   0   0   2   0   0   2
 MK-1-6                 2   0   2   0   0   2   0   2   2   0   2   0   2   2   0   0   0   0   0   0   0   2   0   0   2   0   0   0   0   2   0   0   0   0   2   0   0   2   2   2   2   0   0   2   2   2   2   0   0   0   2   2   2   2   0   0   2   2   0   2   2   2   2   2   0   2   2   0   2   2   2   0   2   0   2   0   2   0   2   2   2   2   0   0   2   2   0   2   0   2   0   2   0   0   2   2   2   0   0   0   2   0   0   0   0   2   2   0   0   2   2   0   0   0   0   2   0   0   0   2   2   2   0   0   0   0   2   0   2   0   2   0   0   0   0   2   0   2   0   0   0   2   0   2   2   0   2   2   0   0   0   0   0   0   2   2   0   0   2   2   0   0   2   0   0   0   0   2   2   0   2   2   2   0   2   2   2   2   0   0   2   0   0   0   2   2   0   0   2   0   2   2   0   2   0   2   2   0   0   2
 MK-1-7                 0   0   2   0   0   2   0   2   2   0   2   2   2   2   2   0   0   0   0   0   0   2   0   0   2   0   0   0   0   2   0   0   0   0   2   0   0   2   2   2   2   0   0   0   0   2   2   2   0   0   2   2   2   2   0   0   2   2   0   0   2   2   2   2   0   2   2   0   2   2   2   0   2   0   2   0   2   0   2   2   2   0   0   0   2   2   0   2   2   2   0   2   0   0   2   2   2   0   0   0   2   0   0   0   0   2   2   0   0   2   2   0   2   0   2   2   0   0   2   2   2   2   0   0   0   0   2   0   2   2   0   0   0   0   0   2   0   0   0   0   2   2   0   2   2   0   2   2   0   0   0   0   0   2   2   0   0   0   2   2   0   0   2   0   0   0   0   2   2   0   2   2   2   0   2   2   2   0   0   0   2   0   0   0   2   2   0   0   2   0   2   2   0   2   0   2   2   0   0   2
 MK-1-8                 0   0   0   0   0   0   0   2   2   0   2   2   2   2   2   0   0   0   0   0   0   2   0   0   2   0   0   0   0   2   0   2   0   2   2   0   0   2   2   2   2   2   0   0   0   2   2   2   0   0   2   2   2   0   0   0   2   2   2   0   2   2   0   2   0   2   2   0   0   2   2   0   2   0   2   0   2   2   2   2   2   0   2   0   2   2   0   2   0   2   0   2   0   0   2   2   2   0   0   0   0   2   0   0   0   2   2   0   2   2   2   0   2   2   0   2   2   0   2   2   2   2   0   0   0   2   2   0   2   2   2   0   0   0   0   2   0   0   0   0   2   2   0   2   2   0   2   0   0   0   0   0   0   2   2   0   0   0   2   2   0   0   2   0   0   0   0   2   2   2   2   2   2   0   2   2   2   0   2   0   2   0   0   0   2   2   0   2   2   0   2   0   0   2   0   2   2   0   0   2
 MK-1-9                 0   0   2   0   0   0   0   2   2   0   2   2   2   2   2   0   0   0   2   2   0   2   0   0   2   0   2   0   0   2   0   2   0   2   2   0   0   2   2   2   2   2   0   0   0   2   2   2   0   2   2   2   2   0   0   0   2   2   2   0   2   2   0   2   0   2   2   0   0   0   2   0   2   0   2   0   2   0   2   2   0   0   2   0   2   2   0   2   0   2   0   2   0   0   2   0   2   0   0   0   0   2   0   0   0   2   2   0   2   2   2   0   2   2   0   2   2   0   2   2   2   2   0   0   0   2   2   0   2   2   0   0   0   0   0   2   0   0   0   0   2   2   0   2   2   0   2   0   0   0   0   0   0   2   2   0   0   0   0   2   2   2   2   0   0   0   2   2   2   0   0   2   2   0   2   2   2   0   2   0   2   0   0   2   2   2   0   0   0   0   2   0   0   2   0   2   0   0   0   2
 MK-1-10                0   0   2   0   0   0   0   0   2   2   2   2   2   2   2   0   0   0   2   2   0   2   0   0   2   0   2   0   0   2   0   0   0   2   2   0   2   2   2   2   2   2   0   0   0   2   0   2   0   2   2   2   2   0   2   0   2   2   2   0   2   2   0   2   0   2   2   0   0   0   2   0   2   0   2   0   2   0   2   0   0   0   2   0   2   0   0   2   0   2   0   2   0   0   2   0   2   0   0   0   0   0   0   0   0   2   2   0   2   2   2   0   2   2   0   2   2   0   0   0   0   2   0   0   0   0   2   0   2   2   0   0   0   0   0   2   0   0   0   0   2   2   0   2   2   0   2   0   0   0   0   0   0   2   2   0   0   2   0   2   2   0   2   0   0   0   2   2   2   0   0   2   2   0   2   2   0   0   2   0   2   0   0   2   2   2   0   2   0   0   2   0   0   0   0   2   0   0   0   2
 MK-1-11                0   0   2   2   0   0   0   0   2   0   2   2   2   2   2   0   0   0   2   2   0   2   0   0   2   0   2   0   0   2   2   0   0   2   2   0   2   2   2   2   2   2   0   0   0   2   0   2   0   2   2   2   2   0   2   0   2   2   2   2   2   2   0   2   0   2   2   0   0   0   2   0   2   0   2   0   2   0   2   0   0   0   2   0   2   0   0   2   0   2   0   2   0   0   2   0   2   0   0   0   0   0   0   0   0   2   2   0   2   2   2   0   2   2   0   2   2   0   0   0   0   2   0   0   0   0   2   0   2   2   0   0   0   0   2   2   0   0   0   2   2   2   0   0   2   2   2   2   0   0   0   0   2   2   2   0   0   2   0   2   2   0   2   0   0   0   2   2   2   0   0   2   2   0   2   2   0   2   2   0   0   0   0   2   2   2   0   2   0   0   2   0   0   0   0   2   0   0   0   2
 MK-1-12                0   0   2   0   0   0   0   0   2   0   2   2   2   2   2   0   0   2   2   2   0   2   0   0   2   0   2   0   0   2   2   0   0   2   2   0   2   2   0   2   2   2   2   2   0   0   0   2   0   2   2   2   2   0   2   2   2   2   2   2   2   2   0   2   0   2   2   0   0   2   2   0   2   0   2   0   2   2   2   0   0   0   0   0   2   0   0   2   0   2   0   2   0   0   2   0   2   0   0   2   0   0   0   0   0   2   2   0   2   2   2   0   2   2   0   2   0   0   0   0   0   2   0   2   0   0   2   0   2   2   0   0   0   0   2   2   0   2   0   2   2   2   0   2   2   2   2   2   0   0   0   0   2   2   2   0   0   2   0   2   2   2   0   0   0   0   2   0   2   0   0   2   2   0   0   2   0   2   2   0   0   0   0   2   2   0   0   2   0   0   2   0   0   0   0   2   0   0   0   2
 MK-1-13                0   0   2   0   0   0   0   2   2   0   2   2   2   2   2   0   0   2   2   2   0   0   0   0   2   0   2   0   0   2   2   0   0   2   2   0   2   2   0   2   2   2   2   2   0   0   0   2   0   0   2   2   2   0   2   2   2   2   2   2   2   2   0   2   0   2   2   0   0   2   2   2   2   0   2   0   2   2   2   0   0   0   0   0   2   2   0   2   0   2   0   2   0   0   2   0   2   0   0   0   0   0   0   0   0   2   2   0   2   2   2   0   2   2   0   2   0   0   0   0   0   2   0   2   2   0   0   0   2   0   0   0   0   0   2   2   2   2   0   2   2   2   0   2   2   2   2   2   2   0   0   0   2   2   2   0   2   2   0   2   2   2   0   0   0   0   0   0   2   0   2   2   2   0   0   2   0   0   2   0   0   0   0   2   2   0   0   2   0   0   2   0   0   0   0   2   0   0   0   2
 MK-1-14                0   0   2   0   0   0   0   2   2   0   2   2   2   2   2   0   0   2   2   2   0   0   0   0   2   0   2   0   0   2   2   0   0   2   2   0   2   2   0   2   2   2   2   2   0   0   0   0   0   0   2   2   2   0   2   2   2   2   2   2   2   0   0   0   0   2   2   0   0   2   2   2   2   0   2   0   2   2   2   0   0   0   0   0   2   0   0   2   0   2   0   2   0   0   2   2   2   0   0   0   0   0   0   0   0   0   2   0   2   0   2   0   2   2   0   0   0   0   0   2   0   0   0   2   2   0   0   0   2   0   2   0   0   0   2   2   2   2   0   2   2   2   0   2   2   2   2   2   2   0   0   0   2   2   2   0   2   2   0   0   2   2   0   0   0   0   0   0   2   0   2   2   2   0   0   2   0   0   2   0   0   0   0   2   2   0   0   2   0   0   2   0   0   0   2   2   0   2   0   2
 MK-1-15                0   2   2   0   0   0   0   0   2   0   2   2   2   2   2   0   0   2   2   2   0   0   0   0   2   0   2   0   0   2   2   0   0   2   2   0   2   2   0   2   2   2   2   2   0   0   0   0   0   0   2   2   2   0   0   2   2   2   2   2   2   0   0   0   0   2   2   0   0   2   2   2   2   0   2   0   2   2   2   0   0   0   0   0   2   0   0   2   0   0   0   2   0   0   2   2   2   0   0   2   0   0   2   0   0   0   2   0   2   0   2   0   2   0   0   0   0   0   0   2   0   0   0   2   2   0   0   0   2   0   2   0   0   0   2   2   2   0   0   2   0   2   2   2   2   2   2   2   2   0   0   0   2   2   2   0   2   2   2   0   2   2   0   2   0   0   0   0   2   0   2   2   2   0   0   2   0   0   2   0   2   0   0   2   2   0   0   2   0   0   2   0   0   0   2   2   0   2   0   0
 MK-1-16                0   2   2   0   0   0   0   0   2   0   2   2   2   2   2   0   0   2   2   2   0   0   0   0   2   0   2   0   0   2   2   0   0   2   2   0   2   2   0   2   2   2   2   2   2   0   0   0   0   0   2   2   2   0   2   2   2   2   2   2   2   0   0   0   0   2   0   0   0   2   2   2   2   0   0   0   2   2   2   0   0   0   0   0   2   0   0   2   0   0   0   2   0   0   2   2   2   0   0   2   0   0   2   0   0   0   2   0   2   0   2   0   2   0   0   0   0   0   0   2   0   0   2   2   2   0   0   0   2   0   2   0   0   0   2   2   2   0   0   2   2   0   0   2   2   2   2   2   2   0   0   0   2   2   2   0   2   2   0   0   2   2   0   2   0   0   0   0   2   0   2   0   2   0   0   2   0   0   2   0   2   0   0   2   2   0   0   2   0   0   2   0   0   0   2   2   0   2   0   0
 MK-2-1                 0   2   0   0   2   2   2   2   2   2   0   2   0   0   0   0   2   2   0   0   0   2   2   2   0   0   0   0   2   0   0   2   0   2   0   0   0   0   2   0   2   2   0   2   2   0   2   2   2   0   0   2   0   0   2   2   2   2   2   0   2   2   2   0   2   0   2   2   0   0   0   2   0   0   0   0   0   0   0   0   0   2   0   2   2   2   0   0   0   0   2   0   2   0   0   0   0   2   2   0   0   2   0   2   0   0   0   0   2   0   0   2   0   2   0   2   0   2   0   0   0   0   2   2   2   0   0   0   2   2   2   0   2   0   2   0   0   0   2   2   2   0   0   0   2   2   0   2   0   2   0   0   2   2   2   2   2   0   2   2   0   0   2   0   0   0   2   0   2   0   0   0   2   0   2   0   2   2   0   0   2   2   0   0   2   0   2   2   2   2   0   2   2   2   0   2   2   0   2   2
 MK-2-2                 0   2   0   0   0   2   2   0   2   2   0   2   0   0   0   0   2   2   0   0   0   2   2   2   0   0   0   0   2   0   0   0   0   2   0   0   0   0   2   2   2   2   2   2   2   0   2   2   2   0   0   2   0   0   2   2   2   2   2   0   0   2   2   0   2   0   2   2   0   0   0   2   0   0   0   0   0   0   0   0   0   2   0   0   2   2   0   0   0   0   2   0   2   0   0   0   0   2   2   2   0   2   0   2   2   0   0   0   0   0   2   2   0   2   0   2   0   2   0   0   2   0   2   2   2   0   0   0   2   2   2   0   2   0   2   0   0   2   2   2   2   0   0   0   2   2   0   2   0   2   0   0   0   2   2   2   0   0   2   0   0   0   2   0   0   0   0   2   2   0   2   0   2   0   2   0   2   2   0   0   2   2   0   0   2   0   0   2   0   2   0   2   2   2   2   2   2   0   0   2
 MK-2-3                 0   2   0   0   0   2   2   0   0   2   0   2   0   0   0   0   2   2   2   2   0   2   2   2   0   2   0   0   2   0   0   0   2   2   0   0   0   2   2   2   2   2   0   2   2   0   2   2   2   0   0   2   0   0   0   2   2   2   2   0   0   2   2   0   2   0   2   2   0   0   0   2   0   0   0   0   0   0   0   0   2   2   2   0   2   2   0   0   0   0   2   0   2   0   0   0   0   2   2   2   0   2   0   2   2   0   0   0   0   0   2   2   0   2   0   0   0   2   0   0   2   0   2   2   0   0   0   0   2   2   2   0   2   0   2   0   0   2   2   0   2   0   0   0   2   2   2   2   0   2   2   0   0   2   2   2   0   0   2   0   0   0   2   0   0   0   0   2   2   0   2   0   2   0   2   0   2   2   0   0   2   2   0   0   2   0   2   0   0   2   0   2   2   2   2   2   0   0   0   2
 MK-2-4                 0   2   0   0   0   2   2   0   0   2   0   2   0   0   0   0   2   0   0   0   0   2   0   2   0   0   0   0   2   0   2   0   0   2   0   0   0   2   2   2   2   2   0   2   2   0   2   2   2   0   0   2   0   2   0   2   2   2   2   0   0   0   2   0   2   0   2   2   2   0   0   2   0   0   0   0   2   2   0   0   2   2   2   0   2   2   0   0   0   0   2   0   0   0   0   0   0   2   2   2   0   2   0   2   0   0   0   0   0   2   2   2   2   2   0   0   0   2   0   0   2   0   2   2   2   2   0   0   2   0   2   0   2   0   2   0   0   0   2   0   2   0   0   0   2   2   2   2   0   2   2   0   2   2   2   2   0   0   2   0   0   0   0   0   0   0   0   2   0   0   2   0   2   0   2   0   2   2   0   0   2   2   0   0   2   0   2   0   0   2   0   2   2   2   2   2   0   0   0   2
 MK-2-5                 0   2   0   0   0   2   2   0   0   2   0   2   0   0   0   0   2   0   0   0   0   2   2   0   0   0   0   0   2   0   2   0   0   2   0   2   0   2   2   2   0   2   0   2   2   0   2   2   2   0   2   2   0   2   0   2   2   2   2   0   0   0   2   0   2   0   2   2   2   0   0   2   0   0   0   0   2   2   0   0   2   2   2   0   2   0   0   0   0   0   2   0   0   0   0   0   0   2   2   2   0   2   2   2   0   0   0   0   0   2   2   2   2   2   0   0   0   2   0   0   2   0   2   2   2   0   0   0   2   0   2   0   2   0   2   0   0   0   2   2   2   2   0   2   2   2   2   2   0   2   2   0   2   2   2   2   0   0   2   0   0   0   0   0   0   2   2   2   0   0   2   0   2   0   2   0   2   2   0   0   2   2   0   0   2   0   2   0   0   2   0   2   0   0   2   2   0   0   0   2
 MK-2-6                 0   2   2   0   0   2   2   0   0   2   2   2   0   0   0   0   2   2   0   0   0   2   2   0   0   0   0   0   2   0   2   0   0   2   0   2   0   2   2   2   0   2   0   2   2   0   2   2   2   0   2   2   2   2   0   2   2   2   2   0   0   0   2   0   2   0   2   2   2   0   2   2   0   2   0   0   2   2   0   0   2   2   2   0   2   0   0   0   2   0   2   0   0   0   0   0   0   2   2   0   0   2   2   0   0   0   0   0   0   2   0   2   2   2   0   0   2   2   0   0   2   0   2   2   2   0   0   0   0   0   2   0   2   0   2   2   0   0   2   2   0   2   0   2   2   0   2   2   0   2   2   0   2   2   2   2   0   0   2   0   0   0   0   0   0   0   2   2   0   0   2   2   2   0   2   0   2   2   0   0   2   2   0   0   2   0   2   0   0   2   0   2   2   0   2   2   0   0   0   2
 MK-2-7                 0   2   2   0   2   2   2   0   0   2   2   2   0   0   0   0   2   2   0   0   0   2   2   0   0   0   0   0   2   0   2   0   0   2   0   2   0   2   2   0   0   2   0   2   2   0   2   2   2   2   2   2   2   2   0   2   2   0   2   2   0   0   2   0   2   0   2   2   2   0   2   2   0   2   0   0   2   2   0   0   2   2   2   0   2   0   0   0   2   0   2   0   0   0   0   0   0   2   2   0   0   2   2   0   0   0   0   2   0   2   0   2   2   2   0   0   2   2   0   0   2   0   2   2   2   0   0   0   0   0   2   0   2   0   2   2   0   0   2   2   0   2   0   2   2   0   0   2   2   2   2   0   2   2   2   2   0   2   2   0   0   0   0   2   0   0   2   2   0   0   2   0   0   0   2   0   0   2   0   0   2   2   0   0   2   0   2   0   0   2   2   2   2   0   2   2   0   0   0   2
 MK-2-8                 0   0   2   0   2   2   2   0   0   2   2   2   0   0   0   0   2   0   0   0   0   2   2   0   0   0   0   0   2   0   2   0   0   2   0   2   0   2   2   0   0   2   0   2   2   0   2   2   0   2   2   2   2   0   0   2   2   0   2   2   0   0   2   0   2   0   2   2   2   0   2   2   0   0   0   0   0   2   0   0   2   2   2   0   2   0   0   0   2   0   2   2   0   0   0   0   0   0   2   0   0   2   2   0   0   0   0   2   0   2   0   2   2   2   0   0   2   2   0   0   2   0   2   0   2   0   0   0   0   0   2   0   2   0   2   0   0   0   2   2   2   2   0   2   2   0   0   2   2   2   2   0   2   2   0   2   0   2   2   0   0   0   0   2   0   0   2   2   0   0   2   0   0   0   2   0   0   2   0   0   2   2   2   0   2   0   0   0   0   2   2   2   2   0   2   2   2   0   0   2
 MK-2-9                 0   0   2   0   2   2   2   0   0   2   2   0   0   0   0   0   2   2   0   0   0   2   0   0   0   0   0   0   2   0   2   0   0   2   0   2   0   2   2   0   2   2   0   2   2   2   2   2   0   2   2   2   2   0   0   2   2   0   0   2   0   0   2   0   2   0   2   2   2   0   2   2   2   0   0   0   0   2   0   0   2   2   2   0   2   0   2   0   2   0   2   2   0   0   0   0   0   0   2   2   0   2   2   0   0   2   2   2   0   2   0   2   2   2   0   2   2   2   0   0   2   2   2   0   2   0   0   0   0   0   2   2   2   0   2   2   0   0   2   2   2   2   0   2   2   2   0   2   2   0   2   0   2   2   0   2   0   2   2   0   0   0   2   2   0   0   2   2   0   0   2   0   0   0   2   0   0   2   0   0   2   2   2   0   2   2   0   0   0   2   2   2   2   0   2   2   2   0   0   2
 MK-2-10                0   0   2   0   2   2   2   0   0   2   2   0   0   0   0   0   2   2   0   0   0   2   0   0   0   0   0   0   2   0   2   0   0   2   0   2   0   2   2   0   2   2   0   2   2   2   2   2   0   0   2   2   2   2   0   2   2   0   0   2   0   0   2   0   2   0   2   2   2   0   2   2   2   2   0   2   0   2   0   0   2   2   2   0   2   0   2   0   2   0   2   2   0   0   0   0   2   0   2   2   0   2   2   0   0   2   2   2   0   2   0   2   2   2   0   2   2   2   0   0   0   2   2   0   2   0   0   0   0   0   0   0   2   0   2   2   0   2   2   2   2   2   0   2   2   2   0   2   2   0   0   0   2   2   0   0   0   2   2   0   0   0   2   2   0   0   2   0   0   0   2   0   0   0   2   0   0   2   0   0   2   2   2   0   2   2   0   0   2   2   2   2   2   0   2   0   2   0   0   2
 MK-2-11                0   0   2   0   0   2   2   0   0   0   2   0   0   0   0   0   2   2   2   0   0   0   0   0   0   0   0   0   0   0   2   0   0   2   0   2   0   2   2   0   2   2   0   2   2   2   2   2   0   0   2   2   0   0   0   2   2   0   0   0   0   0   2   2   0   0   2   2   2   0   2   2   2   2   0   2   0   2   0   0   0   2   2   0   2   0   2   0   0   0   2   2   0   0   0   0   2   0   2   2   0   0   2   0   0   2   0   2   0   2   0   2   2   2   2   2   2   2   0   0   0   2   0   0   2   0   0   0   0   0   0   0   2   0   0   2   2   0   2   0   2   2   0   2   2   2   0   2   2   0   0   0   2   2   0   0   0   0   2   0   0   0   2   2   2   0   2   0   0   0   2   0   0   0   2   0   0   2   0   0   2   2   2   0   2   2   0   0   2   2   2   2   2   0   2   2   2   0   0   2
 MK-2-12                0   0   2   0   0   2   2   0   0   0   0   2   0   0   0   0   0   2   2   0   2   0   0   2   0   2   0   0   0   0   2   2   0   2   0   2   0   2   2   0   2   2   0   2   2   2   2   2   0   0   2   2   0   0   0   2   2   0   0   0   0   0   2   2   0   0   2   2   2   0   2   2   2   2   0   2   0   2   0   0   0   2   2   0   2   0   2   0   0   0   2   2   0   0   0   0   0   0   0   2   0   0   2   0   0   2   0   2   0   0   0   2   2   2   0   2   2   2   2   0   0   2   0   0   2   0   0   0   0   0   0   0   2   0   0   2   2   0   2   0   2   2   0   2   2   2   0   0   2   0   0   0   2   2   0   0   0   0   2   0   0   0   2   2   0   0   2   0   0   0   2   0   0   2   2   0   0   2   0   0   2   2   2   0   2   2   0   0   2   2   2   2   2   0   0   2   2   0   0   2
 MK-2-13                0   2   2   2   0   2   2   0   0   0   0   2   0   0   0   0   0   2   2   0   2   0   0   2   0   2   0   0   0   0   2   2   0   2   0   2   0   2   2   0   2   2   0   2   2   2   2   2   0   0   2   2   0   0   0   2   2   0   2   0   0   0   2   2   0   0   2   2   2   0   2   2   2   2   0   2   0   2   0   0   0   2   2   0   2   0   2   0   2   0   2   2   0   0   0   0   0   0   0   2   0   0   2   0   0   2   0   2   0   0   0   2   2   2   0   2   0   2   2   0   2   2   2   0   2   0   0   0   0   0   0   0   2   0   2   2   2   2   2   0   2   2   2   2   2   2   0   0   2   0   0   0   2   2   2   0   0   2   2   0   0   2   2   2   0   2   2   0   0   0   2   0   0   2   2   0   2   2   0   0   2   2   2   0   2   2   0   0   2   2   2   2   2   0   0   2   2   0   0   2
 MK-2-14                0   2   0   2   0   2   0   0   0   2   0   2   0   0   0   0   0   2   2   0   2   0   0   2   0   2   0   0   0   0   2   2   0   2   0   2   0   2   2   0   2   2   0   2   2   2   2   2   2   0   2   2   0   0   0   2   2   0   2   0   0   0   2   2   0   0   2   2   2   0   2   2   2   2   0   2   0   2   0   0   0   2   2   0   2   0   2   0   2   0   2   2   0   2   0   2   0   0   0   2   0   0   2   0   0   2   0   2   0   0   0   2   2   2   0   2   0   2   2   0   2   0   2   0   0   0   0   0   0   0   0   0   2   0   0   0   2   2   2   0   2   2   2   2   2   2   0   0   2   0   0   0   2   2   2   0   0   2   2   0   0   2   2   2   2   2   2   0   0   0   2   2   0   2   2   0   2   0   0   0   2   2   2   0   0   2   0   0   2   0   2   0   2   0   0   2   2   0   0   2
 MK-2-15                0   2   0   2   2   2   0   0   0   2   0   2   0   0   0   0   0   0   2   0   2   0   0   2   0   2   0   0   0   0   2   2   0   0   0   2   0   2   2   0   2   0   0   2   2   2   2   2   2   0   2   2   0   0   2   2   2   0   2   0   2   0   2   2   0   0   2   2   2   0   2   2   2   0   0   2   0   2   0   0   0   2   2   0   2   0   2   0   0   0   2   2   0   2   0   2   0   0   0   2   0   0   2   0   0   2   0   2   0   0   0   2   2   2   0   2   0   2   2   0   2   0   2   0   0   0   0   0   0   2   0   0   0   2   0   0   2   2   2   0   2   2   2   2   2   2   0   0   2   0   0   0   2   2   2   0   0   2   2   0   0   2   2   0   2   2   2   0   0   0   2   2   0   2   2   0   2   0   0   0   2   2   2   0   0   2   0   0   0   0   0   0   2   0   0   2   2   0   0   2
 MK-2-16                0   2   0   2   2   2   0   2   0   2   0   2   0   0   0   2   0   0   2   0   2   0   0   2   0   2   0   0   0   0   2   0   0   0   0   2   0   2   2   2   2   2   0   2   0   0   2   2   2   0   2   2   0   0   2   2   2   2   2   0   2   2   2   2   0   0   2   2   2   0   2   0   0   0   0   2   0   2   0   0   0   2   2   0   2   0   2   0   0   0   2   2   0   0   0   2   0   0   0   2   0   0   0   0   0   2   0   2   0   0   0   2   2   2   0   2   0   2   2   0   2   0   0   0   2   0   2   0   0   2   0   0   0   2   0   0   2   2   2   0   2   2   2   2   2   2   0   0   2   0   0   0   2   2   2   0   0   2   2   0   0   2   2   0   2   2   0   0   0   0   0   2   0   2   2   0   2   0   0   0   0   2   2   0   0   2   0   0   0   2   0   0   2   0   2   2   2   0   0   0
 MK-3-1                 2   2   0   0   2   0   0   0   0   0   2   0   2   2   2   0   2   2   2   2   2   0   2   2   2   0   2   2   2   2   2   2   0   2   0   0   0   0   0   2   2   2   0   2   2   0   2   2   2   2   0   2   2   0   0   0   0   0   0   0   2   0   0   2   0   2   0   2   0   2   2   2   0   0   2   0   2   2   0   2   2   2   0   2   0   0   0   0   0   0   0   2   2   2   2   0   0   2   0   0   0   0   2   0   2   0   0   2   2   0   2   0   2   0   2   2   2   2   2   2   0   0   0   2   0   2   2   0   0   2   2   0   2   0   2   0   0   0   2   0   2   0   2   2   0   2   2   0   2   2   2   2   2   0   0   2   2   2   2   0   2   2   2   0   0   0   0   2   0   0   0   0   0   0   0   2   0   0   0   2   0   0   0   0   2   2   2   2   2   2   0   0   0   0   2   0   2   2   2   2
 MK-3-2                 0   2   0   0   2   0   0   0   0   0   2   2   2   2   2   0   0   2   2   2   2   0   2   2   2   0   2   2   2   2   2   2   0   2   0   2   0   0   0   0   0   2   0   2   2   0   2   2   0   2   2   0   2   0   0   0   0   2   0   0   2   0   0   2   2   2   0   2   0   2   2   2   0   0   2   0   2   2   0   2   0   0   0   2   0   0   0   0   0   2   0   2   2   2   2   0   0   2   0   0   2   0   2   0   0   0   0   2   2   0   2   0   2   0   2   2   2   2   0   2   0   0   0   2   0   2   2   2   2   0   2   0   2   0   2   0   0   0   2   2   2   0   2   2   0   2   2   0   2   2   0   2   2   0   0   2   2   2   2   0   2   2   2   0   0   0   0   2   0   0   0   0   0   0   0   2   0   0   0   2   0   0   0   0   2   2   2   2   2   2   0   0   0   0   2   0   2   2   2   0
 MK-3-3                 0   2   0   2   2   2   0   0   0   0   2   2   2   2   2   0   2   0   2   2   2   0   2   2   2   0   2   2   2   2   2   2   0   2   0   2   0   2   0   0   0   2   0   2   0   0   2   2   0   2   2   0   2   2   0   0   0   2   0   0   2   0   0   2   2   2   0   2   0   2   2   2   0   0   2   0   2   2   0   2   0   0   0   2   0   0   0   0   0   0   0   2   2   2   2   0   0   2   0   0   2   0   2   0   0   0   0   2   2   0   2   0   2   0   2   2   2   2   0   2   0   0   0   2   0   2   0   2   2   0   2   0   2   0   2   0   2   0   2   2   2   0   2   2   0   2   0   0   2   2   0   2   2   0   2   2   2   2   2   0   2   2   2   0   0   0   0   2   0   2   0   0   0   0   0   2   0   0   0   2   0   0   0   0   2   2   2   2   2   2   0   0   0   0   2   0   2   2   2   0
 MK-3-4                 0   2   0   2   2   2   0   0   0   0   2   2   2   2   2   0   2   0   2   0   2   0   2   2   2   0   2   2   2   2   2   2   0   2   0   2   0   0   0   0   0   2   0   2   0   0   2   2   0   0   2   0   2   2   0   0   0   0   0   0   0   2   0   2   2   2   0   2   0   2   2   2   0   0   0   2   2   2   0   2   0   0   0   0   0   0   0   0   0   0   0   2   2   2   0   0   0   0   0   0   2   0   2   0   0   0   0   0   2   0   2   0   2   0   2   2   2   2   0   2   0   0   0   2   0   2   0   2   2   0   2   0   0   2   2   0   0   0   2   2   2   0   2   2   0   2   0   0   2   2   0   2   2   0   2   2   0   2   2   0   2   2   2   0   0   0   0   2   0   2   0   2   0   2   0   2   0   0   0   2   0   0   0   0   2   2   2   2   2   2   0   0   0   0   2   2   2   2   2   0
 MK-3-5                 0   0   0   2   2   2   0   0   0   0   2   2   2   2   2   0   2   0   2   0   2   0   2   2   2   2   2   2   2   2   2   0   0   2   0   2   0   0   2   0   0   2   0   2   0   0   0   2   0   0   2   0   2   2   0   0   0   0   0   0   0   2   0   2   2   2   0   2   0   2   2   2   0   2   0   0   2   2   0   2   0   0   0   0   0   0   0   0   0   0   0   0   2   2   2   0   0   0   0   2   2   0   0   2   0   0   0   0   2   0   2   0   2   0   2   2   2   2   0   2   0   0   0   2   0   2   0   2   2   2   2   0   0   2   0   0   0   0   2   2   2   0   2   0   0   2   0   0   2   2   0   2   2   0   2   2   0   2   2   0   2   0   2   0   0   0   0   0   0   2   0   2   0   2   2   2   0   2   0   2   0   0   0   0   2   2   2   2   2   2   0   0   0   0   2   0   2   0   2   0
 MK-3-6                 0   0   0   2   2   2   0   0   0   0   2   2   2   2   2   0   2   0   2   0   2   0   2   2   2   2   2   2   0   2   2   0   0   2   0   2   2   0   2   0   0   0   0   2   0   0   0   2   0   0   2   0   2   2   0   2   0   0   0   0   0   2   0   2   2   2   0   2   0   2   2   2   0   2   0   0   2   2   0   2   0   0   0   0   0   0   0   0   0   2   0   0   2   2   2   0   0   2   0   2   2   0   0   2   2   0   0   0   2   0   2   0   2   0   2   2   2   2   0   2   0   0   0   2   2   2   0   2   2   2   2   0   0   2   0   2   0   0   2   2   2   0   2   0   0   2   0   0   2   2   2   2   2   0   2   2   2   2   2   2   2   0   2   0   0   0   0   0   0   2   0   2   0   2   2   2   0   2   0   2   0   0   0   0   0   2   2   2   2   2   0   2   0   0   2   0   2   0   2   0
 MK-3-7                 0   0   0   2   2   2   0   0   0   0   2   2   2   2   2   2   2   0   2   0   2   0   2   2   2   2   2   2   0   2   2   0   0   2   0   2   2   0   2   0   0   0   0   2   0   0   0   2   0   0   2   0   2   2   0   2   0   0   0   0   0   2   2   2   2   2   0   2   0   2   2   2   2   2   0   0   2   2   0   2   0   0   0   0   0   0   0   0   0   2   0   0   2   2   2   0   0   2   0   2   2   0   0   2   2   0   0   2   2   2   2   0   2   0   2   2   2   2   0   2   0   0   0   2   2   2   0   2   2   2   0   0   0   2   0   2   0   0   0   2   2   0   2   0   0   2   0   0   2   2   2   2   2   2   2   2   2   2   2   2   2   0   2   0   0   0   0   0   2   2   0   2   0   2   2   2   0   2   2   2   0   0   2   0   0   2   2   2   2   2   0   0   0   0   2   2   2   0   2   0
 MK-3-8                 0   0   0   0   2   2   0   0   0   0   2   2   2   2   2   2   2   0   2   0   2   0   2   2   2   0   2   2   0   2   2   0   0   2   0   2   2   0   2   0   0   0   0   0   0   0   0   2   0   2   2   0   2   2   0   2   0   0   0   0   0   0   2   2   0   2   2   2   0   2   2   0   2   0   0   0   2   2   2   2   2   0   0   0   0   0   0   2   0   2   0   0   2   2   2   0   0   2   0   2   2   0   0   2   2   2   0   2   2   2   2   0   2   0   2   2   2   2   0   2   0   0   0   0   2   0   0   2   2   2   0   0   0   2   0   2   0   2   0   2   2   0   2   2   0   2   0   0   2   2   2   2   2   0   2   2   2   2   2   0   2   0   2   0   0   0   0   0   2   2   0   2   0   2   2   2   0   2   2   2   0   0   2   0   0   2   2   2   2   2   0   0   0   0   2   2   2   0   2   0
 MK-3-9                 0   0   0   0   2   2   0   0   0   0   2   0   2   2   2   2   2   0   2   0   2   0   2   2   2   0   2   2   0   2   0   0   0   2   0   2   2   0   2   0   0   0   0   0   0   0   0   2   0   2   2   0   2   2   0   2   0   0   2   0   0   0   2   2   0   2   2   2   0   2   2   0   2   0   0   0   2   2   2   2   2   0   0   0   0   0   0   2   0   0   0   0   2   2   2   2   0   2   0   2   2   0   2   2   2   2   0   2   2   2   2   0   2   0   2   2   2   2   0   2   0   0   0   0   0   0   0   2   2   2   0   0   0   2   0   2   0   2   0   2   2   0   2   2   2   2   0   0   2   2   2   2   2   0   2   2   2   2   2   0   2   0   2   2   0   0   0   0   2   2   0   2   0   2   2   2   0   2   2   2   0   0   2   0   0   2   2   2   2   2   2   0   0   0   2   2   2   0   2   0
 MK-3-10                0   0   0   0   0   2   0   0   0   0   2   0   2   2   2   2   2   0   2   0   2   0   2   2   2   0   2   2   0   2   0   0   0   2   0   2   2   0   2   0   0   0   0   0   0   0   0   2   0   2   2   0   2   2   0   2   0   0   2   0   0   0   2   2   0   2   2   2   0   0   2   0   2   0   0   2   2   2   0   2   2   2   0   0   0   0   0   0   0   0   0   0   2   0   2   2   0   2   0   0   2   0   2   2   2   2   0   0   2   0   2   0   2   0   2   2   2   2   0   2   0   0   0   0   0   0   0   2   2   2   0   0   0   2   2   2   0   0   2   2   2   0   2   2   2   2   0   0   2   2   2   0   2   0   2   2   2   2   2   0   2   0   2   2   0   0   0   0   2   2   0   2   0   2   2   2   0   2   2   2   0   0   2   0   0   2   2   2   2   2   2   0   0   0   2   2   2   0   2   0
 MK-3-11                2   0   0   0   0   2   0   0   0   2   2   0   2   2   2   2   2   0   2   0   2   0   2   2   2   0   2   2   2   2   0   0   0   2   0   2   2   0   2   0   0   2   0   0   0   2   0   2   0   2   2   0   2   2   0   2   0   0   0   0   0   0   2   2   0   2   2   2   0   0   2   0   2   0   0   0   2   2   0   2   2   2   0   0   0   0   0   0   0   0   0   0   2   0   0   0   0   2   0   0   2   0   2   2   2   2   2   0   2   0   2   0   2   0   2   2   2   0   0   2   0   0   0   2   0   0   0   2   2   2   0   0   0   2   2   2   0   0   2   2   2   0   2   2   2   2   0   0   0   0   0   2   2   0   2   2   2   2   0   0   2   0   2   2   0   2   0   0   0   0   0   2   2   2   2   2   0   2   2   2   0   0   2   0   0   2   2   2   2   2   2   0   0   0   2   2   0   0   2   0
 MK-3-12                2   0   2   0   0   2   0   0   0   2   2   0   2   2   2   0   2   0   2   0   2   0   0   2   2   0   2   2   2   2   2   0   0   2   0   2   2   0   2   0   0   0   2   0   0   2   0   2   0   2   2   0   2   2   2   2   0   0   0   0   0   2   2   2   0   0   2   2   0   0   2   0   2   2   0   0   2   2   0   2   2   2   0   0   0   0   0   0   0   0   0   2   2   0   0   0   0   0   0   0   2   0   2   2   2   2   2   0   2   0   0   0   2   0   2   2   2   2   2   2   0   0   0   2   0   0   0   2   0   2   0   0   0   2   2   2   0   0   2   2   2   0   2   2   2   2   0   0   0   0   0   2   2   0   2   2   2   2   0   0   0   0   2   2   2   2   0   0   0   0   0   2   2   2   2   2   0   2   2   2   0   2   2   0   0   2   2   2   2   2   2   0   0   0   2   2   0   0   2   0
 MK-3-13                2   0   2   0   0   2   0   0   0   2   2   0   2   2   2   0   2   0   2   0   2   0   0   2   2   0   2   0   2   2   2   0   0   2   0   2   0   0   2   0   0   0   0   0   0   2   0   2   0   2   2   0   2   2   0   2   0   0   0   0   0   2   2   2   0   0   2   2   0   0   2   2   2   2   0   0   2   2   0   2   2   0   0   0   0   0   0   0   2   0   0   2   2   0   0   0   0   0   2   0   2   0   2   0   0   2   0   0   2   0   0   0   2   2   2   2   2   2   2   2   0   0   0   2   0   0   0   2   0   2   0   0   0   2   2   2   0   0   2   2   2   0   2   2   2   2   0   0   0   2   0   2   2   0   2   2   2   2   2   0   0   0   2   0   2   0   0   0   0   0   0   2   2   2   2   2   0   2   2   2   0   2   2   0   0   2   2   2   2   2   2   2   0   0   2   2   2   0   2   0
 MK-3-14                0   0   0   0   0   2   0   0   0   2   2   0   0   2   2   0   2   0   2   0   2   0   0   2   2   0   2   0   2   2   2   0   0   2   0   2   0   0   2   0   0   2   0   0   0   2   0   2   2   2   2   0   2   2   0   2   0   0   0   2   0   2   2   0   0   2   0   2   0   0   2   0   2   2   0   0   0   2   0   2   2   0   0   0   0   0   0   0   2   2   0   2   2   2   0   0   0   0   2   0   2   0   2   0   0   0   2   0   2   0   0   0   2   2   2   2   0   2   2   2   0   0   2   2   0   0   0   2   0   2   0   0   0   2   2   2   0   0   2   2   2   0   2   2   2   2   0   0   0   2   0   2   2   0   2   2   2   2   2   0   0   0   2   0   2   0   0   0   0   0   0   2   2   2   2   2   0   2   2   2   2   2   2   2   2   2   2   2   2   2   2   2   0   0   2   2   2   0   2   0
 MK-3-15                0   0   0   0   0   0   0   0   0   2   2   0   0   2   2   0   2   0   2   0   2   0   2   2   0   0   2   0   0   2   2   2   0   2   2   2   0   0   2   0   0   2   0   0   0   2   0   2   2   2   2   0   0   2   0   2   0   2   0   2   0   2   2   0   0   2   0   2   0   0   2   0   2   2   0   0   0   2   0   2   2   0   0   0   0   0   0   0   0   2   0   2   0   2   0   0   0   0   2   0   2   0   2   0   0   0   2   0   2   0   0   0   2   2   0   2   0   2   2   2   0   0   2   2   2   2   0   0   2   2   0   0   0   2   2   2   0   2   2   2   2   0   0   2   2   2   0   0   0   0   2   2   2   0   2   2   2   2   2   0   0   0   2   0   2   0   0   0   0   0   0   2   2   2   0   2   0   2   2   2   2   2   2   2   2   2   2   2   2   2   2   2   0   0   2   2   0   0   2   0
 MK-3-16                0   0   2   0   0   0   0   0   0   2   0   2   0   2   2   0   2   0   2   0   2   0   2   0   0   0   2   0   0   2   2   2   0   2   2   2   0   0   2   2   0   2   0   0   0   2   0   2   2   2   2   0   0   2   2   2   0   2   0   2   0   2   2   0   0   2   0   2   0   0   2   0   0   2   0   0   0   2   0   2   2   0   0   0   0   0   0   0   0   2   0   2   0   2   0   0   0   0   2   0   2   2   0   2   0   0   2   0   2   0   0   0   2   2   0   2   0   2   2   2   0   0   0   2   2   2   0   0   0   2   0   0   0   2   2   2   0   2   2   2   2   0   0   2   2   2   0   0   0   2   2   2   2   0   2   2   2   2   2   0   0   0   2   0   2   0   0   0   2   0   0   2   2   2   2   2   0   2   0   2   2   2   2   2   2   2   2   2   2   2   2   0   0   0   2   2   0   0   0   0
 MK-4-1                 2   0   2   0   0   0   0   0   2   2   0   0   2   0   2   0   2   2   2   0   0   2   2   2   0   2   0   0   0   0   0   2   2   0   0   2   0   2   2   0   0   2   2   2   0   0   0   2   0   2   0   2   2   0   2   0   0   0   2   2   0   0   2   0   2   2   0   2   2   2   2   2   2   0   0   0   0   2   0   0   2   0   2   0   0   2   0   2   0   2   2   0   0   0   2   0   0   0   2   2   0   0   0   0   2   0   2   0   0   2   0   2   0   2   2   2   0   0   2   0   2   0   0   0   0   2   0   0   2   2   0   2   2   2   2   2   0   0   2   2   2   2   0   0   2   2   0   0   0   0   0   2   2   0   0   2   0   0   2   2   2   0   0   0   2   0   2   2   0   0   2   0   2   0   2   0   2   2   0   0   2   0   0   0   2   0   0   2   0   0   2   2   2   2   0   2   0   0   2   0
 MK-4-2                 2   0   2   0   0   2   0   0   2   0   0   0   2   0   2   0   2   2   2   0   0   2   2   2   0   2   0   0   0   0   0   2   2   0   0   2   0   2   2   0   0   2   2   2   0   0   0   2   0   2   2   2   2   0   2   0   2   0   2   2   0   0   2   0   2   2   0   2   2   2   2   2   2   2   0   0   0   2   0   0   0   0   2   0   0   2   0   0   0   2   2   0   0   0   2   0   0   0   2   2   0   0   0   0   2   0   2   0   0   0   0   2   0   2   2   0   0   0   2   0   2   0   0   0   0   0   0   0   2   2   2   2   2   2   2   2   0   0   2   2   2   2   0   0   2   2   0   0   0   0   2   2   2   0   0   2   0   0   2   2   2   0   0   0   2   0   2   2   0   0   2   2   2   0   2   0   2   0   0   0   2   2   2   2   2   0   0   2   0   0   2   2   2   2   0   2   0   0   2   0
 MK-4-3                 2   0   2   0   0   2   2   0   2   0   0   0   2   0   2   0   2   0   2   0   0   2   2   2   0   2   0   0   0   0   2   2   2   0   0   2   0   2   2   0   0   2   2   2   0   0   0   2   0   2   2   2   0   0   2   0   2   0   0   2   0   0   2   0   2   2   0   2   2   2   2   2   2   2   0   0   0   0   2   0   2   0   2   0   0   2   0   0   0   2   2   0   0   0   2   0   0   0   2   2   0   0   0   0   2   0   0   0   0   0   2   2   0   2   2   0   0   0   2   0   0   0   0   0   0   0   0   0   2   2   2   2   2   2   2   2   0   0   2   0   2   2   0   0   2   2   0   0   0   0   2   2   2   2   0   0   0   0   2   2   2   0   0   0   2   0   2   2   0   0   2   2   2   0   2   0   2   0   0   0   2   2   2   2   2   0   0   2   2   0   2   2   2   2   2   2   0   0   2   0
 MK-4-4                 2   0   2   0   0   2   2   0   2   0   0   0   2   0   2   0   2   0   2   0   0   2   2   2   0   2   0   0   0   0   2   2   2   0   0   0   0   2   2   2   0   2   2   2   0   0   0   2   0   2   2   2   0   0   0   0   2   0   0   2   0   0   2   0   2   2   0   2   2   2   2   2   2   0   0   0   0   2   2   0   2   2   2   0   0   2   0   0   0   2   2   0   0   0   2   0   0   2   2   2   0   0   0   2   2   0   0   2   0   0   2   2   0   2   0   0   0   0   2   0   0   0   0   0   0   0   0   0   2   2   2   2   2   2   2   2   0   0   2   0   2   2   0   0   2   2   0   0   0   0   2   0   2   2   0   0   0   0   2   2   2   2   0   0   2   0   0   2   0   0   2   2   2   0   2   0   2   0   0   2   2   2   2   2   2   2   0   2   2   0   2   2   2   2   2   2   0   0   2   0
 MK-4-5                 2   0   2   0   0   2   2   0   0   0   0   0   2   0   2   0   2   0   2   0   0   2   0   2   0   2   0   0   0   0   2   2   0   0   0   0   0   0   2   2   0   2   2   2   2   0   0   2   2   2   2   2   0   0   0   0   2   0   0   2   0   0   0   0   2   2   0   2   2   2   2   2   2   0   0   0   0   2   2   2   2   2   0   0   0   2   0   0   0   2   2   2   0   0   2   2   0   2   2   2   0   0   2   2   0   0   0   2   0   0   2   2   0   2   0   0   0   0   2   0   0   0   0   0   0   0   0   0   2   2   2   0   2   2   2   2   0   0   0   0   2   2   0   0   0   2   0   0   0   0   2   0   2   2   0   0   0   0   2   0   2   2   0   0   2   0   0   2   0   0   2   2   2   0   0   0   2   0   0   2   2   2   2   2   2   2   0   2   2   0   2   2   2   2   2   2   0   0   0   0
 MK-4-6                 2   2   2   0   0   2   2   0   0   0   0   0   2   2   2   0   2   0   0   0   0   0   0   2   0   2   0   0   0   0   2   2   0   0   0   0   0   0   2   2   2   2   2   2   2   0   0   2   2   2   2   2   0   0   0   0   2   0   0   2   0   0   2   0   2   2   0   2   2   2   2   0   2   0   0   0   0   2   2   2   0   2   0   0   0   2   0   0   0   2   2   2   0   0   2   2   2   2   0   2   0   0   2   2   0   0   0   2   0   0   2   2   0   2   0   0   0   0   2   0   0   0   2   0   0   0   0   2   2   2   2   0   2   2   2   2   0   0   0   0   0   0   0   2   0   2   2   0   0   0   2   0   2   2   2   0   0   0   2   0   2   2   0   0   0   0   0   2   2   0   2   2   2   0   0   0   2   0   0   0   2   2   2   2   2   2   2   2   2   0   2   2   2   0   2   2   0   0   0   0
 MK-4-7                 2   2   2   0   0   2   2   0   0   0   0   0   2   2   2   0   2   0   0   0   0   0   0   2   0   2   0   0   0   0   2   2   0   0   0   0   0   0   2   2   2   2   2   2   2   0   0   2   2   2   2   2   0   0   0   0   2   0   2   2   2   0   2   0   2   2   2   2   2   2   2   0   2   2   0   0   0   2   2   2   0   2   0   0   0   0   0   0   0   2   2   2   0   0   2   2   2   2   2   2   0   0   2   2   0   0   0   2   0   0   2   2   2   0   0   0   0   0   2   0   0   0   2   0   0   0   0   2   2   2   2   0   0   0   2   2   0   0   2   0   0   0   0   2   0   2   2   0   0   0   2   0   2   2   2   0   0   0   2   0   2   2   0   0   0   0   0   2   2   0   2   2   2   0   0   0   2   0   0   0   2   2   2   2   2   2   2   2   2   0   0   2   2   0   2   2   0   0   0   0
 MK-4-8                 2   2   2   0   0   2   0   0   0   0   0   0   2   2   2   0   2   0   2   2   0   0   0   2   0   2   0   0   0   0   2   2   0   0   0   0   0   2   2   2   2   2   2   2   2   0   0   0   2   2   2   2   0   0   0   0   2   0   2   2   2   0   2   0   2   2   2   2   2   2   2   0   2   2   0   2   0   2   2   2   0   2   0   2   0   0   0   0   0   2   2   2   0   0   2   0   0   2   2   2   2   0   2   2   0   0   0   2   0   2   2   2   2   0   0   2   0   0   2   0   0   0   2   0   0   0   0   2   2   2   2   2   0   0   2   2   0   0   0   0   0   0   0   2   0   2   2   0   0   0   2   0   2   2   2   0   0   0   2   0   2   2   0   0   0   0   0   2   2   0   2   2   2   0   0   0   2   0   0   0   2   2   2   2   0   2   2   2   2   0   0   2   2   0   2   0   0   0   0   0
 MK-4-9                 2   0   0   0   0   2   0   0   0   0   0   0   2   0   2   0   2   0   2   2   0   0   0   2   2   2   0   0   0   0   2   2   2   0   0   0   0   2   2   2   2   2   2   2   2   0   0   0   2   2   2   2   0   0   0   0   2   0   2   2   2   0   2   0   2   2   2   2   2   0   2   2   2   2   0   2   0   2   2   2   0   2   0   2   0   0   0   0   0   2   2   2   0   0   2   0   0   2   0   2   2   0   0   2   0   0   0   2   0   2   2   2   2   0   0   2   0   0   2   0   0   0   2   0   0   0   0   2   2   2   0   2   0   0   0   2   0   2   0   0   0   0   0   2   2   2   2   0   0   2   2   0   2   2   2   0   0   0   2   0   2   2   0   2   0   0   0   2   2   0   2   2   2   2   0   0   2   0   2   0   2   2   2   2   0   2   2   2   2   0   0   2   2   0   0   0   2   0   0   2
 MK-4-10                2   0   0   0   0   2   0   0   0   2   0   2   0   0   2   0   2   0   2   2   0   0   0   2   2   0   0   0   0   0   2   2   2   0   0   2   0   2   2   2   2   0   2   2   2   0   2   0   2   2   2   2   0   0   0   0   2   0   2   2   2   0   2   2   2   0   2   2   2   0   2   2   2   2   0   2   0   0   2   2   0   2   0   2   0   2   0   2   0   2   2   0   0   0   2   2   0   2   0   2   2   0   0   2   0   0   0   2   0   2   2   2   2   0   2   2   0   0   0   0   0   0   2   0   0   0   0   2   2   2   0   2   0   0   0   2   0   2   0   0   0   0   0   0   2   2   2   0   0   0   2   2   2   2   2   0   2   0   2   0   2   2   2   2   0   0   0   2   2   0   2   2   2   2   0   0   2   0   2   0   2   0   0   2   0   0   2   2   2   0   0   2   0   0   0   0   2   0   0   2
 MK-4-11                2   0   0   0   0   2   0   0   0   2   0   2   0   0   2   0   2   0   2   2   0   0   0   2   2   0   0   2   0   2   2   2   2   0   0   0   0   2   2   2   2   0   2   2   2   0   2   0   2   2   2   2   0   0   0   0   2   0   2   2   2   0   2   2   2   2   0   2   2   0   2   2   2   2   0   2   2   0   2   2   0   2   0   2   0   2   0   2   0   2   2   0   0   0   2   2   0   2   0   2   2   0   0   0   0   0   0   2   0   2   2   2   0   0   2   2   0   0   0   0   0   0   2   0   0   0   2   2   2   2   0   2   0   0   0   2   0   2   0   0   0   0   0   2   2   2   2   0   0   0   2   2   2   2   2   0   2   0   2   0   2   2   2   2   0   0   0   2   2   0   2   0   2   2   0   0   2   0   2   0   2   0   0   2   0   0   2   2   2   0   2   2   0   0   0   0   2   0   0   2
 MK-4-12                2   0   0   2   0   2   2   0   0   2   0   2   0   0   2   0   2   0   2   2   0   2   0   2   2   0   0   2   2   2   2   2   2   0   0   0   0   2   2   2   2   0   2   2   2   0   2   0   2   2   0   2   0   0   0   0   0   0   2   2   2   0   2   2   2   2   2   2   2   0   2   2   2   2   0   2   2   0   2   2   0   2   0   2   0   2   0   2   0   2   2   0   0   0   2   2   0   2   0   2   2   0   0   0   0   0   0   2   0   2   2   0   0   0   2   2   0   0   0   0   2   0   2   0   0   0   2   2   2   2   0   2   0   0   0   2   0   2   0   0   0   0   0   2   2   2   2   0   0   0   2   2   2   2   0   0   2   2   2   2   2   2   2   2   0   0   0   2   2   0   2   0   2   2   0   0   2   0   2   0   2   0   2   2   0   2   2   2   2   0   2   2   0   0   0   0   2   0   0   2
 MK-4-13                2   0   0   2   0   2   2   0   0   2   0   2   0   0   2   0   2   0   2   2   0   2   0   2   2   0   0   2   2   2   2   2   2   0   2   0   0   2   2   2   0   0   0   2   2   0   2   0   2   2   2   2   0   2   0   0   0   0   2   2   2   0   2   2   2   2   2   2   2   0   2   2   2   2   0   2   0   0   2   2   2   2   0   2   0   2   0   2   0   2   2   2   0   0   2   2   0   2   0   2   2   0   0   0   0   0   0   2   0   2   0   0   0   0   0   2   0   0   0   0   2   0   2   0   0   0   2   2   2   2   0   2   0   0   0   2   0   0   0   0   0   0   0   2   2   2   0   0   0   0   2   2   2   2   0   0   0   2   2   2   2   2   2   2   2   0   2   2   0   2   2   0   2   2   0   0   2   0   2   0   2   0   0   2   0   2   2   2   2   0   2   2   0   0   0   0   2   0   0   2
 MK-4-14                2   0   0   2   0   2   2   0   0   2   2   0   0   0   2   0   2   0   2   2   2   2   0   2   2   2   0   2   2   2   2   2   2   2   2   0   0   0   2   2   0   0   2   2   2   0   2   0   2   2   2   2   0   2   0   0   0   0   2   2   2   0   2   2   2   2   2   2   2   0   2   2   0   2   0   0   0   0   2   2   2   2   0   2   0   2   0   2   0   0   2   2   0   0   2   2   0   2   0   2   2   0   0   0   0   0   0   2   0   2   0   0   2   0   0   2   0   0   0   2   0   2   2   0   0   0   2   2   2   2   0   0   0   0   0   2   0   0   0   0   0   2   0   2   2   2   0   0   0   0   2   2   2   2   0   0   0   2   2   2   2   0   2   2   2   2   2   0   2   2   2   0   0   2   0   0   2   0   2   0   2   2   0   2   0   0   0   2   2   0   2   2   0   0   0   0   2   0   0   2
 MK-4-15                2   0   0   2   0   0   2   0   0   2   2   2   0   0   2   0   2   2   2   2   2   2   0   2   2   2   0   2   2   0   2   2   2   2   2   0   0   0   2   2   0   0   2   2   2   0   2   0   2   2   2   2   0   2   0   0   0   0   2   2   2   0   0   2   2   0   2   2   2   0   2   2   0   2   0   0   0   0   2   0   2   2   0   2   0   2   0   2   0   0   2   2   0   0   0   2   0   2   0   2   2   0   0   2   0   0   0   2   0   2   0   0   2   0   0   2   0   0   2   2   0   2   2   0   0   0   2   2   2   2   2   0   0   0   0   2   0   0   0   0   0   0   0   2   0   2   0   0   0   0   2   0   2   2   0   0   0   2   0   0   2   2   2   0   2   0   2   0   2   2   0   0   0   2   0   0   2   0   2   2   2   2   0   2   0   0   0   2   0   0   2   2   0   0   0   0   0   0   0   2
 MK-4-16                2   0   0   0   0   2   2   0   0   2   2   2   0   0   2   0   2   2   0   2   2   2   0   0   2   0   0   2   2   0   2   2   2   2   2   0   0   2   2   2   0   0   2   2   2   0   2   0   2   2   2   2   0   2   0   0   0   0   2   2   2   0   0   0   2   2   2   2   2   0   2   0   0   2   0   0   0   0   2   0   2   2   0   2   0   2   0   0   0   0   2   2   0   0   0   2   0   2   2   2   2   0   0   2   0   0   0   2   0   2   0   0   0   0   0   0   0   2   0   2   0   0   2   0   0   0   2   0   2   2   2   2   0   0   0   2   0   0   0   0   0   0   0   2   0   2   0   0   0   0   2   0   2   2   2   0   0   2   2   0   2   0   2   2   2   0   2   0   2   2   0   0   0   2   0   0   0   0   2   2   2   2   0   2   0   0   0   2   0   0   2   2   0   2   2   0   0   0   0   2
 MK-5-1                 2   0   2   2   0   0   0   0   2   2   2   2   2   2   2   2   2   0   2   0   0   0   2   0   2   0   0   2   2   2   2   0   0   2   0   2   0   2   2   2   2   0   2   0   0   2   0   2   2   2   2   2   0   2   0   2   0   2   2   2   0   2   2   2   2   2   2   0   0   0   0   0   2   2   2   0   2   2   0   0   2   0   2   0   2   0   2   0   2   0   2   2   0   2   2   2   2   2   0   2   0   2   0   2   0   0   2   0   0   0   2   0   0   2   2   0   2   2   2   0   0   2   2   2   2   2   2   2   2   2   2   2   2   0   0   2   2   0   0   2   0   2   2   0   2   2   0   2   2   2   0   0   0   2   0   2   0   2   0   0   2   2   0   0   2   2   0   2   2   0   0   0   0   0   2   0   0   0   0   2   2   2   0   2   2   2   0   2   0   2   2   0   0   0   2   0   0   2   0   2
 MK-5-2                 2   0   2   2   0   0   0   0   2   2   0   2   2   2   2   2   2   0   2   0   0   0   2   0   2   0   0   2   0   2   2   0   0   2   2   2   0   2   2   2   2   0   2   2   0   2   0   2   2   2   2   2   0   2   2   2   0   2   2   2   0   2   2   2   2   2   0   0   0   0   0   0   2   2   2   0   2   2   0   2   0   0   2   0   2   2   2   0   2   0   2   2   0   2   2   0   2   2   0   2   0   0   0   2   0   0   2   0   0   0   2   0   0   2   2   0   2   2   2   0   0   2   2   2   2   2   2   2   2   2   2   2   2   0   0   2   2   0   0   2   0   2   2   0   2   2   0   2   2   2   0   0   0   2   0   2   0   2   0   2   2   2   0   0   2   2   0   2   2   0   0   0   2   0   2   0   0   0   0   2   2   2   0   2   2   2   0   2   0   2   2   0   2   0   2   0   0   2   0   2
 MK-5-3                 2   0   2   2   0   0   0   0   2   2   0   2   2   2   0   2   2   0   2   0   0   0   0   0   2   0   0   2   0   2   2   0   0   2   2   2   0   2   2   2   2   0   2   2   0   2   2   0   2   2   2   2   0   2   2   2   0   2   2   2   0   2   2   2   0   2   0   0   0   0   0   0   2   2   2   0   2   2   0   2   0   0   2   0   2   2   2   0   2   0   2   2   0   2   2   0   2   0   0   2   0   0   0   2   0   0   2   0   0   0   2   0   0   2   2   0   2   2   2   2   0   2   2   2   2   2   2   2   2   2   2   2   2   0   0   2   2   0   0   2   0   2   2   0   2   2   0   2   2   2   0   0   0   2   0   2   0   2   0   2   2   2   0   0   2   2   0   2   2   0   0   0   2   0   0   0   0   0   0   2   2   2   0   2   2   2   0   2   0   2   0   0   2   0   2   0   0   2   0   0
 MK-5-4                 2   0   2   0   0   0   0   0   2   2   0   2   2   2   0   2   2   0   2   0   0   0   0   0   2   0   0   2   0   2   2   0   0   2   2   2   0   2   2   2   2   0   2   0   0   2   2   0   0   2   2   2   2   2   2   2   0   2   2   2   0   2   2   2   0   2   0   0   0   0   0   2   0   2   2   0   2   0   0   2   2   0   2   0   2   2   2   0   2   0   2   2   0   2   2   0   2   0   0   2   0   0   0   2   0   0   2   0   0   0   2   0   0   2   2   0   2   2   2   2   0   2   2   2   2   2   2   2   2   2   2   2   2   0   0   2   0   0   0   2   0   2   2   0   2   2   0   2   2   2   0   0   0   2   0   2   0   2   0   2   2   2   0   0   2   2   0   2   2   2   0   0   2   0   0   0   2   0   0   2   2   0   0   2   2   0   0   2   0   2   0   0   0   0   2   0   2   2   0   0
 MK-5-5                 2   0   2   0   0   0   2   0   2   2   0   2   0   2   0   2   0   0   0   0   0   0   0   0   2   0   0   2   0   2   2   0   0   2   2   2   0   0   2   2   2   0   2   0   0   2   2   0   0   2   2   2   2   2   2   2   0   0   2   2   0   2   2   0   0   2   0   0   0   0   2   2   0   2   2   0   2   0   0   2   2   0   2   0   2   2   2   0   2   0   2   2   0   2   2   0   2   0   0   2   0   0   0   2   0   0   2   0   0   0   2   0   2   2   2   0   2   2   2   0   0   0   0   2   2   2   2   2   2   0   2   2   2   0   0   2   0   0   0   2   0   2   2   2   2   2   0   2   2   2   0   0   0   2   0   2   0   2   2   2   2   2   0   0   2   2   0   2   2   0   0   0   2   0   0   0   2   0   0   2   2   0   2   2   2   0   0   2   2   2   0   0   0   0   2   2   2   2   0   0
 MK-5-6                 2   0   2   0   0   0   0   0   2   2   0   2   0   2   0   2   0   0   0   0   0   0   0   0   2   0   0   2   0   2   2   0   0   2   2   2   0   0   2   2   2   0   2   0   0   2   2   0   0   2   2   2   2   2   2   2   0   0   2   2   0   2   2   0   0   2   0   0   0   0   2   2   0   2   2   0   0   0   0   2   2   0   2   0   2   2   2   0   2   0   2   2   0   2   2   0   0   0   0   0   0   0   0   2   0   0   2   0   0   0   2   2   2   2   2   0   0   2   2   0   0   0   0   2   2   2   2   2   2   2   2   2   2   0   0   2   0   2   0   2   0   2   2   2   2   2   0   2   2   2   0   0   0   2   0   2   0   2   2   2   2   2   0   0   2   2   0   2   2   2   0   0   2   0   2   0   2   0   0   2   2   0   0   2   2   0   0   2   2   2   0   0   0   0   0   2   2   2   2   0
 MK-5-7                 2   0   0   0   0   0   0   0   2   2   0   2   0   2   2   2   0   2   0   2   0   0   0   0   2   0   2   2   0   2   2   0   0   2   2   2   0   0   2   2   2   2   0   0   0   2   2   0   0   2   2   2   2   2   2   2   0   0   2   2   0   2   2   0   0   2   2   0   0   0   2   2   0   2   2   0   0   0   0   2   2   0   2   0   2   2   2   0   2   0   2   2   0   2   2   0   2   0   0   0   0   0   0   0   0   0   2   2   0   0   2   2   2   2   2   0   0   2   2   0   0   0   0   2   2   2   2   2   2   2   2   2   0   0   0   2   0   2   0   2   0   2   2   2   0   2   0   2   2   2   0   0   0   2   0   2   0   2   2   2   2   2   0   2   2   2   0   0   2   2   0   0   2   0   2   0   2   0   0   2   2   0   0   2   0   0   0   2   2   2   0   0   0   0   0   2   2   2   2   2
 MK-5-8                 2   0   0   0   0   0   0   0   2   0   0   2   0   2   2   2   0   2   0   2   0   0   0   0   2   2   2   2   0   2   2   0   0   2   2   2   2   0   2   0   2   2   0   0   0   2   2   0   0   2   2   2   2   2   0   2   0   0   0   0   0   2   2   0   0   2   0   0   0   0   2   2   0   2   2   0   0   0   0   2   2   0   2   0   2   2   2   0   2   0   2   2   2   2   2   0   2   0   0   0   0   0   2   0   0   0   2   2   0   0   0   2   2   2   2   2   2   2   2   0   0   0   2   2   2   2   2   2   2   0   0   2   2   0   0   2   2   2   0   2   0   2   2   2   0   2   0   2   2   2   0   0   2   2   0   2   0   2   2   2   2   2   0   2   2   2   0   0   2   2   0   0   2   0   2   0   2   2   0   2   2   0   0   0   2   0   0   2   2   2   0   0   0   0   0   2   2   2   2   2
 MK-5-9                 2   0   0   0   0   0   2   0   2   0   0   2   0   2   2   2   2   2   2   2   0   0   0   0   2   2   2   2   0   2   2   0   0   2   2   2   2   0   0   0   2   2   0   0   0   2   2   0   0   2   2   2   2   2   2   2   0   0   0   0   0   0   2   0   0   2   0   0   0   0   2   2   0   2   2   0   0   0   0   2   0   0   2   0   2   2   2   0   2   0   2   2   2   2   2   0   2   0   0   2   2   0   2   0   0   0   2   2   0   0   0   2   2   0   2   2   2   2   2   0   0   0   2   2   2   2   2   2   2   0   0   0   2   0   0   2   2   2   2   2   0   2   2   2   0   2   0   2   2   2   0   0   2   2   0   2   0   2   0   2   2   2   0   2   2   2   0   0   2   0   0   0   2   0   2   0   2   2   0   2   0   0   0   0   2   0   2   2   2   2   0   2   0   0   0   2   2   2   2   2
 MK-5-10                2   0   0   0   0   0   2   0   2   0   0   2   0   2   2   2   2   2   2   2   0   0   0   0   0   2   2   2   0   0   2   0   0   0   2   2   2   0   0   2   2   2   0   0   0   2   2   0   0   0   2   2   0   2   2   2   0   0   0   0   0   0   2   0   0   2   0   0   0   0   2   2   0   2   2   0   0   0   0   2   0   0   0   0   2   0   2   0   2   0   2   2   2   2   2   0   0   0   0   2   2   0   2   0   0   0   2   2   0   0   0   2   2   0   2   2   0   2   0   0   0   0   2   2   2   2   2   2   2   0   0   0   2   0   0   2   2   2   0   2   0   2   2   2   0   2   2   2   0   2   0   0   2   2   0   2   0   2   0   2   2   2   0   2   2   2   0   0   2   0   2   2   2   2   2   0   2   2   0   2   0   0   0   0   2   0   2   2   2   2   0   2   0   0   2   0   0   2   2   2
 MK-5-11                2   0   0   0   0   0   2   0   2   2   0   2   0   2   2   0   2   2   2   2   0   2   0   0   0   2   2   2   0   0   2   2   0   2   2   2   2   0   0   0   2   2   0   0   0   2   2   0   0   0   2   2   0   2   2   2   2   0   0   2   0   0   2   0   0   2   0   0   0   0   2   2   0   2   0   0   0   0   0   2   0   2   0   0   2   0   2   0   2   0   2   2   2   2   2   0   0   0   0   2   2   2   0   0   0   0   2   2   2   0   0   2   2   0   0   2   0   2   0   0   0   0   2   2   2   2   2   2   0   0   0   0   2   0   0   2   2   2   0   0   0   0   2   2   0   2   2   0   2   2   0   0   2   2   0   2   0   2   0   2   2   2   0   2   2   2   0   0   2   2   2   2   2   2   2   0   2   2   0   2   0   0   0   0   2   0   2   0   2   2   0   2   0   0   2   0   0   2   2   2
 MK-5-12                2   0   0   0   0   2   0   0   2   2   0   2   0   2   2   0   2   2   2   2   0   0   2   0   0   2   2   2   0   0   2   0   0   2   2   2   2   0   0   0   0   0   0   0   0   2   2   0   0   0   2   2   0   2   2   2   2   0   0   2   0   0   2   0   0   2   0   2   0   0   2   2   0   2   0   0   0   0   0   2   2   2   2   0   2   0   2   0   2   2   2   2   2   2   2   0   0   0   0   2   2   2   0   0   0   0   2   2   2   0   0   2   2   0   0   2   0   2   0   0   0   0   2   2   2   2   2   2   0   0   0   0   2   0   0   2   2   2   0   0   0   0   2   2   0   2   2   0   2   2   0   0   0   2   0   2   0   2   0   2   2   2   0   2   0   2   0   0   2   2   2   2   2   2   2   0   2   0   0   2   0   0   0   0   2   0   2   0   2   2   0   2   0   0   0   0   0   2   2   2
 MK-5-13                2   0   0   2   2   2   0   0   2   2   0   2   0   2   2   0   2   2   2   2   0   0   2   0   0   2   2   2   0   0   2   0   0   2   2   2   0   0   0   0   0   0   0   0   0   0   2   0   0   0   2   2   0   2   2   0   2   0   0   2   0   0   2   2   0   2   0   2   0   0   2   2   0   2   0   0   0   0   0   2   2   2   2   0   2   0   2   0   2   2   2   2   2   2   2   0   0   0   0   0   0   2   2   0   0   0   2   2   2   0   0   2   2   2   0   2   0   2   0   2   0   0   2   2   2   2   2   2   0   0   0   0   2   0   2   2   2   2   0   0   0   0   2   2   0   2   2   0   0   2   0   0   0   2   0   2   0   2   0   2   2   2   0   2   0   2   0   0   2   2   2   0   2   2   2   0   2   0   0   2   0   0   0   0   0   0   2   0   0   2   2   2   0   0   0   0   0   0   2   2
 MK-5-14                2   0   0   2   2   2   0   0   2   2   0   2   0   2   2   0   2   2   2   2   0   0   2   0   0   2   2   2   0   0   2   0   0   2   2   2   0   0   0   0   0   0   0   2   0   0   2   0   0   2   2   0   0   0   2   0   2   0   0   0   0   0   2   2   0   2   0   2   0   0   2   2   0   2   0   0   0   2   0   2   2   2   2   0   2   0   2   0   0   2   2   2   2   2   2   0   0   0   0   0   0   2   2   2   0   0   2   2   2   0   0   2   2   0   0   0   0   2   0   2   0   0   2   2   0   2   0   2   0   0   0   0   2   0   2   2   2   2   0   0   0   0   2   2   0   2   2   2   0   2   0   0   0   2   0   2   0   2   0   2   2   2   0   2   0   2   0   0   2   2   0   0   2   2   2   0   2   0   0   2   0   0   0   0   0   0   2   0   0   0   2   2   0   2   0   0   0   0   2   2
 MK-5-15                2   0   0   2   2   2   0   0   0   2   0   2   0   2   2   0   2   0   2   2   0   2   2   2   0   2   2   2   0   0   2   0   0   2   2   2   0   0   0   0   0   0   0   2   0   0   2   0   0   0   2   0   2   0   2   2   2   0   0   0   0   0   2   2   0   2   0   2   0   0   2   2   0   2   0   2   0   2   0   2   2   2   2   0   2   0   2   0   0   2   2   0   2   2   2   0   0   0   0   0   0   2   2   2   0   0   2   0   2   0   0   2   2   0   0   0   0   2   0   2   0   0   2   2   0   0   0   2   0   0   0   0   2   0   2   2   2   2   0   0   0   0   2   2   0   2   2   2   0   2   2   0   0   2   0   2   0   2   0   2   0   2   0   2   0   2   0   0   2   2   2   0   2   2   2   0   2   0   0   2   0   0   0   0   0   0   2   0   2   0   2   2   0   2   0   0   0   0   2   2
 MK-5-16                0   0   0   2   2   2   0   0   0   0   0   2   0   2   2   0   2   0   2   2   0   0   2   2   0   2   2   2   0   0   2   2   2   2   2   2   0   0   0   2   0   0   0   2   0   0   2   0   0   0   2   0   2   0   2   2   2   2   0   0   0   0   2   2   0   2   2   2   0   0   2   2   0   2   0   2   0   0   0   2   2   2   2   0   0   0   2   0   0   2   2   0   2   2   2   0   0   0   0   0   0   2   2   0   0   2   2   0   2   0   0   2   2   0   0   0   0   2   0   2   2   0   2   2   0   0   0   2   0   0   0   0   0   0   2   2   2   2   0   0   0   2   2   2   0   2   2   2   0   2   2   0   0   2   0   2   0   2   0   2   0   2   2   2   0   2   0   0   0   2   2   2   2   2   2   2   2   0   0   0   0   0   0   0   0   0   2   0   2   0   2   2   0   2   2   0   0   0   2   0
 MK-6-1                 0   0   2   0   0   2   2   2   0   0   0   2   2   0   2   0   0   2   2   0   2   0   0   0   2   0   0   2   2   2   2   2   0   0   2   0   2   0   0   0   0   2   0   0   2   2   2   2   0   2   0   2   2   2   2   2   2   2   0   0   2   0   2   0   2   0   0   2   2   2   2   2   2   2   0   0   2   0   2   0   0   2   2   2   0   2   0   0   2   2   0   0   2   0   0   0   0   2   2   0   0   0   0   0   2   2   2   2   0   0   0   2   2   0   0   2   0   0   2   2   0   2   0   2   2   2   0   0   2   0   2   2   2   0   2   2   2   2   0   0   0   2   2   2   0   2   0   2   0   0   0   0   2   2   2   0   2   2   2   2   2   0   2   0   2   2   0   0   2   2   2   2   2   2   0   2   0   0   0   0   2   0   0   2   0   0   0   2   2   2   0   0   2   0   0   0   0   2   2   0
 MK-6-2                 0   0   2   0   0   2   2   2   0   0   0   2   2   0   2   0   0   2   2   0   2   0   0   0   2   0   0   0   2   2   2   2   0   0   2   0   2   0   0   2   0   2   0   0   2   2   2   2   0   2   0   2   2   2   2   2   2   2   0   0   2   0   2   0   2   0   0   2   0   2   2   2   2   2   0   0   2   0   2   0   2   2   2   2   0   2   0   0   2   2   0   0   2   0   0   0   0   2   2   0   0   2   0   0   2   2   2   2   0   0   0   2   2   2   0   2   0   0   2   2   0   2   0   2   2   2   0   0   2   0   2   2   2   0   2   2   0   2   2   0   0   2   2   2   0   2   0   2   0   0   2   0   2   2   2   0   2   2   0   2   2   0   2   0   2   2   0   0   2   2   2   2   2   2   0   2   0   0   0   0   2   0   0   2   0   0   0   2   2   2   0   0   2   0   0   0   2   2   0   0
 MK-6-3                 0   0   2   0   0   2   2   0   0   0   0   2   2   2   2   2   0   2   2   0   2   0   0   0   2   0   0   0   2   0   2   2   0   0   2   0   2   0   0   2   0   2   0   0   2   2   2   2   2   2   0   2   2   2   2   2   2   2   0   0   2   0   2   0   2   0   0   0   0   2   2   2   2   0   0   0   2   2   2   0   2   2   2   0   0   2   0   0   2   2   0   2   2   0   0   0   0   2   2   0   0   2   0   0   2   2   2   2   2   0   0   2   2   2   0   2   2   0   2   2   0   2   0   2   2   0   0   0   2   0   2   2   2   0   2   2   2   2   2   0   0   2   2   2   0   2   0   2   0   0   2   0   2   2   2   0   2   2   0   2   2   2   2   0   2   0   0   2   2   2   2   0   2   0   0   2   0   0   0   2   2   0   0   2   0   0   0   2   2   2   0   0   2   0   0   0   2   2   0   0
 MK-6-4                 0   0   2   0   0   2   2   0   0   0   0   2   2   2   2   2   0   2   2   0   2   0   0   2   2   0   0   0   2   0   2   2   0   0   2   0   2   2   2   2   0   2   0   0   2   0   2   2   2   2   0   2   2   2   2   2   2   2   0   0   2   0   2   0   2   0   0   2   0   2   2   2   2   0   0   0   2   2   0   0   2   2   2   2   0   2   0   0   2   2   2   2   2   2   0   0   0   2   2   0   0   2   0   0   2   0   2   2   2   0   0   2   2   0   0   2   2   0   2   2   0   2   0   2   2   0   0   0   2   0   2   2   2   2   2   2   2   2   2   2   0   2   2   2   0   2   0   2   0   0   2   0   2   2   2   0   0   2   0   2   0   2   2   0   2   0   0   2   2   0   2   0   2   0   0   2   0   0   0   2   2   0   0   2   0   0   2   2   2   2   0   2   0   0   0   0   2   2   0   0
 MK-6-5                 0   0   2   0   0   2   2   0   0   0   0   2   2   2   2   2   0   2   2   0   2   0   0   0   2   0   0   0   2   2   2   2   0   2   2   0   2   0   2   2   0   2   0   0   2   2   2   2   2   2   0   2   2   2   2   2   2   2   0   0   2   0   0   0   2   0   0   2   0   2   2   2   2   0   0   0   2   2   0   0   2   2   2   2   2   2   0   0   2   0   2   2   2   2   2   0   0   2   2   0   0   2   0   0   2   0   2   2   2   0   0   2   2   0   0   2   2   0   2   2   0   2   0   0   2   0   0   0   2   0   2   2   2   2   2   2   2   2   2   2   0   2   2   0   0   0   0   2   2   0   2   0   2   2   2   0   0   2   0   2   0   0   2   0   2   0   2   0   2   0   2   0   2   0   0   2   2   0   0   2   2   0   0   2   0   0   2   2   2   2   0   0   0   0   0   0   2   2   0   0
 MK-6-6                 0   0   2   0   0   2   2   0   0   0   2   2   2   2   2   2   0   2   2   0   2   0   0   0   2   0   0   2   2   2   0   2   0   2   2   2   2   0   2   0   0   2   0   0   2   2   2   2   2   2   0   2   2   2   2   2   0   0   0   0   2   2   0   0   2   0   2   2   0   2   2   2   2   2   0   0   2   2   2   0   2   2   2   2   2   2   0   0   2   0   2   2   0   2   0   0   0   2   2   0   0   2   0   0   2   0   2   0   0   0   0   2   2   2   0   2   2   0   2   0   2   2   0   0   0   0   0   0   2   0   2   2   2   2   2   2   2   2   2   0   0   2   2   2   2   0   0   2   2   2   2   0   2   2   2   0   0   2   0   0   0   0   2   0   2   0   2   0   2   0   2   0   2   0   0   2   0   0   0   2   2   0   2   2   2   0   2   2   2   2   0   0   0   0   0   0   2   2   0   0
 MK-6-7                 0   0   2   0   0   2   2   2   2   0   2   2   2   2   2   2   2   2   2   0   2   0   0   2   2   0   0   2   2   2   0   2   2   2   2   2   2   0   2   2   0   2   0   0   2   2   2   2   2   2   2   2   2   2   2   2   2   0   0   0   2   2   0   0   2   0   2   2   0   2   2   2   2   2   0   0   2   2   2   0   2   2   2   2   2   2   0   2   2   0   0   2   0   2   0   0   0   0   2   0   0   2   0   0   2   0   2   0   0   0   0   2   2   0   0   2   2   0   2   0   2   2   0   0   0   0   2   2   0   0   2   2   2   2   2   2   2   2   2   0   0   2   2   2   2   0   0   2   0   2   2   0   2   0   2   0   0   0   2   0   0   0   2   0   2   0   2   2   2   0   2   0   2   0   0   2   0   0   0   2   2   2   2   2   2   0   2   2   2   2   0   0   0   0   0   0   2   2   0   0
 MK-6-8                 0   0   2   0   0   2   0   2   2   0   2   2   2   2   2   2   2   2   2   0   2   0   2   2   2   0   0   2   2   2   0   2   0   2   2   2   2   0   0   0   0   2   0   2   2   2   0   2   2   2   2   2   2   2   2   0   2   0   0   0   2   2   0   0   2   0   0   2   0   0   2   2   2   2   0   0   2   0   2   0   2   2   2   2   2   2   0   2   2   0   0   2   0   2   0   0   0   0   2   0   0   2   2   0   2   0   2   2   0   0   2   2   0   0   2   2   2   0   2   2   2   2   0   0   2   0   2   0   0   0   2   2   2   2   2   2   2   2   2   0   0   2   2   0   2   2   2   2   0   2   2   0   0   0   2   0   0   0   0   0   0   0   2   0   2   2   0   0   0   0   2   0   2   0   0   2   2   2   0   2   2   2   2   2   2   0   2   2   2   2   0   0   0   0   0   0   0   2   0   2
 MK-6-9                 0   0   2   0   0   2   0   2   2   0   2   2   2   2   2   2   2   2   2   0   2   0   2   2   2   0   0   2   2   2   0   2   0   2   2   2   0   0   0   0   0   2   0   2   2   2   0   2   2   2   2   2   2   2   2   0   0   0   0   0   2   0   0   0   2   0   0   2   0   0   2   2   2   2   0   0   2   0   2   0   2   2   2   2   2   2   0   2   2   0   0   0   0   2   2   0   2   0   2   0   0   0   2   0   2   0   2   2   0   0   2   2   2   0   2   2   2   0   2   2   2   2   0   2   2   0   2   0   0   0   2   2   2   2   2   2   2   2   2   0   0   2   2   0   2   0   2   2   0   2   2   0   0   0   2   0   0   0   0   0   0   0   2   0   2   2   0   0   0   0   2   2   2   0   0   2   0   2   0   2   2   2   2   2   2   0   2   2   2   2   0   0   0   0   0   0   0   2   0   2
 MK-6-10                0   0   2   0   0   2   0   2   0   0   2   2   2   2   2   2   2   2   2   0   0   0   2   2   2   0   0   2   2   0   0   0   0   2   2   2   2   0   0   2   0   2   0   2   2   2   0   0   2   0   2   2   2   2   2   0   0   0   0   0   2   0   0   0   2   0   0   0   0   0   0   2   2   2   0   0   2   0   2   0   2   2   2   2   2   2   0   2   2   0   0   0   0   2   2   0   0   0   2   0   0   0   2   0   2   0   2   2   0   0   2   2   2   0   2   2   2   0   2   2   2   2   0   2   2   0   2   0   0   0   2   2   2   2   2   2   2   2   2   0   0   0   2   0   2   0   2   2   2   2   2   0   0   0   2   0   0   0   0   0   0   0   2   0   2   2   2   0   2   0   2   2   2   0   0   2   0   2   0   2   2   2   2   2   2   0   2   2   2   0   0   0   0   0   0   0   0   2   2   2
 MK-6-11                0   0   2   0   0   2   0   2   0   0   2   2   2   0   2   2   2   2   2   0   0   0   2   2   2   0   0   2   2   0   0   0   2   2   2   2   2   2   0   2   0   2   0   2   2   2   0   0   2   0   2   2   2   2   2   0   2   0   0   2   0   0   0   0   2   0   2   0   2   0   0   2   2   2   0   0   2   0   2   0   2   2   2   2   2   2   0   2   2   2   0   0   0   2   2   0   0   0   2   0   2   0   2   0   2   0   2   2   2   0   2   2   0   0   2   2   2   0   2   2   2   2   0   2   0   0   2   0   0   0   2   2   2   2   2   2   2   2   2   0   0   0   2   2   2   0   2   2   2   2   0   0   0   0   0   0   0   2   0   0   0   0   2   0   2   2   2   0   0   0   2   2   2   0   0   2   0   2   0   2   2   2   2   2   2   0   2   2   2   0   0   0   0   0   0   2   0   2   2   2
 MK-6-12                0   0   0   0   0   0   0   0   2   2   2   2   2   0   2   2   2   2   0   0   0   0   2   2   2   0   0   2   0   0   0   0   2   2   2   2   2   2   2   2   0   2   0   2   2   2   0   0   2   0   2   2   0   0   2   0   2   0   0   2   0   2   0   0   2   2   2   2   2   0   0   2   2   0   0   0   2   0   2   0   2   2   2   2   0   2   0   2   2   2   0   0   0   2   2   0   0   0   2   0   2   0   2   0   2   0   2   0   2   0   2   2   0   0   2   2   2   0   2   2   2   2   0   2   0   0   2   0   0   0   2   2   2   2   2   2   2   0   2   0   0   0   0   2   2   0   2   0   2   2   2   0   0   0   0   0   0   2   0   0   0   0   2   0   2   2   2   0   0   0   2   2   2   0   0   0   0   0   0   2   2   2   2   2   2   0   2   2   2   0   0   0   0   0   2   2   2   0   0   2
 MK-6-13                0   0   0   0   0   0   0   0   2   2   2   2   2   0   2   2   0   2   0   2   0   0   2   2   2   0   2   2   0   2   0   0   2   0   2   2   0   2   2   0   0   2   0   2   2   2   0   2   2   0   2   2   0   0   2   0   2   0   0   2   0   2   0   0   2   2   2   2   2   0   0   2   2   0   0   0   2   0   2   0   2   2   2   0   0   2   0   2   2   2   0   0   0   2   2   2   0   0   2   0   0   0   2   2   2   0   2   0   2   0   2   2   0   0   2   0   0   0   2   2   2   2   0   2   0   0   2   0   2   0   2   2   2   2   2   2   0   0   2   0   2   2   0   2   2   0   2   0   2   2   2   0   0   0   2   0   0   2   0   0   0   0   2   0   2   2   2   0   0   0   2   2   2   0   0   0   0   0   0   2   2   2   2   0   2   2   2   2   0   0   0   0   2   0   2   2   2   0   0   2
 MK-6-14                0   0   2   0   0   0   0   0   2   2   2   2   2   0   2   2   0   2   0   2   0   0   2   2   2   0   2   2   0   2   2   0   2   0   2   2   0   2   2   0   0   2   0   2   2   2   0   2   2   0   2   2   0   0   2   0   2   0   0   2   0   2   0   0   2   2   2   2   2   0   0   2   0   0   0   0   2   0   2   0   2   2   2   0   0   2   0   2   2   0   0   0   0   2   0   2   2   0   2   0   2   0   2   2   2   0   2   0   2   2   2   2   0   2   2   0   0   2   2   2   0   2   2   2   0   0   2   0   2   0   2   2   2   2   2   2   0   0   2   0   2   2   0   2   2   2   2   0   2   2   2   0   0   0   2   2   0   2   0   0   2   0   2   0   2   2   2   0   0   0   2   2   0   0   0   0   0   0   0   2   2   2   2   0   2   2   2   2   0   2   0   0   2   0   2   2   2   0   0   2
 MK-6-15                2   0   0   2   2   0   2   0   2   2   0   2   2   0   2   2   0   2   0   2   2   0   2   2   2   0   2   2   0   2   2   0   2   0   2   2   0   2   2   0   0   0   0   2   2   2   0   2   2   0   2   2   0   0   2   0   2   0   0   2   0   2   0   0   2   2   0   0   2   0   0   2   0   0   0   0   2   0   2   0   2   2   2   0   0   2   0   2   2   0   0   0   0   2   0   2   2   0   2   0   2   0   2   2   2   0   2   0   2   2   2   2   0   2   2   2   0   2   2   2   0   2   2   2   0   0   2   0   2   0   2   2   2   2   2   2   0   0   2   2   2   2   2   2   2   2   2   0   2   2   0   0   0   0   2   0   0   2   0   0   2   0   2   0   2   2   2   0   0   0   2   2   0   0   0   0   2   0   0   2   2   2   2   0   2   2   2   0   0   2   0   0   0   0   2   2   2   0   0   2
 MK-6-16                2   0   0   2   2   0   2   0   2   2   0   2   2   0   2   2   0   2   0   2   2   0   2   2   0   0   0   2   0   0   2   0   2   0   2   2   0   2   2   0   0   0   0   2   2   2   0   2   2   0   2   2   0   0   2   0   2   0   0   2   2   2   0   0   0   2   0   0   2   2   0   2   0   0   0   0   2   0   2   0   0   2   2   0   0   2   0   2   2   0   0   0   0   0   0   2   2   0   2   0   2   2   2   2   2   0   0   0   2   2   0   2   2   2   2   2   0   2   2   2   0   2   2   2   0   0   0   0   2   0   0   2   2   0   2   0   0   0   2   0   2   2   2   2   2   2   2   0   2   2   0   0   0   0   2   2   0   2   0   0   2   0   2   2   0   0   2   0   0   0   2   2   2   0   0   0   2   0   0   2   2   2   2   0   2   2   2   0   0   0   0   2   0   0   2   2   2   2   0   2
 
!****************************************** Phenotypic Data **********************************************************
!-100.0 is resevred for missing phenotype
SimulatedTrait1        13.9653   15.6423   15.3508   13.4963   14.4430   15.9785   13.6380   13.9445   15.7123   13.3574   16.5350   15.2614   13.3599   16.1031   16.9761   14.3824   15.4641   14.0483   13.8007   14.3695   14.9625   16.6718   13.0311   14.7251   15.9326   14.9353   17.0923   15.5907   14.2146   16.9788   16.1615   13.3752   14.0058   15.2270   16.3105   14.9263   15.7692   15.1211   17.8750   14.2666   16.3787   14.6978   13.4543   16.1160   15.9415   16.6672   16.5980   15.6498   14.2846   13.5867   15.8623   15.4391   14.2198   14.2786   12.5478   14.0198   15.1330   16.2845   12.7081   16.5361   14.2608   14.6636   15.8913   15.6847   13.8806   15.9099   15.7392   13.4243   17.1723   14.6998   16.2480   12.2275   16.5320   15.1804   14.6690   14.4604   14.5145   12.5839   16.0779   14.4622   17.4642   15.5185   13.7734   14.8278   15.5427   16.6961   13.7472   17.3046   14.7397   14.3979   13.8303   15.5382   14.3364   14.5041   18.2655   14.9659   16.5636   14.5842   14.5231   14.1637   16.5929   13.5040   14.4237   14.8004   14.3357   16.8704   15.2504   13.2495   14.9910   16.9372   17.4252   14.7475   15.7274   14.1857   15.3789   15.9429   14.4186   15.3137   15.1523   16.9935   16.8375   15.6891   14.0975   14.7202   14.5286   15.6119   14.8084   15.2184   17.0652   14.2114   16.8798   13.9515   13.8960   12.9765   13.9972   14.7366   12.8412   15.2507   13.9638   16.5871   14.9453   15.8036   12.3697   16.0103   15.8938   13.2807   15.7063   15.4109   15.1740   15.9947   14.8464   14.3937   13.3077   15.2044   14.9936   17.0293   12.7978   13.9612   16.1385   15.2928   13.5451   14.3314   15.8831   12.0533   14.2335   13.7631   13.8243   17.5967   16.0813   15.3221   16.9224   15.1923   15.9627   14.9862   16.7801   16.4614   16.0237   14.3385   13.4223   12.8570   15.8820   14.4481   13.6928   15.0205   15.3687   15.3040   13.8240   14.6069   17.1151   14.0788   17.7425   15.2962   13.0440   16.0514   13.9001   14.8041   14.5987   14.2317   13.8826   16.3025
SimulatedTrait2         9.2363    9.0153    9.8499    9.3918   10.4374    9.2551    8.9786   11.1214    9.3246    9.6741    9.4459    9.3787   10.2456    9.0913   10.6713   10.0007   10.5899   10.0835    9.5310   11.1811   10.5267    9.0361   10.2446   10.0106   10.5487   11.1964    9.0652    9.5432    9.1443    8.9528    9.6930   10.2512   11.3016   11.1749    8.9210   10.1190    9.6112   10.1434   10.0331   10.4817    9.4654   10.3917   10.0954    9.3056    9.2261    9.4834    8.4799   10.5035   10.2239   10.2223    8.7797    9.6999    9.9828    8.8976   10.3418   10.6895    9.6221    9.5849   11.1865    9.3665   10.6014    9.0550    9.9271    9.1928   10.8693    9.8706    9.6387   10.2210    8.4660    8.9668   10.0371   11.1807   10.0151    9.5735    9.6859   10.8469    9.4322   10.9705    8.9817    9.8155    8.9846   10.2797   10.3273    9.7735   11.0908    8.4711   11.4440    9.8076   11.0070    9.5638   10.8021    9.7106   10.5859   10.6920    9.6491    9.1778   10.3080   10.7547    9.1349   10.1857    9.0212    9.9321    8.3985   10.5188   10.3641    9.8963    8.7205   10.5068   10.0510   10.0502    9.1687    9.9873   10.9750   10.6742   10.3120    9.9422   10.2185   10.7253    9.3750    9.3996    9.9988   11.2538   10.6480    8.6770   10.5053    9.8857    9.9209    9.2296   10.4048   10.1399    9.2352    9.9811   10.4491    9.8286   11.2407   10.1192   10.6479    8.6931   11.7934    9.1323   10.6898   10.1193   10.1834   10.2545    9.1547   10.5271    9.2571    9.7386   10.5856   10.1453   11.0528   10.8108   10.9035   10.9224    8.9929    8.6093   10.1875   10.9677   11.2793    9.6666   10.4719   11.4663    9.6387   10.9711   11.6121   10.7196   10.9451    9.2362    9.6577   10.0294    9.3892    9.9552    9.0897   10.4401   10.1799    9.0587    9.9390    9.5756   10.7175   10.5582    9.3289   11.1516   10.4295   10.5083   10.5379   10.0274   11.2942    9.9900    9.2024   11.0718    9.8000    9.5904   10.2455    9.9322    9.9500    9.6069    8.8540    9.7237   11.1271    8.3943
 
