# Supplementary material for: Inclusive Composite Interval Mapping of QTL by Environment Interactions in Biparental Populations
Source: PLoS One. 2015 Jul 10;10(7):e0132414. doi: 10.1371/journal.pone.0132414 (PMC4498613; doi:10.1371/journal.pone.0132414)
Supplement: S5 File — (ZIP) [file pone.0132414.s005.zip › H=0.5/L1/run_00059.met]

!**********************Note: lines staring with "!" are remarks and will be ignored in the program********************
!*********************************General Information**********************************
!Assuming F1 = P1 x P2, populations available in QTL IciMapping are: 
!  1, P1BC1F1 = P1 x F1, the first backcrossing where P1 is used as the recurrent parent;
!  2, P2BC1F1 = P2 x F1, the first backcrossing where P2 is used as the recurrent parent;
!  3, F1DH, F1-derived doubled haploids; 
!  4, RIL or F1RIL, recombination inbred lines through the repeated selfing of F1;
!  5, P1BC1RIL, recombination inbred lines through the repeated selfing of P1BC1F1;
!  6, P2BC1RIL, recombination inbred lines through the repeated selfing of P2BC1F1;
!  7, F2, the selfing generation of F1;
!  8, F3, the selfing generation of F2;
!  9, P1BC2F1, the second backcrossing where P1 is used as the recurrent parent; 
! 10, P2BC2F1, the second backcrossing where P2 is used as the recurrent parent;
! 11, P1BC2RIL, recombination inred lines through the repeated selfing of P1BC2F1; 
! 12, P2BC2RIL, recombination inred lines through the repeated selfing of P2BC2F1; 
! 13, P1BC1F2, the selfing generation of P1BC1F1; 
! 14, P2BC1F2, the selfing generation of P2BC1F1; 
! 15, P1BC2F2, the selfing generation of P1BC2F1; 
! 16, P2BC2F2, the selfing generation of P2BC2F1; 
! 17, P1BC1DH, P1BC1F1-derived doubled haploids; 
! 18, P2BC1DH, P2BC1F1-derived doubled haploids; 
! 19, P1BC2DH, P1BC2F1-derived doubled haploids; 
! 20, P2BC2DH, P2BC2F1-derived doubled haploids; 
   3      !Mapping Population (see remarks above)
   2      !Mapping Function (1 for Kosambi; 2 for Haldane; 3 for Morgan)
   2      !Marker Space Type (1 for intervals; 2 for positions)
   1      !Marker Space Unit(1 for centiMorgans; 2 for Morgan)
   6      !Number of Chromosomes (or Linkage Groups)
 200      !Size of the mapping population
   2      !Number of environments
 
!***************************************** Chromosomes and Linkage Maps **********************************************
!Chromosome                 NumMarkers
-CH1                        16
-CH2                        16
-CH3                        16
-CH4                        16
-CH5                        16
-CH6                        16
!Linkage map (Marker name followed by position or the interval length)
 MK-1-1                1     0.000
 MK-1-2                1    10.000
 MK-1-3                1    20.000
 MK-1-4                1    30.000
 MK-1-5                1    40.000
 MK-1-6                1    50.000
 MK-1-7                1    60.000
 MK-1-8                1    70.000
 MK-1-9                1    80.000
 MK-1-10               1    90.000
 MK-1-11               1   100.000
 MK-1-12               1   110.000
 MK-1-13               1   120.000
 MK-1-14               1   130.000
 MK-1-15               1   140.000
 MK-1-16               1   150.000
 MK-2-1                2     0.000
 MK-2-2                2    10.000
 MK-2-3                2    20.000
 MK-2-4                2    30.000
 MK-2-5                2    40.000
 MK-2-6                2    50.000
 MK-2-7                2    60.000
 MK-2-8                2    70.000
 MK-2-9                2    80.000
 MK-2-10               2    90.000
 MK-2-11               2   100.000
 MK-2-12               2   110.000
 MK-2-13               2   120.000
 MK-2-14               2   130.000
 MK-2-15               2   140.000
 MK-2-16               2   150.000
 MK-3-1                3     0.000
 MK-3-2                3    10.000
 MK-3-3                3    20.000
 MK-3-4                3    30.000
 MK-3-5                3    40.000
 MK-3-6                3    50.000
 MK-3-7                3    60.000
 MK-3-8                3    70.000
 MK-3-9                3    80.000
 MK-3-10               3    90.000
 MK-3-11               3   100.000
 MK-3-12               3   110.000
 MK-3-13               3   120.000
 MK-3-14               3   130.000
 MK-3-15               3   140.000
 MK-3-16               3   150.000
 MK-4-1                4     0.000
 MK-4-2                4    10.000
 MK-4-3                4    20.000
 MK-4-4                4    30.000
 MK-4-5                4    40.000
 MK-4-6                4    50.000
 MK-4-7                4    60.000
 MK-4-8                4    70.000
 MK-4-9                4    80.000
 MK-4-10               4    90.000
 MK-4-11               4   100.000
 MK-4-12               4   110.000
 MK-4-13               4   120.000
 MK-4-14               4   130.000
 MK-4-15               4   140.000
 MK-4-16               4   150.000
 MK-5-1                5     0.000
 MK-5-2                5    10.000
 MK-5-3                5    20.000
 MK-5-4                5    30.000
 MK-5-5                5    40.000
 MK-5-6                5    50.000
 MK-5-7                5    60.000
 MK-5-8                5    70.000
 MK-5-9                5    80.000
 MK-5-10               5    90.000
 MK-5-11               5   100.000
 MK-5-12               5   110.000
 MK-5-13               5   120.000
 MK-5-14               5   130.000
 MK-5-15               5   140.000
 MK-5-16               5   150.000
 MK-6-1                6     0.000
 MK-6-2                6    10.000
 MK-6-3                6    20.000
 MK-6-4                6    30.000
 MK-6-5                6    40.000
 MK-6-6                6    50.000
 MK-6-7                6    60.000
 MK-6-8                6    70.000
 MK-6-9                6    80.000
 MK-6-10               6    90.000
 MK-6-11               6   100.000
 MK-6-12               6   110.000
 MK-6-13               6   120.000
 MK-6-14               6   130.000
 MK-6-15               6   140.000
 MK-6-16               6   150.000
!*********************************** Marker Types ********************************************************************
!Co-dominant marker: When heterozygote F1 is present, P1 is coded as 2, F1 is coded as 1, and P2 is coded as 0; Otherwise, P1 is coded as 2, and P2 is coded as 0. 
!Dominant marker: When heterozygote F1 is present, P1 and F1 are coded as 12, and P2 is coded as 0; Otherwise, P1 is coded as 2, and P2 is coded as 0.  
!Recessive markers: When heterozygote F1 is present, P1 is coded as 2, and F1 and P2 are coded as 10; Otherwise, P1 is coded as 2, and P2 is coded as 0. 
!Missing marker is coded as -1. 
 MK-1-1                 0   2   2   2   2   2   2   0   2   0   0   0   2   0   0   2   0   2   0   0   2   0   0   2   2   2   0   0   2   0   0   2   0   2   0   0   2   0   0   0   2   2   0   2   2   0   2   2   2   2   2   2   2   2   0   0   2   0   0   2   2   0   2   0   2   0   0   0   0   2   0   2   0   0   2   0   2   2   2   2   0   0   2   0   0   2   0   0   2   2   0   0   0   2   2   0   0   2   0   0   0   0   0   2   2   2   0   0   2   2   2   2   2   0   2   2   0   0   2   2   0   0   0   0   2   0   2   2   2   2   0   2   0   0   0   0   2   2   2   0   2   0   2   2   2   0   2   2   2   0   0   2   0   0   2   2   0   0   2   2   2   2   0   0   0   2   2   0   2   2   2   0   2   2   2   2   0   0   2   2   2   2   2   0   0   0   2   2   2   0   0   2   0   2   2   0   0   2   2   0
 MK-1-2                 0   2   2   2   2   2   2   0   2   0   0   0   2   0   0   2   2   2   0   0   2   0   0   2   2   2   0   2   2   0   0   2   0   2   0   0   2   0   0   0   2   2   2   2   2   0   2   2   2   0   2   2   2   0   2   0   2   0   0   2   2   0   2   0   2   0   0   0   0   2   0   2   0   0   2   0   2   2   0   2   0   0   2   0   0   2   0   0   2   2   2   0   2   2   0   0   0   0   2   0   0   0   2   2   2   2   0   0   2   2   2   2   2   0   2   2   0   0   2   2   0   0   0   2   2   0   2   2   2   2   0   2   0   0   0   0   2   2   2   0   0   0   2   2   2   0   2   2   2   0   0   2   0   0   2   2   0   0   2   2   2   2   0   0   0   2   2   0   2   2   2   0   2   2   0   2   0   2   2   2   2   2   0   0   0   0   2   2   2   0   0   2   0   2   2   2   0   2   2   0
 MK-1-3                 0   2   2   2   2   2   2   0   2   0   0   0   2   0   0   2   2   2   0   0   2   0   0   2   2   2   0   0   2   0   0   2   0   2   0   0   2   2   0   0   2   2   2   2   2   0   2   2   2   0   0   2   2   0   2   0   2   0   0   2   2   0   2   0   2   0   0   0   2   0   2   2   0   0   0   0   2   2   0   2   0   0   2   0   2   2   0   0   2   2   2   0   2   2   0   0   0   0   2   0   0   0   2   2   2   0   2   0   2   2   2   2   2   0   2   2   0   0   0   2   0   0   0   2   2   0   2   2   2   2   0   2   0   0   0   0   2   2   2   0   0   0   2   2   2   0   2   2   2   0   2   2   0   0   2   0   0   0   2   2   2   2   0   0   0   2   2   0   0   2   2   0   2   2   0   2   0   2   2   2   2   2   0   2   0   0   2   2   2   0   2   0   0   2   2   2   0   2   2   0
 MK-1-4                 2   0   2   0   2   2   2   0   2   0   0   0   2   0   0   2   2   2   0   2   2   0   0   0   2   2   0   0   2   0   0   2   0   2   0   2   2   2   2   0   2   2   2   2   0   0   2   2   2   0   0   2   2   0   2   0   0   0   0   2   0   0   2   0   2   0   0   0   2   0   0   2   0   0   0   0   2   0   0   2   0   0   2   0   2   2   0   2   2   0   2   0   2   2   0   0   0   2   2   0   0   0   2   2   2   0   2   0   2   0   2   2   2   0   2   0   0   0   0   0   0   0   0   2   2   0   0   2   2   2   0   2   0   0   0   0   2   2   2   0   0   0   2   2   2   0   2   2   2   0   2   2   0   0   2   0   0   0   2   2   2   2   0   0   0   2   2   0   0   2   2   0   0   2   0   0   0   2   2   2   0   2   0   2   0   0   2   2   2   0   2   0   0   2   2   2   0   2   2   0
 MK-1-5                 2   0   2   0   2   2   0   0   2   2   0   0   2   0   0   2   2   2   0   2   2   2   0   2   2   2   0   0   2   2   0   2   0   2   0   2   2   2   2   0   2   2   2   2   0   0   2   2   2   0   2   2   2   0   2   0   0   0   0   2   0   0   2   2   2   0   0   0   2   0   0   2   0   0   0   0   2   0   0   2   0   0   2   0   2   2   0   2   2   0   2   0   2   2   0   0   0   2   2   0   0   0   2   2   2   0   2   0   2   0   2   2   2   0   2   0   0   0   0   0   0   0   2   2   2   0   0   2   2   2   0   2   0   0   0   0   2   2   2   2   0   2   2   2   2   2   2   2   2   0   0   2   0   0   2   0   2   0   2   0   0   2   0   2   2   2   2   0   0   2   2   0   0   2   0   0   0   2   2   2   0   2   0   2   0   0   2   2   2   2   2   0   0   2   2   2   0   2   2   0
 MK-1-6                 2   0   2   0   2   0   0   2   2   0   0   0   2   2   0   0   2   2   0   2   2   2   2   2   2   2   0   0   2   2   0   2   0   2   0   2   2   2   0   0   2   2   2   2   0   0   2   2   2   0   2   2   2   0   2   0   0   0   2   2   0   0   2   2   2   0   0   0   2   0   0   2   0   0   0   0   2   0   0   2   0   0   2   0   2   2   0   2   2   0   2   0   2   2   0   0   0   2   2   0   0   0   2   2   0   0   2   0   2   2   2   2   2   0   2   2   2   2   0   0   0   0   2   2   0   0   0   2   2   2   0   2   0   0   0   0   2   2   0   2   0   2   2   2   2   2   2   2   2   0   0   2   0   2   2   0   2   0   0   0   0   2   2   2   2   2   2   0   0   2   2   0   0   2   0   2   0   2   2   2   0   2   0   2   0   0   2   2   2   2   0   0   2   2   2   2   0   2   2   0
 MK-1-7                 2   0   2   0   2   0   0   2   2   0   0   0   2   2   0   0   2   2   0   2   2   2   2   2   2   2   0   0   2   2   0   2   0   2   0   2   2   2   0   0   2   2   2   2   0   0   2   2   2   0   2   2   2   0   2   0   0   0   2   2   0   0   2   2   2   0   2   0   2   0   0   0   0   0   0   2   2   0   0   2   0   0   2   0   0   2   0   2   2   0   2   0   2   0   0   0   0   2   2   0   0   0   0   0   0   0   2   0   2   2   2   2   2   0   2   2   2   2   0   0   0   0   2   2   0   0   0   2   2   2   0   2   0   2   2   0   2   2   0   2   2   2   2   2   2   2   2   2   2   0   0   2   0   2   2   0   2   0   0   0   0   2   2   2   0   0   2   0   0   2   0   0   0   2   0   2   0   2   2   2   0   2   0   2   0   0   2   2   2   0   0   0   2   2   2   2   0   2   2   0
 MK-1-8                 2   0   2   0   2   0   0   2   2   0   0   0   2   2   0   0   2   2   0   2   0   2   2   2   2   2   0   0   2   0   0   2   0   2   2   2   0   2   0   2   2   2   2   2   0   0   2   2   0   0   2   2   2   0   2   0   0   0   2   2   0   0   2   2   2   0   2   0   2   0   2   0   0   0   0   2   0   0   0   2   0   0   2   0   0   2   0   2   2   0   2   0   2   0   0   0   0   2   2   0   0   0   0   0   0   0   0   0   0   2   2   2   2   0   2   2   2   2   0   0   0   0   2   2   0   0   0   0   0   2   2   2   0   2   2   0   2   2   0   2   2   2   2   2   2   2   2   2   2   0   0   2   0   2   2   0   2   0   2   0   0   2   2   2   0   0   2   0   0   2   0   0   0   2   0   2   0   0   2   2   0   2   0   2   0   0   2   2   2   0   0   2   2   2   2   2   2   2   2   0
 MK-1-9                 2   0   2   0   0   0   2   2   2   0   0   0   0   2   0   0   2   0   0   0   0   2   2   2   2   2   0   0   2   0   0   2   0   0   2   2   0   2   0   2   2   2   2   2   0   0   2   2   0   0   2   2   0   0   2   0   0   0   2   2   0   0   2   2   0   2   2   0   2   0   2   0   0   0   0   2   0   0   2   2   0   0   2   0   0   2   0   2   0   0   2   0   2   0   0   0   0   2   2   0   0   0   0   0   0   0   0   0   0   2   2   2   2   2   2   2   2   2   2   0   0   0   0   2   0   0   0   2   0   2   2   2   0   2   2   0   0   2   0   2   2   2   2   2   2   2   2   2   2   0   2   0   0   2   2   0   2   0   2   0   0   2   2   2   0   0   0   0   0   2   0   0   0   2   0   2   0   0   2   2   0   2   0   2   0   0   2   2   2   0   0   2   2   2   2   2   2   2   2   0
 MK-1-10                2   0   2   2   0   0   2   2   2   0   0   0   0   2   0   2   2   0   0   0   0   2   2   2   2   2   0   0   2   0   0   2   0   0   2   2   0   2   0   2   2   2   2   2   0   0   2   2   0   0   2   2   0   2   2   0   0   0   2   2   2   0   2   2   0   2   2   0   2   0   2   0   0   0   0   2   0   0   2   2   0   0   2   0   0   2   0   2   0   0   2   0   2   0   2   0   0   2   2   0   0   0   0   0   0   2   0   0   0   2   2   2   2   2   0   2   2   2   2   0   2   0   0   2   0   0   0   2   0   2   2   2   0   2   2   0   0   2   0   2   2   2   2   2   2   2   2   0   2   2   2   0   0   2   2   0   2   0   2   0   0   2   2   2   0   0   0   0   0   2   2   0   2   2   0   2   0   0   2   2   0   2   0   0   0   2   2   2   0   0   2   2   2   2   2   2   2   2   2   0
 MK-1-11                2   2   2   2   0   0   0   2   2   0   0   0   0   2   0   2   2   2   0   2   0   2   2   2   2   2   0   0   2   0   0   2   0   0   2   2   0   2   0   2   0   2   2   2   0   0   2   2   0   0   2   2   0   2   2   0   0   0   2   2   2   0   2   2   0   2   2   0   2   0   2   0   0   0   0   2   2   0   2   0   0   0   2   0   2   2   0   2   0   0   2   0   2   0   2   0   0   0   2   0   0   2   0   2   0   2   0   0   0   2   2   2   2   2   0   2   2   0   2   0   2   0   0   2   0   0   0   2   0   0   2   2   2   2   2   0   2   2   0   2   2   2   2   2   2   0   2   0   2   2   2   0   0   2   2   0   2   0   0   0   2   2   0   2   2   0   2   0   0   2   2   0   2   2   0   2   0   0   2   2   0   2   0   0   0   2   2   2   0   0   2   2   2   2   2   2   0   0   2   0
 MK-1-12                2   2   2   2   0   0   0   2   2   0   0   0   0   2   0   2   2   2   0   2   2   2   2   2   2   2   0   0   2   0   0   2   0   0   2   2   0   2   0   0   0   2   2   2   0   0   2   2   0   0   2   2   0   0   2   0   0   0   2   2   2   0   2   0   0   2   2   0   2   0   2   0   0   0   0   2   2   0   2   0   0   0   2   0   2   0   0   0   0   0   2   0   0   0   2   2   0   0   2   0   0   2   0   2   0   2   0   0   0   2   2   2   2   2   0   0   2   2   2   0   2   0   0   2   0   0   0   2   0   0   2   2   2   2   2   0   2   2   0   0   2   2   2   2   0   0   2   0   2   2   2   0   0   2   0   0   2   0   2   2   2   2   0   2   2   0   0   0   0   2   2   0   2   2   0   2   0   0   0   2   0   2   0   0   0   2   2   2   0   0   2   2   2   2   2   2   2   0   2   0
 MK-1-13                2   2   2   2   0   0   2   0   2   0   0   0   0   2   0   2   2   2   0   2   2   2   2   0   2   2   0   0   2   0   0   2   0   0   0   2   0   2   2   0   0   0   2   2   0   0   2   2   0   0   2   2   0   0   2   0   0   0   2   2   2   0   2   0   0   2   2   0   2   0   2   0   0   0   0   2   2   0   2   2   0   0   0   0   2   0   0   0   0   2   2   0   2   0   2   2   0   0   2   0   0   2   0   2   2   2   0   0   0   2   2   2   2   2   0   0   2   2   2   0   0   0   2   2   0   2   0   2   0   0   2   2   2   2   0   0   2   2   0   0   2   2   0   2   0   0   2   0   2   2   2   0   2   2   0   2   2   0   2   2   0   2   0   2   2   0   0   0   0   2   0   0   2   2   0   2   2   0   0   2   0   2   0   0   0   2   2   2   0   0   0   2   2   2   2   2   2   0   2   0
 MK-1-14                2   2   2   2   0   0   2   0   2   0   0   0   0   2   0   2   2   2   0   2   2   2   2   0   2   2   0   0   2   0   0   2   0   2   0   2   0   2   2   0   0   0   2   2   0   0   2   2   0   0   2   2   0   0   2   0   0   0   2   2   2   0   2   0   0   2   2   0   0   0   2   0   0   0   0   2   2   0   2   2   0   0   0   2   2   0   0   0   0   2   2   0   2   0   2   2   0   0   2   0   0   2   0   2   2   2   0   0   0   2   2   0   2   2   0   0   2   2   2   0   0   0   2   2   0   0   0   2   2   0   2   2   2   2   2   0   2   2   0   0   2   2   0   2   0   0   2   2   2   2   2   0   2   2   0   2   2   0   2   2   0   2   0   2   2   0   0   0   0   2   0   0   2   2   0   2   2   2   0   2   0   2   0   0   0   2   2   2   0   2   0   2   2   2   2   2   2   2   2   0
 MK-1-15                2   2   2   2   0   0   0   0   2   0   0   0   0   2   0   2   2   2   0   2   2   2   2   0   2   2   0   0   2   0   0   2   0   2   0   0   0   2   2   0   0   2   2   2   0   0   2   2   0   0   2   2   0   0   2   0   0   0   2   2   2   0   2   0   0   2   0   0   0   0   2   0   0   0   0   2   2   0   2   2   0   0   0   2   2   2   0   0   0   2   2   0   2   0   2   2   0   0   0   0   0   2   0   2   2   2   0   2   0   2   0   0   2   2   0   0   0   0   2   0   0   0   2   2   0   0   0   2   2   0   0   2   2   2   2   0   2   2   0   0   2   2   0   2   0   0   2   2   0   2   2   0   0   2   0   2   0   0   2   2   0   2   0   2   2   0   0   0   0   2   0   0   2   2   0   0   2   2   2   2   0   2   0   0   2   2   2   2   0   2   0   2   2   2   2   0   2   2   2   0
 MK-1-16                2   2   2   2   0   0   0   0   2   2   2   0   0   2   0   2   2   2   0   2   2   2   2   0   2   2   0   0   2   0   0   2   2   2   0   0   0   2   2   0   0   2   0   2   0   0   2   2   0   0   2   0   0   0   2   0   0   0   2   2   2   0   2   0   0   0   2   0   0   0   2   0   0   0   0   2   2   0   2   2   0   0   0   2   2   0   0   0   0   0   2   0   2   0   2   2   0   0   0   0   0   2   0   2   2   2   0   2   0   2   0   0   2   2   0   0   0   0   2   0   0   0   0   2   0   0   0   2   0   0   2   2   0   2   2   0   2   2   0   0   2   2   0   2   0   2   2   2   0   2   2   0   0   2   0   2   0   0   2   0   0   2   0   2   2   0   0   2   0   2   2   2   2   2   0   0   2   2   2   2   0   2   0   0   2   2   2   2   0   2   0   2   2   2   2   0   2   2   2   0
 MK-2-1                 0   2   0   0   2   0   2   2   2   0   0   0   0   0   2   2   0   2   2   0   2   0   2   2   2   0   0   0   0   0   2   0   2   0   2   2   0   0   0   2   0   0   2   2   0   2   2   0   0   2   2   2   2   0   0   2   0   0   0   2   0   2   0   2   0   2   2   2   0   2   0   2   0   2   0   2   2   0   0   2   0   0   2   0   0   0   0   2   2   2   0   0   2   2   2   0   0   0   0   2   2   2   2   2   2   2   2   0   2   0   0   2   2   2   0   2   2   2   2   0   0   2   0   2   0   2   0   2   0   2   0   2   0   0   2   0   2   0   0   2   2   2   0   2   0   2   0   0   2   2   2   0   0   0   2   2   2   0   2   2   0   2   0   0   2   0   0   0   2   0   2   0   2   2   2   0   0   0   0   2   0   2   2   2   2   2   0   2   2   0   0   0   0   0   2   0   0   0   2   0
 MK-2-2                 0   2   0   0   2   0   2   2   2   0   0   0   0   0   2   2   0   2   2   0   2   0   2   2   2   0   0   0   0   0   2   0   2   0   2   2   0   0   0   2   0   0   2   2   0   2   0   0   0   0   2   0   2   0   0   2   0   0   0   2   0   2   0   2   2   2   2   2   2   0   0   2   0   2   0   2   2   0   0   2   0   0   2   0   2   0   0   2   2   2   0   0   2   2   2   0   0   0   0   2   2   2   2   2   2   2   2   0   2   0   0   2   0   2   0   2   2   0   2   0   0   2   0   2   2   2   0   2   0   2   0   2   2   0   2   0   2   0   0   2   2   2   0   2   0   2   0   0   2   2   2   0   0   0   2   2   0   0   2   2   0   2   2   0   2   0   0   0   2   0   2   0   2   2   2   0   0   0   0   2   0   2   2   0   2   2   0   2   2   0   0   0   0   0   2   2   0   0   2   2
 MK-2-3                 0   2   0   0   2   0   2   2   2   0   2   0   2   0   2   2   0   2   2   0   2   0   2   2   2   0   0   0   0   0   2   0   2   2   2   2   0   0   0   2   0   0   2   2   0   2   0   0   0   0   0   0   2   0   0   2   0   0   0   2   0   2   0   2   2   0   0   2   2   0   0   2   0   2   0   2   2   0   0   2   0   0   2   0   2   0   0   2   2   2   0   0   2   2   2   0   0   2   0   0   2   2   0   2   2   2   0   0   0   2   0   2   0   0   2   2   2   0   2   2   0   2   2   2   2   2   2   2   0   0   0   0   2   0   2   0   2   0   0   2   2   2   0   2   0   2   0   0   2   2   2   0   0   0   2   0   2   0   2   0   0   2   2   0   2   0   0   0   2   0   2   0   2   2   2   0   0   0   0   2   0   0   2   0   2   2   0   0   2   0   0   0   0   0   2   2   0   0   2   2
 MK-2-4                 0   2   0   0   2   0   2   2   2   0   0   0   2   0   2   2   0   0   2   0   2   2   2   2   2   0   0   0   2   0   2   0   2   2   2   2   0   0   0   2   0   0   2   2   0   2   0   0   0   2   0   0   2   0   0   0   0   0   2   2   0   2   0   2   2   0   0   2   2   0   0   2   0   2   0   2   2   0   0   2   0   0   2   0   2   0   2   2   2   2   0   0   2   2   2   0   0   2   0   0   2   2   0   2   2   2   0   0   2   0   0   2   0   0   2   2   2   0   2   2   0   0   2   2   2   2   2   2   0   0   0   0   2   0   2   0   2   0   0   2   2   2   0   2   2   2   0   0   2   2   2   0   0   2   2   0   2   0   2   0   0   2   2   0   0   0   0   0   2   2   0   0   2   2   0   0   0   0   0   2   0   0   2   0   2   2   0   0   2   0   0   0   0   0   2   2   0   0   2   2
 MK-2-5                 0   2   0   0   2   0   2   2   2   2   0   0   2   0   2   2   2   0   2   2   2   2   2   2   2   0   0   0   2   0   2   0   2   2   2   2   0   0   0   2   0   0   2   2   0   2   0   0   0   2   0   0   2   0   0   2   0   0   0   2   0   2   0   2   2   0   0   2   2   0   0   2   0   2   0   2   2   0   0   2   2   0   2   2   2   0   2   2   2   2   0   0   2   2   2   0   0   2   0   0   2   2   0   2   2   2   0   0   0   2   0   2   2   0   2   2   2   0   2   2   0   0   2   2   2   2   2   2   0   0   0   0   0   0   2   2   2   0   0   2   2   2   0   2   2   2   2   0   2   2   2   0   0   2   2   0   2   0   2   0   0   0   2   0   0   0   0   0   2   2   0   0   2   2   0   0   0   0   0   2   0   0   2   0   2   2   0   0   2   0   0   0   0   2   2   0   0   0   2   0
 MK-2-6                 0   2   0   2   2   0   2   2   2   2   0   0   2   0   2   2   2   0   2   2   2   2   2   2   2   0   2   0   2   0   2   0   2   2   2   2   0   0   2   2   2   0   2   2   0   2   0   0   0   0   0   2   2   0   0   2   0   0   0   0   0   2   2   2   2   0   2   2   0   2   2   2   0   2   0   2   2   0   0   2   2   0   2   2   2   0   2   2   2   2   0   0   2   2   2   0   0   2   0   0   2   2   0   2   2   2   0   0   0   2   0   2   2   0   2   2   2   0   2   2   2   0   2   2   0   2   0   2   0   0   2   0   0   0   2   0   2   0   0   2   2   2   2   2   2   2   2   0   2   0   2   2   0   2   2   0   2   0   2   0   0   0   2   0   0   0   0   0   2   2   0   0   2   2   0   2   0   0   0   2   2   0   2   0   2   2   0   0   2   0   0   0   0   2   2   0   0   0   2   0
 MK-2-7                 0   2   0   2   2   0   2   2   2   2   0   0   2   0   2   2   2   0   2   2   0   0   2   2   2   0   2   0   2   0   2   0   2   2   2   2   2   0   2   2   2   0   2   2   0   2   0   0   0   0   0   2   0   0   0   2   0   0   0   0   0   2   2   2   2   0   2   2   0   2   2   2   0   2   2   2   2   0   0   2   2   0   2   2   2   0   2   2   0   2   2   0   2   2   2   0   0   2   0   2   0   2   0   2   2   2   0   2   0   2   0   2   2   0   0   2   2   0   2   2   2   0   2   2   0   2   0   2   0   0   2   2   2   0   2   0   2   0   0   2   2   2   2   2   2   2   2   0   2   0   2   2   0   2   2   0   2   0   2   0   0   2   0   0   0   0   0   0   0   2   0   0   0   2   0   2   0   2   0   2   2   0   2   0   2   2   0   0   2   0   0   0   0   0   2   0   0   0   2   0
 MK-2-8                 0   2   0   2   2   0   2   2   0   2   0   0   2   0   2   2   2   0   2   2   0   0   2   2   2   0   2   0   2   0   2   0   2   2   2   2   2   0   2   2   2   0   0   2   0   2   0   0   0   0   0   2   0   0   0   0   0   2   0   0   0   2   2   2   2   0   2   2   0   0   2   2   0   2   2   2   2   0   0   2   2   0   2   2   2   0   2   2   0   2   2   0   0   2   2   0   0   2   0   2   0   2   0   2   2   2   0   2   0   2   0   2   2   0   0   2   2   0   2   2   0   0   0   2   0   2   0   2   0   0   2   2   2   0   2   0   2   0   0   2   2   2   2   2   2   2   2   0   2   0   2   2   2   0   2   0   2   0   0   0   0   2   0   0   2   0   0   0   0   2   0   0   0   2   0   2   0   0   0   2   2   0   2   0   0   2   0   0   2   0   0   0   0   0   0   0   0   0   2   0
 MK-2-9                 2   2   0   2   2   0   2   2   0   2   0   0   2   2   2   2   2   2   2   2   0   0   2   2   2   0   2   0   2   0   2   0   2   0   2   2   2   0   2   2   2   0   0   2   0   2   0   0   0   0   0   2   0   0   0   0   0   2   0   0   0   2   0   2   2   0   2   2   0   0   2   2   0   2   2   2   2   0   0   2   2   0   2   0   2   0   2   2   0   2   2   0   0   2   2   0   0   2   0   2   2   2   0   2   2   2   0   2   0   2   0   2   2   0   0   0   2   0   2   2   2   0   0   0   0   2   0   2   0   0   2   2   2   0   2   0   2   0   2   2   2   2   2   2   2   2   2   0   2   2   2   2   2   0   2   0   2   0   0   0   0   0   0   0   2   0   0   2   0   2   0   0   0   2   0   0   0   0   0   2   0   0   2   0   0   2   0   2   2   0   0   0   0   2   0   0   0   0   2   0
 MK-2-10                2   2   0   2   2   0   2   2   0   2   0   2   2   2   2   2   2   2   2   2   2   0   0   2   2   0   2   0   2   0   2   0   2   0   2   2   2   0   2   2   2   0   2   2   0   0   0   2   0   0   0   2   0   0   0   0   0   2   0   0   2   2   0   2   2   0   2   2   0   0   2   2   0   2   0   2   2   0   0   2   2   0   2   0   2   0   2   2   0   0   2   0   0   2   2   0   2   2   0   2   2   2   2   2   2   2   0   2   0   2   0   2   2   0   0   0   2   0   2   2   2   0   2   0   0   0   0   2   0   0   2   0   2   0   2   0   2   0   2   0   2   2   0   2   2   2   2   0   2   2   2   2   2   0   2   0   2   0   0   0   0   0   0   0   0   0   0   2   0   2   2   0   0   2   0   0   2   0   2   2   0   0   2   0   0   2   0   2   2   0   2   0   0   2   0   0   0   0   2   0
 MK-2-11                2   2   0   2   2   0   2   0   0   2   0   0   2   2   2   2   2   2   2   2   2   0   0   2   2   0   2   0   2   0   2   0   2   0   2   2   2   0   0   2   2   0   2   2   0   0   0   2   0   0   0   2   0   2   0   0   2   2   0   0   2   2   0   2   2   0   2   2   0   0   2   2   0   2   0   2   2   0   0   2   2   0   2   0   2   0   2   2   0   0   2   0   0   2   2   0   2   2   0   0   2   2   2   2   2   2   0   2   0   2   0   2   2   0   2   0   2   0   2   0   2   0   0   0   2   2   0   2   0   0   2   0   2   0   2   2   2   0   2   0   2   2   0   0   2   0   2   0   2   2   2   2   2   0   2   0   2   0   0   0   2   0   0   0   0   0   0   2   0   2   2   0   0   2   0   0   2   0   2   2   0   0   2   0   0   2   0   2   2   0   2   0   0   2   0   0   0   0   2   0
 MK-2-12                2   2   0   2   2   0   2   0   0   2   0   0   2   2   2   2   0   2   2   2   2   2   0   2   2   0   2   2   2   0   0   0   2   0   2   2   2   0   0   2   2   0   2   2   0   0   0   2   2   0   0   2   0   0   0   0   2   2   0   0   2   2   0   2   2   0   2   2   0   0   2   2   0   2   0   2   2   0   0   2   2   0   2   0   2   0   2   2   0   0   2   0   0   2   2   2   2   2   0   0   2   2   2   2   2   2   0   2   0   2   2   2   2   0   0   0   2   0   2   0   2   0   2   0   0   2   0   2   0   0   2   0   2   0   2   2   2   0   2   0   2   2   0   0   2   0   2   0   0   2   2   2   2   0   2   0   2   0   0   0   2   0   0   0   0   0   0   2   0   2   2   0   0   2   0   0   2   0   2   2   0   0   2   0   0   0   0   2   2   0   2   0   0   2   0   0   0   0   0   0
 MK-2-13                2   2   0   2   2   0   2   0   0   2   0   0   2   2   2   2   0   0   2   2   2   2   0   2   2   2   2   2   2   0   0   0   2   0   2   2   2   0   0   2   2   0   2   2   2   0   0   2   2   0   0   2   2   0   0   0   2   2   0   0   0   2   0   2   2   0   2   2   0   0   2   2   0   2   0   2   2   0   0   2   2   0   2   0   2   0   2   2   0   0   2   0   0   2   2   2   2   2   0   0   2   2   2   2   2   2   0   2   0   2   2   2   2   0   2   0   2   0   2   0   2   0   2   0   0   2   0   2   0   0   2   0   2   0   2   2   2   0   2   0   2   2   0   0   2   0   2   0   2   2   2   2   2   0   2   0   2   0   0   0   2   0   0   0   2   0   0   2   0   2   2   0   0   2   0   0   2   0   0   2   0   0   2   0   0   0   0   2   2   0   2   0   0   2   0   2   0   0   0   2
 MK-2-14                2   2   0   2   0   0   2   0   0   2   0   0   2   2   0   2   0   0   2   0   2   2   0   2   2   2   0   2   2   0   0   0   0   0   2   2   2   0   0   2   2   0   2   2   2   2   0   0   2   0   0   2   2   0   0   0   2   2   0   0   0   2   0   2   0   0   2   2   0   0   2   2   0   2   0   2   2   0   0   2   2   0   2   0   2   0   2   0   0   0   2   0   0   2   2   2   2   2   0   0   2   2   2   2   2   2   0   2   0   2   2   2   2   0   2   0   0   2   2   0   0   0   2   0   0   2   0   2   0   2   2   0   0   0   2   2   2   0   2   0   2   2   0   0   2   0   2   0   0   2   2   2   2   2   2   0   2   0   0   0   2   0   0   0   2   0   0   2   0   2   2   2   0   0   0   2   2   0   0   0   0   2   2   0   0   0   2   2   2   0   2   0   0   2   0   2   0   0   0   2
 MK-2-15                2   2   2   2   0   0   2   0   0   2   0   0   2   2   2   2   0   0   2   0   2   2   0   0   2   2   2   2   0   0   0   0   0   0   2   2   2   0   2   2   2   0   2   2   2   2   0   0   2   0   0   2   2   0   0   0   2   2   0   2   0   2   0   2   0   0   2   2   0   0   2   2   0   0   0   2   2   0   0   2   2   0   2   0   0   0   2   0   0   0   2   0   0   2   2   2   0   2   0   0   0   2   2   2   2   2   0   2   2   2   2   2   2   0   2   0   0   2   2   0   2   0   2   0   0   0   0   2   0   2   2   0   0   0   2   2   2   0   2   0   2   2   0   2   2   0   2   0   0   2   2   2   2   2   2   0   2   0   0   0   2   0   0   0   2   0   0   0   0   2   2   0   0   0   0   2   2   0   0   0   0   2   2   0   0   0   2   0   2   0   2   0   0   2   2   2   0   0   0   2
 MK-2-16                2   2   2   2   0   0   2   0   0   2   0   0   2   2   2   2   0   0   2   0   2   2   2   0   0   2   2   2   0   0   0   0   0   0   2   0   2   0   2   2   2   0   2   2   2   2   0   2   2   0   0   2   2   0   2   0   2   2   0   2   0   2   0   2   0   0   2   2   0   0   2   2   0   0   0   2   2   0   0   2   2   0   2   0   0   0   2   2   0   0   2   0   0   2   2   2   2   2   0   0   0   2   2   2   2   0   0   2   2   2   2   2   0   0   2   2   0   2   2   0   2   0   2   0   0   0   0   2   0   2   2   0   0   0   2   2   2   0   2   0   2   0   2   2   2   0   0   0   0   2   2   0   2   2   2   0   2   2   0   0   2   2   2   0   2   0   0   0   0   2   2   0   0   0   0   2   2   0   0   2   0   2   2   0   0   0   2   2   2   0   2   0   0   2   2   2   0   0   0   2
 MK-3-1                 2   2   2   2   0   2   0   2   0   2   0   2   0   2   2   2   2   2   2   2   0   2   2   0   0   2   0   0   2   0   2   2   2   2   0   0   2   0   0   0   0   2   0   2   0   0   0   0   0   2   0   0   2   2   2   0   0   0   0   2   0   0   0   0   2   0   2   2   2   0   0   0   2   2   0   0   0   2   0   2   2   2   2   2   0   2   2   2   2   2   0   2   2   2   2   2   0   0   2   0   2   0   0   2   2   2   2   2   0   2   2   2   0   0   2   2   2   0   2   0   0   2   2   2   0   2   2   0   2   0   0   2   0   0   0   2   2   0   0   0   2   0   0   0   2   0   0   0   2   0   0   0   2   2   2   2   2   0   2   0   0   0   2   2   0   2   0   2   0   2   2   2   0   2   0   0   0   0   0   0   2   0   2   0   2   0   2   0   0   2   0   0   0   0   2   0   0   0   2   2
 MK-3-2                 2   2   2   2   0   2   0   2   0   2   2   2   0   2   2   2   2   0   2   0   0   2   2   0   0   2   0   0   2   0   2   2   2   2   0   0   2   0   0   0   0   0   0   0   0   0   0   2   0   2   0   0   2   2   2   0   0   0   0   2   0   0   0   0   2   0   2   2   2   0   0   0   2   2   0   0   0   2   0   2   2   2   2   2   0   2   0   2   2   0   0   0   2   2   2   2   0   2   2   0   2   0   0   2   0   2   2   2   0   2   2   2   0   0   2   2   2   0   2   0   0   2   0   2   0   2   2   0   2   0   0   2   2   2   0   2   2   0   0   0   2   0   0   0   2   0   0   0   2   0   0   2   2   2   2   2   2   0   2   0   0   0   2   2   0   2   0   2   0   2   2   2   0   2   0   0   0   0   0   2   2   0   2   0   2   0   2   0   0   2   0   0   0   0   2   0   0   0   2   2
 MK-3-3                 2   2   2   2   0   2   0   2   0   2   2   2   0   2   2   2   2   0   2   0   0   2   2   0   0   2   0   0   2   0   2   2   2   2   0   0   2   0   0   0   0   0   0   0   0   0   0   2   2   2   0   0   2   2   2   0   0   0   0   2   0   0   0   0   2   0   2   2   2   0   0   0   2   2   0   0   0   0   0   2   2   2   2   2   0   2   0   2   2   0   0   0   2   2   2   2   0   2   0   0   2   0   0   2   2   2   2   2   0   2   2   2   0   0   2   2   0   0   2   0   0   2   0   2   2   2   2   0   2   0   0   2   2   2   0   0   2   2   0   0   2   0   0   0   2   0   0   0   2   0   0   2   2   2   2   2   2   0   2   0   0   0   2   2   0   2   2   2   0   2   2   2   0   2   0   0   0   2   0   2   2   0   2   0   2   0   2   0   0   2   0   0   0   2   2   0   0   0   2   2
 MK-3-4                 2   2   2   2   0   2   0   2   2   0   2   2   0   2   2   2   2   0   2   0   0   0   2   0   0   2   0   0   2   2   2   2   2   2   0   0   2   0   0   0   0   0   0   0   0   0   0   2   0   2   0   0   2   2   2   0   0   0   0   2   0   2   0   0   2   2   0   2   2   0   0   0   2   2   0   0   0   0   0   2   2   2   2   2   0   2   0   2   2   0   0   0   2   2   2   2   0   2   0   0   2   0   0   0   2   2   2   2   2   2   0   2   0   0   2   2   0   0   2   0   0   2   0   2   2   2   2   0   2   0   0   2   2   0   0   0   0   2   0   2   2   0   0   0   2   0   0   0   2   0   0   2   2   2   2   2   2   0   2   0   0   0   2   2   0   0   2   2   0   2   2   2   0   2   0   0   0   0   0   2   2   0   2   0   2   2   2   0   0   2   0   0   0   2   2   0   0   0   0   2
 MK-3-5                 2   0   2   2   2   2   0   2   2   0   2   2   0   2   2   2   2   0   2   0   0   0   2   0   0   2   0   0   2   2   2   2   2   2   0   0   2   0   0   0   0   0   0   0   0   0   0   2   0   2   0   0   2   2   2   0   0   0   2   2   0   2   0   0   2   2   0   2   2   0   0   0   2   2   0   0   0   2   0   2   2   2   2   0   0   2   0   2   0   0   0   0   2   2   2   2   0   2   0   0   2   0   0   0   2   2   2   2   2   2   0   2   0   0   2   0   0   0   2   0   0   2   0   2   0   2   2   0   0   0   2   2   2   2   0   0   0   2   0   2   2   0   0   0   2   0   0   0   2   0   0   2   2   2   2   2   2   0   2   0   2   0   2   2   0   0   2   2   0   2   2   2   0   2   0   0   0   0   0   0   2   0   2   0   0   0   2   0   0   2   0   0   0   2   2   0   0   0   0   2
 MK-3-6                 2   0   2   2   2   2   0   0   2   0   2   2   0   2   2   2   0   0   2   0   2   0   0   0   0   2   0   0   2   2   2   2   2   2   0   0   2   0   0   0   0   2   2   0   0   0   0   2   0   2   0   0   2   2   2   0   0   0   0   2   0   2   0   0   2   2   0   2   2   0   0   2   2   2   0   0   2   2   0   0   2   2   2   0   0   2   0   2   0   0   0   0   2   2   2   2   0   2   0   0   2   0   0   2   2   2   0   0   2   2   0   2   2   0   0   0   0   2   2   0   0   2   0   2   0   0   2   0   0   0   2   2   0   2   0   2   0   2   0   2   2   0   0   0   2   0   0   0   2   0   0   2   2   2   2   2   2   0   2   0   2   2   2   2   0   0   2   2   0   0   2   0   0   2   0   0   0   0   0   2   2   0   2   0   0   0   2   0   0   2   0   0   0   2   2   0   0   0   0   2
 MK-3-7                 2   0   2   2   2   2   0   2   0   0   2   2   2   0   2   2   0   0   2   0   2   0   0   0   0   2   0   0   0   2   2   2   2   2   0   0   2   0   0   0   0   2   2   0   0   0   0   2   0   2   0   0   2   2   2   0   0   0   0   2   0   2   0   0   2   2   0   2   0   0   2   2   2   2   0   0   2   2   0   0   2   2   2   0   0   2   0   2   0   0   0   0   0   2   2   2   0   0   0   0   2   0   0   2   2   2   0   2   2   2   0   2   2   0   0   0   0   2   2   0   0   2   0   2   0   0   2   0   0   0   2   2   0   2   0   2   0   2   0   2   2   0   2   0   2   0   0   0   2   0   0   2   0   0   2   2   2   0   2   0   2   2   2   2   0   0   2   2   0   0   2   0   0   2   0   0   0   0   0   2   2   0   2   0   0   0   2   2   0   2   2   0   0   2   2   2   0   0   0   0
 MK-3-8                 2   0   2   2   2   2   0   2   0   0   2   0   2   0   2   0   0   0   2   0   2   0   0   0   0   2   0   0   0   2   2   2   2   0   0   0   2   0   0   0   0   2   2   0   0   0   0   2   0   2   0   0   2   2   2   0   0   0   0   2   0   2   0   2   2   0   0   2   0   2   2   2   2   2   0   0   2   2   0   0   2   2   2   0   0   2   0   2   0   0   0   2   0   2   2   2   0   0   0   0   2   0   0   2   2   2   0   2   2   2   0   2   2   0   0   2   0   2   2   0   0   2   2   2   0   0   2   2   0   0   2   2   0   2   0   2   0   2   0   2   2   0   0   0   2   0   0   0   2   0   0   0   0   0   2   2   2   0   2   0   2   2   2   2   0   0   2   0   0   0   2   0   0   2   0   0   0   0   0   2   2   0   2   2   0   0   2   2   0   2   2   0   0   2   2   2   2   0   0   0
 MK-3-9                 2   0   2   2   0   2   0   2   0   0   2   0   2   0   2   0   0   0   0   0   2   0   0   0   0   2   0   0   0   2   2   2   2   0   0   0   2   2   0   2   0   2   2   0   0   0   0   2   0   2   0   0   2   2   2   0   0   0   0   2   0   2   0   2   2   0   0   2   2   2   2   2   2   2   0   0   2   2   0   0   2   2   2   2   0   2   0   2   0   0   0   2   2   2   2   2   0   0   0   0   2   0   0   2   2   2   0   2   2   2   0   2   2   0   0   2   0   2   2   0   2   2   2   2   0   0   2   2   0   2   2   2   0   2   0   2   2   2   0   2   2   0   2   0   2   0   0   0   2   0   0   0   0   0   2   2   2   2   2   0   2   2   2   2   0   0   2   0   0   0   2   0   0   2   0   2   0   0   0   2   2   0   0   2   0   0   2   2   0   2   0   0   0   0   2   2   0   0   0   0
 MK-3-10                2   0   0   2   0   2   0   2   0   0   2   0   2   0   2   0   2   0   0   0   2   0   0   0   0   2   0   0   0   2   2   2   2   0   0   2   2   2   0   2   0   2   2   2   0   0   0   2   0   2   0   0   2   2   2   0   0   0   0   2   0   2   0   2   2   0   2   2   2   2   2   2   0   2   2   0   2   2   0   0   2   2   2   2   0   2   0   2   0   0   0   2   0   2   2   2   0   0   0   0   2   0   2   2   2   2   2   2   2   2   2   2   2   2   0   2   0   2   2   0   2   2   2   2   0   0   0   2   0   2   2   2   2   2   0   2   2   2   0   2   2   0   2   0   2   0   0   2   2   0   0   0   0   0   0   2   2   2   2   0   0   0   2   2   0   0   2   2   0   0   2   0   0   2   0   2   0   0   2   2   2   0   0   0   0   0   2   2   0   2   0   0   0   0   2   2   0   0   0   0
 MK-3-11                2   0   0   2   0   2   0   2   0   0   2   0   2   0   2   0   2   0   0   0   2   0   0   0   2   2   0   0   0   2   2   2   2   0   2   2   2   2   0   2   0   2   2   0   0   0   0   2   0   2   2   0   2   2   2   0   0   0   0   2   0   2   0   0   2   2   2   2   2   2   2   2   0   2   2   0   2   0   0   0   2   2   2   2   0   2   0   2   0   0   0   2   0   2   2   2   0   0   0   0   2   0   2   2   2   2   2   2   2   2   2   2   2   2   0   2   0   2   0   0   2   2   2   2   0   0   0   2   0   2   2   2   2   2   0   2   2   2   0   2   2   0   2   0   2   0   0   2   2   0   0   2   0   0   0   0   2   2   2   2   2   0   2   2   0   0   2   2   0   0   2   0   0   2   0   2   0   0   2   2   2   0   0   0   0   0   2   2   0   2   0   0   0   0   2   0   0   0   0   0
 MK-3-12                2   0   0   2   0   2   2   2   0   0   2   2   2   0   0   0   0   0   0   0   2   0   0   0   2   2   0   0   0   2   2   2   2   0   0   2   2   2   0   2   0   0   2   0   0   0   0   2   0   2   0   0   2   2   2   2   0   0   0   2   0   2   0   0   2   2   2   2   2   2   2   2   0   2   2   2   2   0   0   0   2   2   2   2   0   2   2   2   0   0   0   2   0   2   2   2   0   0   0   0   2   0   2   2   2   0   2   2   2   2   2   2   2   2   0   2   0   0   2   0   2   2   2   2   0   0   0   2   0   2   2   2   2   2   2   2   2   2   0   2   2   0   2   0   2   0   0   2   2   0   0   2   0   0   0   0   0   2   2   2   2   0   2   2   0   2   2   2   2   2   2   0   0   2   0   0   0   0   2   2   2   0   0   0   0   0   2   2   0   2   0   0   0   2   2   0   0   0   0   0
 MK-3-13                2   0   0   2   0   2   0   2   0   0   2   0   2   0   0   0   0   0   0   0   2   0   0   0   2   0   0   0   0   2   2   2   0   0   2   2   2   2   0   2   0   0   2   0   0   0   0   2   0   2   0   0   2   2   2   2   0   0   0   2   0   2   0   0   2   2   2   2   2   0   2   2   0   2   2   2   2   0   0   0   2   2   2   2   0   2   2   2   0   0   0   2   0   2   2   2   0   0   2   0   2   0   2   2   2   0   2   2   0   2   2   0   2   2   0   2   0   0   2   0   2   2   2   2   0   0   0   2   0   0   2   2   2   2   2   2   2   2   0   2   2   2   2   2   2   0   2   2   2   2   0   2   0   0   0   0   0   2   2   2   2   0   2   2   0   2   2   2   2   2   2   0   0   2   2   0   0   0   2   2   2   0   0   0   0   0   2   2   0   2   0   2   0   2   2   0   0   0   0   2
 MK-3-14                2   0   0   2   0   0   0   2   0   0   2   0   2   0   2   0   0   0   0   0   2   0   0   0   2   0   0   0   0   2   2   2   0   0   2   0   2   2   0   0   0   0   2   0   0   0   0   2   0   2   0   0   2   2   2   2   0   0   0   2   0   0   0   0   2   2   0   2   0   0   2   2   0   2   2   2   2   0   0   0   2   2   2   2   0   2   2   2   0   0   0   2   0   2   2   2   0   0   2   0   2   0   2   2   2   0   2   0   0   2   2   0   2   2   0   2   2   0   2   0   0   0   2   2   0   0   0   2   0   0   2   0   2   2   2   2   2   2   0   2   2   2   2   2   2   0   2   2   2   2   0   2   0   0   2   0   0   2   2   2   2   0   2   2   2   2   2   2   2   2   2   0   0   2   2   0   0   0   2   2   2   0   0   0   0   0   2   2   0   2   0   2   0   2   2   2   0   0   0   2
 MK-3-15                2   0   0   2   0   0   0   0   0   2   2   0   2   0   2   0   0   0   0   0   2   2   0   0   2   0   2   2   0   2   2   2   0   0   0   0   2   2   0   0   0   0   2   2   0   0   0   2   0   2   0   0   2   2   2   2   0   0   0   2   0   0   0   0   2   2   0   2   0   2   2   2   0   2   2   2   2   0   0   0   2   2   2   2   0   2   2   2   2   0   0   2   0   2   2   2   0   0   2   0   2   0   2   2   2   0   0   0   0   2   2   0   2   2   0   2   2   0   2   0   2   0   2   2   0   2   0   2   0   0   2   0   2   2   2   2   0   2   0   0   2   2   2   2   2   0   2   2   2   2   0   2   0   0   2   0   0   2   2   2   2   0   2   2   2   2   2   2   2   2   2   0   0   2   0   0   0   0   2   2   2   0   0   0   0   0   2   2   0   2   0   2   0   2   2   2   0   0   0   2
 MK-3-16                2   0   0   2   0   0   0   0   2   2   2   0   2   0   2   0   0   2   0   0   2   0   0   0   2   0   2   2   0   2   0   2   0   0   0   0   2   2   0   2   2   0   2   2   0   2   0   2   0   0   0   0   2   2   0   2   0   0   0   2   0   2   0   0   2   2   0   2   0   2   2   2   2   0   2   2   2   0   2   0   0   0   2   2   0   2   2   2   2   0   0   2   0   2   2   2   0   0   2   0   2   2   2   2   2   2   2   0   0   0   2   0   2   2   0   2   2   0   2   0   2   0   2   2   0   2   0   2   0   0   2   0   2   2   2   2   0   2   0   0   2   2   2   2   2   0   2   2   2   2   0   2   0   0   2   0   0   2   2   0   2   0   2   0   2   2   2   2   2   2   2   0   0   2   0   0   2   0   2   2   2   0   0   0   0   0   2   2   2   2   0   2   0   2   2   0   0   0   0   2
 MK-4-1                 2   0   0   0   2   2   2   2   0   0   0   2   2   2   2   0   2   2   2   0   2   2   0   0   0   2   0   2   2   2   2   2   0   0   0   0   2   2   0   2   2   2   0   2   2   0   2   0   0   0   0   0   2   0   2   0   2   2   0   2   0   0   0   2   0   2   0   2   0   2   2   2   0   2   0   0   0   2   0   0   2   2   2   0   2   0   2   0   0   2   2   0   0   0   2   0   2   2   2   2   0   2   0   0   0   0   0   2   0   2   0   0   2   2   2   2   2   2   0   0   2   0   0   0   0   0   0   2   0   2   2   2   2   2   2   0   0   2   0   2   0   2   2   0   0   0   0   2   0   0   0   0   2   0   0   2   2   0   2   0   2   0   2   0   0   0   0   0   2   0   0   2   0   2   0   2   2   2   0   0   0   0   0   2   0   2   2   0   2   2   0   0   2   2   2   0   2   2   0   0
 MK-4-2                 2   0   0   2   0   2   2   2   0   0   0   2   2   2   2   0   2   2   2   0   2   2   0   0   0   0   0   2   2   2   2   2   0   0   0   0   2   2   0   2   2   2   0   2   2   0   2   2   2   0   0   0   2   0   2   0   2   2   0   2   2   2   0   2   0   2   2   2   0   2   2   2   0   2   0   0   0   2   0   0   2   2   2   0   2   0   2   0   0   2   2   0   0   0   2   0   2   2   2   0   0   2   0   0   0   0   0   0   0   0   0   0   2   2   2   2   2   2   0   0   2   0   0   2   0   0   0   2   0   2   0   2   2   2   2   0   0   2   0   0   2   2   2   0   0   2   0   2   0   0   2   0   2   0   0   2   2   0   2   0   2   0   2   0   0   0   0   0   2   0   0   2   0   2   0   2   2   2   0   0   0   2   0   2   0   2   2   0   0   2   0   0   2   2   2   0   2   2   0   0
 MK-4-3                 2   0   2   2   0   2   2   2   2   2   0   2   2   2   2   0   2   2   2   0   0   2   0   0   0   0   0   2   2   2   2   2   0   0   2   0   2   2   0   2   2   2   0   2   2   0   2   2   2   2   0   0   2   0   2   0   2   2   0   2   2   2   0   2   0   0   2   2   0   2   2   2   0   2   0   0   0   2   0   2   2   2   0   0   2   0   2   0   0   2   2   0   0   0   2   0   2   2   2   0   0   2   0   2   0   0   0   0   0   0   0   0   2   2   2   2   2   2   2   0   2   0   0   2   0   0   2   2   0   2   0   2   2   2   2   0   0   2   0   0   2   2   2   0   0   2   0   2   0   0   2   0   2   0   0   2   2   0   2   0   2   0   2   0   0   0   0   0   2   0   0   2   0   2   0   2   0   2   0   0   0   2   0   2   0   2   2   0   0   2   0   0   2   2   2   0   2   2   0   0
 MK-4-4                 2   0   2   2   0   2   2   2   2   2   0   2   2   2   2   0   0   2   2   0   0   2   0   0   0   0   2   2   2   0   2   0   0   0   2   0   2   0   0   2   2   2   2   2   2   0   2   2   2   2   0   0   2   0   2   0   2   2   0   2   2   2   0   2   0   0   2   2   0   0   2   2   0   2   0   0   0   0   0   2   2   2   0   2   2   0   2   0   0   2   2   0   0   0   2   0   2   2   2   0   0   0   0   2   0   0   0   2   2   2   0   0   2   2   2   2   2   2   2   0   2   0   0   2   0   0   2   2   0   2   0   2   2   2   2   0   0   0   0   0   2   2   2   0   2   2   0   2   0   0   2   0   2   0   0   2   0   2   2   0   2   0   2   0   0   2   0   0   2   0   0   2   0   0   0   2   0   2   0   0   0   2   0   2   0   2   2   0   0   2   0   0   2   2   2   0   0   2   0   0
 MK-4-5                 2   2   2   2   0   2   2   2   0   2   0   2   2   2   2   0   0   2   2   0   0   2   0   0   0   0   2   2   2   0   2   0   0   0   2   0   2   0   0   2   2   2   2   0   2   0   2   2   2   2   0   0   2   0   2   0   2   2   0   2   2   2   2   2   0   0   0   2   0   0   2   2   0   2   0   0   0   0   0   2   2   2   0   2   0   0   2   0   0   2   2   0   0   0   2   0   2   2   2   0   0   0   0   2   0   0   0   2   2   2   0   0   2   2   2   2   2   2   2   0   2   0   0   2   0   0   2   2   0   2   0   2   2   0   2   2   0   0   0   0   2   2   2   0   2   2   0   2   2   0   2   0   2   2   0   2   0   2   2   0   2   0   2   0   0   2   0   0   2   0   0   2   0   0   0   2   0   2   0   0   0   2   2   2   0   2   2   0   0   2   2   0   2   2   2   0   0   0   0   2
 MK-4-6                 2   2   2   2   0   2   2   2   0   2   0   2   2   2   2   0   0   2   2   0   0   2   0   0   0   0   2   2   2   0   2   0   0   0   2   0   2   0   0   2   2   2   2   0   2   0   2   2   2   2   0   0   2   0   2   0   2   2   0   2   2   2   2   2   2   0   0   2   0   2   2   2   0   2   0   0   0   0   0   2   2   2   0   2   0   0   2   0   2   2   2   0   0   2   2   2   2   2   2   0   0   0   0   2   0   0   0   2   2   2   0   0   2   2   2   2   2   2   2   0   2   0   0   2   0   0   2   0   0   2   0   2   2   0   2   2   0   0   0   0   2   2   2   0   2   2   0   2   2   0   2   0   2   2   0   2   2   2   0   0   2   0   0   0   0   2   0   0   2   0   0   2   0   0   0   2   0   0   2   0   0   0   2   2   0   2   2   0   0   2   2   0   2   2   2   0   0   0   0   2
 MK-4-7                 2   2   2   2   2   2   2   2   0   0   0   2   2   2   2   0   0   2   2   0   0   0   2   0   0   0   0   2   2   0   2   0   0   0   2   0   2   0   0   2   2   2   2   0   2   0   2   2   2   2   0   2   2   0   2   0   2   2   0   2   0   2   2   2   0   2   0   2   0   2   0   0   0   0   0   0   0   0   0   2   2   2   0   0   0   0   2   0   2   2   0   0   2   2   2   2   2   2   2   0   0   0   0   2   0   2   0   2   2   2   0   0   2   2   2   2   2   2   2   2   2   0   0   2   0   0   2   0   0   2   0   2   2   0   2   2   0   2   0   0   2   2   2   0   0   2   0   2   0   0   2   2   2   2   0   2   2   2   0   0   2   0   0   0   0   2   0   0   2   0   0   2   0   0   0   2   0   0   2   0   0   0   2   2   0   2   2   0   0   2   2   0   2   2   2   0   0   2   0   2
 MK-4-8                 2   2   0   2   2   2   2   2   0   2   2   2   2   2   2   2   0   2   2   0   0   0   2   0   0   0   0   2   0   0   2   0   2   0   0   0   0   0   2   2   2   2   0   0   2   0   2   2   2   2   2   2   2   0   2   0   2   2   0   2   0   2   2   2   0   2   0   2   0   2   0   0   0   0   0   2   0   0   0   2   2   2   0   2   0   0   2   0   2   2   2   0   2   2   2   2   2   2   2   0   0   2   0   2   0   2   0   2   0   2   0   0   2   2   2   2   2   2   2   2   2   0   0   2   0   0   2   0   0   2   0   2   2   0   2   2   0   2   0   0   2   2   2   0   0   2   0   2   0   0   2   2   2   0   0   2   2   2   0   0   2   0   0   0   2   2   0   0   2   0   2   2   0   0   0   2   0   0   2   0   0   0   2   2   0   2   2   0   0   2   2   0   0   2   2   0   0   2   2   2
 MK-4-9                 2   2   0   0   2   2   2   2   2   2   2   0   2   2   2   2   0   2   2   0   0   0   2   0   0   0   0   2   0   0   2   0   2   2   0   0   2   0   2   0   2   2   0   0   2   0   2   2   2   0   2   2   2   0   2   0   2   2   0   2   0   2   2   0   0   2   0   2   0   2   0   0   0   0   2   2   2   0   0   2   0   2   0   2   0   0   2   0   2   2   2   0   2   2   2   2   2   2   0   0   0   2   0   2   0   2   0   0   0   2   0   0   2   2   2   2   0   2   2   2   2   2   2   2   0   2   0   0   0   2   0   2   2   0   2   2   0   2   0   0   2   2   2   0   0   2   0   2   0   0   2   2   2   0   2   2   2   2   0   0   2   0   0   0   2   2   0   0   2   0   2   2   0   0   2   2   0   0   0   0   0   0   2   2   0   2   2   2   0   2   2   0   0   2   2   0   0   2   0   2
 MK-4-10                2   2   0   0   2   0   2   2   2   2   2   0   2   2   2   2   2   2   2   0   0   0   2   0   2   0   0   2   0   0   2   0   2   2   0   0   2   0   2   0   2   2   0   0   2   0   2   2   2   0   0   2   2   0   2   2   2   2   2   2   0   2   2   0   0   2   0   2   0   2   0   0   0   0   2   2   2   0   0   2   0   0   0   2   0   0   2   0   2   2   2   0   2   2   0   2   2   2   2   0   0   2   0   2   0   0   0   0   0   2   0   0   2   2   2   2   0   2   0   0   2   2   2   2   0   2   0   0   0   2   2   2   2   2   2   2   0   2   0   0   0   2   2   0   0   2   0   2   0   0   2   2   2   0   2   2   2   2   0   0   2   0   0   0   2   2   0   0   2   0   2   2   2   0   2   2   2   2   0   0   2   0   2   2   0   2   2   2   0   2   2   0   0   2   2   0   0   2   0   2
 MK-4-11                2   2   0   0   2   0   0   2   2   2   2   0   2   2   2   2   2   0   2   0   2   0   2   0   2   0   0   2   0   0   2   0   2   2   0   0   2   0   2   0   2   2   0   0   2   0   2   2   2   0   0   2   2   0   2   2   2   2   2   2   0   2   2   0   0   0   0   0   0   2   2   0   0   0   2   2   2   0   0   2   0   0   0   2   2   0   2   0   2   2   2   0   2   2   0   2   2   2   2   0   0   2   0   2   0   0   0   0   0   2   0   2   2   2   2   2   0   2   0   0   2   2   2   2   0   2   0   0   2   2   2   2   2   2   2   2   0   2   0   0   0   2   2   0   0   2   0   2   0   0   2   2   0   0   2   2   2   2   0   0   2   2   0   0   2   2   0   0   2   0   2   2   2   0   2   2   2   2   0   0   2   0   2   2   0   0   2   2   0   2   0   0   0   2   2   0   0   2   0   2
 MK-4-12                2   2   0   0   2   2   0   2   2   2   2   0   2   2   2   2   2   0   2   0   2   0   2   0   2   0   0   2   0   0   2   0   2   2   0   0   2   0   2   0   2   2   0   0   2   0   0   2   2   0   0   2   2   0   0   2   2   2   2   2   2   2   2   0   0   0   0   0   0   2   2   2   0   0   2   2   2   0   0   2   0   0   0   2   2   0   2   0   2   2   0   0   2   2   0   2   2   2   2   0   2   2   0   2   0   0   0   0   0   2   0   2   2   2   0   2   0   2   0   0   2   0   2   2   0   2   0   0   2   2   2   2   2   2   2   2   0   2   0   0   2   2   0   0   0   2   0   2   0   0   2   2   2   0   2   2   2   2   0   2   2   2   0   0   2   2   0   0   0   0   2   2   2   0   0   0   2   2   0   0   2   0   2   2   0   0   2   2   2   2   0   0   0   2   2   0   0   2   0   2
 MK-4-13                2   0   0   0   2   0   0   2   0   2   0   0   2   2   2   2   2   0   0   0   0   0   2   0   2   0   0   2   0   2   2   0   2   2   0   0   2   0   2   0   2   2   0   2   2   0   0   2   2   2   0   2   2   0   0   2   2   2   2   2   2   2   2   0   0   0   0   0   0   2   2   2   0   0   2   2   2   0   0   2   0   0   0   2   2   0   2   0   2   2   0   0   2   2   0   2   2   2   2   0   2   2   0   2   0   0   0   0   0   2   0   2   2   2   0   0   0   2   2   0   2   0   2   2   0   2   0   0   2   2   2   2   2   2   2   2   0   2   0   0   0   2   0   0   0   2   0   2   0   0   2   2   2   0   2   2   2   2   0   2   2   2   0   2   2   2   0   0   0   0   2   2   2   0   0   0   2   2   0   0   2   0   2   2   0   0   2   2   2   2   0   0   0   2   0   0   0   2   0   2
 MK-4-14                2   0   0   0   2   0   0   2   0   2   2   0   2   2   2   2   2   2   0   0   0   0   2   0   2   0   0   2   0   2   2   0   2   2   0   0   2   0   2   0   2   2   0   2   2   2   0   2   2   2   0   2   0   0   0   2   0   2   2   2   2   2   2   0   0   0   0   0   0   2   2   0   0   0   2   2   2   0   0   2   0   0   0   2   2   0   2   0   2   2   0   0   2   2   2   2   2   2   2   0   2   2   0   2   0   0   0   0   0   2   0   2   2   2   0   0   0   2   2   0   2   0   2   2   0   0   0   0   2   2   2   2   2   2   2   2   0   0   0   0   0   2   0   0   0   2   0   0   0   0   2   2   2   0   0   2   2   2   0   2   2   2   0   2   0   2   0   0   0   0   2   2   2   2   0   0   2   2   0   0   2   0   2   2   0   0   0   2   2   2   0   0   0   2   0   0   0   2   2   2
 MK-4-15                2   0   0   0   2   0   0   2   0   2   2   0   2   2   2   2   2   2   0   0   0   0   2   0   2   0   0   2   0   2   0   0   2   2   0   2   2   2   0   2   2   2   0   2   2   2   0   2   2   2   0   2   0   0   0   2   0   0   2   0   2   2   2   0   0   0   2   0   0   2   2   0   0   0   0   2   2   0   0   2   0   0   2   2   2   0   2   2   2   2   0   0   2   2   2   2   2   0   2   0   2   2   0   2   0   0   2   0   0   2   0   2   2   2   0   0   0   2   2   0   2   2   2   2   0   2   0   0   2   2   0   2   2   2   2   2   0   0   0   0   0   2   0   0   0   2   0   0   0   0   2   2   2   0   0   2   2   2   0   2   2   2   0   2   0   2   0   0   0   0   0   2   2   2   0   0   2   2   0   0   2   0   2   2   0   0   0   2   2   2   0   0   0   2   0   0   0   2   2   2
 MK-4-16                2   0   0   0   2   0   0   2   0   2   2   2   2   2   2   2   2   2   0   0   0   2   2   2   2   0   0   2   0   2   0   0   2   2   0   0   2   2   0   2   2   0   0   2   0   2   0   2   2   0   0   2   0   0   0   2   0   0   0   0   2   2   2   0   0   0   2   0   0   2   2   0   0   0   0   2   2   0   0   2   0   0   2   2   2   0   0   2   2   2   0   0   2   2   2   0   2   2   2   0   2   2   0   2   0   0   2   0   0   2   0   2   2   0   0   0   0   0   2   0   2   0   2   2   2   2   0   0   2   2   2   2   2   2   2   2   0   2   0   0   0   2   2   0   0   2   0   2   0   0   2   2   0   0   0   2   2   2   0   2   2   2   0   2   0   2   0   0   0   0   0   2   2   0   2   0   2   2   0   0   2   0   2   2   0   0   0   2   2   2   0   0   0   2   0   0   0   2   2   2
 MK-5-1                 0   0   0   0   0   0   2   0   0   2   2   0   0   0   0   2   0   0   2   0   2   0   0   2   2   0   0   0   2   0   0   2   0   2   0   0   0   0   0   2   0   0   0   0   2   0   2   0   2   2   2   0   0   2   2   2   0   2   2   0   2   2   0   0   2   0   0   0   0   2   0   0   2   0   2   2   2   0   0   2   2   2   0   0   0   2   0   0   2   0   2   2   0   2   0   0   2   0   2   0   2   2   2   2   0   0   2   2   0   2   2   2   0   0   0   2   0   2   0   2   2   0   0   2   2   0   0   0   2   2   0   2   0   0   2   2   2   2   2   0   0   0   2   0   2   2   2   2   0   0   2   0   0   0   2   2   2   2   2   2   0   2   0   0   0   0   0   2   2   2   2   2   0   2   0   0   2   0   0   2   2   2   2   0   0   0   0   2   2   0   0   0   2   2   2   0   0   0   0   2
 MK-5-2                 0   0   0   0   0   0   2   0   0   2   2   0   0   0   0   2   0   0   2   0   2   0   0   2   0   0   0   0   2   0   0   2   0   2   0   0   0   0   0   2   0   0   0   0   2   0   2   0   2   2   0   0   0   2   2   2   2   2   0   0   2   2   0   0   2   0   0   2   0   2   0   0   2   0   2   2   2   0   0   2   2   2   0   0   0   2   2   0   2   0   0   2   0   2   0   0   2   0   2   0   0   2   2   2   0   0   2   2   0   2   2   2   0   0   0   2   0   2   0   2   2   0   0   2   2   0   0   0   2   2   0   2   0   2   2   0   2   2   0   0   0   0   2   0   2   2   2   2   0   0   2   0   0   0   2   2   2   2   2   0   0   2   0   0   0   0   0   2   2   2   2   2   2   2   0   0   2   0   0   2   2   2   2   0   0   0   0   0   2   0   0   0   2   2   0   0   2   0   0   2
 MK-5-3                 0   0   0   2   2   0   0   0   0   0   2   0   0   0   0   2   0   0   2   0   2   2   0   2   0   0   0   0   2   0   2   2   0   2   0   0   0   0   0   2   0   0   2   0   2   0   2   0   2   2   0   0   0   2   2   2   2   2   0   0   2   2   0   0   2   0   0   2   0   2   2   0   2   0   2   2   2   0   0   2   2   2   0   0   0   2   2   0   2   2   0   2   0   2   0   0   2   0   2   0   0   2   2   2   0   0   2   2   0   2   2   2   2   0   2   2   0   2   0   2   2   0   0   2   2   0   2   0   2   2   0   2   0   2   2   0   2   0   0   0   0   0   2   0   2   2   0   2   0   0   2   0   0   0   2   0   2   2   2   0   0   2   0   0   0   0   0   2   2   2   2   0   2   2   0   0   2   2   0   2   2   2   2   2   0   0   0   0   2   0   0   0   2   2   0   0   2   0   2   0
 MK-5-4                 0   0   0   0   2   0   0   0   0   2   2   0   0   0   0   2   0   0   2   0   2   2   2   2   2   0   2   0   2   0   2   2   0   0   0   0   0   0   0   2   0   0   2   0   2   0   2   0   2   2   0   0   0   2   2   2   2   2   0   2   2   2   0   0   0   0   2   2   2   2   2   0   2   0   2   2   2   0   2   2   2   2   0   0   0   2   2   0   2   2   0   2   0   2   0   0   2   0   0   0   0   2   2   2   0   0   2   2   0   2   2   2   2   0   2   2   0   2   0   2   2   0   0   2   2   0   2   0   2   2   0   0   0   2   2   0   2   0   0   0   0   0   2   0   2   2   0   2   0   0   2   0   0   0   2   0   2   2   2   0   0   0   0   0   2   0   0   2   2   2   2   0   2   2   0   0   2   2   0   2   0   2   2   2   0   0   0   0   2   0   0   0   2   2   0   0   2   0   2   2
 MK-5-5                 0   0   0   0   2   2   0   2   0   2   0   0   2   0   0   2   0   0   2   0   2   2   2   2   2   2   2   0   2   0   2   2   0   0   0   0   0   0   0   2   0   0   2   0   2   0   2   0   2   2   0   0   0   2   2   2   0   2   0   2   2   2   0   0   0   0   2   2   2   2   2   0   2   0   2   2   2   0   2   2   2   2   2   2   0   0   2   0   0   2   0   2   0   2   2   0   2   0   0   0   0   2   2   2   0   0   0   2   0   2   2   2   2   0   2   2   0   2   0   0   2   0   0   2   2   0   2   0   2   2   0   0   0   0   2   0   2   0   0   0   0   0   2   0   2   2   0   2   0   0   2   0   0   0   2   0   2   0   2   0   0   0   0   0   2   2   0   2   2   2   2   0   2   2   0   0   2   2   0   2   0   0   2   2   0   0   0   0   2   0   0   0   2   2   0   0   2   0   2   2
 MK-5-6                 0   0   0   2   2   2   0   2   0   2   0   0   2   0   0   2   0   0   2   0   2   2   2   2   2   2   2   0   2   0   2   2   0   0   2   0   0   0   0   2   0   0   2   0   2   0   2   0   2   2   0   0   0   0   2   2   0   2   0   2   2   2   0   0   0   0   2   2   2   2   2   0   2   0   2   2   0   0   2   2   2   2   2   2   0   0   2   0   0   2   0   0   0   2   2   0   2   0   0   0   2   2   2   2   0   0   0   2   0   2   2   0   2   2   2   2   0   2   0   2   2   0   2   2   2   0   0   0   2   2   2   0   0   0   2   0   2   0   0   2   0   0   2   0   2   2   0   2   0   0   2   0   0   0   2   0   2   0   2   0   0   0   0   2   2   2   0   2   2   0   0   0   2   2   0   0   2   2   0   2   2   0   2   2   0   2   0   0   2   0   0   0   2   2   0   0   2   0   2   2
 MK-5-7                 0   0   0   0   2   2   0   2   0   2   0   0   2   0   0   2   0   0   2   0   2   2   2   2   2   0   2   0   0   0   2   2   0   0   2   0   0   0   0   2   0   0   2   0   2   0   2   0   2   2   0   0   0   0   0   2   0   2   0   2   2   2   0   0   0   0   2   2   2   2   2   0   2   0   2   2   0   0   2   2   2   2   2   2   0   0   2   0   0   2   0   0   0   2   2   0   2   2   0   0   2   2   0   2   0   0   0   2   0   2   2   0   2   2   2   2   0   2   0   2   2   0   2   2   2   0   0   0   2   2   2   0   0   0   2   0   2   0   0   2   0   2   2   0   2   2   0   2   0   0   2   0   0   2   2   0   2   2   2   0   0   2   0   2   2   2   0   2   2   0   0   0   0   0   0   0   2   2   0   2   2   0   2   2   0   2   0   0   2   0   0   0   2   2   0   0   2   0   2   2
 MK-5-8                 0   2   0   0   2   2   2   2   0   2   0   0   2   0   0   2   0   0   2   0   2   2   2   2   2   0   0   0   0   0   0   2   0   0   0   0   0   0   0   2   0   0   2   0   2   0   2   0   2   2   0   0   2   0   0   2   0   2   0   2   2   2   0   0   0   0   2   2   2   2   2   0   0   0   2   2   0   0   2   2   2   2   2   2   0   0   2   0   0   0   0   0   0   2   2   0   2   2   0   0   2   0   0   2   0   0   0   2   0   0   2   0   2   2   2   2   0   2   0   2   2   0   2   2   2   0   0   0   2   2   2   0   0   0   2   0   2   2   0   2   0   0   2   0   0   2   0   2   2   0   2   0   2   2   2   0   2   2   2   0   0   2   0   0   2   2   0   2   2   0   0   0   0   0   0   0   2   2   0   0   2   0   2   2   0   2   0   0   2   0   2   0   2   2   0   2   2   0   2   2
 MK-5-9                 0   2   0   0   2   2   2   2   0   2   0   0   2   0   0   2   0   0   2   0   0   2   0   2   0   0   0   0   0   0   0   2   0   0   0   0   0   2   0   2   0   0   2   0   2   0   2   0   2   2   0   0   2   0   0   2   0   2   0   2   2   2   0   0   0   0   2   2   2   0   2   0   0   0   2   2   0   0   2   2   2   2   2   2   0   0   2   0   0   0   0   0   0   2   2   0   2   2   0   0   2   0   0   2   0   0   0   2   0   0   2   0   2   2   2   0   0   2   0   2   2   0   2   0   2   0   0   0   2   2   2   0   0   2   2   0   2   0   0   2   0   0   0   0   0   2   0   2   2   0   2   0   2   2   2   0   2   2   2   0   0   0   0   0   2   2   0   0   2   0   0   2   0   0   2   0   2   0   0   0   2   0   0   2   0   2   0   2   2   2   0   2   0   2   0   2   2   0   2   2
 MK-5-10                0   2   0   0   2   2   0   2   0   2   0   0   2   2   0   2   0   0   2   0   0   2   0   2   0   0   0   0   0   0   0   2   0   0   2   0   0   2   2   0   0   0   2   0   2   0   2   0   2   2   0   0   2   0   0   2   0   2   0   2   2   2   0   0   2   0   2   2   2   0   2   0   0   0   2   2   0   0   2   0   2   2   2   2   2   0   2   0   0   0   0   2   0   2   2   0   2   2   0   0   2   0   0   2   0   0   0   2   0   0   2   0   2   0   2   0   0   2   0   2   2   0   2   0   0   0   0   2   2   2   2   0   0   0   2   0   2   0   0   2   0   0   2   0   0   2   0   2   2   0   2   0   2   2   2   0   2   2   2   0   0   0   0   0   0   2   0   0   2   0   0   2   0   0   2   0   2   0   0   2   2   0   0   2   0   2   0   2   2   2   0   2   0   2   0   2   2   0   2   0
 MK-5-11                0   2   0   0   2   2   2   2   2   2   0   0   2   2   0   2   0   0   2   2   2   2   0   2   0   0   0   0   2   0   0   2   0   0   2   0   0   2   2   0   0   0   2   0   0   0   2   2   2   0   0   2   2   0   0   2   0   2   0   2   2   2   0   0   2   0   2   2   2   0   2   0   2   0   2   2   0   0   0   0   2   2   2   2   2   2   2   0   0   0   0   2   0   2   2   0   2   0   0   0   2   0   0   0   0   0   2   2   0   0   2   0   2   2   2   0   0   2   0   2   0   0   2   0   0   0   2   2   2   2   2   0   0   0   2   0   2   0   0   2   0   0   2   0   0   2   0   2   2   0   2   0   2   2   0   0   2   2   2   0   0   0   0   0   0   2   0   0   2   0   0   2   0   0   2   0   0   0   0   2   2   0   0   0   0   2   0   2   2   2   0   2   0   2   0   2   2   0   2   0
 MK-5-12                0   2   0   0   2   0   2   2   2   0   0   0   2   0   0   2   0   0   2   2   2   2   0   0   0   0   2   0   0   0   0   2   0   0   2   0   0   2   2   0   0   0   0   0   0   0   2   2   2   0   0   2   2   0   0   2   2   2   0   2   2   2   0   0   2   0   2   2   2   0   2   0   2   0   0   2   0   0   0   0   2   2   0   2   2   2   2   0   0   0   0   2   0   2   2   0   2   0   0   0   2   0   0   0   0   2   2   2   0   0   2   0   2   2   2   0   0   2   0   2   0   0   2   0   0   0   2   0   2   2   2   0   2   0   2   0   2   0   0   2   0   0   2   0   0   0   0   2   0   0   0   0   2   2   0   0   2   2   2   0   0   2   0   0   0   2   0   0   0   0   0   2   0   0   2   0   0   0   0   2   2   2   0   0   0   2   0   2   2   2   0   2   0   2   0   0   2   0   2   0
 MK-5-13                0   2   0   0   2   0   2   2   2   0   0   0   2   0   0   2   0   0   2   2   2   2   0   0   0   0   2   0   0   0   0   2   0   0   0   0   2   2   2   0   0   0   0   0   0   0   2   2   2   0   0   2   2   0   0   2   2   2   0   0   2   2   0   0   2   0   2   2   2   0   2   0   2   0   0   2   0   0   0   0   2   2   0   2   2   2   2   0   0   0   0   2   0   2   2   0   2   2   0   0   2   0   0   0   0   2   0   2   0   0   2   2   2   2   2   2   0   2   0   2   0   0   2   0   0   0   2   2   2   2   2   0   0   0   2   0   2   0   0   2   0   0   2   0   2   0   0   2   0   2   0   2   2   2   0   0   2   2   2   2   0   2   0   0   0   2   0   0   0   0   0   2   0   0   2   2   0   0   0   2   2   2   0   0   0   2   0   2   2   2   0   2   0   2   0   0   2   0   2   0
 MK-5-14                0   2   0   0   2   0   0   2   2   0   0   0   2   0   0   2   0   2   2   2   2   2   0   0   0   0   2   2   0   0   0   2   2   0   0   0   2   2   2   2   0   0   0   0   0   0   0   2   0   2   0   2   0   0   0   2   2   2   0   0   2   2   0   0   2   0   2   2   2   0   2   0   2   0   0   2   0   0   0   0   0   2   0   2   2   2   2   0   0   0   0   2   0   2   2   2   0   2   2   2   2   0   0   0   0   0   2   2   0   0   2   2   2   2   2   2   0   2   0   2   0   0   2   0   0   0   2   2   2   2   2   0   0   0   2   0   2   0   0   2   0   0   2   0   2   0   0   2   0   2   0   2   2   0   0   2   2   2   2   2   0   2   0   0   0   2   0   0   0   0   0   2   0   0   2   0   0   0   0   2   2   2   0   0   0   2   0   2   2   2   0   2   0   2   0   0   2   0   2   0
 MK-5-15                2   0   0   0   2   0   0   2   2   0   0   0   2   0   0   2   0   2   2   2   2   2   0   0   0   0   2   2   0   0   0   2   2   2   0   0   2   2   2   2   0   0   0   0   0   0   0   2   0   2   0   2   0   0   0   2   2   2   0   0   2   2   0   0   2   0   2   2   2   2   2   0   2   0   0   0   0   0   0   0   2   2   0   2   2   2   0   0   0   0   0   2   0   2   2   2   0   2   2   2   2   0   0   2   0   0   0   2   0   0   2   2   2   2   2   2   0   2   0   2   0   2   2   0   0   0   2   2   2   2   2   0   0   0   2   0   2   0   0   2   0   2   0   0   2   0   0   2   0   2   0   2   2   0   0   2   0   0   2   2   0   2   0   0   0   2   0   0   0   0   0   0   0   2   0   2   0   0   0   2   2   2   0   0   0   2   0   0   2   2   0   2   0   2   0   0   0   0   2   0
 MK-5-16                2   0   0   0   2   2   0   2   2   0   0   2   2   0   0   2   0   2   2   2   2   2   0   0   2   0   2   0   0   0   0   2   2   2   2   0   2   2   2   2   0   0   0   0   0   0   0   2   2   2   0   2   0   0   0   2   2   0   0   0   2   2   0   0   2   0   2   0   2   2   2   0   2   2   0   0   0   0   0   0   2   0   0   2   2   2   0   0   0   0   0   2   0   2   2   2   0   2   2   2   2   0   0   2   0   0   0   2   0   0   2   2   2   2   2   2   0   2   0   2   0   2   2   0   0   0   2   2   2   2   2   0   0   0   2   0   2   0   0   2   0   2   0   0   2   0   0   0   0   2   0   2   2   0   0   2   2   0   2   2   2   2   0   0   2   2   0   0   2   0   0   0   2   2   0   2   0   0   0   2   2   2   0   0   0   2   0   2   2   2   2   2   0   2   0   0   0   2   0   0
 MK-6-1                 2   0   0   0   0   2   0   0   0   2   2   0   0   2   0   0   0   0   2   2   2   2   2   0   2   2   0   2   2   2   0   2   0   0   0   2   2   0   0   2   2   2   2   2   0   0   2   0   0   0   2   2   0   2   0   2   2   2   2   0   0   0   0   0   0   0   0   0   0   2   2   2   2   0   0   2   2   0   0   0   2   0   2   0   0   0   0   0   2   0   0   2   2   2   2   2   2   0   2   2   2   0   2   2   0   2   2   0   0   2   0   0   2   2   0   2   2   2   0   0   2   0   0   2   0   0   0   2   0   0   0   2   2   0   2   0   0   0   2   2   0   2   2   2   0   2   2   2   2   2   0   2   2   2   2   0   2   2   2   2   2   2   2   2   0   2   2   2   2   0   0   0   0   0   0   0   2   0   0   0   0   2   0   2   2   0   2   0   2   0   2   0   0   0   0   0   2   0   2   0
 MK-6-2                 2   0   2   0   0   2   0   0   0   0   2   0   0   2   2   0   0   2   0   2   0   2   2   0   2   2   0   2   2   2   0   2   0   0   0   2   2   0   0   0   2   2   2   2   0   0   2   2   0   2   0   2   0   2   0   2   2   2   2   0   0   2   2   0   2   0   0   0   0   2   0   2   2   0   2   2   2   2   0   0   2   0   2   0   0   0   0   0   2   0   2   2   2   2   2   0   2   0   2   0   2   0   0   2   0   2   2   0   0   2   0   0   2   0   2   2   2   2   0   0   2   0   0   2   2   0   0   2   0   0   0   2   0   0   2   0   0   0   2   2   0   2   2   2   0   2   2   0   2   0   0   2   2   2   2   0   2   2   2   2   2   2   2   2   2   2   2   0   2   0   0   0   0   0   0   0   2   0   0   0   0   2   0   0   0   0   2   0   2   0   2   0   0   0   0   0   2   0   2   2
 MK-6-3                 2   0   0   0   0   2   0   0   0   2   2   0   0   2   2   0   0   2   0   2   0   0   2   0   2   2   0   2   2   2   2   2   0   0   0   2   2   2   0   0   2   2   2   2   0   0   2   2   0   2   2   2   0   2   0   2   2   2   2   0   0   2   2   2   2   0   0   0   2   2   0   2   2   0   2   2   2   2   0   0   2   0   2   0   2   0   0   0   0   0   2   2   0   2   2   0   2   0   2   0   2   0   0   2   0   2   2   0   0   2   0   0   0   0   0   2   2   2   0   0   2   0   0   2   2   0   0   2   0   0   0   2   0   0   0   0   0   0   2   2   0   0   2   2   0   2   2   0   2   0   0   2   2   0   2   0   2   2   2   2   2   2   2   2   2   2   0   0   2   0   0   0   0   2   0   0   2   0   0   0   0   2   0   0   0   0   0   0   2   0   2   0   0   0   0   0   2   0   2   2
 MK-6-4                 2   0   0   0   0   2   2   0   0   2   2   0   0   0   2   0   0   2   0   2   0   0   2   0   2   0   0   2   2   2   2   0   0   0   0   2   2   2   0   0   2   2   2   2   2   0   0   2   0   2   2   0   2   2   0   2   2   2   0   0   0   2   2   2   2   0   0   0   0   2   0   2   2   0   2   2   2   2   2   0   2   0   2   0   2   2   0   0   0   0   2   0   0   2   2   0   2   0   2   0   2   0   0   2   0   2   2   0   0   2   0   0   0   0   0   2   2   2   0   0   2   0   0   2   2   0   0   2   2   2   0   2   0   0   0   2   0   0   2   2   0   0   2   2   0   2   2   0   2   0   0   2   2   0   2   0   2   2   2   2   2   2   2   2   2   2   0   0   2   2   0   0   0   2   2   0   2   0   0   0   0   2   0   0   0   0   2   0   2   0   2   0   0   0   0   0   2   0   2   2
 MK-6-5                 2   0   0   0   0   0   2   0   0   2   2   0   2   0   2   0   0   0   2   2   0   2   2   0   2   0   0   2   2   2   2   0   0   0   0   2   2   2   0   0   0   2   2   2   2   0   0   2   2   2   2   0   2   2   2   2   2   2   0   0   0   2   2   2   2   0   0   0   0   2   0   2   2   0   2   2   2   2   0   0   2   0   2   0   2   2   2   0   0   0   2   0   0   2   2   0   2   0   2   0   2   0   0   2   2   2   2   0   0   2   0   0   0   0   0   2   2   2   0   0   2   0   0   2   2   0   0   2   2   2   0   2   0   0   0   2   0   0   2   2   0   0   2   2   0   2   2   0   2   0   0   2   2   2   2   2   2   2   2   2   2   2   2   0   2   0   2   0   2   2   0   0   0   2   2   0   2   0   0   0   2   0   0   0   0   0   2   0   2   0   2   0   0   0   0   0   2   0   2   0
 MK-6-6                 2   0   0   0   0   0   2   0   0   2   2   0   2   0   2   0   0   0   2   2   0   0   2   0   2   0   0   2   0   2   2   0   0   0   0   2   2   2   0   0   0   2   0   2   2   0   0   2   2   2   2   0   2   2   2   2   2   2   0   2   0   2   2   2   2   0   0   0   0   2   0   2   2   0   2   2   2   2   0   0   2   0   2   0   2   2   2   0   0   0   2   0   0   2   2   0   2   0   2   0   2   0   0   2   2   2   2   0   0   2   0   0   2   0   0   2   2   2   0   0   2   0   0   2   2   0   0   2   2   2   0   2   0   0   0   2   2   2   2   2   0   0   2   2   0   2   2   0   2   0   0   2   2   2   2   0   2   0   2   2   2   2   2   2   0   0   2   0   2   2   0   0   0   2   2   0   2   0   0   0   2   0   0   0   0   2   2   0   2   0   2   0   0   0   0   0   2   0   2   0
 MK-6-7                 0   0   0   0   0   2   0   0   0   2   2   0   2   0   2   2   0   0   2   2   0   0   2   0   2   0   0   2   0   2   2   0   0   0   0   2   2   2   0   0   2   2   0   2   2   0   0   2   2   2   2   0   2   2   2   2   2   2   0   0   0   2   2   2   2   0   2   0   0   2   0   2   2   0   2   2   2   2   0   0   2   0   2   0   2   2   2   0   0   0   2   0   0   2   0   0   2   0   0   0   2   0   0   2   2   2   2   0   0   2   0   0   2   0   0   2   2   2   0   0   2   0   0   2   2   0   0   0   2   2   0   2   0   0   0   2   2   2   2   2   0   0   2   2   0   2   2   0   2   0   0   2   2   0   2   2   2   0   2   2   2   2   2   2   0   0   2   0   2   0   0   0   0   2   2   2   2   0   0   0   2   0   0   0   0   2   2   0   2   0   2   0   0   0   0   0   2   2   2   0
 MK-6-8                 0   0   0   0   0   2   0   0   2   0   0   0   2   0   2   2   0   0   2   2   0   0   2   0   2   0   0   2   0   2   2   0   0   0   0   2   2   2   0   0   2   2   0   2   0   0   0   2   2   2   2   0   2   2   2   0   2   2   0   0   0   2   2   2   2   0   0   0   0   2   0   2   2   0   2   0   2   2   0   0   0   0   2   0   2   2   2   0   0   0   2   0   0   2   0   0   2   0   0   0   2   0   0   2   2   0   2   0   0   2   2   0   2   0   0   2   2   2   0   0   2   0   0   2   2   0   0   2   0   2   0   2   2   0   2   2   2   2   2   2   0   0   0   0   0   2   2   0   2   0   0   2   2   0   2   2   2   2   2   2   2   2   2   2   2   0   2   0   2   0   0   0   0   2   2   2   2   0   0   0   2   0   0   0   0   0   2   0   2   0   2   2   0   0   0   0   2   2   2   0
 MK-6-9                 0   0   0   0   0   2   0   0   0   0   0   0   2   0   2   2   0   0   2   2   0   2   2   0   2   0   0   2   0   2   2   0   2   0   0   2   2   2   0   0   2   2   0   2   0   0   0   2   2   2   2   2   0   2   2   0   2   2   0   0   0   2   2   0   2   0   0   0   0   2   0   2   2   0   2   0   2   0   0   0   2   0   2   0   0   2   2   0   0   0   2   0   0   2   0   2   0   0   0   0   2   2   0   2   2   0   2   0   0   2   2   0   2   0   0   2   2   2   0   0   2   0   0   2   2   0   0   2   0   2   0   2   0   0   2   2   2   2   2   2   0   0   0   0   0   0   2   0   2   0   0   2   2   0   2   2   2   2   0   2   2   2   2   2   2   0   2   0   0   0   0   0   0   0   2   2   0   0   0   0   0   0   0   0   0   0   2   0   2   0   2   2   0   0   0   0   2   2   2   0
 MK-6-10                0   0   2   2   0   0   0   0   0   2   0   0   0   0   2   2   0   0   2   2   0   2   2   0   2   0   0   2   0   2   2   0   2   0   0   2   2   2   0   0   2   2   0   2   0   0   2   2   2   2   2   2   0   2   2   0   2   2   0   0   0   2   2   0   2   0   0   0   0   2   0   2   2   0   0   0   2   0   2   0   2   0   2   0   2   2   2   0   0   2   2   0   0   2   0   2   2   0   0   0   2   2   0   2   2   0   2   2   0   2   2   0   2   0   0   2   2   0   0   0   0   0   0   2   2   0   2   2   0   2   0   0   0   0   2   2   0   2   2   2   0   0   2   0   0   0   2   0   2   0   0   2   2   0   2   2   2   2   0   2   2   2   2   2   0   0   2   2   0   0   0   2   0   0   2   2   0   0   2   0   0   0   0   2   2   0   2   0   2   0   2   0   0   0   0   0   2   2   2   0
 MK-6-11                2   0   0   2   0   0   0   0   0   2   0   0   0   0   2   2   2   0   2   2   0   2   0   0   2   0   0   2   2   2   2   0   2   0   0   0   2   2   0   0   2   2   0   2   0   0   0   2   2   2   2   2   0   2   2   0   2   0   0   0   0   2   2   0   2   2   0   0   0   2   0   2   2   0   0   0   2   2   2   0   2   0   2   0   2   0   2   0   0   2   2   0   0   2   0   2   2   0   0   0   2   2   0   2   2   0   2   2   0   2   2   0   2   0   0   2   2   0   0   0   0   0   0   0   2   0   2   2   2   2   0   0   2   0   2   2   0   2   2   2   0   0   2   2   0   0   2   0   0   0   0   0   2   0   0   2   0   2   0   2   2   2   2   2   0   0   2   2   0   0   0   2   2   0   2   2   0   0   2   0   0   0   0   2   0   0   2   0   0   0   2   0   0   0   0   0   2   2   2   0
 MK-6-12                2   0   0   2   0   0   0   0   0   2   0   0   0   0   2   2   2   0   2   2   0   2   0   0   2   0   0   2   2   2   2   0   2   0   0   0   2   2   0   0   2   2   0   2   0   0   0   2   2   2   2   2   0   2   2   2   2   0   0   0   2   2   0   0   0   2   0   0   0   2   0   2   2   0   0   0   2   2   2   0   2   0   2   0   2   0   2   0   0   0   2   0   0   2   0   2   2   0   0   0   2   2   2   2   2   0   2   2   0   2   2   2   2   0   0   2   2   0   0   0   0   0   0   0   2   0   2   2   2   2   0   0   2   0   2   2   0   0   2   0   0   0   2   2   0   0   2   0   0   0   0   0   2   0   0   2   2   2   0   2   2   2   2   2   0   0   2   2   0   0   0   2   2   0   2   2   0   0   2   0   0   0   0   0   0   0   2   0   0   2   2   0   0   0   0   0   2   2   2   0
 MK-6-13                2   0   0   2   2   0   2   0   0   2   0   0   0   0   0   2   0   0   2   2   0   2   0   0   2   0   2   2   2   0   2   0   2   2   0   0   2   2   0   0   2   2   2   2   0   0   0   2   2   2   2   2   0   2   2   2   0   0   0   2   2   0   0   0   0   2   0   0   0   2   0   2   2   0   0   0   0   2   2   0   2   0   2   0   2   0   2   0   0   0   2   2   0   2   0   0   2   0   2   0   2   2   2   2   2   0   2   2   0   0   2   0   2   0   0   2   2   0   0   2   0   2   2   0   2   0   2   2   2   2   0   0   2   0   2   2   0   0   2   0   0   0   2   2   0   0   2   0   0   2   0   0   2   0   0   2   2   2   2   2   2   2   2   2   0   0   2   2   0   0   0   2   2   0   2   2   0   0   2   0   0   0   0   0   0   0   2   0   0   2   2   0   0   0   0   0   2   2   2   0
 MK-6-14                2   0   0   0   2   0   2   0   0   2   0   0   0   0   0   2   0   0   2   2   2   2   0   0   2   0   2   2   2   2   2   0   2   2   0   0   2   2   0   0   2   2   2   2   0   0   0   0   2   0   0   0   2   2   2   2   0   0   0   2   2   0   0   2   0   2   0   0   0   2   0   2   2   0   0   0   0   2   2   0   2   0   2   0   2   0   2   0   0   2   2   2   0   2   0   0   2   0   2   0   2   2   2   2   2   0   2   2   2   0   2   0   2   0   0   2   2   0   0   2   0   2   2   0   2   0   2   0   2   0   0   0   2   0   0   2   2   0   2   0   2   0   2   2   0   0   0   0   0   2   0   0   2   0   0   2   2   2   2   2   2   2   2   2   0   0   2   2   0   2   0   0   2   0   0   2   0   0   2   0   0   0   0   0   0   0   2   0   0   0   2   0   2   0   0   0   2   2   2   0
 MK-6-15                2   2   0   0   2   2   2   0   0   2   0   0   0   0   2   0   2   0   2   2   2   2   0   2   0   0   2   2   2   2   2   0   0   2   0   0   2   2   2   0   2   2   0   2   0   0   0   0   2   0   0   0   2   2   2   2   0   0   0   2   2   2   0   2   0   2   2   0   0   2   0   0   0   0   0   0   0   0   2   0   2   0   2   0   2   0   2   0   0   2   2   2   0   2   0   0   2   0   2   2   2   2   2   2   2   0   2   2   2   0   2   0   2   0   0   2   2   0   0   2   0   2   2   0   2   0   2   0   2   0   0   0   2   0   0   2   2   0   2   0   2   0   2   2   0   0   0   0   0   2   0   0   2   0   0   2   2   2   0   2   2   2   2   2   0   0   2   2   0   2   0   2   2   0   0   2   0   0   0   0   0   0   0   0   0   0   2   0   0   0   2   0   2   0   0   0   2   2   2   0
 MK-6-16                2   2   2   0   2   2   2   2   0   2   0   2   0   0   2   0   2   0   2   2   2   2   0   2   0   0   0   2   2   2   2   0   0   2   0   0   2   2   0   0   2   2   0   2   0   0   0   0   2   0   0   0   2   2   2   2   0   2   0   2   2   0   2   2   0   2   2   0   0   2   2   0   0   0   0   0   0   0   2   0   0   0   2   0   2   0   2   0   0   2   2   2   0   2   2   0   2   0   2   2   2   2   2   2   0   0   2   2   0   2   2   0   2   0   0   2   2   0   0   2   0   2   2   0   2   0   2   0   2   0   2   0   2   0   0   2   2   0   2   0   2   0   2   0   0   0   0   0   0   2   0   0   2   0   0   2   0   2   0   2   2   2   2   2   0   0   2   2   0   2   0   2   2   0   0   2   0   0   0   0   0   0   0   2   0   0   2   0   0   0   2   0   2   2   0   0   2   2   2   0
 
!****************************************** Phenotypic Data **********************************************************
!-100.0 is resevred for missing phenotype
SimulatedTrait1        16.4284   13.4404   16.0045   12.1245   15.0076   15.3838   14.2793   13.9248   16.1573   13.7915   13.5747   14.1023   15.2288   15.8349   12.8209   15.9701   15.5239   15.9701   13.2622   16.3947   16.0153   14.6228   16.3906   15.2421   16.6554   14.6941   14.5309   15.2135   15.2726   14.7881   14.8921   14.9194   13.2461   14.4387   15.0090   15.4441   16.3614   15.5632   15.4939   14.7910   15.8372   13.8315   15.4231   15.7370   14.8296   12.7613   16.1672   16.6036   15.6026   13.9665   16.3646   15.5466   15.4109   15.1858   16.0067   13.1472   15.3677   13.3901   16.4700   17.4137   15.5122   14.4228   16.7356   16.4127   14.9760   15.9241   13.3753   14.3532   15.7475   16.2721   13.8812   14.5716   13.2168   13.4742   15.1405   13.7821   16.3079   15.5240   13.9456   17.1321   13.0986   14.5870   15.3466   13.0875   14.6557   16.0517   13.5615   15.0931   16.2178   13.5177   16.9583   12.8728   16.1434   14.9944   15.8907   13.9365   14.3145   17.4429   17.4874   13.8414   13.1913   13.1920   15.4443   14.5173   17.0519   13.9925   16.8560   13.3285   14.6149   13.8553   16.4000   15.9019   15.1063   13.8475   15.8783   14.7344   14.0346   13.6601   13.3711   14.0372   13.5707   15.3367   14.3795   15.3993   14.3320   12.7823   14.4165   17.1342   15.5111   15.7650   13.7628   16.3561   13.1029   15.9072   13.0653   14.2980   14.6792   15.6328   15.0067   15.3247   13.9176   14.7945   16.6785   18.0426   16.6527   14.2298   16.7411   17.6083   16.2762   13.5991   15.3572   16.0393   14.4462   15.3050   15.5384   13.7079   13.8113   14.7655   14.5655   15.2529   13.0416   17.9240   15.3928   15.5193   12.8225   17.6556   15.3543   14.4568   14.5289   16.0788   14.4677   16.1113   13.7385   14.5311   14.6104   15.8496   15.5877   17.3948   17.3462   16.2029   16.3806   16.1715   14.2623   16.1917   12.7391   12.8993   15.2916   16.2549   15.8640   14.2702   13.9073   14.5520   15.2757   15.5568   17.4004   14.3844   14.4829   16.1240   15.1479   13.6810
SimulatedTrait2        10.0584    9.4883    8.9459   10.3268    9.7725    9.9221    9.8005   10.1179    9.4456   10.9673   10.4903   10.9450    9.9057   10.6994   10.7690    9.8919    9.1809    9.4086    9.9749    9.4627    9.0324   10.2442   10.6363   10.3654    9.2567    9.4904    9.9510   10.0934    8.8453   10.2804   10.4518    8.3405    8.6950    8.4208   11.6826   10.4376    9.3435    8.9611    9.3680   10.9565    9.9165   10.5482    9.8646   10.4721   10.8367    9.6889    9.8620    9.2392    9.4040   10.7471   11.3555    9.4152   10.0776   10.1838   10.2763   10.6883    9.3967   10.5713   10.9373    9.3747    9.9488   10.6672    8.6250   10.6462    9.1943   10.2824   11.0196   10.6359    9.2580   10.2251   10.4314   10.1516   10.0772   10.1840   10.3736   10.2442    9.8116   10.1145    9.8853    8.8716   11.3690   10.4532    9.0067   10.2260    9.8791    8.8554   10.4646   10.7475    9.7713    9.5586    9.8004   10.7320    9.1054    9.0864   11.0807   10.2987   10.0195    9.3738    8.8741   10.4514   10.2750   11.2907    8.7656    9.8062    8.6629   10.0348    9.2806   10.3751    8.5890   11.0982    9.6220    9.3714    9.6192   10.0203   10.1516   10.5080   10.1550   10.6388   10.3880   10.0560   11.1230    9.3582   10.8211    9.6635    9.8504   11.3334    9.4247   10.0866    8.9630    9.3517   10.5450    9.2440   10.8096   10.6428   10.3381   10.9932    8.9745   10.6811    9.6729   11.5005   10.7414   10.8706    9.9301    9.0667    9.3265   10.0905    9.3333    9.0393    9.9537   10.1560   10.0427    9.0105   10.4461   10.5409    9.3661    9.5328   10.5292    9.2145    9.6197    9.6873    9.7435    9.5619    9.9819   11.1182   10.3769    9.2409    9.2280   11.7881   11.1609    9.6749    9.5482   11.1220   10.4014    9.8199   10.7490   10.5985   10.4427    9.3215    9.3411    9.2757    8.3087    9.7352    9.5260    9.8978   10.6274   10.1642    9.1929    9.7434    9.3502   10.3725   10.0580   10.6267   10.7291    9.4977    9.5312    9.3655   10.7347    9.6229    9.1540   10.3428
 
