# Supplementary material for: Inclusive Composite Interval Mapping of QTL by Environment Interactions in Biparental Populations
Source: PLoS One. 2015 Jul 10;10(7):e0132414. doi: 10.1371/journal.pone.0132414 (PMC4498613; doi:10.1371/journal.pone.0132414)
Supplement: S5 File — (ZIP) [file pone.0132414.s005.zip › H=0.5/L1/run_00060.met]

!**********************Note: lines staring with "!" are remarks and will be ignored in the program********************
!*********************************General Information**********************************
!Assuming F1 = P1 x P2, populations available in QTL IciMapping are: 
!  1, P1BC1F1 = P1 x F1, the first backcrossing where P1 is used as the recurrent parent;
!  2, P2BC1F1 = P2 x F1, the first backcrossing where P2 is used as the recurrent parent;
!  3, F1DH, F1-derived doubled haploids; 
!  4, RIL or F1RIL, recombination inbred lines through the repeated selfing of F1;
!  5, P1BC1RIL, recombination inbred lines through the repeated selfing of P1BC1F1;
!  6, P2BC1RIL, recombination inbred lines through the repeated selfing of P2BC1F1;
!  7, F2, the selfing generation of F1;
!  8, F3, the selfing generation of F2;
!  9, P1BC2F1, the second backcrossing where P1 is used as the recurrent parent; 
! 10, P2BC2F1, the second backcrossing where P2 is used as the recurrent parent;
! 11, P1BC2RIL, recombination inred lines through the repeated selfing of P1BC2F1; 
! 12, P2BC2RIL, recombination inred lines through the repeated selfing of P2BC2F1; 
! 13, P1BC1F2, the selfing generation of P1BC1F1; 
! 14, P2BC1F2, the selfing generation of P2BC1F1; 
! 15, P1BC2F2, the selfing generation of P1BC2F1; 
! 16, P2BC2F2, the selfing generation of P2BC2F1; 
! 17, P1BC1DH, P1BC1F1-derived doubled haploids; 
! 18, P2BC1DH, P2BC1F1-derived doubled haploids; 
! 19, P1BC2DH, P1BC2F1-derived doubled haploids; 
! 20, P2BC2DH, P2BC2F1-derived doubled haploids; 
   3      !Mapping Population (see remarks above)
   2      !Mapping Function (1 for Kosambi; 2 for Haldane; 3 for Morgan)
   2      !Marker Space Type (1 for intervals; 2 for positions)
   1      !Marker Space Unit(1 for centiMorgans; 2 for Morgan)
   6      !Number of Chromosomes (or Linkage Groups)
 200      !Size of the mapping population
   2      !Number of environments
 
!***************************************** Chromosomes and Linkage Maps **********************************************
!Chromosome                 NumMarkers
-CH1                        16
-CH2                        16
-CH3                        16
-CH4                        16
-CH5                        16
-CH6                        16
!Linkage map (Marker name followed by position or the interval length)
 MK-1-1                1     0.000
 MK-1-2                1    10.000
 MK-1-3                1    20.000
 MK-1-4                1    30.000
 MK-1-5                1    40.000
 MK-1-6                1    50.000
 MK-1-7                1    60.000
 MK-1-8                1    70.000
 MK-1-9                1    80.000
 MK-1-10               1    90.000
 MK-1-11               1   100.000
 MK-1-12               1   110.000
 MK-1-13               1   120.000
 MK-1-14               1   130.000
 MK-1-15               1   140.000
 MK-1-16               1   150.000
 MK-2-1                2     0.000
 MK-2-2                2    10.000
 MK-2-3                2    20.000
 MK-2-4                2    30.000
 MK-2-5                2    40.000
 MK-2-6                2    50.000
 MK-2-7                2    60.000
 MK-2-8                2    70.000
 MK-2-9                2    80.000
 MK-2-10               2    90.000
 MK-2-11               2   100.000
 MK-2-12               2   110.000
 MK-2-13               2   120.000
 MK-2-14               2   130.000
 MK-2-15               2   140.000
 MK-2-16               2   150.000
 MK-3-1                3     0.000
 MK-3-2                3    10.000
 MK-3-3                3    20.000
 MK-3-4                3    30.000
 MK-3-5                3    40.000
 MK-3-6                3    50.000
 MK-3-7                3    60.000
 MK-3-8                3    70.000
 MK-3-9                3    80.000
 MK-3-10               3    90.000
 MK-3-11               3   100.000
 MK-3-12               3   110.000
 MK-3-13               3   120.000
 MK-3-14               3   130.000
 MK-3-15               3   140.000
 MK-3-16               3   150.000
 MK-4-1                4     0.000
 MK-4-2                4    10.000
 MK-4-3                4    20.000
 MK-4-4                4    30.000
 MK-4-5                4    40.000
 MK-4-6                4    50.000
 MK-4-7                4    60.000
 MK-4-8                4    70.000
 MK-4-9                4    80.000
 MK-4-10               4    90.000
 MK-4-11               4   100.000
 MK-4-12               4   110.000
 MK-4-13               4   120.000
 MK-4-14               4   130.000
 MK-4-15               4   140.000
 MK-4-16               4   150.000
 MK-5-1                5     0.000
 MK-5-2                5    10.000
 MK-5-3                5    20.000
 MK-5-4                5    30.000
 MK-5-5                5    40.000
 MK-5-6                5    50.000
 MK-5-7                5    60.000
 MK-5-8                5    70.000
 MK-5-9                5    80.000
 MK-5-10               5    90.000
 MK-5-11               5   100.000
 MK-5-12               5   110.000
 MK-5-13               5   120.000
 MK-5-14               5   130.000
 MK-5-15               5   140.000
 MK-5-16               5   150.000
 MK-6-1                6     0.000
 MK-6-2                6    10.000
 MK-6-3                6    20.000
 MK-6-4                6    30.000
 MK-6-5                6    40.000
 MK-6-6                6    50.000
 MK-6-7                6    60.000
 MK-6-8                6    70.000
 MK-6-9                6    80.000
 MK-6-10               6    90.000
 MK-6-11               6   100.000
 MK-6-12               6   110.000
 MK-6-13               6   120.000
 MK-6-14               6   130.000
 MK-6-15               6   140.000
 MK-6-16               6   150.000
!*********************************** Marker Types ********************************************************************
!Co-dominant marker: When heterozygote F1 is present, P1 is coded as 2, F1 is coded as 1, and P2 is coded as 0; Otherwise, P1 is coded as 2, and P2 is coded as 0. 
!Dominant marker: When heterozygote F1 is present, P1 and F1 are coded as 12, and P2 is coded as 0; Otherwise, P1 is coded as 2, and P2 is coded as 0.  
!Recessive markers: When heterozygote F1 is present, P1 is coded as 2, and F1 and P2 are coded as 10; Otherwise, P1 is coded as 2, and P2 is coded as 0. 
!Missing marker is coded as -1. 
 MK-1-1                 2   0   0   0   2   2   0   2   2   2   2   2   0   2   0   0   2   2   2   2   2   0   0   2   2   2   0   0   2   0   0   0   0   0   0   0   2   0   0   2   0   2   0   2   2   0   0   0   0   2   2   2   2   2   0   0   0   0   2   2   2   0   0   2   2   0   0   2   0   0   0   2   0   0   2   2   2   2   0   0   2   0   2   2   0   2   2   0   2   0   2   0   0   0   0   2   0   2   2   2   0   2   0   2   0   2   0   0   2   0   2   2   0   2   0   2   0   0   2   0   2   0   2   0   2   0   0   0   2   2   0   2   2   0   2   2   0   0   2   0   0   0   2   2   0   0   2   2   2   2   2   2   2   0   2   2   2   2   2   0   0   0   2   2   2   2   0   2   0   0   0   2   2   2   0   0   2   2   0   0   2   2   0   0   0   0   0   2   2   2   0   2   0   0   0   2   2   0   0   0
 MK-1-2                 2   0   0   0   2   2   0   2   2   0   2   0   0   2   0   0   2   2   2   2   2   2   0   2   2   2   0   0   2   0   0   0   0   0   0   0   2   2   0   2   0   2   0   2   2   0   2   0   0   2   2   2   2   0   0   0   0   0   2   2   2   0   0   2   2   2   2   2   2   0   0   2   0   0   2   0   0   2   0   0   2   0   2   2   0   2   2   0   0   0   2   0   0   0   0   2   0   2   2   2   0   2   0   2   0   2   0   0   2   0   0   2   0   2   0   2   0   0   2   0   2   0   2   0   2   0   0   0   2   2   2   2   2   0   2   2   0   0   0   2   0   0   2   2   0   0   2   2   2   2   2   2   2   0   2   2   0   0   2   0   0   0   2   2   2   2   0   2   0   0   0   2   2   2   0   0   2   2   2   0   2   0   2   0   2   0   0   2   2   2   0   2   0   0   0   2   2   0   0   0
 MK-1-3                 2   0   0   0   2   2   0   2   2   0   2   0   0   0   0   2   2   2   2   2   2   2   0   2   2   2   0   0   0   0   0   0   0   0   2   0   2   2   0   2   0   2   0   2   2   0   2   0   0   2   2   2   2   0   0   2   0   0   2   2   2   2   0   2   2   2   2   2   2   0   0   2   0   0   0   0   0   0   0   0   2   0   2   2   0   2   2   0   0   0   2   0   0   0   0   2   0   2   2   2   0   2   0   0   0   2   0   0   2   0   0   2   0   2   0   2   0   0   2   0   2   0   2   0   2   0   2   0   2   2   2   2   2   0   2   2   0   0   0   2   0   0   2   2   0   0   0   2   2   2   2   2   2   0   2   2   0   2   2   0   0   0   2   2   2   2   0   2   0   0   0   2   2   2   0   0   2   2   2   0   2   0   2   0   2   0   0   2   2   2   0   2   0   0   0   2   2   0   0   2
 MK-1-4                 2   2   0   0   2   2   0   2   2   0   2   0   0   0   0   2   0   2   2   2   2   2   0   2   2   2   0   0   0   0   0   0   0   0   2   0   2   2   0   2   0   2   0   2   2   0   2   0   0   2   2   2   2   0   0   2   0   0   2   2   0   2   0   2   2   2   2   2   2   0   2   2   0   0   0   0   0   0   0   0   2   2   0   2   0   2   2   0   0   0   0   0   0   0   2   2   0   2   2   0   0   2   0   0   0   2   0   0   2   0   0   2   0   2   0   2   0   0   2   2   2   0   2   0   2   0   2   0   2   2   2   2   2   0   2   2   0   0   0   2   0   0   2   2   0   0   0   2   2   2   2   2   2   0   0   2   0   0   2   0   0   0   2   2   2   2   2   2   0   0   0   2   2   2   0   2   2   2   2   0   2   2   2   0   2   0   0   2   0   2   0   2   0   0   0   2   2   0   0   0
 MK-1-5                 2   2   0   0   2   2   0   2   2   0   2   0   0   0   2   2   0   2   2   2   2   2   0   2   0   2   2   0   0   0   0   0   0   0   2   0   2   2   0   2   0   2   0   2   2   0   2   2   0   2   2   2   2   0   0   2   2   0   2   2   0   2   0   2   2   2   2   2   2   0   2   2   0   0   0   0   0   0   0   0   2   2   0   2   0   2   0   0   0   0   0   0   0   0   2   2   0   2   2   0   0   2   0   0   0   2   0   0   2   0   0   2   2   2   0   2   2   2   2   2   2   0   2   0   2   0   2   0   2   2   2   2   2   0   2   2   0   0   0   2   0   0   0   2   0   0   0   0   2   2   2   2   2   0   2   2   0   0   2   0   0   0   2   2   2   2   2   0   2   0   0   0   2   0   0   2   2   2   2   0   2   2   2   0   2   0   0   2   0   2   0   2   2   0   2   2   2   0   0   0
 MK-1-6                 2   2   0   0   2   2   0   2   2   0   2   0   0   0   2   2   0   2   2   2   2   2   0   2   2   2   2   0   0   0   0   0   0   0   2   0   2   2   0   2   0   2   2   2   2   0   2   2   2   2   2   2   2   0   0   2   2   0   2   2   0   2   0   2   2   2   2   2   2   0   2   2   0   0   0   0   0   0   2   0   2   2   2   2   0   2   0   0   0   0   0   0   0   0   2   2   2   0   0   0   0   2   0   0   0   2   0   0   2   0   0   2   2   2   0   2   2   2   2   2   2   0   2   0   2   0   2   0   2   2   2   2   2   0   2   2   0   0   0   2   0   0   0   0   0   0   0   0   2   2   2   0   0   0   2   2   0   0   2   0   0   0   2   2   2   2   2   0   2   0   0   0   2   2   2   2   2   2   2   0   2   2   2   0   2   0   0   2   0   0   0   2   2   0   2   2   2   2   0   0
 MK-1-7                 2   2   0   0   2   0   0   2   2   0   2   0   0   0   2   2   0   2   2   2   2   2   0   2   0   0   2   0   0   0   0   0   0   0   2   0   2   2   0   2   0   2   2   2   2   0   2   2   2   2   2   2   2   0   0   0   2   0   2   2   0   2   0   2   2   2   2   2   2   0   2   2   0   0   0   0   0   2   2   2   2   2   2   2   0   2   0   0   0   0   0   0   0   0   2   2   2   0   0   0   0   2   0   0   0   2   2   0   2   0   0   2   2   2   0   2   2   2   2   2   0   2   2   0   2   0   2   0   2   2   2   2   2   0   2   2   0   0   0   2   0   0   0   0   0   0   0   0   0   2   2   0   0   0   2   2   0   0   2   0   0   0   2   2   2   0   2   0   0   0   2   0   2   2   2   2   2   0   2   0   2   2   2   0   2   0   0   2   2   0   0   2   2   0   2   2   0   2   0   0
 MK-1-8                 0   2   0   0   2   0   0   2   2   2   2   0   0   0   2   2   0   2   2   2   2   2   0   2   0   0   2   0   0   0   0   0   2   0   2   0   2   2   0   2   0   2   2   2   2   0   2   2   2   2   2   0   2   0   0   0   0   0   2   2   0   2   0   2   2   2   2   2   2   0   2   2   0   0   0   0   0   2   2   2   2   2   2   2   0   2   0   0   0   0   0   0   0   0   0   2   2   0   0   0   0   2   0   0   0   2   0   0   2   0   0   2   2   2   0   2   2   2   2   2   0   2   2   0   0   0   2   0   2   2   2   2   2   0   2   2   0   0   0   2   0   0   0   0   2   2   0   0   0   2   2   0   0   0   2   2   0   2   2   0   0   0   2   2   2   0   2   0   2   0   2   0   0   2   2   2   2   0   2   0   2   2   2   0   2   0   0   2   2   0   0   2   2   0   2   2   0   2   0   0
 MK-1-9                 0   2   0   0   2   0   2   2   2   0   2   0   0   0   2   2   2   2   2   0   0   2   0   2   2   0   2   0   0   0   0   0   2   0   2   0   2   0   0   2   0   2   2   2   2   0   2   2   2   2   2   0   2   0   0   0   0   0   2   2   0   2   0   0   2   2   2   0   2   0   2   2   0   0   0   0   0   2   2   2   2   2   2   2   0   2   0   0   0   2   2   0   0   2   0   2   2   0   0   0   0   2   0   0   0   2   0   0   2   2   0   2   2   2   0   0   2   0   2   0   0   2   2   0   0   0   2   0   2   2   2   2   2   0   2   2   0   0   0   2   0   0   0   0   2   2   0   0   0   2   2   0   0   0   2   2   0   2   2   2   0   0   2   2   2   0   0   0   2   2   2   0   0   2   2   2   2   0   2   0   2   2   2   2   2   0   0   2   2   0   0   2   2   0   2   2   0   2   0   0
 MK-1-10                0   2   0   0   2   0   2   2   2   0   2   0   0   0   2   2   2   2   2   0   0   2   0   2   2   2   2   0   0   0   0   0   2   0   2   2   2   0   0   2   0   2   2   2   2   0   2   2   2   2   2   2   2   0   0   0   0   0   2   2   0   2   0   2   2   2   2   0   2   0   2   2   0   2   0   0   0   2   2   2   0   2   2   2   0   2   0   2   0   2   2   2   0   2   0   2   2   0   0   0   0   2   0   0   2   2   2   0   2   2   0   2   2   2   0   0   2   0   2   0   0   2   2   0   0   0   2   0   0   2   2   2   2   0   2   2   0   0   0   2   0   2   0   0   2   0   0   0   0   2   2   0   0   0   2   2   0   2   2   2   0   0   2   2   2   0   2   0   0   2   2   0   0   2   2   2   0   0   0   0   2   2   2   2   2   0   0   2   2   0   0   2   2   2   2   2   0   2   0   0
 MK-1-11                0   2   0   0   2   0   2   2   0   0   2   0   0   0   2   2   2   2   2   0   0   2   0   2   2   2   2   0   0   0   0   0   2   0   2   2   0   0   2   0   0   2   2   2   2   2   2   2   2   2   2   2   2   0   0   0   0   0   2   2   0   2   0   2   2   0   2   2   2   0   2   2   0   2   0   0   0   2   2   2   0   2   2   2   0   2   0   2   0   2   2   2   0   2   0   2   2   0   0   0   0   2   0   0   2   2   2   0   2   2   0   2   2   2   0   2   0   0   2   0   0   2   2   0   0   0   2   0   2   2   2   2   2   0   2   2   0   0   0   2   0   2   0   0   2   0   0   0   0   2   2   0   0   0   2   2   0   0   2   0   0   2   2   2   2   0   2   0   0   2   2   0   2   2   2   2   0   0   0   0   2   2   2   2   2   0   0   2   2   0   0   2   2   2   2   2   0   2   0   0
 MK-1-12                0   2   0   0   2   0   2   2   2   0   2   0   0   0   2   2   2   2   2   0   0   2   0   2   2   2   2   0   2   0   0   2   2   0   2   2   0   2   2   0   2   2   2   2   2   2   2   2   2   0   2   2   2   0   0   0   0   0   2   2   0   2   0   2   2   0   2   2   2   0   2   2   0   2   0   0   0   2   2   2   0   2   2   2   0   2   0   2   0   2   2   2   0   0   0   0   2   0   0   0   0   2   0   0   2   2   2   2   2   2   0   2   2   2   0   2   0   0   2   0   2   2   2   0   2   0   2   0   2   2   2   2   2   0   2   2   0   0   0   2   2   2   0   0   2   0   0   0   0   2   2   0   0   0   2   2   0   0   2   0   0   2   2   0   2   0   2   0   0   2   2   0   2   2   2   2   0   0   0   0   2   2   2   2   2   0   0   2   2   2   0   2   0   0   2   2   0   2   0   0
 MK-1-13                0   2   0   0   2   0   2   2   2   0   2   0   0   0   2   2   2   2   2   0   0   2   0   2   2   2   2   0   0   0   0   2   2   0   2   0   0   2   0   0   2   2   2   2   2   2   2   2   2   0   2   2   2   0   0   2   2   2   2   2   0   2   0   2   2   0   2   2   2   0   2   2   0   0   0   0   0   2   2   2   0   2   2   2   0   2   0   2   0   2   2   2   2   0   0   0   2   0   0   0   0   2   0   0   2   2   2   2   2   2   0   2   2   0   0   2   0   0   2   0   2   2   2   0   2   0   2   0   2   2   2   2   2   0   2   0   0   0   2   2   2   2   0   0   2   0   0   0   0   0   2   0   0   0   2   2   0   0   2   0   2   2   2   0   2   0   0   0   0   2   0   0   2   2   2   2   0   0   0   0   2   2   2   2   2   0   0   2   2   2   2   2   0   0   2   2   0   2   0   2
 MK-1-14                0   2   0   0   0   0   2   2   2   0   2   0   0   0   2   2   2   2   2   0   0   2   0   2   2   2   2   0   0   0   0   2   2   0   2   0   0   2   0   0   2   2   2   2   0   2   0   2   2   0   2   2   2   0   0   0   0   2   2   2   0   2   2   2   2   0   2   2   2   0   2   2   0   0   0   0   0   2   2   2   0   2   2   2   0   2   0   2   0   2   2   2   2   0   0   0   2   0   0   0   0   2   0   2   2   2   2   2   2   2   0   2   2   0   0   2   0   0   2   2   2   2   2   0   2   0   2   0   2   2   2   2   2   0   2   0   2   0   2   2   0   2   0   0   2   0   2   0   0   0   2   0   0   0   2   2   0   0   2   0   2   0   2   0   2   0   0   0   0   2   0   0   2   2   2   2   2   0   0   0   2   0   2   2   2   0   0   2   2   2   0   2   0   0   2   2   0   2   0   2
 MK-1-15                0   2   0   0   0   0   2   2   2   0   0   0   0   0   0   2   2   2   2   0   0   2   2   2   2   2   2   0   0   0   2   2   2   0   2   0   0   2   0   0   0   2   0   2   0   2   2   2   0   0   2   2   2   0   0   0   0   2   2   2   2   2   2   2   2   0   2   2   2   0   2   2   0   0   0   0   0   2   2   0   0   2   2   2   0   2   0   2   0   2   2   2   0   0   0   0   2   0   0   0   0   2   0   2   2   2   2   2   2   2   2   2   2   0   0   2   0   0   2   2   2   2   2   0   2   0   2   0   2   2   2   2   2   0   2   0   2   0   2   2   0   2   0   0   2   0   2   2   2   0   2   0   2   2   2   2   0   0   2   0   2   0   2   2   2   0   0   0   0   2   0   0   2   2   2   2   2   0   0   0   2   0   2   2   2   0   2   2   2   2   0   2   0   0   2   2   0   2   0   2
 MK-1-16                0   2   0   0   0   0   2   2   2   0   0   0   2   0   0   2   0   2   2   0   0   0   2   2   2   2   2   0   0   0   2   2   2   0   2   0   0   2   2   0   2   2   2   0   0   2   2   2   0   0   2   0   2   0   2   0   0   0   2   2   2   2   2   2   0   0   2   2   2   0   0   2   2   0   0   0   0   2   2   0   0   2   2   2   0   2   0   2   0   2   2   2   0   0   0   0   2   0   0   0   0   0   0   2   0   0   0   2   2   2   2   0   2   0   0   2   0   0   2   2   2   2   2   0   2   0   2   0   0   2   2   2   2   0   2   0   2   0   2   2   0   2   2   0   2   0   2   0   2   0   2   2   2   2   2   2   0   0   2   0   2   0   2   2   2   0   0   0   2   2   0   0   2   2   2   2   2   0   0   0   0   2   2   2   2   0   2   2   2   2   0   2   0   0   2   2   0   0   0   2
 MK-2-1                 2   2   0   2   0   0   0   2   2   0   2   2   0   0   0   2   2   0   2   0   2   0   0   2   2   0   0   0   0   2   0   0   0   2   0   0   0   0   0   0   0   2   0   0   0   2   2   2   2   0   2   2   2   0   0   2   0   0   2   0   0   2   0   0   2   0   2   2   2   2   0   2   2   2   0   0   0   0   2   2   0   2   0   0   2   0   2   0   2   0   0   2   2   2   0   0   0   2   2   2   0   0   0   2   0   2   0   2   0   2   2   2   2   0   2   0   0   0   0   0   2   0   2   0   2   2   0   2   0   2   0   2   0   0   2   2   2   2   2   2   0   2   0   2   0   2   0   2   2   0   0   2   0   2   2   2   0   2   0   0   0   0   2   0   0   0   2   0   0   0   2   0   2   2   2   2   0   2   2   0   0   0   2   2   0   0   0   0   0   0   2   2   2   2   2   2   2   2   2   2
 MK-2-2                 2   2   0   0   0   0   0   2   0   0   2   0   0   0   0   2   2   0   2   0   2   0   0   2   0   0   0   0   0   2   0   0   0   2   0   0   0   2   0   0   2   2   0   0   0   2   2   2   2   2   2   2   0   0   0   2   0   2   2   0   0   2   0   0   0   0   2   2   2   2   0   2   0   2   0   0   2   0   2   2   0   2   0   0   2   0   2   0   2   0   0   2   2   0   0   0   0   2   2   2   0   0   0   2   0   2   0   2   0   0   0   2   2   0   2   0   0   0   0   0   2   0   2   0   0   2   0   2   0   2   0   0   0   0   2   2   2   2   2   2   0   2   0   0   0   2   0   2   2   0   0   2   0   2   2   2   0   2   0   0   0   0   2   0   0   2   2   0   0   0   2   0   2   2   2   2   0   2   0   0   0   0   2   0   0   2   0   2   0   0   2   2   2   2   2   2   2   2   2   2
 MK-2-3                 2   2   0   2   0   0   0   2   0   0   2   0   0   0   0   2   2   0   2   0   2   0   0   2   0   0   0   0   0   2   0   0   0   0   0   0   2   2   2   0   2   2   0   0   0   2   2   0   2   2   2   2   0   0   0   2   0   2   2   0   0   2   0   0   2   0   2   2   2   2   0   2   0   2   0   0   2   0   2   2   0   2   0   2   2   0   2   0   2   0   0   2   2   0   0   0   0   2   2   2   0   0   0   2   0   0   0   2   0   0   0   2   2   0   2   2   0   0   0   0   2   0   0   0   0   2   0   2   0   2   0   0   0   0   2   2   2   0   2   2   0   2   0   0   0   2   0   2   0   0   0   2   0   2   2   2   0   0   0   0   0   0   2   0   0   2   2   0   0   0   2   0   2   2   2   2   0   2   0   0   0   0   2   0   0   2   0   0   0   0   2   0   2   2   2   2   2   2   2   2
 MK-2-4                 2   2   0   2   0   0   0   0   2   0   2   0   0   0   0   2   2   0   2   2   2   0   0   2   0   0   0   0   0   2   0   0   0   0   0   0   2   2   2   0   2   0   0   0   0   2   2   2   2   2   2   2   0   0   0   2   0   2   2   0   0   2   0   0   2   0   2   0   2   2   0   2   0   2   0   0   2   0   2   2   0   2   0   0   2   0   2   0   2   0   0   2   2   0   0   0   0   2   2   2   0   0   0   2   0   0   0   2   0   0   0   0   2   0   2   2   0   0   0   0   2   0   0   0   0   2   2   2   0   2   0   0   0   0   2   0   2   0   2   2   0   2   0   0   0   2   0   2   0   0   0   2   0   2   2   2   0   0   0   0   2   0   2   0   0   2   2   2   0   0   2   0   2   2   2   2   0   2   0   0   0   0   0   0   0   2   0   0   0   0   2   0   2   2   2   2   0   2   2   2
 MK-2-5                 2   2   0   2   0   0   0   0   2   0   2   0   0   2   0   2   2   0   0   2   2   0   0   2   0   0   0   0   0   2   0   0   0   0   0   0   2   2   2   0   2   0   0   0   0   2   2   2   2   0   2   2   0   0   0   2   0   2   2   0   0   2   0   0   2   0   2   0   2   2   0   2   0   2   0   0   2   2   2   2   2   2   0   0   0   0   2   0   0   0   0   2   2   2   0   0   0   2   2   2   0   0   0   2   2   2   0   2   0   0   0   0   2   0   2   2   0   0   0   0   2   0   0   0   0   2   2   2   0   2   0   0   0   0   2   0   2   0   0   2   0   2   0   2   0   2   0   2   0   0   0   2   0   2   2   2   0   0   0   0   2   0   2   0   0   2   0   2   0   0   2   0   0   2   2   2   0   2   0   0   0   0   0   0   0   2   0   0   2   0   2   0   2   2   2   2   0   2   2   2
 MK-2-6                 2   2   0   2   0   0   0   0   0   0   2   0   0   2   0   2   2   2   0   2   2   0   2   2   0   0   0   0   0   2   0   0   0   0   0   0   2   2   2   0   2   0   0   0   0   2   2   2   2   0   2   2   0   0   0   2   0   2   2   0   0   2   0   0   2   0   2   0   2   2   0   2   0   2   0   2   2   2   2   2   2   2   0   0   0   0   2   0   0   0   0   2   0   2   0   0   0   2   2   2   0   0   0   2   2   2   0   2   0   0   0   0   2   0   2   2   0   0   2   0   2   0   0   2   0   2   2   2   0   2   0   0   0   2   2   2   2   0   0   2   0   2   0   2   0   2   0   2   0   0   0   2   0   2   2   2   0   0   0   0   0   0   2   0   0   2   2   0   0   0   0   0   2   2   2   2   0   2   0   0   0   0   0   0   2   2   0   0   2   0   2   0   2   2   2   2   0   2   2   2
 MK-2-7                 2   0   0   2   2   0   0   0   0   0   2   0   0   2   0   2   2   2   0   0   2   0   0   2   0   2   0   0   0   0   0   0   0   0   0   0   2   2   2   0   2   0   0   0   0   2   2   2   2   0   2   2   2   0   2   2   0   2   2   0   0   2   0   0   2   0   2   0   2   2   0   2   0   2   0   2   2   2   2   2   2   2   0   0   0   0   2   0   0   0   0   0   2   2   0   0   0   2   2   2   0   0   0   2   2   0   0   2   0   0   0   0   2   0   2   2   0   0   2   0   2   0   0   0   0   2   2   2   0   2   0   0   2   2   2   0   2   0   0   2   0   0   0   2   2   2   0   2   0   0   0   2   0   2   2   2   0   0   0   0   0   0   2   0   0   2   2   0   0   0   0   0   0   2   0   2   0   2   0   0   0   0   0   0   2   2   0   0   2   0   0   0   2   2   2   2   0   2   2   2
 MK-2-8                 2   0   0   2   2   0   2   0   0   2   2   0   0   2   0   2   2   2   2   0   2   2   0   2   0   0   0   0   0   0   0   2   0   0   0   0   2   2   2   0   2   0   0   0   0   2   2   2   2   0   2   2   2   0   2   2   0   2   2   0   0   2   0   0   2   0   2   0   2   2   0   2   0   2   0   2   2   2   2   2   2   2   0   0   0   0   2   2   0   0   0   0   2   2   0   0   0   0   2   2   0   0   0   2   2   0   0   2   0   0   0   0   2   0   2   2   0   0   2   0   2   0   0   0   0   2   2   2   0   2   0   0   0   2   2   0   2   0   0   2   0   0   0   2   2   2   0   2   0   2   0   2   0   2   2   2   0   0   0   0   0   0   2   0   0   2   2   0   0   0   0   0   0   2   0   2   0   2   0   0   0   0   0   0   2   2   0   0   2   0   0   0   2   2   2   2   0   2   2   2
 MK-2-9                 2   0   0   2   2   0   2   0   0   2   0   0   0   0   0   2   2   2   2   0   2   2   0   2   0   0   0   0   0   0   0   2   0   0   0   0   2   2   2   0   2   0   0   0   0   2   2   2   0   2   2   2   2   0   2   2   0   2   0   0   2   2   0   0   0   2   2   0   2   2   0   2   0   2   2   2   2   2   0   2   2   2   0   0   0   0   2   2   0   0   0   0   2   2   2   0   2   0   0   2   0   0   2   2   2   0   2   0   0   0   0   0   2   0   2   0   0   0   2   0   2   0   0   0   0   2   0   2   0   2   0   0   0   2   2   0   2   0   0   2   0   0   0   2   2   0   0   2   0   2   0   2   0   2   2   2   0   0   0   0   0   0   0   0   0   2   2   0   0   0   0   0   0   2   0   2   0   2   0   0   2   0   0   0   2   2   0   0   2   0   0   0   2   2   2   2   0   2   2   2
 MK-2-10                2   0   0   2   2   0   2   0   0   2   0   0   0   0   0   2   2   2   2   0   2   2   0   2   0   0   0   0   0   0   0   2   0   0   2   2   2   2   0   0   0   0   0   0   0   2   2   2   0   2   2   2   2   0   2   2   0   2   0   0   2   2   0   0   0   2   2   0   2   2   0   2   2   2   2   0   2   2   0   2   2   2   0   0   0   2   2   2   0   0   0   0   2   2   2   0   2   0   0   2   0   0   2   2   2   0   2   0   0   0   0   0   2   0   2   0   2   2   2   0   2   0   0   2   2   2   0   2   0   2   0   0   0   0   2   0   2   0   0   2   0   0   0   2   2   2   0   2   0   2   2   2   0   2   2   2   0   2   0   2   0   0   0   0   0   2   2   2   0   0   2   0   0   2   0   2   0   2   0   0   2   0   0   2   0   2   0   0   2   0   0   0   2   2   2   2   0   2   2   0
 MK-2-11                2   0   0   2   2   0   2   0   0   2   0   0   0   0   2   2   2   2   2   0   2   2   0   2   2   2   0   0   0   2   0   2   0   0   2   2   2   2   0   0   0   0   0   0   0   2   0   2   2   2   2   2   2   0   2   2   0   2   2   0   2   2   0   0   0   2   0   0   0   2   2   2   2   2   2   0   2   0   0   2   2   2   2   0   0   2   2   2   0   0   0   0   2   2   2   0   2   0   0   0   0   2   2   2   2   0   2   0   0   0   0   0   2   0   2   0   2   2   2   0   2   0   2   2   2   2   0   2   0   2   0   0   0   0   2   0   2   0   0   0   0   0   0   0   2   2   0   2   0   2   2   2   0   2   2   2   0   2   0   2   0   0   0   0   0   2   2   2   0   0   2   0   2   2   0   2   0   2   0   0   2   0   0   2   0   2   0   0   2   0   0   0   2   0   2   2   0   2   2   2
 MK-2-12                2   0   0   2   2   0   2   0   0   2   0   0   0   0   2   2   2   2   2   0   0   0   0   2   2   2   0   0   0   2   0   2   0   0   2   2   2   0   0   0   0   0   0   0   2   2   2   2   2   2   2   0   2   0   2   0   0   2   2   0   2   2   0   0   0   2   0   0   0   0   2   2   2   2   2   0   2   0   0   2   2   2   2   0   0   2   2   2   0   2   0   0   2   2   2   0   2   0   0   0   0   2   2   2   2   2   2   0   0   0   0   0   2   2   2   0   2   2   2   0   0   0   0   2   2   0   0   2   0   2   0   0   0   0   2   0   2   0   0   0   0   0   0   0   2   2   0   2   0   2   2   2   0   2   2   2   0   2   0   2   0   0   0   0   0   2   2   2   0   0   2   0   2   2   0   2   0   2   0   0   2   0   0   2   0   2   0   0   2   0   0   0   2   0   2   2   0   2   2   2
 MK-2-13                2   0   0   0   2   2   2   0   0   2   0   0   0   0   2   2   2   2   2   0   0   0   0   2   2   2   0   0   0   2   0   2   0   0   2   2   2   0   2   0   0   0   0   0   2   2   2   0   2   2   0   0   2   0   2   0   0   2   2   0   2   0   0   0   0   2   0   0   0   0   2   2   2   2   2   0   2   0   0   2   2   2   2   2   2   2   2   2   0   0   0   0   2   2   2   0   2   0   2   0   0   2   2   0   2   2   2   0   2   0   0   0   2   2   0   0   2   2   2   0   0   0   0   2   2   0   0   2   0   2   0   2   0   0   2   0   2   0   0   0   0   2   0   0   2   2   0   2   0   2   2   2   0   2   2   2   0   2   0   2   0   0   0   0   0   0   2   2   2   0   2   0   2   2   2   2   2   0   0   0   2   0   0   2   0   2   0   0   2   0   0   0   2   0   2   2   0   2   2   2
 MK-2-14                0   0   0   0   2   2   2   0   0   2   0   0   2   2   2   2   2   2   2   0   0   0   0   2   2   2   0   2   0   2   0   2   0   0   2   2   2   0   2   0   0   0   0   0   2   2   2   0   2   2   0   0   2   0   2   0   0   0   2   0   2   0   0   0   0   2   0   0   0   0   2   2   2   2   2   0   2   0   2   2   0   0   2   2   2   2   2   2   0   0   0   0   2   2   2   0   2   0   2   0   0   2   2   2   0   2   2   0   2   0   0   0   2   2   0   0   2   0   2   0   0   0   2   2   2   2   0   2   0   2   0   2   0   0   2   0   2   0   0   0   0   0   0   2   2   2   0   2   0   2   2   2   0   2   2   2   0   2   0   2   0   0   0   0   0   0   2   2   2   0   2   0   2   2   2   2   2   0   0   0   2   0   2   2   0   2   0   2   2   0   0   0   2   0   2   2   0   2   2   2
 MK-2-15                0   0   0   2   2   2   0   2   0   2   0   0   2   2   0   2   2   2   2   0   0   0   0   2   2   2   0   2   0   2   0   2   0   0   2   2   2   0   2   0   0   0   0   0   2   0   2   2   2   2   0   0   2   0   2   0   0   0   2   0   0   0   0   0   0   2   0   0   0   0   2   2   2   2   2   0   0   0   2   2   0   0   2   0   2   2   2   2   0   0   2   0   2   2   0   0   2   0   2   0   0   2   2   2   0   2   2   0   2   0   0   0   2   2   0   2   2   0   2   0   0   0   2   2   2   2   0   2   0   2   0   2   0   0   2   0   2   2   0   0   0   0   0   0   2   2   0   2   0   2   2   2   0   2   2   2   0   2   0   2   0   0   0   2   0   0   2   2   0   0   2   0   2   2   2   2   2   0   0   0   2   0   2   2   0   2   0   2   2   0   0   0   2   0   0   2   0   2   2   2
 MK-2-16                0   0   2   0   2   2   0   2   0   2   0   0   2   2   0   2   2   2   2   2   0   0   0   0   2   2   0   0   0   2   0   2   0   0   2   2   2   0   2   2   0   0   0   0   2   0   2   2   2   0   0   0   2   0   2   0   2   0   2   0   0   0   0   0   0   2   2   0   2   0   2   2   2   2   2   0   0   0   2   2   0   0   0   0   2   2   2   2   0   0   2   0   2   2   2   0   2   0   2   0   0   2   2   2   0   2   2   0   2   0   0   0   2   2   0   2   2   0   2   0   0   2   2   2   2   2   0   2   0   2   0   2   0   0   2   0   2   2   0   0   2   0   0   0   0   2   0   2   0   2   2   2   0   2   2   0   0   2   0   0   2   0   0   2   0   0   2   2   0   0   2   2   2   2   2   2   2   0   0   0   2   0   2   2   0   2   0   2   2   0   0   0   2   0   2   2   2   2   2   2
 MK-3-1                 2   2   2   2   2   0   2   2   0   0   2   2   0   2   2   2   0   0   2   0   2   2   0   2   0   2   2   2   0   0   0   0   0   0   2   2   2   2   2   2   2   0   2   0   0   2   2   0   0   0   0   2   0   2   0   2   2   0   0   2   2   0   2   2   2   0   0   2   2   0   2   2   0   0   0   2   0   0   2   0   2   2   0   0   2   2   0   0   0   0   0   0   0   2   2   2   0   2   0   0   0   0   2   0   2   0   0   0   0   0   2   0   2   0   0   0   0   0   0   0   0   0   2   2   0   0   2   0   2   0   2   2   2   0   2   0   2   0   2   0   2   0   2   2   2   2   0   2   2   0   0   0   2   0   0   0   0   0   2   0   2   0   0   0   2   0   0   2   2   0   2   2   2   0   0   0   0   2   0   0   0   0   0   2   2   0   2   0   0   0   2   0   2   0   0   0   0   2   2   2
 MK-3-2                 2   2   2   2   0   0   2   2   0   0   2   2   0   2   2   2   0   0   2   0   2   2   0   2   0   2   2   2   0   0   0   0   0   0   2   2   2   2   2   2   2   0   2   0   0   2   2   0   0   0   0   2   0   2   0   2   2   0   0   2   2   0   2   2   2   0   0   2   2   0   2   2   0   0   0   2   0   0   2   0   2   2   0   0   2   2   0   0   0   0   0   0   0   2   2   2   0   2   0   0   0   2   2   0   2   0   0   0   0   0   2   0   2   0   0   0   0   0   0   0   0   0   2   2   0   0   2   0   2   0   2   2   2   0   2   0   2   0   2   0   2   2   2   2   2   0   0   2   2   0   0   0   2   0   0   0   0   0   2   0   2   0   0   0   2   0   0   2   2   0   2   2   2   0   0   0   2   2   0   0   0   0   0   2   2   0   2   0   0   0   0   0   2   0   0   0   0   2   2   2
 MK-3-3                 2   2   2   2   0   0   2   2   0   0   2   2   0   2   2   2   0   0   2   0   2   2   0   2   0   2   0   2   0   0   0   0   0   0   2   2   0   2   2   2   2   0   2   0   2   2   2   2   0   0   0   2   0   2   0   2   2   0   0   2   2   0   2   2   2   0   0   2   2   2   2   2   0   0   0   2   0   0   0   0   2   2   0   0   2   2   0   0   0   0   0   0   0   2   2   2   0   2   0   0   2   2   0   0   2   0   0   0   0   0   2   2   2   0   0   0   0   0   0   0   0   0   2   0   0   0   2   2   2   0   2   2   0   0   2   0   2   0   2   0   2   2   2   2   2   0   0   0   2   0   0   0   2   0   0   0   0   0   2   0   2   2   0   0   2   0   0   2   2   0   2   2   2   0   0   0   2   2   0   0   2   0   0   2   0   0   2   0   0   0   0   0   0   0   0   0   0   2   2   2
 MK-3-4                 2   2   2   2   0   0   2   2   2   2   2   2   0   2   2   0   0   2   2   2   2   2   0   2   0   2   0   2   0   0   0   0   2   0   2   2   0   2   2   2   2   0   2   0   2   2   2   2   0   2   0   2   0   2   0   2   2   0   0   2   2   0   2   2   2   0   0   2   2   2   2   2   0   0   0   2   0   0   2   2   2   2   0   0   2   2   0   0   0   0   0   0   2   2   2   2   0   2   0   0   0   0   0   0   2   0   0   0   2   0   2   2   2   0   2   0   0   0   0   0   0   0   2   0   2   0   2   2   2   2   2   2   0   0   2   0   2   0   2   0   2   2   2   0   2   0   0   0   2   0   0   0   2   0   0   0   0   0   2   0   2   2   0   0   0   0   0   0   2   0   2   2   2   0   0   0   2   2   0   0   2   0   0   2   0   0   2   2   0   0   0   0   2   0   0   0   0   2   2   2
 MK-3-5                 2   2   2   2   0   0   2   2   0   2   2   2   0   0   2   0   0   0   2   2   2   2   0   2   0   2   0   2   0   0   0   0   2   0   0   2   0   2   2   2   2   0   2   0   2   2   2   2   0   2   0   2   0   2   0   2   2   0   0   2   2   0   2   2   2   0   0   2   2   2   0   2   0   0   0   2   0   0   2   2   2   0   0   0   2   2   0   0   0   0   0   0   2   2   2   2   0   2   0   0   0   0   0   0   2   0   0   0   2   0   2   2   2   0   2   0   0   0   2   0   0   0   2   2   2   0   2   0   0   2   2   2   0   0   0   0   2   0   2   0   0   2   2   0   2   0   0   0   2   0   0   0   2   0   0   0   0   0   2   0   2   2   0   0   0   0   0   0   2   0   2   2   2   0   0   0   2   2   2   0   0   0   0   2   0   0   2   0   0   0   0   0   2   0   0   0   0   2   0   2
 MK-3-6                 2   2   2   2   0   0   2   2   0   2   2   2   0   0   2   0   0   0   2   2   2   2   0   2   0   2   0   2   2   0   0   0   2   0   0   2   0   0   2   0   2   0   2   0   0   2   2   2   0   2   0   0   0   0   0   2   2   0   0   2   2   0   0   2   2   0   0   2   2   2   2   2   2   2   0   2   2   0   2   2   0   0   0   0   2   2   0   0   0   2   0   0   2   0   2   0   0   0   0   0   0   0   0   0   2   0   0   0   2   0   2   2   2   0   2   0   0   0   2   0   0   0   0   2   2   0   2   2   0   2   2   2   0   0   0   0   2   0   0   0   0   2   2   0   2   0   2   0   2   0   0   0   2   0   0   0   0   0   2   0   0   2   0   0   2   2   0   0   2   0   2   2   2   0   0   0   2   2   2   0   0   0   0   2   0   0   2   0   0   0   0   0   2   2   0   2   0   2   0   2
 MK-3-7                 2   2   2   2   0   0   2   2   0   2   2   2   0   2   2   0   0   0   2   2   2   2   0   2   0   2   0   2   2   0   0   0   2   0   0   2   0   0   2   0   2   0   2   0   0   2   2   2   0   2   0   0   0   0   0   2   2   0   0   2   2   0   0   2   2   0   0   2   2   2   2   2   2   2   0   2   2   0   2   2   0   0   2   0   2   2   2   0   0   2   0   0   2   0   2   0   0   0   0   0   0   0   0   0   2   0   0   0   2   0   2   2   0   2   2   0   0   0   2   0   0   0   0   2   2   0   0   2   0   2   2   2   0   0   0   0   2   0   0   0   0   0   2   0   2   0   2   0   2   0   0   0   2   0   0   0   0   0   2   0   0   2   0   0   2   2   0   0   2   0   2   2   2   0   2   0   2   2   2   0   0   0   0   2   2   0   2   0   0   0   0   0   2   2   0   2   0   2   0   2
 MK-3-8                 0   2   2   2   0   0   2   2   0   2   2   2   0   2   2   0   0   0   2   2   2   2   2   2   0   2   0   0   2   0   0   0   2   0   2   2   0   0   2   2   2   0   2   0   0   2   2   0   0   2   0   0   0   0   0   2   2   0   0   2   0   2   0   0   2   0   0   2   2   2   2   2   2   2   0   2   2   0   2   2   0   0   2   0   2   2   2   0   0   2   0   0   2   0   2   0   0   0   0   0   0   0   0   0   2   0   0   2   2   0   2   2   0   2   2   0   2   0   2   0   0   0   0   2   0   0   0   2   0   0   2   2   0   0   0   2   2   2   0   0   0   0   2   2   2   2   2   0   2   0   0   0   2   0   2   0   0   0   2   0   0   2   0   2   2   2   0   0   2   0   2   2   2   0   2   0   2   2   2   0   0   0   0   2   2   0   2   0   0   0   0   0   2   0   0   2   0   2   0   2
 MK-3-9                 0   2   2   2   0   0   2   2   0   2   2   2   0   2   2   0   0   0   2   2   2   2   2   2   0   2   0   0   2   0   0   0   2   2   2   2   0   0   2   2   2   0   2   0   0   2   0   0   2   2   0   0   0   2   2   2   2   0   2   0   0   2   0   0   2   0   0   2   2   2   2   0   2   2   0   2   2   0   2   2   0   0   2   0   2   2   2   0   0   2   0   0   2   0   2   0   0   2   0   0   0   0   0   0   2   0   0   2   0   0   2   2   0   2   2   0   2   0   2   0   0   0   0   2   0   0   2   2   0   0   2   2   0   0   0   2   2   2   0   0   0   0   2   2   2   0   2   0   2   0   0   0   2   0   0   0   2   0   2   0   2   2   0   2   2   2   2   0   2   0   2   2   2   0   2   2   2   2   0   0   0   0   0   2   2   0   2   0   0   0   0   0   2   0   0   2   0   2   0   2
 MK-3-10                0   2   2   2   0   0   2   2   0   2   2   2   0   2   0   0   0   0   2   2   2   2   2   2   0   2   0   0   2   0   0   0   2   2   0   2   2   0   2   2   2   0   2   0   0   2   2   0   2   2   0   0   0   0   2   2   2   0   2   0   0   2   0   0   2   0   0   2   2   2   2   0   2   2   0   2   2   0   2   0   0   0   2   0   2   2   2   0   0   2   0   2   2   0   2   0   0   2   0   0   0   0   0   0   0   0   2   2   0   0   2   2   0   2   0   2   2   2   2   0   2   0   2   2   0   0   2   2   0   0   2   2   0   2   2   2   2   2   0   0   0   0   2   2   2   0   2   0   2   0   0   0   2   0   0   0   2   0   2   0   2   2   0   2   2   2   2   0   2   0   2   2   2   0   2   2   2   2   2   0   2   0   0   2   2   0   2   0   0   0   0   0   2   0   0   2   0   2   0   2
 MK-3-11                0   2   2   2   0   0   2   0   0   2   2   2   0   2   0   0   0   0   2   2   2   2   2   2   0   2   0   0   2   0   0   0   2   2   0   2   2   0   2   2   2   0   2   0   2   2   2   0   2   2   2   0   0   0   0   2   2   0   2   0   0   2   0   0   2   2   0   2   2   2   2   0   2   2   0   2   2   0   2   0   0   0   2   0   2   2   0   0   0   2   0   2   2   0   2   0   0   2   0   0   0   0   0   0   0   0   2   2   0   0   2   2   0   2   0   2   2   2   2   0   2   0   2   2   0   0   2   2   0   2   2   2   0   2   2   2   2   2   0   0   0   0   2   0   2   0   2   2   2   0   0   0   2   0   0   0   2   0   2   0   2   2   0   2   2   0   2   0   2   0   2   2   2   0   2   2   2   2   2   0   2   0   0   2   2   0   2   0   0   0   0   0   0   0   2   2   0   2   0   2
 MK-3-12                0   2   2   2   0   0   0   0   0   2   2   2   0   2   0   0   0   0   2   2   2   2   2   2   0   0   2   0   2   0   0   0   2   2   0   2   2   0   2   2   2   0   2   0   2   2   2   2   2   2   2   0   0   0   0   2   2   2   2   0   0   0   0   0   2   2   0   2   2   2   2   0   2   2   0   2   2   0   2   0   0   0   2   0   2   2   0   0   2   2   0   0   2   0   2   0   0   0   0   2   0   0   0   0   0   0   2   2   0   0   2   2   0   2   0   2   2   0   0   0   2   0   2   2   0   0   2   2   0   2   2   0   0   2   2   2   2   2   0   2   0   0   2   0   2   0   2   2   2   0   0   0   2   0   2   0   2   0   2   0   2   2   0   2   2   0   2   2   2   0   2   2   2   0   2   2   2   2   2   0   2   0   2   0   2   0   2   0   0   0   0   0   0   0   2   2   0   2   0   2
 MK-3-13                0   2   0   2   0   0   0   2   0   2   2   2   2   0   0   0   0   0   2   2   2   0   2   2   0   0   2   0   2   0   0   0   2   2   0   2   2   0   2   2   2   0   2   0   2   2   2   2   2   2   0   0   0   0   0   2   2   0   2   0   0   0   0   0   2   2   0   2   2   2   2   0   2   0   0   2   2   0   2   0   0   0   2   0   2   2   0   2   2   2   2   0   2   0   2   0   0   0   0   2   0   0   2   0   0   2   2   2   0   0   2   2   0   2   0   2   2   0   0   0   2   2   2   2   0   0   2   2   0   2   2   0   0   2   2   2   2   2   0   2   0   2   2   0   2   0   2   2   2   0   0   0   2   0   2   0   2   0   2   0   2   2   0   2   0   2   2   2   2   0   2   2   2   0   2   2   0   2   2   0   2   0   2   0   2   0   2   0   0   2   0   0   0   0   2   2   0   2   0   2
 MK-3-14                0   2   0   2   0   0   0   2   0   2   2   2   0   0   0   0   0   0   2   2   2   0   2   2   0   2   0   0   2   0   0   0   2   2   0   2   2   0   2   2   2   0   2   0   2   2   2   2   2   2   2   0   0   2   2   2   0   0   2   0   0   0   0   0   2   2   0   2   2   2   2   0   2   0   0   2   2   0   2   0   0   0   2   0   2   2   0   2   2   2   2   0   2   0   2   2   0   0   0   2   0   0   2   2   0   2   2   2   2   0   2   2   0   0   0   2   0   0   0   0   2   2   0   2   0   0   2   2   0   2   2   0   0   2   2   2   2   2   0   2   0   2   2   0   0   0   2   2   2   0   0   0   2   0   2   0   0   0   2   0   2   2   0   2   0   2   2   2   2   0   0   2   2   0   2   2   0   2   2   2   2   0   2   0   2   0   2   0   0   2   0   0   0   0   2   2   0   2   2   2
 MK-3-15                0   2   0   2   0   2   0   2   0   0   2   2   0   2   0   0   0   0   2   0   2   0   2   2   0   0   0   0   0   0   2   0   2   2   0   0   2   0   2   2   2   0   2   0   2   2   2   2   2   2   2   0   0   2   2   2   0   0   2   0   0   2   0   0   2   0   0   2   2   0   2   0   2   0   0   2   2   0   0   0   0   0   0   0   2   2   0   2   2   0   0   0   2   0   2   2   0   0   0   0   0   0   2   2   0   2   2   0   2   0   2   2   0   0   0   2   0   0   0   0   2   2   0   2   0   0   2   2   0   2   2   0   2   2   2   2   2   0   0   2   0   2   2   0   2   0   2   2   2   0   0   0   2   0   2   2   0   0   2   0   2   2   2   2   0   2   2   2   0   0   0   2   2   2   2   2   0   2   2   2   2   0   2   0   2   0   0   0   0   2   0   0   0   0   2   2   0   2   2   2
 MK-3-16                0   2   0   2   0   2   0   2   0   0   2   2   0   2   0   0   0   0   2   2   2   0   2   2   0   0   0   0   0   0   2   0   2   2   0   0   2   0   2   0   2   0   2   0   2   2   2   2   2   2   2   0   0   2   2   2   0   0   2   0   0   2   0   0   2   2   0   2   2   0   2   0   2   0   0   2   2   0   0   0   0   0   2   0   2   0   0   2   2   2   0   0   2   0   2   2   0   0   0   2   0   0   0   2   0   2   2   0   2   0   2   2   0   0   0   0   0   0   0   0   2   2   0   2   0   0   2   2   0   2   2   0   2   2   2   2   2   0   0   2   0   2   2   0   2   0   2   2   2   0   0   0   0   0   2   2   0   0   2   2   2   2   2   2   0   2   2   2   0   0   0   2   2   2   2   2   2   2   2   2   2   0   2   0   2   0   0   0   2   2   0   2   0   0   2   2   0   2   2   2
 MK-4-1                 2   2   0   2   0   2   0   2   0   2   0   0   2   0   0   2   0   2   2   2   2   0   0   2   2   2   0   2   0   0   0   0   2   0   2   0   0   2   0   2   2   2   2   0   2   2   2   2   0   2   2   2   0   0   2   0   2   0   2   0   2   2   0   0   2   0   0   2   0   2   2   2   0   0   2   0   0   0   2   0   0   0   2   0   0   0   2   0   2   2   0   2   2   2   2   2   2   0   0   2   2   0   2   2   2   2   0   2   0   2   2   0   0   0   2   0   2   2   0   2   0   2   2   2   0   0   2   0   2   0   0   0   2   0   2   2   0   2   0   2   2   0   2   0   0   0   0   0   0   2   2   2   0   2   2   2   0   0   0   2   0   0   0   2   0   2   2   2   2   2   0   0   2   2   0   0   2   0   2   2   2   0   2   2   0   2   2   0   0   0   0   2   2   0   2   2   2   0   0   0
 MK-4-2                 2   2   0   2   0   2   0   0   0   2   0   0   0   0   0   2   0   2   2   2   0   0   0   2   2   2   0   2   0   0   0   0   2   0   0   0   0   2   0   2   2   2   2   0   2   2   0   2   0   2   0   2   2   0   2   0   0   2   2   0   2   2   0   0   2   2   0   2   2   2   2   2   0   0   2   2   0   0   0   2   0   0   2   0   0   0   2   0   2   2   0   2   2   2   2   2   2   0   0   2   2   0   2   2   2   2   0   0   0   2   0   0   0   0   2   2   2   2   0   2   2   2   0   2   0   0   2   0   2   0   0   0   2   0   2   2   0   0   0   2   2   0   2   2   0   0   0   0   2   2   2   2   0   2   2   2   0   0   2   2   0   0   0   2   0   2   0   0   2   2   0   0   2   2   0   0   2   0   2   2   2   0   2   2   0   2   2   0   0   0   0   2   0   0   2   2   2   0   0   0
 MK-4-3                 2   2   0   2   0   2   0   0   0   2   0   0   2   0   0   0   0   2   2   2   0   0   0   2   2   2   0   2   0   0   0   0   0   0   0   0   0   2   2   2   0   2   2   0   0   2   0   0   0   2   0   2   0   0   2   0   0   2   2   0   2   2   0   0   0   2   0   2   2   2   2   2   0   0   2   2   0   0   0   2   0   0   2   0   0   0   2   0   0   2   0   0   2   2   2   2   2   2   0   2   2   0   2   2   2   2   0   0   0   2   0   0   0   0   2   2   2   2   0   2   2   2   0   2   0   0   2   0   2   0   0   0   2   0   2   2   0   0   0   2   2   0   2   2   0   0   0   0   2   2   2   2   0   2   2   2   2   0   2   2   0   0   0   2   2   2   0   0   2   2   0   0   2   2   0   0   2   0   2   2   2   0   2   0   0   2   0   0   0   0   2   2   0   0   2   2   2   0   0   0
 MK-4-4                 2   2   0   2   0   2   0   0   0   2   2   0   2   0   0   0   0   2   2   2   0   0   0   2   2   0   0   2   0   0   2   2   0   0   0   0   0   2   2   2   0   2   0   2   0   2   0   0   0   2   0   2   0   0   2   2   0   2   2   0   2   2   0   0   0   2   0   2   2   0   0   2   0   0   0   2   0   0   0   2   0   0   2   0   0   0   2   0   0   2   0   2   2   2   0   2   2   2   0   2   2   0   2   2   2   2   0   0   0   2   0   0   0   0   2   2   2   2   0   2   0   2   0   2   0   0   2   0   2   0   0   0   2   0   2   2   0   0   0   2   2   0   0   2   0   0   0   0   2   2   2   2   0   2   2   2   0   0   2   2   0   0   0   2   2   0   0   0   2   2   0   0   0   2   0   0   2   2   2   2   2   0   2   0   0   2   0   0   0   2   2   2   0   0   2   2   2   0   0   0
 MK-4-5                 2   2   0   2   0   2   0   0   0   2   2   2   2   2   0   0   0   2   2   2   0   0   0   2   2   0   0   2   0   0   2   2   0   0   0   2   0   2   2   2   0   2   0   2   0   2   0   0   0   2   0   2   0   0   2   2   0   2   2   0   2   2   0   0   0   0   0   0   2   0   0   2   0   0   0   2   0   0   0   0   2   0   2   0   0   2   2   0   0   2   0   2   2   2   0   2   0   2   0   2   2   0   0   2   2   0   0   0   2   0   0   0   0   0   2   2   2   2   0   2   0   2   0   2   0   2   0   0   2   0   0   0   2   0   2   2   0   0   0   2   2   0   0   2   0   0   0   0   2   0   2   2   0   0   2   2   0   0   2   2   0   0   0   2   2   2   0   0   2   2   0   0   2   2   0   0   2   2   0   2   2   0   2   0   2   2   0   0   0   2   2   2   0   0   2   2   2   0   0   0
 MK-4-6                 2   2   0   2   0   2   0   0   0   2   2   2   2   2   0   0   0   2   2   2   0   2   0   2   2   0   0   2   0   0   2   2   0   0   2   2   0   2   2   0   0   2   0   2   0   2   0   0   0   2   0   2   0   0   2   2   2   0   2   0   2   2   0   0   0   0   0   0   0   0   0   2   0   0   0   0   0   0   0   0   2   2   0   0   0   2   2   0   0   2   0   2   2   2   0   2   0   2   0   2   2   0   0   0   2   0   0   0   2   0   0   0   0   0   2   2   2   2   0   2   0   2   0   2   2   2   0   0   2   0   0   0   2   0   2   0   0   0   0   2   0   0   0   2   0   0   2   0   2   0   2   2   0   0   2   2   0   0   2   2   0   0   0   2   2   2   0   2   2   2   0   0   2   2   0   0   2   2   0   2   2   2   2   0   2   2   0   0   0   2   2   2   0   2   2   2   2   0   0   0
 MK-4-7                 2   2   0   2   0   2   0   0   0   2   2   2   2   2   0   0   0   2   2   2   0   2   0   2   2   0   0   2   0   0   2   2   0   0   2   2   0   2   2   0   0   2   0   2   0   2   0   0   0   2   0   2   0   2   0   0   2   0   2   0   2   2   0   0   0   0   0   0   0   0   0   2   0   0   0   0   0   0   0   0   2   2   0   0   0   2   2   0   2   2   0   2   2   2   0   2   0   0   0   2   0   0   0   0   2   0   0   0   2   2   0   0   0   0   2   2   2   2   0   2   0   2   0   2   2   2   0   0   2   0   0   0   2   0   2   0   0   0   0   2   0   0   0   2   0   0   2   0   2   0   2   0   2   0   0   2   0   0   2   2   0   0   0   0   2   0   0   0   2   2   0   0   2   0   0   0   2   2   0   2   2   2   2   0   2   2   0   0   0   2   2   2   0   2   2   2   2   0   0   0
 MK-4-8                 0   2   0   2   2   2   0   0   0   2   2   2   2   2   0   0   0   2   2   0   0   2   0   2   0   0   0   2   2   0   2   2   2   0   2   2   0   2   2   0   0   2   0   2   2   2   2   0   0   2   0   2   0   2   0   0   2   0   2   0   2   2   0   0   0   2   0   0   0   0   0   2   0   0   0   0   2   2   0   0   2   2   0   0   0   2   0   0   2   2   0   2   2   0   0   2   0   0   0   2   0   0   0   0   2   0   0   0   2   2   0   2   2   0   2   2   0   2   2   2   0   2   0   2   2   2   2   0   0   0   0   0   2   0   2   0   0   2   0   2   0   0   0   0   0   0   2   0   2   0   2   0   2   0   0   0   0   0   2   2   2   2   0   0   2   0   0   0   2   2   0   0   2   0   0   0   2   2   0   2   2   2   2   0   2   2   0   0   0   2   2   2   0   2   2   2   2   0   0   0
 MK-4-9                 0   2   0   2   2   2   0   0   2   2   2   2   2   2   0   0   0   2   2   2   0   0   0   2   0   0   0   2   2   0   2   2   2   0   2   2   0   2   2   0   0   2   0   2   2   2   2   0   0   2   0   2   0   2   0   0   2   0   2   0   2   2   0   2   0   2   0   0   0   0   2   2   0   0   0   0   2   2   2   0   2   2   0   0   0   2   0   0   2   2   0   2   2   0   0   2   0   0   0   2   0   0   0   0   2   0   2   0   2   2   0   2   2   0   2   2   0   2   2   2   2   2   2   2   2   2   0   0   0   0   0   0   0   0   2   0   0   0   0   2   2   0   0   0   0   0   0   0   2   0   2   0   2   0   2   2   0   0   2   2   2   2   0   0   2   0   0   0   2   2   2   0   2   0   0   0   2   2   0   2   2   2   2   0   0   2   0   0   0   2   2   2   0   2   2   2   2   0   0   0
 MK-4-10                0   2   0   2   2   2   0   0   2   2   2   2   2   2   0   0   0   0   0   2   0   0   2   2   0   0   0   2   2   0   2   2   0   0   2   2   0   2   2   0   0   2   0   2   2   0   2   0   0   2   0   2   0   2   0   0   2   0   0   0   2   2   0   2   2   2   0   2   0   0   2   0   0   0   0   0   2   2   2   0   2   2   0   0   0   2   0   0   2   0   0   2   2   0   0   2   0   0   0   2   0   0   0   0   0   0   2   0   2   0   0   2   2   0   0   2   0   0   0   2   2   2   2   2   0   2   0   0   0   2   0   0   0   0   2   0   0   0   2   2   2   0   0   0   0   0   0   0   2   0   2   0   2   0   2   2   0   0   2   2   2   2   0   0   2   0   0   0   2   2   0   0   2   0   0   0   2   2   0   2   2   2   2   0   0   2   0   0   0   2   2   0   2   2   2   2   2   0   0   0
 MK-4-11                0   2   0   2   2   2   0   0   2   2   2   2   2   2   0   0   0   0   0   2   0   0   2   0   0   0   0   2   2   0   2   2   0   0   2   2   0   2   2   0   2   2   2   2   2   0   2   0   0   2   0   2   0   2   0   0   2   0   0   2   2   0   0   2   2   2   0   2   0   0   2   2   0   0   0   0   2   2   2   0   2   2   0   0   0   2   0   0   2   0   0   2   2   0   0   2   0   0   0   2   0   0   0   0   0   0   2   0   2   0   0   2   0   0   0   2   0   0   0   2   2   2   2   2   0   0   0   0   0   2   0   0   0   2   2   0   0   0   2   2   2   0   0   0   0   0   0   0   2   2   2   0   2   0   2   2   0   0   2   2   2   2   2   2   2   0   2   0   2   2   0   0   2   2   0   0   2   2   0   2   2   2   0   0   2   2   0   0   0   2   2   0   2   2   2   2   2   0   0   0
 MK-4-12                0   2   0   2   2   2   0   0   0   2   2   2   2   2   0   0   0   0   0   2   0   0   2   0   0   0   0   2   2   0   0   2   0   0   2   2   0   2   2   0   2   2   2   2   2   0   2   0   0   2   0   2   0   2   0   0   2   0   0   2   2   0   0   2   2   2   0   2   0   0   2   2   0   0   0   0   0   2   2   0   2   2   0   0   0   2   0   0   2   0   0   2   2   0   0   2   0   0   0   2   0   0   0   0   0   0   2   0   2   0   0   0   0   0   0   2   0   0   0   0   2   2   2   2   0   0   0   0   0   2   0   0   0   2   2   0   0   0   2   2   2   0   0   0   0   0   0   2   2   0   2   0   2   0   2   2   0   0   2   2   2   2   0   2   2   0   2   0   2   2   0   0   2   2   0   0   2   2   0   2   2   2   0   2   2   2   0   0   0   2   2   0   0   2   2   0   2   0   0   0
 MK-4-13                0   2   2   2   2   2   2   0   0   2   2   2   2   2   2   2   0   0   0   2   0   0   2   0   0   0   0   2   2   0   0   2   2   0   2   2   0   2   2   0   0   2   2   2   2   2   2   0   0   2   0   2   0   2   0   0   2   0   0   2   2   0   2   2   2   2   0   2   0   0   2   2   0   0   0   0   0   0   2   0   2   2   0   0   0   2   0   2   2   0   0   2   2   0   0   0   0   0   0   2   0   0   0   0   0   0   2   0   2   0   0   0   0   0   0   2   0   0   0   0   2   2   2   2   0   0   0   0   0   2   0   0   0   2   2   0   0   0   2   2   2   0   0   2   0   0   0   2   2   0   2   0   2   0   2   2   0   0   0   0   2   2   2   2   2   0   2   0   2   2   0   0   2   2   0   2   2   2   0   2   2   2   0   2   0   2   0   0   0   2   2   0   0   2   2   2   2   0   0   0
 MK-4-14                0   2   2   2   2   0   2   0   0   0   2   2   2   2   2   2   0   0   0   2   0   0   2   0   0   2   0   2   0   0   0   2   2   0   2   2   0   2   2   0   0   2   2   2   0   0   2   0   0   2   2   2   0   2   0   0   2   0   0   2   2   0   2   2   2   2   0   2   0   2   2   2   0   0   0   0   2   0   2   0   2   2   0   0   0   2   0   0   2   0   0   2   2   0   0   0   0   0   0   2   0   0   0   0   0   0   2   0   2   2   0   0   0   0   0   2   2   0   0   0   2   2   2   2   0   0   0   0   2   2   0   0   0   2   2   0   0   0   2   2   2   0   0   2   0   0   0   2   2   0   2   0   2   0   2   0   0   0   0   0   2   0   2   2   0   0   0   0   2   2   0   0   2   2   0   2   2   0   0   2   2   2   0   0   0   2   0   2   0   2   2   0   0   2   2   2   2   0   0   0
 MK-4-15                0   2   2   2   2   0   2   0   0   0   0   2   2   2   2   2   0   0   0   2   0   0   2   0   0   0   0   2   0   0   0   2   2   0   0   2   0   2   2   0   0   2   2   2   0   0   2   0   0   2   2   2   0   2   0   0   2   0   0   2   2   0   2   2   2   0   0   2   0   2   2   2   2   0   0   0   2   0   2   0   2   2   0   0   0   2   0   0   2   0   0   2   2   0   0   0   0   0   0   2   0   0   0   0   0   0   2   0   2   2   0   0   0   0   2   2   0   0   0   0   2   2   2   2   0   0   0   0   2   2   0   0   0   2   2   0   0   0   2   2   2   0   0   0   0   0   2   2   2   0   2   0   2   0   0   0   0   0   0   0   2   0   2   2   0   0   0   0   2   2   0   0   2   0   0   2   2   0   2   2   2   2   0   0   0   2   0   0   2   2   2   0   0   2   0   2   2   0   0   0
 MK-4-16                0   2   2   2   0   0   2   0   0   0   0   2   2   2   0   2   2   0   0   2   0   0   2   2   0   0   0   2   2   0   0   2   2   0   0   2   0   2   2   0   0   2   2   2   0   0   2   0   2   2   2   2   0   2   0   0   2   0   0   2   2   0   0   2   2   2   0   2   0   2   0   2   2   0   0   0   2   0   2   0   2   2   0   2   0   2   0   0   2   0   0   2   2   0   2   0   0   0   0   2   0   0   0   0   0   2   2   0   0   2   2   0   0   0   2   2   0   2   0   0   2   2   2   2   0   0   0   2   2   2   0   0   0   2   2   0   0   0   2   2   2   0   0   0   0   0   2   2   2   0   2   0   2   2   0   0   0   0   0   0   2   0   2   2   0   0   0   0   2   2   0   0   2   0   0   2   2   0   2   2   2   2   0   0   0   2   0   0   0   2   2   0   0   0   2   2   2   0   0   0
 MK-5-1                 2   2   0   2   0   2   0   0   2   2   2   0   2   2   2   0   0   2   0   2   0   2   0   2   2   2   2   2   2   0   0   0   2   0   0   2   0   0   0   0   0   2   0   2   0   0   2   2   0   2   2   0   2   0   0   0   2   0   2   2   0   2   2   0   0   0   0   2   2   2   2   0   2   2   2   2   2   0   2   0   2   0   0   0   0   0   2   2   0   2   0   0   0   0   0   2   2   2   0   0   0   2   0   0   2   0   0   0   2   0   2   2   2   0   0   0   2   2   0   0   2   0   0   2   2   0   0   0   0   2   2   2   2   2   2   2   0   2   2   2   0   0   2   2   2   0   0   0   0   0   2   2   2   0   2   0   0   2   2   2   2   0   0   2   0   2   2   2   0   0   2   2   2   0   2   0   2   0   0   0   2   0   0   0   2   0   2   2   2   2   0   2   2   0   2   0   2   2   2   0
 MK-5-2                 2   2   0   2   0   2   2   0   2   2   2   0   2   2   2   0   0   2   0   2   0   2   2   2   2   2   2   2   2   2   0   0   2   0   0   2   0   0   0   0   0   2   0   2   0   0   2   2   0   2   2   2   2   0   0   0   2   0   2   2   0   2   2   0   0   2   0   2   0   2   2   0   2   2   2   2   2   0   2   0   2   2   0   0   0   0   2   2   0   0   0   0   0   2   0   0   2   2   0   0   0   2   0   0   2   0   0   0   2   0   2   2   2   0   0   0   0   2   0   2   2   0   0   2   2   0   0   0   0   2   2   2   2   2   0   2   0   2   2   2   0   0   2   0   2   0   0   0   0   0   2   2   0   0   2   2   0   2   2   2   2   0   0   2   0   2   2   2   0   0   2   2   2   0   2   0   2   2   0   2   2   0   0   0   0   2   2   2   2   2   0   2   2   0   2   0   2   2   2   0
 MK-5-3                 2   2   0   2   0   2   2   0   2   2   2   0   2   2   2   0   0   0   0   0   0   2   2   2   2   2   2   2   2   2   0   0   2   0   0   2   0   0   0   0   0   2   0   2   0   0   2   2   0   2   2   2   2   0   0   0   2   0   0   2   0   2   2   0   0   2   2   0   0   2   2   0   2   2   2   2   2   0   2   0   2   2   0   0   0   0   2   2   0   0   0   0   0   2   0   0   2   2   2   0   0   2   0   0   2   0   0   0   2   0   2   2   2   0   0   0   0   2   0   2   2   0   0   2   2   0   0   0   0   2   2   2   2   2   0   2   0   2   2   2   0   2   2   0   2   0   0   0   0   0   2   2   0   0   2   2   0   2   2   2   2   0   0   2   0   2   2   2   0   0   2   2   2   0   2   0   2   2   0   2   2   0   0   0   0   2   2   0   0   2   0   2   2   2   2   0   2   2   2   0
 MK-5-4                 2   2   0   2   0   2   2   0   0   2   2   0   2   2   2   0   0   0   2   0   0   2   2   2   2   2   2   2   2   2   0   0   2   0   0   2   0   0   0   0   0   2   0   2   2   0   0   2   0   2   2   2   2   0   2   0   2   0   0   2   2   2   2   0   0   2   2   0   0   2   2   2   2   2   2   2   2   0   0   0   0   2   0   0   0   0   2   2   0   0   0   0   0   2   0   0   2   2   2   0   0   2   0   0   2   0   2   2   2   0   2   2   2   0   0   0   0   2   0   2   2   0   0   2   2   0   0   0   0   2   2   2   0   2   0   2   0   2   2   2   0   2   2   0   2   0   0   0   0   0   2   2   0   2   0   2   0   2   2   0   0   0   0   0   0   2   2   0   0   0   2   2   2   0   2   0   2   2   0   2   2   0   0   0   0   0   2   0   0   2   0   2   2   2   2   0   2   2   2   0
 MK-5-5                 2   2   0   2   0   2   2   0   0   2   2   0   2   0   2   0   0   0   0   0   0   2   2   2   2   2   2   2   2   2   0   0   2   0   0   2   2   0   2   0   0   2   0   0   2   0   0   2   0   2   2   2   0   0   2   0   2   0   0   2   2   2   2   0   0   2   2   0   0   2   2   2   2   2   2   2   2   0   0   0   0   2   0   0   0   0   2   2   0   2   0   0   0   2   0   0   2   2   2   0   0   2   0   0   2   0   2   2   2   0   2   0   2   0   0   0   0   2   0   2   2   0   0   0   2   0   0   0   0   2   2   2   0   2   0   2   0   2   2   2   0   2   2   2   2   0   0   0   0   0   2   2   0   2   0   2   0   2   2   0   0   0   0   0   0   2   2   0   0   0   2   2   2   0   2   0   2   2   0   2   2   0   0   0   0   0   2   0   0   2   0   2   2   2   2   0   2   2   2   0
 MK-5-6                 2   2   0   2   0   2   2   0   2   2   2   0   2   0   2   0   0   0   0   0   0   2   2   2   2   2   2   2   2   2   0   0   2   0   0   2   2   0   2   0   0   2   0   0   2   0   0   2   0   2   0   2   0   0   2   0   2   2   0   2   2   2   2   0   0   0   2   0   0   2   2   2   2   2   2   2   2   0   0   0   0   2   0   0   0   0   2   2   0   2   0   0   0   2   0   0   2   2   2   2   0   2   0   0   2   0   2   2   2   0   2   0   2   0   0   0   0   2   0   2   2   0   0   0   2   0   2   0   0   2   2   2   0   2   0   2   0   2   2   2   0   2   2   2   2   0   0   0   0   0   2   2   0   2   0   2   0   2   2   0   0   0   0   0   0   2   2   0   0   2   2   2   0   0   2   0   0   2   0   2   2   0   0   0   0   0   2   0   0   2   0   2   2   2   0   0   2   0   2   0
 MK-5-7                 0   2   2   2   0   2   2   0   2   0   2   0   0   0   2   0   0   0   2   0   2   2   2   2   2   2   2   2   2   2   0   0   2   0   2   2   2   0   0   0   0   2   0   0   2   0   0   2   0   2   0   2   0   0   2   0   2   2   2   2   2   2   0   0   0   0   2   0   0   2   2   2   2   2   2   2   2   0   0   2   0   2   0   0   0   0   2   2   0   2   0   0   0   0   0   0   2   2   2   2   0   2   0   0   2   0   2   2   2   0   2   0   2   0   0   0   0   2   2   2   2   0   2   0   2   0   2   0   0   0   2   0   0   2   0   2   0   2   2   2   0   0   2   2   2   0   0   0   0   0   2   2   0   2   0   2   0   2   2   0   0   0   0   0   0   2   2   0   0   0   2   2   0   0   2   0   0   2   0   2   2   0   0   0   0   0   0   0   0   2   2   2   0   2   0   0   2   0   2   0
 MK-5-8                 0   2   2   0   0   2   0   0   2   0   2   0   0   0   2   0   2   0   2   0   2   2   2   0   2   2   2   2   2   0   0   0   2   0   2   0   0   0   2   0   2   0   0   0   2   0   0   2   0   2   0   0   0   2   0   0   2   2   2   0   2   2   0   2   0   0   2   0   2   2   2   2   2   2   2   2   2   0   0   2   0   2   0   2   0   0   2   0   0   2   0   0   2   0   0   0   2   2   2   2   0   2   0   0   0   0   2   2   2   0   2   0   2   0   0   0   0   2   2   2   2   0   2   2   0   0   2   0   0   0   2   0   0   0   0   2   0   2   2   2   0   0   0   2   2   0   0   0   0   0   2   2   0   2   0   2   0   2   2   0   0   0   0   0   0   2   2   0   0   0   2   2   0   0   2   0   0   2   0   2   2   0   0   0   0   0   0   0   0   2   2   2   0   2   0   0   0   2   0   2
 MK-5-9                 0   2   2   2   2   2   0   0   2   0   2   0   0   2   2   0   2   0   0   0   2   2   2   0   2   2   2   2   2   0   0   0   2   0   2   0   0   0   2   0   2   2   0   0   2   0   0   2   0   2   0   0   0   2   0   0   2   0   0   0   2   2   0   2   0   0   2   0   2   2   2   2   2   2   2   2   2   2   0   2   0   2   0   2   0   0   2   0   0   2   2   0   2   0   2   0   2   2   2   2   0   0   0   0   0   0   2   2   2   0   2   0   2   0   0   0   0   2   2   2   0   0   2   2   0   0   2   0   2   0   2   2   0   0   0   2   2   2   0   2   0   0   0   2   2   2   0   0   0   0   2   2   0   2   2   2   0   2   2   2   0   0   0   0   0   2   2   0   2   0   2   2   0   0   0   0   0   2   0   2   2   0   0   0   0   0   0   0   0   2   2   2   0   2   0   0   2   2   0   2
 MK-5-10                0   2   2   2   2   2   0   0   2   0   0   0   0   2   2   0   0   0   0   0   2   2   0   0   2   2   2   2   2   0   0   2   0   0   2   0   0   0   2   0   2   2   2   0   2   0   2   2   0   2   0   0   0   2   0   0   0   0   0   2   2   2   0   2   0   2   2   2   2   2   2   2   2   2   2   2   2   2   0   0   0   0   0   2   0   0   0   0   0   2   2   0   2   0   2   0   2   2   2   2   0   0   0   0   0   0   2   2   2   0   2   0   0   0   2   0   0   2   2   2   0   0   2   2   0   0   2   0   2   0   2   2   0   0   2   0   2   2   0   2   2   0   0   2   2   2   0   0   2   0   2   2   0   2   2   2   0   2   2   2   2   0   0   0   0   2   2   0   2   0   2   2   0   0   2   0   0   2   0   0   2   0   0   0   0   0   0   0   2   0   2   2   0   2   2   0   2   2   0   2
 MK-5-11                0   0   2   2   2   2   0   0   2   0   0   0   0   2   0   0   0   0   0   0   2   2   0   0   2   2   2   2   2   0   0   2   0   0   2   0   0   0   2   0   2   2   2   0   2   0   0   2   2   2   0   0   0   2   0   0   0   0   0   2   2   2   0   2   0   2   2   2   2   2   0   2   0   2   2   0   2   2   0   0   0   0   0   2   0   0   0   0   0   2   0   0   2   0   2   0   2   2   2   2   0   0   0   2   0   0   2   2   2   0   2   0   0   0   2   0   0   0   2   0   0   0   2   2   0   0   2   0   2   0   2   2   0   0   2   0   2   2   0   2   2   0   0   2   2   2   0   2   2   0   2   0   0   2   0   2   0   0   2   2   2   0   0   0   0   2   2   0   2   0   2   2   0   2   2   0   0   2   0   0   2   0   0   0   0   0   0   0   2   0   2   2   0   2   2   0   2   2   0   2
 MK-5-12                0   0   2   2   2   2   0   0   2   0   0   0   0   2   0   0   0   0   2   0   2   2   0   0   2   2   0   2   2   2   2   2   0   0   2   0   0   0   2   0   2   2   2   2   2   0   0   2   2   2   0   0   0   2   2   0   0   0   0   2   2   0   0   2   0   2   2   2   2   2   0   2   0   2   2   2   2   2   0   0   0   0   0   2   0   0   0   0   0   2   0   0   2   0   2   0   2   2   2   2   0   0   0   2   0   0   2   2   2   0   2   0   0   0   2   0   0   0   2   0   0   0   2   2   2   2   0   0   2   0   2   0   0   0   2   0   2   2   0   2   2   0   0   2   2   2   0   2   2   0   2   0   0   2   0   2   0   0   2   2   2   0   2   0   0   2   2   0   2   0   2   2   0   0   2   0   0   2   0   0   0   0   0   0   0   2   0   2   0   0   2   0   0   2   2   0   2   2   0   2
 MK-5-13                0   0   2   2   2   2   0   0   2   0   0   0   0   2   0   0   0   2   2   0   2   2   0   0   2   0   0   2   2   2   2   2   0   0   2   0   0   0   2   0   2   2   2   2   2   0   2   2   2   2   0   0   0   2   2   0   0   0   0   2   2   0   0   0   0   2   2   2   2   2   0   2   0   2   2   2   2   2   0   2   0   0   0   2   2   0   0   0   0   2   2   2   2   0   2   2   2   2   2   2   0   0   0   2   0   0   2   2   2   2   2   0   0   0   2   0   0   0   2   2   0   2   2   2   2   2   2   2   2   0   2   0   0   0   2   0   2   2   0   2   2   0   0   0   2   2   0   0   2   2   2   0   2   2   0   2   0   0   2   2   2   2   2   0   0   2   2   0   2   0   2   0   0   0   2   0   0   2   0   0   0   0   0   0   2   2   0   2   0   0   2   0   0   2   2   2   2   2   0   2
 MK-5-14                2   0   2   2   2   2   0   2   2   0   0   0   0   2   2   0   0   0   2   0   2   2   0   0   2   0   0   2   2   2   2   2   0   0   2   0   0   0   2   0   0   2   2   2   0   0   2   2   2   2   0   0   0   2   2   2   0   0   0   2   2   0   0   0   0   2   0   2   2   2   0   2   0   2   2   2   2   2   0   2   0   0   0   2   2   0   0   0   0   2   2   2   2   0   2   2   2   2   2   2   0   0   0   2   0   0   2   2   2   2   2   0   0   0   2   0   0   0   2   0   0   2   2   2   2   2   2   2   2   0   2   0   0   0   2   0   2   2   0   2   2   0   2   0   2   2   0   0   2   0   2   0   2   2   0   0   2   0   0   2   2   2   2   0   0   2   2   0   2   0   2   0   0   0   2   2   0   2   0   0   0   0   0   0   2   2   2   2   2   0   0   0   0   0   0   2   2   2   0   0
 MK-5-15                2   0   2   2   2   2   0   2   2   0   0   0   0   2   2   0   0   0   2   2   2   2   2   0   2   2   0   2   2   2   2   2   0   0   2   0   2   0   2   0   0   2   2   2   0   0   2   2   2   2   0   0   0   2   2   2   0   0   0   2   2   0   0   0   0   2   2   2   2   2   0   2   2   2   2   2   2   2   0   2   0   0   2   2   2   2   0   0   2   2   2   2   2   0   2   2   2   0   2   2   0   0   0   2   0   0   2   2   2   2   2   0   0   0   2   0   0   0   2   0   0   2   2   2   0   2   2   0   2   0   2   0   0   0   2   0   2   2   0   2   2   0   2   0   2   2   0   0   2   0   2   0   2   2   0   0   2   2   0   2   2   2   2   0   0   2   2   0   2   0   2   2   2   0   2   2   2   2   0   2   0   2   0   0   0   2   2   2   2   0   0   0   0   0   0   2   2   2   0   0
 MK-5-16                2   0   2   0   2   2   0   2   2   0   0   0   0   2   2   0   0   0   2   2   2   2   2   0   2   2   0   0   2   2   2   2   0   0   2   2   2   0   2   0   2   2   2   2   0   0   2   2   2   2   0   0   0   2   2   2   0   0   0   2   2   0   0   0   0   2   2   2   2   2   0   0   2   2   2   2   2   2   0   2   0   0   2   2   2   2   0   0   2   2   2   2   2   0   2   2   2   0   2   2   0   0   0   2   0   2   0   2   2   2   2   0   0   0   2   0   0   0   2   0   0   2   2   2   0   2   2   0   2   0   2   0   0   0   2   0   2   0   0   2   2   0   2   0   2   2   0   2   2   0   2   0   2   2   0   0   2   2   2   2   2   2   2   0   0   2   0   2   2   0   2   0   2   0   2   2   0   0   0   2   0   2   0   0   0   2   2   2   2   0   0   0   0   2   0   0   2   2   0   0
 MK-6-1                 0   2   2   0   2   0   2   0   2   0   2   0   2   2   2   2   0   2   0   2   2   2   0   2   0   2   0   0   2   2   0   2   0   2   0   2   2   0   2   0   0   0   2   0   0   0   0   0   0   2   0   2   2   0   0   2   2   0   0   2   2   0   2   2   0   0   2   0   0   2   0   2   0   2   0   0   0   0   0   0   0   2   0   0   2   0   0   0   2   0   0   2   2   0   2   0   0   2   0   0   2   0   2   2   2   2   2   2   0   2   0   2   2   2   2   0   0   0   2   2   0   2   2   0   0   2   2   0   2   0   2   2   2   2   0   0   2   0   2   0   2   0   2   0   2   2   2   0   0   2   2   2   2   0   2   0   0   2   0   2   2   0   0   0   0   2   0   0   2   0   0   2   0   2   2   2   2   0   0   0   2   0   2   0   0   2   0   2   2   0   2   2   0   2   0   2   2   2   2   0
 MK-6-2                 0   2   2   2   2   0   2   0   2   0   0   0   2   2   2   2   0   2   2   2   2   2   0   2   0   2   0   2   2   2   0   2   0   0   0   2   2   0   2   0   0   0   2   0   0   0   0   0   0   2   0   2   2   0   0   2   0   0   2   2   2   0   2   2   0   0   2   0   0   2   0   2   0   2   0   0   2   0   2   0   0   2   0   0   2   2   0   0   2   0   0   2   2   0   2   0   0   2   0   0   2   0   2   2   2   2   2   2   0   0   0   2   2   2   2   0   0   0   2   2   0   2   2   0   0   2   2   0   2   2   2   2   2   2   0   0   2   0   2   0   2   0   2   0   2   2   2   0   2   2   2   2   2   0   2   0   2   2   0   2   2   0   0   0   2   2   0   0   2   0   0   2   0   2   0   2   2   0   0   0   2   0   2   0   0   2   0   2   2   0   2   2   0   0   0   2   0   2   2   0
 MK-6-3                 2   2   2   2   2   2   2   0   2   0   0   0   0   2   2   2   0   2   2   2   0   2   0   2   0   2   2   2   0   2   0   2   0   0   0   2   2   0   2   0   0   0   2   0   0   0   0   0   0   2   0   2   2   0   0   2   0   0   0   2   2   0   2   2   0   0   2   0   0   2   0   2   0   2   0   0   2   0   0   0   0   2   0   0   2   2   0   0   2   0   0   2   2   0   2   0   0   2   0   0   2   2   2   2   2   2   2   2   0   0   0   2   2   2   2   0   0   0   2   2   0   2   2   0   0   2   2   0   2   0   2   2   2   2   0   0   2   0   2   0   2   0   2   0   0   2   2   0   2   0   2   2   2   0   2   0   2   2   0   2   2   0   0   0   2   2   0   0   2   0   0   2   0   2   0   2   2   0   0   0   2   0   2   0   0   2   0   2   2   2   2   2   2   0   0   2   0   2   2   0
 MK-6-4                 2   2   2   2   2   2   0   0   2   0   0   0   0   2   2   2   0   0   0   2   0   2   0   2   0   2   2   0   0   2   0   2   0   0   0   2   2   0   2   0   0   0   2   0   0   2   0   0   0   2   0   2   2   0   2   2   0   0   0   2   2   0   2   2   0   0   0   0   0   2   0   2   0   2   0   0   2   0   0   0   0   2   0   0   2   2   0   0   2   0   0   2   2   0   2   0   0   2   0   2   2   2   2   2   2   2   2   2   0   0   0   2   2   2   2   0   2   2   2   2   0   2   2   0   0   2   2   0   2   0   2   2   2   2   0   0   2   0   2   2   2   0   2   0   0   2   2   0   2   0   2   2   2   0   2   0   2   2   0   2   2   0   0   0   2   2   0   0   2   0   0   2   0   2   0   2   2   0   0   0   2   0   2   0   0   2   0   2   2   2   2   2   2   0   0   0   0   2   2   0
 MK-6-5                 2   2   2   2   2   2   0   0   2   0   0   0   0   2   2   2   0   0   0   2   0   2   0   2   0   2   2   0   0   2   0   0   0   0   0   2   2   0   2   0   0   2   2   0   0   2   0   2   0   2   0   2   2   0   2   2   0   0   0   2   2   0   2   2   2   0   0   0   0   2   0   2   0   2   0   0   2   0   0   0   0   2   0   0   2   2   0   2   2   2   0   2   2   0   2   0   0   2   0   2   2   2   2   2   2   2   0   2   0   0   0   2   2   2   2   0   2   2   2   2   0   2   2   0   2   2   2   0   2   0   2   2   0   2   0   0   2   0   2   2   2   0   2   0   2   2   2   0   2   0   2   2   2   0   0   0   0   0   0   2   2   0   0   0   2   2   0   0   2   0   0   0   0   2   0   2   2   0   0   0   2   0   2   0   0   2   2   0   2   2   2   2   2   0   0   2   0   2   2   0
 MK-6-6                 2   2   2   2   2   2   0   0   0   0   0   0   0   2   2   2   0   0   0   2   2   2   0   2   0   2   2   0   0   2   2   2   0   0   0   2   2   0   2   0   0   2   2   0   0   2   0   2   0   2   0   2   2   0   2   2   0   0   0   2   2   0   2   2   2   0   0   0   2   2   0   2   0   2   0   0   2   0   0   0   0   2   0   0   2   2   2   2   2   2   0   2   2   2   2   0   0   2   0   0   2   2   2   2   2   2   0   2   0   0   0   2   2   2   2   0   2   2   2   2   0   0   2   0   2   2   2   0   2   0   2   2   0   2   2   0   2   0   2   2   2   0   2   0   2   2   2   0   0   0   2   2   2   0   0   0   2   0   0   2   2   0   0   0   2   2   0   0   2   0   0   0   0   2   0   2   2   0   0   0   2   0   2   0   0   2   2   0   2   2   2   2   2   0   0   2   2   2   2   2
 MK-6-7                 2   2   2   0   2   2   0   0   0   2   0   0   2   0   2   2   0   0   0   2   2   2   0   2   0   2   2   0   0   2   2   0   0   0   0   2   2   0   0   0   0   2   2   0   0   2   0   2   0   2   0   2   2   0   2   2   0   0   0   2   2   0   2   2   2   0   0   0   2   2   0   0   0   2   0   0   2   0   0   0   0   2   0   0   2   2   2   2   2   2   0   2   2   2   2   0   0   0   0   0   2   2   2   2   2   2   0   2   0   0   0   2   2   2   2   0   0   2   2   2   0   0   2   0   2   2   2   0   2   0   2   2   0   2   2   0   2   0   2   2   2   0   0   0   2   2   2   0   2   0   0   2   2   0   0   0   2   0   0   2   2   0   0   0   2   2   0   0   2   0   0   0   0   2   0   2   2   0   0   0   2   2   2   0   0   0   2   0   2   2   2   2   2   0   0   2   2   2   2   2
 MK-6-8                 2   2   2   2   2   2   0   0   0   2   0   0   2   0   2   2   0   0   0   2   2   2   0   2   0   2   2   0   0   2   0   0   0   0   0   2   2   0   0   0   0   2   2   0   0   2   0   2   0   2   0   2   2   0   2   2   0   0   0   2   2   0   2   2   2   0   0   0   2   2   0   0   0   2   2   0   2   0   0   0   0   2   0   0   2   2   2   2   2   0   0   2   2   2   2   0   0   0   0   0   2   2   0   2   2   2   0   2   0   0   0   2   2   0   2   2   0   2   0   0   0   0   0   0   2   2   2   0   2   2   2   2   2   2   0   0   2   0   2   2   2   0   0   0   2   2   2   0   2   0   2   2   2   0   0   0   2   0   0   2   0   0   0   0   2   2   0   0   2   0   0   0   0   2   0   2   2   0   0   0   2   2   2   0   0   0   2   0   0   0   2   2   2   0   0   2   2   2   2   2
 MK-6-9                 2   0   2   2   2   2   0   0   0   2   2   0   2   0   2   2   0   0   2   2   2   0   0   2   0   2   2   0   0   2   0   0   0   0   0   2   2   0   0   0   0   2   2   0   2   2   0   2   0   2   0   2   2   0   2   2   0   0   0   2   2   0   2   2   0   2   0   0   2   2   0   0   0   2   0   0   2   0   0   0   0   2   0   0   0   2   0   2   2   0   0   0   2   2   2   2   0   0   0   0   2   2   0   2   2   2   0   2   0   0   0   2   2   0   2   2   0   2   2   0   0   0   0   0   2   2   2   0   2   2   2   0   2   0   0   0   2   0   2   2   0   0   0   2   2   2   2   0   2   0   2   0   2   0   0   0   2   0   0   0   0   0   0   2   2   2   0   2   2   0   2   0   0   2   0   2   2   0   0   0   2   2   0   0   0   0   2   0   2   2   2   2   0   0   0   2   2   2   2   2
 MK-6-10                2   0   2   2   2   2   2   2   0   2   2   0   2   0   2   2   0   0   2   2   2   0   0   2   0   2   2   0   0   2   0   0   0   0   0   2   0   0   0   0   0   2   2   0   2   2   0   2   0   2   0   2   2   0   2   2   0   0   0   2   2   0   2   2   0   2   0   0   2   2   0   2   2   2   0   0   0   0   0   0   0   2   0   0   2   2   0   2   2   0   0   0   2   2   2   2   2   0   0   0   2   2   0   2   2   2   0   2   0   0   0   2   2   0   2   2   0   2   2   0   0   0   0   0   2   2   2   0   2   2   2   0   2   0   0   0   2   0   2   2   0   0   0   2   2   2   2   2   2   0   2   0   0   0   0   0   2   0   0   2   0   0   0   2   2   2   0   2   2   2   2   0   0   0   0   2   2   0   0   0   2   2   0   0   0   0   2   0   2   2   2   2   0   0   0   2   2   2   2   2
 MK-6-11                0   0   2   2   2   2   2   2   0   2   2   0   2   0   2   2   0   0   2   2   2   0   0   2   0   2   2   0   0   2   0   2   2   0   0   2   0   0   0   0   2   2   2   0   2   2   0   2   0   2   0   2   2   0   2   2   0   0   0   2   2   2   2   2   0   2   2   0   2   2   0   2   2   0   0   0   0   0   0   0   0   2   0   0   0   2   2   2   0   0   0   0   2   2   2   0   2   0   0   0   2   2   2   2   0   2   0   2   0   0   0   2   2   0   2   2   0   2   2   0   0   0   0   0   2   2   2   2   2   2   2   0   2   0   2   0   2   0   2   2   0   0   0   2   2   2   2   2   2   0   2   0   2   0   0   0   2   0   0   2   0   2   0   2   2   2   0   2   2   2   2   0   0   2   0   2   2   0   2   0   2   2   2   0   0   2   2   0   2   2   2   2   0   0   0   2   2   2   2   2
 MK-6-12                0   0   2   2   2   2   2   2   0   2   2   0   2   0   2   2   0   0   2   2   0   0   0   2   0   2   2   0   0   2   0   2   0   2   0   2   2   0   0   0   2   2   2   0   2   2   0   2   0   2   0   2   2   0   2   2   0   0   0   2   0   0   2   2   0   0   2   0   2   2   2   2   2   0   0   0   0   0   0   0   0   2   0   0   2   2   2   2   0   0   2   0   2   0   2   0   2   0   0   0   2   2   2   2   2   2   0   0   0   0   0   2   2   0   2   2   0   0   2   0   0   0   0   0   2   2   2   2   2   2   0   0   2   0   2   0   2   0   2   2   0   0   2   2   2   0   2   2   2   0   0   0   0   0   0   0   2   0   0   2   0   2   0   2   2   2   0   2   2   2   2   0   0   2   0   2   0   0   2   0   2   2   2   0   0   2   2   0   2   2   2   2   0   2   0   2   2   2   2   2
 MK-6-13                0   0   2   2   0   2   2   0   0   2   2   0   2   2   2   0   0   0   2   0   2   0   0   2   0   2   2   2   0   2   0   2   0   2   0   2   2   2   2   0   2   2   0   0   2   2   0   2   0   2   0   2   2   0   2   2   0   0   0   2   0   0   2   2   0   0   2   0   2   2   2   2   2   2   0   0   0   2   0   0   0   2   0   0   2   0   2   2   0   0   2   0   2   0   2   0   2   0   0   0   2   2   2   2   0   2   0   0   0   0   0   0   2   0   0   2   0   0   2   0   0   0   0   0   2   2   2   2   2   2   0   2   2   0   2   0   2   2   2   2   0   0   2   2   2   0   2   2   2   0   0   0   0   0   0   0   2   0   0   0   0   2   0   2   2   2   0   2   2   2   2   0   0   2   0   2   0   0   2   0   2   2   0   0   2   2   2   2   2   2   2   2   0   2   0   2   2   2   2   2
 MK-6-14                0   0   2   2   0   2   2   0   0   2   2   0   2   2   2   0   0   0   2   0   2   0   2   2   0   2   2   2   0   2   0   2   0   0   0   2   2   2   2   0   2   2   0   0   2   2   0   2   0   2   0   2   2   0   2   2   0   0   0   2   0   0   2   2   0   0   2   0   2   2   2   2   2   0   0   0   0   2   0   0   0   2   2   0   2   0   2   2   0   0   2   0   2   0   0   0   2   0   0   2   2   2   2   2   0   2   0   0   0   0   0   0   0   0   0   2   0   0   2   0   0   0   2   0   2   2   2   2   0   2   0   2   2   0   2   0   2   2   0   2   0   0   2   2   2   0   2   2   0   0   0   0   0   0   0   0   2   0   0   0   0   0   0   2   2   2   0   2   2   2   2   0   0   2   0   2   0   0   2   0   2   2   0   0   2   2   2   2   2   2   2   2   0   2   0   2   2   2   2   2
 MK-6-15                0   0   2   2   0   2   2   0   0   2   2   0   2   2   2   0   0   0   2   0   2   0   2   2   0   2   2   2   2   2   0   2   0   0   0   2   2   2   2   2   2   0   0   0   2   2   0   2   0   0   0   2   2   0   2   2   0   0   0   2   0   2   2   2   0   0   2   0   2   2   2   2   2   2   0   0   0   2   0   0   0   2   2   0   2   0   2   2   0   2   2   0   2   0   0   0   2   0   0   2   2   2   2   2   0   2   0   0   0   0   0   0   0   0   0   2   0   0   0   0   0   0   2   0   2   2   2   2   0   2   0   2   2   0   2   0   2   2   0   2   0   0   2   2   2   0   2   2   0   0   2   0   0   2   0   0   2   0   2   0   2   0   0   2   2   2   2   2   2   2   2   0   2   2   2   2   0   0   2   0   2   2   0   2   2   2   2   2   2   2   2   2   0   2   0   2   2   2   2   2
 MK-6-16                0   0   2   2   0   0   2   0   0   2   2   0   0   2   2   0   0   0   2   0   2   0   2   2   0   2   2   2   2   0   0   2   0   0   0   2   2   2   2   2   2   0   0   0   2   2   0   2   0   0   0   2   0   0   2   2   2   0   0   2   2   2   2   2   0   0   2   0   2   2   2   2   2   2   0   0   0   2   0   2   0   0   2   0   2   0   2   2   0   2   2   0   2   0   0   0   2   0   0   2   2   2   2   0   0   2   0   0   0   0   0   0   0   0   0   2   0   0   0   0   2   0   2   0   0   2   2   0   0   2   0   2   2   0   2   2   2   2   0   2   0   0   2   2   2   0   2   2   0   0   2   0   0   2   0   0   2   0   2   0   2   0   0   2   2   2   2   2   2   2   2   0   2   2   2   2   0   0   2   0   2   2   0   2   2   2   2   2   2   2   2   2   0   2   0   2   2   2   0   2
 
!****************************************** Phenotypic Data **********************************************************
!-100.0 is resevred for missing phenotype
SimulatedTrait1        14.4662   15.6039   14.1178   12.9272   14.1851   17.0171   15.3679   15.9332   14.8154   13.1376   15.6586   14.3500   13.1661   12.2346   15.3330   15.5895   16.2449   15.2154   14.4227   17.3361   14.8433   17.8514   12.4657   15.6420   16.2678   15.2481   14.5921   14.1504   13.1137   14.2328   13.2239   14.4980   13.1994   13.8283   16.8502   13.4696   16.0740   15.2450   14.4095   16.4120   15.5418   14.1701   16.4158   16.4052   16.2511   14.8582   15.4393   15.5913   15.5412   16.5928   14.1967   16.1367   16.5500   14.8031   12.8886   14.6085   14.6273   15.1394   16.1631   15.8430   12.8887   15.8877   14.8879   16.3880   15.8899   16.2682   16.3810   14.6562   15.3419   15.4282   14.8207   14.6233   13.6869   11.7300   13.2171   15.7682   16.0520   14.3787   14.9102   14.7810   16.7632   16.0456   15.0568   16.3174   13.3633   17.5092   15.1370   14.3245   14.9744   13.2580   15.8672   14.1557   13.3508   13.3890   15.3568   14.8601   13.9455   14.0083   14.5689   15.9096   15.2472   16.9803   14.1168   14.1259   13.8771   18.0887   15.2982   13.4429   15.8816   13.2256   13.8311   16.3048   15.0507   15.7163   14.8082   15.8812   15.7080   14.9439   17.9731   16.2472   15.4211   15.0399   16.9281   13.4487   15.6978   14.1041   16.1164   14.4738   14.7888   13.9882   15.2673   16.4920   16.9681   13.5234   15.8414   15.6789   13.5397   14.2513   13.3301   17.8282   13.7406   14.1214   14.5159   15.3895   14.0723   13.1304   13.0957   14.8206   15.5582   16.6515   16.1283   15.9150   15.4719   11.5805   15.6285   15.1448   13.4432   15.1430   15.9618   13.3411   14.1882   14.0759   15.5896   17.0002   15.8190   14.9889   16.0596   14.7497   16.3138   12.5185   14.3558   12.9507   15.6444   16.0225   14.5415   13.2888   16.2729   15.6612   18.0310   13.8991   15.9382   16.3939   16.6718   14.0683   13.8024   12.9375   13.7729   14.8073   16.9011   15.8478   14.9629   15.4776   14.8341   15.5318   16.2942   16.8888   14.4448   13.9787   13.9449   14.8481
SimulatedTrait2        10.2538   10.6042   10.8248    9.7675   10.2022    9.1770   10.8842    9.2865   10.0994   10.7765    9.8628   10.2627   10.0570   10.5732   11.2088    9.2445    9.7356    9.6087    9.0270    9.6974    9.3509    9.3437   10.7628   10.1980    8.9825    9.5332   10.0464   10.5494   10.2782   10.6619   10.4458   10.4860   10.0552    9.7117    8.8499   10.5263    9.2170    8.7356   11.2869   10.0351   11.1652    8.7326   10.1280    7.6261    9.3243   10.8781    9.4802    9.9939   10.0158    9.6018    8.8380    9.3452    9.1837   11.2353   10.7147   10.1490   11.1634   10.5688    9.6456    9.6899   10.0534   10.0509   10.3641    9.7388   10.3524    9.8604    9.8597    9.1328    9.3139   10.1064    9.3691    9.2973   10.7750   10.2951   10.7166   10.2539   10.4411    9.4283    9.8833   11.4668    8.6976    9.7375   10.2422    9.8070   10.6758   10.0304    8.8903   10.3128   10.3104   10.3867    8.7619    9.9147   10.1397   10.9487   10.0474    9.6569   10.4125   10.3579   10.6783    9.7339    9.8330    9.6291   11.0537   10.4767   10.4961    9.8115   10.5050    9.6053   10.0724   10.6232   10.4747   10.0273   10.6705   10.1123   10.4096    9.8072   10.6589   10.2383    9.2467    9.6393    9.4745   10.5822    9.2002   10.4689    8.5092   10.9978    9.8210   10.1567    9.3988    8.7685    9.3685   10.0984    9.6736   10.7161    9.2721    9.5705    9.8395    9.4513   11.0302   10.1100   10.7333   10.8038    8.8647    9.9030   10.0913   11.3033    9.5283    9.8185   10.2911    9.4932    9.9489    8.6166    8.7535   10.8147   10.1229    9.3843   10.8084    9.0044    9.4489    9.9051   10.1466   10.8589   10.1133    9.4708    9.9881    8.9960    9.9374    9.7096    9.8655   10.0339    9.6700   10.0515    8.8957    9.8878   10.7008   10.1492    9.3625    9.2516   10.1121   10.2403    9.1462    9.2368    9.8303   10.4270    8.7769   10.6293   10.1043    9.6684    9.5861    8.5906   10.1691    9.8955    9.5409   10.1659   11.3867    9.5942    9.6541   10.6489   10.2501    9.1450
 
