# Supplementary material for: Inclusive Composite Interval Mapping of QTL by Environment Interactions in Biparental Populations
Source: PLoS One. 2015 Jul 10;10(7):e0132414. doi: 10.1371/journal.pone.0132414 (PMC4498613; doi:10.1371/journal.pone.0132414)
Supplement: S5 File — (ZIP) [file pone.0132414.s005.zip › H=0.5/L1/run_00061.met]

!**********************Note: lines staring with "!" are remarks and will be ignored in the program********************
!*********************************General Information**********************************
!Assuming F1 = P1 x P2, populations available in QTL IciMapping are: 
!  1, P1BC1F1 = P1 x F1, the first backcrossing where P1 is used as the recurrent parent;
!  2, P2BC1F1 = P2 x F1, the first backcrossing where P2 is used as the recurrent parent;
!  3, F1DH, F1-derived doubled haploids; 
!  4, RIL or F1RIL, recombination inbred lines through the repeated selfing of F1;
!  5, P1BC1RIL, recombination inbred lines through the repeated selfing of P1BC1F1;
!  6, P2BC1RIL, recombination inbred lines through the repeated selfing of P2BC1F1;
!  7, F2, the selfing generation of F1;
!  8, F3, the selfing generation of F2;
!  9, P1BC2F1, the second backcrossing where P1 is used as the recurrent parent; 
! 10, P2BC2F1, the second backcrossing where P2 is used as the recurrent parent;
! 11, P1BC2RIL, recombination inred lines through the repeated selfing of P1BC2F1; 
! 12, P2BC2RIL, recombination inred lines through the repeated selfing of P2BC2F1; 
! 13, P1BC1F2, the selfing generation of P1BC1F1; 
! 14, P2BC1F2, the selfing generation of P2BC1F1; 
! 15, P1BC2F2, the selfing generation of P1BC2F1; 
! 16, P2BC2F2, the selfing generation of P2BC2F1; 
! 17, P1BC1DH, P1BC1F1-derived doubled haploids; 
! 18, P2BC1DH, P2BC1F1-derived doubled haploids; 
! 19, P1BC2DH, P1BC2F1-derived doubled haploids; 
! 20, P2BC2DH, P2BC2F1-derived doubled haploids; 
   3      !Mapping Population (see remarks above)
   2      !Mapping Function (1 for Kosambi; 2 for Haldane; 3 for Morgan)
   2      !Marker Space Type (1 for intervals; 2 for positions)
   1      !Marker Space Unit(1 for centiMorgans; 2 for Morgan)
   6      !Number of Chromosomes (or Linkage Groups)
 200      !Size of the mapping population
   2      !Number of environments
 
!***************************************** Chromosomes and Linkage Maps **********************************************
!Chromosome                 NumMarkers
-CH1                        16
-CH2                        16
-CH3                        16
-CH4                        16
-CH5                        16
-CH6                        16
!Linkage map (Marker name followed by position or the interval length)
 MK-1-1                1     0.000
 MK-1-2                1    10.000
 MK-1-3                1    20.000
 MK-1-4                1    30.000
 MK-1-5                1    40.000
 MK-1-6                1    50.000
 MK-1-7                1    60.000
 MK-1-8                1    70.000
 MK-1-9                1    80.000
 MK-1-10               1    90.000
 MK-1-11               1   100.000
 MK-1-12               1   110.000
 MK-1-13               1   120.000
 MK-1-14               1   130.000
 MK-1-15               1   140.000
 MK-1-16               1   150.000
 MK-2-1                2     0.000
 MK-2-2                2    10.000
 MK-2-3                2    20.000
 MK-2-4                2    30.000
 MK-2-5                2    40.000
 MK-2-6                2    50.000
 MK-2-7                2    60.000
 MK-2-8                2    70.000
 MK-2-9                2    80.000
 MK-2-10               2    90.000
 MK-2-11               2   100.000
 MK-2-12               2   110.000
 MK-2-13               2   120.000
 MK-2-14               2   130.000
 MK-2-15               2   140.000
 MK-2-16               2   150.000
 MK-3-1                3     0.000
 MK-3-2                3    10.000
 MK-3-3                3    20.000
 MK-3-4                3    30.000
 MK-3-5                3    40.000
 MK-3-6                3    50.000
 MK-3-7                3    60.000
 MK-3-8                3    70.000
 MK-3-9                3    80.000
 MK-3-10               3    90.000
 MK-3-11               3   100.000
 MK-3-12               3   110.000
 MK-3-13               3   120.000
 MK-3-14               3   130.000
 MK-3-15               3   140.000
 MK-3-16               3   150.000
 MK-4-1                4     0.000
 MK-4-2                4    10.000
 MK-4-3                4    20.000
 MK-4-4                4    30.000
 MK-4-5                4    40.000
 MK-4-6                4    50.000
 MK-4-7                4    60.000
 MK-4-8                4    70.000
 MK-4-9                4    80.000
 MK-4-10               4    90.000
 MK-4-11               4   100.000
 MK-4-12               4   110.000
 MK-4-13               4   120.000
 MK-4-14               4   130.000
 MK-4-15               4   140.000
 MK-4-16               4   150.000
 MK-5-1                5     0.000
 MK-5-2                5    10.000
 MK-5-3                5    20.000
 MK-5-4                5    30.000
 MK-5-5                5    40.000
 MK-5-6                5    50.000
 MK-5-7                5    60.000
 MK-5-8                5    70.000
 MK-5-9                5    80.000
 MK-5-10               5    90.000
 MK-5-11               5   100.000
 MK-5-12               5   110.000
 MK-5-13               5   120.000
 MK-5-14               5   130.000
 MK-5-15               5   140.000
 MK-5-16               5   150.000
 MK-6-1                6     0.000
 MK-6-2                6    10.000
 MK-6-3                6    20.000
 MK-6-4                6    30.000
 MK-6-5                6    40.000
 MK-6-6                6    50.000
 MK-6-7                6    60.000
 MK-6-8                6    70.000
 MK-6-9                6    80.000
 MK-6-10               6    90.000
 MK-6-11               6   100.000
 MK-6-12               6   110.000
 MK-6-13               6   120.000
 MK-6-14               6   130.000
 MK-6-15               6   140.000
 MK-6-16               6   150.000
!*********************************** Marker Types ********************************************************************
!Co-dominant marker: When heterozygote F1 is present, P1 is coded as 2, F1 is coded as 1, and P2 is coded as 0; Otherwise, P1 is coded as 2, and P2 is coded as 0. 
!Dominant marker: When heterozygote F1 is present, P1 and F1 are coded as 12, and P2 is coded as 0; Otherwise, P1 is coded as 2, and P2 is coded as 0.  
!Recessive markers: When heterozygote F1 is present, P1 is coded as 2, and F1 and P2 are coded as 10; Otherwise, P1 is coded as 2, and P2 is coded as 0. 
!Missing marker is coded as -1. 
 MK-1-1                 2   0   2   2   2   2   2   2   0   0   0   2   2   0   0   0   2   2   0   0   0   0   2   0   2   2   2   0   2   2   2   2   2   2   0   2   2   2   2   0   0   2   0   0   0   0   0   0   2   2   0   0   2   0   2   0   2   2   2   2   2   2   0   2   2   0   2   0   0   2   2   2   0   2   2   2   0   0   2   0   0   0   2   2   2   0   0   0   0   0   0   0   0   0   0   0   0   2   2   2   2   2   0   2   0   0   0   0   0   2   0   2   2   0   0   0   0   0   0   2   2   0   2   2   0   2   2   0   0   0   0   2   2   2   2   0   0   0   0   2   2   0   0   2   2   0   2   2   2   0   0   2   2   2   2   2   2   0   2   2   0   2   2   2   2   2   2   2   0   0   2   2   0   2   0   2   0   0   0   2   2   0   0   0   2   0   2   2   0   2   0   0   0   0   2   2   0   0   2   2
 MK-1-2                 2   0   2   2   2   2   2   2   2   0   0   2   2   0   0   0   2   2   0   0   0   0   0   0   2   0   2   2   0   2   2   2   2   2   0   2   2   2   0   0   0   2   0   2   2   2   2   0   2   2   0   0   2   0   2   0   2   2   0   2   2   2   0   2   2   0   2   0   0   2   2   2   0   2   2   2   0   0   2   0   2   0   2   2   2   0   0   0   0   0   0   0   0   0   0   0   2   2   2   2   2   2   0   0   0   2   0   0   0   2   0   2   2   0   0   0   0   0   0   0   2   0   0   2   0   2   2   2   0   0   0   2   2   2   2   2   2   0   2   2   2   0   0   2   2   0   2   2   2   0   0   2   2   2   2   2   0   0   0   2   0   2   2   2   2   2   2   2   0   0   2   2   0   2   0   2   0   0   0   2   2   0   0   0   2   0   2   2   0   2   0   0   0   0   0   2   0   0   0   2
 MK-1-3                 2   0   2   2   0   0   2   2   2   0   0   2   2   2   2   0   0   2   2   0   0   0   0   0   2   0   2   2   0   2   2   2   2   2   0   2   2   2   0   2   0   2   0   2   2   2   2   0   2   2   0   2   2   0   2   0   0   2   2   2   2   2   0   2   2   0   2   0   2   2   2   2   0   2   0   0   0   0   2   0   0   0   2   0   2   0   0   0   0   0   0   0   0   0   0   0   2   2   2   2   2   2   0   0   0   2   0   0   0   2   0   2   2   0   0   0   0   0   0   0   2   0   0   2   2   2   2   2   0   0   0   0   2   2   2   2   2   0   2   0   2   0   0   2   2   0   2   0   2   0   0   2   2   2   2   2   0   0   0   2   0   2   2   0   2   0   2   2   0   0   2   2   0   2   0   2   0   0   0   2   2   0   0   0   2   0   2   2   0   2   0   2   2   0   0   2   0   0   0   2
 MK-1-4                 0   0   2   2   0   0   2   2   2   0   0   2   2   2   2   2   2   0   2   0   0   0   0   2   0   0   2   2   0   2   2   2   2   2   0   2   2   2   0   2   0   2   0   2   2   2   0   0   2   2   0   2   0   0   2   0   2   2   2   2   2   2   2   2   2   0   2   0   2   0   2   2   0   2   0   0   0   0   2   0   0   0   2   0   2   0   0   0   0   0   0   0   0   0   0   0   2   2   2   2   2   2   0   0   0   2   0   2   0   2   2   0   2   0   0   0   0   0   0   0   2   0   0   2   2   2   2   2   0   0   0   0   2   0   2   2   2   2   2   0   2   0   0   2   2   0   2   0   2   0   0   2   2   2   2   2   0   0   0   2   0   2   2   0   2   0   2   2   0   2   2   2   0   2   2   2   0   2   0   2   2   0   0   0   2   0   2   2   0   2   0   2   2   0   0   0   0   0   0   2
 MK-1-5                 0   0   2   2   0   0   2   2   2   0   0   0   2   0   2   2   2   2   2   0   2   2   0   2   0   0   2   2   0   2   2   2   2   2   0   2   2   2   0   2   0   2   0   2   2   2   0   0   2   2   0   2   0   0   2   0   2   2   2   2   2   2   2   2   2   0   2   0   2   0   2   2   0   2   0   0   0   0   2   0   0   0   2   0   2   0   2   0   0   0   2   0   0   2   0   0   2   2   2   2   2   2   2   0   0   2   0   2   0   2   2   0   0   0   0   0   0   0   0   0   2   0   0   2   2   2   2   2   0   2   0   2   2   0   2   2   2   2   2   0   2   0   0   2   2   0   2   0   2   2   2   2   2   2   2   2   0   0   0   2   0   2   2   0   2   0   2   0   0   2   2   2   0   2   2   2   0   2   0   2   2   0   0   0   0   0   2   2   0   2   0   2   2   0   0   0   0   0   0   2
 MK-1-6                 0   0   2   2   2   0   2   2   2   0   0   0   2   0   2   2   2   2   2   0   2   0   0   2   0   2   2   2   0   2   2   2   2   2   0   2   2   2   0   2   0   2   0   2   2   2   0   0   2   2   0   2   0   0   2   2   2   0   2   2   2   2   2   2   2   0   2   0   0   0   2   2   0   2   0   0   0   0   2   0   0   0   2   0   2   0   2   0   0   0   2   0   0   2   0   0   2   2   2   0   2   2   0   0   0   0   0   2   0   2   2   0   0   0   0   0   0   0   0   0   2   0   0   0   0   2   2   2   2   2   0   2   2   0   2   2   2   0   2   0   2   0   2   2   2   2   2   0   2   2   2   2   2   2   2   2   0   2   0   2   0   2   2   0   2   0   2   0   0   2   2   2   2   2   2   2   0   2   0   2   2   0   2   0   0   0   2   0   0   2   0   2   2   0   0   0   0   0   0   2
 MK-1-7                 0   0   2   2   2   0   2   2   0   0   0   0   2   0   2   2   2   2   0   0   2   0   0   2   0   2   2   2   0   0   0   2   2   2   0   2   2   2   0   2   0   2   0   0   2   2   0   0   2   2   0   2   0   0   2   2   2   0   2   2   2   2   2   2   2   0   2   2   0   0   2   2   0   2   0   2   0   0   2   0   0   0   2   2   2   0   2   0   0   0   2   0   0   2   0   0   0   2   2   0   2   2   0   0   0   2   0   2   0   2   2   0   0   0   0   0   0   0   0   0   2   2   0   0   0   2   2   2   2   2   2   2   2   0   2   0   0   0   2   2   2   0   2   2   2   2   2   0   2   2   2   2   2   0   2   2   0   2   0   2   0   2   0   0   0   0   2   0   0   2   2   2   2   2   2   2   0   2   0   2   2   0   2   0   0   0   2   0   0   2   0   2   2   0   2   0   0   0   0   2
 MK-1-8                 0   0   2   2   2   2   2   2   0   0   0   0   2   0   2   0   2   2   0   0   2   0   0   2   0   2   0   2   0   0   0   2   0   2   2   2   2   2   0   2   0   0   0   0   2   0   0   0   2   2   0   2   0   0   2   2   2   2   2   2   2   0   2   2   2   0   2   2   0   0   2   2   0   2   0   2   0   0   2   0   0   0   2   2   2   0   2   0   0   0   2   0   0   2   0   0   0   2   0   0   2   2   0   0   0   2   0   2   2   2   2   0   0   0   0   0   0   0   0   0   2   2   0   0   0   2   2   2   2   2   2   0   0   0   2   0   0   0   2   2   2   0   2   2   2   2   2   0   2   2   2   2   0   0   2   2   0   2   0   2   0   2   0   0   0   0   2   0   0   2   2   2   2   2   2   2   0   2   0   2   0   0   2   0   0   0   2   0   0   2   0   2   2   0   2   2   0   2   0   2
 MK-1-9                 0   0   2   2   0   2   2   2   0   0   0   0   2   0   2   0   2   2   0   0   2   0   0   2   2   0   0   2   0   0   0   2   0   2   2   2   2   2   0   2   0   0   0   0   0   0   0   0   2   2   0   2   0   0   2   2   2   2   2   2   2   0   2   2   2   0   2   2   0   0   2   2   0   2   0   2   0   0   2   0   0   2   2   2   2   0   0   0   0   0   2   0   0   2   0   0   0   0   0   0   2   2   0   0   0   2   0   2   2   2   2   0   0   0   0   0   0   0   0   0   2   2   2   0   0   2   2   2   2   2   2   0   0   0   0   0   0   0   2   2   2   0   2   0   2   2   2   0   2   2   2   2   0   0   2   2   0   2   0   2   0   2   0   0   0   0   2   0   0   2   2   2   2   2   2   2   0   2   0   2   0   0   2   0   0   0   2   0   2   0   0   2   2   0   2   2   0   0   0   2
 MK-1-10                0   0   2   2   0   2   2   2   0   0   0   0   2   0   2   0   2   2   0   0   2   0   0   2   2   0   0   2   0   0   0   2   0   2   2   2   2   2   0   2   0   0   0   0   0   0   0   0   2   0   0   2   0   0   2   0   2   2   2   2   2   0   2   2   2   0   0   2   0   0   2   2   0   2   0   2   0   0   2   0   2   2   2   2   0   2   0   0   0   0   2   0   0   2   2   0   0   0   0   0   2   2   0   0   0   2   0   2   2   2   2   0   0   0   0   2   0   0   0   0   2   2   2   0   0   2   2   2   2   2   2   0   0   0   0   0   0   0   2   2   0   0   2   0   2   2   2   0   0   2   2   2   2   0   2   2   0   2   0   2   0   2   0   0   0   0   2   0   2   2   2   2   2   2   2   2   0   2   0   0   0   0   2   0   0   0   2   0   2   0   0   2   2   0   0   0   0   0   0   2
 MK-1-11                0   0   2   2   0   2   2   2   0   0   0   0   2   0   2   2   2   0   0   0   2   0   0   2   2   0   0   2   2   0   0   2   2   2   2   2   2   2   0   2   0   0   2   0   0   0   0   0   2   0   0   2   0   0   2   0   2   2   2   2   2   0   2   2   2   0   0   2   0   0   2   2   0   2   0   0   0   0   2   0   2   2   2   2   0   2   0   0   0   0   2   0   0   2   2   0   0   0   0   0   0   2   0   0   0   2   0   2   0   2   2   0   0   2   0   2   0   0   0   2   2   0   2   0   0   2   2   2   2   2   2   0   0   0   0   0   0   0   2   2   0   0   2   0   2   2   2   0   0   0   2   0   2   0   2   2   0   2   0   2   2   2   0   0   0   0   2   0   2   2   2   0   2   2   2   2   0   2   0   0   0   0   2   0   0   0   2   0   2   0   0   2   2   0   2   0   0   0   0   2
 MK-1-12                0   0   2   0   0   2   0   0   0   0   0   2   2   0   2   2   2   0   0   0   2   0   0   2   2   0   0   2   2   0   0   2   2   0   2   2   2   2   0   2   0   0   2   0   0   0   0   0   2   0   0   2   0   0   2   0   2   0   0   2   2   0   2   2   2   0   0   2   0   0   2   2   0   0   0   2   0   0   2   0   2   2   2   2   0   0   0   0   0   0   2   0   0   0   0   0   0   2   0   2   2   2   0   0   2   2   2   2   0   2   2   0   0   2   0   2   0   0   0   2   2   0   2   0   0   0   2   2   2   2   2   0   0   0   0   0   0   0   2   2   2   0   0   0   2   2   2   0   0   0   2   0   2   0   2   2   0   2   0   2   2   2   0   2   0   0   2   0   2   2   2   0   2   2   2   2   0   2   0   0   0   0   2   0   0   2   2   2   2   0   0   2   2   0   2   0   0   0   0   2
 MK-1-13                0   0   2   0   0   2   0   2   0   0   0   2   2   0   2   0   2   0   0   0   2   0   2   2   2   0   0   2   2   0   0   2   2   0   2   2   2   2   0   2   0   0   0   0   0   0   0   2   2   0   0   2   0   0   2   0   2   0   0   2   2   2   0   2   2   0   0   2   2   0   2   2   0   0   0   2   0   0   2   0   2   2   2   2   0   0   0   0   0   0   2   0   0   0   0   0   0   2   2   2   2   2   0   0   2   2   2   2   2   2   2   0   0   2   0   2   0   0   0   2   2   0   2   0   0   0   2   2   2   2   2   0   0   0   0   0   0   0   2   2   2   0   0   0   2   2   0   0   0   2   2   0   2   0   2   2   0   2   0   2   2   2   0   0   2   0   2   0   2   2   2   0   2   2   2   2   0   0   0   0   0   0   2   0   0   2   0   2   0   0   0   2   2   0   2   0   0   0   0   0
 MK-1-14                0   0   2   0   0   2   0   2   0   0   2   0   2   0   2   0   2   0   0   0   2   0   0   2   2   0   0   2   2   0   0   2   2   0   2   2   2   2   2   2   0   0   0   0   2   0   0   2   2   2   0   2   0   0   2   0   2   0   0   2   2   2   0   2   2   0   0   2   2   0   2   2   0   0   0   2   0   0   2   0   2   0   2   2   0   0   0   0   0   0   2   2   0   0   0   0   0   2   2   0   2   2   2   0   2   2   2   2   2   2   2   0   0   2   2   2   0   0   0   2   2   0   2   0   2   0   2   2   2   2   2   0   0   0   0   0   0   0   2   2   2   0   0   0   2   0   0   0   0   2   0   0   2   0   2   2   0   2   0   2   2   2   0   2   2   0   0   0   2   2   2   0   0   2   2   2   0   2   0   0   0   0   2   0   0   2   0   2   0   0   0   2   2   0   2   0   0   0   0   0
 MK-1-15                0   0   2   0   0   2   0   2   0   0   2   0   0   0   2   0   2   0   0   2   2   0   0   2   2   0   0   2   2   0   2   2   2   0   2   2   2   2   2   2   2   0   0   0   2   0   0   0   2   2   0   2   0   0   2   0   2   2   2   2   0   0   0   0   2   2   0   2   2   2   2   2   0   0   0   2   0   0   2   0   2   0   2   2   0   0   0   0   0   0   2   0   0   0   0   0   0   2   2   0   2   2   2   0   0   2   2   2   2   2   2   0   0   2   2   2   0   0   0   2   2   2   2   0   2   0   2   2   2   0   2   0   0   0   0   0   2   0   2   2   2   0   0   0   2   0   0   0   0   0   0   2   2   0   2   2   0   2   0   2   2   2   0   2   2   0   0   0   2   2   2   0   0   2   2   2   0   2   0   0   0   0   2   0   0   2   0   2   0   0   0   2   2   0   2   0   0   0   0   2
 MK-1-16                0   0   2   0   0   2   0   2   0   0   2   0   0   0   2   0   2   0   0   2   2   0   0   2   2   0   0   2   2   0   2   2   2   0   2   2   2   2   2   0   0   0   0   0   2   0   0   0   2   2   0   2   0   2   2   0   0   2   2   2   0   0   0   0   2   2   0   2   2   2   2   2   0   0   2   2   0   0   2   0   2   0   2   2   0   0   0   0   2   0   0   0   0   0   0   0   0   2   2   0   2   2   2   0   0   2   2   2   2   2   0   0   0   2   0   0   0   0   0   2   2   0   2   0   2   2   2   2   2   0   2   0   0   0   0   0   2   0   2   2   2   0   0   0   2   0   0   0   0   0   0   2   2   0   2   2   0   2   2   2   2   2   0   2   2   0   0   0   2   2   2   0   0   2   2   2   0   0   0   0   0   0   2   0   0   2   0   0   0   0   0   2   2   0   2   0   0   0   0   2
 MK-2-1                 2   0   2   2   2   0   0   2   0   2   0   2   2   2   0   0   2   0   2   2   2   2   0   0   2   0   2   0   0   0   2   0   0   2   2   2   2   2   2   2   0   2   0   0   2   0   2   2   2   0   2   0   2   0   2   2   2   2   0   0   0   0   2   0   0   0   2   2   0   0   2   2   2   0   2   2   2   2   2   0   2   2   2   2   2   2   0   0   2   2   0   0   2   0   0   2   0   0   0   2   2   0   0   0   0   0   0   0   2   0   2   2   0   2   0   0   0   0   0   2   0   2   2   0   0   2   0   2   0   2   0   0   2   0   0   2   2   2   2   0   0   2   2   0   2   2   0   0   2   0   2   0   0   0   0   0   2   0   0   0   0   2   2   2   0   2   0   0   0   2   2   0   2   0   0   0   2   2   2   0   0   0   2   2   0   2   0   0   0   2   2   2   2   2   0   0   0   0   2   2
 MK-2-2                 2   0   2   2   2   2   0   2   0   2   0   2   2   2   0   0   2   2   2   2   2   2   0   0   2   2   2   0   0   0   2   0   0   2   2   2   2   2   2   2   0   2   0   0   2   0   2   2   2   0   2   0   2   0   2   2   0   2   0   0   0   0   2   0   0   0   0   2   0   0   0   2   2   0   2   2   2   2   2   0   2   2   2   2   2   2   0   2   2   2   0   0   2   0   0   2   0   0   0   2   0   0   0   0   0   0   0   0   2   0   2   2   0   2   2   0   0   0   0   2   0   2   2   0   0   2   0   2   0   2   0   0   2   0   0   2   2   2   2   2   2   2   2   0   2   2   0   0   0   0   2   0   0   0   0   0   2   0   0   0   0   2   2   2   0   2   2   2   0   2   0   0   2   0   0   0   0   2   2   0   0   0   2   2   0   2   0   0   2   2   2   2   2   2   0   0   0   0   2   2
 MK-2-3                 2   0   2   2   2   2   0   2   0   2   0   2   2   2   0   0   2   2   2   2   2   2   2   0   0   2   0   0   0   0   2   2   0   2   0   2   2   2   2   2   0   2   0   2   2   0   2   2   2   0   2   0   2   0   2   2   0   2   0   0   0   0   2   0   0   0   0   2   0   0   0   2   2   0   2   2   2   2   0   0   2   0   2   2   2   2   0   2   2   2   0   0   2   0   0   2   0   0   0   2   2   2   2   0   0   2   0   0   0   0   2   2   2   2   2   0   0   0   0   2   2   0   2   0   2   2   0   2   0   2   2   0   2   0   0   2   2   2   2   2   2   2   2   0   2   2   0   0   2   0   0   0   0   0   0   0   2   0   0   0   0   2   2   2   0   2   2   2   0   2   0   0   2   0   0   0   0   2   2   0   2   0   2   0   0   2   0   0   2   0   2   2   2   2   0   0   0   0   0   2
 MK-2-4                 2   0   0   2   2   2   0   2   0   2   0   2   2   2   0   2   2   2   2   2   2   2   2   0   0   0   2   0   0   0   2   2   0   2   0   2   0   2   2   2   0   2   0   2   0   0   2   2   2   0   2   0   2   0   2   2   0   2   0   0   0   0   2   0   0   0   0   2   0   0   0   2   2   0   2   2   2   2   0   0   2   0   2   2   2   2   0   2   2   2   0   0   2   0   0   2   2   0   0   2   2   2   2   0   0   0   0   2   0   0   2   2   2   2   2   2   0   0   0   2   2   0   2   0   2   2   0   2   0   0   0   0   2   0   0   2   2   2   2   2   2   2   2   0   2   2   0   0   2   0   0   0   0   2   0   0   2   0   0   0   0   2   2   2   0   2   2   2   0   2   0   0   0   0   0   0   0   2   2   0   2   0   0   0   0   2   0   0   2   0   0   2   2   2   0   0   0   0   0   2
 MK-2-5                 2   0   0   2   0   2   0   2   0   2   2   2   2   2   0   2   2   0   2   0   2   0   2   0   0   0   2   0   0   0   2   2   0   0   0   2   0   2   2   0   0   2   2   2   0   0   2   2   2   0   2   2   2   0   2   2   0   2   0   0   0   0   0   0   2   0   0   2   0   0   0   2   2   0   2   2   2   2   0   0   2   0   2   2   2   0   0   2   2   2   0   0   2   0   0   2   0   0   0   2   2   2   2   0   2   0   2   2   0   0   2   2   2   0   2   2   0   0   0   2   2   0   2   0   2   2   2   2   0   0   2   0   2   0   0   2   2   2   2   2   0   0   2   0   0   2   0   0   2   0   0   0   0   2   0   0   2   0   0   0   0   2   2   2   0   2   2   2   0   2   0   0   0   2   0   0   0   0   2   0   2   0   0   2   0   2   0   0   2   0   0   2   2   2   0   0   0   2   0   2
 MK-2-6                 2   0   0   2   0   2   0   2   0   2   2   2   2   2   0   2   2   0   2   0   2   0   2   0   2   0   2   0   0   0   0   2   0   0   0   2   0   2   0   0   0   2   2   0   0   2   2   2   0   0   2   2   2   0   2   2   0   2   0   0   0   0   0   0   2   0   0   2   0   0   0   2   2   0   0   2   2   2   0   0   2   0   2   2   2   0   0   2   2   2   0   2   2   0   0   2   0   0   0   2   2   2   2   0   2   0   2   2   0   0   2   2   2   0   2   0   0   0   0   2   2   0   2   0   2   2   2   2   0   0   2   0   2   0   0   2   2   2   0   0   0   0   2   0   2   2   0   0   2   0   2   0   2   2   0   0   2   2   0   0   2   2   2   0   0   2   2   2   0   2   0   0   0   2   0   0   0   0   2   0   2   0   0   2   0   2   0   2   2   0   0   2   2   0   0   0   0   2   0   2
 MK-2-7                 2   0   2   2   0   2   0   2   0   2   2   2   2   2   0   2   2   0   0   0   2   0   2   0   2   0   0   0   0   0   0   2   0   0   0   2   0   2   0   0   2   2   2   2   0   2   2   2   0   0   2   2   2   0   2   2   0   2   0   0   0   0   0   0   2   0   0   2   0   0   0   2   2   0   0   2   2   2   0   0   2   0   2   2   0   2   0   0   2   2   2   2   2   0   0   2   0   0   0   2   2   2   2   0   2   0   2   2   0   0   2   2   2   0   0   0   2   0   0   2   2   0   2   0   2   2   2   2   0   0   2   0   2   0   0   2   2   2   2   2   0   0   2   0   2   2   0   0   2   0   0   0   2   2   2   0   2   2   0   2   2   2   2   0   0   2   2   2   0   2   0   0   0   2   0   0   0   0   2   0   2   0   0   2   0   2   0   2   2   0   0   2   2   0   0   0   0   2   0   2
 MK-2-8                 2   0   2   2   0   2   0   2   0   2   2   0   2   2   0   2   0   0   0   0   2   0   2   0   2   0   0   0   0   0   0   2   0   0   2   2   0   2   0   0   2   2   2   2   0   2   2   2   2   0   2   2   2   0   2   0   0   2   0   0   0   0   0   0   2   0   0   2   0   0   0   2   2   0   0   2   2   2   0   0   2   0   2   2   0   2   0   0   2   0   2   2   2   0   0   2   0   0   0   2   2   2   2   0   0   0   2   2   0   0   2   2   2   0   0   0   2   0   0   2   2   0   2   2   0   2   2   2   0   0   2   0   2   0   2   2   2   2   2   2   0   0   2   0   2   2   0   0   2   0   0   0   2   2   2   2   0   2   0   2   0   2   2   2   0   2   2   2   0   0   0   0   0   2   0   0   0   2   2   0   2   0   0   2   0   2   2   2   2   0   0   2   2   0   0   0   0   2   0   0
 MK-2-9                 2   0   2   2   0   2   0   2   0   2   2   0   2   2   0   2   0   0   0   0   2   0   2   0   2   0   0   0   0   0   0   2   2   0   2   2   0   2   0   0   0   2   2   2   0   2   0   2   2   0   2   0   2   0   2   0   0   2   0   0   0   0   0   2   2   0   2   2   0   0   0   2   2   0   2   0   2   2   0   0   2   0   2   2   0   2   0   0   2   0   0   2   2   0   0   2   0   0   2   2   2   2   2   0   0   2   2   2   0   0   2   2   2   0   0   0   0   0   0   2   2   0   2   2   0   2   2   2   0   0   2   0   2   0   2   2   2   0   2   2   0   0   2   0   2   0   0   0   2   0   0   0   2   2   2   2   0   2   0   2   0   2   2   2   0   2   2   2   2   0   0   0   0   2   0   0   2   2   2   0   2   0   0   2   0   2   2   2   2   0   0   2   2   0   0   0   2   2   0   0
 MK-2-10                2   0   2   2   0   2   2   2   0   0   2   0   2   2   0   2   0   0   0   0   2   0   2   0   2   0   0   0   0   0   0   2   2   0   2   2   0   2   0   0   0   2   2   2   0   0   0   2   2   0   2   0   2   0   0   0   0   2   0   0   0   0   0   2   2   0   2   2   0   0   2   2   2   0   2   0   2   2   0   2   2   2   2   2   0   2   0   0   2   0   0   0   2   0   0   2   0   0   2   0   2   0   2   2   0   2   2   0   0   0   2   2   0   0   2   0   0   0   0   2   2   0   2   2   0   2   2   2   0   0   2   0   2   0   2   2   0   0   2   2   0   0   2   0   2   0   0   0   2   0   0   2   2   2   2   2   0   2   0   2   0   2   2   2   0   2   2   2   2   0   0   0   0   2   0   0   0   2   2   0   2   0   0   2   0   2   2   2   2   0   0   2   2   0   0   0   2   2   0   0
 MK-2-11                0   2   2   0   0   2   2   2   0   0   2   0   2   2   0   2   0   0   2   0   2   0   0   0   2   0   0   0   0   0   0   2   2   0   2   2   0   2   0   0   0   2   2   2   0   0   0   2   2   0   2   0   2   0   0   0   0   2   0   0   0   0   0   2   2   0   2   2   0   0   2   2   2   0   2   0   2   2   0   2   2   2   2   0   0   2   0   0   2   0   0   0   2   2   0   2   0   0   2   0   2   0   2   2   0   2   2   0   0   0   2   2   0   0   2   0   0   0   0   2   2   0   0   2   0   2   2   2   0   0   2   0   2   0   2   2   0   0   2   2   0   2   2   0   2   0   0   0   2   0   0   2   2   2   2   2   0   2   0   2   0   2   2   0   0   0   2   2   2   0   0   0   0   2   0   0   0   2   2   0   2   0   0   2   0   0   2   2   2   0   0   2   2   2   0   0   2   2   0   0
 MK-2-12                0   2   2   0   0   2   2   2   0   0   2   0   0   2   0   2   0   0   2   0   2   0   0   0   2   0   0   0   2   0   0   2   2   0   2   2   0   2   0   0   2   2   2   0   0   0   0   2   2   0   0   0   0   0   0   0   0   2   0   0   0   0   0   2   2   0   2   0   2   0   2   2   2   0   2   0   2   2   0   2   2   2   2   0   0   2   0   0   2   0   0   0   2   0   0   2   0   0   2   0   2   0   2   2   0   2   0   0   0   0   2   2   0   0   2   0   0   0   0   2   2   0   0   2   0   0   2   2   0   0   2   0   2   2   2   2   0   0   2   2   0   2   2   0   2   0   0   0   2   0   0   2   2   2   2   2   0   2   0   2   0   0   2   0   0   2   0   2   2   0   2   0   2   2   0   0   0   2   2   0   2   0   2   2   0   2   2   2   2   0   0   2   2   2   0   0   2   2   0   0
 MK-2-13                0   2   2   0   0   0   2   2   0   2   2   0   0   2   0   2   0   0   2   0   2   0   0   0   2   0   0   0   2   0   0   2   2   0   2   2   0   2   0   0   0   0   2   0   0   0   0   2   2   0   0   0   0   0   0   0   0   2   0   0   0   0   0   2   2   2   2   0   2   0   0   2   2   0   2   0   2   2   0   2   2   2   2   0   0   2   0   0   2   0   0   0   2   0   0   2   0   0   2   0   2   0   2   2   0   2   0   0   0   0   2   2   0   0   2   0   0   0   0   2   2   0   0   0   0   0   2   2   0   0   2   0   2   2   0   2   2   0   2   0   0   2   2   0   2   0   2   0   2   0   0   0   2   2   2   2   0   2   0   2   2   0   2   0   0   2   0   2   2   0   2   0   2   2   0   0   0   2   2   0   2   2   2   2   0   2   2   2   2   0   0   2   2   0   0   0   0   2   0   0
 MK-2-14                2   2   2   0   0   0   2   2   0   0   2   0   0   2   0   2   0   0   2   0   2   0   0   0   2   0   0   0   2   0   0   2   2   0   2   2   0   2   2   0   0   0   2   0   0   0   0   2   2   0   0   2   0   2   0   0   0   2   0   0   0   0   0   2   2   0   2   0   2   0   0   2   2   0   2   0   2   2   0   2   2   2   2   0   0   0   0   0   2   0   0   0   2   2   0   2   0   0   2   0   2   0   2   2   0   2   0   0   0   0   2   2   0   0   2   0   0   0   0   2   2   0   0   0   0   0   2   2   0   0   2   0   2   2   0   2   0   0   2   0   0   2   2   0   2   0   2   0   2   0   0   0   2   2   2   2   0   2   0   2   2   0   2   2   0   2   0   2   2   0   2   0   2   2   0   0   0   2   2   0   2   2   2   2   0   2   2   2   0   0   0   2   2   0   2   2   2   2   0   0
 MK-2-15                2   2   2   0   0   0   2   2   0   0   2   0   0   2   0   2   0   2   2   2   2   0   2   0   2   0   0   0   2   0   0   2   2   0   2   2   0   2   0   0   0   0   2   0   0   0   0   2   2   0   0   2   0   2   2   0   0   2   0   0   0   0   0   0   2   0   0   0   2   0   0   2   2   0   2   0   2   2   0   0   2   2   2   0   0   0   2   0   2   0   0   0   0   2   0   2   2   0   2   0   2   0   0   2   0   0   2   0   0   0   2   2   2   0   2   0   0   0   0   2   2   0   0   0   0   0   2   2   0   0   2   0   0   2   0   2   0   2   2   0   0   2   2   0   2   0   2   0   2   0   0   0   2   2   2   2   0   0   0   2   2   0   0   2   0   0   0   2   2   0   2   2   2   2   0   0   0   2   2   2   2   2   0   2   0   2   0   2   0   0   0   2   2   0   2   2   2   2   0   0
 MK-2-16                2   2   0   0   0   0   2   2   2   2   2   0   0   0   0   2   0   2   2   2   0   0   2   0   2   0   0   0   2   0   0   2   2   0   0   2   0   2   2   0   0   0   2   0   0   0   0   2   2   0   0   2   2   2   2   0   0   2   0   0   0   0   0   0   2   0   0   0   0   0   0   2   0   0   2   0   2   0   0   0   2   2   2   0   0   2   2   0   0   0   0   0   2   2   0   2   2   0   0   0   2   0   2   2   0   0   2   0   0   2   2   2   2   0   2   0   2   0   0   0   2   0   0   0   0   0   2   2   0   0   2   0   0   2   2   2   0   2   2   0   0   2   0   0   2   0   2   0   2   0   0   0   2   2   2   2   0   0   2   2   2   2   0   2   0   0   0   2   2   0   2   2   2   2   0   0   0   2   2   2   2   2   0   2   0   2   0   2   0   0   0   2   2   0   2   2   2   2   0   2
 MK-3-1                 2   2   2   0   0   2   0   2   0   0   2   2   2   2   0   2   0   0   0   2   2   2   2   2   2   2   2   0   2   0   0   0   2   0   0   2   2   0   2   0   0   2   0   0   0   2   2   2   0   0   0   2   0   0   2   2   0   2   0   2   0   2   2   2   2   2   2   0   2   0   2   0   2   0   2   0   0   0   2   0   2   2   2   0   2   2   0   2   0   2   0   2   2   2   2   0   0   0   0   0   0   0   2   0   2   0   0   0   2   0   2   0   0   2   0   2   2   0   2   0   2   0   2   0   2   0   2   0   2   0   0   2   0   2   0   0   0   0   2   0   0   0   2   0   2   2   0   0   0   2   0   0   2   0   2   2   2   0   2   2   0   2   2   0   2   0   2   0   0   0   2   2   2   2   0   0   0   0   0   2   0   0   2   0   2   0   0   0   0   0   2   2   2   2   2   0   0   2   0   2
 MK-3-2                 2   2   2   0   0   2   0   2   0   0   2   2   2   2   0   0   0   0   0   2   2   2   2   2   2   2   2   0   2   0   0   0   2   0   0   2   2   0   2   0   0   2   0   0   0   2   0   2   0   2   2   2   0   0   0   2   0   2   0   2   0   2   2   2   2   2   2   0   2   0   2   2   2   0   2   0   0   0   2   0   2   2   2   2   2   2   0   2   2   2   2   2   2   2   2   0   0   0   0   0   0   0   2   0   2   0   2   0   2   0   2   0   0   2   0   2   2   0   2   2   2   0   0   0   2   0   2   0   0   0   0   0   0   2   0   0   0   0   2   0   0   0   2   0   2   2   0   0   0   2   0   0   2   0   2   2   2   2   2   2   0   2   2   0   2   0   2   0   0   0   2   2   2   2   0   2   2   0   0   2   0   0   2   0   2   0   0   0   0   0   2   2   2   2   2   0   0   2   0   2
 MK-3-3                 2   2   2   0   0   2   0   2   0   2   0   2   0   2   0   0   0   0   0   2   2   2   2   2   2   2   2   0   2   2   0   0   0   0   0   0   2   0   2   0   0   2   0   0   0   2   0   2   0   2   2   2   0   0   0   2   0   2   0   2   0   2   2   0   0   2   2   0   2   0   2   2   2   0   2   0   0   0   2   0   2   2   0   2   2   0   0   2   2   0   2   0   2   2   2   0   0   0   0   2   2   0   2   0   2   0   2   0   2   0   2   0   0   2   2   0   2   0   2   2   2   0   0   0   2   0   2   0   0   0   0   2   2   0   0   0   0   0   2   0   0   0   2   0   2   2   0   0   0   2   0   0   2   0   2   2   2   2   2   2   0   2   2   0   2   0   2   0   0   0   2   2   2   2   0   2   2   0   0   2   0   0   0   0   2   0   0   0   0   0   2   0   2   2   2   2   0   2   0   2
 MK-3-4                 2   2   2   0   0   0   0   0   0   2   0   2   0   2   2   0   0   0   0   0   2   2   2   2   2   2   2   0   2   2   0   0   0   0   0   0   2   0   2   0   0   2   2   0   0   2   0   2   0   2   0   2   0   0   0   0   0   2   0   2   2   2   2   0   0   2   2   2   2   0   2   2   2   0   2   0   0   2   0   0   2   2   0   2   2   0   0   2   2   0   2   0   2   2   2   0   0   0   0   2   2   0   2   0   2   0   2   0   2   0   2   0   0   2   2   2   2   0   2   2   2   0   0   0   2   0   2   0   0   0   0   2   2   0   0   0   0   2   2   0   0   0   2   0   2   2   0   0   0   2   0   2   2   2   2   2   2   2   2   2   0   2   2   0   2   0   2   0   0   0   2   2   2   2   0   2   2   0   0   2   0   0   0   0   2   0   0   0   0   0   2   0   0   2   2   2   0   2   0   2
 MK-3-5                 2   2   2   0   2   0   0   0   0   2   0   2   0   2   2   0   0   0   2   0   2   2   2   2   2   2   2   0   2   0   0   0   0   0   2   0   2   0   2   0   0   2   2   0   0   0   2   2   0   2   0   2   0   0   0   0   0   2   0   2   2   2   2   0   0   2   2   2   2   0   2   2   2   0   2   0   0   2   0   0   2   2   0   2   2   0   0   2   2   0   2   0   2   0   2   0   0   0   0   2   2   0   2   0   2   0   2   0   2   0   2   0   0   0   2   0   2   0   2   2   2   0   0   0   2   0   2   0   0   0   0   2   2   0   2   0   0   2   2   0   0   0   0   0   2   2   0   0   0   2   0   2   0   2   2   0   2   2   2   2   0   2   2   0   2   2   2   0   0   0   2   2   2   2   0   2   2   0   0   2   2   0   0   0   2   0   0   0   0   0   2   0   0   0   2   2   0   2   0   2
 MK-3-6                 2   2   2   2   2   0   0   0   2   2   0   2   0   2   2   2   2   0   2   0   2   2   2   2   2   2   2   0   2   0   0   0   0   0   2   0   2   0   2   0   0   2   2   2   0   0   2   2   0   2   0   2   0   0   0   0   0   2   0   2   2   2   2   0   0   2   2   2   2   0   2   2   0   2   2   0   0   2   0   0   2   2   0   2   2   0   0   2   2   0   2   0   2   0   2   0   0   0   0   2   0   0   2   0   2   0   2   0   2   0   2   0   0   0   2   0   2   0   2   2   2   2   0   0   2   0   2   0   0   0   0   2   2   2   2   2   0   2   2   0   0   0   0   0   2   2   0   0   0   2   0   2   0   2   2   0   2   2   2   2   0   2   2   2   2   2   2   0   0   0   2   2   2   2   0   2   2   2   0   2   2   0   2   0   2   0   0   0   2   2   2   2   0   0   2   2   0   2   0   2
 MK-3-7                 2   2   2   0   2   0   0   0   2   0   0   0   0   2   2   2   2   0   2   0   2   2   2   2   2   2   0   0   2   0   2   0   0   0   2   0   2   0   2   0   0   2   2   0   2   0   2   2   0   2   0   2   0   0   0   0   0   2   0   2   2   2   2   0   0   2   2   2   2   0   0   2   0   0   2   0   0   2   0   0   2   2   0   2   2   0   0   2   0   0   2   0   2   0   2   0   0   2   0   0   0   2   2   0   2   0   2   0   2   0   2   0   0   0   2   0   2   0   2   2   2   2   0   0   2   2   2   0   0   0   0   2   2   2   2   2   0   2   2   2   0   0   0   0   2   2   0   0   0   2   0   2   0   2   0   0   2   2   2   2   0   2   2   2   2   2   2   0   0   0   2   2   2   2   0   2   2   2   0   2   2   0   2   0   2   0   0   0   2   2   2   2   0   0   2   2   0   2   0   0
 MK-3-8                 2   2   2   2   2   0   0   0   2   0   2   0   2   2   2   0   2   0   2   0   2   2   2   2   2   2   0   2   2   0   2   0   0   0   2   0   2   2   0   0   0   2   2   0   2   0   2   2   0   2   0   2   0   0   0   0   0   2   2   2   2   2   2   2   0   2   2   2   2   0   0   2   0   0   2   0   0   2   0   0   0   2   0   2   2   0   0   2   0   0   2   2   2   0   2   2   0   2   0   0   0   2   2   0   2   0   2   0   2   0   2   0   0   0   2   0   2   0   2   2   2   2   0   0   2   2   2   0   0   0   0   2   2   2   2   2   0   0   2   2   0   2   0   0   2   2   0   2   0   2   0   2   0   0   0   0   2   2   2   2   2   2   2   2   2   2   2   0   0   0   2   2   2   2   0   2   2   2   0   2   2   0   2   0   2   0   0   0   2   2   2   0   2   0   2   2   2   2   0   0
 MK-3-9                 2   2   2   2   2   0   0   0   2   0   0   0   2   2   2   0   2   0   2   0   2   2   2   2   2   2   0   2   2   0   2   0   0   0   2   0   2   2   0   0   0   2   2   0   2   0   2   0   0   2   0   0   2   0   0   0   0   2   2   2   2   2   2   2   0   2   2   2   2   0   0   2   0   0   2   2   0   2   0   0   0   2   0   2   2   0   0   2   0   2   2   2   0   0   2   2   0   0   0   0   0   2   2   0   0   0   2   0   2   0   2   0   0   2   2   0   0   0   2   2   2   2   0   0   2   2   2   0   0   0   0   2   0   2   2   2   0   0   2   2   2   2   0   0   2   2   0   2   0   2   0   2   0   0   0   0   2   2   2   2   2   2   0   2   2   2   2   0   0   0   2   2   2   2   2   0   2   0   0   2   2   0   2   0   2   0   0   0   2   2   2   0   2   0   2   2   2   2   0   0
 MK-3-10                2   2   2   0   2   0   0   0   2   0   0   0   2   2   2   0   2   0   2   0   2   2   2   2   0   2   0   2   0   0   0   0   0   0   2   0   2   2   0   0   0   0   2   0   2   0   2   0   2   2   0   0   2   0   0   0   0   0   2   2   2   2   2   2   0   2   2   2   2   0   0   0   0   0   2   2   0   2   0   0   0   2   0   2   2   0   0   2   0   2   2   2   0   0   2   2   0   0   0   0   0   2   2   0   2   0   2   2   2   0   2   0   0   2   2   0   0   0   2   2   0   2   0   0   2   2   2   0   0   0   0   2   0   2   0   0   2   2   2   2   2   2   0   2   2   2   0   0   0   2   0   2   0   0   0   0   2   0   2   2   2   2   0   2   2   2   2   0   0   0   2   0   0   2   2   0   2   0   0   2   2   0   2   0   2   0   0   0   2   0   2   0   2   0   2   2   2   2   0   0
 MK-3-11                0   2   2   0   2   0   0   0   2   0   0   0   2   0   2   0   2   0   2   0   2   2   2   2   0   2   0   2   0   0   0   0   0   0   2   0   2   2   0   0   0   0   2   0   2   0   2   0   2   2   0   0   2   0   0   0   0   0   2   2   2   2   2   2   0   2   2   2   2   0   0   0   0   0   2   0   0   2   0   0   0   2   0   2   2   0   0   2   0   0   2   2   2   0   2   2   0   0   0   0   2   2   2   0   2   0   2   2   2   0   2   0   0   2   2   0   0   0   2   2   2   2   0   0   2   2   2   0   0   0   0   2   0   2   0   0   2   2   2   2   2   2   0   2   2   2   0   0   0   0   0   2   0   0   2   0   2   0   2   2   2   2   0   2   2   2   2   0   0   0   2   0   0   2   0   0   2   0   0   2   2   0   2   0   2   0   0   0   2   0   2   0   2   2   2   2   2   2   0   0
 MK-3-12                0   2   0   0   2   0   0   0   2   0   0   0   2   2   2   0   2   0   2   0   2   2   2   2   0   2   2   2   0   0   0   0   0   0   2   0   2   2   2   0   0   0   2   0   2   0   2   0   2   2   0   0   2   0   0   0   0   0   2   2   2   2   2   2   0   2   2   2   2   0   0   0   0   0   2   0   0   2   0   0   0   2   0   2   2   0   0   2   0   0   2   2   0   0   2   2   2   2   0   0   2   2   2   0   0   0   2   2   2   0   2   0   0   2   2   0   0   0   2   2   2   2   0   0   2   2   2   0   0   0   0   2   2   2   0   0   2   2   0   2   2   2   0   2   2   2   0   0   0   0   0   2   0   0   2   0   2   0   2   2   2   2   0   2   2   2   2   0   0   0   2   0   0   2   0   0   2   0   0   2   2   0   2   0   2   0   0   0   0   0   2   0   2   2   2   2   2   2   0   0
 MK-3-13                0   2   0   0   2   0   0   2   2   0   0   0   2   2   2   0   0   0   2   0   2   2   2   2   0   2   2   2   0   0   0   0   0   0   2   0   2   2   2   0   0   0   2   0   2   0   2   0   2   2   0   0   2   0   0   0   0   0   2   2   2   2   2   2   0   2   2   2   2   0   2   0   0   2   2   0   0   2   0   0   0   2   0   2   2   0   0   2   0   0   2   0   0   0   2   2   2   2   0   0   2   2   2   0   0   0   2   2   2   0   2   0   0   2   2   0   0   0   2   2   2   2   0   0   0   2   2   2   2   0   0   2   2   2   0   0   2   2   0   2   2   2   0   2   2   2   0   0   0   0   0   2   0   0   0   0   2   0   2   2   2   2   0   2   2   0   2   0   2   0   2   0   0   2   0   0   2   0   0   2   2   0   2   0   2   0   2   0   0   0   2   0   2   2   0   2   0   2   0   2
 MK-3-14                0   2   0   0   0   2   0   2   2   0   2   0   2   2   0   0   0   0   2   0   0   2   2   2   0   2   2   0   0   0   0   0   0   0   2   0   2   2   0   0   0   0   2   0   0   0   2   0   2   2   0   2   2   0   0   0   0   0   2   2   2   2   2   2   0   2   2   2   2   0   2   0   0   2   2   0   0   2   0   0   0   2   0   2   2   0   2   2   0   0   2   0   0   0   2   0   2   2   0   0   0   2   2   0   0   0   2   2   2   0   2   0   0   2   2   0   0   0   0   2   2   2   0   0   0   2   2   2   2   0   0   2   2   0   0   2   2   2   0   2   2   2   0   2   2   2   0   0   0   0   0   2   0   0   2   0   2   0   2   2   0   2   0   2   2   0   2   0   2   0   2   0   0   2   0   0   2   0   0   2   2   0   2   0   2   0   2   0   0   0   2   0   2   2   0   2   0   2   0   2
 MK-3-15                0   2   0   0   0   2   0   2   2   0   2   0   0   2   0   0   0   0   2   0   0   2   2   2   0   2   0   0   0   2   0   0   0   0   2   0   2   2   0   0   0   2   2   0   0   0   2   0   2   2   0   2   2   0   0   0   0   0   0   2   2   2   2   2   0   2   0   2   2   0   2   0   0   2   2   0   0   2   0   0   0   2   0   2   2   0   0   2   2   0   2   0   0   0   2   0   2   2   0   0   0   2   2   0   0   0   2   2   2   2   2   0   0   2   2   0   0   0   0   2   2   2   0   0   0   2   2   2   0   0   0   2   2   0   0   2   2   2   0   2   2   0   0   2   2   2   2   0   0   0   0   0   0   0   2   0   2   2   0   2   0   0   0   2   2   0   2   0   2   0   2   0   0   2   0   0   2   0   0   2   2   0   2   0   2   2   2   0   0   0   2   0   2   2   0   2   0   2   0   2
 MK-3-16                0   2   0   0   0   2   0   2   2   0   2   0   0   2   0   0   0   0   2   2   0   2   2   2   0   0   0   0   0   2   0   0   0   0   2   0   2   2   0   2   0   2   2   0   0   0   2   0   2   2   0   2   2   0   0   2   0   0   0   2   2   2   2   2   0   2   0   2   2   2   0   0   2   0   2   0   0   2   2   0   0   2   0   2   2   0   0   2   2   0   2   0   0   0   2   0   2   2   0   0   0   0   2   0   0   2   2   2   2   2   2   0   0   2   2   0   2   0   0   2   2   2   0   0   0   2   2   2   0   0   0   2   2   0   0   2   0   2   0   2   2   0   0   2   2   2   2   0   0   0   0   2   0   0   0   0   2   2   0   2   0   0   0   2   2   0   2   0   2   0   2   2   2   2   0   2   2   0   0   2   2   0   2   2   0   2   2   0   0   0   2   0   2   0   0   2   0   2   0   2
 MK-4-1                 0   2   2   0   0   0   2   2   2   0   2   0   0   0   0   0   2   0   0   2   2   0   0   0   0   0   2   0   0   0   0   2   2   0   2   2   2   0   0   0   2   2   0   0   2   0   2   2   2   0   2   2   0   0   0   0   0   0   2   0   2   2   0   2   0   0   0   2   0   2   2   0   0   0   2   2   0   2   0   0   2   2   0   0   0   2   2   2   0   0   0   2   0   2   2   2   2   0   2   2   2   0   0   0   0   2   0   2   0   2   0   2   2   0   0   0   0   2   2   0   0   2   2   2   2   2   0   0   0   2   2   0   0   0   2   0   0   2   2   2   0   2   2   0   2   2   2   0   0   2   0   2   0   2   0   2   2   2   2   0   0   0   0   2   2   0   2   0   0   0   2   2   2   0   0   0   2   2   2   2   0   2   0   0   0   2   0   0   2   0   2   2   0   0   2   0   0   2   2   0
 MK-4-2                 0   2   2   2   0   0   2   2   2   2   2   0   0   0   0   0   2   0   0   0   2   0   0   0   0   0   2   0   0   0   0   2   2   0   2   2   2   0   2   0   2   2   0   0   2   0   2   2   2   0   2   0   0   0   0   0   0   0   2   2   2   2   0   2   2   0   0   2   0   2   2   0   0   0   0   2   0   2   0   0   2   2   0   0   0   2   2   2   2   2   0   2   0   2   2   2   2   0   2   2   2   0   0   2   0   2   0   2   0   2   0   2   2   0   0   0   0   0   2   2   0   2   2   2   2   2   0   0   0   2   2   0   0   0   2   0   0   2   2   2   0   2   2   0   2   2   2   0   0   2   0   0   0   2   0   2   2   2   2   0   0   0   0   2   2   0   2   0   0   0   2   2   0   0   0   0   2   2   2   2   0   2   0   0   0   2   2   0   2   0   2   2   0   2   2   0   0   2   2   0
 MK-4-3                 2   2   2   2   0   0   2   0   2   2   2   0   0   0   0   0   2   0   0   0   2   0   0   0   0   0   2   0   0   0   0   2   0   0   2   2   2   0   2   0   2   2   0   0   2   0   2   2   2   0   2   0   2   0   0   0   0   0   2   2   2   2   0   2   2   0   0   2   0   2   2   0   0   2   2   2   0   2   0   0   2   2   0   0   0   2   2   2   2   2   0   0   0   2   2   2   2   0   2   2   0   0   0   2   0   2   0   2   0   2   0   2   2   0   2   0   0   0   2   2   0   2   2   2   2   2   0   0   0   2   2   2   2   0   2   0   0   2   2   2   2   2   0   0   2   2   2   0   0   2   0   0   0   0   0   2   2   2   2   0   0   0   0   2   2   0   2   0   0   0   2   2   0   0   0   0   2   2   2   2   0   2   2   0   0   2   0   0   2   0   2   2   0   2   2   0   2   2   2   0
 MK-4-4                 2   2   2   2   0   0   2   0   2   2   2   0   0   0   0   2   2   0   0   0   2   0   0   0   0   0   2   0   2   0   0   2   0   2   2   2   2   0   2   0   2   2   2   2   2   0   2   2   2   0   2   0   2   0   0   0   0   0   2   2   2   2   0   2   0   0   0   2   0   2   2   0   0   2   2   2   0   2   2   0   2   2   0   0   0   2   2   2   2   2   0   2   0   2   2   2   2   0   2   2   0   0   0   2   2   2   0   0   0   2   0   2   2   0   0   0   0   0   2   0   0   2   2   2   2   2   0   0   0   2   2   2   2   0   2   2   0   2   2   2   2   2   0   0   2   2   2   0   0   2   0   0   0   0   0   2   2   2   2   0   0   0   0   0   2   0   2   0   0   0   2   2   2   0   0   0   2   2   2   2   0   2   2   0   2   2   0   0   2   0   2   2   2   2   2   0   2   2   2   0
 MK-4-5                 2   2   2   2   0   0   2   2   2   2   2   0   0   0   0   2   2   0   0   0   2   0   0   0   2   0   2   0   2   2   2   2   0   2   2   2   2   0   2   2   2   2   2   0   2   0   2   2   2   0   2   0   2   0   0   0   0   0   2   2   0   2   0   2   0   0   0   2   0   2   2   0   0   2   2   2   0   2   2   0   2   2   0   0   0   2   0   2   2   2   0   2   0   2   2   2   2   0   2   2   0   0   0   2   2   2   0   2   0   2   2   2   2   0   0   0   0   0   2   2   0   2   2   2   0   2   0   0   0   2   2   2   2   0   2   2   0   2   0   2   2   2   0   0   2   2   2   0   0   2   0   0   0   0   0   2   2   2   2   0   0   0   0   0   2   2   2   0   0   0   2   2   2   0   2   2   2   2   2   2   0   2   2   0   2   2   0   0   2   0   2   2   0   2   2   0   2   2   2   0
 MK-4-6                 2   2   2   2   0   0   2   2   2   2   2   2   0   0   0   2   2   0   0   0   2   0   0   2   2   0   0   0   2   2   2   2   0   2   2   2   0   0   2   2   2   2   2   0   2   0   2   2   2   0   2   0   2   0   0   0   2   0   0   0   0   2   2   2   0   0   0   2   0   2   2   0   0   2   2   2   0   2   2   0   2   2   0   0   0   2   0   2   2   2   0   2   0   2   2   2   2   0   2   2   0   0   0   2   2   2   2   2   0   2   2   2   2   2   0   0   0   0   2   2   0   2   2   2   0   2   0   0   0   2   2   2   2   0   2   2   2   2   0   2   0   2   0   0   2   2   2   0   0   2   0   0   0   0   0   2   2   2   0   0   2   0   0   0   2   0   2   2   0   0   2   2   2   0   2   2   2   2   2   2   0   2   2   2   2   2   0   0   2   0   2   2   0   2   2   0   2   0   2   0
 MK-4-7                 2   2   2   0   0   0   0   2   0   2   2   0   0   0   0   2   2   2   0   2   2   0   0   2   2   2   0   0   2   2   2   2   0   2   2   2   0   0   2   0   2   2   2   0   2   0   2   2   2   0   2   0   0   0   0   0   2   0   0   0   0   2   2   2   0   0   0   2   0   2   2   0   0   2   2   2   0   2   2   0   2   2   2   2   0   2   2   2   2   2   0   2   0   0   2   2   2   0   2   2   0   0   2   2   2   2   2   2   0   2   2   2   2   2   0   2   0   0   2   2   0   2   2   2   0   2   0   0   0   2   2   2   2   0   2   0   2   2   0   2   0   2   0   0   2   2   2   0   0   2   0   0   0   0   0   2   2   2   0   0   2   0   0   0   2   2   2   2   0   0   0   2   2   0   2   2   2   2   0   2   0   2   2   2   2   2   0   0   2   0   2   2   0   2   0   0   2   0   2   0
 MK-4-8                 2   2   2   0   0   0   0   2   0   2   2   0   0   0   0   2   2   2   0   2   2   2   0   0   2   2   0   0   2   2   2   2   2   0   2   2   0   0   2   0   2   0   2   0   2   0   2   2   0   0   2   0   0   2   0   0   0   2   0   0   0   2   2   2   0   0   0   0   0   2   2   0   0   2   2   2   2   2   2   0   2   2   2   2   0   2   0   2   2   2   0   2   0   0   2   2   2   0   2   2   0   0   0   2   2   0   2   2   2   2   2   2   2   2   0   2   0   0   2   0   0   2   2   0   0   2   0   0   2   2   2   2   2   0   2   0   2   2   0   2   0   2   0   0   2   2   2   0   0   2   2   0   0   0   2   2   2   2   0   2   2   0   0   0   2   2   2   0   0   2   0   2   0   0   2   2   2   2   0   2   0   2   2   0   2   2   0   0   2   0   0   2   0   2   0   0   2   0   2   0
 MK-4-9                 2   2   2   0   0   0   0   2   0   2   2   0   2   0   2   2   2   2   0   2   2   2   0   0   2   2   0   0   2   2   2   2   2   0   2   2   0   0   2   0   2   0   2   0   2   0   2   0   2   0   0   0   0   2   0   0   0   0   0   0   0   2   2   2   0   0   0   0   0   2   2   0   0   2   2   2   2   2   2   0   2   2   2   2   0   2   0   2   2   2   0   2   0   0   2   2   2   0   0   2   0   0   0   2   2   0   2   0   2   2   2   2   2   2   0   2   0   0   2   0   2   2   2   0   2   2   0   0   2   2   2   2   0   0   2   0   2   2   0   2   0   2   0   0   2   2   2   0   2   2   2   0   0   0   2   2   2   2   0   2   2   0   0   2   2   2   2   0   0   2   0   2   0   0   2   2   2   2   0   2   0   2   0   0   0   2   0   0   2   0   0   0   0   2   2   0   2   0   2   0
 MK-4-10                2   2   2   0   0   0   0   2   0   2   2   0   0   0   2   2   2   2   0   2   2   2   0   0   2   2   0   0   2   2   2   2   2   0   2   2   0   0   0   0   2   2   2   0   2   0   2   0   2   0   0   0   0   0   0   0   0   0   0   0   0   2   2   2   0   0   0   0   0   2   2   2   0   2   2   2   2   2   2   0   0   2   2   2   0   2   0   2   2   2   0   2   0   0   2   2   2   0   2   2   0   0   0   2   2   0   2   2   2   2   0   2   2   2   0   2   0   0   2   0   2   0   0   0   2   2   0   0   0   0   2   0   0   0   2   0   2   2   0   2   0   2   2   0   2   2   2   0   2   2   2   0   0   0   2   2   2   2   0   2   2   0   0   2   2   2   2   2   0   2   2   2   2   0   2   0   2   2   0   2   0   2   2   0   0   0   0   0   2   0   0   0   0   2   0   0   2   2   2   2
 MK-4-11                2   2   2   0   0   0   0   2   0   2   2   0   0   0   2   2   2   2   0   2   2   2   0   0   2   2   0   0   2   2   2   2   2   0   2   0   0   0   0   0   2   2   2   0   2   0   0   0   2   0   0   0   0   0   0   0   0   0   0   0   0   2   2   2   0   0   0   0   0   0   2   2   0   2   2   2   0   2   2   0   0   2   2   2   0   2   0   2   2   2   0   2   0   0   0   2   2   2   2   2   0   0   0   2   2   0   2   2   2   2   0   2   0   2   0   2   2   0   0   0   2   0   0   0   2   2   0   0   0   0   2   0   0   0   2   0   0   2   0   2   0   2   0   0   2   2   2   0   2   2   2   0   2   0   2   2   2   2   0   2   2   0   0   2   2   2   2   0   0   0   2   2   2   0   2   2   2   2   0   2   0   2   2   0   0   0   0   0   2   0   0   0   0   2   0   0   2   2   2   2
 MK-4-12                2   2   2   0   0   0   0   0   0   0   2   0   0   0   2   2   0   2   0   2   2   2   0   0   2   2   2   0   2   2   2   2   2   0   2   2   0   0   0   0   2   2   2   0   2   0   0   0   2   0   0   0   2   0   0   0   0   0   0   0   0   2   0   2   0   2   0   0   0   0   2   0   0   2   2   2   0   0   2   0   0   2   2   2   0   2   0   2   2   2   0   2   0   0   0   2   0   2   2   2   0   0   0   2   2   0   0   2   2   2   0   2   0   2   0   2   2   2   0   0   2   0   0   0   2   2   0   0   0   0   2   2   0   0   2   0   0   2   0   2   0   2   0   0   2   2   2   2   2   2   2   0   2   0   2   2   2   2   0   2   0   0   0   2   2   2   0   0   0   0   2   2   2   0   2   2   0   2   0   2   2   2   2   0   0   0   0   0   0   2   0   2   0   2   0   0   0   2   2   2
 MK-4-13                2   2   2   0   0   0   0   0   0   0   2   2   0   0   2   2   0   2   0   2   2   2   0   0   2   2   2   0   2   2   2   2   2   0   0   2   0   0   0   2   2   2   2   0   2   0   0   0   2   0   0   0   2   2   0   0   0   0   0   2   2   0   0   2   2   2   0   0   0   0   2   0   0   2   2   2   0   0   2   0   0   2   2   2   0   2   0   2   2   2   2   2   0   2   0   2   0   2   0   2   0   0   2   2   0   0   0   2   2   2   0   2   0   2   0   0   0   2   0   0   2   0   0   0   2   2   0   0   0   0   2   2   0   0   2   0   0   2   0   2   0   2   0   0   2   0   2   2   2   2   2   0   2   0   0   2   2   2   0   2   0   0   0   2   2   0   0   0   0   2   2   2   2   0   2   2   0   2   2   2   2   2   2   0   2   0   0   0   2   2   0   2   0   2   2   0   0   2   2   2
 MK-4-14                2   2   2   0   0   0   0   0   0   0   2   2   0   0   2   2   0   2   0   2   0   2   0   0   2   2   2   0   2   2   2   2   2   0   0   2   0   0   0   2   2   2   2   0   2   0   0   0   2   0   2   0   0   2   0   0   0   0   0   2   2   0   0   2   2   2   0   0   0   0   2   0   0   0   2   2   0   0   2   0   0   2   2   0   2   0   0   2   2   0   2   2   0   2   0   2   0   2   0   2   2   0   2   2   0   0   0   2   2   0   0   2   0   2   2   0   0   2   2   0   0   0   0   0   2   2   0   0   0   0   2   2   0   0   2   0   0   2   0   2   0   0   0   0   2   0   2   2   0   2   2   0   2   0   0   2   2   2   0   2   0   0   0   2   2   0   0   0   0   2   2   2   2   0   2   2   0   2   0   2   2   2   2   0   2   0   0   0   0   2   0   2   0   2   2   0   0   2   2   2
 MK-4-15                2   2   2   0   0   0   0   0   0   0   2   2   0   0   2   2   2   2   0   2   0   2   0   0   2   2   0   0   2   0   0   2   2   0   0   2   0   0   0   0   2   2   2   0   2   0   0   0   0   0   2   0   2   2   0   0   0   2   0   2   2   0   0   2   2   2   0   0   0   0   2   0   0   0   2   2   0   0   2   0   0   2   2   0   2   0   0   2   2   0   2   2   0   2   0   0   0   2   0   2   2   0   2   2   0   0   0   2   2   0   0   2   0   2   2   0   0   2   2   0   0   0   0   0   2   2   0   0   0   0   2   2   2   0   2   0   0   2   0   2   0   0   0   0   0   0   2   2   0   2   2   0   2   0   0   2   2   2   0   2   0   0   0   2   2   0   0   0   0   2   2   2   2   2   2   2   0   2   0   2   2   0   2   0   2   0   0   0   2   2   0   2   0   2   2   2   0   2   2   2
 MK-4-16                2   2   2   0   0   0   0   0   0   0   2   2   2   0   2   2   2   2   0   2   0   2   0   0   2   2   0   2   2   0   0   2   2   0   0   2   0   0   2   0   2   2   2   2   0   0   2   2   0   0   2   0   2   2   0   0   0   2   0   2   2   0   0   2   2   2   0   0   0   0   2   0   0   0   2   2   0   0   2   0   0   2   2   0   2   0   0   2   0   0   2   2   0   2   0   0   0   0   0   2   2   0   2   2   0   0   2   2   2   0   0   2   0   2   2   0   0   2   2   0   0   0   0   0   2   2   0   0   0   0   2   2   0   0   2   2   0   0   0   2   2   2   0   0   0   0   2   2   0   2   2   0   2   0   0   2   2   2   0   2   0   0   0   2   2   0   0   0   0   2   0   2   2   2   2   2   0   2   0   2   2   0   2   0   2   0   2   0   0   2   0   0   0   2   2   2   0   0   2   2
 MK-5-1                 2   0   0   2   2   0   0   0   2   2   0   2   0   2   0   0   2   2   0   0   0   0   2   0   0   0   2   0   0   0   0   0   0   2   0   2   2   2   2   0   0   0   0   2   0   0   0   0   0   2   0   2   0   0   0   2   0   0   2   2   2   0   2   0   2   0   0   2   0   0   0   2   2   0   0   2   0   0   2   2   0   2   0   2   2   0   2   0   2   0   0   2   2   0   2   2   2   0   2   0   0   2   2   0   2   0   2   0   0   0   0   0   0   0   2   2   0   0   2   2   2   0   0   2   2   0   2   0   0   2   0   2   2   2   2   0   2   2   2   2   2   2   0   0   0   0   0   2   2   0   0   2   2   2   2   0   0   0   0   0   0   0   2   2   2   2   0   0   0   2   2   2   0   2   0   0   0   0   2   2   2   2   0   0   0   2   0   2   2   2   0   2   0   2   0   0   2   2   0   0
 MK-5-2                 2   0   0   2   2   0   0   0   2   2   0   2   0   2   0   0   0   0   0   0   0   0   2   0   0   0   2   0   0   0   0   0   2   2   0   2   2   2   2   0   0   2   0   0   0   0   0   0   0   2   0   2   0   0   0   2   0   0   2   2   2   0   2   2   2   0   2   2   0   0   0   2   2   0   0   2   0   0   2   0   0   2   0   2   2   2   2   0   2   0   0   2   2   0   2   2   2   0   0   0   2   2   2   0   2   0   2   0   0   0   0   0   0   0   2   2   0   0   2   2   2   0   0   2   2   0   2   0   0   2   0   2   2   2   2   0   2   2   2   2   2   2   0   0   0   0   0   0   2   0   0   2   2   2   2   0   0   0   2   0   0   0   2   2   2   2   0   0   0   2   2   2   0   2   0   0   0   0   2   2   2   2   0   0   0   2   0   2   2   0   0   2   0   2   0   0   2   2   0   0
 MK-5-3                 2   0   0   2   2   0   0   0   2   0   0   2   0   2   0   0   0   0   0   0   2   2   2   2   0   0   2   0   0   0   2   0   2   0   0   2   2   2   2   0   0   2   0   0   0   0   0   0   0   2   0   2   0   0   0   2   0   2   2   2   0   0   2   2   2   0   0   2   0   0   0   2   2   2   0   2   2   2   2   0   0   2   0   2   2   2   2   0   2   0   0   2   2   0   2   2   2   0   0   0   2   2   2   0   2   0   2   0   0   0   0   0   2   0   2   2   0   0   2   2   0   0   0   2   2   0   2   0   2   2   0   2   2   2   2   2   2   2   2   2   2   2   0   0   0   2   0   0   2   0   0   2   0   2   2   0   0   0   2   0   0   0   0   0   2   2   2   0   0   2   2   0   0   0   0   0   0   0   2   2   2   2   0   0   0   2   0   0   2   0   2   2   0   2   0   0   2   0   0   0
 MK-5-4                 2   2   0   2   2   0   0   0   2   0   0   2   0   2   0   0   0   0   0   0   2   2   2   2   0   0   0   0   0   0   2   0   2   0   0   2   2   2   2   0   0   2   0   0   0   0   0   0   0   2   0   2   0   0   0   2   0   2   2   2   2   0   2   2   2   0   0   2   0   0   0   2   2   2   0   2   2   2   2   2   0   2   0   2   2   2   2   0   2   0   0   2   0   0   2   2   2   0   0   0   2   2   2   0   2   0   2   0   0   2   0   0   2   0   2   0   0   0   2   2   0   0   2   2   2   0   2   0   2   2   0   2   2   2   2   0   2   2   2   2   2   2   0   0   0   0   0   0   2   0   0   2   0   2   0   0   0   0   2   0   0   0   0   0   2   2   2   0   0   2   2   0   0   0   0   2   0   0   2   2   2   2   0   2   0   2   0   2   0   0   2   2   0   2   0   0   2   0   2   0
 MK-5-5                 2   2   0   2   0   0   0   0   2   0   0   2   0   2   0   0   0   0   0   0   2   2   2   2   0   0   0   0   0   0   2   0   2   0   0   2   2   2   2   0   0   2   0   0   2   0   0   0   0   2   0   2   0   0   0   2   0   0   2   2   2   0   2   2   2   0   0   2   0   0   0   2   2   2   0   2   2   2   2   2   2   2   0   2   2   2   2   0   2   0   2   2   2   0   0   2   2   0   0   0   2   2   2   0   2   0   2   0   0   2   0   2   2   0   2   0   0   0   2   2   0   2   2   0   2   0   2   0   0   0   0   2   2   2   2   0   2   2   2   2   2   2   0   0   0   0   0   0   2   0   0   0   0   2   0   0   2   0   2   0   0   0   0   2   2   2   2   0   0   2   2   2   0   0   0   2   0   0   2   2   0   2   2   2   0   2   0   2   0   0   2   0   2   2   0   0   2   0   2   0
 MK-5-6                 2   2   0   2   2   0   0   0   2   0   0   2   0   2   0   0   0   0   0   0   2   0   0   2   0   0   0   0   0   0   2   0   2   0   0   2   2   2   2   0   0   2   0   0   2   0   0   2   0   2   0   2   2   0   0   2   2   0   2   2   2   0   2   2   2   0   0   2   0   0   0   2   2   2   0   2   2   2   2   2   2   2   0   2   2   2   2   2   2   0   2   2   2   0   0   2   2   0   0   0   2   2   2   0   2   0   2   2   0   2   0   2   2   0   2   0   0   0   2   0   0   2   0   0   2   0   0   0   0   0   2   2   2   2   2   0   2   2   2   2   2   2   0   0   0   2   2   0   2   0   0   0   0   2   0   0   2   0   2   0   0   0   0   2   2   0   2   0   2   0   2   0   0   0   0   2   0   0   2   2   0   2   2   0   0   2   0   2   0   0   2   0   2   2   0   0   0   0   2   0
 MK-5-7                 2   2   0   2   2   0   0   0   2   0   0   2   0   2   0   0   0   0   0   0   2   0   0   2   0   0   0   0   0   0   2   0   2   0   0   2   2   2   2   0   0   2   0   0   2   0   2   2   0   2   0   2   2   0   0   2   2   0   2   2   2   0   2   2   0   2   0   2   0   0   0   2   2   2   2   2   2   2   2   2   2   2   0   2   2   2   2   2   2   0   2   2   2   0   0   2   2   0   2   0   2   2   2   0   2   0   2   0   0   2   0   2   2   0   2   0   0   0   2   0   0   2   2   2   2   0   0   0   2   0   0   0   2   2   2   0   2   2   2   2   2   2   0   0   0   2   2   0   2   0   0   0   0   2   0   0   0   0   2   0   0   0   0   2   2   0   2   0   2   2   2   0   0   0   0   2   0   0   2   2   2   2   2   0   0   2   0   2   0   0   2   0   2   2   0   0   0   0   2   0
 MK-5-8                 0   2   0   2   0   0   0   0   2   2   0   2   2   2   0   0   0   0   0   0   2   0   0   2   0   0   0   0   0   0   2   0   2   0   0   2   2   2   2   0   0   0   0   0   2   0   2   2   0   0   0   0   2   0   0   2   2   0   2   2   2   0   2   2   0   2   0   0   0   2   0   2   2   0   2   2   2   2   2   2   2   2   2   2   2   2   2   2   2   0   2   2   2   0   0   2   2   0   2   0   2   2   2   0   2   2   2   0   0   2   2   2   2   0   2   0   0   2   2   0   0   2   2   2   0   0   0   0   2   2   0   0   2   2   2   0   2   2   2   2   2   2   0   0   2   2   2   0   2   0   0   0   0   2   0   0   0   0   2   0   0   0   0   2   2   0   2   0   2   2   2   0   0   0   0   2   0   0   2   2   2   2   2   0   0   2   0   2   0   2   2   0   2   2   2   0   2   0   2   0
 MK-5-9                 0   2   0   2   2   2   0   0   2   2   0   2   2   2   0   0   0   0   0   0   2   0   0   0   0   0   0   0   0   0   2   0   2   0   2   2   2   2   2   0   0   2   0   0   0   0   2   0   2   0   0   0   2   0   0   2   2   0   2   2   2   0   2   2   0   0   0   0   2   2   0   2   2   0   2   2   2   2   2   2   2   2   2   2   2   2   0   2   2   0   2   2   2   0   0   2   2   2   2   0   2   2   2   2   0   2   2   0   0   2   2   2   2   0   2   0   2   2   2   2   0   2   2   2   0   0   0   0   2   2   0   0   2   2   2   0   2   2   2   2   2   2   0   0   2   2   2   0   2   2   0   0   0   2   0   2   2   0   2   0   0   0   0   2   2   0   2   0   2   2   2   0   0   0   0   2   0   0   2   2   2   2   2   0   0   2   0   2   0   2   0   0   2   2   2   0   2   0   2   0
 MK-5-10                0   2   0   2   2   2   0   0   2   2   0   2   2   2   0   0   0   0   0   0   2   0   2   0   0   0   0   0   2   0   2   0   2   0   2   2   2   2   2   0   0   2   0   0   0   0   2   0   2   0   0   0   0   0   0   2   2   0   2   2   2   0   2   2   0   0   0   0   2   2   0   2   2   0   2   2   2   2   2   0   2   2   2   2   2   2   0   2   2   0   2   0   2   0   0   2   2   2   2   0   2   2   2   2   0   2   0   0   0   2   2   2   2   0   2   0   2   2   2   2   2   0   2   2   0   2   0   0   2   2   0   0   2   2   2   0   2   2   2   2   2   2   0   2   2   2   2   0   2   2   0   0   0   2   0   2   2   0   2   0   0   0   0   2   2   0   2   0   2   2   2   0   0   0   0   2   2   0   2   2   2   2   2   0   0   2   0   2   2   2   0   0   2   2   2   0   2   0   2   0
 MK-5-11                2   2   2   2   2   2   2   0   2   2   0   2   2   2   0   0   0   0   0   0   2   0   0   0   0   0   0   0   2   0   2   0   2   0   2   2   2   2   0   0   0   2   0   0   0   0   2   0   2   0   0   0   0   0   0   2   2   0   2   2   0   2   0   2   2   2   0   0   2   2   0   2   2   0   2   2   2   2   2   0   2   2   2   2   2   2   0   2   2   0   2   0   2   0   0   2   2   2   2   0   2   2   2   0   0   2   2   0   0   2   2   2   2   0   2   0   2   2   2   2   2   0   2   2   0   2   0   2   2   2   0   0   2   2   2   0   2   2   2   2   2   2   0   2   2   2   2   0   2   2   0   0   2   2   0   2   2   2   2   0   0   0   0   2   2   0   2   0   2   0   2   0   0   2   0   2   2   0   2   2   2   2   2   0   0   2   0   2   2   2   0   0   2   0   2   0   2   0   2   0
 MK-5-12                2   2   2   2   2   0   2   0   2   2   0   2   0   2   2   2   0   0   0   2   2   0   0   0   0   0   0   0   2   0   2   0   2   0   2   0   0   2   0   2   0   2   0   0   0   0   0   2   2   0   0   0   0   0   0   2   2   0   2   2   2   2   0   2   0   2   0   0   2   2   0   0   2   0   2   2   2   0   2   0   2   2   2   2   2   2   0   2   0   0   2   0   2   0   0   2   2   2   2   2   2   2   2   0   2   2   2   0   0   2   2   2   2   0   2   0   2   2   2   2   2   0   2   2   0   2   0   2   2   2   0   0   0   2   2   0   2   2   2   2   2   2   0   2   2   2   2   0   2   2   0   0   2   2   0   2   2   2   2   0   0   0   0   2   2   0   2   0   2   0   2   0   0   2   0   2   2   0   2   2   0   2   2   0   0   2   2   2   2   2   0   0   2   0   2   0   2   0   2   2
 MK-5-13                2   2   2   2   2   0   2   0   2   2   0   2   0   2   2   2   0   0   0   2   2   0   0   0   0   0   0   0   2   0   2   0   0   0   2   2   0   2   0   2   0   2   0   0   0   0   0   2   2   2   0   0   0   0   0   2   2   0   2   2   2   2   0   2   0   2   0   0   2   2   0   0   2   0   2   2   2   0   2   0   2   2   2   2   2   2   0   2   0   0   2   0   2   0   0   2   2   2   2   2   2   2   2   0   2   0   2   0   0   2   2   2   2   0   2   0   2   2   2   0   2   0   2   2   0   2   0   2   0   2   0   0   0   2   2   0   2   2   2   2   2   2   0   2   2   2   2   0   2   2   0   0   2   2   0   2   2   2   0   0   0   0   0   2   2   0   2   0   2   0   2   0   0   2   0   2   2   0   2   2   0   2   2   0   2   0   2   2   0   2   0   0   2   0   2   0   2   0   2   2
 MK-5-14                2   2   2   2   2   0   2   0   2   2   0   2   0   2   2   2   0   0   0   2   0   0   0   0   0   2   0   0   2   2   2   0   0   0   2   0   0   2   0   2   0   2   2   0   0   0   0   0   2   2   0   2   0   0   0   2   0   0   2   2   2   2   0   2   0   2   2   0   0   2   0   0   2   0   2   0   2   0   0   0   2   2   2   2   2   0   0   2   0   0   2   0   2   0   0   2   2   0   0   2   2   0   2   0   2   0   2   0   0   2   2   2   2   0   2   0   2   2   2   0   2   0   2   2   0   2   0   2   0   2   0   0   2   2   2   0   2   2   2   2   2   0   0   2   0   2   2   2   2   2   0   0   2   2   0   2   2   2   0   0   0   0   0   2   2   2   2   0   2   0   2   0   0   2   0   0   2   0   2   2   0   2   0   0   2   0   2   2   0   2   2   0   2   0   2   0   2   0   2   2
 MK-5-15                2   2   2   2   2   0   2   0   2   2   2   2   0   2   2   2   0   0   0   2   0   0   0   0   0   2   2   0   2   2   2   0   0   2   2   2   0   2   0   2   0   2   2   0   0   2   0   0   2   2   2   2   0   0   0   2   0   0   2   2   2   2   2   2   0   2   2   0   0   2   0   0   2   0   2   0   0   0   0   0   2   2   2   2   2   0   0   0   0   0   2   0   2   0   0   2   2   0   0   2   0   0   2   0   2   0   2   0   0   2   2   2   2   0   2   0   2   2   2   0   2   0   0   2   0   2   0   2   0   2   0   0   2   2   2   0   2   2   2   2   2   0   0   2   0   2   2   2   2   2   0   0   2   2   0   0   0   2   0   0   0   0   0   2   2   2   2   0   2   0   2   0   2   2   0   0   2   0   2   2   0   2   0   0   2   0   2   2   0   2   2   0   2   0   2   0   2   0   2   2
 MK-5-16                2   2   2   2   2   0   2   0   0   2   2   2   0   2   2   2   0   0   2   2   0   2   0   0   0   2   2   0   2   2   2   0   2   2   2   2   0   2   0   2   0   2   2   2   0   2   2   0   2   2   2   2   0   0   0   2   0   2   2   2   2   2   2   2   0   2   2   0   0   2   0   0   2   0   2   0   0   0   0   0   2   2   2   2   2   0   0   0   0   0   2   0   2   0   0   2   2   0   0   2   0   0   2   0   2   2   2   0   0   2   2   2   2   0   2   0   2   2   2   0   2   0   0   2   0   0   0   2   0   2   0   0   2   2   2   0   2   2   2   2   2   0   0   2   0   2   2   2   2   2   0   0   2   2   0   0   0   2   0   0   0   0   0   2   2   2   2   0   0   0   2   0   2   2   0   0   2   0   2   2   0   2   0   0   2   0   2   2   0   2   0   0   0   0   0   0   2   0   2   2
 MK-6-1                 0   0   0   0   2   0   2   0   2   0   2   2   2   2   0   0   0   2   0   0   0   2   2   2   0   0   2   0   0   2   0   2   0   0   0   2   0   0   0   2   2   0   0   2   0   0   2   2   2   2   2   0   0   2   2   0   0   0   0   0   0   2   0   0   2   0   0   0   0   2   0   2   0   2   0   2   0   0   2   0   0   2   2   2   0   2   2   2   2   0   0   2   2   2   2   2   0   2   2   0   2   0   2   2   2   2   0   0   0   2   2   2   2   0   2   2   0   0   0   0   2   2   2   0   2   0   2   0   2   0   2   2   0   2   2   0   0   0   2   2   2   0   0   2   0   0   0   2   0   2   2   0   0   0   0   0   0   0   2   0   2   0   2   2   2   0   2   0   2   2   0   2   0   0   2   0   2   0   2   0   0   2   2   2   2   0   2   2   2   2   2   0   2   0   2   0   2   0   0   2
 MK-6-2                 0   0   0   0   2   0   0   0   2   0   0   2   2   2   0   0   0   2   0   0   0   2   2   0   0   0   2   0   0   2   0   2   0   0   0   2   0   0   0   2   2   0   0   2   0   0   0   2   2   2   2   0   0   2   2   0   0   0   0   0   0   2   2   0   2   0   0   0   0   2   0   2   0   2   0   2   0   0   2   0   0   2   2   2   0   2   2   2   2   0   2   2   2   2   2   0   0   2   2   0   2   0   2   2   2   2   2   0   0   2   2   2   0   0   2   2   0   0   0   0   2   2   2   0   2   0   2   0   2   0   2   2   0   2   2   0   0   2   2   2   2   0   2   2   0   0   0   2   0   2   2   0   0   0   0   0   0   0   2   0   2   0   2   2   2   0   2   2   2   2   0   2   0   2   2   0   2   0   2   0   0   2   2   2   2   0   2   2   2   2   2   2   0   2   2   2   2   0   0   0
 MK-6-3                 2   0   0   0   2   0   0   0   2   0   0   2   2   2   0   0   0   0   0   0   0   2   2   2   0   0   2   0   0   2   0   2   0   0   0   0   0   0   0   2   2   0   0   0   0   2   0   2   2   2   2   2   0   2   2   0   0   0   0   0   0   2   2   0   0   0   0   0   0   2   0   0   0   2   0   2   0   0   2   0   0   2   2   2   0   2   2   2   2   0   2   2   2   0   2   0   0   0   2   0   2   0   2   2   2   0   2   0   0   2   2   0   0   0   2   0   0   0   0   2   2   2   2   0   2   0   2   0   0   2   2   2   0   2   2   0   0   2   2   2   2   0   2   2   0   0   2   2   0   2   2   0   0   0   0   0   0   0   2   0   2   0   2   2   0   0   0   2   2   2   0   2   0   2   2   0   2   0   2   2   0   0   2   2   2   0   2   2   2   2   2   0   0   2   2   0   2   0   0   0
 MK-6-4                 2   0   0   0   2   0   0   0   2   0   0   2   2   2   0   0   0   0   0   2   0   2   0   2   0   0   2   0   0   2   0   2   0   0   0   0   0   0   0   2   2   0   0   0   0   2   0   2   0   2   2   2   0   2   2   0   0   0   0   0   0   2   2   0   2   0   2   0   0   2   0   0   0   2   0   2   0   0   2   0   0   2   0   2   0   2   2   2   2   0   2   2   2   0   2   0   2   0   2   0   2   0   2   0   2   0   2   0   0   2   2   0   0   0   2   0   0   0   0   2   2   0   2   0   2   0   2   0   0   2   2   2   0   2   2   0   0   2   2   2   2   0   2   2   0   0   2   0   0   2   2   0   0   0   0   0   0   0   2   0   0   0   2   2   0   0   0   2   2   2   0   2   0   2   2   2   0   0   2   2   0   0   2   2   2   0   2   0   0   2   2   0   0   2   2   0   2   2   0   0
 MK-6-5                 2   0   0   0   2   0   0   0   2   0   0   2   2   2   0   0   0   0   0   2   0   2   0   2   0   0   2   0   0   2   0   2   0   0   0   2   0   0   0   2   2   0   0   0   0   2   0   2   0   2   2   2   0   2   2   2   0   0   0   0   0   2   2   0   2   0   2   2   0   2   0   2   0   2   0   2   0   0   2   0   0   2   0   2   0   2   2   2   2   0   2   2   2   0   2   2   2   0   2   0   2   0   2   0   2   0   0   0   0   2   2   0   0   0   2   2   0   2   0   2   2   0   2   0   2   0   2   0   0   2   2   2   0   2   2   0   0   2   2   2   2   0   0   0   0   0   2   0   0   2   2   0   0   0   0   0   0   0   0   0   0   0   2   2   0   0   0   2   2   2   0   2   0   2   2   2   0   0   2   2   2   0   2   2   2   0   2   0   0   2   2   0   0   2   2   0   2   2   0   0
 MK-6-6                 2   0   0   0   2   0   0   0   2   0   0   2   2   2   0   0   2   0   0   2   0   2   0   2   0   2   2   0   0   2   0   0   0   0   0   2   0   0   0   2   2   0   0   2   0   2   0   2   0   2   2   2   0   2   2   2   0   0   0   0   0   2   2   0   2   0   2   2   0   2   0   2   2   2   0   2   0   0   2   0   0   2   0   2   0   2   2   0   2   0   2   2   2   0   2   2   2   0   2   0   2   0   2   0   2   0   2   0   0   2   2   0   0   0   2   2   0   2   2   2   2   2   2   2   2   0   2   0   0   2   2   2   0   2   0   0   0   2   0   2   2   0   0   0   0   0   2   0   0   2   2   0   0   0   0   0   0   0   0   0   0   0   2   2   0   0   0   2   2   2   0   2   0   2   2   2   0   0   2   2   2   0   2   2   2   0   2   0   0   2   2   0   0   2   2   2   2   0   2   0
 MK-6-7                 2   0   0   0   2   0   0   0   2   0   0   2   2   2   0   0   2   0   0   2   0   2   0   2   2   2   2   0   0   2   0   0   0   2   0   2   0   0   0   2   2   0   0   2   0   2   0   2   0   2   2   0   0   2   2   0   0   2   0   0   0   2   2   2   2   0   2   2   0   2   0   2   2   2   0   2   0   0   2   0   0   2   0   2   0   2   2   0   2   0   2   2   2   0   2   2   2   0   2   0   0   0   2   2   2   0   2   0   0   2   2   0   0   0   2   2   0   2   0   2   2   2   2   2   2   0   2   0   0   2   2   2   0   0   0   0   0   2   0   2   2   0   0   0   0   0   2   0   0   2   2   0   0   2   0   0   0   0   0   0   0   0   2   2   2   0   0   0   2   0   0   2   0   2   2   2   0   0   2   2   2   2   2   2   2   0   2   0   0   2   0   0   0   2   0   2   2   0   2   0
 MK-6-8                 2   2   0   0   2   0   0   2   2   0   0   2   2   2   0   0   2   2   0   2   0   2   0   2   2   2   2   0   0   2   0   0   0   2   0   2   2   0   0   2   2   0   0   2   0   2   0   2   0   2   2   0   0   0   2   0   0   2   0   0   0   2   2   2   2   0   2   2   0   2   0   2   2   2   0   2   0   0   2   0   0   2   0   2   0   2   2   0   2   0   2   2   2   0   2   2   2   0   2   0   0   0   2   2   2   0   2   0   0   2   2   0   0   2   2   2   0   2   0   2   2   2   2   2   2   0   2   0   0   2   2   2   0   0   2   0   0   2   0   2   0   2   0   2   0   0   2   0   0   2   2   0   0   2   0   0   0   0   2   2   2   0   2   2   2   0   0   0   2   0   0   2   0   2   2   2   0   0   2   2   2   2   2   2   2   0   2   0   0   2   0   0   2   2   2   2   2   0   2   0
 MK-6-9                 2   2   0   0   0   0   0   0   2   0   0   2   2   2   0   0   2   2   0   2   0   2   2   2   2   2   2   0   0   2   0   0   0   2   0   2   2   0   2   2   2   0   0   2   0   2   0   2   0   2   2   0   0   0   0   0   0   2   0   0   0   2   2   2   2   0   0   2   0   2   0   2   2   2   0   2   0   0   2   0   0   2   0   2   0   2   2   0   2   0   2   2   2   0   2   2   2   0   2   0   0   0   2   2   2   0   2   0   0   0   2   0   0   2   2   0   0   2   0   2   2   2   2   2   2   0   2   0   0   2   2   0   0   0   0   0   0   2   0   2   0   2   2   2   0   0   0   0   0   2   2   2   0   2   0   0   0   0   2   2   2   0   2   2   2   0   0   0   2   0   0   0   0   2   2   0   0   0   2   2   2   2   2   2   2   0   2   0   2   2   0   0   2   2   2   2   0   2   2   0
 MK-6-10                2   2   0   0   0   0   0   0   2   0   2   2   2   2   0   0   2   2   0   0   0   2   2   0   2   0   0   0   0   2   0   0   0   2   0   2   2   0   2   2   2   0   0   2   0   2   0   2   0   2   2   0   0   0   0   2   0   2   0   2   0   2   2   2   2   0   0   0   0   2   0   2   2   2   0   2   0   0   2   0   0   2   0   2   0   2   2   0   2   0   2   2   2   0   2   2   2   0   2   0   0   0   2   2   2   0   2   0   0   0   0   0   2   2   2   0   0   0   0   2   2   2   2   2   0   0   2   0   2   2   2   0   0   0   2   0   0   2   0   2   0   2   2   2   0   0   0   2   0   2   2   2   0   2   0   0   0   0   2   2   0   2   2   2   2   0   0   0   2   0   0   0   2   2   0   0   0   0   2   2   2   2   2   2   2   0   2   0   0   2   0   0   2   2   2   2   0   2   2   0
 MK-6-11                2   2   0   0   0   2   0   0   2   0   2   2   2   2   0   0   2   2   0   0   0   2   2   0   2   0   0   0   0   0   0   0   2   2   0   2   0   0   2   2   2   0   0   2   0   2   0   0   0   0   2   0   0   0   0   2   0   2   0   2   0   0   2   2   2   0   0   0   0   2   0   2   2   2   0   2   0   0   2   0   0   2   0   2   2   2   2   0   2   0   2   2   2   0   0   2   0   0   2   0   2   0   2   2   2   2   2   0   0   0   0   0   0   2   2   0   0   0   0   2   2   2   0   2   0   0   2   2   0   2   2   0   2   0   2   0   0   2   2   2   0   2   2   2   0   0   0   2   0   2   2   2   0   2   0   0   0   0   2   2   0   2   2   2   2   0   0   0   2   0   0   0   2   2   0   0   0   0   2   2   2   2   2   2   2   0   2   0   0   2   0   0   2   2   2   2   0   2   2   0
 MK-6-12                2   2   0   0   0   2   0   0   2   0   2   2   2   2   2   0   2   0   0   0   2   0   2   0   2   0   0   0   0   0   0   0   2   2   0   2   0   0   2   2   2   0   0   2   0   2   0   0   0   0   2   0   2   0   0   2   0   2   0   2   0   0   2   2   2   0   0   0   0   2   0   2   2   2   0   2   0   0   2   0   0   2   0   2   2   2   2   0   2   0   2   2   2   0   0   2   0   0   2   0   2   0   2   2   2   2   2   0   0   0   0   0   0   2   2   2   0   0   0   2   2   2   0   2   0   0   2   2   0   2   2   0   2   0   2   0   0   2   2   2   0   2   2   2   0   0   0   2   0   2   0   2   2   2   0   0   0   0   2   0   0   2   2   2   2   0   0   0   2   0   2   0   2   2   0   2   0   0   2   0   2   2   2   2   2   2   2   0   0   2   0   2   2   2   2   2   0   2   2   0
 MK-6-13                0   2   0   0   0   0   0   0   2   0   0   2   2   2   2   0   2   0   2   0   2   0   2   0   0   0   0   2   2   0   0   0   2   2   0   2   2   0   2   2   2   0   0   2   0   2   0   0   0   0   2   0   2   0   0   2   0   2   0   2   0   0   2   2   2   0   0   0   0   2   0   2   2   0   0   2   0   0   2   0   0   2   0   2   2   0   2   0   2   0   2   2   2   0   0   0   0   0   2   0   2   0   2   2   2   2   2   2   2   0   0   0   0   0   2   2   0   2   0   2   2   2   0   2   2   0   2   2   0   2   2   0   2   0   2   0   0   2   2   2   0   2   2   2   2   2   0   2   0   2   0   2   2   2   0   0   0   0   2   0   0   2   2   2   2   0   2   0   2   0   2   0   0   2   0   2   0   2   2   0   2   2   2   2   2   2   2   0   0   2   0   0   2   2   2   2   0   2   2   0
 MK-6-14                0   2   0   0   0   0   0   0   2   0   0   2   2   2   2   0   2   0   2   0   0   0   0   0   0   0   0   2   2   0   0   0   2   2   0   2   2   0   2   2   2   0   0   2   2   2   0   0   0   0   2   0   2   0   0   2   0   2   2   2   0   0   0   2   2   2   0   0   0   2   0   2   2   0   0   0   0   0   0   0   0   2   0   2   2   0   2   0   2   0   2   2   2   2   0   2   0   0   2   0   2   0   2   2   2   2   2   2   2   0   0   0   2   0   2   2   0   2   0   2   2   2   0   2   2   0   2   2   0   0   2   0   2   0   2   0   0   2   2   2   0   2   2   2   2   2   2   2   2   2   2   2   2   2   2   0   0   0   2   0   0   2   2   2   2   0   2   0   2   2   2   2   2   2   0   2   0   2   2   0   2   2   2   2   2   2   2   0   0   2   0   0   2   2   2   2   0   0   2   0
 MK-6-15                0   0   0   0   0   2   0   0   2   0   0   2   2   2   2   0   2   0   2   2   0   0   0   0   0   0   0   2   0   0   0   0   2   2   0   2   2   0   0   2   2   0   0   0   2   0   0   0   0   0   2   0   2   0   0   2   0   0   2   2   0   0   0   2   2   2   0   0   2   2   0   2   2   0   0   0   0   0   0   2   0   2   0   2   2   0   2   0   2   0   0   2   0   2   0   2   0   0   2   0   0   0   0   2   2   2   2   2   2   0   0   0   2   2   2   2   0   2   0   2   2   2   0   2   2   0   2   0   0   2   2   0   2   0   2   0   0   2   2   2   2   0   2   2   2   2   2   2   2   2   2   2   0   2   2   0   0   0   2   0   2   2   2   2   2   0   2   2   2   0   2   2   2   2   0   2   0   0   2   0   2   2   2   2   2   2   2   2   0   2   0   0   2   2   2   2   0   2   2   0
 MK-6-16                0   0   0   0   0   2   0   0   2   0   0   0   2   2   2   0   2   0   2   2   0   0   0   0   0   0   0   2   0   0   0   2   2   2   0   2   2   0   0   2   2   0   0   0   2   2   2   0   0   0   2   0   2   0   0   2   0   0   2   2   0   0   0   0   2   2   0   0   0   2   0   2   2   0   0   0   0   2   0   2   0   2   0   2   2   0   2   0   2   0   0   2   0   2   0   2   0   0   2   0   0   0   0   2   2   2   2   2   2   0   0   0   2   0   2   2   0   2   0   0   2   2   0   2   2   0   2   0   0   2   0   0   2   0   2   0   0   2   2   2   0   0   2   2   2   2   2   2   2   2   2   2   0   2   2   0   0   0   2   0   2   2   2   2   2   0   2   2   2   2   2   2   2   2   2   2   0   0   2   2   2   2   2   2   2   2   2   2   0   2   0   0   2   2   2   0   0   2   0   0
 
!****************************************** Phenotypic Data **********************************************************
!-100.0 is resevred for missing phenotype
SimulatedTrait1        13.6010   15.2491   15.5751   15.1017   13.4115   14.9901   16.1082   15.4816   14.7931   13.8113   12.9612   14.3229   16.3682   15.3579   18.8998   13.3379   16.1888   16.1691   16.5954   15.1510   15.7356   13.1347   15.2510   15.0327   13.8492   11.8817   16.7072   16.9485   14.9101   15.8455   14.9291   15.2604   15.1596   17.4984   13.4552   16.7901   15.9120   15.6018   14.3702   14.2662   13.9187   15.4050   13.1118   15.7642   15.5042   17.2680   14.7546   13.9359   15.5729   16.7746   14.6279   16.4593   14.6619   13.9561   17.0864   16.2143   14.5388   15.0865   16.2609   14.6273   16.1604   15.5805   14.7813   16.3274   14.0112   13.5501   15.5919   14.1124   15.1902   15.3189   15.0101   15.8970   15.0055   16.7567   14.7909   15.0108   13.0515   13.4033   15.5907   13.6170   13.0979   15.0961   16.2484   14.7740   16.3502   15.0530   14.7726   12.5597   14.6971   14.7400   14.6588   12.7763   14.7089   14.1822   14.3342   14.2988   14.3198   15.6078   15.7021   13.7889   15.4335   15.0396   14.8021   13.4374   14.7173   14.5572   13.0335   14.8468   13.5959   14.7116   15.4764   14.4140   14.3051   15.1046   13.6153   14.4659   12.5042   13.1942   14.8251   13.2273   16.1106   14.9628   12.8857   14.7573   16.0872   14.7662   16.5481   16.8126   15.1196   16.8716   15.9115   15.5259   16.3680   13.9491   15.9634   14.7307   18.3008   14.3664   17.0826   14.6533   16.6143   13.9399   14.3081   16.2065   17.7631   14.0953   15.4447   14.0354   16.2103   15.8871   15.0338   16.7228   16.8245   16.9845   18.7905   17.3528   13.4596   16.9444   13.0547   16.7504   14.3061   16.0028   15.3518   13.3994   14.6356   14.2671   15.8376   14.3563   14.4295   17.2915   15.5477   14.9590   14.7016   18.0609   14.6939   17.3640   13.7861   14.6536   12.8249   16.3000   15.3017   13.5486   14.1384   14.4572   16.1114   14.2743   15.3404   14.1895   14.7951   17.1096   14.1232   13.8582   16.4481   13.3837   15.7627   14.8815   13.3329   13.6091   13.1072   15.9465
SimulatedTrait2        10.5167   10.5776    9.6276    9.4738   10.1658    9.8409    9.6833    9.2977    9.5280   10.1075   10.6549   10.0960    8.8418    8.9415    9.8366   12.1896   10.4398   10.5737    9.1877   10.1343   10.4657   10.3010   10.1007    9.8780   11.2430   11.0248   10.2667    9.3964   10.9990    9.9758    9.2774   10.0094    9.4520   10.4738   10.0716    9.3342    8.9135    9.6508   11.8496    9.3564    9.8367    9.5130   10.5299    8.4421    8.5393    9.6709   11.1361   10.9369    9.2557    9.5222   10.8268    8.7138   10.0454   10.2385    9.8561   10.4313   10.5033    9.6870    9.1818    9.1825    9.8259    9.5382   10.9534    8.7761    9.7926   10.6704    9.3325   11.0549   10.6349   10.0363   10.3376    9.1408   10.1136    9.9682   10.8518    9.6032   10.6391    9.3618    9.2847    9.8233   10.0651   10.7012    9.6097   11.5346    9.1672   10.2848   10.6841   10.8432    9.4670    9.9775   10.5244   10.3370   10.9545   10.1232    9.8998   10.2296    9.9122    9.9737    9.7064    8.9400   10.1200    8.4090   10.8520   11.0652    9.8550    8.7339    9.8261    9.0627    9.6355    9.3355    9.5614   10.6284    9.2672   10.7864   11.7848    9.9577   10.3719   10.8822   10.7897    9.8771    9.2625   10.7530   10.9578   10.0941    9.6395    9.9327    9.8394   10.0010    9.7185   10.7118   10.3477   10.4642    8.4032   10.9004   10.2508    9.2350    9.2218    9.3053    9.4312    9.0550    9.3458   10.0612   10.3855   10.1636    9.6224    9.7916    9.7261   10.6357    9.6435   10.2569   10.3654    9.7287   10.2961    9.6673    8.5774    9.9928   10.2406   11.4483   11.4263   10.0041   10.6089   10.1744    8.7399   10.3881    9.5871   10.0425    7.6974   10.1268   10.8393   10.0756    8.8182    9.2500   10.6536   10.1674    9.2887    8.7140   10.0161   10.6745   10.7093    9.6290    9.8073   10.2406    9.7585   11.3302    9.3246    9.7474    9.0873    9.9182   10.6004    9.4657   10.3339    9.0204    9.3043   11.1080   10.5657   10.0689   11.2153   10.9760   10.8116    9.1366
 
