# Supplementary material for: Inclusive Composite Interval Mapping of QTL by Environment Interactions in Biparental Populations
Source: PLoS One. 2015 Jul 10;10(7):e0132414. doi: 10.1371/journal.pone.0132414 (PMC4498613; doi:10.1371/journal.pone.0132414)
Supplement: S5 File — (ZIP) [file pone.0132414.s005.zip › H=0.5/L1/run_00062.met]

!**********************Note: lines staring with "!" are remarks and will be ignored in the program********************
!*********************************General Information**********************************
!Assuming F1 = P1 x P2, populations available in QTL IciMapping are: 
!  1, P1BC1F1 = P1 x F1, the first backcrossing where P1 is used as the recurrent parent;
!  2, P2BC1F1 = P2 x F1, the first backcrossing where P2 is used as the recurrent parent;
!  3, F1DH, F1-derived doubled haploids; 
!  4, RIL or F1RIL, recombination inbred lines through the repeated selfing of F1;
!  5, P1BC1RIL, recombination inbred lines through the repeated selfing of P1BC1F1;
!  6, P2BC1RIL, recombination inbred lines through the repeated selfing of P2BC1F1;
!  7, F2, the selfing generation of F1;
!  8, F3, the selfing generation of F2;
!  9, P1BC2F1, the second backcrossing where P1 is used as the recurrent parent; 
! 10, P2BC2F1, the second backcrossing where P2 is used as the recurrent parent;
! 11, P1BC2RIL, recombination inred lines through the repeated selfing of P1BC2F1; 
! 12, P2BC2RIL, recombination inred lines through the repeated selfing of P2BC2F1; 
! 13, P1BC1F2, the selfing generation of P1BC1F1; 
! 14, P2BC1F2, the selfing generation of P2BC1F1; 
! 15, P1BC2F2, the selfing generation of P1BC2F1; 
! 16, P2BC2F2, the selfing generation of P2BC2F1; 
! 17, P1BC1DH, P1BC1F1-derived doubled haploids; 
! 18, P2BC1DH, P2BC1F1-derived doubled haploids; 
! 19, P1BC2DH, P1BC2F1-derived doubled haploids; 
! 20, P2BC2DH, P2BC2F1-derived doubled haploids; 
   3      !Mapping Population (see remarks above)
   2      !Mapping Function (1 for Kosambi; 2 for Haldane; 3 for Morgan)
   2      !Marker Space Type (1 for intervals; 2 for positions)
   1      !Marker Space Unit(1 for centiMorgans; 2 for Morgan)
   6      !Number of Chromosomes (or Linkage Groups)
 200      !Size of the mapping population
   2      !Number of environments
 
!***************************************** Chromosomes and Linkage Maps **********************************************
!Chromosome                 NumMarkers
-CH1                        16
-CH2                        16
-CH3                        16
-CH4                        16
-CH5                        16
-CH6                        16
!Linkage map (Marker name followed by position or the interval length)
 MK-1-1                1     0.000
 MK-1-2                1    10.000
 MK-1-3                1    20.000
 MK-1-4                1    30.000
 MK-1-5                1    40.000
 MK-1-6                1    50.000
 MK-1-7                1    60.000
 MK-1-8                1    70.000
 MK-1-9                1    80.000
 MK-1-10               1    90.000
 MK-1-11               1   100.000
 MK-1-12               1   110.000
 MK-1-13               1   120.000
 MK-1-14               1   130.000
 MK-1-15               1   140.000
 MK-1-16               1   150.000
 MK-2-1                2     0.000
 MK-2-2                2    10.000
 MK-2-3                2    20.000
 MK-2-4                2    30.000
 MK-2-5                2    40.000
 MK-2-6                2    50.000
 MK-2-7                2    60.000
 MK-2-8                2    70.000
 MK-2-9                2    80.000
 MK-2-10               2    90.000
 MK-2-11               2   100.000
 MK-2-12               2   110.000
 MK-2-13               2   120.000
 MK-2-14               2   130.000
 MK-2-15               2   140.000
 MK-2-16               2   150.000
 MK-3-1                3     0.000
 MK-3-2                3    10.000
 MK-3-3                3    20.000
 MK-3-4                3    30.000
 MK-3-5                3    40.000
 MK-3-6                3    50.000
 MK-3-7                3    60.000
 MK-3-8                3    70.000
 MK-3-9                3    80.000
 MK-3-10               3    90.000
 MK-3-11               3   100.000
 MK-3-12               3   110.000
 MK-3-13               3   120.000
 MK-3-14               3   130.000
 MK-3-15               3   140.000
 MK-3-16               3   150.000
 MK-4-1                4     0.000
 MK-4-2                4    10.000
 MK-4-3                4    20.000
 MK-4-4                4    30.000
 MK-4-5                4    40.000
 MK-4-6                4    50.000
 MK-4-7                4    60.000
 MK-4-8                4    70.000
 MK-4-9                4    80.000
 MK-4-10               4    90.000
 MK-4-11               4   100.000
 MK-4-12               4   110.000
 MK-4-13               4   120.000
 MK-4-14               4   130.000
 MK-4-15               4   140.000
 MK-4-16               4   150.000
 MK-5-1                5     0.000
 MK-5-2                5    10.000
 MK-5-3                5    20.000
 MK-5-4                5    30.000
 MK-5-5                5    40.000
 MK-5-6                5    50.000
 MK-5-7                5    60.000
 MK-5-8                5    70.000
 MK-5-9                5    80.000
 MK-5-10               5    90.000
 MK-5-11               5   100.000
 MK-5-12               5   110.000
 MK-5-13               5   120.000
 MK-5-14               5   130.000
 MK-5-15               5   140.000
 MK-5-16               5   150.000
 MK-6-1                6     0.000
 MK-6-2                6    10.000
 MK-6-3                6    20.000
 MK-6-4                6    30.000
 MK-6-5                6    40.000
 MK-6-6                6    50.000
 MK-6-7                6    60.000
 MK-6-8                6    70.000
 MK-6-9                6    80.000
 MK-6-10               6    90.000
 MK-6-11               6   100.000
 MK-6-12               6   110.000
 MK-6-13               6   120.000
 MK-6-14               6   130.000
 MK-6-15               6   140.000
 MK-6-16               6   150.000
!*********************************** Marker Types ********************************************************************
!Co-dominant marker: When heterozygote F1 is present, P1 is coded as 2, F1 is coded as 1, and P2 is coded as 0; Otherwise, P1 is coded as 2, and P2 is coded as 0. 
!Dominant marker: When heterozygote F1 is present, P1 and F1 are coded as 12, and P2 is coded as 0; Otherwise, P1 is coded as 2, and P2 is coded as 0.  
!Recessive markers: When heterozygote F1 is present, P1 is coded as 2, and F1 and P2 are coded as 10; Otherwise, P1 is coded as 2, and P2 is coded as 0. 
!Missing marker is coded as -1. 
 MK-1-1                 2   0   0   0   2   2   2   2   0   2   0   0   0   0   2   2   2   0   2   0   2   0   0   0   0   2   0   2   2   0   0   2   2   2   2   2   2   0   2   0   2   0   2   2   0   2   0   2   0   2   0   2   2   2   0   0   0   2   0   0   2   0   0   0   2   0   2   0   2   0   2   0   2   0   0   0   0   2   2   2   0   2   2   2   0   2   0   2   0   0   2   0   0   0   0   0   2   2   0   0   2   0   2   0   2   0   0   0   2   0   2   0   0   0   0   0   0   2   2   2   0   0   0   0   0   0   2   0   2   0   2   2   2   2   0   0   0   2   2   2   0   0   2   0   0   2   0   0   0   0   0   2   0   0   2   0   2   0   2   0   0   0   2   2   2   0   2   2   0   0   0   0   2   0   0   2   2   2   2   0   2   0   2   0   2   0   0   2   0   2   2   2   0   0   0   2   0   2   2   2
 MK-1-2                 2   0   0   0   0   2   2   2   0   2   2   0   0   2   2   2   2   0   2   0   0   0   0   0   0   2   0   0   2   0   0   2   2   2   2   2   2   0   2   0   2   0   2   2   0   0   0   0   0   2   0   2   2   2   0   0   0   2   0   0   2   0   0   0   2   0   2   0   0   0   2   0   2   0   0   0   0   2   2   2   0   2   2   0   0   2   0   2   0   0   2   0   0   0   0   0   2   0   2   0   2   2   2   0   2   0   2   0   2   0   2   0   0   0   0   0   0   2   2   2   0   0   2   0   0   0   2   0   0   0   0   2   2   2   0   0   0   2   0   2   0   0   2   0   0   0   2   0   0   0   0   2   0   0   2   0   2   0   2   0   0   0   2   2   2   0   2   2   0   2   0   0   2   0   0   0   2   2   2   0   2   0   2   0   2   0   0   2   0   2   2   2   2   2   0   2   0   2   2   2
 MK-1-3                 2   0   0   0   0   2   0   2   0   0   2   0   0   2   2   2   2   0   2   0   0   0   0   0   2   2   0   2   2   2   0   2   2   2   2   2   2   0   2   2   2   2   2   2   0   0   0   2   2   0   0   2   2   2   0   0   0   2   0   0   2   0   0   0   2   0   2   0   0   0   2   0   2   0   0   0   0   2   2   2   0   2   2   0   0   2   2   2   0   2   2   0   0   0   0   0   0   0   2   0   2   2   2   0   2   0   2   2   2   0   2   0   0   0   0   0   0   2   2   2   0   0   2   0   0   0   2   0   0   0   0   2   2   2   0   0   0   0   0   0   0   0   2   0   0   0   2   2   0   0   0   2   0   0   2   2   2   0   0   0   2   0   2   2   2   0   2   2   2   2   0   0   2   0   0   0   2   0   2   0   2   0   2   0   2   0   0   2   0   2   2   2   2   2   0   2   0   2   2   2
 MK-1-4                 2   0   2   0   0   2   0   2   0   0   2   0   0   2   0   2   2   0   2   0   0   0   0   0   2   2   0   2   2   2   0   2   2   2   0   0   2   0   2   2   2   2   2   2   0   0   0   2   2   0   0   2   2   2   0   0   0   0   0   0   2   0   0   0   2   0   2   0   0   0   2   0   2   0   0   0   0   2   2   2   0   2   2   0   0   2   2   2   0   0   2   0   2   0   0   0   2   0   2   0   2   2   0   0   0   0   2   2   2   0   2   2   0   0   0   0   0   2   2   2   0   0   2   0   0   0   2   0   0   0   0   2   2   2   0   0   0   0   0   0   0   0   2   0   0   0   2   2   0   0   0   0   0   0   2   0   0   0   0   0   2   0   2   0   2   0   2   2   2   0   0   0   2   0   0   0   2   0   2   2   2   0   2   0   2   0   0   2   0   2   2   2   2   2   0   2   0   2   2   2
 MK-1-5                 2   0   2   0   0   2   0   2   0   0   2   2   0   2   0   2   2   0   2   0   0   0   0   0   2   2   0   2   2   2   0   2   2   2   0   0   2   0   2   2   2   2   2   2   0   0   0   2   2   0   0   2   2   2   0   0   0   0   0   0   2   0   0   0   2   0   2   0   0   0   2   0   2   0   0   0   0   2   2   2   0   2   2   0   0   2   2   0   0   0   2   0   2   0   0   0   2   0   2   0   2   0   0   0   2   0   2   2   0   0   0   2   0   0   0   0   0   2   2   0   2   0   2   0   0   0   2   2   0   0   0   2   0   2   0   0   0   0   0   2   0   0   2   0   0   0   2   0   0   0   0   0   0   0   2   0   0   0   0   0   2   0   2   0   2   0   2   2   2   0   0   0   2   0   0   0   2   0   2   2   2   0   2   0   2   2   0   0   0   2   2   2   2   2   0   2   0   2   2   2
 MK-1-6                 2   0   2   0   0   2   0   2   0   0   2   2   0   2   0   2   2   0   2   2   0   0   0   0   2   2   2   2   2   2   0   2   2   2   0   0   2   0   2   2   2   2   2   2   0   2   0   2   2   0   2   2   2   2   0   0   0   2   0   0   2   0   0   0   2   0   2   0   0   0   2   0   2   0   0   0   0   2   2   2   0   2   2   0   0   0   2   0   0   0   2   0   2   0   0   0   2   0   2   0   2   0   0   0   2   0   2   2   0   0   0   2   0   0   2   0   0   2   2   2   2   0   2   0   2   0   2   2   0   0   0   2   0   2   2   0   0   0   0   0   0   0   2   0   0   0   2   0   0   0   0   0   0   0   2   0   2   0   0   0   2   0   2   0   2   0   2   2   2   0   0   0   2   0   0   0   2   0   2   2   2   0   2   0   2   0   0   0   0   2   2   2   2   2   2   0   0   2   2   2
 MK-1-7                 2   0   2   0   0   2   0   2   0   0   2   2   0   2   0   2   0   0   2   2   0   0   0   0   2   0   0   2   2   2   0   2   0   2   0   0   2   0   2   2   2   2   2   2   0   2   0   0   2   0   2   2   2   2   0   0   0   2   0   0   2   0   0   0   2   0   2   0   0   0   2   0   2   0   2   0   0   2   2   2   0   2   2   0   0   0   2   0   0   0   2   0   2   0   0   0   2   0   2   0   2   0   0   2   2   0   0   2   0   2   0   2   2   0   2   0   0   2   2   0   2   0   2   0   2   0   2   2   0   0   0   2   0   0   2   0   2   0   0   0   0   0   2   0   0   0   2   0   0   0   0   0   0   0   2   2   2   0   0   0   2   0   2   0   2   0   2   2   2   0   0   0   2   0   0   0   2   0   2   2   2   0   2   0   2   0   0   0   0   2   2   2   0   2   2   0   0   2   2   2
 MK-1-8                 2   0   2   0   0   2   0   2   0   0   2   2   0   2   0   2   0   0   2   0   0   0   2   0   2   0   0   0   2   2   0   2   0   2   0   0   0   0   2   2   0   2   2   0   0   2   0   0   2   0   2   2   2   2   0   0   0   2   0   0   2   0   0   0   2   0   2   0   0   0   2   0   2   0   2   0   0   2   2   2   0   2   2   0   0   0   0   2   0   0   2   0   2   0   0   0   0   0   2   0   2   0   0   2   2   0   0   2   0   2   0   2   2   0   0   0   0   2   2   0   2   0   0   0   2   0   2   2   0   0   0   2   0   2   2   0   2   0   0   0   0   0   2   0   0   0   2   0   0   0   0   0   0   0   2   2   2   0   0   0   2   0   2   0   2   0   2   2   2   0   0   2   2   0   0   0   0   0   2   2   2   0   0   2   2   0   2   0   0   2   0   2   0   2   2   0   0   2   2   2
 MK-1-9                 2   0   2   0   0   0   2   0   0   2   2   2   0   2   0   2   0   0   0   0   0   0   2   0   2   0   0   0   2   2   0   2   0   2   0   0   0   0   2   2   0   2   2   0   0   2   0   0   2   0   2   2   0   2   0   0   0   2   2   0   2   0   0   0   2   0   2   0   0   0   2   0   2   0   2   2   0   2   2   2   0   2   2   0   0   0   0   2   0   0   2   0   2   0   2   0   0   0   2   0   2   0   2   2   2   0   0   2   0   0   0   2   2   0   0   0   0   2   2   0   2   0   0   0   2   0   2   2   0   0   0   2   0   2   2   0   2   2   0   0   0   0   2   0   0   2   2   0   0   0   0   0   0   0   2   2   2   0   0   2   2   0   2   0   2   0   0   2   2   0   0   2   2   0   0   0   0   0   2   2   2   0   0   2   2   0   2   0   0   2   0   2   0   2   2   0   0   2   2   2
 MK-1-10                2   0   2   0   0   0   2   0   0   2   2   2   0   2   0   2   0   0   0   0   0   0   2   0   2   0   0   0   2   0   0   2   0   2   0   0   0   0   2   0   0   2   2   0   0   2   0   0   2   0   2   2   2   2   0   0   0   2   2   0   2   0   0   2   2   0   2   0   0   0   2   0   2   0   2   2   0   2   2   0   0   0   2   0   0   0   0   2   0   0   2   0   2   0   2   0   0   0   2   0   2   2   2   2   0   0   0   2   0   0   0   2   2   0   0   0   0   2   2   0   2   0   2   0   2   0   2   2   0   0   0   2   0   2   2   0   2   2   0   0   0   0   2   0   2   2   0   0   0   0   0   0   0   0   2   2   2   0   0   2   2   0   2   0   2   0   0   2   2   0   0   2   2   0   0   0   0   0   2   2   2   0   0   2   2   0   2   0   0   0   0   2   0   2   0   0   0   2   2   2
 MK-1-11                2   0   2   0   0   0   2   0   0   2   2   2   0   2   0   2   0   0   0   0   0   2   2   0   2   0   0   0   2   0   0   2   2   2   0   0   0   0   2   0   0   2   2   0   0   2   0   0   2   0   2   2   2   2   0   2   0   2   2   0   0   0   0   2   2   0   2   0   0   0   2   2   2   0   2   2   0   0   2   0   0   0   2   0   0   0   0   2   0   0   0   2   2   0   2   0   0   0   2   0   0   2   2   2   2   0   0   2   0   2   0   2   2   0   2   0   0   2   2   0   2   0   2   0   2   0   2   2   0   0   0   2   0   2   2   0   2   2   0   0   0   0   2   0   2   2   0   0   0   0   0   0   0   0   0   2   2   0   0   2   2   0   2   0   2   0   0   0   2   0   0   2   2   0   2   0   0   2   2   2   2   0   0   2   2   0   2   0   0   0   0   2   0   2   0   0   0   2   2   2
 MK-1-12                0   0   2   0   0   0   2   0   2   2   2   2   0   2   0   0   0   0   0   0   0   2   2   0   0   0   0   0   2   0   0   2   2   2   0   0   0   0   2   0   0   2   2   0   0   2   0   0   2   0   2   2   2   2   2   2   0   2   2   0   0   0   0   2   2   0   2   0   0   0   2   2   2   0   2   2   0   0   2   0   0   0   2   0   0   0   0   2   0   0   0   2   2   0   2   0   0   0   2   0   0   2   2   2   2   0   2   2   2   2   0   2   2   0   2   0   0   2   2   0   2   2   0   0   2   0   2   2   0   0   0   2   0   2   2   2   2   2   0   0   2   0   2   0   2   0   0   0   0   0   0   0   0   0   0   2   2   0   0   2   2   0   2   0   2   0   0   0   2   2   2   2   2   2   2   0   0   2   2   2   2   0   0   2   2   0   2   0   0   0   0   2   0   2   0   0   0   2   2   0
 MK-1-13                0   0   2   0   0   0   2   0   2   2   2   2   0   0   0   2   0   0   2   0   0   2   2   0   0   0   0   0   2   0   0   2   2   2   0   0   0   0   2   0   0   2   2   0   0   2   0   0   2   0   2   2   2   2   2   2   0   2   2   0   0   0   0   2   2   0   2   0   0   0   2   2   2   2   2   2   0   0   2   0   0   0   2   0   0   0   0   2   0   0   0   2   2   2   2   0   0   0   2   0   0   2   2   2   2   0   0   2   2   2   0   2   2   2   2   0   2   2   2   0   2   2   0   0   0   0   2   2   0   0   0   2   0   2   2   2   2   2   0   0   2   0   2   0   2   2   0   0   0   0   0   0   0   0   0   2   0   0   0   2   2   0   2   0   2   0   0   0   0   2   2   2   2   2   2   2   0   2   2   2   2   0   0   2   2   2   2   0   0   0   0   2   0   2   2   0   0   2   2   0
 MK-1-14                0   0   2   0   0   0   2   0   2   2   0   2   0   0   0   2   0   0   2   0   0   2   2   0   0   2   0   0   2   0   0   2   2   2   0   0   0   0   2   2   0   2   2   0   0   2   0   2   2   0   2   2   2   2   2   2   0   2   2   0   0   0   0   2   2   0   2   0   0   0   2   2   2   2   2   2   0   2   2   0   2   0   2   0   0   0   0   2   0   0   0   2   0   2   2   0   0   0   2   0   0   2   2   2   2   0   2   2   2   2   0   0   2   2   0   0   2   0   2   0   2   2   0   0   0   0   2   2   0   0   0   2   0   2   2   2   0   2   0   0   2   0   2   0   2   0   0   0   0   2   0   0   0   2   0   2   0   0   2   2   0   0   2   0   2   0   0   0   0   0   2   2   2   2   2   2   0   2   2   2   2   0   2   2   2   0   0   0   0   0   0   2   0   2   0   0   0   0   2   0
 MK-1-15                0   0   2   0   0   0   2   0   2   2   0   2   0   0   0   2   0   0   2   0   0   2   2   0   0   0   0   0   2   0   0   2   2   2   0   2   0   0   2   2   0   2   2   0   0   2   0   2   2   0   2   2   0   2   2   0   0   2   2   0   0   0   0   2   2   2   2   0   0   0   2   2   2   2   2   2   0   2   2   0   2   0   2   0   0   0   0   2   0   0   0   2   0   2   2   0   0   0   2   0   0   2   2   0   2   0   2   2   2   2   2   0   0   2   0   0   2   0   2   0   2   2   0   0   2   0   2   2   0   0   0   2   0   2   2   0   0   2   0   0   2   0   2   0   2   0   0   0   0   2   0   0   0   2   0   2   0   0   0   2   0   0   2   0   0   0   0   0   2   0   2   2   2   2   2   0   0   2   2   2   2   0   2   2   2   0   0   0   2   0   0   2   2   2   0   0   0   2   2   0
 MK-1-16                0   0   2   0   0   0   2   0   0   2   0   2   0   0   0   2   0   0   0   0   0   2   2   0   0   0   0   0   2   0   2   2   2   2   2   2   0   0   2   2   0   2   2   0   0   2   2   2   2   0   2   2   0   2   2   0   0   2   2   0   0   0   0   2   0   2   2   0   0   0   0   0   2   2   2   2   0   2   2   0   2   0   2   0   0   0   0   2   0   0   0   2   0   2   2   0   0   0   2   0   0   2   2   0   2   2   2   2   2   2   2   0   0   2   0   0   2   0   0   0   2   2   0   2   0   2   2   2   0   2   0   2   0   2   0   0   0   2   0   0   2   0   2   0   2   0   0   0   0   0   0   0   0   2   2   2   0   0   0   2   0   0   2   0   0   0   0   0   2   0   2   2   2   2   2   0   0   2   2   2   2   2   2   0   2   2   0   0   2   2   0   2   2   0   2   0   0   2   2   0
 MK-2-1                 0   2   2   2   2   2   2   0   2   2   2   0   2   0   0   0   0   0   2   0   2   2   2   0   2   0   2   2   2   0   2   2   2   2   2   0   0   0   2   0   0   2   2   2   2   0   0   0   2   0   0   2   2   2   0   0   0   2   0   0   0   2   0   2   0   0   2   2   0   0   2   2   0   2   2   2   2   0   0   0   0   0   0   2   0   0   2   0   2   2   0   0   0   2   2   2   0   0   2   2   0   0   2   2   0   2   0   2   0   2   0   0   0   0   2   2   0   2   2   2   2   2   0   0   2   2   0   0   0   0   2   2   2   2   0   2   0   2   0   2   0   0   2   0   2   2   0   0   2   0   2   2   0   0   0   0   2   2   0   0   0   2   0   0   0   0   0   2   2   0   0   0   0   2   0   0   2   0   0   2   0   2   2   2   2   2   2   0   2   2   0   0   2   0   0   0   0   2   0   0
 MK-2-2                 0   2   2   2   2   2   2   0   2   2   2   0   2   0   0   0   0   2   2   0   2   2   2   0   2   2   2   2   2   0   0   2   0   2   0   0   2   0   2   2   0   2   2   2   2   0   0   0   2   0   0   0   2   2   0   0   0   2   0   0   0   2   0   2   0   0   0   2   0   0   2   2   0   0   2   2   2   0   0   0   0   0   0   2   0   0   2   0   2   2   0   0   0   2   2   0   0   0   2   2   0   0   2   2   0   2   0   2   0   2   0   0   0   0   2   2   0   2   2   0   2   2   0   0   2   2   2   0   0   0   2   0   2   2   0   2   0   0   0   2   0   2   2   0   2   2   0   0   2   0   0   2   0   2   0   0   0   2   0   0   0   2   0   0   0   0   0   2   2   0   0   0   2   2   0   0   2   0   0   0   0   2   2   2   2   0   2   0   2   2   2   0   2   0   0   0   0   2   0   0
 MK-2-3                 0   2   2   2   2   2   2   0   2   2   2   0   2   0   0   0   0   2   2   2   0   2   2   0   2   2   2   2   2   0   0   2   0   2   0   0   2   0   2   2   0   2   2   2   0   0   0   2   2   0   0   0   2   2   0   0   0   2   0   0   0   2   0   2   0   0   0   2   0   0   2   2   0   0   2   2   2   0   0   0   0   0   0   2   2   0   2   0   2   2   0   0   0   2   2   2   0   0   2   2   0   0   2   2   0   2   0   2   0   2   0   0   0   0   2   2   0   0   2   0   2   2   0   0   2   2   2   0   0   0   2   0   2   2   0   2   0   0   0   0   2   2   2   0   2   2   0   2   2   0   0   2   0   2   0   2   0   2   0   0   0   2   0   0   0   0   0   2   2   0   0   0   0   2   0   2   2   0   0   0   0   2   2   2   2   0   2   0   2   2   2   0   2   0   0   0   0   2   0   0
 MK-2-4                 0   0   0   2   2   2   2   0   2   2   2   0   2   0   0   2   0   2   2   2   0   2   2   0   2   0   0   2   2   0   0   2   0   2   0   0   2   0   2   0   0   2   2   0   0   2   0   2   2   0   0   0   2   2   0   0   0   2   0   0   0   2   0   2   0   0   0   2   0   0   2   2   0   0   2   0   0   0   0   0   0   0   0   2   2   0   2   0   2   2   0   0   0   0   2   2   0   0   2   2   0   0   2   0   0   2   0   2   0   2   0   0   0   0   2   2   0   0   2   0   0   2   0   0   2   2   2   0   0   0   2   0   2   2   0   0   0   0   0   0   2   2   2   0   2   2   0   2   0   0   0   2   0   2   0   2   0   2   2   0   0   2   0   0   0   0   0   2   2   0   0   2   0   2   0   2   2   0   0   0   0   2   2   2   2   0   2   0   2   2   2   0   2   0   0   0   0   2   0   2
 MK-2-5                 0   0   0   2   2   2   2   0   2   2   2   0   2   0   0   0   2   2   0   2   0   2   2   0   2   0   0   0   2   0   0   2   0   2   0   0   2   0   2   0   0   2   2   0   0   2   0   2   2   0   0   0   2   2   0   0   0   2   0   0   0   2   0   0   0   0   0   2   0   0   0   2   0   0   2   0   0   2   0   0   0   0   0   2   2   0   2   0   2   2   0   0   0   0   2   2   0   0   2   2   2   0   0   0   0   2   0   2   0   2   0   0   0   0   2   2   0   0   2   0   0   2   0   0   2   2   2   0   0   0   2   0   2   2   0   0   0   2   0   0   0   2   2   0   2   2   0   2   0   2   0   0   0   2   0   2   0   2   2   0   0   2   0   0   0   0   2   2   2   0   0   2   0   2   0   2   2   0   0   0   2   2   2   2   2   0   2   0   2   2   2   0   2   0   0   0   0   2   0   2
 MK-2-6                 0   0   0   2   2   0   2   0   2   2   2   0   2   0   0   2   0   2   0   2   0   2   2   0   0   0   0   2   2   0   2   2   0   2   0   0   2   2   0   0   0   2   2   0   2   2   0   2   2   2   0   2   2   2   0   0   0   2   0   0   0   0   0   0   0   0   0   2   0   0   0   2   0   0   0   0   0   2   2   0   0   0   0   2   2   0   2   0   2   2   0   0   0   2   2   2   0   2   2   2   2   0   0   0   0   2   0   2   0   2   0   0   0   0   2   2   0   0   2   0   0   2   0   0   2   2   2   0   0   0   2   0   0   2   0   0   0   2   0   0   0   2   2   0   0   2   0   2   0   2   0   0   0   2   0   2   0   2   2   0   0   2   0   0   0   0   2   2   0   0   0   2   0   2   0   2   2   0   0   0   2   2   2   2   2   0   2   0   2   2   2   0   2   0   2   0   0   2   0   0
 MK-2-7                 0   0   0   2   2   0   2   0   2   2   2   2   2   0   0   2   0   2   0   2   2   2   2   0   0   0   0   2   2   0   2   2   0   2   0   0   2   2   0   0   0   2   2   0   2   2   0   2   2   2   0   2   2   2   0   2   0   2   0   0   0   0   2   0   0   0   2   2   0   0   0   2   0   0   2   0   2   2   2   0   0   0   0   2   2   0   2   0   2   0   0   0   0   2   2   2   0   0   2   2   0   0   0   0   2   2   0   2   0   0   0   0   0   0   2   2   0   0   2   0   0   2   0   0   2   2   2   0   2   0   2   0   0   0   0   2   0   2   0   0   0   2   2   0   0   2   0   2   0   2   0   0   0   2   0   2   0   2   2   0   0   2   0   0   0   2   0   2   2   0   2   2   0   0   0   2   2   0   0   0   2   2   0   0   2   0   2   0   2   2   2   0   2   0   2   0   0   2   0   0
 MK-2-8                 0   2   0   2   2   0   2   0   2   2   2   2   2   0   0   2   0   0   0   2   2   2   2   2   0   0   0   2   2   0   2   2   0   2   0   0   2   2   0   0   0   2   2   0   2   0   0   2   2   2   0   2   2   0   0   0   0   0   0   0   0   0   2   0   0   2   2   2   0   0   0   2   0   0   2   0   2   2   2   0   0   2   0   2   2   0   2   0   2   0   0   0   0   2   2   0   0   0   2   0   0   0   0   0   2   2   0   2   2   0   0   2   0   0   2   2   0   0   2   0   0   2   0   0   2   2   2   0   2   0   2   0   0   0   0   2   0   2   0   0   0   2   2   0   0   2   0   0   0   0   0   0   0   2   0   2   0   2   2   0   0   2   0   0   0   2   0   2   2   0   2   2   2   0   0   2   2   0   0   0   0   2   0   0   2   0   2   0   2   2   2   0   2   0   2   0   0   2   0   0
 MK-2-9                 0   2   0   2   0   0   2   2   0   2   2   0   2   0   0   2   0   0   0   2   2   2   2   2   0   0   0   2   2   0   2   2   2   2   2   0   2   2   0   0   2   2   0   0   2   0   0   2   2   2   2   2   0   0   2   0   0   0   0   0   0   0   2   0   0   2   2   2   0   0   0   2   0   0   2   0   2   2   2   0   0   2   0   2   2   0   2   0   2   0   0   0   0   0   2   0   0   0   2   0   0   0   0   0   2   0   0   2   2   0   0   2   0   0   2   2   0   0   2   0   0   2   0   0   2   2   0   0   2   0   0   0   0   2   0   2   0   2   0   0   0   2   0   0   0   2   0   0   0   0   0   0   0   2   0   2   0   2   2   0   0   2   0   0   2   2   0   0   0   0   2   2   2   0   0   2   0   2   0   0   0   2   0   0   2   0   2   0   2   2   0   0   2   0   2   0   0   2   0   0
 MK-2-10                0   2   0   2   0   0   2   2   0   2   2   0   2   0   0   2   0   0   0   2   2   2   2   0   0   0   0   2   2   0   2   0   2   2   2   0   2   2   0   0   0   2   0   2   2   0   0   2   2   2   2   2   0   0   2   0   0   0   0   0   0   0   2   0   2   2   2   2   0   0   0   2   0   0   2   0   0   2   2   0   0   2   0   2   2   0   2   2   2   2   2   0   0   0   2   0   0   0   2   0   0   0   0   0   2   0   0   2   2   0   0   2   0   0   2   2   0   0   2   0   0   2   0   0   2   2   0   0   2   0   0   0   0   2   0   2   2   2   0   0   0   2   0   0   0   2   0   0   2   0   0   0   0   2   0   2   0   2   2   0   2   2   0   0   2   2   0   0   0   2   2   2   2   0   0   2   0   2   0   0   0   2   0   0   2   0   2   0   2   2   2   0   0   0   2   0   0   2   2   0
 MK-2-11                0   2   0   0   0   0   2   2   0   2   2   0   2   0   0   2   0   0   0   2   2   2   2   0   0   0   0   2   2   0   2   0   2   0   0   2   2   2   0   0   2   2   0   2   2   0   0   2   2   2   2   2   0   0   2   0   0   0   2   0   0   0   0   0   0   2   2   2   0   2   0   2   0   0   2   0   0   2   2   0   0   2   0   0   2   0   2   2   2   2   2   0   0   2   2   0   0   0   2   0   0   0   0   0   2   2   0   2   2   0   0   2   0   0   2   2   0   0   2   0   0   0   0   0   2   2   0   0   2   2   0   0   0   2   0   0   0   2   0   2   0   2   0   0   2   2   0   0   2   0   0   0   0   2   0   2   0   2   2   0   2   2   0   0   0   0   0   0   0   2   2   2   2   0   0   2   0   2   0   0   0   2   0   0   2   0   2   0   2   2   0   0   0   0   2   0   0   2   2   0
 MK-2-12                0   2   0   0   0   0   0   2   0   2   2   0   2   0   0   2   0   0   0   2   2   2   2   0   0   0   0   2   2   0   2   0   2   0   0   2   2   2   0   0   0   2   0   2   2   0   0   2   0   2   2   2   0   0   2   0   0   0   2   0   0   0   0   0   0   2   2   2   0   2   0   2   0   2   2   0   0   2   0   0   2   2   0   0   2   0   2   2   0   2   2   2   0   0   2   0   0   0   2   0   0   0   0   0   0   0   0   2   2   0   0   2   0   0   0   2   0   0   2   2   0   2   0   0   0   2   2   0   2   2   0   2   0   2   0   0   0   2   0   2   0   2   0   0   2   0   0   2   2   0   0   0   0   2   0   2   0   2   2   0   2   2   0   0   0   0   0   0   2   0   2   2   2   0   0   2   0   2   2   0   2   2   0   0   2   0   2   0   2   2   0   0   0   0   2   0   0   2   2   0
 MK-2-13                0   2   0   0   0   0   0   2   0   2   2   0   2   0   0   2   0   0   0   2   2   2   2   0   0   0   0   0   0   0   2   0   0   2   0   2   2   2   2   0   0   2   2   2   2   0   0   2   0   2   2   0   0   0   2   0   0   0   2   0   0   0   0   0   0   0   2   2   0   2   0   0   0   0   2   2   0   0   0   0   2   2   0   0   2   0   2   2   0   2   2   2   0   0   2   0   2   0   2   0   2   0   0   0   0   0   0   2   2   0   0   2   0   0   2   2   0   0   2   2   0   2   0   2   0   0   2   0   0   2   0   2   0   2   0   0   0   2   2   2   0   2   0   0   2   0   0   2   2   0   0   0   0   2   0   2   0   2   2   0   2   2   0   0   0   0   0   0   2   0   2   2   2   0   0   2   0   2   2   0   2   0   0   0   2   0   2   0   0   0   0   0   0   0   2   0   0   2   2   0
 MK-2-14                0   0   0   0   0   0   0   2   0   0   2   0   2   2   0   2   0   0   0   2   2   2   2   0   0   0   0   0   0   0   2   0   0   2   0   2   2   2   2   0   0   2   2   2   2   0   0   2   0   2   2   2   0   0   2   0   0   0   2   0   0   0   0   0   0   0   2   0   0   2   0   0   0   0   2   2   0   2   0   0   2   2   0   0   2   0   2   2   0   2   2   2   0   0   2   0   2   0   2   0   2   2   2   0   0   0   0   2   0   2   0   2   0   0   0   2   0   0   2   2   0   2   0   2   0   0   2   0   0   2   0   2   0   2   0   0   0   2   2   2   0   2   0   0   0   0   0   2   2   0   0   0   0   2   0   2   0   0   0   0   2   2   0   0   0   0   0   2   0   0   2   2   2   0   0   2   0   2   2   0   2   0   2   2   2   0   2   0   0   0   0   0   0   0   2   0   0   2   2   0
 MK-2-15                0   0   0   0   0   0   0   2   0   0   2   0   2   2   0   2   0   0   2   2   2   2   2   2   0   0   0   2   0   2   2   0   0   2   0   0   2   2   2   0   0   2   2   2   2   0   2   2   0   2   2   2   0   0   2   0   0   0   2   0   0   0   0   0   0   0   2   0   0   2   0   0   0   0   2   2   0   2   0   0   2   0   0   0   2   0   2   2   0   2   2   2   0   0   2   0   2   0   2   0   2   0   2   0   0   0   0   2   0   2   0   2   0   0   0   2   0   0   2   2   0   2   0   2   2   0   2   0   0   0   0   2   0   2   0   0   0   0   2   2   0   2   0   0   2   0   0   0   2   0   0   2   0   2   0   2   0   0   2   0   2   2   0   0   0   0   0   2   0   0   2   2   0   0   0   2   0   2   0   0   2   2   2   2   2   0   2   0   2   0   0   0   0   2   2   0   0   2   2   0
 MK-2-16                0   0   0   0   0   0   0   2   0   0   2   0   2   2   0   2   0   2   2   2   2   2   2   2   0   0   2   2   0   2   2   0   0   2   0   0   2   2   2   0   0   2   2   0   2   0   2   2   0   2   2   2   0   0   2   0   0   2   2   0   0   0   0   0   0   0   2   0   0   0   0   0   0   0   2   2   0   2   0   0   2   0   0   0   2   0   2   2   0   2   2   2   0   0   2   2   0   2   2   0   2   0   2   0   0   0   0   2   0   2   0   2   0   0   0   2   0   0   2   2   0   2   0   2   2   0   2   2   0   0   0   0   0   2   0   0   0   0   2   2   0   2   0   2   2   0   0   0   2   0   0   2   0   2   0   2   0   0   2   0   2   2   0   0   0   0   2   2   0   0   2   2   0   0   0   2   0   2   0   2   2   2   2   2   2   0   2   0   2   2   2   2   0   2   2   0   0   2   0   0
 MK-3-1                 0   0   2   0   0   0   0   2   0   0   2   2   2   2   2   2   2   0   2   2   2   2   0   0   2   0   0   2   0   2   0   2   2   2   2   0   2   2   0   2   0   2   2   2   0   2   2   2   2   2   2   2   0   0   2   0   2   2   0   0   0   2   2   2   2   2   0   2   0   0   2   0   2   0   2   0   0   0   0   2   2   0   0   0   2   2   2   2   0   0   0   0   2   0   2   2   2   2   2   2   2   0   0   2   0   2   2   0   2   2   0   0   2   2   0   0   0   0   2   2   0   2   2   2   2   2   0   0   2   0   2   0   0   0   0   0   0   2   0   0   2   2   0   2   2   2   0   2   0   0   0   2   0   0   2   0   0   0   2   0   0   2   2   0   0   2   2   0   0   2   0   0   2   2   2   2   0   0   2   0   2   0   2   0   0   2   2   2   0   2   2   0   2   0   2   2   0   2   2   2
 MK-3-2                 0   0   2   0   0   2   0   2   2   0   2   2   2   2   2   2   2   0   2   2   0   2   0   0   2   0   0   2   2   2   0   2   2   2   2   0   2   2   0   2   0   2   2   2   2   2   2   2   2   2   2   2   0   0   2   2   2   2   0   0   0   2   2   2   2   2   0   2   0   0   2   0   2   0   2   0   0   0   0   2   2   0   0   0   2   2   2   2   0   0   0   0   2   0   2   2   2   0   2   2   2   0   0   2   0   2   2   0   2   2   0   0   2   2   2   0   0   0   2   2   0   2   0   2   2   2   0   0   2   0   2   0   0   0   0   0   0   2   0   0   2   2   0   2   2   2   0   2   0   0   2   0   0   0   2   0   0   0   0   0   0   2   2   0   2   2   0   2   0   2   0   0   2   2   0   2   0   0   2   0   2   0   2   0   0   2   2   2   0   0   0   2   2   2   2   2   0   2   0   2
 MK-3-3                 0   2   2   0   0   2   0   2   2   0   2   2   2   2   2   2   0   0   2   2   0   2   0   0   0   0   0   2   2   2   0   2   2   2   2   0   2   2   0   2   0   2   2   2   2   2   2   0   2   2   2   0   0   0   2   0   2   2   0   0   0   2   2   2   2   2   0   2   0   0   2   0   2   0   2   0   0   0   0   2   2   0   0   0   2   2   2   2   0   0   0   0   0   0   2   2   0   2   2   2   2   0   0   2   0   2   2   2   2   2   0   0   2   2   2   0   0   0   2   2   0   2   0   2   2   2   0   0   2   0   2   0   0   2   0   0   0   2   0   0   2   0   0   2   2   2   0   2   2   0   2   0   0   0   2   0   0   0   0   0   0   2   2   0   2   2   0   2   0   2   0   0   2   2   0   2   0   0   2   0   2   0   2   0   0   2   2   2   0   0   0   2   2   2   2   2   0   2   0   2
 MK-3-4                 0   2   2   0   0   2   2   0   2   0   2   2   2   2   2   2   0   0   2   2   0   2   0   0   2   0   0   2   2   2   0   2   2   2   2   0   2   2   0   2   2   2   2   2   2   2   2   0   0   2   2   0   0   0   2   0   2   2   0   0   2   2   2   0   2   2   2   2   0   0   2   2   2   0   2   0   2   0   0   2   2   0   0   2   0   2   2   2   0   0   0   0   0   0   2   2   0   2   2   2   0   0   0   2   0   2   2   0   2   2   2   0   2   2   2   0   0   2   2   2   0   2   0   2   2   2   0   0   2   0   2   0   0   2   0   2   2   2   0   0   2   2   0   0   2   2   0   2   2   0   2   0   2   0   2   2   0   0   0   0   0   2   2   0   2   2   0   2   0   2   2   0   2   2   0   0   0   0   2   0   2   0   2   0   0   2   2   2   0   0   2   2   2   0   2   2   0   2   0   2
 MK-3-5                 2   2   2   0   0   2   2   0   2   0   2   2   2   2   2   2   0   0   2   2   0   2   0   0   2   0   0   2   2   2   0   2   2   2   2   0   2   0   0   2   0   2   2   2   2   0   2   0   0   2   2   0   0   0   2   0   2   2   0   0   2   2   2   0   2   2   2   2   0   2   0   2   2   0   2   2   2   0   0   2   2   2   0   0   0   2   2   2   0   0   0   0   0   0   0   2   0   0   0   2   0   0   0   0   2   2   0   2   0   2   2   0   2   2   2   0   0   2   2   2   0   2   0   2   0   0   0   2   2   0   2   0   0   2   0   2   2   2   0   0   2   2   0   0   2   0   0   2   2   2   2   0   2   0   2   2   0   0   0   0   0   2   2   0   2   2   0   2   0   0   2   0   2   2   0   0   0   0   0   0   0   0   2   0   0   2   2   2   0   0   2   2   2   0   2   2   0   2   0   2
 MK-3-6                 2   2   2   0   0   2   2   0   0   0   2   2   2   2   2   2   0   0   2   2   2   2   0   0   2   0   0   2   0   2   0   2   2   2   2   0   2   0   2   2   0   2   2   2   2   0   2   0   0   2   2   2   0   0   2   0   0   2   0   0   0   2   0   0   2   2   0   2   0   2   0   2   2   0   2   2   0   0   0   2   2   2   0   0   0   2   2   2   0   0   2   0   2   0   0   2   0   2   0   0   0   0   2   0   2   2   0   0   0   2   2   0   2   2   2   0   0   2   2   2   0   2   0   2   0   0   2   2   2   0   2   0   0   2   0   2   2   2   0   0   2   2   2   0   2   0   0   2   2   0   2   0   2   0   2   2   0   0   0   2   0   2   2   0   2   2   2   0   0   0   2   0   2   2   0   0   0   0   0   0   0   0   2   2   0   2   2   2   0   0   2   2   0   0   2   2   0   0   0   2
 MK-3-7                 2   2   0   0   0   2   2   0   0   0   0   0   2   2   0   2   0   0   2   0   2   2   0   0   2   0   0   2   0   2   0   2   2   2   2   0   2   0   2   2   0   2   2   2   2   0   2   0   0   2   2   2   0   0   2   0   0   0   2   0   0   2   0   0   2   2   0   0   0   2   0   0   2   0   2   0   0   0   0   2   2   2   0   2   0   2   0   2   0   0   2   0   2   0   2   2   0   2   0   2   0   0   2   0   2   2   0   0   0   2   2   0   2   2   2   2   0   2   2   2   0   2   0   2   0   0   2   2   2   0   2   0   0   2   0   2   2   2   0   0   2   2   0   0   2   0   0   2   0   2   2   0   2   0   2   2   0   2   0   2   0   2   0   0   2   0   0   0   0   0   2   0   2   2   0   0   0   0   0   0   0   0   2   2   0   2   2   2   0   0   2   2   0   0   2   2   0   0   0   2
 MK-3-8                 2   2   0   0   0   2   2   2   0   0   0   0   2   2   2   2   0   0   2   0   2   2   0   0   2   0   0   2   0   2   0   2   2   2   2   0   2   0   0   2   2   2   2   0   2   0   2   0   0   2   2   2   0   2   0   2   0   0   2   0   0   2   0   0   2   2   0   0   0   2   0   0   2   0   2   0   0   0   0   2   2   2   0   2   0   2   0   2   0   2   2   0   2   0   2   2   0   2   2   2   0   0   2   0   2   2   0   0   0   2   2   0   2   2   2   2   0   2   2   2   0   2   2   2   0   0   2   2   2   0   2   0   0   2   0   2   2   2   0   0   2   0   0   0   0   0   0   2   0   2   2   0   2   0   2   2   0   2   0   2   2   2   0   0   2   0   2   0   0   0   2   0   2   2   0   0   0   0   0   0   0   0   2   0   0   2   2   2   2   0   2   2   0   0   2   0   0   0   0   2
 MK-3-9                 2   2   2   0   2   2   2   2   0   0   0   0   0   2   2   2   0   0   2   0   0   2   0   0   2   2   0   2   0   2   0   2   2   2   2   0   2   0   0   2   2   2   2   0   0   2   2   0   0   2   2   2   0   2   0   2   0   0   2   0   0   2   0   0   2   2   0   2   0   2   0   0   2   0   2   0   0   0   0   2   2   2   0   0   0   2   0   2   0   2   2   0   2   2   0   2   0   0   2   2   0   0   2   0   2   2   0   0   0   2   2   0   0   2   2   2   0   2   2   2   0   2   2   0   2   0   2   2   2   0   2   0   0   2   0   2   2   2   0   0   2   0   0   2   0   0   0   2   2   2   2   0   2   0   2   2   0   2   0   2   2   2   0   0   2   0   2   0   0   0   2   0   2   2   0   0   0   0   0   0   0   2   0   2   0   2   0   2   2   0   0   2   0   0   2   0   2   0   0   2
 MK-3-10                2   2   2   0   2   0   2   2   0   0   0   0   0   0   2   2   2   0   2   0   0   2   0   0   0   2   2   2   0   2   0   2   2   2   2   0   2   0   0   2   2   2   2   0   0   2   2   0   0   0   2   2   0   2   0   2   2   0   2   0   0   2   0   0   2   2   0   2   0   2   0   0   2   0   2   0   2   0   0   2   2   2   0   0   0   0   0   2   0   2   2   0   2   2   0   2   0   0   2   2   2   0   2   0   2   2   2   0   0   2   2   0   0   2   2   2   2   2   2   2   0   2   2   0   2   0   2   2   2   0   2   0   2   2   0   2   2   2   0   0   0   0   0   2   0   2   0   2   2   2   2   0   2   0   2   2   0   2   0   2   2   2   0   0   2   0   2   0   0   0   2   0   2   0   2   0   0   0   0   0   0   2   0   2   0   2   0   0   2   0   2   2   0   0   2   0   2   0   0   2
 MK-3-11                0   2   2   0   2   0   2   2   0   0   0   0   0   0   2   0   2   0   2   0   0   2   0   0   0   2   2   0   0   2   0   2   2   2   2   0   2   0   0   2   2   2   2   0   0   2   2   0   0   0   2   2   0   2   0   2   2   0   2   0   0   2   0   0   2   0   0   2   0   2   0   0   2   0   2   0   2   0   0   2   2   2   0   0   0   0   0   2   0   2   2   0   2   2   0   2   2   2   2   2   2   0   2   0   0   2   2   0   0   2   2   0   0   2   2   2   2   2   2   2   0   2   2   0   2   0   0   2   2   2   0   0   2   2   0   2   2   2   0   0   0   0   2   2   0   2   0   2   2   2   0   0   2   0   2   2   0   2   0   2   0   2   0   2   2   0   2   0   0   0   2   2   2   0   2   0   0   0   0   0   0   2   0   2   0   2   0   0   0   0   2   2   0   0   2   0   2   0   0   2
 MK-3-12                0   2   0   2   2   0   2   2   0   0   0   2   0   0   2   2   2   0   2   0   0   2   0   0   0   2   2   0   0   2   0   2   2   2   2   0   2   0   0   2   2   2   2   0   0   2   2   0   0   0   2   2   0   2   0   2   2   0   2   0   0   2   0   0   2   0   0   0   0   2   0   0   2   0   2   0   2   0   0   2   2   2   0   0   0   0   0   0   0   2   2   0   2   0   0   2   2   2   2   2   2   0   2   0   0   2   2   2   0   2   2   0   0   2   2   2   2   0   2   2   0   2   2   0   2   0   0   2   2   2   2   0   2   2   0   2   2   2   0   0   0   0   2   2   0   0   0   2   2   0   0   2   2   0   2   2   0   2   0   2   0   2   0   2   2   2   2   0   0   0   2   2   2   0   2   2   0   0   0   0   0   2   0   2   0   2   0   0   0   0   2   2   0   0   2   0   2   0   0   2
 MK-3-13                0   2   0   2   0   0   2   2   0   2   0   2   2   0   2   2   0   0   2   0   0   2   0   2   0   2   2   0   0   2   0   2   2   2   2   0   2   0   2   2   0   2   2   0   0   2   2   0   0   0   2   2   0   2   0   2   2   0   2   0   0   2   2   0   2   0   0   0   0   2   0   0   2   0   2   0   2   0   2   2   2   2   0   0   0   0   0   0   0   0   2   2   2   0   0   2   2   2   2   2   2   0   0   0   0   2   2   2   2   2   2   2   0   2   2   2   2   0   2   2   0   2   2   0   2   0   0   2   2   2   2   0   2   2   0   2   2   2   0   0   0   0   2   2   0   0   0   2   2   0   0   2   2   0   2   0   0   2   0   2   0   2   0   2   2   2   2   0   0   0   2   2   2   2   2   2   0   0   0   0   0   2   0   0   0   2   0   0   0   0   2   2   0   2   2   0   2   0   0   2
 MK-3-14                0   2   0   0   0   0   2   2   0   2   0   2   2   0   2   2   0   0   2   0   0   2   0   2   0   2   2   0   0   2   0   2   2   0   2   0   2   0   2   2   2   2   2   0   0   2   2   0   2   0   2   2   0   2   0   2   2   0   2   0   0   2   2   0   2   0   0   0   0   2   0   0   2   0   2   0   2   0   2   0   2   2   0   0   0   0   0   0   0   0   2   2   2   0   0   2   2   2   2   2   2   0   0   0   0   2   2   2   2   2   2   2   0   0   2   2   2   0   2   2   0   2   2   0   2   0   0   2   2   2   2   0   0   2   0   2   2   2   0   0   2   0   2   2   0   0   0   2   2   2   0   2   2   0   2   2   0   2   2   2   0   2   0   0   2   2   2   0   0   0   2   2   2   0   2   2   0   0   0   0   0   0   0   0   0   2   0   0   2   0   2   2   0   2   2   0   2   0   0   2
 MK-3-15                0   0   0   0   2   0   2   2   0   2   2   2   2   0   0   2   0   0   2   0   2   0   0   2   0   2   2   0   0   2   2   2   2   0   2   0   2   2   2   2   2   2   2   0   0   2   2   0   2   0   2   2   0   2   0   2   2   0   2   0   0   2   2   0   2   0   0   0   0   2   0   0   0   0   2   0   2   0   2   0   2   2   0   0   2   0   0   0   0   2   2   2   2   0   0   2   2   2   2   2   2   0   2   0   0   2   2   2   2   0   0   2   0   2   2   2   2   0   2   2   0   2   2   0   2   0   0   2   2   2   2   0   0   2   0   2   2   2   0   0   2   0   2   2   0   0   0   2   2   2   0   2   2   0   2   2   0   2   2   2   0   2   0   0   2   2   2   0   2   2   0   2   2   0   2   2   0   2   0   0   2   0   0   0   0   0   0   0   2   0   2   2   0   2   2   0   2   0   0   2
 MK-3-16                0   0   0   0   2   0   2   2   0   0   2   2   2   2   0   2   0   0   2   2   2   0   0   2   2   2   0   0   0   2   2   2   2   0   2   0   2   2   2   2   2   2   2   0   0   2   2   0   2   0   2   2   0   2   0   2   2   0   2   0   0   2   2   0   2   0   0   0   0   2   0   2   2   0   2   0   2   0   2   0   2   2   0   0   2   2   0   0   0   2   2   2   2   0   2   2   2   2   2   0   2   0   2   0   0   2   2   2   2   0   0   2   0   2   2   2   2   0   2   2   2   2   2   0   2   0   0   2   2   2   2   2   0   2   0   2   2   2   0   0   2   0   2   0   0   0   0   2   0   2   0   2   2   0   2   2   0   2   2   2   0   0   0   0   2   2   2   0   2   2   0   2   2   0   2   2   0   2   0   0   2   0   2   0   0   0   0   0   2   0   2   0   0   2   2   0   2   0   2   2
 MK-4-1                 2   2   2   0   2   0   2   0   0   0   2   0   2   0   2   2   0   2   0   2   2   2   0   0   0   0   2   2   0   2   0   2   2   2   0   2   0   2   0   0   2   0   2   2   2   2   0   0   2   0   0   2   0   0   0   2   2   0   2   2   2   0   0   0   0   0   0   0   2   0   0   2   0   2   0   0   0   0   2   0   0   0   2   2   2   2   0   0   2   2   2   0   2   2   2   2   2   2   2   0   0   0   2   2   0   2   2   0   0   0   2   0   0   2   2   0   0   2   2   2   0   2   0   0   2   2   0   0   2   0   2   2   2   0   2   0   0   0   2   0   2   2   2   0   2   2   0   0   2   2   2   2   2   2   2   2   0   2   2   0   0   2   2   2   2   0   2   2   2   2   2   2   0   2   0   2   0   2   2   2   2   0   0   0   2   0   2   2   2   0   2   2   0   2   0   2   2   0   2   2
 MK-4-2                 2   2   2   0   0   0   2   0   0   0   2   0   2   0   2   2   0   2   0   0   0   2   0   0   2   0   2   2   0   2   0   2   2   2   0   2   0   2   0   0   2   0   2   2   2   2   0   0   2   0   0   2   0   0   0   2   2   0   2   2   2   0   0   0   0   0   0   2   0   0   0   2   0   2   0   0   0   0   2   0   0   0   2   2   2   2   0   0   2   2   2   0   2   2   2   2   2   2   2   0   0   0   2   2   0   2   2   0   0   0   2   0   0   2   2   0   0   0   2   2   0   2   0   0   2   2   0   0   2   0   2   2   2   0   2   0   0   0   2   0   2   2   2   0   2   2   2   0   2   2   0   2   2   2   2   2   0   2   2   0   0   2   2   2   2   0   0   2   2   0   2   2   0   2   0   2   0   2   2   0   2   0   0   0   2   2   2   2   2   0   2   2   0   2   0   2   2   0   2   2
 MK-4-3                 2   2   2   0   2   0   2   2   0   0   2   0   2   0   2   0   2   0   0   0   0   2   0   0   2   0   2   2   0   2   0   2   2   2   0   2   0   2   0   0   2   0   2   2   2   2   0   0   2   0   0   2   0   0   0   2   2   0   2   2   2   0   0   2   0   0   0   2   0   0   0   2   0   2   0   0   0   0   2   0   2   0   2   2   2   2   0   0   2   2   2   2   2   2   0   2   2   2   2   0   2   0   2   2   0   2   2   0   0   0   2   0   0   2   2   0   0   0   0   0   0   2   0   0   2   2   0   0   2   0   2   2   2   0   2   0   0   0   2   0   2   2   2   0   2   2   2   0   2   2   0   2   2   2   2   2   0   2   2   0   0   2   2   2   2   0   0   2   2   0   2   2   0   2   2   0   0   2   0   0   2   0   0   0   2   2   2   2   2   2   0   2   0   0   0   2   2   0   2   2
 MK-4-4                 2   2   2   0   2   0   2   2   0   0   2   0   2   0   2   0   2   0   0   0   0   2   0   0   2   0   2   2   0   2   0   2   2   2   0   0   0   2   2   0   2   0   2   2   2   2   0   0   2   0   0   2   0   2   0   2   2   0   2   0   0   0   0   2   0   0   0   0   0   0   0   2   0   2   0   0   0   0   2   0   2   0   2   2   2   2   0   0   2   2   0   2   2   2   0   2   2   2   0   0   2   0   0   2   0   2   0   2   0   0   2   0   0   2   2   0   0   0   0   2   2   2   0   0   2   2   0   0   2   0   0   2   2   0   2   2   0   0   2   0   2   2   2   0   2   0   2   0   0   2   0   2   2   2   2   2   0   2   2   0   0   2   0   2   2   0   0   2   2   0   2   2   0   0   2   0   0   2   0   0   2   2   0   0   2   2   0   0   2   2   0   2   2   0   0   2   2   0   2   2
 MK-4-5                 2   0   2   0   2   0   2   2   0   0   2   0   2   0   2   2   2   0   0   0   0   0   0   0   2   0   2   2   2   0   0   2   2   2   2   0   0   2   2   0   2   0   2   2   2   2   0   0   2   0   0   2   0   2   0   2   2   0   2   0   0   0   0   2   0   0   0   0   0   2   0   2   0   2   0   0   0   0   2   0   2   0   2   2   2   2   2   0   2   2   2   2   2   2   0   0   2   2   0   0   2   0   0   2   0   2   0   2   0   0   2   0   0   2   2   0   0   0   0   2   2   2   0   0   2   2   0   0   2   0   0   2   2   0   2   2   0   0   2   0   2   2   2   0   2   0   2   0   0   2   0   2   2   2   2   2   0   2   2   0   2   0   0   2   2   0   0   2   2   0   2   2   2   0   2   0   0   2   0   2   2   2   0   0   2   2   0   0   2   2   0   2   2   0   0   2   2   0   2   2
 MK-4-6                 2   0   0   0   2   2   2   2   0   0   2   0   2   0   2   2   2   0   0   0   0   0   2   0   2   0   2   2   2   0   0   2   2   2   2   0   0   2   2   0   2   0   2   2   2   2   0   0   0   2   0   2   0   2   0   2   2   0   2   0   0   0   0   2   0   0   0   0   0   2   2   2   0   2   0   0   0   0   2   0   2   0   0   2   2   2   2   0   2   2   2   2   2   2   0   0   2   2   0   0   2   0   0   2   0   2   0   2   0   0   2   2   0   2   2   2   0   0   0   2   2   2   2   0   2   2   0   0   2   0   0   2   2   0   2   2   0   0   2   0   2   0   2   0   2   0   2   0   0   2   0   2   2   0   2   2   0   2   2   0   0   0   2   2   2   0   0   2   2   0   2   2   2   0   2   0   2   2   0   2   2   0   0   0   2   2   0   0   2   2   0   2   2   0   0   2   2   0   2   2
 MK-4-7                 2   0   0   0   2   2   2   2   0   0   2   0   2   0   2   2   2   0   2   0   2   0   2   0   2   0   2   2   2   2   0   2   2   2   2   0   2   2   2   0   2   0   2   2   2   2   0   0   0   0   0   2   0   0   0   2   2   0   2   0   0   0   0   2   0   2   0   0   0   0   2   2   0   2   0   0   0   0   2   0   2   2   0   2   2   2   2   0   2   2   2   2   2   2   0   0   2   2   0   0   2   0   0   2   2   0   0   2   0   0   2   2   0   2   2   2   0   0   0   2   2   2   2   0   2   2   0   2   2   0   0   2   2   0   2   2   0   0   2   0   2   0   2   0   2   0   2   0   0   2   2   2   0   0   2   0   0   2   2   0   0   0   2   2   2   0   0   0   0   0   2   2   2   0   2   0   2   2   0   2   2   0   0   2   2   2   0   0   2   2   0   2   2   0   0   2   2   0   2   2
 MK-4-8                 2   0   0   0   2   2   2   2   0   0   2   0   2   0   2   2   2   0   2   0   2   0   2   0   2   0   0   2   2   2   0   0   2   2   2   0   2   2   2   0   2   0   0   2   2   2   0   2   0   2   0   2   0   0   0   2   2   0   2   0   0   0   0   2   0   2   0   0   0   0   0   2   0   2   0   0   0   0   2   0   2   2   0   2   2   2   2   0   2   2   2   0   2   2   0   2   2   2   0   0   2   0   0   0   2   0   0   2   0   0   2   2   0   0   2   2   0   0   0   2   2   0   0   0   2   2   0   2   2   0   0   2   2   0   2   2   0   0   2   0   2   0   2   0   2   0   2   0   0   2   2   2   0   0   2   0   0   2   2   0   0   0   0   2   2   0   2   0   0   0   2   2   2   0   2   0   2   2   0   2   0   0   0   2   2   2   0   0   2   0   0   0   2   0   0   2   2   0   2   2
 MK-4-9                 2   0   0   0   2   2   2   0   0   2   0   0   2   0   2   2   2   0   2   0   2   0   2   0   2   0   0   2   0   0   0   0   2   2   2   0   2   0   2   0   2   0   2   2   2   2   0   2   0   2   0   2   0   0   0   2   2   0   0   0   0   0   0   2   2   2   0   0   0   0   0   2   2   2   0   0   0   0   2   0   2   2   0   0   2   2   2   0   2   2   2   0   2   2   0   2   2   2   0   0   2   0   0   0   2   0   2   2   0   0   2   2   0   0   2   2   0   0   0   2   2   0   0   0   2   2   0   2   2   0   0   2   2   0   2   2   0   2   2   0   2   0   2   0   2   0   2   0   0   2   2   2   0   2   2   0   0   2   2   0   0   0   0   2   2   0   2   0   0   0   2   2   2   0   2   0   0   2   0   2   0   0   0   0   0   2   0   0   2   0   0   0   2   0   2   2   2   0   2   2
 MK-4-10                2   0   0   0   2   2   2   0   0   2   0   0   0   0   2   2   2   0   2   0   2   2   2   2   2   0   0   2   0   0   0   0   2   2   2   0   2   0   2   0   2   0   2   2   2   2   0   2   0   2   0   2   0   0   0   2   2   0   0   0   0   2   0   2   2   2   2   0   0   2   0   2   2   2   0   0   2   0   2   0   2   2   0   0   2   2   2   0   2   2   2   0   2   0   0   2   2   2   0   0   2   0   0   0   0   0   2   2   0   0   2   2   0   0   2   0   0   0   0   2   2   0   0   0   2   2   0   2   2   0   0   0   2   2   2   2   0   2   2   0   2   0   2   0   2   0   2   0   0   0   2   2   0   2   2   0   0   0   2   0   2   0   0   2   2   0   2   0   0   0   2   2   2   0   2   0   0   2   0   2   0   0   0   0   0   2   0   0   2   0   0   0   2   0   2   2   2   0   2   2
 MK-4-11                2   0   0   0   2   2   2   2   0   2   0   0   0   0   2   2   2   0   2   0   2   2   2   2   2   2   0   2   0   0   0   0   2   2   2   0   2   0   2   0   2   0   2   2   2   2   0   2   0   2   0   2   0   0   0   0   2   2   0   0   0   2   0   2   2   2   2   0   2   2   0   2   2   2   0   0   2   0   2   2   2   0   0   2   2   2   2   0   2   2   2   0   0   0   0   0   2   2   0   0   2   0   0   0   0   0   0   2   0   0   2   2   0   2   2   0   0   0   0   2   2   0   0   0   2   2   0   2   2   0   0   0   2   0   2   2   0   2   2   0   2   0   2   2   0   2   2   0   2   0   2   2   0   2   2   0   0   0   0   2   2   0   0   2   2   0   2   0   0   0   2   2   2   0   2   2   2   2   0   0   0   0   0   0   0   2   0   0   2   0   0   0   2   0   2   2   2   0   2   0
 MK-4-12                2   0   2   0   2   2   0   2   0   2   0   0   0   0   2   2   2   0   2   0   2   2   2   2   2   2   0   2   0   0   0   0   2   2   2   0   2   2   0   0   2   0   2   2   2   2   0   2   0   2   0   0   0   0   0   0   2   2   0   0   0   0   0   2   2   2   2   0   2   2   2   2   2   2   0   2   2   2   2   2   2   2   0   2   2   2   2   0   2   2   2   0   0   0   0   0   2   2   0   0   2   0   0   0   2   0   2   2   0   0   2   2   0   2   2   0   0   0   0   2   2   0   0   0   0   2   0   2   2   0   0   2   2   0   2   2   0   2   2   0   2   0   2   2   0   2   2   2   2   0   2   0   0   2   2   0   0   0   0   2   0   0   0   2   2   2   2   2   0   0   2   2   2   0   2   2   2   2   0   0   0   0   0   0   0   2   0   0   2   0   0   2   2   0   2   2   2   0   2   2
 MK-4-13                2   0   2   0   2   2   0   2   0   2   0   0   0   0   2   2   0   0   2   0   0   2   2   2   2   0   0   2   0   0   0   0   2   2   2   0   2   2   0   0   2   0   2   2   2   2   0   2   0   2   0   0   0   0   0   0   2   2   2   0   0   0   0   2   2   2   2   0   2   2   2   2   2   2   0   2   2   2   2   2   2   0   0   2   2   0   2   0   2   2   2   0   0   0   0   0   2   2   0   0   2   0   0   0   2   0   2   2   0   0   2   2   0   2   2   0   0   0   0   2   2   0   0   0   0   2   0   2   2   0   0   2   2   2   2   2   0   2   2   0   2   0   2   2   0   0   2   2   2   0   2   0   0   2   2   0   0   0   0   2   0   0   0   2   2   2   2   2   2   0   2   2   2   0   2   2   2   2   0   0   0   0   0   0   0   2   0   0   2   0   0   2   2   0   2   2   2   2   2   2
 MK-4-14                2   0   2   0   2   2   0   2   0   2   0   0   0   0   2   2   2   0   2   0   0   2   2   2   2   0   0   0   0   0   0   0   2   2   2   0   2   2   0   0   0   0   2   0   2   2   0   2   0   2   0   0   0   0   2   0   2   2   2   0   0   0   0   2   2   2   2   0   2   2   2   2   2   2   0   2   2   2   2   2   2   0   0   2   2   0   2   0   2   2   2   0   0   2   0   0   2   2   0   0   2   0   2   0   2   0   2   2   0   0   2   2   0   2   2   0   0   0   0   2   2   0   0   0   0   2   0   2   2   0   0   2   2   2   2   2   0   2   2   0   2   0   2   2   2   0   2   2   2   0   2   0   0   2   0   0   0   0   0   2   0   0   0   2   2   2   2   2   2   0   2   2   2   0   2   2   2   2   2   0   0   0   0   0   0   2   0   0   2   2   0   2   0   0   2   2   2   2   2   2
 MK-4-15                2   0   2   0   0   2   0   2   0   2   0   0   0   0   2   2   2   0   2   0   0   2   2   2   2   0   2   0   0   0   0   0   0   2   2   0   2   2   0   0   0   0   2   0   2   0   0   2   0   2   0   0   0   0   2   0   2   2   2   0   0   0   0   2   2   0   2   0   2   2   0   2   2   2   0   2   0   2   2   2   2   0   2   2   2   0   2   0   2   2   2   0   2   2   0   0   2   2   0   0   2   0   2   0   2   0   0   2   0   0   2   2   0   2   2   0   0   0   0   2   2   0   0   0   0   2   0   2   0   0   0   2   2   2   2   2   0   2   2   0   2   0   2   2   2   0   2   2   2   0   2   0   0   2   0   0   0   0   2   2   0   0   0   0   2   2   2   2   2   0   2   2   2   0   2   2   2   2   0   2   0   0   0   0   0   2   0   0   2   2   0   2   0   0   2   2   2   2   0   2
 MK-4-16                2   0   2   0   2   2   0   2   0   2   0   0   0   0   2   2   2   0   2   0   0   2   2   0   2   0   2   0   0   0   0   0   0   2   0   0   0   2   0   0   0   0   2   2   2   0   0   0   0   2   0   0   2   0   2   0   2   2   2   0   0   0   0   2   2   0   2   0   2   2   0   2   2   2   0   2   0   2   2   2   2   0   2   2   2   0   2   0   2   2   0   0   2   2   0   0   2   2   0   0   2   0   2   0   2   0   0   2   0   0   2   2   0   2   2   0   0   0   2   2   2   0   0   0   0   2   0   2   0   0   0   2   2   2   0   0   0   2   2   0   2   0   2   2   2   0   0   2   2   0   2   0   0   2   2   2   0   0   2   2   0   2   0   0   2   2   2   2   2   0   2   2   2   0   2   2   2   2   0   2   0   0   0   0   0   2   0   0   2   2   0   2   0   2   0   2   2   2   0   2
 MK-5-1                 2   2   0   0   0   2   2   0   2   0   2   0   2   2   0   2   2   2   0   2   0   0   2   2   2   2   0   0   2   2   2   2   2   0   2   2   2   0   0   0   0   2   2   0   2   2   2   0   0   0   0   2   0   0   2   0   2   0   0   2   2   2   0   0   2   2   2   0   0   0   0   0   0   0   0   2   2   2   0   2   0   0   0   0   0   0   2   0   2   0   0   0   2   2   0   2   2   2   2   0   2   2   0   0   0   0   2   2   2   0   2   0   2   2   2   2   0   2   0   0   2   0   0   2   2   0   2   2   2   2   2   0   0   0   2   2   0   2   0   0   0   0   0   0   0   2   2   0   0   2   0   2   2   0   0   0   0   2   2   0   2   2   2   0   0   2   2   2   2   2   0   0   2   0   2   2   0   2   0   2   2   2   2   0   2   0   2   2   2   0   0   2   2   0   2   0   0   2   0   2
 MK-5-2                 2   2   0   0   0   2   2   0   2   0   2   0   0   2   0   2   2   0   0   2   0   0   2   2   2   2   0   0   2   2   2   2   2   0   2   2   2   0   0   0   0   0   2   0   0   2   2   0   0   2   0   2   0   0   2   0   2   0   0   2   2   2   2   0   2   2   2   0   0   0   0   0   0   0   0   2   2   2   0   2   2   0   0   0   0   0   2   0   2   0   2   0   2   2   0   2   2   2   2   0   2   2   0   0   2   0   2   2   2   0   2   0   2   2   2   2   0   0   0   0   2   0   0   2   2   0   2   0   2   2   2   0   0   0   2   2   0   2   0   0   2   0   2   0   0   0   2   0   0   2   0   2   2   0   0   0   0   2   2   0   2   2   2   0   0   2   2   2   2   2   0   0   2   0   2   2   0   2   0   2   2   2   2   0   2   0   2   2   2   0   0   2   2   0   2   0   0   2   0   2
 MK-5-3                 2   2   0   0   0   2   2   0   2   0   2   0   0   2   0   2   2   0   0   2   0   2   2   2   2   2   0   0   2   2   2   2   2   0   2   2   2   0   0   2   0   0   2   0   0   2   2   0   0   2   2   0   0   0   2   0   2   0   0   2   2   2   2   0   2   0   2   0   0   0   0   0   0   0   0   2   2   2   2   2   2   0   0   0   0   0   2   0   2   0   2   0   0   2   0   2   2   2   2   0   2   2   0   0   2   0   2   0   0   0   2   0   2   2   0   0   0   0   0   0   2   2   0   2   2   0   2   0   2   2   2   0   0   0   2   2   0   2   0   0   2   0   2   0   0   0   2   0   0   2   0   0   2   0   0   0   0   2   2   0   2   2   2   0   0   2   2   2   2   2   0   0   0   0   2   2   0   2   0   2   0   2   2   0   2   0   2   2   2   0   0   0   2   0   2   0   0   2   0   2
 MK-5-4                 2   2   0   0   0   2   2   0   2   0   2   0   0   2   0   0   2   0   0   0   0   2   2   2   2   0   0   0   2   2   2   2   2   0   2   2   2   2   0   2   0   2   2   0   0   2   2   0   0   2   2   2   0   0   2   2   2   0   0   2   0   2   2   2   2   0   2   0   0   0   0   0   0   0   0   2   2   2   2   2   2   0   0   0   0   0   0   0   2   0   2   2   0   2   0   2   2   0   2   0   2   2   0   0   0   0   2   0   0   0   2   0   2   2   0   0   0   0   0   0   0   2   2   2   2   0   2   0   2   2   2   0   0   0   2   2   0   2   0   0   2   0   2   0   0   0   2   0   0   2   2   0   2   0   0   0   0   2   2   0   2   2   2   0   0   2   2   2   2   0   0   0   0   0   2   2   0   2   0   2   2   2   0   0   2   0   2   2   2   0   0   2   2   0   2   0   0   2   0   2
 MK-5-5                 2   2   0   0   0   2   2   0   2   0   2   0   0   2   0   0   2   0   0   0   0   2   2   2   0   0   0   0   2   2   2   2   2   0   2   2   2   2   0   2   0   2   2   0   0   2   2   0   0   2   2   2   0   0   2   2   2   0   0   2   0   2   2   2   2   0   2   0   0   0   0   0   0   0   0   2   2   2   0   2   2   2   0   0   0   0   0   0   2   0   2   2   0   2   0   2   2   0   2   0   2   2   0   0   0   0   2   0   0   0   2   0   2   2   2   0   0   0   2   0   0   2   2   2   2   0   2   0   2   2   2   0   0   0   2   2   0   2   0   2   2   0   2   0   0   0   2   0   2   2   0   0   2   0   0   0   0   2   2   0   2   2   2   0   0   2   2   0   2   0   0   0   2   0   2   2   0   2   0   2   2   2   0   0   2   0   2   2   2   0   0   2   2   0   2   0   0   2   0   2
 MK-5-6                 2   2   0   0   0   2   2   0   2   2   2   0   0   2   0   0   2   2   0   0   0   2   2   2   0   0   2   0   2   0   2   2   2   0   2   2   2   2   0   2   0   2   2   0   0   2   2   0   0   2   2   2   2   0   2   2   2   0   0   2   0   2   2   2   2   0   2   0   2   2   0   0   2   0   0   2   2   2   0   2   2   2   0   0   0   0   0   0   2   0   2   2   0   2   0   2   0   0   2   0   0   2   0   0   0   0   2   0   0   0   2   0   2   2   2   2   0   2   2   2   0   2   2   2   2   0   2   0   2   2   2   0   0   0   2   2   0   2   0   2   2   0   2   0   0   0   2   0   2   2   0   0   2   0   0   0   0   2   2   0   2   2   0   0   0   2   0   2   2   0   0   0   2   0   0   2   0   2   0   2   2   2   0   0   2   0   2   2   2   0   0   0   2   0   2   0   2   2   0   2
 MK-5-7                 2   2   2   0   0   2   2   0   0   2   0   0   0   2   0   0   2   0   0   0   0   2   2   2   0   0   2   0   2   0   2   2   2   0   2   2   0   2   0   2   0   2   2   0   0   2   2   0   0   2   2   2   2   0   2   2   0   0   0   2   0   2   2   2   2   0   2   0   2   2   0   0   2   0   0   2   2   2   0   2   2   2   0   0   0   0   0   0   2   0   2   2   0   2   0   2   0   0   2   2   0   2   0   0   0   2   0   0   0   0   2   0   2   2   2   2   2   2   2   2   0   2   2   2   2   0   2   0   0   2   2   0   0   0   2   2   0   0   2   2   2   0   2   0   0   0   2   0   0   2   0   0   2   0   0   0   0   2   2   0   2   2   0   0   2   2   0   2   0   0   0   0   2   0   0   2   0   2   0   2   2   2   0   2   2   2   2   2   2   0   0   0   2   0   2   2   2   2   0   0
 MK-5-8                 0   0   2   0   0   0   0   2   0   2   0   0   0   0   0   0   2   0   0   0   0   2   2   2   0   0   2   2   2   0   2   2   2   0   2   0   0   2   0   2   0   2   2   0   0   2   2   0   0   2   2   2   2   0   2   2   0   0   0   2   0   2   2   2   2   0   2   0   2   2   0   0   2   0   0   2   2   2   0   2   2   2   0   0   0   0   0   0   2   0   2   2   0   2   0   2   0   0   2   2   0   2   0   2   0   2   0   0   0   0   0   0   2   2   2   2   2   2   2   2   0   2   2   2   0   0   2   0   2   2   2   0   2   0   2   2   0   0   2   2   2   0   2   0   0   0   2   0   0   2   0   0   2   0   0   0   0   2   2   0   2   2   0   0   2   0   0   2   2   0   0   0   2   0   0   2   0   2   0   2   2   2   0   2   2   2   2   2   2   0   0   0   2   0   2   0   2   2   0   0
 MK-5-9                 0   0   2   0   0   2   0   2   0   2   0   0   0   0   2   0   2   0   0   0   0   2   2   2   0   0   2   2   2   0   2   0   2   0   2   0   0   2   0   0   0   2   2   0   2   2   2   0   0   0   2   2   2   0   2   2   0   0   2   2   0   2   2   2   2   0   0   0   2   2   0   0   2   0   0   2   2   2   0   2   2   2   2   0   0   0   0   2   2   0   2   2   0   2   2   2   0   0   2   0   0   2   0   2   0   2   0   0   0   0   0   0   0   2   2   2   2   2   0   2   0   0   0   2   0   0   2   0   2   2   2   0   2   0   2   2   0   0   2   2   2   0   2   0   0   0   2   2   0   2   0   2   2   0   0   0   2   2   2   0   2   2   0   0   2   0   0   0   2   0   0   0   0   0   0   2   0   0   0   2   2   0   0   2   2   2   2   2   2   0   0   0   2   0   2   0   2   2   0   0
 MK-5-10                0   0   2   0   0   2   2   2   0   2   0   0   0   0   2   0   2   0   0   0   0   2   2   2   0   0   2   2   0   2   0   0   2   0   2   2   2   2   0   0   0   2   2   0   2   2   2   0   0   0   2   2   0   0   2   2   0   0   2   2   0   2   2   2   2   0   0   0   2   2   0   0   2   0   2   2   2   2   0   2   2   2   2   2   0   0   2   2   2   0   2   2   0   2   0   0   0   0   2   2   0   2   0   2   0   2   0   0   0   0   0   0   0   2   2   2   2   2   2   2   2   0   0   2   0   0   0   2   2   2   0   0   2   2   2   2   0   0   2   2   2   2   2   2   0   0   2   2   0   0   0   2   0   0   0   0   2   2   2   0   2   2   0   0   2   0   0   0   2   0   0   0   0   0   0   2   0   0   0   2   2   0   0   2   2   2   2   2   2   0   0   0   0   0   2   0   2   2   0   0
 MK-5-11                0   0   2   0   0   2   2   2   0   0   0   0   0   0   2   0   2   0   0   0   0   2   2   2   0   0   2   2   0   0   0   0   2   0   2   2   2   2   0   2   0   2   2   0   2   2   2   0   2   0   2   2   0   0   2   2   0   0   2   2   0   2   2   2   2   0   0   0   2   2   0   0   2   0   2   2   2   2   0   2   2   2   2   2   0   0   2   2   2   0   2   2   0   2   0   0   0   0   2   2   0   2   0   2   0   2   0   0   0   0   2   0   0   2   2   2   2   2   2   2   2   0   0   2   0   0   0   2   2   0   0   2   2   2   2   0   0   0   2   2   2   2   2   2   2   0   2   2   0   2   0   2   0   2   0   0   2   2   0   0   2   2   0   0   2   0   0   0   2   0   2   0   0   0   0   2   0   0   0   2   2   0   0   2   2   2   2   0   2   0   2   2   0   0   2   0   2   0   0   0
 MK-5-12                0   0   2   0   0   2   2   2   0   0   0   0   0   0   2   0   0   0   0   0   2   2   2   2   0   0   2   0   0   0   0   2   2   0   2   2   2   2   0   2   0   2   2   0   2   2   2   0   2   0   2   2   0   0   2   2   2   0   2   2   2   2   2   0   0   0   0   0   2   0   0   0   2   0   2   0   2   2   0   2   2   2   2   2   0   0   2   2   0   0   0   2   0   2   0   0   0   0   2   2   0   2   0   2   0   2   0   0   2   0   2   0   0   2   2   2   2   2   2   2   2   0   0   2   0   0   0   2   2   0   0   2   2   2   2   0   2   0   2   2   2   2   2   2   2   0   2   2   0   0   0   2   0   2   2   0   2   2   0   0   2   2   0   0   2   2   0   0   2   0   2   0   0   0   2   2   0   0   0   2   2   0   0   2   2   2   2   0   2   2   2   2   0   0   2   0   2   0   0   0
 MK-5-13                0   2   2   0   0   2   2   2   0   0   0   0   0   0   2   2   0   0   0   0   0   2   2   0   0   0   2   0   0   2   0   2   2   0   2   2   2   2   0   2   0   2   2   0   2   2   0   0   2   0   2   2   0   0   2   2   2   0   2   2   2   2   0   0   0   2   0   0   2   0   0   0   0   0   2   0   2   2   0   2   2   2   2   0   0   0   2   2   2   0   2   0   0   2   2   0   0   0   2   0   0   2   0   2   0   2   2   0   2   0   2   0   2   2   2   2   2   0   2   2   2   0   0   2   0   0   0   2   2   2   0   2   2   0   2   0   2   0   2   2   2   2   0   2   0   0   2   2   0   0   0   2   0   2   2   0   2   0   0   0   2   2   0   0   2   2   0   0   2   0   2   0   0   0   2   2   0   0   0   2   2   0   0   2   0   0   2   0   2   2   2   2   0   0   2   0   2   0   0   0
 MK-5-14                0   2   2   0   0   2   2   2   0   0   0   0   0   0   2   2   0   0   0   0   0   0   2   2   0   0   2   0   0   2   0   2   0   0   2   2   2   2   2   2   0   2   2   0   2   2   0   0   0   0   2   2   0   0   2   0   2   0   0   2   2   0   0   0   0   2   0   0   2   0   0   0   0   0   2   0   2   0   0   2   2   2   2   0   0   0   2   2   2   0   2   0   0   2   0   0   2   2   2   0   0   2   0   2   2   2   2   0   2   0   2   0   2   2   2   2   0   0   2   2   2   0   0   0   0   0   0   2   0   0   0   2   2   0   2   0   2   0   0   2   2   2   0   2   0   0   2   2   0   0   0   2   0   0   2   0   2   0   0   0   2   2   0   0   2   2   0   0   2   0   0   0   0   2   2   2   0   0   2   2   2   0   0   2   2   0   2   0   2   2   2   2   0   0   2   0   2   0   0   0
 MK-5-15                0   2   2   0   0   2   2   2   0   0   0   0   0   2   2   2   0   0   0   2   0   0   2   2   0   0   2   0   2   2   0   2   0   0   0   2   2   2   0   2   0   2   2   0   2   2   0   0   0   0   2   2   0   0   2   0   2   0   0   2   2   0   0   0   0   2   0   0   2   0   0   0   0   0   2   0   2   2   0   0   2   0   2   0   0   0   2   2   2   0   2   0   0   0   0   0   2   2   2   0   0   2   0   2   2   2   2   0   2   2   2   0   2   2   2   0   0   0   2   2   2   0   0   0   0   0   0   2   0   0   0   2   2   0   2   0   2   0   0   2   2   2   0   0   0   0   2   2   0   0   0   2   0   0   2   0   2   2   0   0   2   2   0   0   2   2   0   0   0   0   0   0   0   2   2   2   0   0   2   2   2   0   2   2   2   2   2   0   2   2   2   2   2   0   2   0   2   2   0   0
 MK-5-16                0   2   0   0   0   2   2   2   0   0   0   0   0   0   2   2   0   0   0   2   0   0   2   2   0   0   2   0   2   2   0   2   2   0   0   2   2   2   0   2   0   2   2   0   2   2   0   0   0   0   2   0   0   0   0   0   2   0   0   2   2   0   0   0   0   0   0   2   2   0   0   0   2   0   2   0   2   2   0   0   2   0   2   0   0   0   2   2   2   0   2   0   0   0   0   2   0   2   2   0   0   2   0   2   2   2   2   0   0   2   2   0   2   2   2   0   0   0   0   0   2   0   0   0   0   0   2   2   2   2   0   2   2   0   2   0   2   0   0   2   0   2   0   0   0   0   2   2   0   0   0   0   0   0   2   0   0   2   0   0   2   2   0   0   2   2   0   0   0   0   0   0   0   2   2   2   0   0   0   2   2   0   0   2   2   2   2   0   2   2   2   2   2   0   2   0   2   0   2   0
 MK-6-1                 2   0   2   0   0   2   2   0   2   2   0   0   2   0   2   2   0   0   0   0   2   0   0   2   2   2   0   0   2   2   2   0   0   0   0   0   2   2   2   2   0   0   2   2   0   0   0   0   0   0   0   2   2   2   0   2   0   2   0   2   2   0   2   0   2   0   2   0   2   0   2   0   0   2   2   2   2   2   2   0   0   2   2   0   2   2   0   2   2   0   2   0   0   2   0   2   0   2   2   0   0   2   0   0   2   2   2   0   0   0   0   0   2   2   0   2   2   2   0   0   2   0   0   0   0   0   2   2   0   2   0   0   2   0   2   0   0   0   0   0   2   2   2   0   0   0   2   0   0   2   2   2   0   2   0   0   2   0   0   2   2   0   0   0   0   2   2   0   2   2   0   2   2   0   0   0   2   2   2   0   2   0   0   2   2   0   2   2   0   2   2   2   2   0   0   2   0   2   2   2
 MK-6-2                 2   0   2   0   0   2   2   0   2   2   0   0   2   0   2   2   0   0   0   0   2   0   0   2   2   2   0   0   2   2   2   0   0   0   0   0   2   2   0   2   0   2   2   2   2   0   0   0   0   0   0   2   2   0   2   0   0   2   0   0   2   0   2   0   2   0   2   0   2   0   0   0   0   2   2   2   2   2   2   0   0   2   2   2   2   2   0   2   2   0   2   0   0   2   0   2   0   2   2   0   0   2   0   0   2   2   2   0   0   0   2   0   2   2   0   2   2   2   0   0   2   0   0   0   0   0   2   2   0   2   0   0   0   0   2   0   0   2   0   0   2   2   2   0   0   0   2   0   0   2   2   0   0   0   0   0   2   0   0   0   2   0   0   0   0   2   2   0   2   2   0   2   2   0   0   0   2   2   2   0   2   2   2   0   0   0   2   2   0   2   2   0   2   2   0   2   0   2   0   2
 MK-6-3                 2   0   2   0   0   2   2   0   2   2   0   0   2   0   2   2   2   0   0   0   2   0   2   0   0   2   0   0   2   2   2   0   0   0   0   0   2   2   2   2   0   2   0   2   2   0   0   0   0   0   0   2   2   0   2   0   0   2   2   0   2   0   2   0   2   0   2   0   2   0   0   0   0   2   2   0   2   2   2   0   0   0   2   2   2   2   0   2   2   0   2   0   0   2   0   2   0   2   2   0   0   0   0   0   2   2   2   0   0   0   2   0   2   2   0   2   2   0   0   0   2   0   0   0   0   0   2   2   0   2   0   0   0   0   2   0   0   2   0   0   2   2   2   0   0   0   0   0   0   2   2   0   0   0   0   0   2   0   0   0   2   0   0   0   0   2   2   0   2   2   0   2   2   0   0   0   2   2   2   0   2   2   2   0   0   0   2   2   0   2   2   0   2   2   0   2   0   2   0   2
 MK-6-4                 2   0   2   0   0   2   0   0   0   2   0   0   2   0   2   2   2   0   0   0   2   0   2   0   0   2   0   0   2   2   2   0   0   0   2   0   2   2   2   0   0   2   0   2   2   2   0   0   0   0   0   2   2   0   2   0   0   2   2   2   2   0   2   0   2   0   2   0   0   0   0   0   0   2   2   0   2   2   2   0   0   2   2   2   2   2   0   2   2   0   2   0   0   2   0   2   0   2   2   0   0   0   0   0   0   2   2   0   0   0   2   0   2   0   0   0   2   0   0   0   2   0   0   0   0   0   0   2   0   2   0   0   0   0   2   0   0   2   0   2   2   2   2   0   0   0   0   0   0   2   2   0   0   0   0   0   2   0   0   0   2   0   0   0   0   2   2   2   2   2   0   2   0   0   0   0   0   2   2   0   2   0   2   0   0   0   2   2   0   2   2   0   2   2   0   2   0   2   0   2
 MK-6-5                 2   0   2   0   0   2   0   0   0   2   0   0   2   0   0   2   2   0   0   0   2   0   2   0   0   2   0   2   2   2   0   0   2   0   2   2   2   2   2   0   0   2   0   2   2   2   0   0   0   0   0   2   2   0   2   0   0   2   2   2   2   2   2   0   0   0   2   0   0   0   2   2   2   2   2   0   2   2   2   0   0   2   2   0   2   2   0   2   2   2   2   0   0   2   0   2   0   2   2   2   0   0   0   0   0   2   2   0   0   0   2   2   2   0   0   0   2   0   0   0   2   0   0   0   0   0   0   0   0   2   2   0   0   0   2   2   0   2   0   2   2   2   2   0   0   0   0   0   0   2   0   0   0   0   0   0   0   0   0   0   2   0   0   0   0   2   2   2   2   0   0   0   0   0   0   0   0   2   2   0   2   0   2   0   0   0   2   0   0   0   2   0   2   2   0   2   0   2   2   2
 MK-6-6                 2   0   2   0   0   2   0   0   0   2   0   0   2   0   0   2   2   2   0   2   2   0   2   2   0   2   0   2   2   0   2   0   2   0   2   2   2   2   2   0   0   2   0   2   2   2   0   0   0   0   0   2   2   0   2   0   0   2   2   2   2   0   2   0   0   0   2   0   0   0   2   2   0   2   2   0   0   2   2   0   0   2   2   0   2   2   0   0   0   2   2   0   0   2   0   2   0   2   2   0   0   0   0   0   0   2   2   0   0   2   2   2   2   0   0   0   2   0   0   0   2   0   0   0   0   0   0   0   0   2   2   0   0   0   2   2   0   0   0   2   2   0   2   0   0   0   0   0   0   2   0   0   0   0   2   0   0   0   0   2   2   0   0   0   0   2   2   2   2   0   0   0   2   0   0   2   0   2   2   0   2   0   2   0   0   0   0   0   0   0   2   2   2   2   0   2   0   2   2   2
 MK-6-7                 2   0   2   0   0   2   0   0   0   2   0   0   2   0   0   2   2   0   2   2   2   0   2   2   0   2   0   0   2   0   0   0   2   0   2   2   2   2   2   0   0   0   0   2   2   2   0   0   0   0   0   2   2   0   2   0   0   2   2   2   2   2   2   0   0   0   2   0   2   0   2   2   0   2   2   2   2   2   2   2   0   2   2   0   2   2   0   2   0   2   2   0   0   2   0   2   2   2   2   0   0   0   0   0   0   2   2   0   0   2   2   2   2   0   0   0   2   0   0   0   2   0   0   2   0   0   2   0   0   2   2   0   0   0   2   2   0   0   0   2   2   0   2   0   2   0   0   0   2   2   0   0   0   0   2   0   0   0   0   2   2   0   0   0   0   2   2   2   2   0   0   0   2   0   0   2   0   2   2   0   2   0   2   0   0   0   0   0   0   0   2   2   2   2   0   2   0   2   0   2
 MK-6-8                 2   0   2   0   2   2   0   2   0   2   0   0   2   0   0   2   2   0   2   2   2   0   2   2   0   2   0   0   2   0   0   0   0   0   2   2   2   2   2   0   0   0   0   2   2   2   0   0   0   0   0   2   2   0   2   0   0   2   2   2   0   2   2   0   0   0   2   0   0   0   2   0   0   2   2   2   2   2   2   2   0   2   0   0   2   2   0   2   0   2   2   0   0   2   0   2   2   2   2   2   0   0   0   2   0   2   2   0   0   2   2   2   2   2   2   2   2   0   0   0   2   0   0   2   0   0   0   0   0   2   2   0   0   0   2   2   0   0   0   2   2   0   2   0   2   0   0   0   2   2   0   2   0   0   2   0   0   0   0   2   2   0   0   0   0   2   2   2   2   0   0   0   2   0   0   0   0   2   2   0   2   0   2   0   0   0   0   0   0   0   2   2   2   2   0   2   0   2   0   2
 MK-6-9                 2   0   0   0   2   2   0   2   2   2   0   0   2   0   0   2   0   0   2   2   2   0   0   2   2   2   2   0   2   0   0   0   0   0   2   2   2   2   2   0   0   0   0   2   2   2   0   0   0   0   0   2   2   2   2   0   0   2   2   2   0   2   2   0   0   0   2   0   0   0   0   0   0   0   2   2   2   2   0   2   0   2   0   0   2   2   0   2   0   2   2   0   0   2   0   2   2   2   0   2   0   0   0   2   0   2   2   2   0   2   2   2   2   2   2   0   2   0   0   0   2   0   0   2   0   0   0   0   0   2   2   0   0   0   0   0   0   0   0   2   2   0   2   0   0   0   0   0   2   2   0   2   2   0   2   0   0   0   0   2   2   0   0   0   0   2   2   2   2   0   0   0   2   0   0   2   0   2   0   0   2   0   2   0   0   0   0   0   0   0   2   2   2   2   0   2   0   0   2   2
 MK-6-10                2   0   0   0   2   2   0   2   2   2   0   2   2   0   0   2   0   0   2   2   2   0   0   2   2   2   2   0   2   0   0   0   0   0   2   2   2   2   2   0   0   0   0   2   2   2   2   0   0   0   0   2   2   2   2   0   0   2   2   2   2   2   2   0   2   0   0   0   0   2   0   0   0   0   2   2   2   2   2   2   0   2   0   0   2   0   0   2   0   2   2   0   0   2   0   2   2   2   0   2   0   0   0   2   0   2   2   2   0   2   2   2   2   2   2   0   2   0   0   0   2   0   0   2   0   0   0   0   0   2   2   0   0   0   0   2   0   0   0   2   2   0   2   2   0   0   0   0   2   2   0   2   2   0   2   2   2   0   0   2   2   0   0   0   0   2   2   0   2   0   0   0   2   2   0   2   0   2   0   0   2   0   2   0   2   0   0   0   0   0   2   2   2   2   0   2   0   0   2   2
 MK-6-11                2   0   0   0   2   2   0   0   2   2   0   0   2   2   0   2   0   2   2   2   2   0   0   2   2   2   2   0   2   0   0   0   0   2   2   2   2   2   2   0   0   0   0   2   2   0   2   0   0   0   2   2   2   2   2   0   2   2   2   2   2   2   2   0   2   0   0   0   0   2   2   0   0   0   0   2   2   2   2   0   0   2   0   0   2   0   0   2   0   2   2   0   2   2   0   2   2   2   0   2   0   0   0   2   0   2   2   2   0   2   2   2   2   2   2   0   2   0   0   0   2   0   0   2   2   2   0   0   0   2   2   0   0   0   0   2   0   0   0   2   2   0   2   2   0   0   2   0   2   2   0   0   2   0   2   2   2   0   0   0   0   0   0   0   0   2   2   0   2   0   0   0   2   2   0   2   0   2   0   0   2   2   2   0   2   0   0   0   0   0   2   2   2   2   0   2   0   0   2   2
 MK-6-12                2   0   0   0   2   2   0   2   2   2   0   0   2   2   2   2   0   2   2   2   2   0   0   2   0   2   2   0   2   0   0   0   0   2   2   2   2   2   2   0   0   0   0   2   2   0   2   0   0   0   0   2   2   2   2   0   2   2   2   2   0   2   0   0   2   0   0   0   0   0   2   0   0   0   0   2   2   2   2   0   0   2   0   0   2   0   2   2   0   2   2   0   2   2   0   2   0   2   0   2   0   0   0   2   0   0   2   2   0   2   2   2   2   2   0   0   2   0   0   0   2   0   2   2   2   2   0   0   0   2   2   0   0   0   0   2   0   0   0   2   2   0   0   2   0   0   2   0   2   2   0   0   2   0   0   2   2   0   0   0   0   2   0   0   0   2   2   0   2   0   0   0   2   2   0   2   0   2   0   0   2   2   2   2   2   0   0   0   0   0   2   2   2   2   0   2   0   0   2   0
 MK-6-13                2   0   0   0   2   2   0   2   2   2   0   0   2   2   2   2   0   2   2   2   2   0   0   2   0   2   2   0   2   0   0   0   0   0   2   2   2   2   2   0   0   0   0   0   2   0   0   0   2   0   0   2   2   2   2   0   2   2   2   2   0   2   0   0   2   0   0   0   0   0   2   2   0   0   0   2   2   2   2   0   0   2   0   0   2   0   2   2   0   2   2   0   2   2   0   2   0   2   0   2   0   0   0   2   0   0   0   2   2   2   2   2   2   0   0   0   2   0   0   0   2   0   2   2   2   2   0   0   0   2   0   0   0   0   0   2   0   0   0   2   2   0   0   2   0   0   2   0   2   2   0   0   2   0   2   2   2   0   0   0   0   2   0   0   0   2   2   0   2   0   0   0   2   2   0   2   0   2   0   0   2   2   2   2   2   0   0   0   0   0   2   2   2   2   0   2   0   0   2   0
 MK-6-14                2   0   2   0   2   2   0   2   2   2   0   0   2   2   2   0   0   2   2   2   2   0   0   2   0   2   2   0   2   0   0   0   0   0   2   2   2   2   0   0   0   0   2   0   2   0   0   0   2   0   0   2   2   2   2   2   0   2   2   2   0   2   0   0   2   0   0   0   0   0   0   2   0   0   0   2   2   2   2   0   0   2   0   0   2   0   2   2   0   2   2   0   2   2   0   2   0   2   0   2   0   0   0   0   2   0   0   2   2   2   2   2   2   0   0   0   0   0   2   0   2   0   2   0   2   0   0   0   0   2   0   0   0   0   0   2   0   0   0   2   0   0   2   2   0   0   2   2   2   2   0   0   2   2   2   2   2   0   0   0   2   2   0   0   0   2   2   2   2   0   0   0   2   2   0   2   0   2   0   0   2   2   2   2   2   0   0   0   0   0   2   2   2   2   2   2   2   0   2   0
 MK-6-15                2   0   2   2   2   2   0   2   2   2   0   2   2   2   2   0   0   2   2   2   2   0   0   2   0   0   2   0   2   0   0   0   2   0   2   2   2   2   0   0   2   0   2   2   2   0   0   0   2   0   0   2   2   2   2   2   0   2   2   2   2   2   0   0   2   0   2   0   0   2   0   2   0   2   0   2   2   2   2   0   0   2   0   0   2   0   2   2   2   0   2   0   2   2   0   2   0   2   0   2   0   0   0   0   2   0   2   2   2   2   0   2   2   0   0   0   0   0   2   0   2   0   2   0   2   2   0   0   0   2   0   0   0   0   0   0   2   0   0   0   0   0   2   2   0   0   2   2   2   2   0   0   2   2   2   2   2   2   0   0   0   2   0   0   0   2   2   2   2   0   0   0   2   2   0   2   0   2   0   0   2   2   2   2   2   0   0   2   0   0   2   2   2   0   2   0   2   0   2   0
 MK-6-16                2   0   2   2   2   2   0   2   2   2   0   2   2   2   2   2   0   2   2   2   2   2   0   2   0   0   2   0   2   0   2   0   2   2   2   2   2   2   0   0   2   0   2   2   2   0   0   2   2   0   0   2   2   2   2   2   0   0   2   2   2   2   0   0   0   0   2   2   0   2   0   2   0   0   0   0   2   2   2   0   0   0   0   0   2   2   2   2   2   0   2   0   2   2   0   2   0   2   0   2   0   0   0   0   2   0   2   2   2   2   0   2   2   0   0   0   0   0   2   0   2   0   2   0   2   2   0   2   0   2   0   0   0   0   0   0   2   2   0   0   0   0   0   2   0   0   0   2   2   0   0   0   2   2   2   2   2   2   0   0   0   2   0   0   0   2   2   2   2   0   2   0   2   2   0   0   2   2   0   0   2   2   2   2   2   0   0   2   0   0   2   2   2   0   2   0   2   0   2   0
 
!****************************************** Phenotypic Data **********************************************************
!-100.0 is resevred for missing phenotype
SimulatedTrait1        16.5291   14.3408   14.9399   12.8908   12.3506   16.3305   14.6361   16.7532   14.1046   14.9628   16.3064   15.1447   13.4828   16.1373   14.1511   16.5500   16.2899   13.5220   15.0197   15.4506   14.6715   13.4197   13.0808   12.6793   16.0363   16.5993   13.4676   17.8012   17.0052   16.5081   14.6704   15.3752   16.3290   16.4238   15.8218   12.8646   16.8281   14.6291   17.6050   15.9914   17.2386   15.6064   15.7768   15.9553   15.0735   13.6310   13.6042   14.4982   16.3338   14.4397   16.4895   17.5019   16.1830   14.8590   14.1266   13.1744   13.5562   14.7958   15.5455   14.0376   15.9839   13.6268   13.4006   14.7916   15.1480   12.6371   16.4177   15.6548   12.4373   14.0607   16.0496   14.2127   15.2356   14.2048   14.3716   13.1770   15.0198   15.4402   15.7855   16.3912   14.5483   15.6483   14.6163   13.8625   13.6750   14.8765   16.5981   12.9746   14.5472   15.1073   14.3350   15.1353   16.8234   12.4373   14.1670   15.1264   15.1722   12.8365   15.3762   15.0031   17.1159   16.7110   14.7148   13.7427   14.6929   13.5450   16.7888   17.4054   15.1785   13.7339   15.8313   16.0109   12.7509   14.8470   14.8334   14.7564   14.1362   15.7880   14.0015   16.1232   15.4363   15.1264   14.2381   13.6010   14.7877   14.2092   17.1997   15.0333   14.2686   13.4009   14.7524   17.2407   14.7423   15.1886   14.5542   13.1044   16.4430   14.1624   15.4936   13.0037   15.4547   14.5017   15.8964   13.8503   14.2055   13.9706   16.2608   15.5019   14.4509   14.0950   12.2711   14.7639   13.7238   13.7222   17.3746   14.4801   14.4120   14.8732   13.3599   14.3840   15.6474   13.3134   18.0387   14.6165   16.8584   13.6853   15.8201   16.4914   17.0957   15.3531   13.3044   14.4066   16.4184   14.9121   15.9648   14.0968   16.4789   13.5076   15.9769   15.7315   16.2757   14.4735   15.1889   13.8021   17.6790   14.6654   13.8463   14.7184   12.5883   16.7576   17.0625   16.6091   15.1233   15.6217   13.3765   15.4790   12.5416   15.8955   15.5971   15.0011
SimulatedTrait2         9.9656   10.4724   10.6628   10.2472   10.9724    9.1891    9.6679    9.9745    9.8756   10.1219    8.7106   10.5701   10.6827    9.2156   11.5182    8.9046    9.5862   10.4841    9.5790   10.5537   10.7928   10.6877   10.9891   10.2623    8.9017    9.9831    9.7798   10.5150    9.9143   10.1827   10.2924    9.6360    9.7911    9.0745    9.0909   10.3486    9.6427   10.4973    9.0285    9.7655    9.9156    9.3210    9.9783    8.6842    9.7659   10.1172   10.0651    9.9978   10.1330    9.9313   10.9425   10.1017    9.2379    9.7106   10.9907   10.6353   10.2858   10.7098   10.1169   10.4587    8.9711   10.3292   10.0362   10.7105    9.7206   10.1964    9.3030   11.1121   10.4012   10.7575    9.1916   11.1351    8.7644   10.5422   10.2492   10.0052   11.0725   10.2212    9.1832   10.2044   10.8437    9.1171    9.6590   10.7208   10.9326    9.6373   10.0796    9.0641    9.5616   10.7506   10.4026   10.5191    9.2838   11.0600   10.3909    9.4953    9.8531   11.1623    9.2983   11.1763    9.3555    9.1452   10.4680   10.1686    9.7287   10.7355    8.8912    9.5623    9.3335   10.8650   10.0438    9.6302   10.5928   10.5947   10.7634   10.6504   11.0751   10.3444   10.3464   10.3311   10.6645   10.5441    9.3559   10.9021   11.3586   10.6818   10.2247   10.4417   10.5422   10.7587    9.7747    9.0636   10.0400    9.0585   10.5182   10.3851   10.5839   10.6358   10.1745   10.7446   10.7469   10.2447    9.7364   10.2858   10.0317   10.1883    9.8832    9.7178   10.5730   10.4040   10.6295    9.9864   10.6524   10.3792    9.4742   10.6631    9.6429   10.1515   10.0016   11.0936    9.2759   10.3400    9.6366    9.3538    9.5733   10.5509   10.0951    9.9238    8.8956    9.8210    9.7590    9.9858    9.7972   10.3069   10.0388   10.5905    8.7099   10.3552    9.4900    9.5238    9.8627    9.8913    9.9747   10.6428    9.4030   11.0408   10.9664    9.7218   10.8019    9.7805    9.7570    9.2518    9.6415    9.1744   10.7111   10.0547   11.0964    9.4641    8.8774    9.4186
 
