# Supplementary material for: Inclusive Composite Interval Mapping of QTL by Environment Interactions in Biparental Populations
Source: PLoS One. 2015 Jul 10;10(7):e0132414. doi: 10.1371/journal.pone.0132414 (PMC4498613; doi:10.1371/journal.pone.0132414)
Supplement: S5 File — (ZIP) [file pone.0132414.s005.zip › H=0.5/L1/run_00063.met]

!**********************Note: lines staring with "!" are remarks and will be ignored in the program********************
!*********************************General Information**********************************
!Assuming F1 = P1 x P2, populations available in QTL IciMapping are: 
!  1, P1BC1F1 = P1 x F1, the first backcrossing where P1 is used as the recurrent parent;
!  2, P2BC1F1 = P2 x F1, the first backcrossing where P2 is used as the recurrent parent;
!  3, F1DH, F1-derived doubled haploids; 
!  4, RIL or F1RIL, recombination inbred lines through the repeated selfing of F1;
!  5, P1BC1RIL, recombination inbred lines through the repeated selfing of P1BC1F1;
!  6, P2BC1RIL, recombination inbred lines through the repeated selfing of P2BC1F1;
!  7, F2, the selfing generation of F1;
!  8, F3, the selfing generation of F2;
!  9, P1BC2F1, the second backcrossing where P1 is used as the recurrent parent; 
! 10, P2BC2F1, the second backcrossing where P2 is used as the recurrent parent;
! 11, P1BC2RIL, recombination inred lines through the repeated selfing of P1BC2F1; 
! 12, P2BC2RIL, recombination inred lines through the repeated selfing of P2BC2F1; 
! 13, P1BC1F2, the selfing generation of P1BC1F1; 
! 14, P2BC1F2, the selfing generation of P2BC1F1; 
! 15, P1BC2F2, the selfing generation of P1BC2F1; 
! 16, P2BC2F2, the selfing generation of P2BC2F1; 
! 17, P1BC1DH, P1BC1F1-derived doubled haploids; 
! 18, P2BC1DH, P2BC1F1-derived doubled haploids; 
! 19, P1BC2DH, P1BC2F1-derived doubled haploids; 
! 20, P2BC2DH, P2BC2F1-derived doubled haploids; 
   3      !Mapping Population (see remarks above)
   2      !Mapping Function (1 for Kosambi; 2 for Haldane; 3 for Morgan)
   2      !Marker Space Type (1 for intervals; 2 for positions)
   1      !Marker Space Unit(1 for centiMorgans; 2 for Morgan)
   6      !Number of Chromosomes (or Linkage Groups)
 200      !Size of the mapping population
   2      !Number of environments
 
!***************************************** Chromosomes and Linkage Maps **********************************************
!Chromosome                 NumMarkers
-CH1                        16
-CH2                        16
-CH3                        16
-CH4                        16
-CH5                        16
-CH6                        16
!Linkage map (Marker name followed by position or the interval length)
 MK-1-1                1     0.000
 MK-1-2                1    10.000
 MK-1-3                1    20.000
 MK-1-4                1    30.000
 MK-1-5                1    40.000
 MK-1-6                1    50.000
 MK-1-7                1    60.000
 MK-1-8                1    70.000
 MK-1-9                1    80.000
 MK-1-10               1    90.000
 MK-1-11               1   100.000
 MK-1-12               1   110.000
 MK-1-13               1   120.000
 MK-1-14               1   130.000
 MK-1-15               1   140.000
 MK-1-16               1   150.000
 MK-2-1                2     0.000
 MK-2-2                2    10.000
 MK-2-3                2    20.000
 MK-2-4                2    30.000
 MK-2-5                2    40.000
 MK-2-6                2    50.000
 MK-2-7                2    60.000
 MK-2-8                2    70.000
 MK-2-9                2    80.000
 MK-2-10               2    90.000
 MK-2-11               2   100.000
 MK-2-12               2   110.000
 MK-2-13               2   120.000
 MK-2-14               2   130.000
 MK-2-15               2   140.000
 MK-2-16               2   150.000
 MK-3-1                3     0.000
 MK-3-2                3    10.000
 MK-3-3                3    20.000
 MK-3-4                3    30.000
 MK-3-5                3    40.000
 MK-3-6                3    50.000
 MK-3-7                3    60.000
 MK-3-8                3    70.000
 MK-3-9                3    80.000
 MK-3-10               3    90.000
 MK-3-11               3   100.000
 MK-3-12               3   110.000
 MK-3-13               3   120.000
 MK-3-14               3   130.000
 MK-3-15               3   140.000
 MK-3-16               3   150.000
 MK-4-1                4     0.000
 MK-4-2                4    10.000
 MK-4-3                4    20.000
 MK-4-4                4    30.000
 MK-4-5                4    40.000
 MK-4-6                4    50.000
 MK-4-7                4    60.000
 MK-4-8                4    70.000
 MK-4-9                4    80.000
 MK-4-10               4    90.000
 MK-4-11               4   100.000
 MK-4-12               4   110.000
 MK-4-13               4   120.000
 MK-4-14               4   130.000
 MK-4-15               4   140.000
 MK-4-16               4   150.000
 MK-5-1                5     0.000
 MK-5-2                5    10.000
 MK-5-3                5    20.000
 MK-5-4                5    30.000
 MK-5-5                5    40.000
 MK-5-6                5    50.000
 MK-5-7                5    60.000
 MK-5-8                5    70.000
 MK-5-9                5    80.000
 MK-5-10               5    90.000
 MK-5-11               5   100.000
 MK-5-12               5   110.000
 MK-5-13               5   120.000
 MK-5-14               5   130.000
 MK-5-15               5   140.000
 MK-5-16               5   150.000
 MK-6-1                6     0.000
 MK-6-2                6    10.000
 MK-6-3                6    20.000
 MK-6-4                6    30.000
 MK-6-5                6    40.000
 MK-6-6                6    50.000
 MK-6-7                6    60.000
 MK-6-8                6    70.000
 MK-6-9                6    80.000
 MK-6-10               6    90.000
 MK-6-11               6   100.000
 MK-6-12               6   110.000
 MK-6-13               6   120.000
 MK-6-14               6   130.000
 MK-6-15               6   140.000
 MK-6-16               6   150.000
!*********************************** Marker Types ********************************************************************
!Co-dominant marker: When heterozygote F1 is present, P1 is coded as 2, F1 is coded as 1, and P2 is coded as 0; Otherwise, P1 is coded as 2, and P2 is coded as 0. 
!Dominant marker: When heterozygote F1 is present, P1 and F1 are coded as 12, and P2 is coded as 0; Otherwise, P1 is coded as 2, and P2 is coded as 0.  
!Recessive markers: When heterozygote F1 is present, P1 is coded as 2, and F1 and P2 are coded as 10; Otherwise, P1 is coded as 2, and P2 is coded as 0. 
!Missing marker is coded as -1. 
 MK-1-1                 2   0   0   0   0   0   0   2   0   2   2   0   0   2   0   0   0   0   0   0   0   2   2   2   2   0   0   2   0   2   2   2   0   0   0   0   0   2   0   2   2   2   2   0   2   0   0   2   2   2   0   2   2   0   2   0   2   2   2   0   0   0   2   2   0   0   2   0   2   2   0   0   0   0   2   0   0   2   0   2   0   2   0   0   0   0   0   2   2   0   0   2   0   2   2   0   0   0   2   2   0   0   0   2   2   2   2   2   2   2   0   2   0   0   0   2   2   2   0   0   0   2   0   0   0   0   2   0   0   2   0   2   2   2   2   0   2   0   2   0   2   2   2   0   0   2   0   0   2   2   0   2   2   2   0   2   2   2   0   0   0   2   2   0   0   2   0   2   0   2   2   2   2   0   2   2   0   2   2   2   2   2   0   2   2   2   2   0   0   2   0   0   0   0   0   0   2   2   0   2
 MK-1-2                 2   0   0   0   0   0   0   2   2   2   2   0   0   2   2   0   0   0   0   0   0   2   2   2   2   0   2   2   0   0   2   2   0   0   2   0   0   2   0   2   2   2   2   0   2   0   0   0   2   2   0   2   0   0   2   0   2   2   0   0   0   0   2   2   0   0   2   2   2   2   0   0   0   0   2   0   2   0   0   2   0   2   0   0   0   2   0   2   2   0   0   2   0   2   0   0   0   0   2   2   0   0   0   2   2   2   2   2   2   2   0   2   0   2   2   2   0   2   0   0   0   2   0   0   0   0   2   0   0   2   0   2   2   2   2   0   2   0   2   0   2   2   2   0   0   2   0   0   2   2   0   2   2   2   0   2   0   2   0   0   0   0   2   0   2   2   0   2   0   2   2   2   2   0   2   2   0   2   0   2   0   2   2   2   2   2   2   0   0   2   0   0   0   0   0   0   2   2   0   2
 MK-1-3                 0   0   0   0   0   0   0   2   2   2   0   0   0   2   0   0   0   0   0   0   0   2   2   2   2   0   2   0   0   0   2   2   0   0   0   0   0   2   0   2   2   2   2   0   2   0   0   0   0   2   0   2   2   0   2   2   2   2   0   2   0   0   2   2   0   0   2   2   2   2   0   0   0   0   2   0   2   0   0   2   0   2   0   0   0   2   0   0   2   0   0   2   0   2   2   0   0   0   2   2   0   0   0   2   2   2   2   2   2   2   0   2   0   2   2   2   0   2   2   0   0   2   0   0   0   2   2   0   0   2   0   2   0   2   2   0   2   0   2   0   2   2   2   0   0   2   0   0   2   2   0   0   2   2   0   2   0   2   0   0   0   0   2   0   2   0   0   2   0   2   2   2   2   0   2   2   0   2   0   2   0   2   2   2   2   2   2   0   2   2   0   0   0   0   0   0   2   2   0   2
 MK-1-4                 0   0   0   0   0   0   0   2   2   2   0   0   0   2   0   0   0   0   0   0   0   2   2   2   2   0   2   0   0   0   2   2   0   0   0   0   0   2   0   2   2   2   2   0   2   0   0   0   0   2   0   2   2   0   2   2   2   2   0   2   0   0   2   2   0   0   2   2   2   2   0   0   0   0   2   0   2   0   0   2   2   2   0   0   0   2   0   2   2   0   0   0   0   2   2   0   0   2   2   2   0   0   0   2   0   2   2   2   2   2   0   2   0   0   2   2   0   2   2   0   0   2   0   2   0   2   0   0   0   0   0   2   0   2   0   0   0   0   0   0   2   2   2   0   2   2   0   0   0   2   0   0   2   2   0   2   0   2   0   0   0   0   0   0   2   2   0   2   0   2   0   2   0   0   0   2   0   2   0   2   2   2   2   2   2   2   2   0   2   2   0   0   2   0   0   0   2   2   0   2
 MK-1-5                 0   0   2   0   0   0   2   2   2   2   0   0   0   2   0   0   0   0   0   0   0   2   2   2   0   0   2   0   0   2   0   2   0   0   0   0   0   2   0   2   2   2   2   0   2   0   0   0   0   2   0   2   2   0   2   2   2   2   0   2   0   0   2   2   0   0   2   2   2   0   0   0   2   0   2   0   2   0   0   0   0   2   0   0   0   2   0   2   2   0   0   0   0   0   2   0   0   2   2   2   0   0   0   2   2   2   2   2   2   2   0   2   0   2   2   2   0   2   2   0   0   2   2   2   0   2   0   0   0   0   0   2   2   0   0   0   0   0   0   0   2   2   2   0   2   2   0   0   2   2   0   0   2   2   0   2   0   2   0   0   0   0   0   0   0   2   0   2   0   2   2   2   0   0   0   2   0   2   0   2   2   2   0   2   2   2   2   0   0   2   0   0   2   0   0   2   2   2   0   2
 MK-1-6                 0   2   0   0   0   0   2   2   2   0   0   0   0   2   0   0   0   0   0   0   0   2   2   2   0   0   2   0   0   2   0   2   0   0   0   0   0   2   0   2   2   2   2   0   0   0   0   0   0   2   0   2   2   0   2   2   2   2   0   2   0   0   2   2   0   2   2   2   2   2   0   0   0   0   2   0   2   0   2   0   0   2   0   0   0   2   0   0   0   0   0   0   0   0   2   0   0   2   2   2   0   0   0   2   2   2   2   2   2   2   0   2   0   2   2   2   0   2   2   0   2   2   2   2   0   2   0   0   0   0   0   0   2   0   2   0   0   0   0   0   2   2   2   0   2   2   0   0   2   2   0   0   2   2   0   2   0   2   0   0   0   0   0   0   0   2   0   2   0   2   0   2   0   0   0   2   0   0   2   2   0   2   0   2   2   2   2   2   0   2   0   0   2   0   0   2   0   2   0   2
 MK-1-7                 0   2   2   0   0   0   2   0   2   0   0   0   2   2   0   0   0   0   0   0   0   0   2   2   0   0   2   0   0   2   0   2   0   0   0   0   0   2   0   2   2   2   2   0   0   0   0   0   0   2   0   2   2   0   2   2   2   2   0   2   0   0   2   2   0   2   2   2   2   2   0   0   0   0   2   0   2   0   2   0   0   2   2   0   0   2   0   0   0   2   0   0   0   0   2   0   0   2   2   2   0   0   0   2   2   2   2   2   2   2   0   2   0   2   2   2   0   2   2   0   2   0   2   2   0   2   0   0   0   0   0   2   2   0   2   0   0   0   0   0   2   2   2   0   2   2   0   0   2   2   0   0   2   2   0   2   0   2   0   0   0   0   0   0   0   0   0   2   0   2   2   2   2   0   0   2   0   0   0   2   0   2   0   2   2   2   2   2   2   2   0   2   0   0   0   2   0   2   0   0
 MK-1-8                 0   2   2   0   0   0   2   0   2   0   0   0   2   2   0   0   0   0   0   0   0   2   2   0   0   0   2   0   0   0   2   2   2   0   0   0   0   0   0   2   2   2   2   0   0   0   0   0   0   0   0   2   2   0   2   2   0   2   0   0   0   0   2   2   0   2   0   2   2   2   0   0   0   0   2   0   2   0   2   0   0   2   2   0   0   2   0   0   0   2   0   0   0   0   2   0   0   2   2   2   0   0   0   2   2   2   2   2   2   2   0   2   0   2   2   2   0   2   2   0   2   2   2   2   0   2   0   0   0   0   2   2   0   0   2   2   0   0   0   0   2   2   2   0   2   2   2   0   2   2   0   0   2   0   0   2   2   2   0   0   0   0   0   0   0   0   0   2   0   2   2   2   2   0   0   2   0   0   0   2   0   2   0   2   2   2   2   0   2   2   0   2   0   0   0   2   0   0   0   0
 MK-1-9                 0   2   2   0   0   2   2   0   2   0   0   0   2   0   0   0   0   0   0   0   2   2   2   0   0   0   0   0   2   0   2   2   2   0   0   0   0   0   0   0   2   2   2   0   0   0   0   0   0   0   0   2   2   0   2   2   0   2   0   0   0   0   2   2   0   2   0   2   2   2   0   0   0   0   2   0   2   2   2   0   0   2   2   0   0   2   0   0   0   0   0   0   0   0   2   0   0   2   2   2   0   0   0   0   2   2   2   2   2   2   0   2   0   2   2   2   0   2   2   0   2   2   2   2   0   2   0   0   0   0   2   0   0   0   2   2   0   0   0   0   2   2   2   0   2   2   0   0   2   2   0   0   2   0   0   2   2   2   2   0   0   0   2   0   0   0   0   2   0   2   2   2   2   0   0   2   0   0   0   2   0   2   0   2   2   2   2   0   2   2   0   2   0   0   0   2   0   0   0   0
 MK-1-10                0   2   0   2   0   0   2   0   0   0   0   0   2   0   0   0   0   0   0   0   2   2   2   2   0   2   0   0   2   0   2   0   2   0   0   0   2   0   0   0   2   0   2   0   0   0   0   0   0   0   0   2   2   0   2   2   0   2   0   0   0   2   0   2   0   0   0   2   2   2   0   0   0   0   2   0   2   2   2   0   0   2   0   0   0   2   2   0   0   0   0   0   0   0   2   0   0   0   2   2   0   0   0   2   2   2   2   2   2   2   0   2   0   0   2   2   0   2   2   0   2   2   2   2   0   2   0   0   0   2   2   0   0   0   2   2   0   0   0   0   2   2   2   0   2   2   0   0   2   2   0   0   2   0   0   2   2   2   2   0   0   0   2   0   0   0   0   2   0   2   2   2   2   0   2   2   2   0   0   2   0   2   0   2   2   2   2   0   2   2   0   2   0   0   2   0   0   0   0   0
 MK-1-11                0   2   0   2   0   0   0   0   0   0   0   0   2   2   0   0   0   2   0   0   2   2   2   2   0   2   0   0   2   0   2   0   2   0   0   0   2   0   0   2   2   0   2   0   0   0   0   0   0   0   0   2   2   0   2   2   0   2   0   0   0   0   0   2   0   0   2   2   0   2   0   0   0   2   0   0   2   2   2   0   2   2   0   0   0   2   2   0   0   0   2   0   2   0   2   0   0   0   2   2   0   0   0   2   2   2   2   2   2   2   0   2   0   2   0   2   0   2   2   0   2   0   2   0   2   2   0   2   0   2   0   0   0   0   2   2   0   0   0   0   2   2   0   0   2   2   0   0   2   2   0   0   2   0   0   2   2   2   2   0   0   0   2   2   2   0   0   2   0   2   2   2   2   0   0   2   2   0   0   2   0   2   0   2   2   2   2   0   2   2   0   2   0   0   2   0   2   0   0   0
 MK-1-12                0   2   0   2   0   0   2   0   2   0   0   0   0   0   0   0   0   2   0   0   2   2   2   2   0   2   0   0   2   0   2   0   2   0   0   2   2   0   0   2   2   0   2   2   0   0   0   0   0   0   2   2   2   0   2   2   0   2   0   0   0   0   0   2   0   0   2   2   0   2   0   0   0   2   0   0   2   2   2   0   0   2   0   0   0   2   2   0   0   0   0   2   2   0   2   0   0   0   2   2   0   0   0   2   2   2   2   0   2   0   0   2   0   2   0   2   0   2   2   0   2   0   2   0   2   0   0   0   0   0   0   0   0   0   2   2   0   0   0   0   2   2   0   0   2   2   0   0   0   2   0   0   2   0   2   2   2   2   2   0   0   0   2   2   2   0   0   2   0   2   2   2   2   0   2   2   2   0   0   2   0   2   0   0   2   2   2   0   0   2   0   2   0   0   2   0   2   2   0   0
 MK-1-13                0   0   0   2   0   0   2   0   2   0   0   0   0   0   0   0   0   0   0   0   0   2   2   2   0   2   0   2   2   0   2   0   2   0   0   2   2   0   0   2   2   2   2   0   0   0   0   2   0   0   2   2   0   0   2   2   0   2   0   0   2   0   0   2   0   0   2   2   0   2   0   0   0   0   0   0   2   2   2   0   0   2   0   0   0   2   2   0   0   0   0   2   2   0   2   0   0   2   0   0   0   2   0   2   2   0   2   2   2   0   0   0   0   2   0   2   0   2   2   0   2   0   2   0   2   0   0   0   0   0   0   2   0   0   2   2   0   0   0   0   0   2   0   0   2   2   0   2   0   2   0   0   2   0   2   2   2   2   2   0   0   0   2   2   0   0   0   2   0   2   2   2   2   0   2   2   2   2   0   2   0   2   0   0   2   2   2   0   2   2   0   2   2   0   2   2   2   2   0   0
 MK-1-14                2   0   0   2   0   0   2   0   2   0   0   2   0   0   0   0   0   0   0   0   0   2   2   2   2   2   0   2   2   0   2   0   2   0   2   2   2   0   0   2   2   2   2   0   0   0   0   2   0   0   2   2   0   0   2   2   0   2   0   0   2   0   2   2   0   0   2   2   0   2   0   0   0   0   0   0   0   2   2   0   2   2   0   0   0   2   2   0   0   0   0   2   2   2   2   0   0   2   0   0   0   2   0   2   2   0   2   2   2   0   0   0   0   2   0   2   0   2   2   0   2   0   2   0   2   0   2   0   0   0   0   2   0   0   0   2   0   0   0   2   0   2   0   0   0   2   0   2   0   2   0   0   0   0   2   0   2   2   2   0   0   2   2   2   0   0   0   2   0   2   2   2   2   0   2   2   2   0   0   2   0   2   0   0   2   2   2   0   2   2   0   2   2   0   2   2   2   0   0   0
 MK-1-15                2   0   0   2   0   0   2   0   2   0   0   2   0   0   0   0   0   0   0   0   0   2   2   2   2   2   0   2   0   0   2   0   2   0   2   2   2   0   0   2   2   2   2   0   0   0   0   2   0   0   2   2   0   0   2   2   0   0   0   0   2   0   2   2   0   0   2   2   2   2   0   0   0   2   0   0   0   2   2   2   2   2   0   0   0   0   0   0   0   0   0   2   2   2   2   0   0   2   0   0   0   2   0   2   2   0   2   2   2   0   0   0   0   2   2   2   0   2   2   0   0   0   2   0   2   2   2   0   2   0   0   2   0   0   0   2   0   0   2   2   0   2   2   2   0   2   0   2   0   2   0   0   0   0   2   0   2   2   2   2   0   2   2   2   0   0   0   2   0   2   2   0   2   0   2   2   2   0   0   2   0   2   0   0   2   2   2   0   2   2   0   2   2   0   2   2   2   0   0   0
 MK-1-16                2   0   0   2   0   0   2   0   2   0   0   2   0   0   0   0   0   0   0   0   0   2   0   2   2   2   0   2   0   0   0   0   2   0   2   2   2   0   0   0   2   2   2   0   0   0   0   2   0   0   2   2   0   0   2   2   0   0   0   0   2   0   0   2   0   0   2   2   2   2   0   0   0   2   0   0   0   2   0   2   0   2   0   0   0   0   0   2   0   0   0   2   2   2   2   0   2   2   0   0   0   2   2   2   0   0   2   2   2   0   0   0   0   2   2   2   2   2   2   0   0   0   2   0   2   2   2   0   2   0   0   2   0   0   0   2   2   0   2   2   0   2   2   2   0   0   0   2   0   2   0   0   2   0   2   0   2   2   2   2   2   2   2   2   0   0   2   2   0   2   2   0   2   0   2   0   2   0   0   2   0   2   0   0   2   2   0   0   2   2   0   2   2   0   2   2   2   2   0   0
 MK-2-1                 0   0   0   2   2   2   2   0   0   0   0   0   0   2   2   0   2   2   2   0   0   0   0   0   2   2   0   0   0   2   0   2   0   0   2   2   0   2   0   0   0   0   0   2   0   0   0   0   0   0   2   0   2   0   0   2   0   2   2   2   2   2   2   2   2   2   2   2   2   0   0   2   0   0   0   2   2   2   0   0   2   0   0   0   0   0   0   0   0   0   2   2   2   0   0   2   0   2   2   0   0   0   2   2   0   2   0   2   0   2   0   2   2   0   2   0   2   2   0   0   0   0   0   0   0   0   0   2   2   0   0   2   0   2   0   0   2   0   0   0   0   2   2   0   2   0   2   0   2   2   2   2   0   2   2   0   0   0   2   2   2   0   2   2   2   2   0   0   0   0   0   2   0   2   2   2   0   0   2   2   0   2   2   2   2   0   0   2   2   2   2   0   2   0   2   0   2   2   0   0
 MK-2-2                 0   0   0   2   2   2   2   0   0   0   2   0   0   2   2   0   2   2   2   0   0   0   0   0   0   2   0   2   0   2   2   0   2   0   2   2   2   2   0   0   0   0   0   2   0   0   0   0   0   0   2   0   2   0   0   2   0   2   2   2   2   2   2   2   2   2   2   2   2   0   0   2   0   0   0   2   2   2   0   0   2   0   0   0   0   2   0   0   0   0   0   2   2   0   0   2   0   2   2   0   0   0   2   2   0   0   0   2   0   2   0   2   2   0   2   0   2   2   0   0   0   0   0   0   2   0   0   2   2   0   0   2   0   2   0   0   2   0   0   0   0   2   2   0   2   0   2   0   2   2   2   2   0   2   2   0   0   0   2   0   2   0   2   2   2   2   0   2   0   0   0   2   0   0   2   2   0   0   0   2   2   2   2   2   2   0   0   2   0   2   2   0   2   0   2   0   2   2   0   0
 MK-2-3                 0   2   0   2   0   2   2   0   0   2   2   0   0   2   2   0   0   2   2   0   2   0   0   0   0   2   2   0   0   0   2   2   2   0   0   2   2   2   0   2   0   0   0   2   0   0   0   0   0   0   2   0   2   0   0   0   0   2   2   2   2   2   2   2   0   2   2   2   2   0   0   2   0   0   0   2   2   2   0   0   2   0   0   0   0   2   0   0   2   2   0   2   0   0   0   2   0   2   2   0   0   0   2   0   0   0   0   0   2   2   0   0   2   0   2   0   2   2   0   0   0   0   0   0   2   0   0   0   2   0   0   0   0   0   2   0   0   2   0   0   0   2   2   0   2   0   0   0   2   2   2   2   0   2   2   0   0   0   2   0   2   0   2   2   2   2   0   2   0   0   0   2   0   0   2   2   0   0   0   2   2   2   2   2   2   0   0   2   0   2   2   0   2   0   2   0   0   2   0   0
 MK-2-4                 0   2   0   2   0   2   2   0   0   2   2   0   0   2   2   2   0   0   2   0   2   0   0   0   0   2   2   0   0   0   0   2   0   0   2   2   2   2   0   2   0   0   0   2   0   0   0   2   0   0   2   0   2   2   0   0   0   2   2   2   2   2   2   2   0   2   2   2   2   0   0   2   2   0   0   2   2   2   0   0   2   0   0   0   0   2   0   0   2   2   0   2   0   0   0   2   0   2   2   2   0   0   2   0   2   0   0   0   2   2   0   2   2   0   2   0   2   2   0   0   2   0   0   0   2   0   0   0   2   0   2   0   0   0   2   0   0   2   0   0   2   2   0   0   2   0   0   0   2   2   2   2   0   0   2   0   0   0   2   0   2   0   2   2   2   2   0   2   0   0   0   0   0   0   2   2   2   2   0   2   2   2   2   2   2   0   0   0   0   2   2   2   2   0   2   0   0   2   0   2
 MK-2-5                 0   2   0   2   0   2   2   0   0   0   2   0   0   2   2   2   0   0   2   2   2   0   0   0   2   2   2   0   0   0   0   0   2   0   0   2   2   0   0   2   2   0   0   2   0   0   0   2   2   0   2   0   2   2   2   0   0   2   2   2   2   0   0   2   0   2   2   2   2   0   0   2   2   0   0   2   2   2   0   0   2   0   0   0   0   2   0   0   2   2   0   2   0   0   0   2   0   2   2   2   0   2   0   0   2   0   0   0   2   2   0   2   2   0   0   0   2   2   0   0   2   2   0   0   2   0   2   0   2   0   2   2   0   0   2   0   0   2   0   0   2   2   0   0   2   0   2   0   2   2   2   0   0   0   0   0   0   0   0   0   2   0   2   2   2   2   0   2   0   0   0   0   0   0   0   2   2   2   0   2   2   2   2   2   2   0   0   0   0   2   0   2   2   0   2   0   0   2   0   2
 MK-2-6                 0   2   2   2   0   2   2   0   2   0   2   0   0   0   2   2   2   0   2   2   2   0   0   0   0   2   2   0   0   0   2   0   2   0   0   2   2   0   2   2   2   0   2   2   0   0   2   2   2   0   2   0   2   0   2   0   0   0   0   2   0   0   0   2   0   2   2   2   2   0   0   2   2   0   0   2   2   2   0   0   2   0   0   0   0   0   0   0   2   2   2   2   2   0   0   2   0   2   2   2   0   0   2   0   2   2   0   0   2   2   0   2   2   0   0   2   2   2   0   0   2   2   2   0   2   0   2   0   2   0   2   2   0   0   2   0   0   2   0   0   2   2   0   0   2   0   2   0   2   2   2   0   0   0   0   0   0   0   0   2   2   2   2   2   2   2   0   2   0   0   0   0   0   0   0   2   2   2   0   2   2   2   2   2   2   0   0   0   2   0   0   0   2   0   2   0   0   2   0   2
 MK-2-7                 0   2   2   0   0   2   2   0   2   0   2   2   0   2   2   2   2   0   2   2   2   0   0   0   0   2   2   0   0   0   2   0   2   0   0   2   2   0   2   2   2   2   2   2   2   0   2   2   2   0   0   0   2   0   2   0   0   0   0   2   0   2   0   2   0   2   2   2   2   0   0   2   2   0   0   2   2   2   0   0   2   0   0   0   0   0   0   0   2   2   2   2   2   0   2   2   0   2   2   2   0   0   2   0   2   2   0   0   2   2   0   2   2   0   0   0   2   2   2   0   2   2   0   0   2   2   2   2   2   0   2   2   0   0   2   0   0   2   0   0   2   2   2   0   2   0   2   0   2   2   2   0   0   0   0   0   0   2   0   2   2   2   2   2   2   2   0   2   2   0   0   0   0   0   0   2   2   2   0   2   2   0   0   2   2   0   0   0   2   0   2   0   2   0   2   0   0   2   0   2
 MK-2-8                 0   2   2   0   0   2   2   0   2   0   0   2   0   2   2   2   2   0   2   2   2   0   0   0   0   2   2   0   0   0   0   0   2   0   0   0   2   0   2   2   2   0   2   2   2   0   2   2   2   0   0   0   2   2   2   0   0   0   0   2   0   0   0   2   0   2   2   0   2   0   0   2   2   0   0   2   2   2   0   0   0   2   0   0   0   0   0   2   2   2   2   2   2   0   2   2   0   2   2   2   0   0   2   0   2   2   0   0   2   2   0   2   2   0   0   2   2   2   2   0   2   2   2   0   2   2   2   2   2   0   2   2   0   0   2   0   0   2   2   0   2   0   2   0   2   0   2   0   2   0   2   0   2   0   0   0   0   2   0   2   0   2   2   0   2   0   2   2   2   0   0   0   0   0   0   2   2   2   0   2   2   0   0   2   2   0   0   0   2   0   2   0   2   0   0   0   2   2   0   2
 MK-2-9                 0   2   2   0   0   2   2   0   2   0   0   2   2   2   2   2   2   0   2   2   2   0   0   0   0   2   2   0   0   0   0   0   2   0   0   0   2   0   2   2   2   0   2   2   2   0   2   2   0   0   0   0   2   2   2   0   0   0   0   2   0   0   0   0   0   2   2   0   2   0   0   2   2   0   0   2   2   2   0   0   0   0   0   0   0   0   0   2   2   2   2   2   0   0   2   2   2   0   2   2   0   2   2   0   2   2   0   0   2   2   0   2   2   0   0   2   2   2   2   0   2   2   2   0   2   2   2   2   2   0   0   2   0   0   0   0   0   2   2   0   2   0   2   0   2   0   2   0   2   0   2   0   2   0   0   0   0   0   0   2   2   0   2   0   2   0   2   2   2   0   0   0   0   0   0   2   2   2   0   2   2   0   0   2   2   0   0   2   2   0   2   2   2   0   0   0   2   2   0   0
 MK-2-10                0   2   2   0   0   2   2   0   2   0   0   2   2   2   2   2   0   0   2   2   2   0   0   0   0   2   2   0   0   0   0   0   2   0   0   0   2   0   2   2   2   0   0   2   2   0   2   2   0   0   0   0   2   2   2   0   0   0   0   2   0   0   2   0   0   2   2   0   2   2   0   2   2   0   0   2   2   2   0   2   0   0   0   2   0   0   0   2   2   0   2   2   0   0   2   2   2   0   2   2   0   2   2   2   2   2   0   0   2   2   0   2   2   0   2   2   2   2   2   0   0   2   2   0   2   2   2   2   2   0   0   2   0   0   0   2   0   2   2   0   2   0   2   0   2   0   2   0   2   0   2   2   2   2   0   0   0   0   0   2   2   0   2   0   2   0   2   2   2   0   0   0   0   0   0   2   2   2   0   2   2   0   0   2   2   2   0   2   2   0   2   2   0   0   0   0   0   2   0   0
 MK-2-11                0   2   2   0   0   2   2   2   2   0   0   2   2   2   2   2   0   0   2   2   2   0   0   2   0   2   2   0   0   0   2   0   2   0   0   0   2   0   2   2   2   0   0   2   2   0   2   2   0   0   0   0   2   2   2   0   2   0   0   2   0   0   2   0   0   2   2   0   2   2   0   2   2   0   0   2   2   2   0   2   0   2   0   2   0   0   0   2   2   0   2   2   0   0   2   2   2   0   2   0   0   2   2   2   0   0   0   0   2   0   0   2   2   0   2   2   2   2   0   0   0   2   2   0   2   2   2   2   2   0   0   2   0   2   0   2   0   2   2   0   2   0   2   0   2   0   2   0   2   0   2   2   0   2   0   0   0   0   0   2   2   0   2   2   2   0   2   2   2   0   0   0   0   0   0   2   0   2   0   2   2   0   0   2   2   2   0   2   2   0   2   2   0   0   0   0   0   0   0   2
 MK-2-12                0   2   2   0   0   2   2   2   2   0   0   2   2   2   2   2   0   2   2   2   2   0   0   2   0   2   2   0   0   0   2   0   2   0   0   0   2   0   2   2   0   0   0   2   2   0   2   2   0   0   0   0   0   2   2   0   0   0   0   0   0   2   2   0   0   2   2   0   2   2   0   2   2   2   0   2   2   2   0   2   0   2   0   2   0   0   0   2   2   0   2   2   0   0   2   2   2   0   2   0   0   2   2   2   0   0   2   0   0   0   0   2   2   0   2   2   2   2   0   2   2   2   0   0   2   2   2   2   2   0   0   2   0   2   0   2   0   2   2   0   2   0   2   0   2   0   2   0   2   0   2   2   0   2   0   0   0   0   0   2   2   0   2   2   2   0   2   2   2   0   0   0   0   0   2   2   2   2   0   0   0   2   0   2   2   2   0   2   2   0   2   0   0   0   0   0   0   0   2   2
 MK-2-13                0   0   2   2   0   2   2   2   2   0   0   0   2   2   0   2   2   2   2   2   2   0   0   2   0   2   2   0   0   0   2   0   2   0   2   0   2   0   2   2   0   0   0   2   0   0   2   2   0   0   0   0   0   2   2   0   0   0   2   0   0   2   2   0   0   2   2   0   2   2   0   2   2   2   0   2   2   2   0   0   0   2   0   2   0   0   0   2   2   0   2   2   0   0   2   0   2   0   2   2   0   2   2   2   0   0   2   2   0   0   0   2   2   0   2   2   2   2   0   2   2   2   0   0   2   0   2   2   2   0   0   2   2   2   0   2   0   2   2   0   2   0   2   0   2   0   2   0   2   0   2   2   0   2   0   0   0   0   0   2   2   0   2   2   2   0   2   2   2   2   0   0   0   0   2   2   2   2   0   0   0   2   0   2   2   2   0   0   0   0   2   0   0   0   0   0   0   0   2   2
 MK-2-14                0   0   2   2   0   2   2   2   2   2   2   0   2   2   0   2   2   2   2   2   2   0   2   2   0   2   2   0   0   0   2   0   2   0   2   0   2   0   2   2   0   0   0   2   0   0   2   2   0   0   0   0   0   2   2   0   0   0   2   0   0   2   2   0   0   2   2   0   2   2   0   2   2   2   0   2   2   2   0   0   0   2   0   2   0   0   0   2   0   0   2   2   0   0   2   0   2   0   2   2   0   2   2   2   0   0   2   0   0   0   0   2   2   2   2   2   2   2   0   2   2   2   0   2   2   0   2   2   2   0   0   2   2   2   0   2   0   2   0   0   2   0   0   2   0   0   2   0   2   0   2   2   0   2   0   0   2   0   0   2   2   0   2   2   2   0   2   2   2   2   0   0   0   0   2   2   2   2   0   0   0   2   0   2   0   2   0   0   0   0   2   0   0   0   2   0   0   0   2   2
 MK-2-15                0   0   2   2   0   2   2   2   2   0   2   0   0   0   0   2   2   2   2   2   2   0   2   2   0   2   0   0   0   0   2   0   2   0   2   0   2   0   2   2   0   0   0   2   0   0   2   2   0   0   0   0   0   2   2   2   0   0   2   0   0   2   2   0   2   2   2   0   2   0   0   2   2   2   0   2   2   2   0   0   0   2   0   2   0   0   0   2   0   0   0   2   0   0   2   0   2   0   2   2   0   2   2   2   0   0   2   0   0   0   0   2   2   2   0   2   2   2   0   2   0   2   0   2   2   0   2   0   2   0   0   2   2   2   0   2   0   2   0   0   2   2   0   2   0   0   2   0   2   0   2   2   0   2   0   0   2   0   0   2   2   0   0   2   2   0   2   2   2   2   0   0   0   0   2   2   2   2   0   2   0   0   0   2   0   2   0   0   0   0   2   2   2   0   2   0   0   0   2   2
 MK-2-16                0   0   2   2   0   2   2   2   2   0   2   0   0   0   0   2   2   2   2   2   2   0   0   2   0   2   0   0   0   0   2   0   0   0   2   0   2   0   2   0   0   0   0   2   0   0   2   2   0   2   0   0   2   2   2   2   0   0   2   0   0   2   2   0   2   2   2   0   2   0   0   2   2   2   0   2   0   2   0   0   0   2   0   2   0   0   0   2   0   0   0   2   0   0   2   0   2   0   2   2   2   2   2   2   0   0   2   0   2   0   0   2   2   2   0   2   2   2   0   2   0   0   0   2   2   0   2   0   0   0   0   2   2   2   0   2   0   2   0   0   2   2   2   2   0   0   2   0   2   0   0   2   0   2   0   0   2   0   2   2   2   0   0   2   2   2   0   2   2   2   0   0   0   0   2   2   2   2   0   2   0   0   0   2   0   2   0   0   0   0   2   2   2   0   0   0   0   2   2   2
 MK-3-1                 2   0   0   0   0   0   2   2   0   0   2   0   2   2   0   2   0   2   2   2   0   0   2   2   0   2   2   2   0   0   2   0   0   0   2   0   0   0   0   2   2   0   2   2   0   2   2   0   0   0   0   0   0   0   2   2   0   2   0   2   2   2   2   2   2   2   0   2   2   0   2   0   0   0   0   0   0   2   0   2   2   0   2   2   0   0   0   0   0   0   2   0   2   0   2   2   0   0   2   0   0   2   0   2   2   0   2   0   0   2   0   0   0   0   0   0   2   2   2   2   2   2   2   2   0   2   0   0   2   2   0   0   2   0   2   2   2   0   2   0   2   0   0   2   0   0   0   0   2   0   0   0   0   0   2   2   0   0   0   0   2   2   2   0   0   0   0   0   0   0   2   2   0   2   2   0   2   0   0   2   2   0   2   0   0   0   0   0   0   2   0   2   2   2   2   2   2   2   2   2
 MK-3-2                 2   0   0   0   0   0   2   2   0   0   2   0   2   2   0   2   0   2   2   2   0   0   2   2   0   2   2   2   0   0   2   0   0   0   2   0   2   0   0   0   2   0   2   2   0   2   0   0   0   0   0   0   0   0   2   2   0   2   0   2   2   2   2   2   2   0   0   2   2   0   2   0   0   0   0   0   0   2   0   2   2   0   2   2   0   0   0   0   0   0   2   0   2   0   2   2   0   0   2   0   2   2   2   2   0   0   2   0   2   2   0   0   2   0   0   2   0   2   2   2   2   2   2   2   0   2   0   0   2   2   0   0   2   0   2   2   2   0   2   0   2   0   0   2   0   0   0   2   0   0   0   0   0   0   2   2   2   0   0   2   2   2   2   0   0   2   0   0   0   0   2   2   0   2   2   0   2   2   0   2   2   0   2   2   0   0   0   0   0   0   0   2   2   2   2   2   2   2   2   2
 MK-3-3                 2   2   0   2   0   0   2   2   0   0   2   0   2   2   0   2   0   0   2   2   0   0   2   2   0   2   0   0   0   0   2   0   0   0   0   0   2   0   2   0   0   0   2   2   0   2   0   0   0   0   0   0   0   2   2   2   0   2   0   2   2   0   0   2   2   0   0   2   0   0   2   0   0   0   0   0   0   2   0   2   2   0   2   2   0   0   0   2   2   0   0   2   2   0   2   0   2   2   2   0   2   2   0   2   0   0   2   2   2   0   0   0   2   0   0   2   0   2   2   2   2   2   2   2   0   2   0   0   0   2   0   0   2   0   2   2   0   0   2   0   2   0   0   2   0   0   0   2   0   0   0   0   0   0   2   2   0   0   0   2   0   2   2   0   0   2   0   0   0   0   2   2   0   2   2   0   2   2   0   2   2   0   2   2   0   2   0   0   0   2   2   2   2   2   2   2   2   2   2   2
 MK-3-4                 2   2   0   2   0   0   2   2   0   0   2   0   2   2   0   2   0   2   2   2   2   0   2   2   0   2   0   0   0   0   2   0   0   0   0   2   2   0   2   0   2   0   2   2   0   2   0   0   0   0   0   0   0   2   2   2   0   2   0   2   2   0   0   0   2   0   0   2   0   2   2   0   2   0   0   0   2   2   0   2   2   0   2   2   0   0   0   2   2   0   0   2   2   0   2   0   2   2   2   0   2   2   0   2   0   0   2   2   2   0   0   0   2   0   0   2   0   2   2   2   2   2   2   2   0   0   0   2   0   2   0   0   2   0   2   2   0   0   2   0   2   0   0   2   0   0   0   2   0   0   0   0   0   0   2   2   0   0   0   2   0   2   2   0   0   2   0   0   0   0   2   2   0   2   2   0   2   2   0   2   0   2   2   2   0   2   0   0   0   2   2   2   2   2   2   2   2   2   2   0
 MK-3-5                 2   0   0   2   0   0   2   2   0   0   2   0   2   2   2   2   0   2   2   0   2   0   2   2   0   2   0   0   0   0   2   0   0   0   2   2   2   0   2   0   0   0   2   2   2   2   0   0   0   0   0   0   0   0   2   2   0   2   0   2   2   0   0   0   2   2   0   0   2   0   0   0   2   2   0   0   2   2   0   2   2   0   2   2   0   0   0   2   2   0   2   2   2   0   2   0   2   2   2   0   2   2   0   2   0   0   2   2   2   0   0   0   2   2   2   2   0   2   2   0   2   2   2   2   0   0   0   2   0   2   0   0   2   0   2   2   2   0   2   0   2   0   0   2   0   0   0   2   0   0   0   0   0   0   2   2   0   0   0   2   0   2   0   0   0   2   0   0   0   0   2   2   0   2   2   2   2   2   0   2   0   2   2   2   0   2   0   0   0   0   2   2   2   2   2   2   2   2   2   0
 MK-3-6                 2   0   0   2   0   0   2   2   0   0   2   0   2   2   0   2   0   2   2   0   2   0   2   0   0   2   0   0   0   0   2   0   0   0   2   2   2   0   0   0   0   0   2   2   2   2   0   0   0   0   0   0   0   0   2   2   0   2   0   2   2   0   0   0   2   2   0   0   2   0   0   0   2   2   0   0   2   2   2   2   2   0   2   2   0   0   0   2   2   0   2   2   2   0   2   0   2   2   2   0   2   2   0   0   0   0   2   2   2   0   0   0   2   2   2   2   0   2   0   0   2   2   2   2   0   0   0   2   0   2   0   0   2   0   2   2   0   2   2   0   2   0   0   2   0   0   0   2   0   0   0   0   0   0   2   2   2   0   0   2   0   2   0   0   0   2   0   0   0   0   2   2   0   2   2   2   2   2   0   2   0   2   2   2   0   2   0   0   0   2   2   2   2   2   2   2   0   0   2   0
 MK-3-7                 2   0   2   0   0   0   2   2   0   0   2   0   2   2   0   2   0   2   2   0   2   0   2   0   2   2   0   0   0   0   2   0   0   2   2   2   2   0   0   0   0   0   2   2   2   2   0   0   0   0   0   0   0   0   2   2   0   2   0   2   2   0   2   0   2   2   0   0   2   0   0   0   2   2   0   0   0   2   2   2   2   0   2   2   0   0   0   2   2   0   2   2   2   0   2   0   2   2   2   0   2   2   0   0   0   0   0   2   2   0   0   0   2   2   2   2   2   2   0   0   2   2   2   2   0   0   0   0   0   2   0   0   2   0   2   2   0   2   2   0   2   0   0   2   0   0   0   2   0   0   0   0   0   0   2   2   2   2   0   2   0   2   0   0   0   2   0   0   0   0   2   2   0   2   2   2   2   2   0   2   0   2   2   2   0   2   0   0   0   2   2   2   2   2   2   0   0   0   2   0
 MK-3-8                 2   0   2   0   2   2   2   2   0   0   2   0   2   2   0   2   0   0   2   0   2   0   2   2   2   2   0   0   0   0   0   0   0   2   0   0   2   2   0   0   0   0   2   2   0   0   0   0   0   0   0   0   0   0   2   2   0   2   0   2   2   0   2   0   2   2   0   0   2   0   0   0   2   2   0   0   0   2   2   2   2   0   2   2   0   0   0   2   2   0   2   2   2   0   0   0   2   2   2   0   2   2   0   0   0   0   0   2   2   0   0   0   2   0   2   2   2   2   0   0   2   2   2   0   0   0   0   0   0   2   0   2   0   0   0   2   0   2   2   0   2   0   0   2   0   0   0   2   0   0   0   0   0   0   2   2   2   2   0   2   0   2   0   0   0   2   0   0   0   0   2   2   2   2   2   2   2   2   0   2   2   2   2   2   0   2   0   0   0   2   2   2   2   2   2   0   0   0   2   0
 MK-3-9                 2   0   0   0   0   2   2   2   0   0   2   0   2   2   0   2   0   2   2   0   2   0   2   2   2   2   0   0   0   2   0   0   0   2   0   2   0   2   2   0   0   0   2   2   0   2   0   0   0   0   0   0   0   0   2   2   0   2   0   0   0   0   0   0   2   2   0   0   0   0   0   0   0   2   0   0   0   2   2   2   2   0   2   2   0   0   0   2   2   0   2   2   2   0   0   0   2   0   2   0   2   2   0   0   0   0   0   2   2   0   0   0   2   0   2   2   2   2   0   0   2   2   2   2   0   0   0   0   0   2   0   2   0   0   0   2   0   2   2   0   2   2   0   2   2   2   0   2   2   0   0   2   0   0   2   2   2   2   0   2   0   2   0   0   0   2   0   0   0   0   2   2   2   2   2   2   2   2   0   2   2   2   2   0   0   2   0   0   0   2   2   2   2   2   2   0   0   0   2   0
 MK-3-10                2   0   0   0   0   2   2   2   0   0   2   0   0   2   0   2   0   2   2   2   2   0   2   2   2   2   0   0   2   2   0   0   0   2   0   2   0   2   0   0   0   0   2   2   0   2   0   0   0   0   0   0   0   0   2   2   0   2   0   0   0   0   0   0   2   2   0   0   2   0   2   0   0   2   2   0   0   0   2   2   2   0   2   2   0   0   2   2   2   2   2   2   2   0   0   2   2   0   2   0   2   2   0   0   0   0   0   2   2   0   0   0   2   0   2   2   2   2   0   0   2   2   2   0   0   0   0   2   0   2   0   2   0   0   0   2   0   2   2   0   2   2   0   2   2   2   0   2   2   0   0   2   0   2   2   2   0   2   0   2   0   2   0   0   0   0   0   0   0   0   2   2   2   2   2   2   2   2   0   2   2   2   2   0   2   2   0   0   0   2   2   2   2   2   2   2   0   2   2   0
 MK-3-11                0   0   0   2   0   2   0   2   0   0   2   0   0   2   2   2   0   2   2   2   2   0   2   2   2   2   0   0   2   2   0   0   0   2   0   2   0   2   0   0   0   2   2   2   0   2   0   0   0   0   0   0   0   0   0   0   0   2   0   0   0   2   0   2   2   2   0   2   2   0   2   0   0   2   2   0   0   0   2   2   2   0   0   2   0   0   2   2   2   2   2   2   2   0   0   2   2   0   2   0   2   2   0   2   0   0   0   2   2   0   0   0   2   0   2   2   2   2   0   2   2   2   2   2   0   0   0   2   0   2   0   2   0   0   0   2   0   2   2   0   2   2   0   2   2   2   0   2   2   0   0   2   0   2   2   2   0   2   0   2   0   2   0   0   0   0   0   2   0   0   2   2   2   2   2   2   0   2   0   2   0   2   2   0   2   2   0   0   0   2   2   2   0   2   2   2   2   0   2   0
 MK-3-12                0   0   0   0   0   2   0   2   0   0   2   0   0   2   2   2   0   2   2   2   2   0   2   2   2   2   0   0   2   2   0   0   0   2   0   2   0   2   0   0   2   2   2   2   0   2   0   0   0   0   0   0   0   0   0   0   0   2   0   0   2   0   0   2   2   2   2   0   2   0   2   0   0   2   2   0   0   0   2   2   2   0   0   2   0   0   0   2   2   2   2   2   2   0   0   2   2   0   2   0   2   2   0   2   0   0   0   2   2   0   0   2   0   0   2   2   2   0   0   2   2   2   2   2   0   0   0   2   2   2   2   2   0   2   0   2   0   2   2   2   2   2   0   2   2   2   0   0   0   2   0   2   0   2   2   2   0   2   2   2   0   2   0   0   2   0   0   0   0   2   2   0   2   2   2   2   0   2   0   2   0   2   2   0   2   2   0   0   0   2   2   2   0   2   2   2   2   0   2   0
 MK-3-13                0   0   0   0   0   2   0   2   0   0   2   0   0   2   2   2   0   2   2   2   2   0   2   2   2   2   0   0   2   2   0   0   0   0   0   2   0   2   2   0   2   2   2   2   0   2   2   0   0   0   0   0   0   0   0   0   0   2   0   0   2   0   0   2   2   2   2   0   2   0   2   0   0   2   2   2   0   0   2   2   2   0   0   2   2   0   0   2   2   2   2   2   2   0   0   0   2   0   2   0   2   2   0   2   0   0   0   2   2   0   0   2   0   0   2   2   2   0   0   2   2   2   2   2   2   0   0   2   2   2   2   2   2   2   0   2   0   2   2   2   2   2   2   2   2   2   0   0   0   2   0   2   0   2   2   2   0   2   2   2   0   2   0   0   2   0   0   0   0   2   2   0   2   0   2   2   0   2   2   2   0   2   2   0   2   2   0   0   0   2   2   2   0   2   2   2   2   0   2   0
 MK-3-14                0   0   2   0   0   2   0   2   0   0   2   0   0   2   2   2   0   2   2   2   2   0   2   2   2   2   0   2   2   2   0   2   0   0   0   2   0   2   2   0   2   0   2   0   0   2   2   0   0   2   2   0   0   0   0   0   0   2   0   0   2   0   0   2   2   2   2   0   2   0   2   0   0   2   2   2   0   0   2   2   2   0   0   2   0   0   0   2   2   2   2   0   2   0   0   0   2   0   2   0   2   2   0   2   0   0   0   2   2   0   0   2   0   0   2   2   2   0   0   2   2   2   0   2   2   2   0   2   0   2   2   2   2   2   0   2   0   2   2   0   2   2   0   2   2   2   0   0   0   2   0   2   0   2   2   2   0   2   2   2   0   2   0   0   2   2   0   0   0   2   2   2   2   0   2   2   0   2   2   2   0   2   2   0   2   2   0   0   0   2   2   2   0   2   2   2   2   0   2   0
 MK-3-15                0   0   2   0   0   2   0   2   0   0   2   0   0   2   2   2   0   2   2   2   2   0   0   0   2   2   0   2   2   2   0   2   0   0   0   0   0   2   2   0   2   0   2   0   0   2   0   0   0   2   2   0   0   0   0   0   0   2   0   0   2   0   0   2   2   2   0   0   2   2   0   0   0   2   2   2   0   0   2   2   2   0   0   2   0   0   0   2   2   2   2   0   2   0   0   0   2   0   2   0   2   2   0   0   2   0   0   2   2   2   0   2   0   2   2   2   2   0   0   2   2   2   0   2   2   2   0   2   0   2   2   0   2   2   2   2   0   2   2   2   2   2   0   2   2   2   0   2   0   2   0   0   2   2   2   0   0   2   2   2   0   2   0   0   2   2   0   2   0   2   2   2   2   0   2   2   0   0   2   2   0   2   2   0   0   2   0   0   0   2   2   0   0   0   2   0   2   0   2   0
 MK-3-16                0   0   2   0   2   2   0   2   0   0   2   0   0   2   2   2   0   2   2   2   0   0   0   0   2   2   0   2   2   2   0   2   0   0   0   0   0   2   2   0   2   0   2   0   0   2   0   0   0   0   2   0   0   0   0   0   0   2   0   0   2   0   0   2   2   2   0   0   2   2   0   0   0   2   2   2   0   0   2   2   2   0   0   2   0   0   0   0   2   2   2   0   0   0   0   0   2   0   2   0   2   2   0   0   2   0   2   2   2   2   2   2   0   2   2   0   2   0   0   2   2   2   0   2   2   2   0   2   0   2   2   0   2   2   2   2   0   2   0   2   2   2   0   2   2   2   0   2   2   0   0   0   2   0   2   0   0   0   2   2   0   2   0   0   2   2   0   2   2   2   2   0   2   0   2   2   0   0   2   2   0   2   2   0   0   2   0   0   0   2   2   0   0   0   2   0   2   0   2   0
 MK-4-1                 2   2   2   0   2   2   2   0   0   2   0   0   2   0   2   2   2   2   2   0   2   0   0   0   0   0   0   2   0   2   2   2   2   0   2   0   2   0   0   2   0   2   0   0   0   2   2   2   2   2   0   2   2   2   2   2   2   2   2   0   0   0   2   0   2   0   0   2   2   0   0   2   2   2   2   2   0   2   0   2   2   0   2   2   0   2   2   2   0   2   2   0   2   0   0   0   2   2   2   0   2   0   2   0   2   0   2   2   2   2   0   2   0   0   2   2   2   0   2   2   2   0   0   0   2   0   2   2   0   2   0   2   0   0   0   0   2   0   2   2   2   2   0   2   0   0   0   2   2   2   2   2   0   0   2   2   2   2   0   2   0   0   0   2   2   2   0   0   0   0   2   2   0   0   2   2   2   0   2   0   0   2   0   2   2   2   2   2   0   0   2   2   2   2   0   2   0   0   2   0
 MK-4-2                 2   0   2   0   2   2   2   0   0   0   0   0   2   0   2   2   2   2   2   0   2   0   0   0   0   0   0   2   0   2   2   0   2   0   2   0   0   2   0   2   2   2   2   0   0   2   2   2   2   2   0   2   2   0   0   2   2   2   2   0   0   0   2   0   2   0   0   2   2   0   0   2   2   2   2   2   0   2   0   2   2   0   2   2   0   2   2   2   0   2   2   0   2   0   0   2   2   2   2   0   2   0   2   0   2   0   2   2   2   2   0   2   0   0   2   2   2   0   2   2   2   0   0   0   0   0   2   2   0   2   0   2   0   0   0   0   2   0   0   2   2   2   0   2   0   0   2   2   2   2   2   2   0   0   2   2   2   2   0   2   0   0   0   2   2   2   0   0   0   2   0   2   0   0   2   0   2   0   2   0   0   0   0   0   2   2   2   2   0   0   2   2   2   2   0   2   0   0   2   0
 MK-4-3                 2   0   2   0   2   2   2   0   0   0   0   0   2   0   2   2   2   2   2   0   2   0   0   0   0   2   0   2   0   2   2   0   2   0   2   0   0   2   0   2   2   0   2   0   0   2   2   2   2   2   0   2   2   0   0   2   2   2   2   0   0   0   2   0   2   0   0   2   2   0   0   2   2   2   2   2   0   2   0   2   0   0   2   2   0   2   2   2   0   2   2   0   2   2   0   2   2   2   2   2   0   0   2   0   0   0   0   2   2   2   0   2   0   0   2   0   2   0   2   2   2   0   0   0   0   0   2   2   0   2   0   2   0   0   0   0   2   0   0   2   2   2   0   2   0   0   2   2   2   2   2   2   2   0   2   2   2   2   0   2   0   0   0   2   2   2   0   0   0   2   0   2   0   0   2   0   2   0   2   0   0   0   0   0   2   2   0   2   0   0   2   0   2   2   0   2   0   0   2   0
 MK-4-4                 2   0   2   0   2   2   2   0   0   0   0   0   2   0   0   2   2   2   2   0   2   0   0   0   0   2   0   2   2   2   2   2   2   2   2   0   0   2   0   2   2   0   2   0   0   2   2   0   2   2   0   2   0   0   0   2   2   0   2   2   0   0   2   0   0   0   0   2   2   0   0   2   0   2   2   2   0   2   2   2   0   0   2   2   0   2   2   2   0   2   2   0   2   2   0   2   0   2   2   2   0   0   2   0   0   0   0   2   2   2   2   2   0   0   2   0   2   0   2   2   2   0   0   0   0   0   2   2   0   2   0   2   0   0   0   0   2   0   2   2   2   2   0   2   0   0   2   2   2   2   2   2   2   0   2   2   2   2   0   2   0   0   0   0   2   2   0   0   0   2   0   2   0   0   2   0   2   0   2   0   0   0   0   0   2   2   0   0   0   0   2   0   2   2   0   2   0   0   2   0
 MK-4-5                 2   0   2   0   2   2   2   0   2   0   0   0   0   0   0   2   2   2   0   0   2   0   0   0   0   2   0   2   2   0   2   2   2   2   2   0   0   2   0   2   0   0   2   0   0   2   2   0   2   2   2   2   0   0   0   2   2   0   2   2   0   0   2   0   2   0   2   2   2   0   0   2   0   2   2   2   2   2   2   2   0   0   2   0   0   2   2   2   0   2   2   0   2   2   0   2   0   2   2   2   0   0   2   0   0   0   0   2   2   2   2   2   0   0   2   0   2   0   2   2   2   0   0   0   0   0   2   2   0   2   0   0   0   0   0   0   2   2   2   2   0   2   0   2   0   0   2   2   2   2   2   2   2   0   2   2   2   0   0   2   0   0   0   2   2   2   0   0   0   2   0   2   0   0   2   0   2   0   0   0   0   0   0   0   2   2   0   0   0   0   2   0   2   2   0   2   0   0   0   0
 MK-4-6                 2   0   2   0   2   2   2   2   0   0   0   0   0   0   2   2   2   2   0   0   2   0   0   0   0   2   0   2   2   0   2   2   0   0   2   0   0   2   0   2   0   0   2   0   0   2   2   0   2   2   2   2   0   0   0   2   2   0   2   2   0   0   2   0   2   2   2   2   2   0   0   2   0   0   2   2   2   2   2   2   0   0   2   0   0   2   2   2   0   2   0   0   2   2   0   2   0   0   2   2   2   0   2   0   0   0   0   2   2   2   2   2   0   0   2   0   2   2   2   2   2   0   0   0   0   0   2   2   0   0   0   0   0   0   0   0   2   2   2   2   0   2   2   2   0   0   2   0   2   2   2   2   2   0   2   2   2   0   0   2   0   0   0   2   2   2   0   0   0   2   0   2   0   0   2   0   2   0   0   0   0   0   0   0   2   2   0   0   0   0   2   0   2   2   2   2   0   0   0   0
 MK-4-7                 2   0   0   0   2   2   2   2   0   0   2   0   0   2   0   2   2   2   0   0   2   0   2   0   0   2   0   2   2   0   2   2   0   0   2   0   0   2   0   2   2   0   2   0   0   2   2   0   2   2   2   2   0   0   0   2   2   0   2   2   2   0   2   2   2   2   2   2   0   0   0   2   0   0   0   2   2   2   2   2   0   0   2   0   0   2   2   2   0   2   0   0   0   2   0   2   0   0   2   2   2   0   2   0   0   0   0   2   2   2   2   2   0   0   2   0   2   2   0   2   0   0   0   0   0   0   2   2   0   0   0   0   0   0   0   0   2   2   2   0   2   2   2   2   0   0   2   0   2   2   2   2   2   0   2   2   2   0   2   2   0   0   0   2   2   2   0   0   0   2   0   2   0   0   2   0   2   0   0   0   0   0   0   0   2   0   0   0   0   0   2   0   2   2   2   2   0   0   0   2
 MK-4-8                 2   0   0   0   2   2   2   2   0   2   2   0   0   0   0   2   2   2   0   0   2   0   2   2   0   2   0   2   2   0   2   2   0   2   2   0   0   2   0   2   2   0   2   0   2   2   2   0   2   2   2   2   0   0   0   2   2   0   0   2   2   0   2   2   2   0   2   0   0   0   0   2   0   0   0   2   2   2   2   2   0   0   2   0   0   2   2   2   0   2   0   0   0   2   0   2   0   0   0   2   2   0   2   0   0   0   0   2   2   2   2   2   0   0   2   0   2   2   0   2   0   0   0   0   0   0   2   2   0   0   0   0   0   0   0   0   2   2   2   0   2   2   2   2   0   0   2   0   2   2   2   2   2   0   2   2   2   0   2   0   0   0   0   0   2   2   0   2   0   2   0   2   0   0   2   0   2   0   0   0   0   0   0   0   2   0   0   2   0   0   2   0   2   2   2   2   0   0   0   2
 MK-4-9                 2   0   0   0   2   0   2   2   0   2   2   0   0   0   0   2   2   2   2   0   2   0   2   2   0   2   0   2   2   0   2   2   0   2   2   0   0   2   0   2   0   0   2   0   2   0   2   0   2   2   2   2   0   0   0   2   2   0   0   2   2   0   2   2   2   0   0   0   2   0   0   2   0   0   0   2   2   2   2   2   0   0   2   0   0   2   2   2   0   2   0   2   0   2   0   2   0   0   0   2   2   0   2   2   0   0   2   2   2   2   2   0   0   0   0   0   2   2   0   2   0   0   0   0   0   0   0   2   0   0   0   0   0   0   0   0   2   2   2   0   2   2   2   2   0   0   2   0   2   2   2   2   2   0   2   2   2   0   2   0   0   0   0   0   2   2   2   2   0   2   0   2   2   0   2   0   2   0   0   0   0   0   2   0   2   0   0   2   0   0   2   2   2   2   2   2   0   0   0   0
 MK-4-10                2   0   0   0   0   0   2   2   0   2   2   0   0   0   0   2   2   2   2   0   2   0   2   2   0   2   0   2   2   0   2   2   0   2   2   0   0   2   0   2   0   0   2   0   2   0   2   2   2   2   2   2   0   0   0   0   2   0   0   2   2   0   2   2   2   2   0   0   2   0   0   2   0   0   2   2   2   2   2   2   0   0   2   0   2   2   2   2   0   2   0   2   0   2   0   2   0   2   0   2   0   0   2   2   0   0   2   2   2   2   2   0   0   2   0   0   2   0   0   2   0   0   0   0   0   0   0   2   0   0   0   0   0   0   2   0   2   2   2   0   0   2   2   2   2   0   2   0   2   2   2   2   2   0   2   2   2   0   2   2   0   0   0   0   2   2   2   2   0   2   0   2   2   2   2   0   2   0   0   0   0   0   2   0   2   0   0   0   0   0   2   2   2   2   2   2   2   0   0   2
 MK-4-11                2   0   0   0   0   0   2   2   0   2   2   0   0   0   0   0   2   2   2   0   2   0   2   2   0   2   2   2   2   0   2   2   0   2   2   0   0   2   0   2   2   0   2   0   2   0   2   2   2   2   2   2   0   0   0   2   2   0   0   2   2   0   2   2   2   2   0   0   2   0   0   2   0   0   2   2   2   2   0   2   2   2   2   0   2   2   2   2   0   2   0   2   0   2   0   2   0   2   0   0   0   0   2   2   0   0   2   2   2   0   2   0   2   2   0   0   2   2   2   2   0   0   0   0   0   0   0   2   0   0   0   0   0   0   2   0   2   2   2   0   0   2   0   2   2   0   2   0   2   2   0   2   2   2   2   2   2   0   2   0   0   2   0   0   2   2   2   0   0   2   0   2   2   2   2   2   2   0   0   0   0   0   2   0   2   0   0   0   0   0   2   0   2   2   2   2   2   0   0   2
 MK-4-12                2   0   0   0   0   0   2   2   0   2   2   0   0   0   0   0   2   2   2   0   2   0   2   2   0   2   2   2   2   0   0   2   0   2   2   0   0   2   0   2   0   0   2   0   2   0   2   2   2   2   2   2   0   0   0   2   2   0   0   2   2   0   2   2   2   2   2   0   2   0   0   2   0   0   0   2   2   2   0   2   2   2   2   0   2   2   2   2   0   2   0   2   0   2   0   0   0   2   0   2   0   0   2   2   0   0   2   2   2   0   2   2   2   2   0   0   2   2   2   2   0   2   0   0   0   0   0   2   0   0   0   0   0   0   2   2   2   2   2   0   0   2   0   2   2   0   2   0   2   2   0   2   2   2   2   2   2   0   2   0   0   0   0   0   2   2   2   0   0   2   0   2   2   2   0   2   0   0   0   0   0   0   0   0   2   0   0   0   0   0   0   0   2   2   0   2   2   0   0   2
 MK-4-13                2   0   0   0   0   0   0   2   0   2   2   0   0   0   0   0   0   2   2   0   2   2   2   2   2   2   2   2   0   0   0   2   0   2   2   0   0   2   0   2   0   2   2   0   2   0   2   2   2   0   2   2   0   0   0   2   2   0   0   2   2   0   2   2   2   2   2   0   2   0   0   2   0   0   0   2   2   2   0   2   2   2   2   2   2   2   2   2   0   2   0   2   0   2   0   0   0   2   0   0   0   0   2   2   0   0   2   2   2   0   2   2   2   2   0   0   0   2   2   0   0   2   0   0   0   0   2   2   0   0   0   0   0   0   0   2   2   0   2   0   0   2   0   2   2   0   2   0   2   2   0   2   2   2   2   2   2   0   2   0   0   0   0   0   2   2   2   0   0   2   0   0   2   2   0   2   0   0   0   0   0   0   0   0   2   0   0   0   0   0   0   0   2   2   0   0   2   0   0   2
 MK-4-14                2   0   2   0   0   0   0   2   0   2   2   0   2   0   0   0   0   2   0   0   2   2   2   2   2   2   2   2   0   0   0   2   2   2   2   0   0   0   0   0   0   2   2   0   2   0   2   2   2   0   2   2   0   2   0   2   2   0   0   2   2   0   2   2   2   2   0   0   2   2   0   2   0   0   0   2   2   2   0   2   2   2   0   2   2   2   2   2   0   2   0   2   0   2   0   0   0   2   0   0   0   2   2   2   0   0   2   2   2   0   2   2   2   2   0   0   0   2   2   0   0   2   0   0   0   0   2   2   0   0   0   0   0   0   0   2   2   0   2   0   0   2   0   2   2   2   2   0   2   2   2   2   2   2   2   2   2   0   2   0   0   0   0   0   2   2   2   0   0   2   0   0   2   2   0   2   0   0   0   0   0   0   0   2   2   0   0   0   0   0   0   0   2   2   0   0   0   0   0   2
 MK-4-15                0   0   2   0   0   0   0   2   0   2   2   0   2   0   0   0   0   2   0   0   2   2   2   2   2   2   2   2   0   0   0   2   2   2   2   0   0   0   0   0   0   2   2   0   2   2   2   2   2   0   2   2   2   2   0   0   2   0   0   2   2   0   2   2   2   2   0   0   2   2   0   2   0   0   2   2   2   2   0   2   2   2   0   2   2   2   2   0   0   2   0   2   0   2   0   0   0   2   0   0   0   2   0   2   0   0   2   2   2   0   2   2   2   2   0   0   0   2   2   0   0   0   0   0   0   0   0   2   0   0   0   0   0   0   0   2   0   0   2   0   0   2   0   2   0   2   2   0   2   2   2   2   2   2   2   2   2   0   2   0   0   0   0   0   2   0   2   0   0   2   0   0   2   2   0   2   0   0   0   0   0   0   0   2   2   0   0   0   0   2   0   0   2   2   0   0   0   0   0   2
 MK-4-16                0   0   2   0   0   0   0   2   0   2   2   0   2   0   0   0   0   2   0   2   2   2   2   2   2   2   0   2   0   0   2   2   2   2   2   0   0   0   2   0   0   2   2   0   2   2   2   2   2   0   2   2   2   2   0   0   2   0   0   0   2   0   2   2   2   2   0   0   2   2   0   2   0   0   2   2   2   2   0   2   2   2   0   2   2   2   2   0   0   0   0   2   0   2   0   0   0   2   0   0   0   2   0   0   2   0   2   2   2   0   2   2   2   2   0   0   0   2   2   0   0   0   0   0   0   0   0   2   0   0   0   0   0   0   2   2   0   0   2   0   0   2   0   2   0   2   2   0   0   2   2   2   2   2   2   2   2   0   2   0   0   0   0   0   2   0   2   0   2   2   0   0   2   0   2   2   0   0   2   0   0   0   0   2   2   0   0   0   0   2   2   0   2   0   0   0   0   0   0   2
 MK-5-1                 0   0   2   2   0   2   0   0   2   0   0   2   2   2   0   0   0   0   2   2   2   2   0   0   2   2   2   2   0   0   0   2   2   0   0   2   2   0   2   0   2   0   0   2   2   2   2   0   2   2   0   0   2   2   0   0   2   0   0   0   0   2   0   0   0   0   0   0   2   0   2   2   2   0   0   2   0   0   0   2   0   2   0   0   2   2   2   2   0   0   2   0   0   0   0   2   2   2   0   2   0   2   2   0   0   2   0   0   0   0   0   0   2   2   0   0   0   2   0   0   0   0   2   0   0   2   0   0   2   0   2   2   0   0   2   2   2   2   2   0   2   2   0   0   0   2   2   0   2   2   0   2   2   0   2   0   2   0   0   0   0   2   0   2   2   2   0   0   2   2   0   2   2   0   0   2   2   0   2   0   2   0   0   2   0   2   2   0   0   0   2   2   2   2   0   0   2   0   2   0
 MK-5-2                 0   0   2   2   0   2   0   0   2   0   0   2   0   2   0   0   0   0   2   2   2   2   0   0   2   2   2   2   0   0   0   2   2   0   0   2   2   0   2   0   2   0   0   2   2   2   2   0   2   2   0   0   2   2   0   0   2   0   0   0   0   0   0   0   0   0   0   0   0   2   2   2   2   0   2   2   0   0   0   2   0   2   0   0   2   2   2   2   2   0   2   0   0   0   0   2   2   2   0   2   0   2   0   0   0   2   0   0   0   0   0   0   2   2   0   0   0   2   2   2   0   0   2   0   0   0   0   0   2   0   2   2   0   0   2   2   2   2   2   0   2   2   0   0   0   2   2   2   2   2   0   2   2   0   2   0   2   0   0   0   0   2   0   2   2   2   0   0   2   2   0   2   2   0   0   2   2   0   2   0   2   0   0   2   0   2   2   0   0   0   2   2   2   2   0   0   2   2   2   0
 MK-5-3                 0   0   2   2   0   2   0   0   2   0   0   2   0   2   0   0   0   0   2   2   2   0   0   0   2   2   2   2   0   0   2   2   2   0   0   2   2   0   2   0   0   0   0   2   2   2   2   0   0   2   0   0   0   2   0   0   2   0   0   0   2   0   0   0   0   2   0   0   0   2   2   2   2   0   2   2   2   0   0   2   0   2   0   0   2   2   0   2   2   0   0   0   0   0   0   2   2   2   0   2   0   2   0   0   2   2   0   0   0   2   0   0   0   2   0   0   0   2   2   2   0   0   2   0   0   0   0   0   0   0   2   2   0   0   2   2   2   2   2   0   2   2   0   0   0   2   2   2   2   2   0   2   2   0   2   2   2   0   0   0   0   2   0   2   2   2   0   0   2   2   2   2   2   0   0   2   2   0   2   0   2   0   0   2   2   0   2   0   0   0   2   2   2   2   0   0   2   2   2   0
 MK-5-4                 0   0   2   2   0   2   2   0   2   0   0   2   0   2   0   0   2   0   2   2   0   0   0   0   2   2   2   2   0   0   2   2   2   0   0   0   2   0   2   0   0   0   2   2   2   2   2   0   0   2   0   2   0   2   0   0   2   0   0   0   2   0   0   0   2   2   0   0   0   2   2   2   2   0   2   2   2   0   0   2   0   0   0   0   2   2   0   2   2   0   0   0   2   2   0   2   2   2   0   2   0   2   0   0   0   2   0   0   2   2   0   0   0   2   0   0   0   2   2   2   0   0   0   0   0   0   0   0   0   0   2   2   0   0   2   2   0   2   2   0   2   2   0   2   0   2   2   2   2   2   0   2   2   0   2   2   2   2   0   0   0   2   0   2   2   2   0   0   2   2   2   0   0   0   0   2   0   0   0   0   2   0   0   2   2   0   2   0   0   0   2   2   2   2   2   0   2   2   2   0
 MK-5-5                 0   0   2   2   0   2   2   0   0   0   0   0   0   0   0   0   0   0   2   2   0   0   0   0   2   2   2   2   0   0   2   2   2   0   0   0   2   0   2   0   0   0   2   2   0   0   0   0   0   2   0   2   0   0   0   0   2   0   0   0   2   0   0   0   2   2   0   0   2   2   2   2   2   0   2   2   2   0   0   2   0   0   0   0   2   2   0   2   2   0   0   2   2   0   0   2   2   2   0   2   0   2   0   0   0   2   0   0   2   2   0   0   0   2   2   0   2   2   2   2   0   0   0   2   0   0   0   0   0   2   2   2   0   0   2   2   0   2   2   0   2   0   0   2   0   2   2   2   2   2   0   2   2   0   2   2   2   2   0   0   0   2   0   2   0   2   0   0   2   2   2   0   0   0   0   2   0   0   0   0   0   0   0   2   2   0   2   0   0   0   2   2   2   2   0   0   2   2   2   0
 MK-5-6                 0   0   2   2   0   0   0   0   0   2   0   0   0   0   0   0   0   0   2   2   0   2   0   0   2   2   2   2   0   0   2   2   2   0   0   0   0   0   2   0   0   0   2   2   0   0   0   0   0   2   0   2   2   0   0   0   2   0   0   0   2   0   0   2   2   2   0   0   2   2   2   2   2   0   2   2   2   0   0   2   0   0   0   0   2   2   0   2   2   0   0   2   2   0   0   2   2   2   0   2   0   0   0   0   0   2   0   2   2   2   0   0   0   2   2   0   2   2   2   2   0   0   0   2   2   0   0   0   0   2   0   2   0   0   2   2   0   2   2   0   2   0   2   2   0   2   2   2   2   2   2   2   2   2   2   2   0   0   0   0   0   2   0   2   0   2   0   0   2   2   2   0   0   0   0   0   0   0   0   0   0   0   2   2   2   0   2   0   0   0   2   2   2   2   0   2   2   0   2   0
 MK-5-7                 0   0   2   2   0   0   0   0   0   2   0   0   0   0   0   2   0   0   2   2   0   2   0   0   2   2   0   2   0   0   2   0   2   0   0   0   0   2   2   0   0   0   2   2   0   0   0   0   0   2   0   2   2   0   0   2   2   0   0   0   0   0   0   2   2   2   0   0   2   2   2   2   2   2   2   2   2   0   0   2   0   0   0   0   2   2   0   0   2   0   0   2   2   0   0   2   2   2   0   2   0   0   0   0   2   2   0   2   2   2   0   0   0   2   2   0   0   2   2   2   2   0   0   2   2   0   0   0   0   0   0   2   0   0   2   2   0   2   2   0   2   0   2   2   0   2   2   2   2   2   0   2   2   0   0   2   0   0   0   0   0   2   0   2   0   2   0   0   2   2   2   0   0   0   0   0   0   0   0   0   0   0   2   2   2   2   2   0   0   0   0   2   2   2   0   2   2   0   2   0
 MK-5-8                 0   0   2   2   0   0   0   0   0   2   0   0   0   0   0   2   0   0   2   2   0   0   0   0   2   2   0   2   0   0   2   0   2   2   0   0   0   0   2   0   0   0   2   2   0   0   2   0   0   2   2   2   0   0   0   2   2   0   0   0   0   0   0   2   2   0   2   0   2   2   2   2   2   2   2   2   2   2   0   0   0   0   0   0   2   2   2   0   2   0   0   2   2   0   0   2   2   2   0   2   0   0   0   0   2   2   0   2   2   2   0   2   0   2   2   0   2   2   2   2   2   0   0   2   2   2   0   0   0   0   2   2   0   0   2   0   0   2   2   0   2   0   2   2   0   2   2   0   2   2   0   2   2   0   2   2   0   2   0   0   0   2   0   2   0   2   2   0   2   2   2   0   0   0   0   0   0   0   0   0   0   0   2   2   2   2   2   0   0   0   0   2   2   2   0   2   2   0   2   0
 MK-5-9                 0   0   2   2   0   0   0   0   0   2   0   0   0   0   0   2   0   0   2   2   0   2   0   0   0   2   2   2   0   2   2   0   2   2   0   0   0   0   0   0   0   0   2   0   0   0   2   0   0   2   2   2   0   0   0   0   2   0   0   0   0   0   0   2   2   0   2   0   2   2   0   2   2   2   2   2   2   2   0   0   0   0   2   0   2   2   2   0   2   0   0   2   2   0   0   2   2   2   0   2   0   0   2   0   0   2   2   2   2   2   0   2   2   2   2   0   0   2   2   2   2   0   0   2   2   2   0   0   0   0   2   2   2   0   2   0   0   2   2   0   0   0   2   2   0   2   2   0   0   2   0   2   0   0   2   2   0   2   0   2   2   2   0   2   0   2   2   0   0   2   2   0   0   0   2   0   0   0   0   0   0   0   2   2   2   2   2   0   0   0   0   2   2   2   0   2   0   0   2   0
 MK-5-10                0   0   2   2   0   0   0   0   0   2   0   0   0   0   0   2   0   2   2   2   0   0   0   0   0   2   2   2   0   0   2   2   0   2   0   0   0   0   0   0   0   0   2   0   0   0   2   0   0   2   2   2   0   0   0   0   2   0   0   0   0   0   0   0   2   2   2   0   0   2   0   2   2   2   2   0   2   2   0   0   0   0   2   0   2   2   2   0   0   0   0   2   2   0   2   2   2   2   0   2   0   0   2   0   0   2   2   0   0   2   0   2   2   2   2   0   2   2   2   2   2   0   0   2   2   2   0   0   0   0   2   0   2   0   2   0   0   2   2   0   0   0   2   2   0   2   0   0   0   2   2   2   0   2   2   2   0   2   0   2   2   2   0   2   0   2   2   0   0   2   2   0   0   2   2   0   2   0   0   0   0   0   0   2   2   2   2   0   0   0   0   2   2   2   0   2   0   0   2   0
 MK-5-11                0   0   2   2   0   0   0   0   2   2   0   0   0   0   0   2   0   2   0   2   2   0   0   0   0   2   2   2   2   0   2   2   0   2   0   0   0   0   0   0   0   0   2   0   0   0   2   0   0   2   2   2   0   0   0   0   2   0   0   0   0   0   0   0   2   2   2   0   0   2   0   2   2   2   2   0   2   2   0   0   0   0   0   0   0   2   2   0   2   2   0   2   2   0   2   2   2   2   0   2   0   0   0   0   0   0   2   2   0   2   0   2   2   2   2   0   2   0   2   2   2   0   0   2   2   2   0   2   0   0   2   0   2   0   2   0   0   0   2   0   2   0   2   2   0   2   0   0   0   2   2   2   0   2   2   2   2   2   0   2   2   2   0   2   0   2   2   2   0   2   0   0   0   2   2   0   2   0   0   0   0   0   0   2   2   0   2   0   2   0   0   2   0   2   0   0   0   0   2   0
 MK-5-12                0   0   0   2   0   0   0   0   2   2   0   0   0   0   0   0   0   0   0   2   2   0   2   0   0   2   2   2   2   0   2   2   2   2   0   0   0   2   2   0   0   2   2   0   0   2   2   0   0   2   2   2   0   0   0   0   2   0   0   0   2   0   0   0   2   2   2   0   2   2   0   2   2   0   2   2   2   0   0   0   2   0   0   0   0   2   2   0   2   2   0   2   2   0   2   2   2   2   0   2   2   0   0   0   0   0   2   2   0   0   0   2   2   2   2   0   2   2   2   2   0   0   0   2   2   0   0   2   0   0   0   0   0   0   2   0   0   0   2   0   2   2   2   2   0   2   0   0   0   2   2   2   0   2   2   2   2   2   0   2   2   2   0   2   0   2   2   2   0   2   0   0   0   2   2   0   2   0   0   0   0   0   0   2   2   2   2   0   2   0   0   2   0   2   0   0   0   0   2   0
 MK-5-13                0   0   0   2   0   0   0   0   2   0   0   0   0   0   0   0   0   0   0   2   2   0   2   2   0   2   2   2   2   0   2   2   2   2   0   0   0   2   2   0   0   2   2   2   0   2   2   0   0   2   2   2   0   0   0   0   2   0   0   0   2   0   0   0   2   2   2   0   2   2   0   2   2   0   2   2   2   0   0   0   2   0   0   0   0   2   2   0   2   2   0   2   2   0   0   2   2   2   0   2   2   2   0   0   0   0   2   2   0   0   0   2   2   2   2   0   0   2   2   2   0   0   0   2   2   0   0   2   0   0   0   0   0   0   2   0   2   0   2   0   2   2   2   2   0   2   0   0   0   2   2   0   0   2   2   0   2   2   0   2   2   2   0   2   0   0   2   2   0   2   0   0   0   2   2   0   2   0   0   0   0   0   0   2   2   0   2   2   2   0   0   0   0   2   2   0   0   0   2   0
 MK-5-14                0   0   0   2   0   0   0   0   2   0   0   0   0   0   0   2   0   0   0   2   2   0   2   2   0   2   2   0   2   0   2   2   0   2   0   0   0   2   0   0   0   2   2   2   0   2   2   0   0   2   2   0   0   0   0   0   2   0   0   0   2   0   0   0   2   2   2   0   2   2   0   2   2   0   2   2   2   0   0   2   2   0   0   0   0   2   0   0   2   2   0   2   2   0   0   2   2   2   0   2   0   2   2   0   0   0   0   2   0   0   0   2   2   2   2   0   0   2   2   2   0   0   0   2   2   0   0   2   0   0   0   0   0   0   2   0   2   0   2   0   2   2   2   2   0   2   0   0   0   2   2   0   0   2   2   0   2   2   0   2   2   2   0   2   0   0   2   2   0   2   0   0   0   2   0   0   2   0   0   0   0   0   0   2   0   2   2   2   2   0   0   0   0   2   0   0   0   0   2   0
 MK-5-15                0   0   0   2   0   0   0   0   2   0   0   0   0   0   0   2   0   0   0   0   2   0   2   2   0   2   2   0   2   0   2   2   0   2   0   0   0   2   0   0   2   2   2   2   0   2   2   2   0   2   2   0   0   0   0   0   2   0   0   0   2   0   0   0   2   2   2   0   2   2   0   2   2   0   2   0   2   0   0   2   2   0   0   0   2   2   0   0   2   0   0   2   2   0   0   2   2   2   2   0   0   2   2   0   0   0   0   2   2   0   0   2   2   2   2   0   0   0   2   2   0   0   0   2   2   2   0   2   0   0   0   2   0   0   2   0   2   0   2   0   2   2   0   2   0   0   0   0   0   2   2   0   0   2   0   0   0   2   0   2   0   2   0   2   0   0   2   2   0   2   0   0   0   2   0   0   2   0   0   0   0   0   0   2   0   2   2   2   2   0   0   0   0   0   0   0   0   2   2   0
 MK-5-16                0   0   0   2   0   0   0   0   2   0   2   0   0   2   0   0   0   0   2   0   2   0   2   0   0   2   2   0   0   0   2   2   0   2   0   0   0   2   0   0   2   2   2   2   0   2   2   2   0   2   2   0   0   0   0   0   2   0   0   0   2   0   0   0   2   2   2   0   2   2   2   2   2   0   0   0   2   0   0   2   2   0   0   0   2   2   0   0   2   0   0   2   2   0   0   2   2   2   2   0   0   2   2   0   0   0   0   2   2   0   0   2   2   2   2   0   0   0   2   2   0   0   0   2   0   2   0   2   0   0   0   2   0   0   2   0   2   0   2   0   2   2   2   2   0   0   0   0   0   2   0   0   0   2   0   2   0   2   0   2   0   2   0   2   0   0   2   2   0   0   0   0   0   2   0   0   2   0   0   0   0   0   0   2   0   2   2   2   2   0   0   0   0   0   0   2   0   2   2   0
 MK-6-1                 2   2   2   0   0   2   2   2   2   2   0   0   2   2   0   0   2   2   0   2   0   2   2   0   0   2   2   2   2   0   0   2   0   0   0   0   0   2   2   0   2   2   2   2   0   2   0   2   2   2   0   0   0   2   2   0   0   2   2   0   0   2   2   0   0   2   0   2   2   2   0   0   2   2   0   0   0   0   2   2   0   0   0   2   0   0   2   0   2   0   2   0   0   2   0   0   2   2   2   2   0   0   0   2   0   0   0   0   2   0   0   2   0   2   2   0   2   2   2   2   0   2   0   2   2   2   0   0   2   2   2   2   0   2   0   2   2   0   2   2   2   0   2   2   2   0   2   0   2   0   0   0   0   0   0   2   2   2   2   2   0   2   2   0   2   0   2   0   0   2   2   2   2   0   2   0   2   2   2   0   0   0   0   2   0   2   2   0   0   0   0   2   0   0   2   2   2   2   2   0
 MK-6-2                 2   2   2   0   0   2   2   2   2   0   2   0   2   0   2   0   2   2   2   2   0   2   2   0   0   2   2   2   2   0   0   2   0   0   0   0   0   2   2   0   2   2   0   2   0   2   0   2   2   2   0   0   0   2   2   0   2   2   2   2   0   2   2   0   0   2   0   2   2   2   0   0   2   2   0   0   0   0   2   2   0   2   0   2   0   0   2   0   2   0   0   0   0   2   0   0   2   2   2   2   2   0   0   2   0   2   0   0   2   0   0   2   0   2   2   0   2   2   0   2   0   2   0   2   2   2   0   0   2   2   2   2   0   2   0   2   2   0   2   2   2   0   2   2   2   0   2   0   2   0   0   0   0   0   0   2   2   2   2   2   0   2   2   0   2   0   2   0   0   2   0   2   2   0   2   0   2   2   2   0   0   0   0   2   0   0   2   0   0   0   0   2   0   0   2   2   2   2   2   0
 MK-6-3                 2   2   2   0   0   2   2   2   2   0   2   0   2   0   2   0   2   2   2   2   0   2   2   0   0   2   2   2   2   0   0   2   0   0   0   0   0   0   2   0   2   2   0   2   0   2   2   2   2   2   0   0   0   2   0   0   2   2   2   2   0   2   2   0   0   2   2   2   2   0   0   0   2   2   0   2   0   0   2   2   0   2   0   2   0   0   2   0   2   0   0   0   2   2   2   0   2   2   2   2   2   0   0   2   0   2   2   0   2   0   0   2   0   2   2   0   2   2   0   0   0   2   0   2   2   2   0   0   2   2   2   2   0   2   0   0   0   0   2   2   0   0   2   2   2   2   2   0   2   0   0   0   0   0   0   2   0   2   2   2   0   2   2   0   2   0   2   0   2   2   0   2   2   2   2   0   2   2   2   0   0   0   0   2   0   0   2   0   2   0   2   2   2   0   2   2   2   0   2   2
 MK-6-4                 2   2   2   0   0   2   2   2   2   2   2   0   2   0   2   0   2   2   2   2   0   2   2   2   0   2   2   2   2   0   0   2   0   0   2   0   0   2   2   0   2   2   0   2   0   2   2   2   2   2   0   0   0   2   0   0   2   0   2   0   0   2   2   0   0   2   2   2   0   0   0   2   2   2   0   2   0   0   2   2   0   2   0   0   0   0   2   0   2   0   0   0   2   0   2   0   0   2   2   0   2   0   0   2   0   2   2   0   2   0   2   2   0   2   2   0   2   2   0   0   2   2   0   2   2   2   0   2   0   2   2   2   2   2   0   0   0   0   2   2   0   0   0   2   2   2   2   0   2   0   2   2   0   0   0   2   0   2   2   2   0   2   2   0   2   0   2   0   2   2   0   2   2   2   2   0   0   2   2   0   0   0   0   0   0   0   2   0   2   0   2   2   2   2   2   2   2   2   2   2
 MK-6-5                 2   2   2   2   0   2   2   2   2   2   2   0   2   0   2   0   2   2   2   2   0   2   2   2   0   2   2   2   2   0   0   2   0   0   2   0   0   2   2   0   2   2   2   2   0   2   2   2   2   2   0   0   0   2   0   2   2   0   2   0   0   2   2   0   0   2   2   2   0   0   0   2   0   2   0   2   2   0   2   2   0   2   0   0   2   0   2   0   2   0   0   0   2   0   2   0   0   2   2   0   2   0   0   2   0   0   0   0   2   0   2   2   0   2   2   0   2   2   0   0   2   2   0   2   2   2   0   2   0   2   2   2   2   2   0   0   0   0   2   2   0   0   0   0   2   2   2   0   2   0   2   2   0   0   0   2   0   2   2   2   0   2   2   0   2   0   2   0   2   2   0   2   2   2   2   0   0   2   2   0   0   0   0   0   0   0   2   0   2   0   2   2   2   2   0   2   2   2   2   2
 MK-6-6                 2   2   2   2   0   2   2   2   2   2   2   0   2   0   2   0   2   2   2   2   0   2   2   2   0   2   2   2   0   0   0   2   0   0   2   0   0   2   2   0   2   0   2   2   0   2   2   2   2   2   0   0   0   2   0   2   2   0   2   0   0   2   2   0   0   2   2   2   0   0   2   0   0   2   0   2   2   0   0   2   0   2   0   0   2   0   2   0   2   0   0   0   2   0   2   0   2   0   2   0   2   0   0   2   0   0   0   0   2   0   2   2   0   2   2   0   2   2   0   0   2   2   0   2   0   2   0   2   0   2   2   2   2   2   0   2   0   0   2   2   0   0   0   0   0   2   2   0   2   0   2   2   0   2   0   2   0   2   2   0   0   2   2   0   2   2   2   0   0   2   0   2   2   2   2   0   0   2   2   0   0   0   0   2   0   0   2   0   2   2   2   2   0   2   0   0   2   2   2   2
 MK-6-7                 2   2   2   2   0   0   0   2   2   2   2   0   2   0   0   2   2   2   2   2   0   0   2   2   0   2   2   2   0   0   0   0   0   0   2   2   0   0   2   0   2   0   2   2   0   2   2   0   2   2   0   0   0   2   0   2   2   0   2   0   0   2   0   2   0   2   2   2   0   0   2   2   0   2   0   2   2   0   0   2   0   0   2   0   2   0   2   0   2   0   0   0   2   0   2   0   2   0   2   0   2   0   2   2   0   0   0   0   2   0   2   2   0   2   2   0   2   2   0   2   2   2   0   2   0   2   0   2   0   2   2   2   2   2   0   2   0   0   2   0   0   2   0   0   0   2   2   0   2   0   0   0   0   2   0   2   0   2   2   0   0   2   2   0   2   2   2   0   0   2   0   2   2   2   2   0   0   2   2   0   0   0   0   2   0   0   2   2   2   2   2   2   0   0   0   0   0   2   2   2
 MK-6-8                 2   0   2   2   0   0   0   2   2   2   2   0   2   0   0   2   2   2   2   2   0   0   2   2   0   2   2   2   0   0   0   2   0   0   2   2   0   0   2   0   2   0   2   2   0   2   2   0   2   2   0   0   0   2   0   2   2   0   2   0   0   0   0   2   2   2   2   2   0   0   2   2   0   2   0   2   2   0   0   2   0   0   2   0   2   0   2   0   2   0   0   0   2   0   0   0   0   0   2   0   2   0   2   2   0   0   0   0   2   0   2   2   0   2   2   0   2   2   2   2   2   2   0   2   0   2   0   2   0   2   2   0   2   2   2   0   0   0   0   0   2   2   0   0   0   2   2   0   2   0   0   0   2   2   0   2   0   2   2   0   0   2   2   0   2   2   2   0   2   2   0   2   2   2   2   0   2   2   2   0   0   0   2   2   0   0   2   2   2   2   2   0   0   0   0   0   0   2   2   2
 MK-6-9                 0   0   2   0   2   0   0   2   2   2   2   0   2   0   0   2   2   2   2   2   2   0   2   2   0   2   2   2   0   0   0   2   0   0   2   2   0   2   2   0   2   0   2   2   0   2   2   0   2   2   0   0   0   0   0   2   0   2   2   0   0   0   0   2   2   2   2   2   0   0   2   2   0   2   0   2   2   0   0   2   0   0   2   0   2   0   2   0   2   0   0   0   2   0   0   0   0   0   2   0   2   0   2   2   0   0   0   0   2   0   2   2   2   2   2   0   2   2   2   2   2   2   0   2   2   2   0   2   0   2   0   0   2   2   2   0   0   0   0   0   2   2   0   0   0   2   2   0   2   0   0   2   2   2   0   2   0   2   2   0   0   2   2   0   2   2   2   0   2   2   0   2   2   2   2   0   2   2   2   0   0   0   2   2   0   0   2   2   0   2   2   0   0   0   0   0   0   2   2   0
 MK-6-10                0   0   2   2   2   0   0   2   0   2   2   0   2   0   0   2   2   2   2   0   2   0   2   2   0   2   2   0   0   0   2   2   0   0   2   2   0   2   2   0   2   0   2   2   0   2   2   0   2   2   0   0   0   0   0   2   2   2   2   2   0   0   0   2   2   2   2   2   0   0   2   2   2   2   0   2   2   0   0   2   0   0   2   0   2   0   2   0   2   0   0   0   2   0   0   0   0   0   2   0   2   0   0   2   0   0   0   0   2   0   0   2   2   2   2   0   2   2   2   2   2   2   0   2   0   2   2   2   0   2   0   0   2   2   2   0   0   0   0   0   2   2   0   0   0   2   0   0   2   0   0   2   0   2   0   2   0   2   2   0   0   2   2   0   2   0   2   0   2   2   0   2   2   2   2   0   2   2   0   0   0   0   2   2   0   2   2   2   0   2   2   0   0   0   0   0   0   2   2   0
 MK-6-11                0   0   2   2   2   0   0   0   0   2   2   0   2   2   2   2   2   2   2   0   2   0   2   2   0   2   2   0   0   0   2   2   0   0   2   2   0   2   0   0   2   2   2   0   0   2   0   0   2   2   0   0   0   0   0   2   2   2   2   2   0   0   0   2   0   2   0   2   0   2   2   2   2   2   0   2   2   0   0   2   0   0   0   0   0   0   0   0   0   2   0   0   2   0   0   0   0   0   2   0   0   2   0   2   0   0   0   0   0   0   0   0   2   2   0   0   0   2   2   2   2   2   0   2   0   0   2   2   0   2   0   0   2   2   2   0   0   0   0   0   2   2   0   0   0   2   0   0   2   0   0   2   0   2   0   2   0   2   2   0   0   2   2   0   2   0   2   0   2   2   0   2   2   2   2   0   0   0   0   0   0   0   2   2   0   2   2   2   0   2   2   0   2   0   0   0   0   2   2   2
 MK-6-12                0   0   2   2   2   2   0   0   0   2   2   0   2   2   2   0   2   2   2   0   2   0   2   2   0   2   2   0   0   2   2   2   0   2   2   0   0   2   0   0   2   2   2   0   0   2   0   0   2   2   0   0   0   0   2   2   2   2   2   2   0   0   0   2   0   2   2   0   0   2   2   2   2   2   0   2   2   0   0   2   0   0   0   0   0   0   0   0   0   2   2   0   2   0   0   0   0   0   0   0   0   2   2   2   0   0   0   0   0   2   0   0   2   2   0   0   0   2   0   2   2   2   0   2   0   0   2   2   0   2   0   0   2   2   0   0   0   0   0   0   2   2   0   0   2   2   0   0   0   0   0   2   0   2   0   2   0   0   2   0   0   2   2   0   2   0   2   0   2   2   0   2   2   2   2   0   0   0   0   0   0   0   2   2   0   2   2   0   0   2   2   0   2   2   0   0   0   2   2   2
 MK-6-13                0   0   2   2   2   2   0   0   0   2   2   0   2   2   2   0   2   2   2   0   2   0   0   2   0   2   2   0   0   2   2   2   0   2   2   0   0   2   0   0   2   2   2   0   0   2   0   2   2   2   0   0   0   0   2   2   2   2   2   2   2   0   0   2   0   2   2   0   0   2   0   2   2   2   0   2   0   0   0   2   0   0   0   0   0   0   2   0   0   2   2   0   2   0   0   0   0   0   0   0   0   2   0   0   0   0   0   0   0   0   0   0   2   2   0   0   0   2   0   2   2   2   0   2   0   0   2   2   0   2   0   0   2   2   0   0   0   0   2   0   2   2   0   0   2   2   0   0   0   0   0   2   0   2   0   2   0   2   2   0   0   2   2   0   2   0   2   0   2   2   0   2   2   2   2   0   0   0   0   0   0   0   2   0   0   2   0   0   0   2   0   0   2   2   0   0   0   2   2   2
 MK-6-14                0   0   2   2   0   2   0   0   0   2   2   0   2   2   2   0   2   2   2   0   2   2   0   2   0   2   2   0   0   2   2   2   0   2   2   0   2   2   0   0   2   2   2   0   0   2   0   2   2   2   0   0   0   0   2   2   2   2   2   0   2   0   0   2   0   2   2   0   0   2   0   2   2   2   0   2   0   0   0   0   0   0   0   0   0   0   2   0   0   2   0   0   2   0   0   0   2   0   0   0   0   2   0   0   0   2   0   0   0   0   0   0   2   2   0   0   0   0   0   2   2   2   0   2   0   0   2   2   0   2   2   0   2   2   2   0   0   2   2   0   2   2   0   0   2   2   0   0   0   0   2   2   0   2   0   2   0   2   2   0   0   2   2   0   2   0   2   0   2   2   0   2   2   2   2   0   0   0   0   0   0   0   2   0   0   2   0   0   0   2   0   0   2   2   0   0   0   2   0   2
 MK-6-15                0   0   2   2   0   2   0   0   0   2   2   0   2   2   2   0   2   0   2   0   2   2   0   2   0   2   2   0   0   2   2   2   0   2   2   0   2   2   0   0   2   2   0   2   0   2   0   2   2   2   0   0   2   0   2   2   2   2   2   2   2   0   0   2   0   2   2   0   0   2   0   0   2   2   0   2   0   0   0   0   0   0   0   0   0   2   0   0   0   2   0   0   2   0   0   0   2   0   0   0   0   2   0   0   0   2   0   0   0   0   0   0   2   0   0   0   0   0   0   2   2   2   0   0   0   0   2   2   0   2   2   0   2   2   2   0   0   2   2   0   2   0   0   0   2   2   0   0   0   0   2   2   2   2   0   2   0   0   2   0   0   2   2   0   2   0   0   0   2   2   0   0   2   2   2   0   0   0   0   0   0   0   2   0   0   2   2   0   0   2   0   0   2   2   0   0   0   2   0   2
 MK-6-16                0   0   2   2   0   0   0   0   0   2   2   0   2   2   2   0   2   0   2   0   2   0   0   2   2   2   2   0   0   2   2   2   0   2   2   0   2   2   0   2   2   2   0   2   2   2   0   2   2   2   0   0   2   0   2   2   2   2   2   0   2   0   0   2   0   0   2   0   0   2   0   0   2   0   0   2   0   0   0   2   0   0   0   0   0   0   0   0   0   2   0   0   2   0   2   0   0   0   0   0   0   2   0   0   0   2   0   0   0   0   0   0   2   0   0   0   0   0   0   2   2   2   0   0   0   0   2   2   0   2   2   0   2   2   2   0   0   2   2   0   2   0   0   0   2   2   0   0   0   0   2   2   2   0   0   2   0   0   2   0   0   2   2   0   2   2   0   0   2   2   0   2   2   2   2   0   0   0   0   0   0   0   2   0   0   2   2   0   0   0   0   0   2   2   0   0   0   2   0   0
 
!****************************************** Phenotypic Data **********************************************************
!-100.0 is resevred for missing phenotype
SimulatedTrait1        14.3567   15.9423   12.8449   15.5123   15.0652   14.7662   15.1951   16.4132   14.7713   13.5002   12.7812   12.9426   15.3416   16.5064   13.7889   14.3830   14.1034   12.7286   13.7000   14.0507   13.2180   16.2783   15.5158   17.3825   17.1140   14.7245   16.2111   13.3579   13.6193   16.0089   14.8562   16.4100   13.2192   15.1724   13.3664   14.1732   14.6202   15.7081   13.8993   14.2864   15.4587   16.1054   13.1404   14.4658   15.2901   13.0222   13.7783   14.7115   14.7471   15.9933   14.1541   15.7126   14.7297   15.1507   15.5821   15.3100   15.1140   14.7638   13.7013   16.1987   13.4628   13.7271   16.5622   15.9511   14.5734   14.4884   16.7945   15.5398   15.5328   16.6010   13.0219   13.4059   15.8494   14.9015   17.2907   15.4161   16.4265   14.7275   15.6048   14.2138   15.6073   16.2745   15.5549   12.9135   14.6975   16.4996   14.3234   13.8275   14.0803   13.6074   13.9453   13.9130   12.9812   15.7355   16.2558   14.3351   13.5035   15.7561   15.6984   16.5770   12.3385   14.2272   14.3371   15.8741   15.7299   15.1362   17.1610   14.5725   14.5084   16.1411   12.9453   15.8623   14.5942   15.7238   15.7840   15.6771   13.4234   16.1436   16.3635   13.4139   13.2712   16.3348   14.7661   15.3492   14.1489   16.7426   14.1981   13.9813   12.9863   13.0311   13.7059   13.7184   15.2181   15.2956   15.6501   14.9684   16.3150   12.5998   14.4886   13.2869   14.4829   16.4556   15.0820   14.8475   14.8343   15.6914   14.1800   14.8862   16.5105   15.6356   15.0845   13.0004   14.7828   15.1187   15.3171   14.9249   13.5253   18.0473   14.4331   12.6411   13.9817   14.7185   14.1123   13.5746   15.4260   16.3264   15.6990   15.8045   15.2629   15.1191   15.6194   15.9444   13.4364   14.5476   13.6350   15.6922   13.9634   15.9345   12.5319   15.1593   14.3518   16.5232   14.1918   16.3191   16.2092   15.7020   16.3838   15.2885   16.2458   15.4022   13.6099   13.4720   12.0623   15.2427   13.4347   15.9246   16.8469   16.2119   14.1700   15.6449
SimulatedTrait2        11.1823   10.1837   10.8522   10.0517   10.2489    9.0942    9.4973    9.3683    9.1628    9.6710   11.3785   10.4805   10.5875   10.0159   10.6297   10.4146   10.1081    9.9553   10.2303   10.7765   10.6681    9.1376   10.0788    9.3307    9.0749   10.3953    9.7565   10.0459   11.1295   10.0749    8.9503    9.3600   10.3487   10.7634   10.4817   10.2686   10.3506    9.1657   10.5975    9.3775   10.0103    9.4433    8.9624   10.9041    9.0675   11.3425   11.1132   10.8280   11.0520    8.6894   10.5197    9.3151    9.1796   10.2057    9.0951    9.3580   10.5230    9.4848   10.2912   10.0169    9.9833   11.0963    9.4129   10.5712   10.5684   10.4226    8.8235    9.3275   10.1135    9.4822   10.6021   10.8796   10.1850   10.4807    9.4493   11.2076    9.4955   10.0042   11.2043    9.7190   10.0963    9.8387   10.4347   10.8776   11.2046    8.8975   10.0132    9.6804    9.2567   10.3149   10.6907   11.0635   10.8842   10.1878    8.9114    9.5862   10.5383    9.3301    9.2285    9.6062   11.2721   10.8563   10.3256    9.4775   10.1433    9.2825    8.6422    9.3733    9.1182    9.6754   12.1080    9.5731   10.7879   10.9368   10.6502    9.7913   10.5830    9.8283    9.7173    9.7771   11.0389    8.9204   10.3474    9.8069   10.9505    9.2357   11.0955   10.4743   11.9843   10.1858   10.1922    8.7657   11.2711    9.6595   10.7963   10.6845   10.2306   10.5009    9.9628   10.1009    9.9031    8.0819    9.4444    9.5848    9.8840    9.9988   11.0223   10.3246    9.9583    8.8762   10.3018   10.1167   10.0160    9.7504   10.2581   10.3101   10.5652    9.7707   10.6339   10.3432   11.3096   10.9211   10.5812   10.7532    9.9587    9.7600   10.9497    9.0374   10.3244    9.1197    9.7090    9.2280   11.2220   10.1150    9.8597    8.6470    9.6594    9.7329   10.5735    8.4920   10.8098   10.0085    9.9483    9.3284    8.5765    9.4678    9.5099    9.9169    9.5189   10.3500   10.5855   11.9102   10.2713   11.1592   10.1381    9.6855    9.4073    9.1708   10.7840    9.5713
 
