# Supplementary material for: Inclusive Composite Interval Mapping of QTL by Environment Interactions in Biparental Populations
Source: PLoS One. 2015 Jul 10;10(7):e0132414. doi: 10.1371/journal.pone.0132414 (PMC4498613; doi:10.1371/journal.pone.0132414)
Supplement: S5 File — (ZIP) [file pone.0132414.s005.zip › H=0.5/L1/run_00064.met]

!**********************Note: lines staring with "!" are remarks and will be ignored in the program********************
!*********************************General Information**********************************
!Assuming F1 = P1 x P2, populations available in QTL IciMapping are: 
!  1, P1BC1F1 = P1 x F1, the first backcrossing where P1 is used as the recurrent parent;
!  2, P2BC1F1 = P2 x F1, the first backcrossing where P2 is used as the recurrent parent;
!  3, F1DH, F1-derived doubled haploids; 
!  4, RIL or F1RIL, recombination inbred lines through the repeated selfing of F1;
!  5, P1BC1RIL, recombination inbred lines through the repeated selfing of P1BC1F1;
!  6, P2BC1RIL, recombination inbred lines through the repeated selfing of P2BC1F1;
!  7, F2, the selfing generation of F1;
!  8, F3, the selfing generation of F2;
!  9, P1BC2F1, the second backcrossing where P1 is used as the recurrent parent; 
! 10, P2BC2F1, the second backcrossing where P2 is used as the recurrent parent;
! 11, P1BC2RIL, recombination inred lines through the repeated selfing of P1BC2F1; 
! 12, P2BC2RIL, recombination inred lines through the repeated selfing of P2BC2F1; 
! 13, P1BC1F2, the selfing generation of P1BC1F1; 
! 14, P2BC1F2, the selfing generation of P2BC1F1; 
! 15, P1BC2F2, the selfing generation of P1BC2F1; 
! 16, P2BC2F2, the selfing generation of P2BC2F1; 
! 17, P1BC1DH, P1BC1F1-derived doubled haploids; 
! 18, P2BC1DH, P2BC1F1-derived doubled haploids; 
! 19, P1BC2DH, P1BC2F1-derived doubled haploids; 
! 20, P2BC2DH, P2BC2F1-derived doubled haploids; 
   3      !Mapping Population (see remarks above)
   2      !Mapping Function (1 for Kosambi; 2 for Haldane; 3 for Morgan)
   2      !Marker Space Type (1 for intervals; 2 for positions)
   1      !Marker Space Unit(1 for centiMorgans; 2 for Morgan)
   6      !Number of Chromosomes (or Linkage Groups)
 200      !Size of the mapping population
   2      !Number of environments
 
!***************************************** Chromosomes and Linkage Maps **********************************************
!Chromosome                 NumMarkers
-CH1                        16
-CH2                        16
-CH3                        16
-CH4                        16
-CH5                        16
-CH6                        16
!Linkage map (Marker name followed by position or the interval length)
 MK-1-1                1     0.000
 MK-1-2                1    10.000
 MK-1-3                1    20.000
 MK-1-4                1    30.000
 MK-1-5                1    40.000
 MK-1-6                1    50.000
 MK-1-7                1    60.000
 MK-1-8                1    70.000
 MK-1-9                1    80.000
 MK-1-10               1    90.000
 MK-1-11               1   100.000
 MK-1-12               1   110.000
 MK-1-13               1   120.000
 MK-1-14               1   130.000
 MK-1-15               1   140.000
 MK-1-16               1   150.000
 MK-2-1                2     0.000
 MK-2-2                2    10.000
 MK-2-3                2    20.000
 MK-2-4                2    30.000
 MK-2-5                2    40.000
 MK-2-6                2    50.000
 MK-2-7                2    60.000
 MK-2-8                2    70.000
 MK-2-9                2    80.000
 MK-2-10               2    90.000
 MK-2-11               2   100.000
 MK-2-12               2   110.000
 MK-2-13               2   120.000
 MK-2-14               2   130.000
 MK-2-15               2   140.000
 MK-2-16               2   150.000
 MK-3-1                3     0.000
 MK-3-2                3    10.000
 MK-3-3                3    20.000
 MK-3-4                3    30.000
 MK-3-5                3    40.000
 MK-3-6                3    50.000
 MK-3-7                3    60.000
 MK-3-8                3    70.000
 MK-3-9                3    80.000
 MK-3-10               3    90.000
 MK-3-11               3   100.000
 MK-3-12               3   110.000
 MK-3-13               3   120.000
 MK-3-14               3   130.000
 MK-3-15               3   140.000
 MK-3-16               3   150.000
 MK-4-1                4     0.000
 MK-4-2                4    10.000
 MK-4-3                4    20.000
 MK-4-4                4    30.000
 MK-4-5                4    40.000
 MK-4-6                4    50.000
 MK-4-7                4    60.000
 MK-4-8                4    70.000
 MK-4-9                4    80.000
 MK-4-10               4    90.000
 MK-4-11               4   100.000
 MK-4-12               4   110.000
 MK-4-13               4   120.000
 MK-4-14               4   130.000
 MK-4-15               4   140.000
 MK-4-16               4   150.000
 MK-5-1                5     0.000
 MK-5-2                5    10.000
 MK-5-3                5    20.000
 MK-5-4                5    30.000
 MK-5-5                5    40.000
 MK-5-6                5    50.000
 MK-5-7                5    60.000
 MK-5-8                5    70.000
 MK-5-9                5    80.000
 MK-5-10               5    90.000
 MK-5-11               5   100.000
 MK-5-12               5   110.000
 MK-5-13               5   120.000
 MK-5-14               5   130.000
 MK-5-15               5   140.000
 MK-5-16               5   150.000
 MK-6-1                6     0.000
 MK-6-2                6    10.000
 MK-6-3                6    20.000
 MK-6-4                6    30.000
 MK-6-5                6    40.000
 MK-6-6                6    50.000
 MK-6-7                6    60.000
 MK-6-8                6    70.000
 MK-6-9                6    80.000
 MK-6-10               6    90.000
 MK-6-11               6   100.000
 MK-6-12               6   110.000
 MK-6-13               6   120.000
 MK-6-14               6   130.000
 MK-6-15               6   140.000
 MK-6-16               6   150.000
!*********************************** Marker Types ********************************************************************
!Co-dominant marker: When heterozygote F1 is present, P1 is coded as 2, F1 is coded as 1, and P2 is coded as 0; Otherwise, P1 is coded as 2, and P2 is coded as 0. 
!Dominant marker: When heterozygote F1 is present, P1 and F1 are coded as 12, and P2 is coded as 0; Otherwise, P1 is coded as 2, and P2 is coded as 0.  
!Recessive markers: When heterozygote F1 is present, P1 is coded as 2, and F1 and P2 are coded as 10; Otherwise, P1 is coded as 2, and P2 is coded as 0. 
!Missing marker is coded as -1. 
 MK-1-1                 0   2   0   2   0   2   2   0   2   0   0   0   0   2   0   2   2   2   0   0   2   2   0   0   2   0   2   2   0   2   2   0   2   2   0   0   0   2   0   0   0   0   0   0   0   2   2   0   0   2   2   2   0   2   0   0   0   0   2   0   2   2   2   0   2   0   0   2   0   0   2   2   2   0   2   0   0   2   2   2   2   0   2   2   2   2   2   2   0   0   0   0   0   0   2   0   2   2   0   2   2   0   0   2   2   2   0   2   0   2   0   2   0   2   2   0   2   0   0   2   2   0   0   2   2   0   0   0   2   2   2   0   2   0   2   0   0   0   2   0   2   0   2   0   2   0   2   2   2   0   0   2   0   0   0   0   0   0   0   0   0   2   0   2   2   2   0   0   2   2   0   0   2   2   0   0   0   2   2   0   2   2   0   0   0   2   2   2   2   0   0   0   0   2   2   2   0   0   0   2
 MK-1-2                 0   2   2   2   0   2   2   0   2   0   0   0   0   2   0   2   2   2   0   0   0   2   0   0   2   0   2   2   0   2   2   0   2   2   0   0   0   2   0   2   0   0   0   0   0   2   2   0   0   2   2   2   0   2   0   0   2   0   2   0   2   2   2   0   2   0   0   2   0   0   2   2   2   0   2   0   0   2   2   2   2   2   2   2   2   2   0   2   0   0   0   0   0   0   2   0   2   2   0   2   2   0   2   2   0   2   0   2   0   2   0   2   0   2   2   0   2   0   0   2   2   0   0   2   2   0   0   0   2   2   2   0   2   0   2   0   0   2   2   0   2   0   2   0   2   0   2   0   2   0   0   2   0   0   0   0   0   2   0   2   0   2   0   2   0   2   0   0   2   2   2   0   2   2   0   2   0   2   2   0   2   2   0   0   0   2   2   2   2   0   0   0   0   2   2   2   0   0   0   2
 MK-1-3                 0   2   2   2   0   2   2   0   2   0   0   0   0   2   0   2   2   2   0   0   0   2   0   0   0   0   2   2   0   2   2   0   2   2   0   0   0   2   0   2   0   0   0   0   0   2   2   0   0   0   2   2   0   2   0   0   2   0   2   0   2   2   2   0   2   2   0   2   2   0   2   2   2   0   2   0   0   2   2   2   2   2   2   2   2   2   0   2   0   0   0   0   0   0   2   0   2   2   0   2   2   0   2   2   2   2   0   2   0   2   0   2   2   2   2   0   2   0   0   2   2   0   0   0   2   0   0   0   2   2   2   0   2   0   2   0   2   2   2   0   2   0   2   0   2   0   0   0   2   0   0   2   0   0   0   0   0   2   2   2   2   2   0   2   0   2   0   0   2   2   2   0   2   2   0   2   0   2   2   0   2   2   0   0   2   2   2   2   2   0   0   0   0   0   2   2   2   0   0   2
 MK-1-4                 0   2   2   2   0   2   2   2   2   0   0   2   0   2   0   2   0   2   0   0   0   2   0   0   0   0   2   2   0   2   2   0   2   2   0   0   0   2   0   2   0   0   0   0   0   2   2   0   0   0   2   0   0   2   0   0   2   2   2   0   2   2   2   0   2   2   0   2   2   0   2   2   2   0   2   0   0   2   2   2   2   2   2   2   2   2   0   2   0   0   0   0   0   0   2   0   2   2   0   2   2   0   2   2   2   2   0   2   0   2   0   2   2   2   0   0   2   0   0   2   2   0   0   0   2   0   0   0   2   2   2   0   2   0   2   0   2   2   2   0   2   0   2   0   2   0   2   0   2   0   2   2   0   0   0   0   0   2   2   0   2   2   0   2   0   2   0   0   2   0   2   0   2   2   0   2   0   2   2   0   2   2   0   0   2   2   2   2   2   0   0   0   0   0   2   2   2   0   0   0
 MK-1-5                 0   2   2   2   0   2   2   2   2   0   0   2   0   2   0   2   0   0   0   2   0   2   0   0   0   0   2   2   0   2   2   0   2   2   0   0   2   0   0   2   0   2   0   0   0   2   2   0   0   2   2   2   0   2   0   0   2   2   0   0   2   2   2   2   2   2   0   2   2   0   0   2   2   0   2   0   0   0   2   2   2   2   2   2   2   2   0   0   0   0   0   0   0   0   2   0   2   2   2   2   2   0   2   2   2   2   0   2   0   2   0   2   2   0   0   0   2   0   0   2   2   2   0   0   0   0   0   0   2   2   2   0   0   0   2   2   0   2   2   0   2   0   2   2   2   0   2   0   2   0   0   2   2   0   0   0   0   2   2   0   2   2   2   2   2   2   0   0   2   0   2   0   2   2   0   2   0   2   2   0   0   0   0   0   2   0   0   2   2   0   0   2   0   0   2   2   2   0   0   0
 MK-1-6                 0   2   2   2   0   2   2   2   0   0   0   2   0   0   0   2   0   0   0   2   0   2   0   0   0   0   2   2   0   2   2   0   2   0   2   0   2   0   0   2   0   2   0   0   0   2   2   2   0   2   2   2   0   2   0   2   2   2   0   0   2   2   2   2   2   2   2   2   2   0   0   2   2   0   2   0   0   0   2   2   2   2   2   2   2   2   0   0   0   2   0   0   0   0   2   0   2   2   2   2   2   0   0   2   0   2   0   2   0   2   0   2   0   0   2   2   2   0   0   2   2   2   2   0   0   0   0   0   2   2   2   0   0   0   2   2   0   2   2   2   2   0   2   2   2   2   2   0   2   2   0   2   2   0   0   0   0   2   2   0   2   2   2   2   2   2   0   0   2   0   2   0   2   2   0   2   0   2   2   0   0   0   0   0   2   0   0   2   2   0   0   2   0   0   2   2   2   0   0   0
 MK-1-7                 2   2   2   2   0   2   2   2   0   0   0   2   0   0   0   2   0   0   0   2   0   2   0   0   0   0   2   2   2   2   2   0   2   0   2   0   0   0   0   2   0   2   0   0   2   2   2   2   0   2   2   2   0   0   2   2   2   2   0   0   2   2   2   2   2   2   2   2   0   0   0   2   2   2   2   0   0   0   2   2   2   0   2   0   2   2   0   0   2   2   0   0   0   0   2   0   2   2   2   2   2   0   0   2   0   2   2   2   0   2   0   2   0   0   2   2   2   0   2   2   2   2   2   0   0   0   0   0   2   2   0   0   0   2   2   2   2   2   2   2   2   0   2   2   2   2   2   0   2   2   0   2   2   0   0   0   0   2   2   0   2   2   2   2   2   2   0   0   2   0   2   0   2   2   0   2   0   2   2   0   0   0   0   0   2   0   0   2   2   0   0   2   0   0   2   2   2   0   0   0
 MK-1-8                 2   2   0   2   0   0   2   2   0   0   0   2   0   0   0   2   0   0   0   0   0   2   0   0   0   2   2   2   2   2   2   0   2   0   2   0   0   0   0   2   0   0   0   0   2   2   2   2   0   2   2   2   0   0   2   2   0   2   0   0   2   2   2   2   2   2   2   2   0   0   0   2   2   2   0   0   0   0   0   2   2   0   2   0   2   2   0   2   2   2   0   0   0   0   2   0   2   2   2   2   2   0   2   2   0   2   0   2   0   2   0   2   0   0   2   2   2   0   2   2   2   2   2   0   0   0   0   0   2   2   0   0   0   2   2   2   2   2   2   2   2   2   2   2   2   2   2   0   2   2   2   2   2   0   0   0   0   2   2   0   2   2   2   2   2   2   0   0   2   2   2   0   2   2   0   2   0   2   2   0   0   0   0   0   2   0   0   2   2   0   0   2   0   0   2   0   2   0   0   0
 MK-1-9                 2   2   0   2   0   0   0   2   0   0   0   0   2   0   0   2   0   0   0   0   0   2   0   0   0   2   0   2   2   2   2   0   2   0   2   0   0   2   0   2   0   2   0   0   2   2   2   0   0   2   2   2   0   0   2   2   0   2   0   0   2   2   2   2   2   2   2   2   0   0   0   2   2   2   0   2   0   0   0   2   2   0   2   0   2   2   0   0   2   2   0   0   0   2   2   0   2   2   2   2   2   0   2   2   0   2   0   2   0   2   0   2   0   0   2   2   2   0   2   2   2   2   2   0   0   2   0   0   2   2   0   0   0   2   0   2   2   2   2   2   2   2   2   2   2   2   2   0   2   2   2   2   2   0   0   2   2   2   2   0   2   2   2   2   2   2   0   0   2   0   2   0   2   2   0   2   0   2   2   0   0   0   0   0   2   0   0   2   2   0   0   2   0   0   2   0   2   0   0   0
 MK-1-10                2   2   0   2   0   0   0   2   0   0   0   0   2   0   0   0   0   0   2   0   0   2   0   0   0   2   0   2   2   2   2   0   2   0   2   0   0   2   0   2   0   2   0   0   2   2   2   0   0   2   2   2   0   0   2   0   0   2   0   0   2   2   2   2   2   2   2   2   0   0   0   0   2   2   2   2   0   0   0   2   2   0   2   0   2   2   0   0   0   2   0   0   2   2   2   0   2   2   0   2   2   0   2   2   0   2   0   2   0   2   0   2   0   0   2   2   2   0   2   2   2   2   2   2   0   2   0   0   2   2   0   0   0   2   0   2   2   2   2   0   2   0   2   2   2   2   2   0   2   2   2   2   2   0   0   0   2   2   2   0   2   2   2   0   2   0   0   0   2   0   2   0   2   2   0   0   0   2   2   0   0   0   0   0   2   0   0   2   2   0   0   0   2   0   2   0   2   0   0   2
 MK-1-11                2   2   0   0   0   0   0   2   2   0   0   0   2   0   0   0   0   0   2   0   0   0   0   0   0   2   0   2   2   2   2   0   2   0   2   0   0   2   0   2   0   2   0   0   2   2   0   0   0   2   2   0   0   0   2   0   0   2   2   0   0   2   2   2   2   2   2   2   0   0   0   0   2   2   2   0   2   0   0   2   2   0   2   0   2   0   0   0   0   2   0   0   2   2   2   0   2   2   0   2   2   0   2   2   0   2   0   2   0   2   0   2   0   0   2   2   2   0   2   2   2   2   2   2   0   2   0   0   0   0   0   2   0   0   0   2   2   2   2   0   2   0   2   2   2   2   2   0   2   2   2   2   0   0   0   0   2   2   2   0   2   2   2   0   2   0   0   0   2   2   2   0   2   2   0   0   0   2   2   0   0   0   0   0   0   0   0   2   2   0   0   0   2   0   2   0   2   0   0   2
 MK-1-12                2   2   0   0   0   0   0   2   2   0   0   0   2   0   0   0   2   0   2   0   0   0   2   2   0   2   0   0   2   2   2   2   2   0   2   0   0   2   0   2   0   2   0   0   2   2   2   0   0   2   2   0   0   2   2   0   0   2   2   0   0   2   2   2   2   2   2   2   0   0   2   0   2   2   2   0   2   2   0   2   2   0   2   0   2   0   0   0   0   2   0   2   2   2   2   0   2   2   0   0   2   0   2   2   0   2   0   2   0   2   0   2   0   0   2   0   2   0   2   2   2   2   2   2   0   2   0   0   0   0   0   2   0   0   0   2   0   2   2   0   0   0   0   2   2   2   2   2   2   2   2   2   0   0   0   0   2   2   2   0   2   2   2   0   2   0   0   0   2   2   2   0   2   2   0   0   0   2   2   0   0   0   0   0   0   0   0   2   2   0   0   0   2   0   0   2   2   0   0   2
 MK-1-13                2   2   0   0   0   0   0   2   2   0   0   2   2   0   0   0   2   0   2   0   0   0   0   2   0   2   0   0   2   2   2   2   2   0   2   2   0   2   0   2   2   2   0   0   2   2   2   0   0   2   2   2   0   0   2   0   0   2   2   0   0   2   2   2   2   2   2   2   0   0   2   0   2   2   2   0   2   2   0   2   2   0   0   0   2   0   2   0   2   2   2   2   2   0   2   0   2   2   0   0   2   0   2   2   0   2   2   2   0   2   0   2   0   0   2   0   2   0   2   2   2   2   2   0   0   2   0   0   0   0   0   0   0   0   0   2   0   0   2   0   0   2   0   2   2   2   2   2   2   2   2   2   0   0   2   0   2   2   0   0   2   2   2   2   2   0   0   0   2   2   2   0   2   2   0   0   0   2   2   2   0   0   0   0   0   0   2   2   0   0   0   0   2   0   0   2   2   0   0   2
 MK-1-14                2   2   0   0   0   0   0   2   2   0   0   2   2   0   0   0   2   0   0   0   0   0   0   2   0   2   0   0   2   2   2   2   2   0   2   2   0   2   0   2   0   2   0   0   2   0   2   2   0   2   2   2   0   0   2   0   0   0   2   0   0   2   2   2   2   2   2   2   0   0   2   0   2   2   2   2   2   2   0   2   2   0   2   0   2   0   0   0   2   2   2   2   2   0   2   0   2   2   0   0   2   0   2   2   2   2   2   2   0   2   0   2   0   0   2   0   2   0   2   2   2   2   2   0   0   2   0   0   0   2   0   0   0   0   0   2   0   0   2   0   0   2   0   2   2   2   2   2   2   2   2   2   0   0   2   0   2   2   0   0   2   2   2   2   0   0   0   0   2   2   2   0   0   2   0   0   0   2   2   2   0   0   0   2   0   2   2   2   0   0   0   0   2   0   0   2   2   0   0   2
 MK-1-15                2   2   0   0   2   0   0   2   0   0   0   2   2   0   0   0   2   0   2   0   0   0   0   0   0   2   0   0   2   2   2   2   2   0   2   2   0   2   0   2   0   2   0   2   2   0   2   2   0   2   2   2   0   0   2   0   0   0   2   0   0   2   2   2   2   2   2   2   0   0   2   0   2   2   2   2   2   0   0   2   2   0   2   0   2   0   0   0   0   2   2   2   2   0   2   0   2   2   0   0   0   0   2   2   2   2   2   2   0   2   0   2   0   0   0   0   2   0   2   2   2   2   2   0   0   2   0   2   0   2   0   2   0   0   0   2   0   0   2   0   0   2   0   2   2   2   2   2   2   2   2   2   2   0   2   0   2   2   0   0   2   2   2   2   0   0   0   0   2   2   2   0   0   2   0   0   0   2   2   2   0   0   2   2   0   2   2   2   0   2   0   0   2   0   0   2   2   0   0   0
 MK-1-16                2   2   0   0   0   0   0   2   0   0   2   0   2   0   0   2   2   0   2   0   0   0   0   0   0   2   0   0   2   2   2   2   2   0   2   0   0   2   0   2   0   2   0   2   2   0   2   2   0   2   2   2   0   0   2   0   0   0   2   0   0   2   2   2   2   2   2   2   0   0   2   0   2   2   2   2   2   0   0   2   2   0   2   0   2   0   0   0   0   2   0   2   2   2   2   0   2   2   2   0   0   0   2   2   2   2   2   0   0   2   0   2   0   0   0   0   0   0   2   2   2   2   2   0   0   2   2   2   0   2   0   2   0   0   0   2   0   0   2   0   0   2   2   2   2   2   2   2   2   2   2   2   2   0   2   0   2   2   0   0   2   2   2   2   2   0   0   2   2   2   2   0   0   2   0   0   0   2   2   2   0   0   2   2   0   2   2   2   0   2   0   0   2   0   0   2   2   2   0   0
 MK-2-1                 2   2   0   2   2   0   2   2   2   2   0   0   2   0   0   0   2   0   0   2   0   2   2   0   2   0   2   2   0   2   2   0   0   2   2   0   2   0   0   2   2   0   2   0   2   2   0   0   0   2   2   2   0   0   0   0   2   0   0   2   0   2   0   0   2   2   2   2   0   0   2   2   2   0   2   0   2   2   2   2   2   0   2   2   0   0   2   2   0   0   2   0   2   2   0   2   0   0   2   0   2   0   2   2   0   2   0   2   0   2   2   2   0   0   2   2   0   2   0   0   0   2   2   0   2   2   2   2   0   2   2   2   2   0   0   0   0   0   0   0   2   0   0   0   2   0   2   2   0   0   0   0   2   2   0   0   2   2   2   2   2   2   2   2   0   2   0   0   2   2   0   2   0   2   0   2   2   0   0   2   2   2   2   2   0   2   2   2   0   0   2   0   0   2   0   2   2   2   0   0
 MK-2-2                 2   2   0   2   0   0   2   2   2   2   0   0   0   0   2   0   2   0   0   2   0   2   2   0   0   0   2   2   0   2   0   0   2   2   2   0   2   2   0   0   2   0   2   0   2   2   0   0   0   0   0   2   0   0   0   0   2   0   0   2   0   2   0   0   2   2   2   2   0   0   2   2   2   0   2   0   2   2   2   2   2   0   2   2   0   0   2   2   0   0   2   0   2   2   0   2   0   2   2   0   2   0   2   2   0   2   0   2   0   2   2   2   0   0   2   2   0   2   0   0   0   2   2   0   2   2   2   0   0   2   2   2   2   0   0   2   0   0   0   0   2   0   0   0   0   0   2   2   0   0   2   0   2   2   0   0   0   2   2   2   2   2   2   0   0   2   0   0   2   2   0   2   0   2   0   0   2   0   2   2   2   2   2   2   0   0   2   2   0   0   2   0   0   2   0   2   2   0   0   0
 MK-2-3                 2   2   0   2   0   0   2   2   2   2   0   0   0   0   2   2   2   0   0   2   0   2   2   0   0   0   2   2   0   2   0   0   2   0   2   0   2   2   0   0   2   2   2   0   2   2   0   0   0   0   2   2   0   0   0   0   2   0   0   2   0   2   0   0   2   2   2   2   0   0   2   2   2   0   2   0   2   2   2   2   2   2   2   2   0   0   2   2   0   0   2   0   2   2   0   2   0   2   2   0   2   0   2   2   0   2   0   0   0   2   2   2   0   0   2   2   0   2   0   0   0   2   2   0   2   2   2   0   0   2   2   2   2   0   0   0   0   0   0   0   2   0   0   0   0   0   2   2   0   0   2   0   2   2   0   0   0   2   2   2   2   2   0   0   0   0   2   2   2   2   2   2   0   2   0   0   2   0   2   0   2   2   2   2   0   0   2   0   0   0   2   0   0   2   0   2   0   0   0   0
 MK-2-4                 2   2   0   2   2   0   2   2   2   2   0   0   0   0   2   2   2   0   0   2   0   2   2   0   0   0   2   0   0   2   0   0   0   0   2   2   2   2   0   2   2   2   2   0   2   2   2   2   0   0   2   2   0   0   0   0   2   0   0   2   0   2   0   0   2   2   2   2   0   0   2   2   2   0   2   0   2   2   2   2   2   2   0   2   0   0   2   2   0   0   2   0   2   2   0   2   0   2   2   0   2   0   2   2   0   2   0   0   0   2   2   2   0   0   2   2   0   2   0   0   0   2   2   0   2   2   2   0   0   2   2   2   2   0   0   0   0   0   0   0   0   0   0   0   0   0   2   2   0   0   2   0   0   2   0   0   2   2   0   2   2   2   0   0   0   0   0   2   2   2   2   2   0   2   2   0   2   0   2   0   2   2   2   2   0   0   2   0   0   0   2   0   0   2   0   2   0   0   2   0
 MK-2-5                 2   2   0   2   2   0   2   2   2   2   0   0   0   0   2   2   2   0   0   2   0   2   2   0   0   0   2   0   0   0   0   0   2   0   2   2   2   2   0   2   2   2   2   0   2   2   2   2   0   2   2   2   0   2   0   0   2   2   0   2   0   2   0   0   2   2   2   2   0   0   0   2   2   2   2   0   2   2   2   2   2   2   0   2   2   0   2   2   0   0   2   0   2   2   0   2   0   2   2   0   2   0   2   2   0   0   0   0   0   2   2   2   0   0   2   0   0   0   0   2   0   2   2   2   2   2   2   0   0   2   2   2   2   0   0   0   0   0   0   0   0   0   2   0   0   0   2   2   0   0   2   0   0   0   0   2   2   2   2   2   2   0   0   2   0   0   2   2   2   2   0   2   0   0   2   0   0   0   2   0   0   2   2   2   0   0   2   0   0   0   2   0   0   2   0   2   0   0   2   0
 MK-2-6                 2   2   0   2   2   0   2   2   2   2   0   0   0   0   2   2   2   0   0   2   0   2   0   0   2   0   2   0   0   0   0   0   0   0   2   2   2   2   0   2   2   2   0   0   2   2   2   2   0   2   2   2   0   2   2   0   2   2   0   2   0   2   0   0   2   2   2   2   0   0   0   2   2   2   2   0   0   2   2   2   2   2   0   2   2   2   2   2   0   0   2   0   2   2   2   2   0   2   2   0   2   0   2   2   2   0   0   0   0   2   2   2   0   0   2   0   0   0   0   2   2   2   2   2   2   2   2   0   2   2   2   0   2   0   0   0   0   0   0   0   0   0   2   0   0   0   2   2   0   0   2   0   2   0   0   2   2   2   2   2   2   0   0   2   0   0   2   2   2   2   0   2   0   0   2   0   0   0   0   0   0   0   2   2   0   0   2   0   0   0   2   0   0   2   2   2   0   0   2   0
 MK-2-7                 2   2   0   2   2   2   2   2   2   2   0   0   2   0   2   2   0   0   2   0   0   2   0   2   2   0   2   0   0   0   0   2   0   0   2   2   2   2   0   2   2   2   0   0   2   0   2   2   0   2   2   2   0   2   2   0   2   2   0   2   0   2   0   0   0   0   2   2   0   0   0   2   2   2   2   0   0   2   2   2   2   2   2   2   2   0   2   2   0   0   2   0   2   2   2   2   0   2   2   0   2   0   2   2   2   2   2   2   0   2   2   2   2   0   2   0   0   0   0   2   2   2   2   2   2   2   2   0   2   2   2   0   2   0   0   0   0   2   0   0   0   0   0   0   0   0   2   2   0   0   2   0   2   0   0   2   2   2   2   2   2   0   0   2   0   0   2   2   2   2   0   2   0   0   2   0   0   0   0   2   0   0   2   2   0   0   2   0   0   2   2   0   0   2   2   2   0   0   2   0
 MK-2-8                 2   2   2   2   2   2   2   2   2   2   0   0   2   0   2   2   0   0   2   0   0   2   0   2   2   0   2   0   0   0   0   0   0   0   2   2   2   2   0   2   2   2   0   0   2   0   2   2   0   2   0   2   0   2   2   0   2   0   0   2   0   2   0   0   0   0   2   0   0   0   0   2   2   2   2   0   0   2   2   2   2   2   2   2   2   0   2   0   0   0   2   0   2   2   2   2   0   0   0   0   2   2   2   2   2   2   2   2   0   0   0   2   2   2   2   0   0   0   0   2   2   2   2   2   2   2   2   0   2   2   2   0   2   0   0   0   0   2   0   0   0   0   0   0   0   0   2   0   0   2   2   0   2   0   0   0   0   2   2   2   2   2   0   2   0   0   2   2   2   0   0   2   0   0   0   2   0   0   0   2   0   0   0   2   0   0   0   0   0   2   2   0   0   2   2   2   0   0   0   0
 MK-2-9                 2   2   2   2   2   2   2   2   2   2   0   2   2   2   2   2   0   0   2   0   0   2   0   2   2   2   2   0   0   0   2   2   0   0   2   2   2   2   0   2   0   2   0   0   2   0   2   2   0   2   0   2   0   2   2   0   2   0   0   2   0   2   0   2   0   0   2   0   0   0   0   2   2   2   2   0   0   0   0   2   2   2   2   2   2   0   2   0   2   0   2   0   2   2   2   2   0   0   0   0   2   2   2   2   2   2   2   2   0   0   0   2   2   2   2   0   0   0   0   2   2   2   2   2   2   2   2   0   2   2   2   2   2   0   2   0   0   2   0   2   0   0   0   0   0   0   0   2   0   2   2   0   2   2   0   0   0   2   2   0   0   2   0   2   0   2   0   2   2   0   0   2   0   0   0   2   0   2   0   2   0   0   0   2   2   0   0   2   0   2   2   0   0   2   2   2   0   0   0   2
 MK-2-10                2   2   2   2   2   2   2   2   2   2   0   2   0   2   2   2   0   2   2   0   0   2   0   2   2   2   2   0   0   0   0   2   0   0   2   2   2   2   0   2   0   2   0   2   2   0   2   0   0   2   0   2   0   2   2   0   2   0   0   2   0   2   2   2   0   0   2   0   0   0   0   2   2   0   2   0   0   0   0   2   0   2   2   0   2   0   2   0   2   0   2   0   2   2   2   0   0   0   0   0   0   2   2   2   2   2   2   2   0   2   0   2   0   2   2   0   0   0   0   2   2   2   0   2   2   2   2   0   2   2   2   2   2   0   2   0   0   2   0   2   0   0   0   0   0   0   0   2   0   2   2   0   0   2   0   0   2   2   2   0   0   2   0   2   0   2   0   2   2   0   0   2   0   0   0   2   0   2   0   2   0   0   0   2   2   2   0   2   0   2   2   0   0   2   2   2   0   0   0   2
 MK-2-11                2   2   2   2   2   2   2   2   2   2   0   2   0   2   0   2   2   2   2   0   0   0   0   2   2   2   2   0   2   0   0   2   0   0   2   2   2   2   0   2   0   2   0   0   2   0   2   0   0   2   0   2   0   2   2   0   2   0   0   0   0   2   2   2   0   0   2   2   0   0   0   2   2   0   2   0   0   0   0   2   0   2   2   0   2   0   0   2   2   0   2   0   2   2   2   0   0   0   2   0   0   2   2   2   2   2   0   2   0   2   0   2   0   2   2   0   2   0   0   2   2   2   0   2   2   2   2   0   2   2   2   2   2   0   2   0   0   2   0   2   2   0   2   0   0   0   0   2   0   2   2   0   0   2   0   0   0   2   2   0   0   2   2   2   2   2   0   2   2   0   0   2   0   0   0   2   0   2   0   0   0   0   0   2   2   2   0   2   0   2   2   0   0   2   2   2   0   2   0   2
 MK-2-12                0   2   2   2   2   2   2   2   2   2   0   2   0   2   0   2   2   2   2   0   0   2   0   2   2   2   2   0   2   0   0   2   0   0   2   2   2   2   0   2   0   2   0   0   2   0   2   2   0   2   0   2   2   2   2   0   2   0   0   0   0   2   2   2   0   0   2   0   0   0   0   2   2   0   2   0   0   0   0   0   0   2   2   0   2   0   0   2   2   0   0   0   2   2   2   0   2   0   2   0   0   2   0   2   2   2   0   2   0   2   0   2   0   2   2   0   2   0   0   2   2   2   0   2   2   2   2   0   2   2   2   2   2   0   2   0   0   2   0   2   2   0   2   0   0   0   0   2   0   2   2   0   2   2   0   2   0   0   2   2   0   2   2   0   2   2   0   2   2   0   0   2   0   0   0   2   0   2   0   0   0   0   0   2   2   2   0   2   0   2   2   0   0   2   2   2   0   2   0   2
 MK-2-13                0   2   0   2   0   2   2   2   0   2   0   2   0   2   0   2   2   2   2   0   0   2   0   2   2   2   2   0   2   0   0   2   0   0   2   2   2   2   0   2   0   2   0   0   2   0   2   2   0   2   0   2   2   2   2   0   2   0   0   0   2   2   2   2   0   2   0   0   0   0   2   2   2   0   2   0   0   2   0   0   2   2   2   0   2   0   0   2   0   0   0   0   0   2   2   0   2   0   2   0   2   2   0   2   2   2   0   2   0   2   0   0   0   2   2   0   2   0   0   2   2   2   0   2   2   2   2   0   2   2   2   2   2   0   2   2   0   2   0   2   2   0   2   0   0   0   0   2   0   2   2   2   2   2   0   2   0   0   2   2   0   2   2   0   2   2   0   2   2   0   0   2   0   0   0   2   0   2   0   0   0   0   0   2   2   2   0   2   0   2   2   0   0   2   2   2   2   2   0   2
 MK-2-14                0   2   0   2   0   0   2   2   0   2   0   2   2   2   0   2   2   2   0   2   2   2   0   2   2   2   2   0   2   0   0   2   0   0   2   0   2   2   0   2   0   2   0   0   2   0   2   2   0   2   0   2   2   2   2   0   2   0   0   0   0   2   2   2   0   2   2   0   0   0   2   2   2   2   2   2   0   0   0   2   2   2   2   0   2   0   0   2   0   0   2   0   0   2   2   0   2   0   2   0   2   2   0   2   2   2   0   2   0   2   0   0   0   0   2   0   2   0   0   0   2   2   0   2   2   2   2   0   2   2   2   2   2   0   2   2   0   2   0   2   2   0   2   0   0   0   0   2   0   2   2   0   2   2   0   2   2   2   2   2   0   0   2   0   0   2   0   2   2   0   0   2   2   0   0   2   0   2   0   0   0   0   0   0   2   2   0   2   0   2   2   0   0   0   0   2   2   2   0   2
 MK-2-15                0   0   0   2   0   0   2   2   2   2   0   2   2   0   0   2   2   2   0   2   2   2   0   2   2   2   2   2   2   0   0   2   0   0   2   0   2   2   0   2   0   2   0   2   2   0   2   2   0   2   0   2   2   2   2   0   2   0   0   0   0   2   2   2   0   0   2   0   0   0   2   2   2   2   2   2   0   2   0   2   2   2   2   0   2   0   0   2   0   0   2   2   0   2   2   0   2   0   2   0   2   2   0   2   2   2   0   2   2   2   0   0   2   0   2   0   2   0   0   0   2   2   0   2   2   2   2   0   2   2   2   2   2   0   2   2   0   2   0   2   2   0   2   0   0   2   0   2   2   2   2   0   2   0   0   0   2   2   2   2   0   0   2   0   0   2   0   2   2   0   0   2   2   0   0   2   0   2   0   0   0   0   0   0   2   0   0   2   0   0   2   0   0   0   0   2   2   2   0   2
 MK-2-16                0   0   0   2   0   0   2   2   2   2   0   2   2   0   0   2   2   2   0   2   2   2   0   2   2   2   2   2   2   0   0   2   0   0   0   0   2   2   0   0   0   2   0   2   2   0   2   2   2   2   0   2   0   2   2   0   2   0   0   0   0   2   2   2   2   0   2   0   2   0   2   2   2   0   0   2   0   2   0   2   2   2   2   0   2   0   0   2   0   0   2   2   0   2   0   0   2   0   2   0   2   2   0   2   2   2   0   2   2   2   0   0   2   0   2   0   2   0   0   0   2   0   0   2   2   2   2   0   2   0   2   0   2   0   2   2   0   2   0   2   2   0   2   0   0   2   2   2   2   2   2   0   2   2   0   0   2   2   2   2   2   0   2   0   0   2   0   2   2   0   2   2   2   0   0   2   0   2   0   0   0   2   0   0   2   0   0   2   0   0   2   0   0   0   0   2   2   2   0   2
 MK-3-1                 2   2   2   2   2   2   0   0   0   0   0   2   0   0   0   0   0   0   0   2   2   2   0   0   2   2   0   2   2   0   0   2   2   2   2   0   0   0   0   0   0   0   0   0   0   0   0   2   2   2   0   2   2   2   2   2   2   2   2   2   2   0   2   0   0   0   0   0   0   2   0   0   0   0   0   0   0   0   0   0   0   2   2   0   2   0   2   2   2   0   2   2   2   0   0   0   0   2   0   0   2   0   2   2   0   2   2   2   2   2   0   2   0   0   2   0   0   2   2   0   0   2   2   0   2   2   0   2   0   0   2   2   2   2   0   2   0   0   2   2   2   2   0   0   0   2   0   2   0   2   0   2   2   2   0   2   0   2   0   2   0   2   2   0   2   0   2   2   0   0   2   2   2   2   2   0   0   2   0   2   0   2   0   2   0   2   0   2   2   2   0   2   0   2   2   0   0   2   0   0
 MK-3-2                 2   2   0   2   2   2   0   0   0   0   0   2   0   0   0   0   0   0   0   2   2   2   0   0   2   2   2   2   2   0   0   2   2   2   2   0   0   0   0   0   0   0   0   0   2   0   0   2   2   2   0   2   2   2   2   2   2   2   2   0   2   0   2   0   0   0   0   0   0   0   0   0   0   2   0   0   0   0   0   0   0   2   2   0   2   0   2   2   2   0   2   2   2   2   0   0   2   2   0   0   0   0   2   2   0   2   2   2   2   2   0   2   0   0   2   0   0   2   2   0   0   2   2   0   2   0   0   2   0   0   2   2   2   2   0   2   0   0   2   2   2   2   0   0   0   2   0   2   0   2   0   2   2   2   0   2   0   2   0   2   0   2   2   0   2   2   2   2   0   0   2   2   2   2   2   0   0   2   0   2   0   2   2   2   0   2   0   2   2   2   0   2   0   2   2   0   0   2   0   0
 MK-3-3                 2   2   0   2   2   2   0   0   0   0   2   2   0   0   0   0   0   0   0   2   2   2   0   0   2   2   2   2   0   0   0   2   2   2   2   0   0   0   0   0   0   0   0   0   2   0   0   2   2   2   2   2   2   2   2   2   2   2   2   0   2   0   2   0   0   2   0   0   2   0   0   0   0   2   0   0   0   0   0   0   0   2   2   0   2   0   2   2   2   0   2   2   2   2   0   0   2   2   2   2   0   0   2   2   0   2   2   2   2   2   0   2   0   0   2   2   0   2   2   0   0   2   2   0   0   0   0   2   2   2   2   2   2   2   0   2   0   0   2   2   2   2   0   2   0   2   0   2   0   2   0   2   2   2   0   2   0   2   0   2   0   2   2   0   2   2   2   2   0   2   0   2   2   2   2   0   0   2   0   2   2   2   2   2   0   2   0   2   2   2   0   2   0   0   2   0   0   2   0   0
 MK-3-4                 2   2   0   2   2   2   0   0   0   0   2   2   0   0   0   2   0   0   0   2   2   2   0   0   2   2   0   0   0   0   0   0   2   2   2   0   0   0   0   0   2   0   2   0   2   0   0   2   2   2   2   2   2   2   2   2   2   2   2   2   2   0   2   0   0   2   0   0   2   0   0   0   0   2   0   0   0   0   0   2   0   2   2   0   0   0   2   2   2   0   2   2   2   2   0   2   2   2   2   0   0   0   2   2   0   2   2   2   2   2   0   2   0   0   2   2   0   2   0   0   0   0   2   0   0   0   0   2   2   2   2   2   2   2   0   0   0   0   2   2   2   0   0   2   0   2   0   2   0   2   0   2   2   2   0   2   0   2   0   2   2   2   2   0   2   2   2   2   0   2   0   2   0   2   2   0   2   2   0   2   2   2   2   2   0   2   0   2   2   0   0   2   0   0   2   0   0   0   0   0
 MK-3-5                 2   2   0   2   2   2   0   0   0   0   2   2   0   2   0   2   0   0   0   0   2   2   0   0   2   2   0   0   0   0   0   0   2   2   2   0   0   0   0   0   2   0   2   0   2   0   0   0   2   2   2   0   2   2   2   2   2   2   2   2   2   0   2   0   0   2   0   0   0   0   0   0   0   2   0   2   0   0   0   2   0   2   2   0   0   0   2   2   2   0   2   0   2   2   0   2   2   0   2   0   0   0   2   2   0   0   2   2   2   2   0   2   0   0   2   2   0   2   0   0   0   0   0   0   0   0   0   2   2   2   2   2   2   2   0   0   0   0   2   0   0   0   0   2   0   2   0   2   0   2   0   2   2   2   0   2   0   2   0   0   2   2   2   0   2   2   2   2   0   2   0   2   0   2   2   0   2   2   2   2   2   2   2   2   0   2   2   2   2   0   0   2   2   0   0   0   0   0   0   0
 MK-3-6                 2   2   0   2   2   2   0   0   0   0   2   0   0   2   0   2   2   0   0   0   2   2   0   0   0   0   0   0   0   0   0   0   2   2   2   0   0   0   0   0   2   0   0   0   2   0   0   0   2   2   2   0   2   2   2   0   2   2   2   2   2   0   2   0   0   2   0   0   0   0   0   0   0   2   0   2   0   0   0   2   0   2   2   0   0   2   2   2   2   0   0   0   2   2   0   2   0   2   2   2   2   0   2   2   0   0   2   2   2   2   0   2   2   0   2   2   0   2   0   0   0   0   0   0   0   2   0   2   2   2   2   2   2   2   0   0   0   0   2   0   0   0   0   2   2   2   0   2   0   2   0   2   2   2   0   2   0   2   0   2   2   2   2   0   2   2   2   2   0   2   0   2   0   2   2   0   2   2   2   2   2   2   2   2   0   2   0   2   2   0   0   2   2   0   0   0   2   0   0   0
 MK-3-7                 2   2   0   2   2   2   0   0   0   0   2   0   2   2   0   2   2   0   0   0   0   0   2   0   0   0   0   0   0   0   0   0   2   2   2   0   0   0   0   0   2   0   0   0   2   0   0   0   2   2   2   0   2   2   2   0   2   2   2   2   0   0   2   0   0   2   0   0   0   0   0   0   0   2   0   2   0   2   0   2   0   2   2   0   0   2   2   2   2   0   0   0   2   2   0   2   2   2   2   2   2   0   2   2   0   2   2   2   2   2   2   2   2   0   2   2   0   2   0   0   0   0   0   0   0   2   0   2   2   2   2   2   2   2   0   0   0   2   2   2   0   0   0   2   2   2   0   2   0   2   0   2   2   2   0   2   0   2   0   2   2   2   0   0   2   0   2   2   2   2   0   2   0   2   2   0   2   2   2   2   2   2   2   2   0   2   0   2   2   0   0   2   2   0   2   0   2   2   0   2
 MK-3-8                 2   2   0   2   2   2   0   0   0   0   2   0   2   2   0   2   2   0   0   0   0   0   2   0   0   0   0   0   0   0   0   2   2   2   2   0   0   0   2   0   2   0   0   0   2   0   0   0   2   2   2   0   2   2   2   2   2   2   2   2   0   0   2   0   0   2   0   0   0   0   0   2   0   2   0   2   0   2   0   2   0   2   2   0   2   2   2   2   2   0   0   0   2   2   0   2   2   2   2   2   2   0   0   2   0   2   2   2   2   2   2   2   2   0   2   2   0   2   0   0   0   0   0   0   0   2   0   2   2   2   2   0   2   2   0   0   0   2   2   2   0   0   0   2   2   2   0   2   0   2   0   2   2   2   0   2   0   2   0   2   2   2   2   0   2   0   2   2   2   0   0   2   0   2   2   0   2   2   0   2   2   2   2   2   0   2   0   2   2   0   2   2   2   0   2   0   2   2   0   2
 MK-3-9                 2   2   0   2   2   2   0   0   0   0   2   0   2   2   0   2   2   0   0   0   0   0   2   0   0   0   2   0   0   0   0   2   2   2   2   0   0   0   2   2   2   0   0   0   2   2   0   0   0   2   0   0   2   2   2   2   0   2   2   2   0   0   2   2   0   2   0   0   2   0   0   2   0   2   0   2   0   2   0   2   0   2   2   0   2   2   2   2   2   0   0   0   2   2   0   2   2   2   2   2   2   0   2   2   0   2   2   2   2   2   2   2   2   0   2   2   0   2   0   0   0   0   0   0   0   2   0   2   2   2   2   0   2   2   0   2   0   2   2   2   0   0   0   2   2   2   0   2   0   2   0   2   0   2   0   2   0   2   0   2   2   2   2   0   2   0   2   2   2   0   0   2   0   2   2   0   2   0   0   2   2   2   2   2   0   2   0   2   2   0   2   2   2   0   0   0   2   2   0   2
 MK-3-10                2   2   2   2   2   2   0   0   0   0   2   0   2   2   0   2   2   0   0   0   0   0   2   2   0   0   0   0   2   0   0   2   2   2   2   0   0   0   2   2   2   0   2   0   2   2   0   0   2   2   0   0   2   2   2   2   0   2   2   0   0   0   2   2   0   2   0   0   0   0   0   2   2   2   0   2   0   0   0   2   0   2   0   2   2   0   2   2   2   0   0   0   2   2   0   2   2   2   2   2   2   0   2   2   0   2   2   2   0   2   0   2   2   0   2   2   0   2   0   0   0   0   0   0   0   0   2   2   0   2   0   0   2   2   0   2   0   2   2   2   0   0   0   0   2   2   0   2   0   2   0   2   0   2   0   2   0   2   0   0   2   2   2   0   2   0   2   2   2   0   0   2   0   2   2   0   2   0   0   2   2   2   2   2   0   2   0   2   2   0   2   2   0   0   0   0   2   0   0   2
 MK-3-11                2   2   2   2   2   2   2   0   0   0   2   0   2   2   0   2   0   0   0   0   0   0   2   2   0   0   0   0   2   0   0   2   2   2   2   0   0   0   2   2   2   0   0   0   2   2   0   0   2   2   0   0   2   2   0   2   0   2   2   0   0   0   2   2   0   2   0   0   0   0   0   0   2   2   0   2   0   0   0   2   0   2   0   2   2   0   2   0   2   0   0   0   2   2   0   2   2   2   0   2   2   0   0   2   0   2   2   2   0   2   0   2   2   0   2   0   0   2   0   0   0   0   0   0   0   0   2   2   0   2   0   0   2   2   0   2   0   2   2   2   0   0   2   0   2   2   0   2   2   2   0   2   0   2   0   2   0   2   0   0   2   2   2   0   0   0   2   2   2   2   0   2   0   2   2   0   2   0   0   2   2   2   0   2   0   2   0   2   2   0   2   2   0   0   0   0   2   0   0   2
 MK-3-12                2   2   2   2   2   2   2   0   0   0   2   0   2   2   0   2   0   0   2   0   0   0   2   2   0   0   0   0   2   0   0   2   2   2   2   0   0   0   2   2   2   0   0   2   2   2   0   0   0   2   0   0   2   2   2   2   0   2   2   0   0   0   2   0   0   2   0   0   0   0   0   0   2   2   0   2   0   0   0   2   0   2   0   2   2   0   2   0   2   0   0   0   2   2   0   2   0   2   0   2   0   0   0   2   0   2   0   2   0   2   0   2   2   0   2   0   0   2   0   0   0   2   0   0   0   0   2   2   0   2   0   0   2   0   0   2   0   2   2   2   0   0   2   0   2   2   0   2   2   2   0   2   2   2   0   2   0   2   0   0   2   2   2   0   0   0   2   2   2   2   0   2   0   2   2   0   2   0   0   2   2   2   0   2   2   2   0   2   2   0   2   2   0   0   0   0   2   2   0   2
 MK-3-13                2   2   0   2   2   2   2   0   0   0   2   0   2   2   0   2   0   0   2   0   0   0   0   2   0   0   0   0   2   0   0   2   2   2   2   0   0   0   2   2   2   0   0   2   2   0   0   0   0   2   0   0   2   2   2   2   0   2   2   0   2   0   2   0   0   2   0   0   0   0   0   0   2   2   0   2   0   0   0   2   0   2   0   2   2   0   2   0   0   0   0   0   2   2   0   2   0   2   0   2   0   0   0   2   0   2   0   2   2   2   0   2   2   0   2   0   0   2   0   2   0   0   0   0   0   0   2   0   0   0   0   2   2   0   0   2   0   2   2   2   0   0   2   0   0   2   2   2   2   2   0   2   2   2   0   2   0   2   2   0   2   2   2   0   0   0   2   2   2   2   0   0   0   2   2   0   2   0   0   2   2   2   0   2   2   2   0   0   2   0   2   2   0   0   0   0   2   2   0   2
 MK-3-14                2   2   0   0   2   2   2   0   0   0   2   0   2   0   0   2   0   0   2   0   0   0   0   2   0   0   0   2   2   0   0   2   2   2   2   0   2   2   2   2   2   2   0   0   2   0   0   0   0   0   0   0   2   2   2   2   0   2   2   0   2   0   2   2   0   2   0   0   0   0   0   0   2   2   2   2   2   0   0   2   0   2   0   2   2   0   2   0   0   0   0   0   2   2   0   2   0   2   0   2   0   0   0   2   0   2   0   2   2   2   0   2   2   2   0   0   0   0   0   2   0   0   0   0   0   0   2   0   0   0   0   2   2   0   0   2   0   2   2   2   0   0   2   0   0   2   2   0   2   2   0   2   2   0   0   2   0   2   2   0   2   2   2   0   0   0   2   0   0   2   2   0   0   2   2   0   2   0   0   2   2   2   0   2   2   2   0   0   2   0   2   2   0   0   0   0   2   2   0   2
 MK-3-15                0   2   0   2   2   2   2   0   0   0   0   0   2   0   0   2   0   0   2   0   0   0   0   2   0   0   0   2   2   0   0   2   2   2   2   0   2   2   2   2   2   2   0   0   2   0   0   0   0   0   0   0   2   2   2   2   0   2   2   0   2   0   2   0   0   2   0   2   0   0   0   0   2   2   0   2   2   0   0   2   0   2   0   0   2   0   2   0   0   0   0   0   2   2   0   2   0   2   0   2   0   0   0   2   0   2   0   2   2   2   0   2   2   2   0   0   0   0   0   2   0   0   0   0   0   0   2   0   0   0   0   2   2   0   0   0   0   2   2   0   0   0   2   0   0   2   0   0   2   2   0   0   2   0   0   2   0   2   2   2   2   2   0   0   2   0   2   0   0   2   2   0   2   2   2   0   2   0   2   2   0   2   0   2   2   0   0   0   2   0   2   2   0   0   0   0   2   2   0   2
 MK-3-16                0   2   0   2   2   2   0   0   0   0   0   0   2   0   0   2   0   0   2   0   2   2   0   2   0   0   0   2   2   0   0   2   2   2   0   0   2   2   2   2   2   2   0   0   2   0   0   0   0   0   2   2   2   2   0   2   0   2   2   2   2   0   2   0   2   2   0   2   0   0   0   0   2   2   0   2   0   0   0   2   0   2   0   0   2   0   2   0   0   0   0   2   2   0   0   2   0   2   0   2   0   0   0   2   0   2   0   2   2   2   0   2   2   2   0   0   0   0   0   2   0   0   0   0   0   0   2   0   0   0   0   2   2   0   0   0   2   2   2   0   0   0   2   2   0   2   0   0   2   2   0   0   2   0   0   2   0   2   2   2   2   2   0   0   0   0   2   0   0   2   2   0   2   2   2   0   0   0   2   2   2   2   0   2   2   2   0   0   0   0   2   2   0   0   0   0   2   2   0   2
 MK-4-1                 0   2   2   0   2   0   2   2   0   0   2   2   0   2   2   2   2   0   2   0   2   2   0   2   2   0   0   2   2   2   2   2   0   0   2   0   0   2   0   0   2   0   2   0   0   0   0   0   2   2   0   2   2   2   2   2   0   0   0   0   0   0   2   0   0   2   2   2   2   0   0   2   2   2   2   2   2   2   2   0   2   0   2   0   0   2   0   0   0   2   0   0   0   2   0   0   2   2   2   0   2   2   0   0   0   2   2   0   0   2   0   2   2   0   2   0   0   2   0   0   2   0   0   2   2   0   0   2   2   2   0   0   0   2   2   0   0   2   2   2   0   0   2   0   0   2   0   2   0   0   2   2   2   2   0   2   0   2   0   2   0   0   0   2   0   0   0   0   2   2   2   0   0   0   2   2   2   0   0   0   2   2   2   2   2   0   0   2   2   2   0   2   2   0   0   2   2   2   0   2
 MK-4-2                 0   0   2   0   2   0   0   2   0   0   2   2   0   2   0   2   0   0   2   0   2   2   0   2   2   0   2   2   2   2   2   2   0   0   2   0   0   2   0   0   2   0   2   0   0   0   0   0   0   2   0   2   0   2   2   2   0   0   0   0   0   0   2   0   0   2   0   2   2   0   0   2   2   2   2   0   2   2   0   0   2   0   2   0   0   2   0   0   0   2   2   0   0   2   2   0   2   0   2   0   2   2   0   0   0   2   2   2   2   2   0   2   2   0   2   0   0   2   0   0   2   0   0   2   0   0   0   2   2   2   2   0   0   2   2   0   0   0   2   2   0   0   2   0   0   2   0   2   0   0   2   0   2   2   0   2   0   2   0   2   0   0   0   0   0   0   0   0   0   2   2   0   0   0   2   0   2   0   0   0   2   2   2   2   2   0   0   0   2   2   0   2   2   0   0   0   2   2   0   2
 MK-4-3                 0   0   2   0   2   0   0   2   0   0   0   2   0   2   0   2   0   0   2   2   2   2   0   2   0   0   2   2   2   2   2   2   0   0   2   0   0   2   2   0   2   0   2   0   0   0   0   0   0   0   0   2   0   2   2   2   0   0   0   0   2   0   2   0   0   0   0   0   2   0   0   2   2   2   0   0   2   2   0   0   2   0   2   0   0   2   0   0   0   2   2   0   0   2   2   0   2   0   2   0   2   2   0   2   0   2   2   2   2   2   0   2   2   0   2   0   2   2   0   0   2   2   0   2   0   0   0   2   2   2   2   0   0   0   2   0   0   0   2   0   0   0   2   2   0   2   0   2   0   0   2   0   2   2   0   2   0   0   0   2   0   0   2   0   0   0   0   0   0   2   0   0   0   0   2   0   2   0   0   0   2   2   2   2   2   0   0   0   2   2   0   2   2   0   0   2   2   2   2   0
 MK-4-4                 0   0   2   0   0   0   0   0   0   0   0   0   0   2   0   2   0   0   2   2   2   2   0   2   0   0   2   0   2   2   2   2   0   2   2   0   0   2   0   0   2   0   2   0   0   2   0   2   0   0   0   2   0   2   2   2   0   0   0   0   2   0   2   0   0   0   0   0   2   0   0   2   2   2   0   0   2   2   2   0   2   0   2   0   0   2   0   0   0   2   2   0   0   2   2   0   2   0   2   0   2   2   0   2   0   2   0   2   0   2   0   2   2   0   2   0   2   2   0   0   2   2   0   0   0   0   0   2   2   2   2   0   0   0   2   0   0   0   2   0   0   0   2   2   0   2   0   2   0   0   2   0   2   2   0   2   0   0   0   2   0   0   2   0   0   2   0   0   0   2   0   0   0   2   2   0   2   0   0   0   2   2   2   2   2   0   0   0   2   2   0   2   2   0   0   2   2   2   2   0
 MK-4-5                 0   0   2   0   0   0   0   0   0   0   0   2   0   2   0   2   2   0   2   2   2   2   0   2   2   0   2   0   2   2   0   2   0   2   2   2   0   2   0   0   2   0   2   2   0   2   0   2   0   0   0   0   0   2   2   2   2   0   0   0   2   0   2   0   0   0   0   0   2   0   0   2   2   2   0   0   2   2   0   0   2   0   2   2   0   2   0   0   0   2   0   0   0   2   2   0   2   0   2   0   2   2   0   0   0   2   0   2   0   2   0   2   2   0   0   0   2   2   0   0   2   2   0   0   0   0   0   2   2   2   2   2   0   0   2   0   0   0   2   0   0   0   2   2   0   2   0   2   0   0   2   0   2   2   0   2   0   0   0   2   0   0   2   0   0   2   0   0   0   2   0   0   0   2   2   0   2   0   0   0   2   2   2   2   2   0   0   0   2   2   0   0   2   0   0   2   2   2   2   0
 MK-4-6                 0   0   2   0   0   0   0   0   2   2   0   2   0   0   0   2   2   0   2   2   2   2   0   2   2   0   2   0   2   2   0   2   0   2   2   2   0   2   0   0   2   0   2   2   2   2   0   2   2   0   0   0   0   2   2   2   0   0   0   0   0   0   2   0   0   0   0   0   2   0   0   2   0   2   0   0   2   2   0   0   2   0   2   2   0   2   0   0   0   2   0   0   2   2   2   0   2   0   2   0   2   2   0   2   0   2   0   2   0   2   2   2   2   0   0   0   2   2   0   0   2   2   0   0   0   0   0   0   2   2   2   2   0   0   2   0   0   0   2   0   0   0   2   2   0   2   0   2   0   0   2   0   2   0   0   2   0   0   0   2   0   0   2   2   0   2   0   0   0   2   0   0   0   2   2   0   2   0   0   0   2   2   2   2   2   0   0   0   2   2   2   0   2   0   0   2   2   2   2   0
 MK-4-7                 0   0   2   0   0   0   0   0   2   0   0   0   0   0   0   2   2   0   2   2   2   2   0   2   2   0   2   0   2   2   0   2   0   2   2   2   0   2   0   0   2   0   2   2   2   2   0   2   2   0   0   0   0   2   2   2   0   0   0   0   0   2   2   0   0   0   0   0   2   0   0   2   0   2   0   0   2   2   0   0   2   0   2   2   0   2   0   0   0   0   2   0   2   2   2   0   2   0   2   0   2   2   0   2   0   2   0   2   0   2   2   2   2   0   0   0   2   2   0   0   2   2   2   0   0   0   0   0   2   2   2   2   0   0   2   0   0   0   2   0   0   0   2   2   0   2   0   2   0   0   2   2   0   0   0   0   0   0   0   2   0   0   2   2   0   2   0   2   0   2   0   0   0   2   2   0   2   0   0   0   2   2   2   0   2   0   0   0   2   2   2   0   2   0   0   2   0   2   2   0
 MK-4-8                 0   0   2   0   0   2   0   0   2   0   0   0   2   0   0   2   2   0   2   2   2   2   0   0   0   0   2   0   2   2   0   2   0   2   2   2   0   2   0   0   2   0   2   2   2   0   0   2   2   0   0   0   0   2   2   2   2   0   0   0   0   2   2   0   0   2   0   0   2   0   0   2   0   2   0   0   2   2   0   0   2   0   0   2   0   0   0   2   0   0   0   0   2   2   2   0   2   0   2   0   2   2   0   2   0   2   0   2   0   2   2   2   2   0   0   0   2   2   0   0   2   2   2   0   0   0   0   0   2   2   2   2   0   0   2   0   0   0   0   0   0   0   2   2   0   2   0   0   0   0   2   2   0   0   0   0   0   0   0   2   0   0   2   2   0   2   0   2   0   2   0   0   0   2   0   0   2   0   0   0   2   2   2   0   0   0   0   2   2   0   2   0   2   0   0   2   0   2   2   0
 MK-4-9                 0   0   2   0   0   2   0   0   0   0   0   0   2   0   0   2   2   0   2   2   0   2   0   0   0   0   2   0   2   2   2   2   0   2   2   2   0   2   0   0   0   0   0   2   2   0   0   2   2   0   0   0   0   2   2   2   2   0   0   0   0   2   2   2   0   2   0   0   2   0   0   2   0   2   2   0   2   2   0   0   2   0   0   2   0   0   2   2   0   0   0   0   2   2   0   2   2   0   0   2   2   2   0   2   2   2   0   2   0   2   2   2   2   0   0   0   2   2   0   0   2   2   2   0   0   0   0   0   2   2   2   2   0   0   2   0   0   0   0   0   0   0   2   2   0   2   0   0   0   0   2   2   0   2   0   0   0   0   0   2   0   0   2   2   0   2   0   2   0   2   0   0   0   2   0   0   2   0   2   0   2   2   2   0   0   2   0   2   2   0   2   0   0   0   0   2   0   2   2   0
 MK-4-10                0   0   2   0   0   2   0   2   0   0   0   0   0   0   2   2   2   0   2   0   0   2   0   2   0   0   2   2   2   2   2   2   0   2   2   2   0   2   0   0   0   0   0   2   2   0   0   2   2   0   0   0   2   2   0   2   2   0   0   0   0   2   0   2   0   2   2   0   2   0   0   2   0   2   2   0   2   2   2   0   2   0   0   2   2   0   2   2   0   0   0   2   2   2   0   2   0   0   0   2   2   2   0   2   2   2   2   2   0   2   2   2   2   0   2   0   2   2   0   0   2   2   2   0   0   0   0   0   2   2   2   2   0   0   2   2   2   0   0   0   0   0   2   2   0   2   0   0   0   2   0   2   2   2   0   0   0   0   0   2   0   2   2   2   0   2   0   2   0   2   0   2   0   2   0   0   2   0   2   0   2   2   2   0   0   2   0   2   2   0   0   2   0   0   0   2   0   2   2   0
 MK-4-11                0   0   2   0   0   2   0   2   2   2   0   0   0   0   2   0   2   0   2   0   2   2   0   2   0   0   2   2   2   2   2   2   0   2   0   0   0   2   0   0   0   0   0   2   2   0   0   2   2   0   0   2   2   0   0   2   2   0   0   0   0   2   2   2   0   2   2   0   2   0   2   2   0   2   2   2   2   0   2   0   2   0   0   2   2   2   2   2   0   0   0   2   2   2   0   2   0   0   0   2   0   2   0   2   2   2   2   2   0   2   2   2   2   0   2   0   2   2   0   0   2   2   2   0   0   0   0   0   0   2   2   2   0   0   2   2   2   0   0   0   2   0   2   2   0   2   0   0   0   2   0   2   2   2   0   0   0   0   0   0   0   2   2   2   0   2   0   2   0   0   0   2   0   2   0   0   2   0   2   0   2   2   2   2   0   2   0   2   2   0   0   2   0   2   0   2   0   2   2   0
 MK-4-12                2   0   2   0   0   2   0   0   2   0   0   0   0   0   2   0   2   0   2   0   0   2   0   2   0   0   2   2   2   2   2   2   0   2   0   0   0   2   0   0   0   0   0   2   0   0   0   2   2   0   0   2   2   0   0   2   2   0   0   0   2   2   2   2   0   2   2   0   2   0   0   2   0   2   2   2   2   0   0   0   0   0   0   0   2   2   2   2   0   0   0   2   2   2   0   2   0   0   0   0   0   2   0   2   2   2   2   2   0   2   2   2   2   2   2   0   2   2   0   0   2   0   2   0   0   0   0   0   0   2   2   0   0   0   2   2   2   0   0   0   0   0   2   2   0   2   0   0   0   2   0   2   2   2   0   0   2   0   0   0   0   2   2   2   0   2   0   2   0   0   0   2   0   2   0   0   2   0   2   0   2   2   0   2   0   2   0   2   2   0   0   2   2   2   0   2   0   2   2   0
 MK-4-13                2   0   2   2   0   2   0   0   2   0   0   0   0   0   2   0   2   2   2   0   2   2   0   2   2   0   2   0   0   2   2   2   0   2   0   0   2   2   0   0   0   2   0   2   0   0   0   2   0   0   0   0   2   0   0   2   2   0   0   0   2   2   2   2   0   2   2   0   2   0   0   2   0   2   2   2   2   0   0   0   0   0   0   2   2   2   2   2   0   0   0   2   2   2   0   2   0   0   0   0   0   0   2   2   2   2   2   2   0   2   2   2   0   2   2   0   2   0   0   0   2   0   2   0   0   0   0   2   0   2   2   0   0   0   2   2   2   0   0   0   0   0   2   0   0   2   0   0   0   2   0   2   2   2   0   2   2   0   0   0   0   2   2   2   0   0   0   2   2   0   0   2   0   2   0   0   2   0   2   0   2   2   0   2   0   2   0   2   2   0   0   2   2   0   0   0   0   2   2   0
 MK-4-14                2   0   2   2   0   2   0   0   2   0   0   0   2   0   2   0   2   2   2   0   2   2   0   2   2   0   2   0   0   2   2   2   0   2   2   0   2   2   0   0   0   2   0   2   0   0   0   2   0   0   0   0   2   0   0   2   2   0   0   0   2   2   2   2   0   0   2   2   2   0   0   2   0   0   2   2   2   0   0   0   0   0   0   2   2   2   2   2   0   0   0   2   2   2   0   2   0   0   0   0   2   0   2   2   2   2   2   2   0   2   2   2   0   2   2   0   2   2   0   2   2   0   2   2   0   0   0   2   0   2   2   0   0   0   2   2   2   0   0   0   0   2   2   0   0   0   0   0   0   2   0   2   2   2   0   2   2   0   0   0   0   2   2   2   0   0   0   2   2   0   0   2   0   2   0   0   2   2   2   0   0   2   0   2   0   2   0   2   2   0   0   0   2   0   0   0   0   0   0   0
 MK-4-15                2   2   2   2   0   2   0   0   2   0   0   0   2   0   2   0   2   2   2   0   2   0   0   2   2   0   0   0   2   2   2   2   0   2   2   0   2   0   0   2   0   0   2   0   0   0   0   2   0   0   0   0   2   0   0   2   2   0   0   0   2   2   2   2   0   0   2   2   2   0   0   2   0   0   2   2   2   0   0   0   0   0   0   2   2   2   2   2   0   0   0   2   2   2   0   2   0   0   0   0   2   0   2   2   2   2   2   2   0   2   2   2   0   2   2   2   2   2   0   2   2   0   2   2   0   0   0   2   2   2   2   0   0   0   2   2   2   0   0   0   0   2   2   0   0   0   0   0   0   2   0   2   2   2   0   0   2   0   0   0   0   0   0   2   0   0   0   2   2   0   0   2   0   2   0   0   2   2   2   2   0   2   2   0   0   0   0   2   2   0   0   0   2   0   0   0   0   2   0   2
 MK-4-16                2   0   2   2   0   2   0   2   2   0   0   0   2   0   2   0   2   2   2   0   2   0   0   2   2   0   0   0   2   0   2   2   0   2   2   0   2   0   0   2   0   0   2   0   0   0   0   0   0   0   0   0   2   0   0   2   2   0   2   0   2   2   2   2   0   0   0   2   0   0   0   2   0   0   2   2   2   0   0   0   0   2   0   2   2   2   2   2   0   0   0   0   2   2   0   2   0   0   0   0   2   0   2   2   2   2   2   2   0   2   2   2   0   2   0   2   2   2   2   0   2   0   2   0   2   0   0   2   0   2   0   2   0   0   2   2   2   0   2   0   0   2   0   0   0   2   0   0   0   0   0   2   2   2   0   0   2   2   0   0   0   2   0   2   0   2   0   2   2   2   0   2   0   2   0   0   2   2   2   2   0   2   2   0   0   0   2   0   2   0   2   0   2   0   0   0   0   2   0   0
 MK-5-1                 0   2   2   2   2   2   2   0   2   0   2   2   0   2   0   0   2   2   2   2   0   0   2   0   2   2   0   0   2   0   0   2   0   2   2   0   2   0   2   2   2   0   0   2   2   0   2   0   2   2   2   2   0   0   0   2   2   0   2   2   0   2   2   2   0   0   0   2   2   2   0   2   2   0   0   2   0   0   0   0   2   0   2   2   2   0   2   0   2   0   0   0   0   2   2   0   0   2   0   2   2   0   2   0   2   2   0   2   0   0   2   2   2   0   2   0   2   0   0   0   2   0   2   0   2   2   0   0   2   0   0   0   0   2   0   0   2   2   0   0   0   0   0   2   0   2   0   2   2   2   0   0   2   2   2   2   0   0   2   0   0   0   0   0   0   2   2   0   2   2   2   0   2   0   2   0   2   2   0   2   2   2   0   2   2   2   0   2   0   2   2   2   2   2   2   0   2   2   2   0
 MK-5-2                 0   2   2   2   0   2   2   0   2   0   2   2   0   2   0   0   2   0   2   2   0   2   2   0   0   2   0   0   2   0   0   2   0   2   2   2   2   0   2   0   2   0   0   2   2   0   2   0   2   0   2   2   0   0   0   2   0   0   2   2   2   2   2   2   0   2   0   2   0   2   0   2   2   0   0   2   0   0   0   0   0   0   2   2   0   0   2   0   0   0   0   0   0   2   2   0   0   2   0   2   2   0   2   0   2   2   0   2   0   0   2   2   0   0   2   0   2   0   0   0   0   0   0   0   2   2   0   0   2   0   0   0   0   2   0   0   2   2   0   2   2   0   0   2   0   0   0   2   2   2   0   0   2   2   2   2   0   0   0   0   0   0   0   0   0   2   2   0   2   2   2   0   2   2   2   0   2   2   0   2   2   2   0   2   2   0   0   2   0   2   2   2   2   2   2   0   2   2   2   0
 MK-5-3                 0   2   2   2   0   2   2   0   0   0   2   0   0   2   2   0   2   0   2   2   0   0   2   0   0   2   0   0   2   2   0   2   0   2   2   2   2   0   2   0   2   0   0   2   2   0   2   0   2   2   2   2   0   0   0   2   0   0   2   2   0   2   2   2   0   2   0   2   0   2   0   2   2   0   0   2   0   0   2   0   0   0   2   0   0   0   2   0   0   0   0   0   0   2   2   0   0   2   0   0   2   0   2   0   2   2   0   2   2   0   2   2   0   0   2   0   0   0   0   2   0   0   0   0   2   2   0   0   2   0   0   2   0   2   0   0   2   2   0   2   0   0   0   2   0   0   0   0   2   2   0   2   0   2   2   2   0   0   2   0   0   0   2   0   2   2   2   0   2   0   2   0   2   2   2   2   2   2   0   2   2   2   0   2   2   0   0   2   0   2   2   2   2   2   2   0   2   2   2   0
 MK-5-4                 0   2   2   2   0   2   2   0   2   0   2   0   0   2   2   0   2   0   2   2   0   0   2   0   0   2   0   0   2   2   0   2   0   2   2   2   2   0   2   0   2   0   0   2   2   0   2   0   2   2   0   2   0   0   0   2   0   0   2   0   0   2   2   0   0   2   0   2   0   2   0   2   2   0   0   2   0   0   2   0   0   0   2   0   0   0   2   0   2   0   0   0   0   2   0   0   0   2   0   0   2   0   2   0   2   2   0   2   2   0   2   0   0   0   2   0   0   2   0   2   0   0   0   0   2   2   0   0   2   0   0   2   0   2   0   0   2   2   0   2   2   0   0   2   0   0   0   0   2   2   2   2   0   2   2   2   0   0   2   0   0   0   2   0   2   2   2   0   2   0   2   0   2   2   2   2   2   2   0   2   2   2   0   2   0   0   0   2   0   2   2   2   2   2   2   0   0   2   2   0
 MK-5-5                 0   0   2   2   0   2   2   0   2   0   2   0   0   2   2   0   2   0   2   2   0   0   0   2   0   2   0   0   2   2   0   2   0   2   2   2   2   0   2   2   2   0   0   0   2   0   0   0   2   2   0   2   0   0   0   2   2   0   2   0   0   2   0   0   0   2   0   0   0   2   0   2   2   2   0   2   2   0   2   0   2   0   2   0   0   0   2   0   2   0   0   0   0   2   0   0   0   2   0   0   2   0   2   0   2   2   0   2   2   0   2   0   0   0   2   2   2   2   0   0   0   0   0   2   2   2   2   0   2   0   0   2   0   2   0   0   2   2   0   2   2   0   0   2   0   0   2   0   2   2   2   2   0   2   2   2   0   0   2   0   0   2   2   0   2   2   2   0   2   0   2   0   2   2   2   0   2   2   0   2   2   0   0   2   2   2   0   2   2   2   2   2   2   2   0   2   0   2   0   0
 MK-5-6                 0   0   2   0   0   2   2   0   2   0   2   0   0   0   2   0   2   0   2   2   0   0   0   0   0   2   0   0   0   2   2   2   0   2   2   2   2   0   0   2   2   0   0   0   2   0   0   0   2   2   0   0   0   0   2   2   2   0   0   2   0   2   0   0   0   2   0   0   0   2   0   2   2   2   0   2   2   0   2   0   2   0   2   0   0   0   2   0   2   0   0   0   0   2   2   0   0   2   0   0   2   0   2   0   2   2   0   2   2   0   2   0   0   0   2   2   2   2   0   0   0   0   0   2   2   2   2   0   0   2   0   2   0   2   0   0   2   2   2   2   2   0   0   2   0   0   2   0   2   0   2   2   0   0   0   2   0   0   2   0   2   2   2   0   2   2   2   0   0   0   2   0   2   0   2   0   2   2   0   0   2   0   2   2   2   2   0   2   2   2   2   2   2   2   0   2   0   0   0   0
 MK-5-7                 0   0   2   0   0   2   2   0   2   0   2   0   0   0   2   0   2   2   2   2   0   0   0   0   0   2   0   2   0   2   2   2   0   2   2   2   0   0   0   2   2   0   0   0   2   0   0   0   2   2   0   0   0   0   2   2   0   0   2   2   0   2   0   0   0   0   0   0   0   2   0   2   2   2   0   2   2   2   2   0   2   0   2   2   0   0   0   0   2   0   0   0   0   2   2   0   0   2   0   2   2   0   0   0   0   2   2   2   2   2   2   0   0   0   2   2   2   2   0   0   0   2   0   0   2   2   2   0   0   2   0   2   0   2   0   0   2   2   2   2   2   2   0   2   0   0   2   0   2   0   2   2   0   0   0   2   0   0   2   0   2   2   2   0   2   2   2   0   0   0   2   0   2   0   0   0   2   2   0   0   2   0   2   2   2   2   0   2   2   2   2   0   0   2   0   2   0   0   0   0
 MK-5-8                 0   2   2   0   0   2   2   0   2   0   2   0   0   0   2   0   2   2   2   2   0   0   0   0   0   2   0   2   0   2   0   2   0   2   2   2   0   0   0   2   2   0   0   2   2   0   0   0   2   2   0   0   0   2   2   2   0   0   2   2   0   2   0   0   0   0   0   0   0   0   0   2   2   2   0   2   2   0   2   0   0   0   2   2   0   0   2   0   0   0   0   0   0   0   2   0   0   2   0   2   2   0   0   0   0   2   2   2   2   2   2   0   0   0   2   2   2   2   0   0   2   2   0   0   2   2   2   0   0   2   2   2   0   2   0   0   2   2   2   2   2   2   0   2   0   0   0   0   2   0   2   0   0   0   0   2   0   0   2   0   2   2   2   2   2   2   2   0   0   0   2   0   2   0   0   2   2   2   0   0   2   0   2   2   2   2   0   2   2   2   2   0   0   2   0   2   0   0   0   0
 MK-5-9                 0   2   2   0   0   0   0   0   2   0   2   0   0   0   2   0   2   2   2   2   0   0   0   0   0   0   2   2   0   2   0   2   0   2   2   2   2   0   2   2   2   0   0   2   2   0   2   0   2   2   0   2   0   2   2   2   0   0   2   2   0   0   2   0   0   0   0   0   2   0   2   2   2   2   0   2   2   0   2   0   0   0   2   2   0   0   0   2   0   0   0   0   0   0   2   0   0   2   0   2   0   0   0   0   2   2   2   2   2   2   2   0   2   0   2   2   2   0   0   0   2   0   0   0   2   2   2   0   0   2   2   0   0   2   0   2   2   2   2   2   0   2   0   2   0   0   0   0   2   0   2   0   0   0   0   2   0   0   2   2   2   2   2   2   2   2   2   0   0   0   2   0   2   0   0   0   2   2   0   0   2   0   2   2   2   2   0   0   2   2   2   0   0   0   0   2   0   0   0   0
 MK-5-10                0   2   0   0   0   0   0   0   2   0   2   0   0   2   2   0   2   2   2   0   0   0   0   0   0   0   2   2   0   2   0   2   0   0   2   2   2   0   2   2   2   2   0   2   2   0   0   0   2   2   0   2   0   2   2   2   0   0   2   2   0   0   2   0   0   0   0   0   2   0   2   0   2   2   0   2   2   0   2   0   0   0   0   0   0   0   0   2   0   0   0   0   0   0   2   2   0   2   0   2   0   0   0   0   2   2   2   2   2   2   2   2   2   0   2   2   2   0   0   0   2   0   0   0   0   2   2   0   0   2   2   0   0   0   2   2   2   2   2   0   0   2   0   2   0   0   0   0   2   0   2   0   0   0   2   2   0   0   2   2   2   2   2   0   2   2   2   0   0   0   2   0   0   0   0   0   2   2   0   0   2   0   2   2   2   2   0   0   0   2   2   0   0   0   0   0   0   0   0   2
 MK-5-11                2   2   0   0   2   0   0   0   2   0   2   0   0   2   2   0   2   2   2   0   0   0   0   0   0   2   0   2   0   2   0   0   0   0   2   2   2   0   2   2   2   2   0   2   2   0   0   0   2   0   0   2   0   2   2   2   0   0   2   2   0   0   2   0   0   0   0   0   2   2   0   0   2   2   0   2   0   0   2   0   0   0   2   0   0   2   0   2   0   0   0   0   0   2   2   2   2   0   0   2   0   0   0   0   2   2   2   2   2   2   2   2   2   0   2   2   2   2   0   0   2   0   0   0   0   2   2   0   0   2   2   0   2   0   2   2   2   2   2   2   0   2   0   2   0   0   0   0   2   0   2   0   0   0   2   2   0   0   2   2   2   2   2   0   2   2   2   0   0   0   2   2   0   2   0   0   2   2   0   0   2   2   2   2   2   2   0   0   0   0   2   2   0   2   0   0   0   0   0   2
 MK-5-12                2   2   0   0   2   0   0   0   2   0   0   0   0   2   2   0   2   2   2   0   2   2   2   0   0   2   0   2   0   2   0   0   0   0   2   2   2   0   2   2   2   2   0   2   2   0   0   2   2   0   0   2   0   2   2   2   0   0   2   2   0   2   2   0   0   0   0   0   2   2   0   0   2   2   0   2   0   0   2   0   2   0   2   0   0   2   0   2   0   0   0   0   0   2   2   2   2   0   2   2   2   0   0   0   2   2   2   2   0   2   2   2   2   0   2   2   2   2   0   0   0   0   0   0   0   2   2   0   0   2   2   0   2   0   2   2   2   2   2   2   0   2   0   2   0   0   0   0   2   0   2   0   2   0   2   2   0   0   2   2   2   2   0   0   2   2   2   0   0   0   2   0   0   0   0   2   2   2   0   0   2   2   2   2   2   2   0   0   0   2   2   2   0   2   0   0   0   0   0   2
 MK-5-13                2   0   0   0   2   0   0   2   0   0   0   0   0   2   2   0   2   2   2   0   2   2   0   0   0   2   0   2   0   2   0   0   0   0   0   2   2   0   2   2   2   0   0   2   2   0   0   2   2   0   0   0   0   2   2   2   0   0   2   2   0   2   2   0   0   0   0   0   2   0   0   0   2   2   0   2   0   2   2   0   2   0   2   0   0   2   0   2   0   0   0   0   0   2   2   2   2   0   2   2   2   0   0   0   2   2   0   2   0   2   2   2   2   0   2   2   2   2   0   0   0   0   0   0   0   2   2   0   0   2   2   0   2   0   2   2   2   2   2   2   0   2   0   2   0   0   0   0   2   0   2   0   2   0   2   2   2   0   2   2   2   2   0   0   2   2   2   0   0   0   2   0   0   0   0   2   2   2   2   0   2   2   2   2   2   2   0   0   0   2   2   2   0   2   0   0   2   2   0   2
 MK-5-14                2   0   0   0   2   0   0   2   0   0   0   0   0   2   2   0   2   2   2   0   2   2   2   0   0   2   2   2   0   2   0   0   0   2   0   0   2   0   2   2   2   0   0   2   2   0   0   2   2   0   0   0   0   2   2   2   0   0   2   2   2   2   2   0   0   0   0   0   2   0   0   2   2   2   0   2   0   2   2   0   2   0   2   0   0   0   0   2   0   0   2   0   0   2   2   2   2   0   2   2   2   0   0   0   2   0   0   2   0   2   2   2   2   0   2   2   2   2   2   0   0   0   0   0   0   2   0   0   0   2   2   0   2   0   2   0   2   2   0   2   0   2   2   2   0   0   0   0   2   0   0   0   2   0   2   0   2   0   0   0   2   2   2   0   2   0   2   0   0   0   0   0   0   0   0   2   2   0   0   0   2   2   2   2   2   2   0   0   0   2   2   2   0   2   0   0   2   2   0   2
 MK-5-15                2   0   0   0   2   0   0   2   0   2   0   0   0   2   2   0   2   2   0   0   0   2   2   0   0   0   2   2   2   2   0   0   0   2   0   0   0   0   2   2   2   2   0   2   2   0   0   2   2   0   0   0   0   0   2   2   0   0   2   2   2   2   0   0   0   0   0   0   2   0   0   2   2   2   2   2   0   2   0   0   2   0   2   0   0   0   2   2   0   0   2   0   0   2   2   2   2   0   2   2   2   0   0   0   2   0   0   2   0   2   2   2   2   0   2   2   2   0   2   0   0   0   0   0   0   2   0   0   2   2   0   2   2   0   2   0   2   2   0   2   0   2   0   2   0   0   0   0   2   0   0   0   2   0   2   0   0   0   0   0   2   2   2   0   2   2   2   2   0   0   0   0   0   0   0   2   2   0   0   0   2   2   0   2   0   2   0   0   0   2   2   2   0   2   2   2   2   2   0   2
 MK-5-16                2   0   2   0   2   0   0   2   2   2   0   0   2   2   2   0   0   2   0   2   0   2   2   0   0   0   2   2   2   2   0   0   0   2   0   0   0   0   2   2   2   2   0   2   2   0   0   2   2   0   0   2   0   0   2   2   0   0   2   2   2   2   0   0   0   0   0   0   2   2   0   2   2   2   0   2   0   2   2   0   2   0   2   0   0   0   0   2   0   0   2   0   2   2   2   2   2   0   2   2   2   0   0   0   2   0   0   2   0   2   2   2   2   0   0   2   2   0   2   0   0   0   0   0   0   2   0   0   2   2   0   2   2   0   2   0   2   2   0   2   0   2   0   2   2   2   0   0   2   0   0   0   2   0   2   0   2   0   0   0   2   2   2   0   2   2   2   2   0   2   2   0   0   0   0   2   0   0   0   2   2   2   0   2   0   2   2   0   0   0   2   2   0   2   2   2   2   2   0   2
 MK-6-1                 2   0   0   0   0   2   2   2   0   2   2   0   0   2   2   2   0   2   0   0   0   2   0   2   2   2   0   2   2   2   2   2   0   0   2   0   0   2   0   0   0   0   2   2   0   0   0   2   0   0   0   2   2   2   0   2   0   0   2   2   2   2   2   2   2   2   2   2   0   2   2   0   2   2   0   2   0   2   0   2   2   0   0   2   0   0   0   0   0   0   2   2   0   0   2   0   2   2   2   2   0   0   0   0   0   0   0   2   0   2   2   2   0   0   0   0   0   2   2   0   2   0   2   2   0   0   2   0   0   2   2   2   0   0   2   2   0   2   2   0   0   2   0   0   0   2   2   0   0   0   2   0   0   2   0   0   2   0   2   0   2   0   2   2   0   2   2   0   0   0   2   2   2   0   2   0   0   0   2   2   2   2   0   2   2   2   0   0   2   2   0   0   2   0   0   0   0   0   2   0
 MK-6-2                 2   2   0   0   0   0   2   2   0   2   2   0   2   2   2   2   0   2   0   0   0   2   0   2   2   2   0   2   2   2   2   2   0   0   2   2   0   2   2   0   0   0   2   2   0   0   0   2   0   2   0   2   0   2   0   2   0   0   2   2   2   2   2   2   2   2   2   2   0   2   2   0   2   2   2   2   0   2   0   2   2   0   0   2   2   0   0   0   0   2   2   2   0   0   2   0   2   2   2   0   0   0   0   0   0   0   0   2   0   2   2   2   0   0   0   0   0   2   2   0   2   0   2   2   0   0   2   0   0   2   2   0   0   0   2   2   0   2   2   0   0   2   0   0   0   2   2   0   0   0   2   0   0   2   0   0   2   0   2   0   2   0   2   2   2   2   2   0   0   0   2   2   2   0   2   0   0   2   2   2   2   2   0   2   2   2   0   0   2   2   0   0   2   0   0   0   0   0   2   0
 MK-6-3                 0   2   0   0   0   0   2   2   0   2   2   0   2   2   2   2   0   2   2   0   2   2   0   2   2   2   0   2   0   2   2   0   0   0   2   2   0   2   0   0   0   0   2   2   0   0   0   2   2   0   0   2   0   2   2   2   0   0   2   2   2   2   2   2   2   2   2   2   0   2   2   0   2   2   2   2   0   2   0   2   2   0   0   2   2   0   0   0   0   0   2   2   0   2   2   0   2   2   2   0   0   0   2   0   0   0   0   2   0   2   2   2   0   0   0   0   0   2   2   0   2   0   2   2   0   0   0   0   2   2   2   0   0   0   2   2   0   2   2   0   0   2   0   0   2   2   2   0   0   0   2   0   0   2   0   0   2   0   2   0   2   0   2   0   2   2   2   0   0   0   2   2   2   0   2   2   0   2   2   2   2   2   0   2   2   2   0   0   2   2   0   0   2   0   0   0   0   0   2   0
 MK-6-4                 0   0   0   0   0   0   2   0   0   2   2   0   2   2   2   2   0   0   2   0   2   2   0   2   2   2   0   2   0   0   0   0   0   0   2   2   0   2   2   0   0   0   2   2   0   2   0   2   2   0   0   2   0   2   2   2   0   0   0   2   2   2   2   2   2   0   2   2   0   2   2   0   2   2   2   2   0   2   0   2   2   0   0   0   0   0   0   0   0   0   2   2   0   2   2   0   2   2   2   0   0   0   2   0   0   0   0   2   0   0   2   0   0   2   0   0   2   2   2   0   2   0   2   2   2   0   2   0   2   2   0   0   0   0   2   2   0   2   2   0   0   2   0   0   2   2   2   0   0   0   2   2   0   2   0   0   2   2   2   0   2   0   2   0   2   0   2   0   0   0   2   2   2   0   2   2   0   2   2   2   2   2   0   2   2   2   0   0   2   2   0   0   2   0   0   0   0   0   2   0
 MK-6-5                 0   0   0   0   0   0   2   0   0   2   2   0   0   2   2   2   0   0   0   0   2   2   2   2   2   2   0   2   0   0   2   0   0   0   0   2   0   2   2   0   0   0   2   2   0   2   0   2   2   0   2   2   2   2   2   2   0   0   0   2   0   2   2   2   2   0   2   0   0   2   2   0   2   2   2   2   0   2   0   2   2   0   0   0   0   0   0   0   0   0   2   2   0   2   2   0   2   2   2   0   0   0   0   2   2   0   0   2   0   0   2   0   0   0   2   0   2   2   2   0   2   0   2   2   2   0   2   0   2   2   0   2   0   2   2   2   0   2   2   2   0   2   2   0   2   2   2   0   0   0   2   2   0   2   0   0   2   2   2   0   2   0   0   0   2   0   2   0   2   0   2   2   2   0   0   2   0   2   2   2   0   2   0   2   2   2   0   0   2   2   0   0   2   2   0   0   0   0   2   0
 MK-6-6                 0   0   0   0   2   0   2   0   0   2   2   0   0   2   2   2   0   0   2   0   2   2   0   2   2   2   0   2   0   0   2   2   0   0   0   2   0   2   2   0   0   0   0   0   0   2   0   2   2   0   2   2   2   2   2   0   0   0   0   2   2   0   2   0   2   0   2   2   0   2   2   0   2   2   2   2   0   2   2   2   2   0   0   0   0   0   0   0   0   0   2   0   2   2   2   0   2   2   2   0   0   0   0   0   2   0   2   2   0   0   2   0   0   0   2   0   2   2   0   0   2   0   2   2   0   0   2   0   2   2   2   2   0   2   2   2   0   2   2   2   0   2   2   0   0   2   2   0   0   0   2   2   2   2   0   0   2   2   2   0   2   0   2   0   2   0   2   0   2   0   2   2   2   0   0   2   2   2   2   2   0   2   0   2   2   2   0   0   2   2   0   0   2   2   0   0   0   0   2   0
 MK-6-7                 0   0   2   0   2   0   2   2   0   2   2   0   0   2   2   2   0   0   2   0   0   2   0   2   2   2   0   2   0   0   2   2   2   2   0   2   0   2   2   0   0   0   2   0   0   0   0   2   2   2   0   0   2   2   2   0   0   0   0   2   2   0   2   0   2   0   2   2   0   2   2   2   2   2   2   2   0   2   2   2   2   0   0   2   0   0   0   0   2   0   2   0   2   2   2   2   2   2   2   0   0   0   0   0   2   0   2   2   0   0   2   0   0   0   2   0   2   2   0   0   2   0   2   2   0   0   2   0   2   0   2   2   0   2   2   2   0   2   2   2   0   2   2   0   0   2   2   0   0   0   2   2   2   2   0   0   2   2   2   0   2   0   2   0   2   2   2   0   2   0   2   2   2   0   0   2   2   2   0   2   0   0   0   2   2   2   0   0   0   2   2   0   2   2   0   0   0   0   2   0
 MK-6-8                 0   0   2   0   2   0   2   2   0   0   2   0   0   2   2   2   0   0   2   0   0   2   0   2   2   2   0   2   0   0   2   2   2   2   0   2   0   2   2   0   0   0   2   0   0   0   0   2   2   2   0   0   2   2   2   0   0   0   0   2   2   0   2   0   0   0   2   2   0   2   2   2   0   2   2   2   0   2   0   2   2   0   0   2   0   0   0   0   2   0   2   0   2   2   2   2   2   2   2   0   0   0   0   0   2   0   2   0   0   0   2   0   0   0   2   0   2   2   0   0   2   0   2   2   0   0   2   0   2   0   2   2   0   2   2   2   0   2   2   2   2   2   2   0   0   2   2   0   0   0   2   2   2   2   0   0   2   2   2   0   2   0   2   0   2   2   2   0   2   0   2   2   2   0   2   2   2   2   0   2   0   0   0   2   2   2   2   0   0   2   2   0   2   2   0   0   0   0   2   0
 MK-6-9                 0   0   2   0   2   0   2   2   0   0   2   0   0   2   2   2   0   0   2   0   0   2   0   2   2   2   0   2   0   0   2   0   2   2   0   2   0   2   2   0   0   0   2   0   0   0   0   2   2   2   0   0   2   0   2   0   2   0   0   2   2   2   2   0   0   0   2   2   0   2   2   2   0   2   0   2   0   2   0   2   2   0   0   2   0   0   2   0   2   0   2   0   2   2   2   2   2   2   0   0   0   0   0   0   2   0   2   2   0   0   2   0   0   0   2   0   2   2   0   0   0   0   2   2   0   0   2   0   2   0   0   2   0   2   2   2   0   2   2   2   2   2   2   0   0   2   2   0   0   0   2   2   2   2   0   0   2   0   2   0   2   2   2   0   2   2   2   0   2   0   2   0   0   0   2   2   2   2   0   0   0   0   0   2   2   2   2   0   0   2   2   0   2   2   0   0   0   0   2   0
 MK-6-10                0   2   2   0   2   0   2   2   0   0   2   2   0   2   2   2   2   0   2   0   0   2   0   2   2   2   0   0   0   0   2   0   2   2   0   2   2   2   2   0   0   0   2   0   0   0   2   2   2   2   0   0   2   0   2   0   2   2   0   2   2   2   2   0   0   2   2   2   0   2   2   0   0   2   0   2   0   2   0   2   2   0   0   2   0   0   2   0   2   0   2   0   2   2   2   2   2   2   0   0   0   0   0   0   2   0   2   2   0   0   2   0   0   0   2   0   2   2   0   0   0   0   2   2   0   0   2   0   2   0   0   2   0   2   0   2   0   2   2   2   2   2   2   0   2   2   2   0   0   0   2   2   2   2   0   0   2   0   2   0   2   2   0   2   2   2   2   0   2   0   2   0   0   0   2   2   2   2   0   0   0   0   0   2   2   0   2   0   0   2   2   0   2   2   0   0   0   0   2   0
 MK-6-11                0   2   2   0   2   0   2   2   0   0   2   2   2   2   2   2   2   0   2   0   0   2   0   2   2   2   0   0   0   0   2   0   2   2   0   2   0   2   2   0   0   2   0   0   0   0   2   0   2   2   0   0   2   0   2   0   0   2   0   2   2   2   2   0   0   2   2   2   2   2   2   0   0   2   0   2   0   2   0   2   2   0   0   2   0   0   2   0   2   0   2   0   0   2   2   2   2   2   0   0   0   0   0   2   2   0   2   2   0   0   2   2   0   0   2   0   2   2   0   0   0   0   2   2   0   0   0   0   2   2   2   0   0   2   0   2   0   2   2   2   2   2   2   0   2   2   2   0   2   0   2   2   2   2   0   0   2   2   2   0   2   2   0   2   2   2   2   0   0   0   2   0   0   0   0   0   0   2   0   0   0   0   0   2   2   0   2   0   0   2   2   0   2   2   0   0   0   0   2   0
 MK-6-12                0   2   2   0   2   2   2   2   0   0   2   2   2   2   2   2   2   0   2   0   0   2   0   0   2   2   0   0   0   0   0   0   2   2   0   2   0   2   2   0   0   2   0   0   0   0   2   0   2   2   0   0   2   0   2   0   0   2   0   2   2   2   2   0   0   2   2   2   0   2   2   0   2   2   0   2   0   0   0   2   2   0   0   2   0   0   2   0   2   0   2   0   0   2   2   2   2   2   0   0   0   0   0   2   2   2   2   2   0   0   2   2   0   0   2   0   2   2   0   0   0   0   2   2   0   0   0   0   2   2   2   0   0   2   0   2   0   2   2   0   0   2   2   0   0   2   2   0   2   0   2   2   2   2   0   0   2   2   2   0   2   2   2   2   2   2   2   0   0   0   2   0   0   0   0   0   0   2   0   0   0   0   0   0   2   0   2   0   2   2   2   2   2   2   0   0   0   0   2   0
 MK-6-13                0   2   0   0   2   2   2   0   0   0   2   2   2   2   0   2   2   2   0   0   0   2   0   2   2   2   0   0   0   0   0   0   2   2   0   2   0   2   2   0   0   2   0   0   0   2   2   0   2   2   0   0   2   0   2   0   0   2   0   2   2   2   2   0   2   2   2   2   0   2   2   0   2   2   0   2   0   0   0   2   0   0   0   2   0   0   2   0   2   0   2   0   0   2   2   2   2   2   0   0   0   0   0   2   2   2   2   2   0   0   2   2   0   0   2   0   2   2   0   2   0   0   2   2   0   2   0   0   2   2   2   0   0   2   0   2   0   2   2   0   0   2   0   0   2   0   2   0   2   0   2   2   2   2   0   2   2   0   2   0   2   2   2   2   2   0   2   0   0   0   2   0   0   0   0   0   0   2   0   0   0   2   0   0   2   0   2   0   2   2   2   0   2   2   0   0   0   0   2   0
 MK-6-14                0   2   2   0   2   2   2   0   0   0   2   2   2   2   0   2   2   2   0   0   0   2   0   2   2   2   0   0   0   0   0   0   2   2   2   0   0   2   2   0   0   2   0   0   0   2   2   0   2   0   0   2   2   0   2   0   0   2   0   2   2   2   2   0   2   2   2   2   0   2   2   0   2   2   0   2   2   0   0   2   0   0   0   2   0   0   2   0   2   0   2   0   0   2   2   2   2   2   0   0   0   0   0   2   2   2   2   2   0   0   2   2   0   0   2   0   0   2   0   2   0   2   2   2   0   2   0   0   0   2   0   0   0   2   0   2   2   2   2   0   0   2   0   0   2   0   2   0   2   0   2   2   2   2   2   2   2   0   2   2   2   0   2   2   2   0   2   0   0   0   2   0   0   0   0   0   0   0   0   2   0   2   0   2   0   2   2   0   2   2   2   0   2   2   0   0   0   0   2   0
 MK-6-15                0   2   2   0   2   2   2   0   0   0   2   0   0   0   0   2   2   2   0   0   0   0   0   2   2   2   0   0   0   0   0   0   2   2   2   2   2   2   2   0   0   0   0   0   0   2   2   0   2   0   0   2   2   0   2   0   0   2   0   2   2   2   2   0   0   2   2   2   0   2   2   0   2   2   0   2   2   0   0   2   0   0   0   2   0   0   2   0   2   0   2   0   0   2   2   0   2   2   0   0   0   0   0   2   2   2   0   2   0   0   2   2   0   2   2   0   0   2   2   2   0   2   2   2   0   0   0   0   0   2   0   0   0   2   0   2   2   2   2   0   0   2   0   0   2   0   2   2   2   0   2   2   2   2   2   2   2   0   0   2   2   0   2   2   2   0   0   0   0   0   2   0   2   0   0   2   0   0   0   2   0   2   0   2   0   2   2   0   0   2   2   0   2   0   2   0   0   0   2   0
 MK-6-16                2   2   0   0   0   2   2   0   0   0   2   0   0   0   0   2   2   2   0   0   0   0   0   2   2   2   0   0   0   0   0   0   2   2   2   2   2   2   2   0   0   0   0   0   0   2   2   0   2   0   0   2   2   0   2   0   0   2   0   2   2   2   2   0   0   2   2   0   0   2   2   0   2   2   0   2   2   0   0   2   2   0   2   2   0   0   2   0   2   0   2   0   2   2   2   0   2   2   2   0   0   0   2   2   2   2   0   2   0   0   2   0   0   2   2   0   0   2   2   2   0   2   2   2   0   0   0   0   0   2   0   0   2   2   0   0   2   2   2   0   0   2   0   0   2   0   2   0   2   0   2   2   0   2   2   2   2   0   0   2   2   0   2   2   2   0   0   0   0   0   2   0   2   0   0   2   0   2   0   2   0   2   0   2   0   2   2   0   0   2   2   0   2   0   0   0   2   0   2   0
 
!****************************************** Phenotypic Data **********************************************************
!-100.0 is resevred for missing phenotype
SimulatedTrait1        16.7381   14.8237   15.7783   16.0384   13.0731   16.6584   17.7382   16.0824   14.9845   13.9084   13.9018   13.5870   13.5859   15.6069   15.7338   15.9519   14.8624   14.0326   13.7978   13.0322   15.0664   15.9746   14.6190   14.6208   13.3232   13.2355   15.8328   15.6517   15.7013   16.9344   15.7100   13.5616   13.8479   15.1765   15.3523   13.7526   14.6085   14.9733   14.5619   16.6898   12.9775   14.9217   13.5030   15.0475   14.8178   14.8787   15.4918   15.3699   13.6077   14.6108   16.8975   14.2922   14.1859   15.9135   12.2998   13.4337   15.7850   15.3180   15.4989   14.3380   14.1726   16.1771   14.4584   13.4515   16.7654   16.2771   16.6754   16.0739   15.6702   13.5380   15.0637   16.2790   17.4259   13.2757   14.7001   14.1611   14.0928   14.1542   15.2513   14.7637   15.5528   14.9933   15.8327   15.1071   15.9960   15.8122   13.6667   14.0211   15.0115   15.3379   13.5197   14.6730   14.8471   12.6932   16.6336   12.2058   16.2146   17.6205   14.3214   13.5570   14.8946   13.9257   16.3091   15.7924   14.5600   14.8169   15.7790   16.7672   11.7060   17.6046   13.5623   15.8520   14.5776   14.6647   16.7644   14.6145   15.6363   14.4000   14.1453   16.2879   17.3052   14.2541   14.9792   14.5239   14.9702   14.5069   14.3558   14.5506   16.2028   16.6641   14.6066   13.6657   15.5732   13.7605   15.4389   13.1340   16.5387   15.0034   14.8125   15.0787   15.3743   15.4129   15.5418   14.9917   16.0967   15.8457   15.7882   13.8798   16.1176   15.7219   14.6716   16.2640   14.7960   13.9862   11.7968   14.8689   13.6814   17.3972   15.0552   14.7988   16.0062   16.3539   14.1443   17.1883   14.7089   17.1334   14.1632   14.1113   18.6201   13.9982   16.4579   14.2128   16.0451   16.5531   13.1944   16.8231   13.0374   16.5813   17.3189   13.6823   14.2379   15.9535   13.6376   13.0759   16.8554   13.9845   15.2645   15.7038   16.7200   15.3473   13.0018   16.7417   14.6072   14.2554   17.4423   15.2440   16.0412   13.4298   15.4890   13.8931
SimulatedTrait2        10.1875   10.4646    9.8210    9.3394   11.0467    9.5573    9.5169    9.1374   10.2838   10.4509   10.7657   10.6417   10.6003    8.9033   10.4203   10.0284    9.5095    8.9125   10.4693   10.0197   10.4859    8.4933   10.0595   10.9060    9.7786    9.7299    9.7594    9.4215   10.1434   10.2333    9.7967   11.1489    8.5439    8.9977   11.2428   10.3251   11.4063    9.3484    9.7653    8.1845   10.8166    9.7558    9.9220   10.6177   10.1800    9.6177    9.9701   10.2254    9.6572   10.4728    9.4132    9.5624    9.7657    8.6431   10.7204   10.8796    9.3592    8.9498   10.0586   10.5717    9.3769    9.9224    9.2466   10.0210    9.0500    8.8731   11.3648    9.7559   10.0408   10.1270    9.4564    9.5753   10.5705    9.8125    8.5675   10.8721   11.0404    9.2162    9.0430    9.9021    8.4585    9.3162    9.7376    9.4109    9.6986    8.9397   11.2757    9.7954   10.7634   11.3159   10.4015   10.4754   11.0858   10.4146    9.5734   10.5051    9.9763    9.3765   10.0448   10.1973    9.9455   10.4694   10.3935    8.4735    9.2073   10.0818    9.8024    8.9652    9.8102    9.4278   10.1758   10.0590    9.2130    9.1409   10.3918   10.7656    9.0493   10.1126   10.4178    9.8854   10.9179   10.3964   10.5489   10.6118    9.9864   10.6529   10.7624   10.6590    9.4716    9.4807   10.5400   10.5934    9.4723   10.2270   10.0961   10.3336    9.5911    9.3974    9.5262    9.9040    9.7231   10.8714    9.9884    9.7472    8.7368   10.1525    9.5863   10.0010    8.8687   10.7294   10.5901   10.1267   10.5461   10.6142   10.3223   10.3736    9.4887    9.4737    9.5356   10.1873    9.3532    9.1806   10.6932    8.6312    9.7412    9.1624   10.5366   10.1677    9.5199   10.3698    9.3215    9.8876   10.2735   10.3112   10.4985    8.5225   11.0977    9.2570    9.8517   11.2809    9.6637    9.6152   10.6987   10.5572    9.5646    9.4211    9.2592    9.6979    8.5136   10.6983    9.7132    9.7716   10.6210   10.8788    9.6670    9.0435    9.1261    9.9030    9.9898   11.1853
 
