# Supplementary material for: Inclusive Composite Interval Mapping of QTL by Environment Interactions in Biparental Populations
Source: PLoS One. 2015 Jul 10;10(7):e0132414. doi: 10.1371/journal.pone.0132414 (PMC4498613; doi:10.1371/journal.pone.0132414)
Supplement: S5 File — (ZIP) [file pone.0132414.s005.zip › H=0.5/L1/run_00065.met]

!**********************Note: lines staring with "!" are remarks and will be ignored in the program********************
!*********************************General Information**********************************
!Assuming F1 = P1 x P2, populations available in QTL IciMapping are: 
!  1, P1BC1F1 = P1 x F1, the first backcrossing where P1 is used as the recurrent parent;
!  2, P2BC1F1 = P2 x F1, the first backcrossing where P2 is used as the recurrent parent;
!  3, F1DH, F1-derived doubled haploids; 
!  4, RIL or F1RIL, recombination inbred lines through the repeated selfing of F1;
!  5, P1BC1RIL, recombination inbred lines through the repeated selfing of P1BC1F1;
!  6, P2BC1RIL, recombination inbred lines through the repeated selfing of P2BC1F1;
!  7, F2, the selfing generation of F1;
!  8, F3, the selfing generation of F2;
!  9, P1BC2F1, the second backcrossing where P1 is used as the recurrent parent; 
! 10, P2BC2F1, the second backcrossing where P2 is used as the recurrent parent;
! 11, P1BC2RIL, recombination inred lines through the repeated selfing of P1BC2F1; 
! 12, P2BC2RIL, recombination inred lines through the repeated selfing of P2BC2F1; 
! 13, P1BC1F2, the selfing generation of P1BC1F1; 
! 14, P2BC1F2, the selfing generation of P2BC1F1; 
! 15, P1BC2F2, the selfing generation of P1BC2F1; 
! 16, P2BC2F2, the selfing generation of P2BC2F1; 
! 17, P1BC1DH, P1BC1F1-derived doubled haploids; 
! 18, P2BC1DH, P2BC1F1-derived doubled haploids; 
! 19, P1BC2DH, P1BC2F1-derived doubled haploids; 
! 20, P2BC2DH, P2BC2F1-derived doubled haploids; 
   3      !Mapping Population (see remarks above)
   2      !Mapping Function (1 for Kosambi; 2 for Haldane; 3 for Morgan)
   2      !Marker Space Type (1 for intervals; 2 for positions)
   1      !Marker Space Unit(1 for centiMorgans; 2 for Morgan)
   6      !Number of Chromosomes (or Linkage Groups)
 200      !Size of the mapping population
   2      !Number of environments
 
!***************************************** Chromosomes and Linkage Maps **********************************************
!Chromosome                 NumMarkers
-CH1                        16
-CH2                        16
-CH3                        16
-CH4                        16
-CH5                        16
-CH6                        16
!Linkage map (Marker name followed by position or the interval length)
 MK-1-1                1     0.000
 MK-1-2                1    10.000
 MK-1-3                1    20.000
 MK-1-4                1    30.000
 MK-1-5                1    40.000
 MK-1-6                1    50.000
 MK-1-7                1    60.000
 MK-1-8                1    70.000
 MK-1-9                1    80.000
 MK-1-10               1    90.000
 MK-1-11               1   100.000
 MK-1-12               1   110.000
 MK-1-13               1   120.000
 MK-1-14               1   130.000
 MK-1-15               1   140.000
 MK-1-16               1   150.000
 MK-2-1                2     0.000
 MK-2-2                2    10.000
 MK-2-3                2    20.000
 MK-2-4                2    30.000
 MK-2-5                2    40.000
 MK-2-6                2    50.000
 MK-2-7                2    60.000
 MK-2-8                2    70.000
 MK-2-9                2    80.000
 MK-2-10               2    90.000
 MK-2-11               2   100.000
 MK-2-12               2   110.000
 MK-2-13               2   120.000
 MK-2-14               2   130.000
 MK-2-15               2   140.000
 MK-2-16               2   150.000
 MK-3-1                3     0.000
 MK-3-2                3    10.000
 MK-3-3                3    20.000
 MK-3-4                3    30.000
 MK-3-5                3    40.000
 MK-3-6                3    50.000
 MK-3-7                3    60.000
 MK-3-8                3    70.000
 MK-3-9                3    80.000
 MK-3-10               3    90.000
 MK-3-11               3   100.000
 MK-3-12               3   110.000
 MK-3-13               3   120.000
 MK-3-14               3   130.000
 MK-3-15               3   140.000
 MK-3-16               3   150.000
 MK-4-1                4     0.000
 MK-4-2                4    10.000
 MK-4-3                4    20.000
 MK-4-4                4    30.000
 MK-4-5                4    40.000
 MK-4-6                4    50.000
 MK-4-7                4    60.000
 MK-4-8                4    70.000
 MK-4-9                4    80.000
 MK-4-10               4    90.000
 MK-4-11               4   100.000
 MK-4-12               4   110.000
 MK-4-13               4   120.000
 MK-4-14               4   130.000
 MK-4-15               4   140.000
 MK-4-16               4   150.000
 MK-5-1                5     0.000
 MK-5-2                5    10.000
 MK-5-3                5    20.000
 MK-5-4                5    30.000
 MK-5-5                5    40.000
 MK-5-6                5    50.000
 MK-5-7                5    60.000
 MK-5-8                5    70.000
 MK-5-9                5    80.000
 MK-5-10               5    90.000
 MK-5-11               5   100.000
 MK-5-12               5   110.000
 MK-5-13               5   120.000
 MK-5-14               5   130.000
 MK-5-15               5   140.000
 MK-5-16               5   150.000
 MK-6-1                6     0.000
 MK-6-2                6    10.000
 MK-6-3                6    20.000
 MK-6-4                6    30.000
 MK-6-5                6    40.000
 MK-6-6                6    50.000
 MK-6-7                6    60.000
 MK-6-8                6    70.000
 MK-6-9                6    80.000
 MK-6-10               6    90.000
 MK-6-11               6   100.000
 MK-6-12               6   110.000
 MK-6-13               6   120.000
 MK-6-14               6   130.000
 MK-6-15               6   140.000
 MK-6-16               6   150.000
!*********************************** Marker Types ********************************************************************
!Co-dominant marker: When heterozygote F1 is present, P1 is coded as 2, F1 is coded as 1, and P2 is coded as 0; Otherwise, P1 is coded as 2, and P2 is coded as 0. 
!Dominant marker: When heterozygote F1 is present, P1 and F1 are coded as 12, and P2 is coded as 0; Otherwise, P1 is coded as 2, and P2 is coded as 0.  
!Recessive markers: When heterozygote F1 is present, P1 is coded as 2, and F1 and P2 are coded as 10; Otherwise, P1 is coded as 2, and P2 is coded as 0. 
!Missing marker is coded as -1. 
 MK-1-1                 0   0   2   0   2   0   2   0   0   0   2   0   0   0   0   2   2   2   0   2   2   0   0   0   0   2   2   2   2   0   2   0   2   2   0   2   0   2   2   2   2   2   0   2   0   0   2   2   0   0   0   2   2   2   2   0   2   0   0   2   0   2   0   0   0   2   2   2   0   2   2   0   0   0   2   2   0   0   0   0   0   0   0   2   2   2   0   2   2   0   0   2   0   2   0   2   2   0   2   2   2   0   0   0   2   2   0   2   0   0   2   0   0   0   2   2   2   2   0   0   0   2   2   2   0   0   2   0   0   2   0   0   0   2   0   0   2   0   0   0   0   2   0   2   2   0   0   2   2   2   0   0   2   0   0   2   2   0   0   2   0   0   0   0   2   2   0   2   0   2   2   2   0   0   2   0   0   0   2   2   2   0   2   0   0   0   0   0   2   0   2   0   0   2   2   2   2   0   0   0
 MK-1-2                 0   0   2   0   2   0   2   0   0   0   2   0   0   0   0   2   2   2   0   2   2   0   0   2   0   2   2   2   2   0   2   0   2   2   0   0   0   2   2   2   0   2   0   2   0   0   2   2   0   0   0   0   2   2   2   0   0   0   0   2   0   2   0   0   0   2   2   0   0   2   2   0   2   0   2   2   0   0   0   0   0   0   0   2   2   2   0   2   2   0   0   2   0   2   0   2   2   0   2   2   2   0   0   0   2   2   0   2   0   0   2   2   0   0   2   2   2   2   0   0   0   2   2   2   0   0   2   0   0   2   0   0   2   2   0   0   2   0   0   0   0   2   0   2   2   0   0   2   2   2   0   0   2   0   0   2   2   0   2   0   0   0   0   2   2   2   0   2   0   2   2   2   2   2   2   0   0   0   2   2   0   0   2   0   0   0   0   0   2   0   2   0   0   2   2   2   2   0   0   0
 MK-1-3                 0   0   2   0   2   0   2   0   0   0   0   0   0   0   0   2   2   2   0   2   2   0   0   2   0   2   2   2   2   2   2   0   2   2   0   0   0   2   2   2   0   2   0   2   0   0   2   0   0   0   0   0   0   2   2   2   0   0   0   2   0   2   0   0   0   2   2   0   0   2   0   2   2   0   2   2   0   0   0   0   2   0   0   2   2   2   0   2   2   0   0   2   0   2   0   2   2   2   2   2   2   0   0   0   2   2   0   0   0   0   2   2   0   0   2   2   2   2   0   0   0   2   2   2   0   0   2   0   0   2   0   0   2   2   0   0   0   0   0   0   2   2   2   0   2   0   0   2   2   2   0   0   2   0   0   0   2   0   0   0   2   0   2   2   2   2   0   2   0   2   2   2   2   2   2   0   2   0   2   2   0   2   2   0   0   0   0   2   2   2   2   0   2   2   2   0   2   0   2   0
 MK-1-4                 0   0   2   0   2   0   0   0   2   0   0   2   0   0   0   2   2   0   0   2   0   0   2   2   0   2   2   2   2   2   2   0   2   2   0   0   0   2   2   2   0   2   0   2   0   0   2   0   0   0   0   0   0   2   2   2   0   0   0   2   0   2   0   0   0   2   2   0   2   2   0   2   2   2   2   2   0   0   0   0   2   0   0   2   2   2   0   2   0   0   0   2   0   2   0   2   2   2   2   0   2   0   0   0   2   2   0   0   0   0   2   2   0   0   2   2   2   2   0   0   0   2   2   0   0   2   2   0   0   2   0   0   2   2   0   2   2   0   0   0   2   2   2   0   2   0   0   2   0   2   0   2   0   0   0   0   2   0   0   0   2   0   2   2   2   2   0   2   2   2   2   2   2   2   2   0   2   0   2   2   0   2   2   0   0   0   0   2   2   2   2   0   2   2   2   0   2   0   2   0
 MK-1-5                 0   0   2   0   2   0   0   0   2   0   0   2   0   0   0   2   2   2   0   2   0   0   2   2   0   2   2   2   2   2   2   0   2   2   0   0   0   2   2   0   0   2   0   2   0   0   2   0   0   0   0   0   0   2   2   2   0   0   0   2   0   2   2   0   0   2   0   0   2   2   0   2   0   2   2   2   0   0   0   0   2   0   0   2   2   2   0   2   0   0   0   2   2   2   0   2   2   2   2   0   2   0   0   0   2   2   0   0   0   0   2   2   0   0   2   0   2   0   0   0   0   2   0   2   0   2   2   0   0   2   0   0   2   2   0   2   2   0   0   0   2   0   2   0   2   0   0   2   0   2   0   2   0   0   0   0   2   2   0   0   2   0   2   2   2   2   0   2   2   2   2   2   2   2   2   0   2   0   2   2   0   2   2   0   0   0   0   2   2   0   2   0   2   2   0   0   2   0   2   0
 MK-1-6                 0   0   2   0   2   0   0   0   2   0   0   0   0   0   0   2   2   2   0   2   0   0   2   2   0   2   2   2   2   2   2   0   2   0   0   0   0   2   2   0   0   2   0   2   0   2   2   0   0   0   2   0   0   0   2   2   0   0   2   0   0   2   2   0   0   0   0   2   2   2   0   2   0   2   0   2   0   0   0   0   2   0   0   2   2   2   0   2   0   0   2   2   2   2   0   2   2   2   2   0   2   0   0   0   2   2   0   0   0   0   2   2   2   0   2   0   2   0   0   0   0   2   0   2   2   2   2   0   0   2   0   0   2   2   0   2   2   2   0   0   2   0   2   0   2   0   0   0   0   2   0   2   0   0   0   0   2   2   0   0   2   0   2   2   2   2   0   0   0   2   2   2   2   2   2   0   2   0   2   2   0   0   2   0   0   0   0   2   2   0   2   0   2   2   0   0   2   0   0   0
 MK-1-7                 0   0   2   0   2   0   2   0   2   0   0   0   0   0   0   2   2   2   0   2   0   0   2   2   0   2   2   2   2   2   0   0   2   0   0   0   0   2   2   0   0   2   0   2   0   2   2   0   2   0   2   0   2   0   2   2   0   0   2   0   0   2   0   0   0   0   0   2   2   2   0   2   0   2   0   2   0   0   0   0   2   0   0   0   2   2   0   2   0   0   2   2   2   2   0   0   2   2   2   0   2   0   0   0   0   0   0   0   2   0   2   2   0   0   2   0   2   0   0   0   0   2   0   2   2   2   2   0   0   2   0   0   2   2   0   2   0   2   0   0   2   0   2   0   2   0   0   0   0   2   0   2   0   0   0   0   2   2   0   0   2   0   2   2   2   2   0   0   0   2   2   2   2   2   2   0   2   0   2   2   0   0   2   0   0   0   0   2   2   0   2   0   2   2   0   0   0   0   0   0
 MK-1-8                 0   0   2   0   2   0   2   0   2   0   0   0   0   0   0   2   2   2   0   2   2   0   2   2   0   2   2   2   2   2   0   0   2   2   0   0   0   2   2   0   0   2   0   2   0   2   2   0   2   0   2   0   2   0   2   2   2   0   2   0   0   2   0   0   0   0   2   2   2   2   0   2   0   2   0   2   2   0   0   0   2   0   0   0   2   2   0   2   0   0   2   2   0   2   0   0   2   2   2   0   2   0   0   2   0   0   0   0   2   0   2   2   0   0   2   0   2   0   0   0   0   2   0   2   2   0   2   2   0   2   0   0   2   0   0   2   0   2   0   0   2   0   2   0   2   0   0   0   0   2   0   2   0   0   0   0   0   2   0   0   2   0   2   2   2   2   2   0   0   2   2   0   2   2   2   2   2   0   2   2   0   0   2   0   0   0   0   2   2   0   2   0   2   2   0   0   0   0   2   0
 MK-1-9                 2   0   2   0   2   0   2   0   2   0   0   0   0   0   0   2   2   2   0   2   2   0   0   2   0   0   2   2   2   2   0   0   2   0   0   0   0   2   2   2   0   2   0   2   0   0   2   0   2   0   2   2   2   0   2   2   2   2   0   0   2   2   0   0   0   0   2   2   2   2   0   2   0   2   0   2   2   0   0   0   2   0   0   0   2   2   0   2   0   0   2   2   0   2   0   0   2   2   2   0   0   0   0   2   0   0   0   0   0   0   0   2   0   0   2   0   2   0   0   2   2   2   0   2   0   0   2   2   0   2   0   2   2   0   0   2   0   2   0   0   2   0   2   2   2   0   0   0   0   2   0   2   0   0   0   0   0   2   0   0   2   0   2   2   2   2   2   0   0   2   2   0   2   2   0   2   2   0   2   2   0   0   2   0   0   0   0   2   2   0   2   0   2   2   0   0   0   0   2   0
 MK-1-10                2   0   2   0   2   0   2   0   2   0   0   0   0   0   0   2   2   2   0   2   2   0   0   0   0   0   2   2   2   0   0   0   2   0   0   0   0   2   2   0   0   2   0   2   0   0   2   0   2   0   2   2   2   0   2   2   2   2   0   0   2   2   0   0   0   0   0   2   2   2   0   2   0   2   0   2   2   0   0   2   2   0   0   0   2   2   0   0   0   2   2   2   0   2   0   0   2   2   2   0   0   0   0   2   0   0   0   0   0   0   0   2   0   0   2   0   0   0   0   2   2   2   0   2   0   0   2   2   0   2   0   2   2   0   0   2   0   2   0   2   2   0   0   2   2   0   0   0   0   2   0   2   0   0   0   2   0   2   0   2   2   0   2   2   2   2   2   0   0   2   2   0   2   2   0   2   2   2   2   2   0   0   2   0   2   0   0   2   0   0   2   0   2   2   0   0   0   0   2   2
 MK-1-11                2   0   2   0   2   0   2   2   2   0   0   0   0   0   0   2   2   2   2   2   2   0   0   0   0   0   0   2   2   2   0   0   2   2   0   0   0   2   2   0   2   2   0   2   2   0   2   0   2   0   2   2   2   0   2   0   2   2   0   2   2   2   0   0   0   0   0   2   2   2   0   2   2   2   2   2   2   0   0   2   2   0   0   0   2   2   0   0   0   2   2   2   0   2   0   0   2   2   2   0   0   0   2   2   0   0   0   0   0   0   0   2   0   0   0   0   0   0   0   2   2   2   0   0   0   0   0   2   0   2   0   2   2   0   0   2   0   2   0   2   2   0   0   2   2   0   0   0   0   2   0   2   0   0   0   2   0   2   0   0   2   0   2   2   0   2   2   2   0   2   2   0   2   2   0   2   0   2   2   2   0   0   2   0   2   0   0   2   0   0   2   0   2   2   0   0   0   0   2   2
 MK-1-12                2   0   2   0   2   0   2   2   2   0   0   0   0   0   0   2   2   2   2   2   2   0   2   0   0   0   0   2   2   2   0   0   2   2   0   2   2   2   0   0   2   2   0   2   2   0   2   0   0   0   2   2   2   0   2   0   2   2   0   2   2   2   2   0   0   0   0   2   0   2   0   2   0   2   0   2   2   0   0   2   2   0   0   0   2   2   0   0   0   2   2   2   0   2   0   0   0   2   2   0   0   0   2   2   0   2   0   0   0   0   2   2   0   0   0   0   0   0   0   2   2   2   0   2   0   0   0   2   0   0   0   0   2   0   0   2   2   2   0   2   2   0   0   2   2   0   0   0   0   0   0   2   0   0   0   2   2   0   0   0   2   0   2   2   0   2   2   2   0   2   2   0   2   2   0   2   0   2   2   2   0   0   2   2   2   0   0   2   0   0   2   0   2   2   0   0   0   0   2   2
 MK-1-13                2   0   2   0   2   0   2   2   0   0   0   0   0   0   0   2   2   2   2   0   2   0   2   0   0   0   0   2   2   2   0   2   2   2   0   2   2   2   0   0   2   2   0   2   2   0   2   0   0   2   0   2   0   0   2   0   2   2   0   2   0   2   2   0   0   0   0   2   0   2   0   2   0   0   0   2   2   0   0   2   2   0   0   0   2   2   0   0   0   2   2   2   0   2   0   0   0   2   2   0   0   0   2   2   0   0   0   0   0   0   2   2   0   0   0   0   0   0   0   2   2   2   0   2   0   0   2   2   0   0   0   0   2   0   0   2   2   2   0   2   2   0   0   2   0   0   0   0   0   0   0   2   0   0   0   2   2   0   0   0   2   2   2   2   0   2   2   2   0   2   2   0   2   2   0   2   0   2   2   2   0   0   2   2   2   0   0   2   2   0   2   0   2   2   0   0   0   0   2   2
 MK-1-14                2   0   2   0   2   0   2   2   0   0   0   0   0   0   0   2   2   2   2   0   2   0   2   0   0   0   0   2   2   2   0   2   2   2   0   2   2   2   0   0   2   0   0   2   2   0   2   2   0   2   2   2   0   0   2   0   2   2   0   2   0   2   2   2   2   0   0   2   0   2   0   2   2   0   0   2   2   0   0   2   0   0   0   2   2   0   0   0   0   2   2   2   0   2   0   2   0   2   2   0   0   0   2   2   0   0   0   0   0   0   2   0   0   0   0   0   0   0   0   2   2   2   2   2   2   0   2   2   0   0   0   0   2   0   0   2   2   2   0   2   2   0   0   2   0   0   0   0   0   0   0   2   0   0   0   2   2   0   0   2   2   2   2   2   0   2   2   2   2   2   2   0   0   2   0   2   0   2   0   2   0   0   2   2   2   0   0   2   2   0   2   0   2   2   0   0   0   0   2   2
 MK-1-15                2   0   2   0   2   0   2   2   0   0   0   0   0   0   0   2   0   2   2   2   2   0   2   0   0   0   0   2   2   0   0   2   2   2   0   2   2   2   0   0   2   0   0   2   2   0   2   0   0   2   2   2   0   0   2   0   2   2   0   2   0   2   2   2   2   0   0   2   0   2   0   2   2   0   0   2   2   0   0   2   0   0   0   2   2   0   2   0   0   2   2   2   2   2   0   2   0   2   2   0   0   0   2   2   0   0   0   0   0   2   2   0   0   0   0   0   0   2   0   2   2   2   2   2   2   0   2   0   0   0   2   0   2   0   0   2   2   2   2   2   2   0   0   2   0   0   0   2   0   0   2   2   0   0   0   2   2   0   0   2   2   2   2   2   0   2   2   2   2   2   2   2   0   2   0   2   0   2   0   2   0   0   2   2   2   0   0   2   0   0   2   0   2   2   0   0   0   0   2   2
 MK-1-16                2   2   2   0   2   0   2   2   0   0   0   0   0   0   0   2   0   2   2   2   2   0   2   0   0   0   0   2   2   0   0   2   2   2   0   2   2   2   0   2   2   0   2   2   2   0   2   0   0   2   2   2   0   2   2   0   0   2   0   0   0   2   2   2   2   0   0   2   0   2   0   2   2   0   0   2   2   0   0   2   0   0   0   2   2   0   2   0   0   2   2   2   2   2   0   2   0   2   2   0   0   0   2   2   0   2   0   0   0   2   2   0   0   0   0   0   0   2   0   2   2   2   2   2   2   0   2   0   0   0   2   2   2   0   0   2   0   2   2   2   2   0   0   2   0   0   0   2   0   0   2   2   0   0   0   2   2   0   0   2   2   2   2   2   0   2   2   2   2   2   2   2   0   2   0   2   0   2   0   2   0   0   2   2   2   0   0   2   0   2   2   0   2   2   0   0   0   0   2   2
 MK-2-1                 2   0   2   2   2   2   0   2   0   2   2   0   2   0   2   2   2   2   2   0   0   2   0   2   0   2   2   2   0   2   0   2   0   0   0   0   2   0   0   0   2   0   0   0   0   0   0   2   2   2   2   0   0   2   2   0   2   2   0   0   2   2   2   2   2   0   0   2   2   2   2   0   2   0   2   2   2   2   2   0   2   0   0   0   0   2   2   2   2   0   0   0   2   0   2   2   0   0   2   2   2   2   2   2   0   2   0   2   0   2   2   0   2   2   0   2   2   0   2   0   0   2   2   2   0   0   0   2   0   2   2   2   2   0   0   0   0   0   0   0   0   0   2   0   2   2   0   2   2   0   0   0   2   0   0   0   2   0   2   2   0   2   0   2   2   0   0   0   2   2   0   0   0   2   0   0   0   2   0   0   0   0   2   2   0   2   0   2   0   2   0   0   2   0   2   0   0   0   0   2
 MK-2-2                 2   0   2   2   2   0   0   2   0   2   2   0   2   0   2   2   2   2   2   0   2   2   0   2   0   2   2   2   2   2   0   2   0   0   0   0   2   0   0   0   2   0   0   0   0   0   0   2   2   2   2   0   0   2   2   0   2   2   0   0   2   2   0   2   0   0   0   2   2   2   2   0   2   0   2   2   2   2   2   0   2   0   0   0   0   2   0   2   2   0   0   0   2   2   2   0   0   0   2   0   2   0   2   2   0   2   0   2   0   2   2   2   2   2   0   2   2   2   2   0   0   2   2   2   0   0   2   2   0   2   2   2   2   0   0   0   0   0   0   0   0   0   2   0   2   0   2   2   2   0   0   0   2   0   0   0   2   0   2   2   0   2   2   0   2   0   0   0   2   2   0   0   0   2   0   0   0   2   0   0   0   0   2   2   0   2   0   2   0   2   0   0   0   0   2   0   0   0   0   2
 MK-2-3                 2   0   2   2   2   0   0   2   0   2   2   0   2   0   2   2   2   2   2   0   2   2   0   2   0   2   2   2   2   2   0   2   0   0   0   0   2   0   0   0   2   0   0   0   2   0   0   2   2   2   0   0   0   2   2   0   2   2   0   0   2   2   0   2   0   0   0   2   2   2   2   0   2   2   2   2   2   2   2   0   2   0   0   0   0   2   0   2   2   0   0   2   2   2   2   2   2   0   2   0   2   0   2   2   0   2   0   2   0   2   2   2   2   2   0   0   2   2   2   2   0   2   2   2   0   0   2   2   0   2   2   2   2   0   0   0   0   0   0   0   2   0   2   0   2   0   2   2   2   0   0   0   2   0   0   0   2   0   2   2   0   2   0   0   2   0   0   0   2   2   0   0   2   2   0   0   0   2   2   0   0   0   2   2   0   2   0   2   0   2   0   0   0   0   2   0   0   0   0   2
 MK-2-4                 2   0   0   2   2   0   0   2   0   2   2   0   2   0   2   2   2   0   2   0   2   2   0   2   0   2   0   2   2   2   0   2   0   0   0   0   2   0   0   0   0   0   0   0   2   0   0   2   2   2   0   0   0   2   2   0   2   0   0   0   0   0   0   2   0   0   0   2   2   2   2   0   2   0   2   2   2   0   2   0   2   2   0   0   0   2   0   2   2   0   0   2   2   2   2   2   2   0   2   0   2   0   2   2   0   2   0   0   0   2   2   2   2   2   0   0   2   2   2   2   0   0   2   2   0   0   0   2   0   2   2   0   2   0   0   0   2   0   0   0   2   0   2   0   0   0   2   2   2   0   0   0   2   0   0   2   2   0   2   2   0   2   2   2   2   0   0   0   2   2   0   0   2   2   0   0   0   2   2   0   0   0   2   2   0   2   0   2   0   2   0   0   0   0   2   0   2   0   0   2
 MK-2-5                 2   0   0   2   2   0   0   2   0   2   0   2   2   0   2   2   2   0   2   0   2   2   0   2   0   2   0   2   2   2   0   2   0   0   0   0   2   0   0   0   0   0   0   0   2   0   0   2   2   2   0   0   0   0   2   0   2   0   0   0   0   0   0   2   0   0   0   2   2   2   2   2   2   0   2   2   2   0   2   0   2   2   0   0   0   2   0   0   2   0   0   2   2   2   2   2   2   0   2   0   2   0   2   2   0   2   0   0   0   0   2   2   2   2   0   0   2   2   0   2   2   0   2   2   0   0   0   2   0   2   2   0   2   0   2   0   0   0   0   0   2   0   2   0   0   0   2   2   0   0   0   0   2   0   0   2   0   0   2   2   0   2   2   2   2   0   0   0   2   2   0   0   2   2   0   0   0   2   2   0   2   0   2   2   0   2   0   2   0   2   0   0   0   0   2   0   2   0   0   2
 MK-2-6                 2   0   0   2   0   0   0   2   0   2   0   2   2   0   2   0   2   0   2   0   2   2   0   2   0   2   0   2   2   2   0   2   0   0   0   0   2   0   0   0   0   0   0   0   2   0   0   2   2   2   0   0   0   0   0   0   2   0   0   0   0   0   0   2   0   0   0   2   2   2   2   2   2   0   2   2   2   0   2   0   2   2   0   0   0   2   0   0   2   0   0   2   2   2   2   2   2   0   2   0   2   0   2   2   0   2   0   0   0   2   2   0   2   2   2   0   2   2   0   2   2   0   2   2   2   0   0   2   0   2   2   0   2   0   2   2   0   0   0   0   2   0   2   0   0   0   2   2   0   0   0   0   2   0   0   2   0   0   2   2   2   2   2   2   2   0   0   0   2   2   0   0   0   2   2   2   0   2   2   0   2   0   2   2   0   2   0   2   0   2   0   0   0   0   2   0   0   2   0   2
 MK-2-7                 2   0   2   2   0   0   0   0   0   2   0   2   0   0   2   0   2   0   2   2   0   2   0   0   2   2   0   2   2   2   0   2   0   0   0   2   2   0   0   0   0   0   2   0   0   0   0   2   0   2   0   0   0   0   0   0   2   0   0   0   0   0   0   2   0   0   0   2   2   2   0   2   2   0   2   2   0   0   2   0   2   2   0   0   0   2   0   0   2   0   0   2   2   2   2   2   2   0   2   0   2   0   2   2   0   2   0   0   2   2   2   0   2   2   2   0   2   2   0   2   2   0   0   2   2   0   0   2   0   2   2   0   2   0   2   2   0   0   0   0   2   0   0   0   0   0   2   2   0   0   0   0   2   0   0   2   0   0   2   2   2   2   0   2   0   0   0   0   2   2   2   0   0   2   2   2   0   2   2   0   2   0   2   2   0   2   0   2   0   2   0   0   0   2   2   0   0   2   0   2
 MK-2-8                 2   0   2   0   0   0   0   0   0   2   0   2   0   0   2   0   2   0   2   2   0   2   2   0   2   2   0   2   2   2   0   2   0   0   0   2   2   0   0   0   0   0   2   0   0   0   0   0   0   2   0   2   0   0   0   0   2   0   2   0   0   0   0   2   0   0   0   2   2   2   0   2   2   0   2   2   0   0   2   0   2   2   0   0   0   2   0   0   2   0   0   2   2   2   2   2   0   0   2   0   2   0   2   0   0   2   0   0   0   2   2   0   2   2   2   0   2   2   0   2   2   0   0   2   2   0   2   2   0   2   0   0   0   0   2   2   0   0   0   0   2   2   2   0   0   0   2   2   0   2   2   0   2   0   2   2   0   0   2   2   2   2   0   2   0   0   0   0   2   2   2   0   0   2   2   2   0   2   2   0   2   0   2   2   0   2   0   2   0   2   0   0   0   2   2   0   2   2   2   2
 MK-2-9                 2   0   0   0   0   0   0   0   0   2   0   0   2   0   2   0   2   0   2   2   0   2   2   0   2   2   0   2   2   2   0   2   0   0   0   2   2   0   2   0   0   0   2   2   0   0   0   0   0   2   2   2   0   0   0   0   2   0   2   0   2   0   0   2   0   0   0   2   2   2   0   2   2   0   2   2   0   0   2   0   2   2   2   0   0   2   0   0   2   0   0   2   2   2   2   2   0   0   2   0   2   0   2   0   0   2   0   0   0   2   2   0   2   2   2   0   2   2   0   2   0   0   0   2   2   0   0   2   0   2   0   0   0   0   2   2   0   2   0   0   2   2   2   0   0   0   2   2   0   2   2   0   2   0   2   2   0   0   2   2   2   2   2   2   0   0   0   0   2   2   2   2   2   2   0   2   0   2   2   0   2   0   2   2   0   2   0   2   0   2   2   0   0   2   2   0   2   2   2   2
 MK-2-10                2   0   0   0   0   0   0   0   0   2   0   0   2   0   2   0   2   0   2   0   0   2   2   0   2   2   0   2   2   2   0   2   0   0   0   2   2   0   2   0   0   0   2   2   0   0   0   0   0   2   2   2   0   0   0   0   0   0   2   0   2   0   2   2   0   2   0   0   2   2   0   2   2   0   2   2   0   0   2   0   2   2   2   0   0   2   0   0   0   0   0   2   2   2   2   0   0   0   2   0   0   0   2   0   0   0   0   0   0   2   2   0   2   2   2   0   0   2   0   2   0   0   0   0   2   0   0   2   0   2   0   0   0   0   2   2   0   2   0   0   2   2   2   0   0   0   2   2   0   0   2   0   2   0   2   2   0   0   2   2   2   2   2   2   0   2   0   0   2   2   2   2   2   2   0   2   0   2   2   0   2   0   2   2   0   2   0   2   0   0   2   2   0   2   2   0   2   2   2   0
 MK-2-11                0   0   0   0   0   2   0   0   0   2   0   0   2   0   2   0   2   0   2   0   0   2   2   0   2   2   0   2   2   2   0   2   0   0   0   2   2   0   0   0   0   0   2   2   0   0   0   0   0   2   2   2   0   0   0   0   0   0   0   0   2   0   2   2   0   2   0   0   2   0   2   2   2   0   2   2   0   0   2   0   2   0   2   0   0   2   0   0   2   2   0   2   2   2   2   0   2   0   2   0   0   0   2   0   0   0   0   0   0   0   2   0   2   2   2   0   0   2   0   2   2   0   0   0   2   0   0   2   0   0   0   0   0   0   2   2   0   2   2   0   2   2   2   2   0   0   2   0   0   0   2   0   2   0   0   2   0   0   2   0   2   2   2   2   0   2   2   0   2   2   2   2   2   2   0   2   0   2   2   0   2   0   2   2   0   2   0   2   0   0   2   2   0   2   2   0   2   2   2   0
 MK-2-12                0   0   2   0   0   2   0   0   0   2   0   0   2   2   2   0   2   0   2   0   0   2   2   0   2   2   2   2   0   2   0   2   0   2   0   2   2   0   0   0   0   0   2   2   0   0   0   0   0   2   2   2   0   0   0   0   0   0   0   0   2   0   2   2   0   2   0   0   2   0   2   2   2   0   2   2   0   0   2   0   0   0   2   0   0   2   0   0   2   2   0   2   2   2   2   2   2   0   2   0   0   0   2   0   0   0   0   0   0   0   2   0   0   2   2   0   0   2   0   2   2   0   0   0   2   0   0   2   0   0   0   0   0   0   2   2   0   0   2   0   2   2   2   2   0   0   0   0   0   0   2   0   2   0   0   2   0   2   2   0   0   2   2   2   0   0   2   2   2   2   2   2   2   2   0   2   0   0   2   0   2   0   2   2   0   2   0   2   0   0   2   2   0   2   2   0   0   2   2   0
 MK-2-13                0   0   2   0   0   2   0   0   0   2   0   0   2   2   0   0   2   2   0   0   0   2   2   0   2   2   2   2   0   2   0   2   0   2   0   2   2   0   0   0   0   0   2   2   0   0   0   0   0   2   2   2   0   0   2   2   0   0   0   0   2   0   2   2   0   2   0   0   2   0   2   2   0   0   2   2   0   0   2   0   0   0   2   2   0   2   0   0   0   2   0   2   2   2   2   2   2   0   0   0   0   0   2   0   0   0   0   2   0   0   2   2   0   2   2   2   0   2   0   2   0   0   0   0   2   0   0   2   0   0   0   2   0   0   2   2   0   0   2   0   2   2   2   2   0   0   0   2   0   0   2   0   2   0   0   2   0   2   2   0   0   2   2   0   0   0   2   2   2   2   2   2   2   2   0   2   0   0   2   0   2   0   2   2   0   2   0   2   0   0   2   2   0   2   2   0   0   2   2   0
 MK-2-14                0   0   2   0   0   2   0   0   0   2   0   0   2   0   0   0   2   2   0   0   0   2   0   0   2   2   2   2   0   2   0   2   0   2   0   0   2   0   0   0   0   0   2   2   0   0   0   0   0   2   2   2   2   0   2   2   0   0   0   0   2   0   2   2   0   2   0   0   2   0   2   2   0   0   2   2   0   0   2   0   0   0   2   2   0   0   0   0   0   2   0   2   2   2   2   2   2   0   0   0   0   2   2   0   0   0   0   2   2   0   2   2   0   2   2   2   0   2   0   2   0   0   0   0   2   0   0   2   0   0   0   0   0   0   2   2   0   0   2   0   2   2   2   2   0   0   0   2   0   0   2   0   2   0   0   2   0   2   2   0   0   2   2   0   0   2   2   2   2   2   0   2   2   2   0   2   0   0   2   0   2   0   2   2   0   2   0   2   0   0   2   2   0   2   2   0   0   2   2   0
 MK-2-15                0   0   2   0   2   2   2   0   0   2   0   0   2   0   0   0   2   2   0   2   0   2   0   0   2   2   2   0   0   0   0   2   0   2   0   0   2   0   0   0   0   0   2   2   0   0   0   0   0   2   2   2   2   0   2   2   0   0   0   0   2   0   2   2   0   2   0   0   2   0   2   0   0   0   2   2   0   0   2   0   0   0   2   2   0   0   0   0   0   2   2   2   2   2   2   2   2   0   0   0   0   2   2   0   0   0   0   2   2   0   2   2   0   2   0   2   0   2   0   2   0   0   0   0   2   0   0   2   2   0   0   0   0   0   2   0   0   0   2   0   2   2   2   2   0   0   0   0   0   0   2   0   2   0   0   2   0   2   2   0   0   2   2   0   0   2   0   2   2   2   0   2   2   2   0   2   0   0   2   0   2   0   2   2   0   2   0   2   0   2   2   2   0   2   0   0   0   2   2   0
 MK-2-16                0   0   2   0   2   2   2   2   0   2   0   0   2   0   0   0   2   2   0   2   0   2   0   0   0   2   2   0   2   2   0   2   0   2   0   0   2   0   2   0   0   0   0   0   0   0   0   0   0   2   2   2   2   2   2   2   0   0   0   0   0   0   2   0   0   2   0   0   2   0   2   0   0   0   2   2   0   0   2   0   0   2   2   2   0   0   0   0   0   2   0   2   2   2   2   2   2   0   0   0   0   2   2   0   0   0   0   2   2   0   2   2   0   0   0   2   2   2   0   2   0   0   2   0   0   0   2   2   2   2   0   0   0   0   2   0   0   0   2   0   2   2   2   2   0   0   0   0   0   2   2   0   2   2   0   2   0   2   2   0   2   2   2   0   0   2   0   2   2   2   0   2   2   2   0   2   0   0   2   2   2   0   2   0   2   2   0   2   2   2   2   2   0   2   0   0   0   2   2   0
 MK-3-1                 0   2   2   2   0   0   2   2   0   2   0   2   0   0   0   2   2   2   0   0   2   0   2   2   2   2   0   0   0   2   2   0   2   2   0   0   0   0   2   0   0   2   0   2   2   2   0   2   0   2   2   2   0   0   0   2   2   2   2   2   2   0   2   2   0   0   2   2   0   2   2   2   2   2   0   2   2   0   0   0   0   0   2   2   2   0   0   0   0   2   0   2   2   0   2   2   2   0   0   2   2   0   2   2   2   0   0   2   2   0   2   0   0   2   0   2   0   2   0   2   0   0   0   0   0   0   2   0   0   0   2   2   2   0   0   2   0   0   0   2   0   0   0   0   2   0   0   2   2   0   2   2   2   0   0   0   0   2   2   2   0   2   2   2   2   0   0   0   0   0   2   0   2   0   0   0   0   2   2   2   0   2   2   0   0   2   2   2   2   2   0   0   0   0   2   2   2   2   0   2
 MK-3-2                 0   2   2   2   0   0   2   2   2   2   0   2   0   0   0   2   2   2   0   0   2   0   2   2   2   2   2   0   0   2   2   0   2   2   0   2   0   0   2   0   0   2   0   2   2   2   0   2   0   2   2   2   0   0   0   2   2   2   2   0   2   0   2   2   2   0   2   2   0   2   0   2   2   2   0   2   0   0   0   0   0   0   2   2   2   0   0   0   0   2   0   2   2   0   2   2   2   0   0   2   2   2   2   2   2   0   0   2   2   0   2   0   0   2   0   2   0   2   0   2   0   0   0   2   0   0   2   0   0   0   2   2   2   0   2   2   0   0   0   2   0   0   0   0   2   0   0   2   2   0   2   2   0   0   0   0   0   2   2   2   0   2   2   2   2   0   0   0   0   0   2   0   2   0   0   0   0   2   2   2   0   2   2   0   0   2   2   2   2   2   0   0   2   0   2   2   2   2   0   0
 MK-3-3                 0   2   2   2   0   0   2   2   2   2   0   2   0   0   0   2   2   2   0   2   2   0   2   2   0   2   2   0   0   2   2   0   2   2   0   2   0   0   2   0   2   2   0   2   2   2   0   2   0   2   2   2   0   0   0   2   0   2   2   0   2   0   2   0   2   0   2   0   0   2   0   2   2   2   0   2   0   0   0   0   0   0   2   2   2   0   0   0   0   2   0   2   2   0   2   2   2   0   0   2   2   2   2   2   2   0   0   2   2   0   2   0   0   2   0   2   0   2   0   2   0   0   0   2   0   0   2   0   0   0   2   0   2   0   0   2   0   0   0   2   0   0   0   0   2   0   0   2   2   0   2   2   0   0   2   0   0   2   2   2   0   2   2   2   2   0   0   0   0   2   2   0   2   0   0   0   0   2   2   2   0   0   2   0   0   2   0   2   2   2   0   0   2   2   2   2   2   2   0   0
 MK-3-4                 0   2   2   2   0   0   2   2   2   2   0   2   0   0   0   2   2   2   2   2   2   0   2   2   0   2   2   0   0   2   2   2   2   2   0   2   0   2   2   0   2   2   2   0   2   2   0   2   2   2   2   2   0   0   0   2   0   2   2   0   2   0   2   0   2   2   2   0   0   2   0   2   2   2   0   2   0   0   0   0   0   0   0   2   2   0   0   0   0   2   0   0   2   0   2   2   2   0   2   2   2   2   2   2   2   0   0   2   0   0   2   0   0   2   0   2   0   2   0   2   2   0   0   2   0   0   2   0   0   0   2   0   2   0   0   2   0   0   0   2   0   0   0   0   2   0   0   2   2   0   2   2   2   0   2   0   0   2   2   2   0   2   0   2   2   0   0   0   0   2   2   0   2   0   0   0   0   2   2   2   2   0   2   0   2   2   0   2   2   2   0   0   2   2   2   2   2   0   0   0
 MK-3-5                 0   0   2   2   0   0   0   2   2   2   0   2   0   0   2   2   2   2   2   2   2   0   2   2   0   2   0   0   0   2   2   2   2   2   0   2   0   0   2   0   2   0   2   2   2   2   2   2   2   0   2   2   0   0   2   2   0   0   2   2   2   0   2   0   2   2   2   0   0   2   0   2   2   2   0   2   0   0   0   0   0   0   0   2   2   0   0   2   0   2   0   0   2   0   0   2   2   0   0   2   2   2   2   2   2   0   0   2   0   0   2   2   2   2   0   2   0   2   0   2   2   0   0   2   0   0   2   0   0   0   2   0   2   0   0   2   0   0   0   2   0   0   0   0   2   0   0   2   2   0   2   2   2   0   2   0   0   2   2   2   0   2   0   2   2   0   0   0   2   2   2   0   2   0   0   0   2   2   2   2   2   0   2   0   2   2   0   2   2   2   0   0   2   2   2   2   2   0   0   0
 MK-3-6                 0   2   2   2   0   0   0   2   2   0   0   2   0   0   2   2   2   2   2   2   2   0   2   2   2   2   0   0   0   2   2   2   0   2   0   2   0   0   0   0   0   0   2   2   2   2   2   0   2   0   2   2   0   0   2   2   0   2   2   0   2   0   2   2   2   2   2   2   0   2   0   2   2   2   0   2   2   0   0   0   0   0   0   2   2   0   0   2   0   0   0   0   2   0   0   0   2   0   0   2   2   2   2   2   2   0   0   2   0   2   2   2   0   2   0   0   0   2   0   2   2   0   0   2   0   0   2   0   0   0   2   0   2   2   0   2   0   0   2   2   0   0   0   0   2   0   2   2   2   0   2   2   2   0   2   0   0   2   2   2   0   2   0   2   2   0   0   0   2   0   0   0   2   0   0   0   2   2   0   2   2   0   2   0   2   2   0   2   2   2   0   0   2   2   2   2   2   0   0   0
 MK-3-7                 0   2   0   2   0   0   0   2   2   0   0   2   0   0   2   2   2   0   2   2   2   0   0   2   2   2   0   0   0   2   2   2   0   2   0   2   0   2   0   0   0   0   2   2   2   2   2   0   2   0   2   2   0   0   2   2   0   2   2   0   2   2   2   0   2   2   2   2   0   2   0   2   2   2   0   2   2   0   2   0   2   0   0   2   2   0   0   2   0   0   2   2   2   0   0   0   0   0   0   2   2   2   2   2   2   0   0   2   0   2   2   2   0   2   0   0   0   2   0   2   2   0   2   2   0   0   2   0   0   0   2   0   2   2   0   2   2   0   2   2   0   0   2   0   2   2   2   2   2   2   2   2   2   0   2   2   0   2   2   2   0   2   0   2   2   0   0   0   2   0   0   0   2   2   0   0   2   2   0   2   2   0   2   0   2   2   0   2   2   2   0   0   0   2   2   2   2   0   0   0
 MK-3-8                 0   2   0   2   0   0   0   0   0   0   0   2   0   0   2   2   0   0   2   2   2   0   0   2   2   2   0   0   0   2   2   2   0   2   0   0   0   2   0   0   0   0   2   2   2   2   2   0   2   0   2   2   0   0   2   2   0   2   2   0   2   2   2   0   2   2   2   2   0   2   0   2   2   0   0   2   2   0   2   0   0   0   0   2   2   2   0   2   0   0   2   2   2   0   0   0   2   0   0   2   2   2   2   2   2   0   0   2   0   2   2   2   0   0   2   0   0   2   0   2   2   0   2   2   0   0   2   0   0   0   2   0   2   0   0   2   0   0   2   2   0   0   2   0   2   2   2   2   2   0   2   2   2   0   2   0   0   2   2   2   0   2   0   2   2   0   0   0   2   0   0   0   2   2   0   0   2   2   0   2   0   0   2   0   2   2   0   2   2   2   0   0   2   2   2   2   2   0   0   0
 MK-3-9                 0   2   0   2   0   0   0   0   0   0   0   2   0   0   2   2   0   0   0   2   2   0   0   2   2   2   2   0   0   2   0   2   2   2   0   0   0   2   0   0   2   2   2   2   2   2   0   0   2   0   2   2   0   0   2   2   0   0   2   0   0   2   2   0   2   2   2   2   0   2   0   2   2   0   0   2   2   0   2   0   0   0   0   2   2   2   0   2   0   0   2   2   2   0   0   0   2   0   0   2   2   2   2   2   2   0   0   2   0   2   2   2   0   2   2   0   0   2   0   2   2   2   2   2   0   0   2   2   0   0   2   0   0   0   0   2   0   0   2   2   0   0   2   0   2   2   2   2   2   0   2   2   2   0   2   0   0   2   2   2   0   2   0   0   2   0   0   0   2   0   0   0   2   2   0   0   2   2   0   2   0   0   2   2   2   2   0   2   2   2   0   2   2   2   2   2   2   0   0   0
 MK-3-10                0   2   0   2   0   2   0   0   0   0   0   2   0   0   2   2   0   0   0   2   2   0   0   2   0   2   2   0   0   2   0   2   2   2   0   0   0   2   0   0   2   2   2   2   2   2   0   0   2   0   2   2   0   2   0   2   0   0   2   0   0   2   0   0   2   2   2   2   0   2   0   2   2   0   2   2   2   0   2   0   0   0   0   2   2   2   0   2   0   0   2   2   2   0   2   0   2   0   0   2   2   2   2   2   2   0   0   2   0   2   2   2   0   2   2   0   0   2   0   2   0   2   2   2   0   0   2   2   0   0   2   0   0   0   0   2   0   0   2   2   0   0   2   0   2   2   2   2   2   0   2   2   2   0   0   0   0   2   2   2   0   0   0   0   2   0   0   0   2   0   0   0   2   2   0   0   2   2   0   2   0   0   2   2   2   2   0   2   2   2   0   2   2   2   2   2   2   0   0   0
 MK-3-11                0   2   0   2   0   2   0   0   0   0   0   2   0   0   2   2   0   0   0   2   2   0   0   0   0   2   2   0   2   2   0   2   2   2   0   0   0   2   0   0   2   2   2   2   2   2   2   0   2   2   2   2   0   2   0   2   0   0   2   0   0   2   2   0   2   2   2   2   0   2   0   2   0   0   2   2   2   0   2   0   0   0   0   2   2   2   0   2   0   0   2   2   2   0   2   0   2   0   0   2   2   2   2   2   2   0   0   2   0   2   2   2   0   0   2   0   2   2   2   2   0   2   2   2   0   0   2   2   0   0   2   0   0   0   0   2   0   0   2   2   0   0   2   0   2   2   2   2   2   0   2   2   2   0   0   0   0   2   2   2   0   0   0   0   2   0   0   0   2   0   0   0   2   0   0   2   2   2   0   2   0   0   2   2   2   2   2   2   2   2   0   2   2   2   2   2   2   0   0   2
 MK-3-12                0   2   0   2   0   2   2   2   0   0   0   2   0   0   2   2   0   0   0   2   2   0   0   0   0   2   0   0   2   2   0   2   2   2   0   0   0   2   0   2   2   2   2   2   2   2   2   0   2   2   2   2   0   2   0   2   0   0   2   0   0   2   2   0   2   2   2   2   0   2   0   2   0   0   2   2   2   0   2   0   0   0   0   2   2   0   0   2   0   0   2   2   0   2   2   0   2   0   0   2   2   2   2   2   2   0   0   2   0   2   0   2   0   0   2   0   2   0   2   2   0   2   2   0   0   0   2   2   0   0   2   0   0   0   0   2   0   0   2   2   0   0   2   0   2   2   2   2   2   0   2   2   2   0   0   0   0   2   2   2   0   0   0   2   2   0   0   0   2   0   0   0   2   0   0   2   2   2   0   2   0   0   2   2   2   2   2   0   2   2   0   2   2   0   2   2   2   0   0   2
 MK-3-13                0   2   0   2   2   2   2   2   0   0   2   2   0   0   2   2   0   0   0   2   2   0   0   0   0   2   0   0   2   2   0   2   2   2   0   0   0   2   0   2   2   2   2   2   2   2   2   0   2   2   2   0   0   2   0   2   0   0   2   0   0   2   2   0   2   2   2   2   0   2   0   2   0   0   2   0   2   0   2   0   0   0   0   2   2   0   0   2   0   0   2   0   2   2   2   0   2   0   0   2   2   2   0   2   2   0   0   0   0   2   2   2   0   0   2   0   2   0   2   2   2   2   2   0   0   0   2   2   0   0   2   0   0   0   0   2   2   2   2   0   0   0   2   0   0   2   2   2   2   0   2   2   0   2   0   0   0   2   0   2   0   2   0   2   2   2   0   0   2   0   0   0   2   2   2   2   2   0   0   2   0   0   2   2   2   2   2   2   2   2   0   2   2   0   0   2   2   0   0   2
 MK-3-14                0   2   0   0   2   2   2   2   0   0   2   2   0   0   2   2   0   0   0   2   2   2   0   2   0   2   0   0   2   2   0   2   2   2   0   0   0   2   0   2   2   2   2   2   2   0   2   0   2   2   2   0   0   2   0   2   0   0   2   0   0   2   2   0   2   2   2   2   0   2   0   2   0   0   2   0   2   0   2   0   0   2   0   2   2   0   0   2   0   0   2   0   2   2   2   0   2   0   2   2   2   2   0   2   2   0   0   0   0   2   2   0   0   0   2   0   2   0   2   2   2   2   2   0   0   0   2   2   0   0   2   0   0   0   0   2   2   2   2   0   0   0   2   0   0   2   2   2   2   0   2   2   0   2   0   0   0   2   0   2   0   2   0   2   2   2   0   0   2   0   0   0   2   2   2   2   2   0   0   2   0   0   2   2   2   2   2   2   2   2   0   2   2   0   0   2   2   0   0   0
 MK-3-15                0   2   0   0   2   2   2   2   0   0   2   0   0   0   0   2   0   0   0   2   2   2   0   2   0   2   0   0   2   2   0   2   2   2   0   0   2   2   0   2   2   2   2   2   2   0   2   0   2   2   2   0   0   2   0   0   0   0   2   0   2   2   2   0   2   2   2   0   0   2   0   2   0   0   2   0   2   0   2   0   0   2   0   2   2   2   2   2   0   0   2   0   2   2   2   0   2   2   2   2   0   2   0   2   2   0   0   0   0   2   2   0   2   0   2   0   2   2   2   2   2   2   2   0   0   0   2   0   0   0   2   0   0   0   0   2   2   2   2   0   0   0   2   0   0   2   2   2   2   0   2   2   0   2   0   0   0   2   0   2   0   2   2   2   2   2   2   2   2   0   0   0   2   2   2   2   2   0   0   0   0   0   2   2   2   2   2   2   2   2   0   2   2   0   0   2   2   0   0   0
 MK-3-16                0   2   0   0   2   2   2   2   0   0   2   0   0   0   0   2   0   2   0   2   0   2   0   2   0   2   0   0   2   2   0   2   2   2   0   0   0   2   0   2   2   2   2   2   2   0   2   0   2   2   2   0   0   2   0   0   0   0   2   0   2   2   0   0   2   0   2   0   0   2   0   2   0   0   2   0   2   0   2   0   0   2   0   0   2   2   2   2   0   0   2   2   2   2   2   2   2   2   2   0   0   2   0   2   2   0   0   0   0   2   2   0   0   0   2   0   2   2   2   2   2   0   2   0   0   0   2   0   0   0   2   0   0   2   0   2   2   2   2   0   0   0   0   0   0   2   2   2   2   0   2   2   0   2   0   0   0   2   0   0   0   2   2   2   2   2   2   2   2   0   0   0   2   2   2   2   2   0   2   0   0   0   0   2   2   2   2   2   2   2   0   2   0   0   2   2   2   0   0   0
 MK-4-1                 2   0   0   2   2   2   0   0   2   2   0   2   2   0   2   0   0   2   0   2   2   0   2   0   2   2   2   0   2   2   2   0   0   0   0   2   0   0   2   2   2   0   0   0   2   2   2   0   2   2   2   2   0   0   2   0   2   0   2   0   2   0   0   0   0   2   0   2   2   0   0   0   2   0   0   2   0   0   0   2   0   2   2   2   2   2   0   2   0   2   2   0   2   0   2   0   2   0   0   2   2   0   0   2   2   2   2   2   2   0   0   2   2   2   2   0   0   2   2   0   2   0   2   0   0   0   2   0   2   0   0   0   2   2   2   0   0   0   2   2   2   2   0   0   2   2   0   2   2   2   0   2   0   0   2   2   2   2   0   2   0   0   2   2   0   2   2   2   0   2   0   0   0   0   2   2   0   2   0   2   0   2   0   0   2   0   2   2   0   0   2   0   0   2   2   0   2   2   2   0
 MK-4-2                 2   0   0   2   0   2   0   0   2   2   0   2   2   0   2   0   0   2   0   2   2   0   2   0   2   2   2   0   2   2   2   0   2   0   0   2   0   0   2   2   2   0   0   2   2   2   2   2   2   2   2   2   0   0   0   2   2   0   2   0   2   0   0   0   0   2   0   2   2   2   0   0   2   0   0   2   0   0   0   2   0   2   2   2   2   2   0   2   0   2   2   0   2   0   2   0   2   0   0   2   0   2   0   2   2   2   2   0   2   0   0   2   2   2   2   0   0   2   2   0   2   0   2   0   0   0   2   0   2   0   0   0   2   2   2   0   2   0   2   2   2   2   0   0   2   2   0   2   2   2   0   2   0   0   2   2   2   2   0   2   0   0   2   0   0   2   2   2   2   2   0   0   0   0   2   2   0   2   0   2   0   2   0   0   2   0   0   2   0   0   2   0   0   2   2   0   2   2   2   0
 MK-4-3                 2   2   0   2   0   2   0   0   2   2   0   2   2   0   2   0   0   2   0   2   2   0   2   0   2   2   2   0   2   2   2   0   2   0   0   2   0   0   2   2   2   0   0   2   2   2   2   2   2   2   2   2   0   0   0   0   2   0   2   0   2   0   0   2   0   2   0   2   2   2   2   0   2   0   0   2   0   0   2   2   0   2   2   2   2   2   0   2   0   2   2   0   2   0   2   0   2   0   0   2   0   2   0   0   2   2   2   0   2   0   0   2   2   2   2   0   0   2   0   0   2   0   2   0   0   0   2   0   0   0   0   0   2   2   2   0   0   0   2   2   2   2   0   0   2   2   0   0   2   2   0   2   0   0   0   2   2   2   0   2   0   0   2   0   0   0   2   2   2   2   0   0   0   0   0   2   0   2   0   2   0   2   0   0   2   0   0   2   0   0   2   0   0   2   0   0   2   2   2   0
 MK-4-4                 2   2   0   2   2   2   0   0   2   2   2   2   2   2   2   0   0   2   0   0   2   0   2   0   2   2   2   0   2   2   2   0   0   0   0   2   0   2   2   0   2   0   0   2   2   2   0   2   2   2   2   2   0   0   0   0   2   0   0   0   2   0   0   2   0   0   0   2   2   2   2   0   2   0   0   2   0   0   2   0   0   2   2   2   2   2   0   2   0   2   2   0   2   0   2   0   2   0   0   2   0   2   0   2   2   2   0   0   2   0   0   2   2   2   2   0   0   2   0   0   2   0   2   2   2   0   2   0   0   0   0   0   2   2   2   0   0   0   2   2   2   2   0   0   2   2   2   0   2   2   2   2   0   0   0   2   2   2   0   2   0   2   2   0   0   0   2   2   2   2   0   0   0   2   0   2   0   2   0   2   2   2   0   0   2   0   0   2   0   0   2   0   0   2   0   0   0   2   2   0
 MK-4-5                 2   2   2   2   2   0   0   0   2   2   0   2   0   2   2   0   2   2   2   0   2   0   2   2   2   2   2   0   2   2   2   0   0   0   0   2   0   2   2   0   2   0   0   2   2   2   0   2   2   2   2   2   0   0   2   0   2   0   2   0   2   0   0   2   0   0   0   2   2   2   2   2   2   0   0   2   0   2   2   0   0   0   2   2   2   0   0   0   0   2   2   0   2   0   2   0   2   0   0   2   2   2   0   2   2   2   2   0   2   0   0   2   2   2   2   0   0   2   0   0   2   0   2   2   2   0   2   0   0   0   0   2   2   2   2   0   0   0   2   2   2   2   0   0   2   2   0   0   2   2   2   2   0   0   0   2   2   2   0   0   0   0   2   0   0   0   0   2   2   2   0   0   0   2   0   2   0   2   0   2   2   2   0   0   2   0   0   2   2   0   2   0   0   2   2   0   0   2   2   0
 MK-4-6                 2   2   2   2   2   0   0   0   2   2   0   2   0   2   2   0   2   2   2   0   2   2   2   2   2   2   0   0   2   2   2   0   0   0   0   2   0   2   2   0   2   0   0   2   2   2   0   2   2   2   2   2   0   0   2   0   0   0   2   0   2   0   0   2   0   0   2   2   2   2   2   2   2   0   0   2   0   2   2   2   0   0   2   2   2   0   0   0   0   0   0   0   2   0   2   0   2   2   0   2   2   2   0   2   0   2   0   0   2   0   0   2   2   2   2   0   0   2   0   0   2   0   2   2   0   0   2   0   0   0   0   2   0   2   2   0   0   0   0   2   2   2   0   0   2   2   0   0   2   2   2   2   0   0   2   2   2   2   0   0   0   0   2   0   0   0   0   2   2   2   0   0   0   2   2   2   0   2   0   2   2   0   0   0   2   0   0   2   2   0   2   2   0   2   2   0   0   2   2   0
 MK-4-7                 2   2   2   2   2   0   0   0   2   2   0   2   0   2   2   2   2   2   2   0   2   2   2   2   2   2   0   0   0   2   2   0   0   0   0   2   0   2   2   0   0   0   0   2   2   2   0   2   2   2   0   2   0   0   2   0   0   0   2   0   0   0   0   2   0   2   2   2   2   2   2   2   2   0   2   2   0   2   2   2   0   0   2   2   2   0   0   0   0   0   0   0   0   2   2   2   2   2   0   2   2   2   0   2   0   2   0   2   2   0   0   2   2   2   2   0   0   2   0   2   2   0   2   2   0   0   2   0   0   0   0   2   0   2   0   0   0   0   0   0   2   2   0   0   2   0   2   0   2   2   2   2   0   0   2   2   2   2   0   0   0   0   2   0   0   0   0   0   2   2   2   0   2   2   2   2   0   2   0   2   2   2   0   0   2   0   0   2   2   0   2   2   0   2   2   0   0   2   2   0
 MK-4-8                 2   2   2   2   2   0   0   0   2   2   0   2   0   2   2   2   2   2   2   0   2   2   2   2   2   2   0   0   0   2   2   0   0   0   0   2   0   2   2   2   0   0   0   2   2   2   0   2   2   2   0   2   0   0   2   0   0   0   2   0   0   0   0   2   0   2   2   2   2   2   2   2   2   0   2   2   0   2   2   2   0   0   2   2   2   0   0   0   0   0   0   0   0   2   2   2   2   2   2   2   2   2   0   2   0   2   0   2   2   2   0   2   0   2   2   0   0   2   0   2   2   0   2   2   0   0   2   0   0   0   0   2   0   2   0   0   0   0   0   0   0   2   0   0   2   0   2   0   2   2   2   2   0   0   2   0   2   2   0   0   2   0   2   0   0   0   0   0   2   2   0   0   2   2   2   2   0   2   0   2   2   2   0   0   2   2   0   2   2   0   2   2   0   2   2   0   2   2   2   0
 MK-4-9                 2   2   2   2   2   2   0   0   2   2   0   2   0   2   2   0   2   2   2   0   2   2   2   2   2   2   0   0   0   2   2   2   0   0   0   2   0   2   2   2   0   0   0   2   0   2   0   2   2   2   0   0   0   0   2   0   0   0   2   0   0   2   0   2   0   2   0   2   2   2   2   2   2   0   2   2   0   0   2   2   0   0   2   2   2   2   0   0   0   0   0   0   0   2   2   2   2   2   2   2   2   2   0   2   0   2   0   2   2   2   0   2   0   2   2   0   0   2   0   2   2   2   2   2   0   0   2   0   0   0   0   0   2   2   0   0   0   0   0   0   0   2   0   0   0   0   2   0   2   2   2   2   0   0   2   0   2   2   0   0   2   0   2   0   0   0   0   0   2   2   0   0   2   2   0   2   0   2   0   2   2   2   0   2   2   2   0   2   2   0   2   2   0   2   0   0   2   2   0   0
 MK-4-10                2   0   2   2   2   0   2   0   2   2   0   2   0   2   2   0   2   2   2   0   0   2   2   2   2   2   2   0   0   2   2   2   0   0   0   2   2   2   2   2   0   0   0   2   0   2   0   2   2   0   0   0   0   0   2   0   0   0   2   0   2   2   0   2   0   2   0   2   2   2   2   2   2   0   0   0   0   0   2   2   0   0   2   2   2   2   2   0   0   0   0   0   0   2   2   0   2   2   2   2   2   2   2   2   0   2   0   2   2   2   0   2   0   2   2   0   0   2   0   2   2   2   2   2   0   0   2   0   2   0   0   0   2   2   0   0   0   0   0   0   0   2   0   0   0   2   2   0   2   2   2   2   0   0   2   0   2   2   0   0   2   0   2   0   0   0   2   0   2   2   0   0   2   2   0   0   0   2   0   2   2   2   0   2   2   2   0   2   2   0   0   0   2   2   0   0   2   2   0   0
 MK-4-11                2   0   2   2   2   0   2   0   2   2   0   0   0   2   0   0   0   2   0   0   0   2   2   2   2   2   2   0   0   2   2   2   0   0   0   0   2   2   2   2   0   0   0   2   0   2   0   0   2   0   0   0   0   0   2   0   0   0   2   0   2   0   0   2   0   2   0   2   2   2   2   2   0   0   2   0   0   0   2   2   0   0   2   2   2   2   0   0   2   0   0   0   0   2   2   0   2   2   2   2   2   2   2   2   0   2   0   2   2   2   0   2   0   2   2   0   0   2   0   2   2   2   0   2   0   0   2   0   2   0   0   0   2   2   0   0   0   0   0   0   0   0   0   0   0   2   2   0   2   2   2   2   2   2   2   0   2   2   0   0   2   0   2   0   0   0   2   0   2   2   0   0   2   2   0   0   2   2   2   2   2   2   0   2   2   2   0   2   0   0   0   0   2   2   0   0   2   2   0   0
 MK-4-12                2   0   2   2   2   0   2   0   2   2   0   0   0   2   0   0   0   2   0   0   0   2   2   2   2   2   2   0   0   2   2   2   0   0   2   0   2   2   2   2   0   0   0   2   0   2   0   0   2   0   0   0   0   0   0   0   2   0   2   0   2   2   0   2   0   2   0   2   2   2   2   2   0   0   2   0   0   0   2   2   0   0   2   2   0   2   2   0   2   0   0   0   0   2   2   0   2   2   2   2   2   2   2   2   0   2   0   2   2   2   0   2   0   2   2   2   0   2   0   2   2   2   0   2   0   0   2   2   2   0   0   0   2   2   2   0   0   0   0   0   0   0   0   0   0   2   2   0   2   2   2   2   2   2   2   0   2   2   0   0   2   0   2   0   0   0   2   0   2   2   0   0   2   2   0   0   2   2   2   2   2   2   0   2   0   2   0   2   0   0   0   0   2   2   0   0   2   2   0   0
 MK-4-13                0   0   2   2   2   0   2   0   2   2   0   2   0   0   0   0   0   2   0   0   0   0   2   2   2   2   2   0   0   2   2   2   0   0   2   0   0   2   2   2   0   0   0   0   2   0   0   0   2   0   0   0   0   0   0   0   2   0   2   0   2   2   0   2   0   2   0   2   2   2   2   2   2   0   2   0   0   0   2   2   0   2   2   2   2   2   2   0   2   2   0   0   0   2   0   0   2   2   2   2   2   2   2   2   0   2   0   2   2   2   0   2   0   2   0   2   0   2   0   2   2   0   0   2   0   0   2   2   2   0   0   0   2   2   2   0   0   0   0   0   0   0   0   0   0   2   2   0   2   2   2   2   2   2   2   0   2   2   0   0   2   0   2   0   0   0   2   0   2   2   0   0   2   2   0   0   2   2   2   2   2   2   0   2   0   2   0   2   0   0   0   0   2   2   0   0   2   2   2   0
 MK-4-14                0   0   2   2   0   0   2   0   2   2   0   2   0   0   0   0   0   2   0   0   0   0   2   2   2   2   2   0   0   0   2   2   0   0   2   0   0   2   2   2   0   0   0   0   2   0   0   0   2   0   0   0   0   0   0   0   2   0   0   0   2   2   0   2   0   2   0   2   2   2   2   2   2   0   2   0   0   0   2   2   0   2   2   2   2   2   2   0   0   2   0   0   0   2   0   0   2   2   2   2   2   2   2   2   0   2   0   2   0   2   0   2   0   2   0   2   0   2   0   2   2   2   0   2   0   0   2   0   2   0   0   0   2   2   2   2   2   0   0   0   0   0   0   0   0   2   2   0   0   2   2   0   2   2   2   0   2   2   0   0   2   0   2   0   0   0   2   0   2   2   0   2   2   2   0   0   2   2   2   2   2   2   0   2   0   2   0   2   0   0   0   0   2   2   2   0   2   2   2   0
 MK-4-15                0   0   2   2   0   0   2   0   2   2   0   2   0   0   0   0   0   2   0   0   0   0   2   2   2   2   2   0   0   0   2   2   0   0   2   0   0   2   2   2   0   2   0   0   2   0   0   0   2   0   0   0   0   2   0   0   2   0   0   0   2   2   0   2   0   2   0   0   2   2   2   2   2   0   2   0   0   0   2   2   0   0   0   2   2   2   2   0   0   2   0   0   0   2   0   0   2   0   0   2   2   2   2   2   0   2   0   2   0   2   0   2   0   2   0   2   0   2   0   2   2   2   0   2   2   0   2   0   2   0   0   2   2   2   2   2   2   0   0   2   0   2   0   0   0   2   2   2   0   2   2   0   2   2   0   0   2   2   0   0   2   0   2   2   0   0   2   0   2   2   0   2   2   2   0   0   2   2   2   0   2   2   0   2   0   2   0   2   0   0   0   0   2   2   2   2   2   2   2   0
 MK-4-16                0   0   0   2   0   0   2   0   2   2   0   2   0   0   0   0   0   2   0   0   0   0   0   2   2   2   2   0   0   2   2   2   0   0   2   0   0   2   0   2   0   2   0   0   2   0   2   0   0   0   0   0   0   2   0   0   2   0   0   0   0   2   0   2   0   2   0   0   2   2   2   2   0   0   2   0   2   0   2   2   0   2   0   2   2   2   2   0   2   0   0   0   0   2   0   0   2   0   0   2   2   2   2   2   0   2   0   2   0   2   0   2   0   2   0   2   0   2   0   2   2   2   0   2   2   0   2   0   2   0   0   2   2   2   2   2   2   0   0   2   0   2   0   0   0   2   2   2   0   2   2   0   2   2   0   0   2   2   0   0   2   0   2   2   0   0   2   2   2   2   0   2   2   2   0   0   2   0   2   0   2   2   0   2   0   2   2   2   0   0   0   0   2   2   2   2   2   2   2   0
 MK-5-1                 2   0   0   0   2   2   0   2   0   2   2   0   2   0   0   2   0   2   0   2   0   0   2   0   0   0   0   2   0   0   0   2   0   2   0   0   2   2   2   2   2   2   2   2   2   2   2   2   2   2   2   2   2   0   0   2   2   2   2   2   0   2   2   0   0   2   0   0   2   2   2   0   0   2   2   0   2   2   0   0   2   2   0   0   2   0   0   0   0   0   0   0   0   0   0   0   0   0   0   2   0   0   2   0   2   2   0   2   2   2   0   2   2   0   2   0   2   2   2   0   2   0   2   2   2   2   2   0   0   2   2   0   2   2   2   2   2   2   0   0   0   2   0   2   2   2   0   2   0   2   2   0   2   0   0   2   2   2   2   0   0   0   2   0   0   2   0   0   0   0   0   2   2   0   0   0   0   0   0   2   0   2   2   2   2   2   2   2   2   0   2   0   2   0   0   2   2   2   2   2
 MK-5-2                 2   0   0   0   2   2   0   2   2   2   2   0   2   0   0   2   0   2   0   2   2   0   2   0   0   0   0   2   0   2   0   2   0   2   0   0   2   2   2   2   2   2   2   2   2   2   2   2   2   2   2   2   2   0   2   2   2   2   2   2   0   2   2   0   0   2   0   0   2   2   2   0   0   0   2   0   2   2   0   0   2   2   0   0   0   0   0   0   0   0   0   0   0   0   0   0   0   2   0   2   0   0   2   0   2   2   0   0   0   2   0   2   2   0   2   0   2   0   2   0   2   0   2   2   2   2   2   2   0   2   2   0   2   0   2   2   2   2   2   0   0   2   0   0   2   2   2   2   0   2   0   0   0   0   0   2   2   2   2   0   0   0   2   0   0   2   0   0   0   0   0   2   2   0   0   0   0   0   0   2   0   2   2   2   2   2   2   2   2   0   2   0   0   0   0   2   2   2   2   2
 MK-5-3                 2   0   0   0   2   2   0   2   2   2   2   0   2   0   0   2   0   2   0   2   2   0   2   0   0   0   0   2   0   2   0   0   2   2   0   0   2   0   2   2   2   2   2   2   2   2   2   0   2   2   2   2   2   0   2   2   2   2   2   2   0   2   2   0   0   2   0   0   2   2   2   0   2   0   2   0   2   2   0   0   2   2   0   0   0   0   0   0   0   0   0   0   2   0   0   0   0   2   0   2   0   0   2   0   2   2   0   0   0   2   0   2   2   0   2   0   2   0   2   0   2   0   2   2   2   0   2   2   0   2   0   0   2   0   2   2   2   2   2   2   2   2   0   0   2   2   2   2   0   2   0   0   0   0   0   0   2   2   2   0   0   0   2   0   0   2   0   0   0   0   0   2   2   0   0   0   0   0   0   2   2   2   2   2   2   2   2   2   2   0   2   0   0   0   0   0   0   2   2   2
 MK-5-4                 2   0   0   0   2   2   0   2   2   2   2   0   2   0   0   0   0   2   0   2   2   0   2   0   0   0   0   2   0   2   0   0   2   2   0   0   2   0   2   2   2   2   2   2   2   2   2   0   2   0   2   2   2   0   2   2   2   2   2   2   2   2   2   0   0   2   0   0   0   0   2   0   2   0   2   0   2   2   0   0   2   2   0   0   0   0   0   0   0   0   2   0   2   0   0   0   0   2   0   2   0   0   0   0   2   2   0   0   0   2   0   2   2   0   2   0   2   0   2   0   2   0   2   2   2   0   2   2   2   2   0   0   0   0   2   2   2   2   2   2   0   2   0   0   0   2   2   2   0   2   0   0   0   0   0   2   0   2   2   0   0   0   2   0   0   2   0   0   0   0   2   2   0   0   0   0   0   0   0   2   2   2   2   2   0   2   2   0   2   0   2   0   0   0   0   0   0   0   2   2
 MK-5-5                 0   0   2   2   2   0   0   2   2   2   2   0   2   0   0   0   0   2   0   2   2   0   2   0   0   0   0   2   0   2   0   0   2   2   0   0   2   2   2   2   2   2   2   2   2   0   2   0   0   0   2   2   2   0   2   2   2   2   2   2   2   0   2   0   0   2   0   0   0   0   2   0   2   0   2   0   2   2   0   2   2   2   0   0   0   0   0   0   0   0   2   2   2   0   0   0   2   2   0   2   0   0   0   0   2   2   0   0   0   2   0   2   2   0   2   0   2   0   2   0   2   0   2   2   2   0   2   2   2   2   0   0   0   0   2   2   2   2   2   2   2   2   0   0   0   2   2   2   0   2   0   0   0   0   0   2   0   2   2   2   0   0   2   0   0   2   0   0   0   0   2   2   0   0   0   0   0   0   0   2   2   0   2   2   0   2   2   0   2   0   2   0   0   0   0   2   0   0   2   2
 MK-5-6                 0   0   0   2   2   0   0   2   2   2   2   0   2   0   0   0   0   2   0   2   2   0   2   0   0   0   0   2   0   2   0   0   2   2   0   0   2   2   2   2   2   2   2   2   2   0   2   0   0   0   2   2   2   0   2   2   2   2   2   2   2   0   2   0   0   0   0   0   0   0   2   0   2   0   2   0   2   2   0   2   2   2   0   0   0   0   0   0   0   2   2   2   0   0   0   0   2   2   0   2   2   0   0   0   2   2   0   0   0   2   0   2   2   0   2   0   2   0   2   0   2   0   2   2   2   0   2   2   2   2   0   0   0   0   2   2   2   2   2   2   2   2   0   0   0   2   2   2   0   2   0   0   2   0   0   2   0   2   2   2   0   0   2   0   0   2   0   0   0   0   2   0   0   0   0   0   0   0   0   0   2   0   2   2   0   2   2   0   2   0   0   2   0   0   0   2   0   0   2   2
 MK-5-7                 2   2   0   2   2   2   0   2   0   2   2   2   2   0   0   0   0   2   0   2   2   0   2   0   0   0   0   2   0   2   0   0   2   2   0   0   2   0   2   2   2   2   2   2   2   0   2   0   0   0   2   2   2   0   2   2   2   2   2   2   2   0   2   0   0   0   0   0   0   0   2   0   2   0   2   0   2   0   0   2   2   2   2   0   0   0   0   2   0   2   2   2   0   0   0   0   2   2   0   2   2   0   0   0   2   2   0   0   0   2   0   0   2   0   2   2   2   0   2   0   2   2   2   2   0   0   2   2   2   2   2   0   2   0   2   2   2   2   2   2   2   2   0   0   0   2   2   2   0   0   0   0   0   0   0   2   2   2   2   2   0   0   2   0   0   2   0   0   0   2   2   0   0   0   0   0   0   0   0   0   2   0   0   2   0   2   2   0   2   0   0   2   0   0   0   2   0   0   2   2
 MK-5-8                 2   2   0   2   2   2   0   2   0   2   2   2   2   0   0   0   0   0   0   2   2   0   2   0   0   0   0   2   0   2   0   0   2   2   0   0   2   0   2   0   0   2   0   2   2   0   2   0   0   0   2   2   2   0   2   2   2   2   2   2   2   0   0   0   0   0   0   0   0   0   2   2   2   0   2   0   2   0   0   2   2   2   2   0   0   0   0   2   0   2   2   2   0   0   0   0   2   2   0   2   2   0   0   0   2   0   0   0   0   2   0   2   2   0   2   2   2   0   2   0   2   2   2   2   0   0   2   2   2   2   2   0   2   0   2   0   2   2   0   2   0   2   0   0   0   2   0   2   0   0   0   0   0   0   0   2   2   2   2   2   0   0   2   0   2   2   0   0   0   2   2   0   0   0   0   0   0   0   0   0   2   0   0   2   0   2   2   0   2   0   0   2   0   0   0   2   2   0   2   2
 MK-5-9                 0   2   0   2   2   2   0   0   0   2   2   2   2   0   0   0   0   0   0   2   2   0   2   0   0   0   0   2   0   2   2   0   2   2   0   0   2   0   2   0   0   2   0   2   2   2   2   0   0   2   2   2   2   0   2   2   2   2   2   2   2   0   0   0   0   0   0   0   0   0   2   2   2   0   2   0   2   0   0   2   2   2   2   0   2   0   0   0   2   0   2   2   0   0   0   0   2   2   0   0   2   0   0   0   2   0   0   0   0   2   0   2   0   0   2   2   2   2   0   0   2   2   2   0   0   2   2   2   2   0   2   0   2   0   2   0   2   2   0   2   0   2   0   0   0   2   0   2   0   0   0   0   0   0   0   2   2   2   2   2   0   0   0   0   2   2   0   0   0   2   2   0   0   0   0   0   0   0   0   0   2   0   0   2   0   2   0   0   2   0   0   2   0   0   0   2   0   2   2   2
 MK-5-10                0   0   0   2   2   2   0   0   0   2   2   2   2   0   0   0   0   0   0   0   2   2   2   0   0   0   0   2   0   0   2   0   2   2   0   0   0   0   2   2   0   2   0   2   2   2   2   0   0   2   2   2   2   0   2   2   0   0   2   2   2   0   0   0   0   0   0   0   0   0   2   2   2   0   2   0   2   0   0   2   2   2   2   0   2   0   2   0   2   2   2   2   0   2   0   2   2   2   0   0   2   0   0   0   2   0   0   2   0   2   0   2   0   0   2   2   2   2   2   0   2   2   2   0   0   2   2   2   2   0   2   0   2   0   2   0   2   2   0   2   0   2   0   0   0   2   2   2   0   0   0   0   0   0   0   2   2   2   2   2   0   0   0   0   2   2   0   0   0   2   2   0   0   0   0   0   0   0   0   0   2   0   0   2   0   0   0   0   2   0   0   0   0   0   0   0   2   2   2   2
 MK-5-11                0   0   0   2   2   2   2   0   0   2   2   2   2   0   0   0   0   0   0   0   0   2   2   0   0   0   0   2   0   0   2   0   2   2   0   0   0   2   2   2   2   2   0   2   2   2   2   0   0   2   2   2   2   0   2   2   0   2   2   2   2   0   0   0   0   2   0   0   0   0   2   2   2   0   2   0   2   0   0   2   2   0   2   0   2   2   2   0   2   2   2   2   0   2   0   2   2   2   0   2   2   0   0   2   2   0   0   2   0   2   0   2   0   0   2   0   2   2   0   0   2   2   2   0   0   0   2   2   2   0   2   0   2   0   2   0   0   0   0   2   0   2   0   0   0   2   2   2   0   0   0   0   2   0   0   0   2   2   2   2   0   0   2   0   2   2   0   0   0   2   2   0   0   0   0   0   2   0   0   0   2   0   0   2   0   0   0   0   2   0   0   0   0   0   2   0   2   2   2   2
 MK-5-12                0   0   0   2   2   2   2   2   0   2   2   2   2   0   0   0   0   0   0   0   0   2   2   0   0   0   0   2   0   0   2   0   0   0   0   0   0   2   2   2   2   0   0   2   2   2   2   2   2   2   2   2   2   2   2   2   0   2   2   0   2   0   0   0   0   2   0   0   0   0   2   2   2   0   2   0   2   0   0   0   2   0   2   0   2   2   2   0   2   2   2   2   0   2   0   2   2   2   0   2   2   0   0   2   2   0   0   2   0   2   0   2   0   0   2   0   2   2   0   0   2   2   2   2   0   0   2   2   0   0   2   0   2   0   2   0   0   0   0   2   0   2   0   0   0   2   2   2   0   0   0   0   2   0   0   0   2   2   2   2   2   0   2   0   0   2   0   0   0   2   2   0   0   0   0   0   2   0   0   2   2   2   2   2   0   0   0   0   2   0   0   0   0   0   2   0   2   2   2   2
 MK-5-13                0   2   0   2   0   2   2   2   0   2   2   2   2   0   0   0   0   0   0   0   0   2   2   0   0   0   2   2   0   0   0   0   0   0   0   0   0   2   0   2   2   0   0   2   2   2   2   2   2   2   2   2   2   2   2   2   0   2   2   0   2   0   0   0   0   2   0   0   0   0   2   2   2   0   2   0   2   0   0   0   2   0   2   0   2   2   2   0   2   2   2   2   0   0   0   2   2   2   0   0   2   0   0   2   2   0   2   2   0   2   0   2   0   0   2   0   2   2   0   0   2   2   2   2   0   0   2   0   0   0   2   0   2   0   2   0   0   2   0   2   0   2   0   0   0   2   2   2   0   0   0   0   2   0   0   0   2   2   0   2   2   0   0   0   0   2   0   0   0   2   2   2   0   0   0   0   2   0   0   0   2   2   2   2   2   0   0   0   2   0   0   0   0   0   0   0   2   2   2   2
 MK-5-14                0   2   0   2   0   2   2   2   0   0   2   2   2   0   2   0   0   0   0   0   0   2   2   0   0   0   2   2   0   0   0   0   0   0   2   0   0   2   0   2   2   0   0   2   2   2   2   0   2   2   2   2   2   2   2   2   0   2   0   0   2   0   0   2   0   0   0   0   0   0   2   2   2   0   2   0   2   0   0   0   0   0   2   0   2   2   2   0   2   2   2   2   0   0   0   2   2   2   0   2   2   0   0   2   0   2   2   2   0   2   0   0   0   0   2   0   2   2   0   2   2   2   2   2   0   0   2   0   0   0   2   0   0   0   2   0   0   2   0   2   0   2   2   0   0   2   2   2   0   2   0   0   2   2   2   2   2   2   0   2   2   0   0   0   0   2   0   0   0   2   2   2   0   0   0   0   2   0   0   0   2   2   0   2   2   0   0   0   0   0   0   0   0   0   0   0   2   2   2   2
 MK-5-15                0   2   0   2   0   2   2   2   2   0   2   2   2   0   2   0   0   0   2   0   0   2   0   0   0   0   2   2   0   0   0   0   0   0   2   0   0   2   0   2   2   0   0   2   2   2   2   0   2   0   2   2   2   2   2   2   0   2   0   0   2   0   0   2   0   0   0   2   0   0   2   2   2   0   2   0   2   0   0   0   0   2   0   0   2   2   2   0   2   2   2   2   0   0   0   2   2   2   2   2   2   0   0   2   0   2   2   2   0   2   0   0   0   0   2   0   2   2   0   2   2   2   0   2   0   0   2   0   0   0   2   2   0   0   2   0   0   2   0   2   0   2   2   0   0   2   2   2   0   2   0   0   2   2   2   0   2   2   0   2   2   0   0   0   0   2   0   0   0   2   2   2   0   0   0   0   2   0   0   0   2   2   0   2   2   0   0   0   0   0   0   0   0   0   0   0   2   0   2   2
 MK-5-16                2   2   0   0   0   2   2   2   2   0   2   2   2   0   0   0   2   0   2   0   2   0   2   0   0   0   0   2   0   0   0   0   0   0   2   2   2   0   0   2   2   0   0   2   2   2   2   0   0   0   2   2   2   2   2   2   0   2   0   0   2   0   0   2   0   0   0   2   0   2   2   2   2   0   2   2   2   2   0   0   0   2   0   0   2   2   2   0   2   2   2   2   0   0   0   2   0   2   2   2   0   0   0   2   2   2   2   2   0   2   0   0   0   0   2   0   2   0   2   2   2   2   0   2   0   0   2   0   0   2   2   0   0   2   2   0   0   2   0   2   0   2   2   2   0   2   2   2   0   2   0   0   2   2   2   0   0   2   0   2   2   0   0   0   0   2   0   0   2   2   2   2   0   0   0   0   2   0   2   0   0   2   0   2   2   0   0   2   0   0   2   0   0   0   0   0   2   0   2   2
 MK-6-1                 0   2   2   0   2   2   2   0   2   2   0   2   0   2   2   0   2   2   0   0   0   2   2   2   0   0   0   0   2   2   0   0   2   0   2   0   2   2   0   2   2   2   2   0   2   2   2   0   0   0   0   0   0   0   0   0   0   2   2   0   0   0   0   2   2   2   0   2   2   2   2   2   2   0   0   2   0   2   0   2   0   2   2   2   0   2   0   0   0   2   2   2   0   2   2   0   2   2   0   0   0   2   2   0   0   0   2   0   2   2   0   2   0   2   2   0   0   2   2   2   0   2   2   0   0   0   2   0   0   0   2   2   0   2   0   0   2   2   0   2   2   2   0   0   2   0   2   2   2   2   0   2   0   2   2   0   0   2   2   0   0   2   2   0   0   0   0   0   0   0   0   2   2   2   2   0   0   2   0   2   0   0   2   2   0   2   0   2   2   2   2   2   0   0   2   0   2   2   0   0
 MK-6-2                 0   2   2   2   2   0   0   0   2   2   2   2   0   2   2   0   0   2   0   0   0   2   0   2   0   0   2   0   2   2   0   0   2   0   2   0   2   2   0   2   2   2   2   0   2   2   2   0   2   0   0   0   0   0   0   0   0   2   2   0   0   0   0   2   2   2   2   2   2   2   2   2   2   0   0   2   0   2   0   2   0   2   2   2   0   2   0   0   0   2   2   2   0   2   2   0   2   2   0   0   0   2   2   0   0   0   2   0   2   2   0   2   2   0   2   0   0   2   2   2   0   2   2   0   0   0   2   0   0   0   2   2   0   2   0   0   2   2   0   2   2   2   0   0   2   0   0   2   2   2   0   2   0   2   2   0   0   2   2   2   0   2   0   0   0   0   0   0   0   0   0   0   2   2   2   0   0   2   0   2   0   0   2   0   0   2   0   2   2   2   2   2   0   0   2   0   2   0   0   0
 MK-6-3                 0   2   2   2   2   0   0   2   2   2   2   2   0   2   2   0   0   2   0   0   0   2   0   2   0   0   2   0   2   2   0   0   2   0   2   2   0   2   0   2   2   2   2   0   2   2   2   0   2   0   0   0   0   0   0   0   0   2   2   0   0   0   2   2   2   2   2   2   2   2   2   2   2   0   0   0   0   2   0   0   0   2   2   2   0   2   0   0   0   2   2   2   0   2   2   0   2   2   0   0   2   2   2   0   0   0   2   0   2   2   2   2   2   0   2   0   0   2   2   2   0   2   2   0   0   0   0   0   2   0   2   2   0   2   2   0   0   2   0   2   2   2   0   0   2   2   0   2   0   2   0   2   0   2   2   0   0   2   2   2   0   2   2   0   0   0   2   0   0   0   0   0   2   2   2   0   0   2   0   2   0   0   2   2   0   2   0   2   2   2   2   2   2   0   2   0   2   0   0   0
 MK-6-4                 2   2   2   0   2   0   0   2   2   2   2   2   0   2   0   0   0   2   2   0   0   2   0   2   0   0   2   0   2   2   0   2   2   2   0   2   2   2   0   0   2   0   2   0   2   0   2   0   2   0   0   0   0   0   0   0   0   2   2   2   0   0   2   2   0   2   2   2   2   2   2   2   2   0   0   0   0   2   0   0   0   2   2   2   0   2   0   0   0   2   2   0   0   2   2   0   2   2   2   0   2   2   2   0   0   0   2   0   2   0   2   0   2   0   2   0   0   2   2   2   0   2   2   0   0   0   0   0   2   2   2   2   0   2   2   0   0   2   2   2   2   2   0   0   2   2   0   2   0   2   0   2   0   2   2   0   0   2   2   2   0   2   2   0   0   0   2   2   0   0   2   0   2   0   2   0   0   0   0   2   0   0   2   2   2   0   0   2   2   2   2   2   2   0   0   0   2   0   0   0
 MK-6-5                 2   2   2   0   2   2   0   2   2   2   0   2   0   2   0   0   0   2   2   0   0   2   0   2   0   0   2   0   2   0   0   2   2   2   0   0   2   2   0   0   2   0   2   0   2   0   2   0   2   0   0   0   0   0   0   0   0   2   2   0   0   0   2   0   0   2   2   2   2   0   2   2   2   0   0   0   0   2   0   2   0   2   2   2   0   2   0   0   0   2   2   0   0   2   2   0   2   2   2   0   2   2   2   0   0   0   2   0   2   0   0   0   2   0   2   0   0   2   2   2   2   2   2   0   0   0   0   0   2   2   2   2   0   2   2   0   0   2   2   2   2   2   0   0   2   2   0   2   0   2   0   2   0   2   2   0   0   2   2   2   0   2   2   0   0   0   2   2   0   0   2   2   2   0   2   0   0   2   0   2   0   0   2   2   2   2   0   2   2   2   2   2   0   0   0   0   2   0   0   0
 MK-6-6                 2   2   2   0   2   2   0   2   2   2   0   2   0   0   0   0   2   2   0   0   0   2   0   0   0   0   2   0   2   0   0   2   2   2   0   0   2   0   0   0   2   0   2   0   2   0   2   0   2   0   0   0   0   0   0   0   0   2   2   0   0   0   2   0   2   2   2   2   2   0   2   2   2   0   0   0   0   2   0   2   0   2   2   2   0   2   0   0   0   2   2   0   0   2   0   0   2   2   2   0   2   2   2   0   0   0   2   0   0   0   2   0   2   0   2   0   0   2   2   2   0   2   2   0   0   2   0   2   0   2   2   2   0   2   2   0   0   2   2   2   2   0   0   0   2   2   0   2   0   2   0   2   0   2   2   0   0   2   2   2   0   2   2   0   0   0   2   2   0   2   2   2   2   0   2   0   0   2   0   0   0   0   0   2   2   2   2   2   2   2   2   2   0   0   0   0   2   0   0   0
 MK-6-7                 2   2   2   0   2   2   0   2   2   2   2   2   0   0   0   0   2   2   0   0   0   2   0   0   0   0   2   0   2   0   0   2   2   2   0   0   2   0   0   0   2   0   2   0   2   2   0   0   2   0   0   0   0   0   0   0   0   2   2   0   0   0   0   0   2   0   2   2   2   0   2   2   2   0   0   0   0   2   2   2   0   2   2   2   0   2   0   0   2   2   2   0   2   2   0   0   2   2   2   0   2   2   2   0   0   0   2   0   0   0   2   0   2   2   2   0   0   0   2   0   0   2   2   0   0   2   0   2   0   2   2   2   0   2   2   0   0   2   2   2   2   0   0   0   2   2   0   2   0   2   0   0   0   2   2   0   0   2   0   2   0   2   2   0   2   0   2   2   0   2   2   2   0   0   2   0   0   2   0   0   0   0   0   2   2   2   2   2   2   2   2   2   0   0   0   0   2   0   0   0
 MK-6-8                 2   2   2   0   2   2   0   2   2   2   2   2   0   0   0   0   2   2   2   0   0   2   0   0   0   0   2   0   2   0   0   2   2   2   0   0   2   0   0   0   2   0   2   0   2   2   0   0   2   0   0   0   0   0   0   0   0   2   2   0   0   0   0   0   0   0   2   2   2   2   2   2   0   0   0   0   2   2   2   2   0   2   2   2   0   2   0   0   2   2   2   0   2   2   0   0   2   2   2   0   2   2   2   0   0   0   2   0   0   0   2   0   2   2   2   2   0   0   2   0   0   2   2   0   0   2   0   2   0   2   2   2   0   2   2   0   0   2   2   2   2   0   0   0   2   0   0   2   0   2   0   2   0   2   2   0   0   2   2   2   0   2   0   0   2   2   2   2   2   2   2   2   0   0   2   0   0   0   0   0   0   0   0   2   2   2   2   2   2   2   2   2   0   0   0   0   2   0   0   0
 MK-6-9                 2   2   0   0   2   2   0   2   2   2   2   2   0   0   0   0   2   2   2   0   0   2   0   0   0   2   2   0   2   0   0   2   2   2   0   0   2   0   0   0   2   0   2   0   2   2   0   0   2   0   0   0   0   0   0   0   0   2   2   0   0   0   0   0   0   2   2   2   2   2   0   2   0   0   0   0   2   2   2   2   0   0   2   2   0   2   0   0   2   2   0   2   2   2   0   0   2   2   2   0   2   2   2   0   0   0   2   0   0   0   2   0   2   2   2   2   0   0   2   0   2   2   2   0   0   2   2   2   0   2   2   2   0   2   2   0   2   2   2   2   2   0   0   0   2   0   0   2   0   2   0   2   0   2   2   0   0   0   0   2   0   2   0   0   2   2   2   2   2   2   2   2   0   0   2   2   0   0   0   0   0   0   2   2   2   2   2   2   2   0   2   2   0   0   0   0   0   0   0   0
 MK-6-10                2   2   0   2   2   0   0   2   2   2   2   0   0   0   2   0   2   2   2   0   0   2   0   0   0   2   2   0   2   0   0   2   2   2   0   2   2   0   0   2   2   0   2   0   2   2   0   2   2   0   0   0   0   0   0   0   0   2   2   0   2   2   0   0   0   0   0   2   2   2   0   2   0   0   0   0   0   2   2   2   0   0   2   2   0   2   0   0   2   2   2   2   2   2   0   0   2   2   2   0   2   2   0   0   0   0   0   0   0   0   2   0   2   2   2   2   0   0   2   0   0   2   2   0   0   2   2   2   0   2   2   2   0   0   2   0   2   2   2   2   0   0   0   0   2   0   0   2   0   0   0   2   0   2   2   0   0   0   0   2   0   2   0   0   2   2   2   2   2   2   2   2   0   0   2   2   0   0   0   0   0   0   2   2   2   2   0   2   2   0   2   2   0   0   0   0   0   0   0   0
 MK-6-11                2   2   0   2   2   2   0   2   2   2   2   0   0   0   2   0   2   2   2   0   0   2   0   0   0   2   0   0   2   0   0   2   2   2   0   2   2   0   2   2   2   0   2   0   0   2   0   2   2   0   2   0   0   0   0   0   0   2   2   0   2   2   0   0   0   0   0   2   2   2   0   2   0   0   0   0   0   0   2   2   0   0   2   2   2   2   0   0   2   2   2   2   2   2   0   0   2   2   2   0   2   2   0   0   0   0   0   0   0   0   2   0   2   2   2   2   0   0   2   0   0   0   2   0   0   2   2   2   0   2   2   2   0   0   0   2   2   2   2   2   0   2   0   0   0   2   0   2   0   2   0   2   0   2   2   0   0   0   2   2   0   2   0   0   2   2   2   0   2   2   2   2   0   0   2   2   0   0   0   0   0   0   2   2   2   0   0   2   2   0   2   2   0   0   0   0   0   0   0   0
 MK-6-12                2   2   0   2   2   2   0   2   2   2   2   0   0   0   2   0   2   2   2   0   0   2   0   0   0   2   0   0   2   2   2   2   2   2   0   2   2   0   2   2   2   2   2   0   2   2   0   2   2   0   2   0   0   0   0   0   0   2   2   0   2   2   0   2   0   0   0   2   2   2   0   2   0   0   0   0   0   0   2   0   2   0   2   2   2   2   0   0   0   2   2   2   2   2   0   0   2   2   2   0   2   2   0   2   0   0   0   0   0   0   2   0   0   0   2   2   0   0   2   2   0   0   2   0   0   2   2   2   0   2   2   2   0   0   0   2   2   2   2   2   0   2   0   0   0   2   0   2   0   2   0   2   0   2   2   0   0   0   2   2   0   2   0   0   2   2   2   0   2   2   2   2   0   0   2   2   0   0   0   0   0   0   0   2   2   0   0   2   2   0   2   0   0   0   2   0   0   0   0   0
 MK-6-13                2   2   2   2   2   2   0   2   2   2   2   0   2   0   2   0   2   2   2   0   0   0   0   0   0   2   0   2   2   2   0   2   2   2   0   2   2   0   2   2   2   2   2   0   2   2   0   2   2   0   2   0   0   0   0   0   2   0   0   2   2   2   0   2   0   0   0   2   2   2   0   0   0   2   0   0   0   0   2   0   2   0   2   2   2   2   0   0   0   2   2   2   2   2   0   0   2   2   2   0   0   0   0   2   0   0   0   0   0   2   2   0   0   0   2   2   0   0   2   2   0   0   0   0   0   2   0   2   0   2   2   2   0   0   0   2   2   2   2   2   0   2   0   0   2   2   2   2   0   2   0   2   0   2   2   0   0   0   0   2   0   0   0   0   2   2   2   0   2   2   2   2   0   0   2   2   2   0   0   0   0   0   0   2   2   0   0   0   2   0   2   0   0   0   2   0   0   0   0   0
 MK-6-14                2   2   2   0   2   2   0   2   2   2   2   0   0   2   2   0   2   2   0   0   2   0   0   0   0   2   0   2   2   2   0   2   2   2   0   2   2   0   2   2   2   2   2   0   2   2   0   2   2   0   2   2   0   0   0   0   2   0   0   2   0   2   0   2   0   2   0   2   2   2   0   0   0   2   0   2   0   0   2   0   2   0   2   0   2   2   0   0   2   2   2   2   2   2   0   0   2   2   2   0   0   0   0   2   0   0   0   0   2   2   2   0   0   0   2   2   0   0   2   2   0   0   0   0   0   2   0   2   0   2   0   2   2   0   0   2   0   0   0   2   0   2   0   2   0   2   2   2   0   2   2   2   0   2   2   0   0   0   0   2   0   0   0   2   2   2   2   0   2   2   2   2   0   0   2   2   2   0   0   2   0   0   0   2   2   0   0   0   2   0   2   0   0   0   2   0   0   0   0   0
 MK-6-15                2   2   0   0   2   2   0   2   2   0   2   0   0   2   2   2   2   2   2   0   2   0   0   2   0   2   0   2   2   2   0   2   2   2   2   2   2   0   2   2   2   2   2   0   2   2   0   2   2   2   2   2   0   0   0   0   2   0   0   2   0   2   0   2   0   2   0   2   2   2   0   0   0   2   0   2   0   0   2   0   2   0   2   0   2   2   0   0   2   2   2   2   2   2   0   0   2   2   2   0   0   0   0   2   0   0   0   0   2   2   2   0   0   0   2   2   0   0   2   2   0   0   2   0   0   0   0   2   0   2   0   2   2   2   0   2   0   0   0   2   0   2   0   2   0   2   2   2   0   2   2   2   0   2   2   0   0   0   0   2   0   0   0   2   2   2   0   0   2   2   2   2   0   0   2   2   2   0   0   2   0   2   0   2   2   0   0   0   2   0   2   0   0   0   2   0   0   0   0   0
 MK-6-16                2   2   0   0   2   0   2   2   0   0   2   0   0   2   2   2   0   0   2   0   2   0   2   2   0   2   0   2   2   2   0   2   0   2   2   2   2   0   2   2   2   2   2   2   0   2   0   2   2   2   2   2   0   0   0   0   2   0   0   2   0   2   0   0   0   2   0   2   2   2   0   0   0   2   0   2   0   0   2   0   2   0   2   0   2   2   0   0   2   2   2   0   2   2   0   0   2   2   2   2   0   0   0   0   0   0   2   0   2   2   2   0   0   0   2   2   0   0   2   2   0   0   0   0   0   0   2   2   0   2   0   2   2   2   0   0   0   0   0   2   0   2   0   0   2   2   2   2   0   2   2   2   0   2   2   0   0   0   0   2   0   0   0   2   2   2   0   0   2   2   2   2   0   2   2   2   2   0   0   0   0   2   0   0   2   2   0   0   2   0   2   0   0   0   2   0   0   0   0   0
 
!****************************************** Phenotypic Data **********************************************************
!-100.0 is resevred for missing phenotype
SimulatedTrait1        14.2317   13.8842   15.8987   13.8044   16.6882   12.8774   14.4286   15.1915   14.7126   14.6330   13.6611   12.1624   13.9662   14.1604   13.7555   17.9052   14.8884   15.5741   12.1949   16.1551   14.4636   13.7949   16.1830   16.5003   12.2484   14.8777   16.0968   16.6408   14.2564   15.8801   17.2962   15.1746   15.5848   14.8844   15.9023   14.1317   13.4701   15.9561   15.6454   14.6020   12.7603   16.8023   14.6925   15.6925   15.0972   15.2523   14.6902   13.6755   13.3382   15.0210   15.6087   13.0126   14.1077   15.2898   16.1438   17.1960   14.2265   15.1522   14.0923   14.6231   14.2256   17.4619   15.7221   14.9290   13.2992   14.6278   14.3426   15.3894   14.8281   15.3287   13.8339   16.1848   15.0429   16.4525   16.3285   15.0428   14.2659   14.5339   12.0812   14.2114   16.5845   14.6756   15.0791   14.9591   14.9807   16.5345   14.2498   15.6567   14.9664   11.7101   15.8480   15.7929   14.5431   15.8394   14.4929   16.2298   16.1293   15.6993   16.7375   14.3762   16.0737   14.5455   13.4821   15.0868   16.1731   15.1341   15.4077   13.7902   12.7873   14.8016   16.7347   17.7007   14.0651   12.3527   15.2631   15.7182   15.0123   13.6564   14.8023   15.2937   12.3151   15.3655   15.0706   15.4285   14.0520   16.8995   16.8544   14.2961   14.3223   15.4286   14.2338   15.3730   15.5338   16.1120   14.2780   15.2661   15.9928   15.4805   14.3360   13.5860   16.8140   14.2121   16.9049   14.1306   15.4286   13.6180   13.5748   14.1027   14.4293   16.5424   15.3233   14.7044   15.7556   12.6993   14.6018   14.5316   15.0467   16.4487   13.2998   14.6989   14.7849   14.1228   16.9496   14.9561   15.6424   16.0353   15.7660   15.5228   14.3787   16.5736   16.5849   16.6559   14.5019   17.5465   16.6988   13.2204   16.5638   13.8954   15.5639   14.6028   12.8330   14.8725   15.7426   14.3282   15.0581   15.0304   16.0200   14.4249   18.3327   14.1168   14.7412   13.3633   15.4640   15.6657   13.7870   15.1933   16.1523   12.6485   15.0821   14.7667
SimulatedTrait2         9.6407    9.5071    8.8859   10.0252    9.0007    9.5016    9.5410   10.7517   10.3976   11.2921   10.5475   10.0044   10.2614   10.7058   11.0790    9.9223    9.1414   10.9524   10.4189    9.2367    8.9113   10.9582    9.4780    9.4440   10.2902    9.6775    9.8108   10.0046    8.7679   10.2075    9.3650   10.7500    9.6375   10.1285    9.9727   10.2645   10.8585    9.2948    9.6199    9.7334   10.4364    9.3985   10.1490    9.6198   11.3375   10.2006    9.8079   10.0709   11.2186    9.9653   10.6649   10.3525   10.5616    8.4890    9.6305    9.3536   10.4056    9.7039   11.9540    9.6330   10.6675    9.1611    9.9643   10.2324   10.1839    9.3753    8.4483    9.6286   10.2771    8.7127   10.9125   10.0497    9.5873    9.7466    9.3912    9.5980   11.1920   10.9938    9.9118   10.1918    9.4613    9.9412   10.5458    9.7400    9.5030    9.4992   10.0931   10.3044   10.4359   10.4038   10.0701    9.3955   10.3546   10.1855   10.4364    9.1104   10.0483    8.7906    8.8575    9.9787    9.4516   10.2474    9.2793   10.4374    9.2694    9.1371   11.2645   10.2043    9.7241   11.3258    9.5767    9.5389   10.6137   10.4352    9.0380   10.0494    9.0763   10.0823   10.6826   10.7729   10.3864    9.1568    9.5744   10.6690   10.6067    9.7950    8.4510   10.4137   10.8428   10.8734   10.3297   10.1068    9.7864    9.2002   10.0351    9.5995    9.2028   10.8792   10.7051    9.6456    9.0241   10.1934    9.4479   10.6992    9.4460   10.2646   11.1253    9.0065    8.8823    8.8715   10.6361    9.4530   10.4887   10.3804    9.9524   10.1800    9.7237   10.4634   10.1570   10.4166    9.5507    9.8890    9.4848    9.0867    9.4513    9.8645    9.5868    8.1080   10.5134   10.3957    9.1060    8.3188    9.2164    9.2479    8.5170   11.4577    9.5580   11.2812    9.5017    8.8845   11.3562    9.2840   10.0135    9.9647   11.7566   10.5811   10.3658   10.2598   10.0710    9.7536    9.6923   11.1017    9.1643    9.6240    9.9283    9.4875    9.8497   10.1132    8.6497    9.9556
 
