# Supplementary material for: Inclusive Composite Interval Mapping of QTL by Environment Interactions in Biparental Populations
Source: PLoS One. 2015 Jul 10;10(7):e0132414. doi: 10.1371/journal.pone.0132414 (PMC4498613; doi:10.1371/journal.pone.0132414)
Supplement: S5 File — (ZIP) [file pone.0132414.s005.zip › H=0.5/L1/run_00066.met]

!**********************Note: lines staring with "!" are remarks and will be ignored in the program********************
!*********************************General Information**********************************
!Assuming F1 = P1 x P2, populations available in QTL IciMapping are: 
!  1, P1BC1F1 = P1 x F1, the first backcrossing where P1 is used as the recurrent parent;
!  2, P2BC1F1 = P2 x F1, the first backcrossing where P2 is used as the recurrent parent;
!  3, F1DH, F1-derived doubled haploids; 
!  4, RIL or F1RIL, recombination inbred lines through the repeated selfing of F1;
!  5, P1BC1RIL, recombination inbred lines through the repeated selfing of P1BC1F1;
!  6, P2BC1RIL, recombination inbred lines through the repeated selfing of P2BC1F1;
!  7, F2, the selfing generation of F1;
!  8, F3, the selfing generation of F2;
!  9, P1BC2F1, the second backcrossing where P1 is used as the recurrent parent; 
! 10, P2BC2F1, the second backcrossing where P2 is used as the recurrent parent;
! 11, P1BC2RIL, recombination inred lines through the repeated selfing of P1BC2F1; 
! 12, P2BC2RIL, recombination inred lines through the repeated selfing of P2BC2F1; 
! 13, P1BC1F2, the selfing generation of P1BC1F1; 
! 14, P2BC1F2, the selfing generation of P2BC1F1; 
! 15, P1BC2F2, the selfing generation of P1BC2F1; 
! 16, P2BC2F2, the selfing generation of P2BC2F1; 
! 17, P1BC1DH, P1BC1F1-derived doubled haploids; 
! 18, P2BC1DH, P2BC1F1-derived doubled haploids; 
! 19, P1BC2DH, P1BC2F1-derived doubled haploids; 
! 20, P2BC2DH, P2BC2F1-derived doubled haploids; 
   3      !Mapping Population (see remarks above)
   2      !Mapping Function (1 for Kosambi; 2 for Haldane; 3 for Morgan)
   2      !Marker Space Type (1 for intervals; 2 for positions)
   1      !Marker Space Unit(1 for centiMorgans; 2 for Morgan)
   6      !Number of Chromosomes (or Linkage Groups)
 200      !Size of the mapping population
   2      !Number of environments
 
!***************************************** Chromosomes and Linkage Maps **********************************************
!Chromosome                 NumMarkers
-CH1                        16
-CH2                        16
-CH3                        16
-CH4                        16
-CH5                        16
-CH6                        16
!Linkage map (Marker name followed by position or the interval length)
 MK-1-1                1     0.000
 MK-1-2                1    10.000
 MK-1-3                1    20.000
 MK-1-4                1    30.000
 MK-1-5                1    40.000
 MK-1-6                1    50.000
 MK-1-7                1    60.000
 MK-1-8                1    70.000
 MK-1-9                1    80.000
 MK-1-10               1    90.000
 MK-1-11               1   100.000
 MK-1-12               1   110.000
 MK-1-13               1   120.000
 MK-1-14               1   130.000
 MK-1-15               1   140.000
 MK-1-16               1   150.000
 MK-2-1                2     0.000
 MK-2-2                2    10.000
 MK-2-3                2    20.000
 MK-2-4                2    30.000
 MK-2-5                2    40.000
 MK-2-6                2    50.000
 MK-2-7                2    60.000
 MK-2-8                2    70.000
 MK-2-9                2    80.000
 MK-2-10               2    90.000
 MK-2-11               2   100.000
 MK-2-12               2   110.000
 MK-2-13               2   120.000
 MK-2-14               2   130.000
 MK-2-15               2   140.000
 MK-2-16               2   150.000
 MK-3-1                3     0.000
 MK-3-2                3    10.000
 MK-3-3                3    20.000
 MK-3-4                3    30.000
 MK-3-5                3    40.000
 MK-3-6                3    50.000
 MK-3-7                3    60.000
 MK-3-8                3    70.000
 MK-3-9                3    80.000
 MK-3-10               3    90.000
 MK-3-11               3   100.000
 MK-3-12               3   110.000
 MK-3-13               3   120.000
 MK-3-14               3   130.000
 MK-3-15               3   140.000
 MK-3-16               3   150.000
 MK-4-1                4     0.000
 MK-4-2                4    10.000
 MK-4-3                4    20.000
 MK-4-4                4    30.000
 MK-4-5                4    40.000
 MK-4-6                4    50.000
 MK-4-7                4    60.000
 MK-4-8                4    70.000
 MK-4-9                4    80.000
 MK-4-10               4    90.000
 MK-4-11               4   100.000
 MK-4-12               4   110.000
 MK-4-13               4   120.000
 MK-4-14               4   130.000
 MK-4-15               4   140.000
 MK-4-16               4   150.000
 MK-5-1                5     0.000
 MK-5-2                5    10.000
 MK-5-3                5    20.000
 MK-5-4                5    30.000
 MK-5-5                5    40.000
 MK-5-6                5    50.000
 MK-5-7                5    60.000
 MK-5-8                5    70.000
 MK-5-9                5    80.000
 MK-5-10               5    90.000
 MK-5-11               5   100.000
 MK-5-12               5   110.000
 MK-5-13               5   120.000
 MK-5-14               5   130.000
 MK-5-15               5   140.000
 MK-5-16               5   150.000
 MK-6-1                6     0.000
 MK-6-2                6    10.000
 MK-6-3                6    20.000
 MK-6-4                6    30.000
 MK-6-5                6    40.000
 MK-6-6                6    50.000
 MK-6-7                6    60.000
 MK-6-8                6    70.000
 MK-6-9                6    80.000
 MK-6-10               6    90.000
 MK-6-11               6   100.000
 MK-6-12               6   110.000
 MK-6-13               6   120.000
 MK-6-14               6   130.000
 MK-6-15               6   140.000
 MK-6-16               6   150.000
!*********************************** Marker Types ********************************************************************
!Co-dominant marker: When heterozygote F1 is present, P1 is coded as 2, F1 is coded as 1, and P2 is coded as 0; Otherwise, P1 is coded as 2, and P2 is coded as 0. 
!Dominant marker: When heterozygote F1 is present, P1 and F1 are coded as 12, and P2 is coded as 0; Otherwise, P1 is coded as 2, and P2 is coded as 0.  
!Recessive markers: When heterozygote F1 is present, P1 is coded as 2, and F1 and P2 are coded as 10; Otherwise, P1 is coded as 2, and P2 is coded as 0. 
!Missing marker is coded as -1. 
 MK-1-1                 0   0   2   2   2   2   2   0   0   2   2   0   0   0   2   2   0   0   2   2   0   2   0   0   0   0   0   0   2   0   2   2   0   2   2   0   0   0   0   2   0   0   0   2   0   0   0   0   0   2   2   0   2   0   2   0   0   2   0   2   0   2   2   2   0   0   2   2   0   2   0   0   2   2   0   0   2   0   0   2   0   2   2   0   2   2   2   0   0   2   0   2   0   0   0   0   0   2   0   2   0   0   0   0   2   0   0   0   2   0   0   0   0   2   0   0   2   2   2   2   0   2   0   2   0   2   2   0   2   0   0   2   0   2   0   2   0   2   0   0   0   2   2   2   0   0   2   0   2   2   2   2   2   2   2   0   2   0   0   0   2   2   0   2   2   0   2   2   2   0   0   0   2   2   2   2   2   2   0   2   0   2   2   0   2   0   0   2   0   0   2   0   2   0   0   2   2   2   0   0
 MK-1-2                 0   0   2   2   2   2   2   0   0   2   2   0   0   0   2   2   0   0   0   2   0   2   0   0   0   0   0   0   2   0   2   2   2   2   2   0   0   0   0   2   0   0   0   2   0   0   2   0   0   2   2   2   2   0   2   0   0   0   0   2   0   2   2   2   0   2   2   2   0   2   0   0   2   2   0   0   2   0   0   2   0   2   2   0   2   2   2   0   0   2   0   2   0   0   0   0   0   2   0   2   0   0   0   0   2   0   0   0   2   0   2   0   0   2   0   0   2   2   0   2   0   2   0   2   0   0   2   0   2   0   0   2   0   2   0   2   0   2   0   0   0   2   2   2   2   0   2   0   2   2   2   2   2   2   2   0   2   0   0   0   2   2   0   2   2   0   0   2   2   0   0   0   2   2   2   2   2   0   0   2   0   2   2   0   2   0   2   2   0   0   2   0   2   0   0   2   2   0   0   0
 MK-1-3                 0   0   2   2   2   2   2   2   0   2   2   0   0   2   2   0   0   0   0   2   0   2   2   0   0   0   0   0   2   0   2   2   2   2   2   0   0   0   0   2   0   0   0   0   0   0   2   0   0   2   2   2   2   2   2   0   0   0   0   2   2   2   2   2   0   2   0   2   0   2   0   0   2   2   2   0   2   0   0   2   0   2   2   0   2   2   2   0   0   0   0   2   0   0   0   0   0   2   0   2   0   0   0   0   2   0   0   2   2   0   2   0   0   2   0   0   2   2   0   2   0   2   0   0   0   0   2   0   2   0   0   2   0   0   0   2   0   2   0   0   2   2   2   2   2   0   0   0   2   2   2   2   2   2   2   0   2   0   0   0   2   2   0   2   2   0   0   2   2   0   0   0   2   0   2   2   2   0   0   2   0   2   2   0   2   0   2   2   0   0   2   2   2   2   0   2   0   0   0   2
 MK-1-4                 0   0   2   2   2   2   2   2   0   0   2   0   0   0   2   0   0   0   2   2   0   0   2   0   0   2   0   2   2   0   2   2   0   2   2   0   0   0   0   2   0   0   0   0   0   0   2   0   0   2   2   2   2   0   2   0   0   0   2   2   2   2   2   0   0   2   0   2   2   0   0   0   2   2   2   0   2   0   0   2   0   2   2   0   2   2   2   0   0   0   0   2   0   0   0   2   0   0   0   2   0   0   0   0   2   0   0   2   2   0   0   0   0   2   0   0   2   2   0   2   0   2   0   0   0   0   2   2   2   0   0   2   2   0   0   2   0   2   0   0   2   2   2   2   0   0   2   0   2   2   2   0   2   2   2   0   2   0   0   0   2   2   0   2   0   0   2   2   2   0   0   0   2   2   2   0   2   0   0   2   0   2   2   0   2   0   2   2   0   0   2   2   0   2   0   2   0   0   0   2
 MK-1-5                 0   0   2   2   2   2   0   2   0   0   0   0   0   0   2   2   0   0   2   2   0   0   2   0   0   2   0   0   2   0   2   0   0   2   0   0   0   0   0   2   0   0   0   0   0   0   2   0   0   2   2   2   2   0   2   0   0   0   2   2   2   2   2   0   0   2   0   2   0   0   2   0   2   2   2   0   2   0   0   2   0   2   2   0   2   2   2   0   0   0   0   2   0   0   2   2   0   0   0   2   0   0   0   0   2   0   0   0   0   0   0   0   0   2   0   0   2   2   0   2   0   2   0   0   0   0   2   2   2   0   2   2   0   2   0   2   0   2   0   0   2   2   2   2   0   0   2   0   2   2   2   0   2   2   2   0   2   0   0   0   2   2   0   2   2   0   2   0   2   0   0   0   2   2   2   0   2   0   0   2   0   2   2   2   2   0   2   2   0   2   2   2   0   2   0   2   0   0   0   2
 MK-1-6                 0   0   2   2   0   2   0   2   0   0   0   0   0   0   2   2   0   0   2   2   0   0   2   0   0   2   0   2   2   0   2   0   0   2   0   0   0   0   0   2   0   0   0   0   0   0   2   0   2   2   2   2   2   0   2   0   0   0   2   2   0   2   2   0   0   0   0   2   0   0   2   2   2   2   0   0   2   0   0   2   0   2   2   0   2   2   2   0   0   0   0   2   0   0   2   2   0   0   0   2   0   0   0   0   0   0   0   0   0   0   0   0   0   2   0   0   2   2   0   2   0   2   0   0   0   0   2   2   2   0   2   2   0   2   0   2   0   2   0   0   2   2   2   2   0   0   0   0   2   2   2   0   2   2   2   0   2   0   0   0   2   2   0   0   2   0   2   0   2   0   2   0   2   2   2   0   2   2   0   2   0   2   0   2   2   0   2   2   0   2   2   2   0   0   0   2   0   0   0   2
 MK-1-7                 2   0   2   2   0   2   0   2   0   0   0   0   0   0   2   2   0   0   2   2   0   0   2   0   0   2   0   2   2   0   2   0   0   2   0   2   0   0   0   2   0   0   0   0   0   0   2   2   2   2   0   2   2   2   2   2   0   0   2   2   0   2   2   0   0   0   0   2   0   0   2   2   2   2   0   0   2   0   0   2   0   0   2   0   2   0   0   0   0   0   0   2   2   0   2   2   0   0   0   2   0   0   0   0   0   0   0   0   0   0   0   0   0   2   0   0   2   2   0   2   0   2   0   0   0   0   2   2   2   0   2   2   0   2   0   2   0   2   2   0   2   0   2   2   0   0   0   0   2   2   2   0   2   2   2   0   2   0   0   0   2   2   0   0   2   0   2   0   2   0   2   0   2   2   2   0   2   2   0   2   0   0   0   2   2   0   2   2   0   2   2   2   2   0   0   2   0   0   0   2
 MK-1-8                 0   0   2   2   0   2   0   2   0   0   0   0   0   0   0   2   0   0   2   2   0   0   2   0   2   2   0   2   2   0   2   0   0   2   0   2   0   0   0   2   0   0   0   0   0   0   2   2   2   2   0   2   2   2   2   2   0   0   2   2   0   2   0   0   2   0   0   2   0   0   2   2   2   2   0   2   2   0   0   0   0   0   2   0   2   0   0   0   0   0   0   2   2   0   2   2   0   0   0   2   0   0   0   0   0   0   0   0   0   0   0   0   2   2   0   0   2   2   0   2   0   2   0   0   0   0   0   2   2   0   2   2   0   2   0   2   0   2   2   0   2   0   2   2   0   0   2   2   0   2   2   0   2   2   2   0   2   0   0   0   2   2   0   0   2   0   2   0   0   0   2   0   2   0   2   0   2   2   0   2   0   0   0   2   2   0   2   0   0   2   2   0   2   0   0   2   0   0   0   0
 MK-1-9                 0   0   2   2   0   2   0   2   0   0   0   0   0   0   0   2   0   0   0   2   0   0   2   0   2   2   0   2   2   0   2   0   0   2   0   2   0   0   0   2   0   0   0   0   0   0   2   2   2   2   0   2   2   2   2   2   0   0   2   2   0   2   0   0   2   0   0   2   0   0   2   2   0   2   0   2   2   0   0   0   0   0   2   0   2   0   0   0   0   0   0   2   2   0   2   2   0   0   0   2   0   0   2   0   0   0   0   0   0   0   0   0   2   0   0   0   2   2   0   2   2   2   0   0   0   0   0   2   2   0   2   2   0   2   0   2   0   2   2   0   2   0   2   2   0   0   2   0   0   2   2   2   2   2   2   2   2   0   0   2   2   2   0   0   2   0   2   0   0   0   2   0   2   0   2   0   2   2   0   2   0   0   0   2   2   2   2   0   0   0   2   0   2   0   0   2   0   0   0   0
 MK-1-10                0   0   2   2   0   0   0   2   2   2   0   2   0   2   0   2   0   0   0   0   2   0   2   2   2   2   0   2   2   0   2   0   0   0   0   2   0   2   0   0   0   2   0   0   0   0   2   2   2   2   0   2   2   2   2   2   0   2   2   2   0   2   0   0   0   0   0   2   0   0   2   2   0   2   0   2   2   0   0   0   0   0   2   0   2   0   0   0   0   0   0   0   2   0   2   2   0   0   0   0   2   0   2   0   0   0   0   0   2   0   0   0   2   0   0   0   0   2   0   2   2   2   0   0   0   0   0   2   2   0   2   2   0   2   0   2   0   2   2   0   2   0   2   2   0   0   2   0   0   2   2   0   2   2   2   2   2   2   0   2   2   2   0   0   2   0   2   0   0   0   2   0   0   2   2   0   2   2   0   2   0   0   0   2   2   2   2   2   0   0   2   0   0   2   0   2   0   0   0   0
 MK-1-11                0   2   2   2   0   0   0   2   2   2   0   2   0   2   2   2   0   0   0   0   2   0   2   2   2   0   0   2   2   2   0   0   0   0   0   2   0   2   0   2   0   2   0   2   2   0   2   2   2   2   0   2   2   2   2   2   0   2   2   2   0   2   0   0   0   0   0   2   2   0   2   2   2   2   2   2   2   0   0   0   0   0   2   0   2   0   0   0   0   0   0   0   2   0   2   2   0   0   0   0   2   0   2   0   0   2   0   0   2   0   0   0   2   0   0   2   0   2   0   2   0   2   0   0   0   0   0   2   2   0   2   0   0   2   2   2   0   2   2   0   2   0   2   2   0   0   0   0   0   2   2   0   2   2   2   2   2   2   0   2   0   2   0   0   2   2   2   0   0   0   2   0   0   2   2   0   2   2   0   0   0   0   0   2   0   2   0   2   0   0   2   0   0   2   0   2   0   0   2   0
 MK-1-12                0   2   2   2   0   0   0   2   2   2   2   2   0   2   2   2   0   0   0   0   2   0   2   2   0   0   0   2   2   2   0   0   0   0   0   0   2   2   0   2   0   2   0   2   2   2   2   2   2   2   0   2   2   2   2   2   0   2   2   2   2   2   0   0   0   0   0   2   2   0   2   2   2   2   2   0   2   0   0   0   0   0   2   0   2   2   0   0   0   0   0   0   2   0   2   2   0   2   0   2   2   0   2   0   0   2   0   0   2   0   0   2   2   0   0   2   0   0   0   2   0   2   0   0   0   2   0   2   2   0   2   0   0   2   2   2   0   2   2   0   2   0   2   2   0   0   0   0   0   2   2   0   2   0   2   2   2   2   0   2   0   0   0   0   2   2   2   0   0   0   2   0   0   2   2   0   2   2   0   0   0   0   0   2   2   2   2   2   2   0   2   2   0   2   0   2   0   0   2   0
 MK-1-13                0   2   2   2   0   0   0   2   2   2   2   2   0   2   2   2   0   0   0   0   2   0   2   2   0   0   0   2   2   2   0   0   0   0   0   0   2   2   2   2   0   2   0   2   2   2   2   2   0   0   0   2   2   2   0   0   0   2   2   2   2   2   0   0   0   0   0   2   2   0   2   2   0   2   2   0   2   0   0   0   0   2   2   0   0   2   2   0   0   0   0   0   2   0   2   2   0   2   0   2   2   0   2   0   0   0   0   0   2   0   2   2   2   0   0   2   0   0   0   0   0   0   2   0   0   2   0   2   2   0   2   2   0   2   0   2   0   2   2   2   0   0   2   2   0   0   2   0   0   2   2   2   2   0   2   2   2   2   2   2   0   0   0   0   2   0   2   0   0   0   2   0   0   2   2   2   2   2   0   0   0   0   0   2   2   2   2   2   2   0   2   2   0   2   0   2   0   0   2   2
 MK-1-14                0   2   2   2   0   0   0   2   2   2   2   2   0   2   2   2   2   0   0   0   2   0   2   2   0   0   0   2   2   0   0   0   0   0   0   0   2   2   2   0   0   2   0   2   2   2   2   0   0   0   0   2   2   2   0   0   2   2   2   2   2   2   0   0   0   0   2   2   2   0   2   2   0   2   2   0   0   0   0   0   0   2   2   0   0   2   2   0   0   0   0   0   2   0   2   0   0   2   0   2   2   0   2   0   0   0   0   2   2   0   2   2   2   2   0   2   0   0   0   0   0   0   2   0   0   2   0   2   2   0   2   2   0   2   0   2   0   2   2   2   0   0   0   2   0   0   2   0   0   2   2   2   2   0   2   2   2   2   2   0   0   0   0   2   2   0   2   0   0   0   2   0   2   2   2   2   2   0   0   0   2   0   0   2   2   2   0   2   2   0   2   2   0   2   0   2   0   0   0   2
 MK-1-15                0   0   2   2   2   2   0   2   2   2   2   2   0   2   2   2   2   0   0   2   2   0   2   2   0   2   0   2   2   0   0   2   0   0   0   0   2   2   2   2   0   0   0   2   2   2   2   0   0   0   0   2   0   0   0   0   2   2   2   2   2   2   0   0   0   0   2   2   2   0   0   2   0   2   2   0   0   0   0   2   0   2   2   0   0   2   2   0   0   0   0   0   2   0   2   0   0   2   0   0   2   0   2   0   0   0   0   2   2   0   2   2   2   2   0   0   0   0   0   0   0   0   2   0   0   2   0   2   2   0   2   2   0   2   0   2   0   2   2   2   0   0   0   2   2   0   2   0   0   2   2   2   2   0   2   2   2   2   2   2   0   0   0   2   2   0   2   2   0   0   2   0   2   2   0   2   2   0   0   0   2   0   0   2   2   2   0   2   2   0   2   2   2   0   0   2   0   0   0   0
 MK-1-16                0   0   2   2   2   2   0   0   2   2   2   2   0   2   2   2   2   0   2   2   2   0   2   2   0   2   0   2   2   0   0   2   0   0   0   0   2   2   2   2   0   0   2   2   2   2   2   0   0   0   0   2   0   0   0   0   2   2   2   2   2   2   0   2   0   0   2   2   2   2   0   2   0   2   2   0   0   0   0   2   0   2   2   0   0   2   2   0   0   0   0   0   0   0   2   0   0   2   0   2   2   0   2   0   0   0   0   2   2   0   2   2   2   2   0   0   0   0   0   0   0   0   2   0   0   0   0   2   2   0   2   0   0   2   0   2   0   2   2   2   0   2   0   2   2   0   0   0   0   2   2   2   2   0   2   2   2   2   2   0   0   0   0   2   2   0   2   2   0   0   2   0   2   2   2   2   2   0   0   0   0   0   0   2   2   2   0   2   0   0   0   2   2   0   0   2   2   0   0   0
 MK-2-1                 2   2   0   0   2   0   0   2   2   2   0   0   2   2   0   2   0   0   0   2   2   2   2   2   0   2   0   0   2   0   2   0   0   2   2   2   0   0   0   2   0   2   2   0   0   0   2   0   0   0   0   0   0   2   0   2   0   2   2   2   2   2   0   0   2   0   0   0   2   2   0   0   2   0   0   0   2   0   2   2   2   0   2   2   2   0   0   0   2   0   0   0   2   2   0   0   0   0   2   2   2   2   0   0   2   2   0   0   0   2   2   0   2   2   0   2   2   0   2   0   0   0   0   2   2   2   0   2   2   0   0   2   0   2   2   2   2   2   0   0   0   0   2   0   2   0   0   2   2   2   2   2   0   2   2   2   0   0   0   2   0   2   0   0   2   2   2   0   2   2   0   0   2   2   2   2   2   0   2   0   2   0   0   2   2   2   0   0   2   2   0   2   0   0   2   2   2   0   2   2
 MK-2-2                 2   2   0   0   2   0   0   2   0   2   0   0   2   2   0   2   0   0   0   2   2   2   2   2   0   2   0   0   2   0   2   0   0   0   0   2   0   0   0   2   0   2   2   0   0   0   2   0   0   0   0   0   0   2   0   2   0   2   0   2   2   2   0   0   2   0   0   0   2   2   0   2   0   0   0   0   2   0   2   2   2   0   2   2   2   0   0   0   2   0   0   0   0   0   0   2   0   0   2   2   2   2   0   0   2   2   0   2   0   2   2   2   2   2   0   2   2   0   2   0   0   2   0   2   2   2   0   0   2   0   0   2   0   2   2   2   2   2   0   0   0   0   2   0   2   0   0   2   2   2   2   2   0   0   2   2   0   0   0   2   0   2   0   0   2   2   2   0   0   2   0   0   2   2   2   2   2   0   2   0   2   0   2   0   2   2   0   0   0   2   0   2   2   2   2   2   2   0   2   2
 MK-2-3                 2   2   0   2   2   0   0   0   0   2   2   0   2   2   0   2   0   0   0   2   2   2   2   2   0   2   0   0   2   0   2   0   0   0   0   2   0   0   0   2   0   2   2   0   0   0   2   0   0   2   0   0   0   2   0   0   0   2   0   2   2   2   0   0   2   0   0   0   2   2   0   2   0   0   0   0   2   2   2   2   0   0   2   2   2   0   0   0   2   0   0   0   0   0   0   2   0   0   2   0   2   2   0   0   2   2   0   2   0   2   2   2   2   2   0   2   2   0   2   0   0   2   0   2   2   2   0   0   2   0   0   2   0   2   2   2   2   2   0   0   0   0   2   0   2   0   0   2   2   0   0   2   0   0   2   2   0   2   0   2   0   2   2   0   2   2   2   0   0   2   0   0   2   2   2   2   2   0   2   0   2   2   2   0   2   0   2   0   0   2   0   2   0   2   2   2   2   2   2   2
 MK-2-4                 2   2   0   0   2   0   0   0   0   2   2   0   2   2   0   2   0   0   0   2   0   2   2   2   2   2   0   0   2   0   2   0   2   0   0   2   2   0   0   2   0   2   2   0   0   0   2   0   0   2   0   0   0   2   0   0   0   2   0   2   2   2   0   2   2   0   0   0   2   2   0   2   0   0   0   0   2   0   2   2   0   0   2   2   2   0   0   0   2   0   0   0   0   0   2   2   0   0   2   0   2   2   0   2   2   2   0   2   0   2   2   2   2   2   0   2   2   0   2   0   0   2   0   2   2   2   0   0   2   0   0   2   0   2   2   2   2   2   0   0   0   0   0   0   2   0   0   2   2   0   0   2   0   0   2   2   0   2   0   2   0   2   2   0   2   2   2   2   2   2   0   0   2   2   2   2   2   0   2   0   2   2   2   0   2   0   2   0   0   2   0   2   0   0   2   2   2   0   2   2
 MK-2-5                 0   2   0   0   2   0   0   0   0   2   2   0   2   2   0   0   0   0   0   0   0   2   2   2   0   2   0   0   2   0   0   0   2   0   0   2   2   0   0   2   0   2   2   0   0   2   2   0   0   0   2   0   2   2   0   0   0   2   0   2   2   2   0   2   2   0   0   2   2   0   2   2   0   0   0   0   2   0   2   2   0   0   2   0   2   0   0   0   2   0   0   0   0   0   2   2   0   0   2   0   2   2   0   2   2   2   0   2   0   2   2   0   2   2   0   2   2   0   2   0   0   2   0   2   0   2   0   0   2   0   0   2   0   2   2   2   2   2   0   0   0   0   0   0   2   2   0   2   2   0   0   2   0   0   2   2   0   2   0   0   0   2   2   0   2   2   2   2   2   2   0   2   2   2   2   2   2   0   2   2   2   2   2   0   2   0   2   2   2   0   0   2   0   0   2   2   2   0   2   2
 MK-2-6                 0   2   0   0   2   0   0   0   0   2   2   0   2   0   0   0   0   0   0   0   0   2   2   2   0   2   0   0   2   0   0   0   2   2   0   2   2   0   0   2   0   2   2   0   2   2   2   0   2   2   2   0   2   2   0   0   0   2   0   2   2   2   0   2   2   0   0   2   2   0   2   2   0   0   0   0   2   0   2   2   0   2   2   0   2   0   0   0   2   0   0   0   0   0   2   2   0   0   2   2   2   2   0   2   0   2   0   2   0   2   2   0   2   2   0   2   0   2   2   0   0   2   0   2   2   2   0   0   2   2   0   2   2   2   2   2   2   2   0   0   2   0   0   2   2   2   0   2   2   0   0   2   0   0   2   2   0   0   0   0   0   2   2   0   2   2   2   2   2   2   0   2   2   2   0   2   2   0   2   2   2   2   2   0   2   0   2   2   2   0   0   2   0   0   2   2   0   0   0   2
 MK-2-7                 0   0   0   0   0   0   0   0   0   2   2   0   2   0   0   0   0   0   0   2   0   2   2   0   2   2   0   0   2   0   0   0   2   2   0   2   2   0   0   2   0   2   2   0   2   2   2   0   2   2   2   0   0   2   2   0   0   2   0   2   2   2   0   2   2   0   0   2   2   0   2   2   0   0   0   0   2   0   2   2   0   2   2   0   2   0   0   0   2   0   0   0   0   0   2   2   0   0   2   2   2   2   0   2   0   2   0   2   0   0   2   2   2   2   0   2   0   2   2   0   0   2   0   2   2   2   0   0   0   2   0   2   2   2   2   2   2   2   0   0   2   2   0   2   2   2   0   2   2   0   0   0   0   0   2   2   0   0   0   0   0   0   2   0   2   2   0   2   2   2   0   2   2   2   0   2   2   0   2   2   0   2   2   0   2   0   2   2   2   2   0   2   0   2   2   2   0   0   0   2
 MK-2-8                 0   0   0   0   0   0   0   0   0   0   2   0   2   0   0   0   0   0   0   2   0   2   2   0   2   2   0   0   2   0   0   0   2   2   0   2   0   2   2   2   0   2   2   0   0   2   2   0   0   2   0   0   0   2   2   0   0   2   0   2   2   2   0   2   2   2   0   2   2   0   2   2   0   0   0   0   2   0   2   2   2   2   2   0   2   0   0   0   2   0   0   0   0   0   2   2   0   0   2   2   2   2   0   2   0   2   0   2   0   0   2   2   2   2   0   2   0   2   2   0   0   2   0   2   2   2   0   0   0   2   0   2   2   2   2   2   2   2   0   0   2   2   0   2   2   2   0   2   2   0   0   0   0   0   2   0   0   0   0   2   0   0   2   0   2   2   0   2   2   2   0   2   2   2   0   2   2   0   2   2   0   2   2   0   2   0   2   2   2   2   0   2   0   2   2   0   0   0   0   2
 MK-2-9                 0   0   0   0   0   0   0   0   0   0   2   0   2   2   0   0   0   0   0   2   2   2   2   2   2   2   0   2   2   0   0   0   2   2   0   2   2   2   0   2   0   2   2   0   0   2   2   0   0   2   0   0   0   2   2   2   0   2   0   2   2   2   0   2   2   2   0   2   2   0   0   2   2   0   0   0   2   0   2   0   2   2   2   0   2   0   0   0   2   0   0   0   0   0   0   2   0   0   2   2   2   2   0   2   0   2   0   2   0   0   2   2   2   2   0   2   0   2   2   2   0   2   0   0   2   2   0   0   0   2   0   2   2   2   2   2   2   2   2   2   2   2   0   2   2   2   0   2   2   0   0   0   0   0   2   0   0   2   0   2   0   0   2   0   2   2   0   2   2   2   0   0   2   2   0   2   2   0   2   2   0   2   2   0   2   0   2   2   2   2   0   2   0   2   2   0   0   0   0   2
 MK-2-10                0   2   0   0   0   0   0   0   0   0   2   0   2   2   0   0   2   0   0   2   2   2   2   2   2   2   0   2   2   0   0   0   2   2   0   2   2   0   0   2   0   2   2   0   0   2   2   0   0   2   0   0   0   2   2   0   0   2   2   2   2   2   0   0   2   2   0   2   2   0   0   2   2   0   0   0   2   0   0   0   2   2   2   0   0   0   0   0   2   0   0   0   0   0   0   0   0   0   2   2   2   2   0   2   0   0   0   2   0   2   2   0   2   2   0   2   0   2   0   2   0   2   0   0   2   2   0   0   0   2   0   2   2   2   2   2   2   2   2   2   2   2   0   2   2   2   0   0   2   2   0   0   0   0   2   0   0   2   2   0   2   2   2   2   2   2   0   2   2   2   0   0   2   2   0   2   2   0   2   2   2   2   2   0   0   0   2   2   2   0   0   2   0   2   2   0   0   0   0   2
 MK-2-11                0   2   0   0   0   0   0   0   0   0   2   2   2   2   0   0   2   0   0   2   2   2   2   2   2   2   0   2   2   0   2   0   2   0   0   2   0   0   0   2   0   2   2   0   0   2   2   0   0   2   0   0   0   0   2   0   0   2   2   2   0   2   0   0   2   2   0   2   2   0   0   2   2   0   0   0   2   2   0   0   2   0   2   0   0   0   0   0   2   0   0   0   0   0   2   0   0   0   2   2   2   2   0   2   0   0   0   2   0   2   2   2   2   2   0   2   0   2   0   2   2   0   0   0   2   2   0   0   2   0   0   2   2   2   2   2   2   2   2   2   2   2   0   2   2   2   0   0   2   2   0   0   0   0   2   0   0   2   2   0   2   2   2   2   2   2   0   2   2   2   2   0   2   2   0   2   2   0   2   2   2   2   2   0   0   0   2   2   2   0   0   2   0   2   2   0   0   0   2   2
 MK-2-12                0   2   0   0   0   0   2   0   0   0   2   2   2   2   0   0   2   0   0   2   2   2   2   2   2   2   0   2   2   0   2   0   2   0   0   2   0   0   0   2   0   2   2   0   0   2   0   0   0   2   0   0   0   0   2   0   0   0   0   2   0   2   0   2   2   2   0   2   2   0   0   2   2   0   0   0   0   2   0   2   2   0   2   0   0   2   0   0   2   0   0   0   0   2   2   2   0   0   2   2   2   2   0   2   0   0   0   2   2   2   2   2   2   2   0   2   0   2   0   2   2   0   0   0   2   2   0   0   2   0   0   2   0   2   2   2   2   2   2   2   2   2   0   2   2   2   2   0   2   2   0   0   2   2   2   2   0   2   2   0   2   2   2   2   2   0   0   2   2   2   2   2   2   2   2   2   2   0   2   0   0   2   2   2   0   0   2   2   0   0   0   2   0   2   2   0   0   0   2   2
 MK-2-13                0   2   0   0   2   0   2   0   0   2   2   2   2   2   0   0   2   0   0   2   2   2   2   2   2   2   0   2   2   0   2   0   2   0   0   2   0   0   0   2   0   0   0   0   0   2   0   0   0   2   0   0   0   0   2   2   2   2   0   2   0   2   0   2   2   2   2   2   2   0   0   2   2   0   0   0   0   2   0   0   2   0   2   0   0   2   0   0   2   0   0   2   0   2   0   2   0   0   2   2   2   0   0   2   0   0   0   2   2   2   2   0   2   2   0   2   2   2   2   2   2   0   0   0   2   2   0   0   2   2   0   2   0   2   2   2   2   0   2   2   2   2   0   2   2   2   0   0   0   2   0   0   2   2   2   2   0   2   0   0   0   2   2   0   2   0   0   2   0   2   2   2   2   2   2   2   2   0   2   0   0   2   2   2   0   0   2   2   0   0   0   2   0   2   2   0   0   0   2   2
 MK-2-14                0   2   0   0   2   0   2   0   0   2   0   2   2   2   0   0   2   2   0   2   2   0   0   0   2   2   0   2   2   0   2   0   2   0   0   2   0   0   0   2   0   2   0   0   0   2   0   0   2   0   0   0   2   0   2   2   0   0   0   0   0   2   0   2   2   2   2   2   2   0   0   2   2   0   2   0   0   2   0   0   2   0   2   0   0   0   0   2   2   0   0   2   2   0   2   2   0   0   0   2   2   0   0   2   0   2   0   2   2   2   2   2   2   2   0   2   2   2   2   2   2   0   0   0   2   2   0   0   2   2   0   2   0   2   2   2   0   0   0   2   2   2   0   2   2   2   0   0   0   0   0   0   2   0   0   2   0   2   0   0   0   0   2   0   2   0   0   2   0   2   0   2   2   2   2   2   2   0   2   2   0   2   2   2   0   0   2   2   0   0   0   2   0   2   2   0   0   0   2   2
 MK-2-15                0   2   0   0   2   0   2   0   0   2   0   2   2   2   0   0   2   2   0   2   2   2   2   0   2   0   0   2   2   0   2   0   2   0   0   2   0   0   0   2   0   2   0   0   0   2   0   0   2   0   0   0   2   0   0   2   0   0   2   0   2   2   0   2   2   2   2   2   2   0   0   2   2   0   0   0   0   2   0   0   2   0   2   0   2   0   0   2   2   0   0   2   2   0   2   0   0   0   0   0   2   0   0   2   0   2   2   2   2   2   2   2   2   2   0   2   2   0   0   0   2   0   0   0   2   2   0   2   2   2   0   0   0   0   0   2   0   0   0   2   2   2   0   2   2   2   0   0   0   0   0   0   2   0   0   2   0   2   0   0   0   0   2   0   2   2   0   0   0   2   0   2   2   2   2   0   2   0   2   2   0   2   2   2   0   0   0   2   2   0   0   2   2   0   2   0   0   0   0   2
 MK-2-16                0   2   2   0   2   0   2   0   2   2   0   2   2   2   0   0   2   2   0   0   2   2   2   0   2   0   0   2   2   0   2   0   2   0   0   2   0   2   0   2   0   2   0   0   0   2   0   0   2   0   0   0   2   0   0   2   0   0   2   0   2   2   0   2   2   2   2   0   2   0   0   2   0   0   0   0   0   2   0   2   2   0   2   0   2   0   2   2   2   0   0   2   2   0   2   0   0   0   0   2   2   0   2   2   0   2   2   2   2   2   2   2   2   2   0   2   2   0   0   0   2   0   0   0   2   2   0   2   2   2   0   0   0   0   0   2   0   2   0   2   2   2   0   2   0   2   0   0   0   0   0   0   2   2   0   2   0   2   0   0   0   0   2   0   2   2   0   0   0   2   0   2   2   2   2   0   2   0   2   2   0   2   2   2   0   0   0   2   2   0   2   2   2   0   2   0   0   0   0   2
 MK-3-1                 0   2   2   2   2   0   0   2   2   0   2   2   2   0   2   0   0   0   0   0   0   2   0   2   2   2   0   0   2   2   0   0   0   2   0   2   2   0   2   0   0   2   0   0   2   0   2   2   2   2   0   0   2   2   0   0   2   0   0   0   0   0   0   0   2   0   2   2   0   0   2   0   0   2   2   0   0   0   2   2   2   2   2   0   0   2   2   2   2   2   2   0   0   2   0   0   2   2   0   2   2   2   2   2   0   2   2   0   2   2   2   2   2   0   0   0   0   2   2   2   2   0   2   0   2   2   0   2   0   2   2   0   2   2   0   0   0   0   0   2   0   2   2   2   2   0   2   2   2   0   2   0   0   0   2   2   2   2   2   0   2   2   0   0   2   2   2   2   2   0   0   2   0   0   0   0   2   2   0   2   2   2   0   2   0   0   0   0   2   0   2   2   0   0   0   0   0   0   0   0
 MK-3-2                 0   2   2   2   2   0   0   0   2   0   2   2   2   0   2   0   0   0   0   0   0   2   0   2   2   2   0   0   2   2   2   2   2   2   2   2   2   0   2   2   0   2   0   0   2   0   2   2   2   2   0   0   2   2   0   0   2   0   0   0   0   0   2   0   2   0   2   2   0   0   2   0   2   2   2   0   0   0   2   2   2   2   2   0   0   2   2   2   2   2   2   0   0   2   0   0   2   2   0   2   2   2   2   2   0   2   0   0   2   2   2   2   2   0   2   0   0   2   2   2   2   0   0   0   2   2   0   2   0   2   2   0   2   2   0   0   0   2   0   2   0   2   2   2   2   0   2   2   2   0   2   0   0   0   2   2   2   2   2   0   0   2   0   0   2   0   2   2   0   0   0   0   0   0   2   0   2   2   0   2   0   2   0   2   0   0   0   0   0   0   2   2   0   0   0   0   0   0   0   0
 MK-3-3                 0   2   2   2   2   0   0   0   0   0   2   2   2   0   2   0   0   0   0   0   0   2   0   2   2   2   0   0   2   2   0   2   2   2   2   2   2   2   2   0   0   2   0   0   2   0   2   2   2   2   0   0   2   2   0   0   2   0   0   0   0   0   2   0   2   0   2   0   0   0   2   0   2   2   2   0   0   0   2   0   2   0   0   0   0   2   2   2   2   2   2   0   0   2   0   0   2   2   0   2   2   2   2   2   0   2   0   2   2   2   2   2   2   0   2   0   0   0   2   2   2   2   0   0   2   2   0   2   0   2   2   0   2   2   0   0   0   2   0   2   0   2   2   2   2   0   2   2   2   0   2   0   0   0   2   2   2   2   2   0   0   2   0   0   2   0   2   2   0   0   0   0   0   0   0   0   2   2   0   2   0   2   0   2   0   0   0   0   0   0   2   2   0   0   0   0   0   0   0   0
 MK-3-4                 0   2   2   2   2   0   0   0   0   0   2   2   2   0   2   0   2   0   0   0   2   2   0   2   2   2   0   0   2   2   0   2   2   2   2   2   2   2   2   0   0   2   0   0   2   0   2   0   2   2   0   0   2   2   0   0   2   2   0   0   0   0   2   0   2   2   2   2   0   0   2   0   2   2   0   0   0   2   2   0   2   0   0   2   2   2   2   2   2   2   2   2   0   2   0   0   2   2   0   2   2   2   2   2   0   2   0   2   2   2   0   2   2   0   2   2   0   0   0   2   2   2   0   0   2   0   0   2   0   2   2   0   2   0   0   0   0   2   0   2   0   2   2   2   2   0   2   2   2   0   0   0   0   0   2   2   2   2   2   0   0   2   0   0   2   0   2   2   0   0   2   0   0   0   0   0   2   2   0   0   0   2   0   2   2   0   0   0   0   0   2   2   0   0   0   0   0   0   0   0
 MK-3-5                 0   2   0   2   2   0   0   0   0   0   0   2   2   0   2   0   2   0   0   0   2   2   0   2   2   2   0   0   2   2   0   2   2   2   2   2   2   2   2   0   0   2   0   0   2   0   2   2   0   2   0   0   2   2   2   0   2   2   0   0   0   0   2   0   2   2   2   2   0   0   2   0   2   2   0   0   0   2   2   0   2   0   0   2   2   0   2   2   2   2   2   2   0   2   0   0   2   0   0   2   2   2   2   2   0   2   0   2   0   2   0   2   2   0   2   0   0   0   0   0   2   2   0   0   2   0   0   0   0   2   2   0   2   2   0   0   0   2   0   2   0   2   2   2   2   0   2   0   2   0   0   0   0   0   2   2   2   2   2   0   0   2   0   0   0   0   2   2   0   0   2   0   0   0   0   0   2   2   0   0   0   2   0   2   2   0   0   0   0   0   2   2   0   0   0   0   0   0   2   0
 MK-3-6                 0   2   0   2   0   0   0   0   0   0   2   2   2   0   0   0   2   0   0   0   2   0   0   2   2   2   0   0   2   2   2   2   2   2   2   2   0   0   2   0   0   2   0   0   2   0   2   2   2   2   0   0   2   2   2   0   2   2   0   0   0   0   2   0   2   2   2   2   0   0   2   0   2   2   2   0   0   2   2   0   2   0   0   2   2   0   2   2   2   2   2   2   0   2   0   0   2   0   0   2   0   0   2   2   0   2   0   2   0   2   0   2   0   0   2   0   0   0   0   0   0   0   0   0   2   0   0   0   0   2   2   0   2   2   0   0   0   2   0   2   0   2   2   2   2   0   0   0   2   0   0   0   0   0   2   2   2   2   2   0   0   0   0   0   0   0   2   2   0   0   2   0   0   0   0   0   2   2   0   0   0   2   0   2   2   0   0   0   0   0   2   2   0   0   0   2   0   0   2   0
 MK-3-7                 0   0   0   2   0   0   0   0   2   0   2   2   2   0   0   0   2   2   0   0   2   0   0   2   0   2   0   0   0   2   2   0   2   2   2   2   0   0   2   0   0   2   2   2   2   0   2   2   2   2   0   0   2   2   2   0   2   2   0   0   0   0   2   0   2   2   2   2   0   0   2   0   0   2   2   0   0   2   2   0   2   0   0   0   2   0   2   2   2   2   2   2   0   2   0   0   2   0   0   2   0   0   2   2   0   2   0   2   0   2   0   2   0   0   2   0   0   0   0   0   0   0   0   2   2   0   0   0   0   2   2   0   2   2   0   0   0   2   0   0   0   2   2   2   0   0   0   0   2   0   0   2   0   2   2   2   2   2   2   0   0   0   0   0   0   0   0   2   0   0   2   0   0   2   0   0   2   2   0   0   0   2   0   2   2   0   0   0   0   0   2   2   0   0   0   2   0   0   2   0
 MK-3-8                 0   0   0   2   0   0   2   2   2   0   2   2   2   0   0   2   2   2   0   0   2   0   0   2   0   2   0   0   0   2   2   2   2   2   2   2   0   0   2   0   0   2   0   2   2   0   2   2   2   2   0   0   2   2   2   0   2   2   0   0   0   0   2   0   2   2   2   2   0   2   2   0   0   2   2   0   0   2   2   0   0   0   0   0   2   0   2   2   2   2   2   2   0   2   0   2   2   2   0   0   0   0   2   2   0   2   0   2   0   2   0   2   0   0   2   0   0   2   0   0   0   0   2   2   2   0   0   0   0   2   2   0   2   2   2   2   0   2   0   0   2   2   2   2   0   0   0   2   2   0   0   2   0   2   2   2   2   2   2   0   0   0   2   0   0   0   0   2   0   2   2   0   0   2   0   0   2   0   0   0   0   0   0   2   2   0   0   0   2   0   2   2   2   0   0   2   0   0   2   2
 MK-3-9                 0   0   0   2   0   0   2   2   2   0   2   2   2   0   0   2   2   2   0   0   0   0   0   0   0   2   0   0   0   2   2   2   2   2   2   0   0   0   2   0   0   2   0   2   2   2   2   2   2   2   0   2   2   2   0   0   2   2   0   0   0   0   2   0   2   2   2   2   0   2   0   0   0   2   2   0   0   2   2   0   0   0   0   0   2   0   2   2   2   2   2   2   0   2   0   2   2   2   2   2   0   0   2   2   0   2   0   2   0   2   0   2   0   0   2   2   0   2   0   0   0   0   2   2   2   0   0   0   0   2   2   0   2   2   2   2   0   2   0   0   2   2   2   2   0   2   0   2   2   0   0   2   0   2   2   2   2   2   2   0   0   0   2   0   0   0   0   2   0   0   2   0   0   2   0   0   2   0   0   0   0   0   0   2   2   0   0   2   2   0   2   2   0   0   0   2   0   0   2   2
 MK-3-10                0   0   0   2   0   0   2   2   2   0   2   0   2   0   0   2   2   2   0   0   0   0   0   0   0   2   0   0   0   2   2   2   2   2   2   0   0   0   2   0   0   2   0   2   0   2   2   2   0   2   0   2   2   2   0   0   2   2   0   0   0   0   2   0   2   2   2   2   0   0   0   0   0   2   2   0   0   2   2   0   0   0   2   0   2   0   2   2   2   2   2   2   0   0   0   0   2   2   2   2   0   0   2   2   0   2   0   0   0   2   0   2   0   0   2   2   0   2   0   0   0   2   2   2   2   0   0   0   0   2   2   2   2   0   2   2   0   2   0   0   2   0   2   2   0   2   0   2   2   0   0   2   0   2   2   2   2   2   2   0   0   0   2   0   0   0   0   2   2   0   2   0   0   2   0   0   2   2   0   0   0   0   0   2   2   0   0   2   2   0   2   2   0   2   0   2   0   0   2   2
 MK-3-11                0   0   0   2   0   0   2   2   2   0   2   0   2   0   2   2   2   0   0   0   0   0   0   0   0   2   2   0   0   2   2   2   2   2   2   0   0   0   2   0   0   2   0   2   0   2   2   2   0   2   0   2   2   0   0   0   2   2   0   0   0   2   0   0   2   2   2   2   0   0   0   0   0   2   2   0   0   2   2   0   2   0   2   0   2   0   2   2   2   2   2   2   0   0   0   0   2   2   2   2   0   0   2   2   0   2   0   0   0   2   0   2   2   0   2   2   2   2   0   0   0   2   2   2   2   0   0   0   0   2   2   2   2   0   2   0   0   2   0   0   2   0   2   2   0   2   0   2   2   0   0   2   0   2   2   2   2   2   2   2   0   0   2   0   0   2   0   0   2   0   2   0   0   2   0   0   2   2   0   0   0   0   0   2   2   0   0   2   0   0   2   2   0   2   0   2   0   0   2   2
 MK-3-12                0   0   0   2   0   0   2   2   2   2   0   0   2   0   2   2   2   0   0   0   0   0   0   2   0   2   2   0   0   2   0   2   2   0   2   0   0   0   2   0   0   2   0   2   0   0   2   2   0   2   0   2   2   0   2   0   2   2   0   0   0   2   0   0   2   2   2   2   0   0   0   0   0   0   2   0   0   2   2   0   2   2   2   0   2   0   2   2   2   2   2   0   0   0   0   0   2   2   2   2   0   0   2   2   0   2   0   0   0   2   0   2   0   0   2   2   2   2   0   0   0   2   2   2   0   2   0   0   0   2   2   0   2   2   2   0   0   2   0   0   2   0   2   2   0   2   0   2   2   0   0   2   0   2   2   2   0   2   2   2   2   0   2   0   0   2   0   0   2   0   2   0   0   0   0   0   2   2   0   0   0   0   0   2   2   0   0   2   0   0   2   2   0   2   2   2   0   0   2   2
 MK-3-13                0   0   0   2   0   0   2   2   2   2   0   0   2   0   2   2   2   0   0   0   0   0   0   0   0   2   2   0   0   2   0   2   2   0   2   0   0   0   2   0   0   2   2   2   0   0   2   2   0   2   2   2   0   0   2   0   2   2   0   0   0   2   0   0   2   2   2   2   0   0   0   0   0   0   2   0   0   0   2   0   2   0   2   0   2   0   2   2   2   2   2   0   0   0   0   0   2   2   2   0   0   0   0   0   0   2   0   0   0   2   0   2   0   0   2   0   2   2   0   0   0   2   0   2   0   2   0   0   0   2   2   0   2   2   0   0   2   2   0   0   2   0   2   0   0   2   2   2   2   0   0   2   0   2   2   2   0   2   2   2   2   0   2   0   0   2   2   0   2   0   2   2   0   0   0   0   2   2   0   0   2   0   0   2   2   0   0   2   0   0   2   2   0   2   2   2   2   0   2   2
 MK-3-14                0   0   0   2   0   0   2   2   2   2   0   0   2   0   2   2   2   0   0   0   0   0   0   0   0   2   2   0   0   2   0   2   2   0   2   0   0   0   2   0   0   2   2   2   0   0   2   0   0   0   2   2   0   0   2   0   2   2   0   0   2   0   0   0   2   2   2   2   0   0   0   0   0   0   2   2   0   0   2   2   2   0   2   2   2   0   2   2   2   2   2   0   0   0   0   0   2   2   2   0   2   0   0   2   0   2   0   0   0   0   2   2   0   0   0   2   2   2   2   0   0   2   0   2   0   2   0   0   0   2   2   0   2   2   0   0   2   2   0   0   2   0   2   0   0   0   2   2   2   0   0   2   0   2   2   2   0   2   2   2   2   0   2   0   0   2   2   2   2   0   0   2   0   0   0   0   0   2   0   0   2   0   0   2   2   0   2   2   0   0   2   2   2   2   2   2   2   0   2   2
 MK-3-15                0   0   0   2   0   0   2   2   2   2   0   0   2   0   2   2   2   0   0   2   0   0   2   0   0   2   2   0   0   2   0   2   0   0   2   0   0   0   2   0   0   2   2   2   2   0   2   0   0   0   2   2   0   0   2   0   2   2   0   0   2   0   0   0   0   2   2   2   0   0   0   0   0   2   2   0   0   0   0   2   2   0   2   0   2   0   0   2   2   2   2   0   0   0   0   0   2   2   2   0   2   0   0   2   0   2   0   0   0   0   2   2   0   0   0   2   2   0   2   0   0   2   0   2   0   0   0   0   0   2   2   0   2   2   0   0   2   2   0   0   2   0   2   0   0   0   2   2   2   0   0   2   0   0   2   2   0   0   2   2   2   0   2   0   0   2   2   2   2   0   0   2   0   0   2   0   0   2   0   0   2   0   0   2   2   0   2   2   0   0   2   2   2   2   2   2   0   0   2   2
 MK-3-16                0   0   0   2   0   2   2   2   2   2   0   0   2   0   2   2   2   0   0   2   0   0   2   0   2   0   2   0   2   2   0   2   0   0   2   0   2   0   2   0   2   2   2   2   2   2   2   0   0   0   2   2   0   0   2   0   0   2   0   0   2   0   0   0   0   2   2   2   2   0   0   0   0   2   2   0   0   0   0   2   2   0   2   0   2   0   0   2   2   0   0   0   0   0   0   0   2   2   2   0   2   0   2   2   0   2   0   0   0   0   2   2   0   0   0   2   2   0   2   2   0   2   0   2   0   0   0   2   0   2   2   0   2   2   0   0   2   2   0   2   2   0   2   0   0   0   0   2   2   0   0   2   0   0   2   2   0   0   2   2   2   0   2   0   0   2   2   2   2   0   0   2   0   0   2   0   2   2   0   0   2   0   0   2   2   0   2   2   0   0   2   2   2   2   2   2   0   0   2   2
 MK-4-1                 2   2   2   2   2   0   2   0   0   0   2   0   2   2   2   2   0   2   0   0   0   2   0   0   0   0   2   2   2   2   0   2   2   0   2   0   0   0   0   0   2   0   2   2   2   0   0   0   0   2   2   2   2   0   0   2   0   2   2   0   2   2   0   0   2   2   0   2   0   2   0   2   2   2   2   2   2   2   2   2   2   2   0   2   2   0   2   0   2   2   0   0   0   2   0   0   0   2   2   2   2   2   2   0   2   0   0   2   0   2   2   0   2   0   0   0   2   0   2   0   2   0   2   0   2   0   0   2   2   2   0   0   2   2   0   2   2   0   0   0   2   0   2   0   0   0   0   0   2   0   2   0   0   0   2   0   2   0   2   2   0   0   2   0   2   2   2   0   0   0   0   2   2   0   0   2   0   2   0   2   2   0   0   2   0   2   0   2   2   0   2   0   2   0   0   0   0   2   2   2
 MK-4-2                 2   2   2   2   2   0   2   2   0   0   2   0   2   2   2   2   0   2   0   0   0   2   0   0   0   2   2   2   2   0   0   2   2   0   2   0   0   0   0   2   2   2   2   0   2   0   0   0   0   2   2   0   2   0   0   2   0   2   2   0   2   2   0   0   2   2   0   2   0   2   0   2   2   2   2   2   2   2   2   2   2   2   0   2   2   2   2   2   2   2   0   0   0   2   0   0   0   2   2   0   2   2   2   0   2   0   0   2   0   2   2   0   2   0   0   0   2   0   2   0   2   2   2   0   2   0   2   2   2   2   0   0   2   0   2   2   2   0   0   0   2   0   2   0   0   0   0   0   2   0   2   0   0   0   2   0   2   0   2   2   0   2   2   0   2   2   2   0   2   0   0   2   2   0   0   2   0   2   0   2   2   0   0   2   0   2   0   2   0   0   2   0   2   0   0   0   0   2   2   2
 MK-4-3                 2   0   2   2   2   0   0   0   0   2   0   0   2   2   0   2   0   2   0   0   0   2   0   0   2   2   2   2   2   0   0   0   2   0   2   2   0   0   0   2   2   2   2   2   0   0   0   0   0   2   2   0   2   0   0   2   0   2   2   0   2   2   0   0   2   2   0   2   0   2   0   2   2   2   2   2   2   2   2   2   2   0   0   2   2   2   2   2   2   2   0   2   0   2   0   0   0   2   2   0   2   2   2   0   2   0   0   2   2   2   2   0   2   0   0   0   0   0   2   0   2   2   2   0   2   0   2   2   2   2   2   0   2   0   2   2   2   0   0   0   2   0   2   0   0   0   0   0   2   0   2   0   0   0   2   0   2   0   2   0   2   2   2   0   2   2   2   0   2   0   2   2   2   2   0   2   0   2   0   2   2   2   0   2   0   2   2   2   0   0   2   0   2   0   0   2   0   2   2   2
 MK-4-4                 2   0   0   2   2   2   0   0   0   2   0   0   2   2   0   2   0   2   0   0   0   2   0   0   2   2   2   2   2   0   0   0   2   0   2   2   0   0   0   2   2   2   2   0   2   0   0   0   2   2   2   0   2   0   0   2   0   2   2   0   2   2   0   0   2   2   0   2   0   0   0   2   2   2   0   2   2   2   2   2   2   0   0   2   2   2   2   2   2   2   0   2   0   2   0   0   0   2   2   0   2   2   2   0   2   0   0   2   2   2   2   2   0   0   0   0   0   0   2   0   2   2   2   0   0   0   2   2   2   2   2   0   2   0   2   2   2   2   0   0   2   0   2   0   0   0   0   0   2   0   0   0   0   0   2   0   2   0   2   0   0   2   2   0   2   2   0   0   2   0   2   2   2   2   0   2   0   2   0   0   2   2   0   0   0   2   2   2   0   0   2   0   2   0   0   2   0   2   2   2
 MK-4-5                 0   0   0   2   2   2   0   0   0   2   0   0   2   2   0   2   0   2   0   0   0   2   0   0   2   2   2   2   2   0   0   0   2   0   2   2   0   0   0   2   0   2   2   0   2   0   0   0   2   2   2   0   2   0   0   0   0   2   0   0   2   2   0   0   2   2   0   2   0   0   0   2   0   2   0   2   2   2   2   2   2   0   0   2   2   2   2   2   0   2   0   2   2   2   0   2   0   2   0   0   2   2   2   0   2   0   0   2   2   2   2   2   0   0   0   0   2   0   2   0   2   2   0   0   0   0   2   2   2   2   2   0   2   0   2   2   2   0   0   0   2   0   2   0   0   0   0   0   2   0   2   2   0   0   2   2   2   0   2   0   0   2   2   0   2   2   0   0   2   0   2   0   2   2   0   2   0   2   0   0   0   2   0   0   0   2   2   2   0   0   2   0   2   0   0   2   0   2   2   2
 MK-4-6                 0   0   0   2   2   2   0   0   0   2   0   0   2   2   0   0   0   2   0   0   2   2   0   0   2   2   2   2   2   0   2   0   2   0   2   2   0   0   0   2   0   2   2   0   2   0   0   0   0   2   2   0   2   0   0   0   0   2   0   0   2   2   0   0   0   2   0   2   0   0   0   2   2   2   0   2   2   2   2   2   2   0   0   2   2   2   2   2   0   2   0   2   0   0   0   2   0   0   0   0   2   2   0   0   2   0   0   2   2   2   2   2   0   0   0   0   2   2   2   0   2   0   0   2   0   0   2   2   2   2   2   0   2   0   2   2   2   0   0   0   2   0   2   0   0   2   0   0   2   0   2   2   0   0   2   2   2   0   2   0   0   2   2   0   2   2   0   0   2   0   2   0   2   2   0   2   0   2   0   0   0   2   0   0   0   0   2   2   0   0   2   2   2   0   0   2   0   2   2   2
 MK-4-7                 0   0   2   0   2   2   0   0   0   2   0   0   2   2   0   0   0   2   0   0   2   0   0   0   2   2   2   2   2   0   2   0   2   2   2   2   0   0   0   2   0   2   2   0   2   0   2   0   0   2   2   0   2   0   0   0   0   2   2   0   2   2   0   0   0   2   0   2   0   0   0   2   2   0   0   2   2   2   2   2   2   0   0   2   2   0   2   2   0   2   2   2   2   0   0   2   2   0   0   0   2   2   0   0   2   0   0   2   2   2   2   2   0   0   0   2   2   2   2   0   2   0   0   2   0   0   0   2   2   0   2   0   2   0   2   0   2   0   0   0   2   0   2   0   2   2   0   0   2   0   2   2   0   0   0   2   2   0   2   0   0   2   2   2   2   2   0   0   2   0   2   0   2   2   0   0   0   2   0   0   0   2   0   0   0   0   2   2   0   0   2   2   2   0   0   2   0   2   2   2
 MK-4-8                 0   0   2   0   0   2   0   0   2   2   0   0   2   2   0   0   2   2   0   0   0   0   0   0   2   2   2   2   2   0   0   0   0   2   0   2   0   2   0   2   0   0   2   0   2   0   2   0   0   2   2   0   2   0   0   0   0   2   2   0   2   2   0   0   2   2   0   2   0   0   0   2   2   0   0   2   2   0   2   2   2   0   0   2   2   2   2   2   2   2   2   2   2   0   0   2   2   0   2   0   2   2   2   0   2   0   0   2   2   2   2   2   0   0   0   2   2   2   2   0   0   0   0   2   0   0   0   2   2   0   2   0   2   0   2   0   2   0   0   0   2   0   2   0   2   2   2   2   2   0   2   2   0   2   2   0   2   0   2   0   0   2   2   2   2   2   0   0   2   0   2   0   2   2   0   0   0   2   0   0   0   2   2   0   0   2   2   2   0   0   2   2   2   0   0   2   0   2   2   2
 MK-4-9                 0   0   0   0   0   0   2   0   2   2   0   0   2   2   0   0   2   2   0   0   0   0   0   0   2   2   2   2   0   0   0   0   0   2   0   2   0   2   2   2   0   0   2   2   2   0   2   0   0   2   2   0   2   0   0   0   0   2   2   0   2   2   0   0   2   2   0   2   0   0   0   0   2   0   0   2   2   0   2   2   2   0   0   0   2   2   2   2   2   2   2   2   2   2   0   2   2   2   2   0   2   2   2   0   2   0   0   2   2   2   2   2   0   0   0   2   0   2   2   2   0   0   0   2   0   0   0   2   2   0   2   0   2   0   2   0   2   0   0   0   2   0   2   0   2   2   0   2   2   0   2   2   0   2   2   0   2   0   2   0   0   2   2   2   2   2   0   0   2   0   2   0   2   2   0   0   2   2   0   0   0   2   2   0   0   2   2   2   0   0   2   2   2   0   0   2   0   2   2   2
 MK-4-10                0   0   2   0   0   0   2   0   2   2   0   0   2   2   0   0   0   2   0   0   0   2   0   0   2   2   2   2   0   0   2   0   0   2   0   2   0   2   2   2   0   2   2   2   0   0   0   0   0   2   2   0   2   0   0   0   0   2   2   0   2   2   0   0   2   2   0   2   0   0   0   0   2   0   2   2   2   0   2   0   2   0   2   0   2   2   2   2   2   2   2   2   2   2   0   2   2   2   2   0   2   2   2   0   2   0   0   2   2   2   2   2   0   0   0   2   0   2   2   2   0   0   0   2   0   0   0   2   2   0   2   0   2   0   2   0   2   0   2   0   2   0   2   0   2   2   2   2   2   0   2   0   0   0   2   0   2   0   2   0   0   2   2   2   2   2   0   0   2   0   2   0   2   2   0   2   2   2   0   0   0   2   2   0   0   2   2   2   0   0   2   2   2   0   0   2   0   2   2   2
 MK-4-11                0   0   2   0   0   0   2   2   2   0   0   0   2   2   0   0   0   2   0   0   0   2   0   0   2   0   2   2   0   0   2   0   0   2   0   2   2   2   0   2   0   2   2   2   0   0   0   0   0   0   2   0   2   0   0   0   0   2   2   2   0   2   0   0   2   2   0   2   0   0   0   0   2   0   2   2   2   0   2   0   2   0   2   0   0   0   2   2   2   2   2   2   2   2   2   2   2   2   2   0   2   2   2   0   0   0   0   2   2   2   2   2   2   0   0   2   0   2   2   2   0   0   0   2   0   0   0   0   2   2   0   0   2   0   2   0   2   0   2   0   2   0   2   0   0   2   2   2   2   0   2   0   0   0   2   0   2   0   0   0   0   2   0   2   2   2   0   0   2   0   0   0   2   2   0   2   2   2   0   2   0   2   2   0   0   2   2   2   0   0   2   0   2   0   0   2   0   2   2   2
 MK-4-12                0   0   2   0   2   0   2   2   2   0   2   0   0   2   0   0   0   2   0   0   0   2   0   0   2   0   2   2   0   0   2   0   0   2   0   2   2   2   0   2   0   0   2   2   0   0   2   2   0   0   2   0   2   0   2   0   0   2   2   0   0   2   2   0   2   2   0   2   0   0   0   0   2   0   2   2   2   0   2   0   2   0   0   0   0   0   0   2   2   2   2   0   0   2   2   2   2   2   2   0   2   2   2   0   0   0   0   2   2   2   2   2   0   0   0   2   0   2   2   2   0   0   0   2   0   0   0   0   0   0   0   2   2   0   2   0   2   2   2   0   2   0   2   0   0   2   2   2   2   0   2   0   0   0   0   0   2   0   0   0   0   2   0   2   2   2   0   0   0   0   0   2   2   2   0   0   2   2   0   2   0   2   2   0   0   2   0   2   0   0   2   0   2   0   2   2   2   2   2   2
 MK-4-13                0   0   2   0   2   2   0   2   2   0   2   0   0   2   0   2   0   0   0   0   0   2   0   0   2   0   2   2   0   0   2   0   0   2   0   0   2   2   0   0   0   2   2   2   0   0   2   2   0   0   2   0   2   0   2   0   2   2   2   0   0   2   2   0   2   2   0   2   0   0   0   0   2   2   2   2   2   0   2   2   2   0   0   0   0   0   0   0   2   2   2   0   0   2   2   2   2   2   2   0   2   2   2   0   0   0   0   2   2   2   2   2   0   0   0   2   0   0   2   2   0   0   0   2   0   0   2   0   0   0   0   2   2   0   2   0   2   2   2   0   2   0   2   0   0   2   2   2   2   0   2   0   0   0   0   0   2   0   0   0   0   2   0   2   2   2   2   0   0   0   0   2   2   2   0   0   2   2   0   2   0   2   0   0   0   0   0   2   0   0   2   0   2   0   2   2   2   2   2   2
 MK-4-14                0   0   2   0   2   0   0   2   2   0   0   0   0   2   0   2   0   0   0   0   0   2   0   0   2   0   0   2   0   0   2   0   0   2   0   2   2   2   0   0   0   0   2   2   0   2   2   2   0   0   2   2   2   0   2   0   2   2   2   0   2   2   2   0   2   2   0   0   2   0   0   0   2   2   2   2   2   0   2   2   2   0   0   0   0   0   0   0   2   2   2   0   0   2   2   2   2   2   2   0   2   2   2   0   0   0   0   0   2   2   2   2   0   0   0   2   2   2   2   2   0   0   0   2   0   0   2   2   0   0   0   2   2   0   2   0   2   0   2   0   2   0   2   0   2   0   2   2   2   0   2   2   0   0   0   0   2   2   0   0   0   0   0   2   2   2   2   0   2   0   0   2   2   2   0   0   2   2   0   2   0   2   0   0   0   0   0   2   2   0   2   0   2   0   2   2   2   0   2   2
 MK-4-15                0   0   2   0   2   0   0   0   2   0   0   0   0   2   0   2   0   2   0   0   0   2   0   0   2   0   0   2   0   0   2   0   0   2   0   0   2   0   0   0   0   0   0   2   0   0   2   2   0   0   2   2   2   0   0   0   2   0   2   0   0   2   2   0   2   2   0   0   0   0   0   0   2   2   2   2   2   0   2   2   2   0   0   0   0   0   0   0   2   0   2   0   0   2   2   2   2   2   2   0   0   2   2   0   0   0   0   0   2   2   2   2   0   0   0   2   2   2   2   2   0   0   0   2   0   0   2   2   2   0   0   2   2   0   2   2   0   0   2   0   2   0   2   0   2   0   2   2   2   0   2   2   0   0   0   2   2   2   0   0   0   0   0   2   2   2   2   0   2   0   0   2   2   2   0   0   2   2   0   2   0   2   0   0   0   0   0   2   2   0   2   0   2   0   2   2   2   0   2   2
 MK-4-16                0   0   2   2   2   0   0   0   2   0   0   0   0   2   0   0   0   0   0   0   0   2   0   0   2   0   0   2   2   0   2   0   0   2   2   0   2   0   0   0   0   0   0   2   0   0   2   2   0   0   2   2   2   0   0   0   0   0   2   0   0   2   2   0   2   2   0   0   0   0   0   0   2   2   0   2   2   0   2   2   2   0   0   0   0   0   2   0   2   0   2   0   0   2   0   0   2   2   2   0   0   2   2   0   0   0   0   0   2   2   2   2   0   0   0   2   2   2   2   2   0   0   0   2   0   2   0   2   2   0   2   2   2   2   2   2   0   0   2   0   2   2   2   0   2   0   2   2   2   0   2   2   2   0   0   2   2   2   0   0   0   0   0   2   2   2   2   0   0   0   0   2   2   2   0   0   0   2   0   2   0   2   0   0   0   0   0   2   2   0   2   0   2   0   2   2   2   2   2   0
 MK-5-1                 0   0   2   0   2   0   0   0   2   0   2   0   0   2   0   0   0   2   2   2   2   0   2   2   0   0   0   2   0   0   0   2   0   0   2   2   0   0   2   0   0   2   2   0   0   2   2   0   0   2   2   0   2   2   2   0   0   0   2   0   0   0   2   0   2   0   2   0   0   2   2   0   2   2   2   2   2   0   0   2   2   2   2   0   0   0   0   2   0   2   2   2   0   0   2   2   2   2   0   2   0   2   0   0   2   2   0   2   0   0   0   2   2   2   2   2   0   2   0   0   0   0   2   2   2   2   2   2   2   2   2   2   0   2   2   2   0   0   0   2   2   2   0   2   0   0   0   2   0   2   0   2   0   2   0   2   0   0   0   2   2   0   2   0   2   2   2   2   0   2   2   2   0   2   0   2   2   2   0   0   0   0   2   0   2   2   2   0   2   0   0   0   0   0   2   0   2   2   0   2
 MK-5-2                 0   0   2   0   2   0   0   0   2   0   2   0   0   2   0   0   0   2   2   2   2   0   0   2   0   0   0   2   0   0   0   2   0   0   2   2   0   0   0   0   0   2   2   0   0   2   2   0   0   2   2   0   2   2   2   0   0   2   2   0   0   0   2   0   0   0   2   0   0   2   2   2   2   2   2   2   2   0   0   2   2   2   2   0   0   0   0   2   0   2   2   2   0   0   2   2   2   2   0   2   0   2   0   0   2   2   2   2   0   0   0   2   2   2   2   0   0   2   0   0   0   0   0   2   2   2   2   2   2   2   2   2   0   0   2   0   0   0   0   2   0   2   0   2   2   0   0   2   2   2   2   2   0   2   2   2   0   2   0   2   2   0   2   0   2   2   2   2   0   2   2   2   0   2   2   2   2   2   0   0   0   0   2   0   2   2   2   0   2   0   0   0   0   0   2   0   2   0   0   2
 MK-5-3                 0   0   2   0   2   0   0   0   2   0   2   0   0   2   0   0   0   0   2   2   2   2   0   2   0   0   0   2   0   0   0   2   0   0   2   2   0   0   0   0   0   0   2   0   0   2   2   0   0   2   2   0   2   2   2   0   0   2   2   0   0   0   2   0   0   0   2   0   0   2   2   0   2   2   2   2   2   0   2   0   2   2   2   0   0   0   0   2   0   0   2   2   0   0   2   2   2   2   0   2   0   2   0   2   2   2   2   2   0   0   0   2   0   2   2   0   0   2   2   0   0   0   0   2   2   2   2   2   2   2   2   2   0   0   2   0   0   0   0   2   0   2   0   2   2   0   0   2   2   0   2   2   0   2   2   0   0   2   0   2   2   0   2   0   2   2   2   2   0   2   2   0   0   2   2   2   2   2   2   0   0   0   2   0   2   2   0   0   2   0   0   0   2   0   2   0   2   0   0   2
 MK-5-4                 0   2   2   0   2   0   0   0   2   0   2   0   0   2   0   0   0   0   2   2   2   2   2   2   0   0   0   2   0   2   0   2   0   0   2   2   2   2   0   0   0   0   2   0   0   2   2   0   0   0   0   0   2   2   2   0   0   2   2   0   0   0   2   0   0   0   2   0   0   2   2   0   2   2   2   2   0   0   2   0   2   2   2   0   0   0   0   2   0   0   2   2   0   0   2   2   2   2   0   2   0   2   0   2   2   2   2   0   0   0   0   2   0   2   2   0   0   2   2   2   0   0   0   2   2   2   2   2   2   2   2   2   0   0   2   0   0   0   0   2   0   2   0   2   2   0   0   2   2   0   2   0   0   2   2   2   0   2   0   2   0   0   2   0   2   2   2   2   2   2   0   0   0   2   0   2   2   2   2   0   0   0   2   0   2   0   0   0   2   0   0   0   2   0   2   0   2   0   0   2
 MK-5-5                 0   2   2   0   2   0   0   2   2   0   2   0   0   2   0   0   0   0   0   2   2   2   2   2   0   0   0   2   0   2   0   0   0   0   2   2   2   2   0   0   0   0   2   0   0   2   2   0   0   0   0   0   2   2   2   0   0   2   2   0   2   0   2   0   0   0   2   0   0   2   2   0   2   2   2   2   0   0   2   0   2   2   0   0   0   0   0   0   0   0   2   2   0   0   2   2   2   2   2   2   0   2   0   2   2   2   2   0   0   0   0   2   0   2   2   0   0   2   2   2   0   0   0   2   2   2   2   2   2   2   2   2   2   0   2   0   0   2   2   2   2   2   0   2   2   0   0   2   2   0   2   0   0   2   0   2   0   2   0   2   0   0   2   0   2   0   2   2   2   2   0   0   0   2   2   2   2   2   2   2   0   0   2   0   0   0   0   0   2   0   0   0   2   0   2   0   2   0   0   2
 MK-5-6                 0   2   2   0   2   0   0   2   2   0   2   0   0   2   0   0   0   2   0   2   2   2   2   2   0   0   0   2   0   2   0   0   2   0   2   2   2   2   0   0   0   0   2   0   0   2   2   0   0   0   0   0   2   2   2   0   0   2   2   0   2   0   2   0   0   0   2   2   0   2   2   0   0   2   2   2   2   0   2   0   2   2   0   0   0   0   0   2   0   0   2   2   0   0   2   0   2   2   2   2   0   2   0   2   2   2   2   2   0   0   0   2   0   2   2   0   0   2   2   2   0   0   0   2   2   0   2   2   2   2   2   2   0   0   0   0   0   2   2   2   2   2   0   2   2   0   0   2   2   0   0   0   0   2   0   2   0   2   0   2   0   0   2   0   2   0   0   2   2   2   0   0   2   2   2   2   2   2   2   2   0   0   2   0   0   0   0   2   2   0   2   0   2   0   2   0   2   0   0   2
 MK-5-7                 0   2   2   0   2   0   0   2   2   0   2   0   0   2   0   0   0   2   0   2   2   2   2   2   0   0   0   2   0   2   0   0   2   0   2   2   0   2   0   0   0   0   0   0   0   2   2   0   0   0   0   0   2   2   2   0   0   2   2   0   2   0   2   0   2   0   2   2   0   2   2   2   0   2   2   2   2   0   2   0   2   2   0   0   0   0   0   2   0   0   2   2   2   0   2   0   2   2   2   2   0   0   0   0   2   2   2   2   0   0   0   2   0   2   2   0   0   2   2   2   0   2   0   2   0   0   2   2   2   2   0   2   0   0   0   0   2   2   2   2   2   2   0   2   2   0   0   2   2   0   0   0   0   2   0   2   2   2   0   2   2   0   2   0   2   0   0   2   0   0   0   0   2   0   2   2   2   2   2   2   0   0   2   0   0   0   0   2   2   0   2   0   2   0   2   0   2   0   0   2
 MK-5-8                 0   2   2   0   2   0   0   2   2   0   2   0   0   0   0   0   0   2   0   2   2   2   2   2   0   0   2   2   0   2   0   0   0   0   2   2   0   2   0   0   0   2   0   0   0   2   2   0   0   0   0   0   2   2   2   0   0   2   0   0   2   2   2   0   2   0   2   0   0   2   2   2   2   2   0   2   2   0   2   0   2   2   0   0   0   0   0   2   0   0   0   2   2   0   2   0   0   2   2   2   0   0   0   0   0   2   2   2   0   0   0   2   0   2   2   0   0   2   2   2   0   2   0   2   0   0   2   2   2   2   0   2   0   2   0   2   2   0   2   2   2   2   0   2   2   2   2   2   2   0   2   0   0   2   0   2   2   2   0   2   2   0   0   2   2   0   0   2   0   0   2   0   2   0   2   2   2   0   0   2   2   0   0   0   0   0   0   2   2   0   2   0   0   0   2   0   2   0   0   0
 MK-5-9                 0   0   2   0   2   0   0   2   2   0   0   0   0   0   0   0   0   2   0   2   2   2   0   2   0   0   0   2   0   2   2   0   0   0   0   2   0   2   0   0   0   2   0   0   0   2   2   0   0   0   0   0   2   2   2   0   2   2   0   0   2   2   2   0   2   0   2   0   0   2   2   2   2   2   0   2   2   0   2   0   2   2   2   0   2   0   0   0   0   0   0   2   2   0   0   0   0   2   2   2   0   0   0   0   2   2   2   2   0   0   0   2   0   2   2   0   2   0   2   2   2   2   0   2   0   0   2   2   2   2   2   2   2   2   0   2   2   0   2   2   2   2   0   2   2   2   2   2   2   0   2   0   0   2   0   2   2   2   0   2   2   0   0   2   0   0   0   2   0   0   2   0   2   0   2   0   2   0   0   2   2   0   0   2   0   0   0   2   2   0   2   0   0   0   2   0   0   0   0   0
 MK-5-10                0   0   2   0   2   0   0   2   2   0   0   0   0   2   0   0   0   2   0   2   2   2   0   2   0   0   0   2   0   2   2   0   0   2   0   2   0   2   0   0   2   2   0   0   0   2   2   0   0   0   2   2   2   2   0   0   2   2   0   0   2   2   2   0   2   0   2   0   0   2   2   2   2   0   0   2   2   0   2   0   2   2   2   2   2   0   0   0   0   0   0   2   2   2   0   0   0   2   2   0   0   0   0   0   2   0   2   2   0   0   0   2   0   2   2   0   2   0   2   2   2   2   0   0   0   0   2   2   2   2   2   2   2   2   0   2   2   0   0   2   2   2   2   2   2   2   2   2   2   0   2   0   0   2   0   2   2   2   0   2   2   0   0   2   0   0   2   2   0   0   0   0   2   0   2   0   2   0   0   2   2   0   0   2   0   0   0   2   2   0   0   2   0   0   2   0   0   0   0   0
 MK-5-11                0   0   2   0   2   0   0   2   2   0   0   0   0   2   0   0   0   2   0   2   2   2   0   2   0   0   0   2   0   2   2   2   0   2   0   2   0   2   0   0   2   2   0   0   0   2   2   0   0   0   0   2   2   2   0   0   0   2   0   0   2   2   2   0   2   0   2   0   0   2   2   2   0   0   0   2   2   2   2   0   2   0   2   2   2   0   2   0   0   0   2   2   2   2   0   0   0   2   2   0   0   0   0   0   2   0   2   2   0   2   0   2   0   2   2   0   2   0   2   2   2   2   0   0   2   2   2   2   2   2   2   0   2   2   0   2   2   0   0   2   2   2   2   2   2   2   0   2   2   0   2   0   0   2   0   2   2   2   0   2   2   0   2   2   2   0   2   2   0   0   0   0   2   0   2   2   2   0   0   0   2   0   0   2   0   0   0   2   2   0   0   2   0   0   2   0   0   2   2   0
 MK-5-12                0   0   2   0   2   0   0   2   2   0   2   0   0   2   0   0   0   2   0   2   2   2   0   2   0   0   0   2   0   2   2   2   0   0   0   2   0   2   0   0   2   2   0   0   0   2   2   0   0   0   0   2   2   2   0   2   0   2   0   0   0   2   2   0   2   0   2   0   0   2   2   2   0   0   0   2   2   2   2   0   2   0   2   0   0   0   2   0   2   0   2   2   0   2   0   2   2   2   2   0   0   0   0   0   2   0   2   2   0   2   0   2   0   2   2   0   2   0   0   2   2   2   0   0   2   2   2   2   2   2   2   0   2   2   0   2   2   0   0   2   2   0   2   2   2   2   0   2   2   0   2   2   0   2   0   2   2   2   0   2   2   0   2   2   2   0   2   2   0   0   0   2   2   0   2   2   2   2   0   0   2   0   0   2   0   2   0   0   2   0   0   2   0   0   2   0   2   2   2   0
 MK-5-13                0   0   0   0   2   0   0   2   2   0   2   0   0   2   2   0   0   2   2   2   2   2   0   0   0   0   0   2   0   2   2   2   0   0   2   2   0   2   0   0   0   0   0   0   0   2   2   0   0   0   0   2   2   2   0   2   0   2   0   0   0   2   2   2   2   0   2   0   0   2   2   0   0   0   0   2   2   2   2   0   2   0   2   0   0   0   2   0   2   0   2   0   2   2   0   0   2   2   2   0   0   0   0   0   2   0   0   2   0   2   0   2   0   2   2   0   2   2   0   2   2   2   0   0   2   2   2   2   2   2   2   0   2   2   0   2   2   0   0   2   2   0   2   2   2   2   0   2   2   2   2   0   0   2   0   2   2   2   0   2   2   0   2   2   2   0   0   2   0   0   0   2   2   0   2   2   2   2   0   0   2   2   0   0   0   2   0   0   2   0   0   2   0   0   2   0   2   2   2   0
 MK-5-14                0   0   0   0   2   0   0   2   2   0   2   0   0   0   0   0   0   2   2   2   2   2   0   0   0   0   0   0   0   2   2   2   0   0   2   2   0   2   0   0   0   2   0   0   2   2   2   0   0   0   0   0   2   2   2   2   0   2   0   0   2   2   2   2   2   0   0   0   0   0   2   2   0   0   0   2   2   2   0   0   2   0   2   0   0   0   2   0   2   0   2   0   2   2   0   0   2   0   2   0   0   0   0   0   2   0   0   2   2   2   0   2   0   2   2   0   2   2   2   2   2   2   0   0   2   2   2   2   2   2   2   0   2   0   2   2   2   0   0   2   2   0   2   0   2   2   0   2   2   2   0   0   0   2   0   2   2   2   0   2   2   0   2   0   2   0   0   2   0   0   0   2   2   0   0   2   2   2   0   0   2   0   0   0   0   2   0   0   2   0   0   2   0   0   2   2   2   2   2   0
 MK-5-15                0   0   0   0   2   0   0   2   2   0   2   0   0   0   0   0   0   2   2   2   2   2   0   0   2   0   0   0   0   2   2   2   0   0   2   0   0   0   0   0   0   2   0   0   2   2   2   2   0   0   0   0   2   2   2   2   0   2   0   0   2   2   2   2   2   0   0   0   0   0   2   2   0   0   0   2   2   2   0   2   2   0   2   2   0   0   2   0   2   2   2   0   2   2   0   0   2   0   2   0   0   0   0   0   2   0   0   2   0   2   0   0   0   2   2   0   2   2   2   2   2   2   0   0   2   2   2   2   2   2   2   0   2   0   2   2   2   0   0   2   2   0   2   0   2   2   0   2   2   2   0   0   0   2   2   2   2   2   0   2   2   0   2   0   2   2   0   2   0   0   0   2   2   2   0   2   2   2   0   0   2   0   2   0   0   2   0   0   2   0   0   2   0   0   2   2   2   2   2   0
 MK-5-16                0   0   0   0   2   2   0   2   2   0   0   0   0   0   0   0   0   2   0   2   2   0   0   0   2   0   0   0   0   2   2   2   0   0   0   0   0   0   0   2   0   2   0   0   2   2   2   2   0   0   0   0   2   0   2   2   0   2   0   0   2   2   2   2   2   0   2   0   0   0   2   2   2   0   0   2   2   2   0   2   2   0   2   2   0   2   2   0   2   2   2   0   2   0   0   0   2   0   0   0   0   2   2   0   2   2   0   0   0   2   0   0   0   2   2   0   2   2   2   2   2   2   0   0   2   2   2   2   2   2   2   2   0   0   2   2   2   0   0   2   2   0   2   0   2   2   0   2   2   2   0   0   0   0   2   2   2   2   0   2   2   0   2   0   2   2   0   2   0   0   0   2   2   0   0   2   2   2   0   0   2   0   2   0   0   2   0   0   2   0   2   2   0   0   2   2   2   0   2   0
 MK-6-1                 0   2   0   2   2   2   2   2   2   2   0   0   0   2   0   0   2   2   2   0   2   0   0   0   2   2   2   0   2   0   2   0   0   0   2   2   2   0   0   0   2   2   2   2   0   0   2   0   2   0   2   0   2   2   0   0   2   2   2   2   0   0   2   2   2   2   0   2   2   2   2   2   2   0   0   2   0   2   0   0   0   0   2   2   2   0   0   0   2   2   0   2   0   0   0   0   2   2   0   2   2   2   0   0   2   0   2   2   0   0   2   2   0   0   0   0   2   2   0   2   0   0   0   2   0   2   0   2   2   2   0   0   2   0   2   0   2   0   2   2   2   2   2   0   2   2   2   2   2   2   0   0   2   2   0   0   2   2   0   0   0   0   2   0   0   0   2   2   0   2   2   0   0   0   0   2   2   2   2   2   0   2   0   0   2   0   2   2   2   2   2   2   2   0   0   2   2   2   0   0
 MK-6-2                 0   2   0   2   2   2   2   2   2   2   0   0   0   2   0   0   2   2   2   0   2   0   0   0   2   2   2   0   0   0   2   0   0   0   2   2   2   0   0   0   2   2   2   0   0   0   2   0   2   0   2   0   2   0   0   0   2   2   2   2   0   0   2   2   2   2   0   2   2   0   2   2   2   0   0   2   0   2   0   0   0   0   2   2   2   0   0   0   2   2   0   2   0   0   0   0   2   2   0   2   2   2   0   0   2   0   2   2   0   0   2   2   0   0   2   0   2   2   0   2   0   2   0   2   0   2   0   2   2   2   0   0   2   0   2   0   0   0   2   2   2   2   2   0   2   2   2   2   2   2   0   0   2   2   0   0   2   2   0   0   0   0   0   0   0   0   2   2   0   2   2   0   0   0   0   2   2   2   2   2   0   2   0   0   2   0   2   2   2   2   2   2   2   0   0   2   2   2   0   0
 MK-6-3                 0   2   0   2   2   2   2   2   2   2   0   0   0   2   0   0   2   0   2   2   2   0   2   0   2   2   2   0   0   0   0   0   0   0   0   2   2   2   0   0   2   0   0   0   0   0   2   0   2   0   2   0   2   0   0   0   2   2   2   2   0   0   2   2   2   2   0   2   2   0   2   2   0   0   0   2   2   0   0   0   0   0   2   2   2   0   0   0   2   2   0   0   0   0   0   0   2   2   2   2   0   2   0   0   0   0   2   2   0   0   0   2   0   0   2   0   2   2   0   2   0   2   0   0   2   2   0   2   2   2   0   0   2   0   2   0   0   0   2   2   2   0   2   0   2   2   2   0   2   2   0   0   2   2   0   0   2   2   0   0   0   0   0   0   0   0   2   2   0   2   2   2   0   0   0   2   2   2   2   2   0   2   2   2   0   0   2   2   2   2   2   2   2   0   2   2   2   2   2   0
 MK-6-4                 0   2   0   2   2   2   2   2   2   2   0   0   0   2   0   0   2   0   2   2   2   0   2   0   2   2   2   0   0   0   0   0   0   0   0   2   2   2   0   0   2   0   0   0   0   0   2   0   2   0   2   0   2   0   2   2   0   0   2   2   2   0   2   2   2   2   0   2   2   0   2   2   0   0   0   2   0   0   2   0   0   0   0   2   2   0   0   0   2   2   0   0   0   0   0   0   2   2   2   2   0   2   0   0   0   2   2   2   2   2   0   2   0   0   2   0   2   2   0   2   0   2   0   0   2   2   0   2   2   2   0   0   2   0   2   2   0   0   2   2   0   0   2   0   2   2   2   2   2   2   0   0   2   2   0   0   2   2   0   0   0   0   0   0   0   0   2   2   0   2   2   2   0   0   0   0   2   2   2   2   2   2   2   2   2   2   2   2   2   2   2   0   2   0   2   2   0   2   0   0
 MK-6-5                 0   0   0   2   2   2   2   2   2   2   0   0   0   2   0   0   2   0   2   2   0   0   2   0   2   0   2   0   0   0   0   0   0   0   0   2   2   2   0   0   2   0   0   0   0   0   2   0   2   0   2   0   2   0   2   2   0   0   2   2   2   0   2   2   2   2   0   2   2   0   2   0   0   0   0   2   0   0   2   0   0   0   0   2   2   0   0   0   2   2   0   0   0   0   0   0   2   2   2   2   0   2   0   0   2   2   2   2   2   2   0   2   0   0   2   0   2   2   0   2   0   0   0   0   2   2   0   2   0   2   0   0   2   0   2   2   0   0   2   2   0   0   2   0   2   2   2   2   2   2   0   0   2   2   0   2   2   2   0   2   0   0   0   2   0   0   2   2   0   2   2   2   0   0   0   0   2   2   2   2   2   2   2   0   2   2   2   2   2   2   2   0   2   0   2   2   0   2   0   0
 MK-6-6                 0   0   0   2   2   0   0   2   0   2   0   0   2   2   0   0   2   0   2   2   0   0   2   0   2   0   2   0   0   2   2   0   0   2   0   2   2   2   0   0   2   0   0   0   0   0   2   0   2   0   2   0   2   2   2   2   0   0   2   2   2   0   2   2   2   2   0   2   2   0   2   0   0   0   0   2   0   0   2   0   2   0   0   2   2   0   0   0   2   2   0   0   0   0   2   0   2   2   2   2   0   2   0   0   2   2   2   2   2   2   2   0   0   0   2   0   2   2   2   2   0   0   0   0   2   2   0   0   2   2   0   0   2   0   2   2   0   0   2   2   0   0   2   0   2   2   0   2   2   2   0   0   2   2   0   0   2   2   0   2   2   2   0   2   0   0   2   0   0   2   0   2   0   0   0   0   2   2   2   2   0   0   2   2   2   2   2   2   2   0   2   0   2   0   2   2   0   2   0   0
 MK-6-7                 0   0   0   2   2   0   0   2   2   2   0   0   2   2   0   0   0   0   2   2   0   0   2   0   2   0   2   0   0   2   2   0   0   2   0   2   2   2   0   0   0   0   0   0   0   0   2   0   2   0   2   0   2   2   2   2   0   0   2   2   2   0   2   2   2   0   0   2   2   0   2   0   0   0   0   2   0   0   2   0   2   0   0   2   0   0   0   0   2   2   0   0   0   0   2   0   2   2   2   2   0   2   2   0   2   2   2   2   2   2   2   0   0   0   2   0   2   0   0   2   0   0   0   0   2   2   0   0   2   2   0   0   2   0   2   2   0   0   2   2   0   0   2   0   2   2   2   0   2   2   0   0   2   0   2   0   2   2   0   2   2   2   0   0   0   0   2   0   0   2   0   2   2   0   0   0   2   2   2   2   0   0   2   2   2   2   2   2   2   0   2   0   0   0   2   2   2   2   0   0
 MK-6-8                 0   0   0   2   2   0   0   2   2   2   0   0   2   2   0   0   0   0   2   2   0   0   2   0   2   0   2   0   0   0   2   0   0   2   0   2   2   2   0   2   0   0   0   0   2   0   2   0   2   0   2   0   2   2   2   2   0   0   2   2   2   0   2   2   2   0   2   2   2   0   2   0   0   0   2   2   0   0   2   0   0   0   0   2   0   2   0   0   2   2   0   0   0   0   2   0   2   2   2   2   0   2   2   0   2   2   2   2   2   2   2   0   0   0   2   0   2   0   0   2   0   0   0   0   0   2   0   0   2   2   0   0   0   0   2   2   0   0   2   0   0   0   2   0   2   2   0   0   2   2   2   0   2   0   2   2   2   2   2   2   2   2   0   0   0   0   2   0   0   2   0   2   2   0   0   0   2   2   2   2   0   0   0   2   2   2   2   2   2   0   2   0   0   0   2   2   2   0   2   0
 MK-6-9                 0   0   0   2   2   0   2   2   2   2   0   2   2   2   0   0   0   0   2   2   0   0   2   0   2   0   2   0   0   0   2   0   0   2   0   2   2   2   0   2   0   0   0   0   2   2   2   2   2   0   2   2   2   0   2   2   0   0   2   2   2   0   2   2   2   2   2   2   2   0   2   0   0   0   2   2   0   0   2   0   0   0   0   2   0   0   2   0   2   2   0   0   0   0   2   0   2   0   2   2   0   2   2   0   2   2   2   2   2   2   0   0   0   0   2   0   2   0   2   2   0   0   0   0   0   2   0   2   2   2   0   0   0   2   0   2   0   2   2   0   0   0   2   0   2   2   0   2   2   2   2   0   2   0   2   2   2   2   2   0   2   2   0   0   0   0   2   0   0   2   0   2   2   0   0   0   2   2   2   2   2   2   2   2   2   2   2   2   2   0   2   0   0   0   2   0   2   0   2   0
 MK-6-10                0   0   0   2   2   0   2   2   2   2   0   2   2   2   0   0   0   0   0   2   0   0   2   0   2   0   2   0   0   0   2   0   0   2   0   0   2   2   0   2   2   0   0   0   2   2   2   2   2   0   2   2   2   0   2   0   0   0   2   2   2   0   2   2   2   2   2   2   2   0   2   0   0   0   0   2   0   2   2   0   0   0   0   0   0   0   2   0   2   2   0   0   0   0   2   0   2   0   2   2   0   2   2   2   2   2   2   2   2   2   0   0   0   0   2   0   0   0   2   2   0   0   0   0   0   2   0   2   0   2   0   0   0   2   0   0   0   2   2   0   0   2   2   0   2   2   0   2   2   0   2   0   2   0   2   0   2   2   0   0   2   2   2   0   2   0   2   0   0   2   0   2   2   0   2   0   2   2   2   2   2   2   2   2   2   2   2   2   2   0   2   0   0   0   2   0   2   0   2   0
 MK-6-11                0   0   0   0   2   0   2   2   2   2   0   2   2   2   0   0   0   0   0   2   0   0   2   2   0   0   2   0   0   0   2   0   0   2   0   0   2   2   0   2   2   0   0   0   2   0   2   2   2   0   2   2   2   2   2   0   0   0   2   2   2   0   2   2   2   2   2   2   2   0   2   0   0   0   0   0   0   2   2   0   0   0   0   0   0   0   2   0   2   2   0   2   0   2   2   0   2   0   2   2   0   2   2   0   2   2   2   2   2   2   0   0   0   0   2   0   0   0   2   2   0   0   0   0   0   2   0   0   0   2   0   0   0   2   0   0   0   2   2   2   0   2   2   0   2   2   0   2   2   0   2   0   2   0   2   0   2   2   0   0   2   2   2   0   2   0   2   0   0   2   0   2   2   0   2   0   2   2   2   0   2   2   2   0   2   2   2   0   2   0   2   0   0   0   2   0   2   0   2   0
 MK-6-12                0   0   0   0   0   0   2   2   2   2   0   2   2   2   0   0   0   0   0   2   0   0   2   2   0   0   2   0   0   0   2   0   0   0   2   0   0   2   2   2   2   2   0   0   2   0   0   2   0   0   2   2   2   2   2   0   0   0   0   2   2   0   2   2   2   2   2   2   2   2   2   0   0   2   0   0   0   0   2   2   0   0   0   0   2   2   2   0   2   2   0   2   0   2   2   0   2   0   2   2   0   2   2   0   2   2   2   2   2   2   0   0   0   0   2   0   2   0   0   2   0   0   0   2   0   2   0   0   0   2   0   2   0   2   0   0   0   2   2   2   0   2   2   0   2   2   0   2   2   0   0   0   2   0   2   0   2   2   0   0   2   2   0   0   2   0   2   0   0   2   0   2   2   0   2   0   2   2   2   0   0   2   2   0   2   2   2   0   0   0   2   0   0   0   0   0   2   0   2   0
 MK-6-13                2   0   0   0   0   0   0   2   2   2   0   2   2   2   0   0   0   0   0   2   0   0   2   2   0   0   2   2   0   0   2   0   0   0   2   0   0   2   2   2   0   2   0   0   2   0   0   2   0   0   0   2   2   2   2   0   0   0   0   2   2   0   2   2   2   2   2   2   2   2   2   0   0   2   0   0   0   0   2   2   0   0   0   0   2   2   2   2   2   2   0   2   0   2   2   0   2   0   2   2   0   2   2   0   2   2   2   2   2   2   0   0   0   0   2   0   0   0   0   2   0   0   0   2   0   2   0   0   0   0   0   2   0   2   0   0   0   0   2   2   0   2   2   0   2   2   0   2   2   0   0   0   2   0   2   0   2   2   0   2   2   2   0   0   2   0   2   0   0   2   0   2   2   0   2   0   0   2   2   0   2   2   2   0   2   2   2   0   0   0   2   0   0   2   0   0   2   0   2   2
 MK-6-14                2   0   0   0   0   0   0   2   2   2   0   2   2   2   0   0   0   0   2   2   0   0   2   2   0   2   2   2   0   0   2   0   0   0   2   0   0   2   0   2   0   2   0   0   2   0   0   2   0   0   0   2   2   2   2   2   0   0   0   2   2   0   2   2   2   2   2   2   2   2   2   0   0   2   0   0   0   2   2   2   0   0   0   0   2   0   2   0   2   2   0   2   2   2   2   0   2   0   0   2   0   0   2   2   2   2   2   2   2   2   0   0   0   0   2   0   0   0   0   2   0   0   0   2   0   2   0   0   0   0   0   2   0   2   0   0   0   0   2   2   0   2   2   0   2   2   2   0   2   0   0   0   2   0   2   0   0   2   0   2   2   2   0   0   2   0   2   0   0   2   0   2   2   0   2   0   0   2   2   0   0   2   2   0   2   2   2   0   0   0   2   0   0   2   2   0   0   0   2   2
 MK-6-15                2   0   0   0   0   0   0   2   2   2   0   2   2   2   0   0   0   0   2   2   0   0   2   2   0   2   0   2   0   0   2   0   0   0   2   0   0   2   0   2   2   2   0   0   2   0   0   2   0   0   0   2   2   2   2   2   0   0   0   0   2   0   2   2   2   2   2   2   2   2   2   0   0   2   0   2   0   2   2   2   2   0   0   0   2   0   2   0   2   2   2   0   2   2   2   0   2   0   0   2   0   0   2   2   2   2   2   2   2   2   0   2   2   0   2   2   2   0   0   2   2   0   0   2   0   2   0   0   0   0   0   2   0   2   0   0   0   0   2   2   0   2   0   0   2   0   2   0   2   2   0   0   2   0   2   0   0   2   0   2   2   2   0   0   2   0   2   0   0   2   0   2   2   0   2   0   0   2   2   0   0   2   2   0   2   2   0   0   0   0   0   0   0   2   2   0   0   0   2   2
 MK-6-16                2   0   0   0   0   0   0   2   2   0   0   2   2   2   0   0   0   0   2   2   0   2   2   2   0   2   0   2   0   0   2   0   0   0   2   0   0   2   2   2   2   2   0   0   2   0   0   2   0   0   0   2   2   2   2   2   2   0   0   0   2   0   2   2   2   2   2   2   2   2   2   0   0   0   0   2   0   2   2   2   2   2   0   0   0   2   2   0   2   2   2   0   2   2   2   0   2   0   0   0   0   0   2   2   2   2   2   2   2   2   0   2   2   0   2   2   2   0   0   2   2   2   0   0   0   2   0   0   0   0   0   2   0   0   0   0   0   0   2   2   0   2   0   0   2   0   2   0   0   2   0   0   2   0   2   0   0   2   0   2   2   2   0   0   2   0   0   0   0   0   0   2   2   0   2   2   0   2   2   0   0   2   2   0   2   2   0   0   2   0   0   0   0   2   2   0   0   0   2   2
 
!****************************************** Phenotypic Data **********************************************************
!-100.0 is resevred for missing phenotype
SimulatedTrait1        13.8887   14.1551   16.9699   15.6649   13.9756   16.3802   15.6548   15.7042   13.5811   13.3682   16.0291   12.7400   12.7140   13.9548   16.2322   16.0332   14.5124   14.9881   14.6267   16.6570   13.4300   13.7564   14.6577   13.3150   13.5787   15.0625   11.5780   15.0682   16.1499   14.6887   18.1459   15.0820   14.9299   16.1549   16.0179   14.5704   13.3481   13.6603   14.8445   15.8844   13.9633   13.1143   15.3037   13.8538   15.1241   11.5981   14.8663   13.7182   14.7314   16.5630   16.4021   16.5458   15.5859   14.7808   15.5109   14.1851   13.4319   14.3610   14.9424   14.4719   14.6523   15.4472   15.3245   14.2884   14.2694   14.5753   12.9107   15.0261   15.3429   13.0826   15.7670   16.3286   17.5126   16.7752   13.9347   15.7959   14.8269   12.9224   14.7244   17.9232   14.4112   17.5742   17.5576   14.5263   16.3780   14.9518   16.1981   13.9473   14.3654   14.1406   13.9614   15.7053   15.8371   14.0674   14.0726   15.7466   15.0573   14.9854   13.6033   16.6099   15.3630   14.7571   14.0578   12.0914   14.8732   14.3400   13.8616   14.3578   15.2812   13.1479   14.5726   14.5131   13.8128   15.3723   14.7833   13.0796   14.8749   15.8840   14.1800   16.5189   13.0505   16.3871   14.9091   14.3559   15.8027   13.7443   16.1766   15.1115   16.4552   13.2480   14.7016   16.8712   16.4283   14.9383   15.0045   15.9548   14.2113   15.7613   15.8561   13.2784   14.6934   17.1986   15.1649   16.3267   16.4569   15.1318   15.2110   14.8658   14.7165   15.3109   17.4299   13.9050   14.8491   16.5633   14.1363   14.8708   16.0019   13.7511   15.4168   15.3794   15.8531   17.1105   16.0582   15.3095   14.8303   13.0331   13.8276   16.5711   15.8280   14.4395   14.7465   13.9441   15.4359   15.1234   15.4540   14.8782   15.3665   13.0831   12.8133   15.8997   12.3262   15.5196   14.0447   14.3029   16.0909   14.8210   15.1128   15.5916   13.6448   15.4453   17.5044   16.1095   14.4078   15.5024   12.8602   16.2488   14.8584   16.7898   13.1896   15.6637
SimulatedTrait2        10.3928   10.6671    9.9978    9.4893    8.7545    8.9208    9.3240    9.2355   10.8157   10.4678    9.2726    9.7140   11.3678    9.6973   10.2810   10.5672    9.8575   10.4757    9.1925    9.1208   10.4393   10.5403    8.6986   10.4094   10.9964    9.9357   11.0932   10.2327    9.5316    9.2571    9.6188    9.5692    9.5060    9.3907   10.0994   10.9038    9.7140   10.5637   10.1259    9.8549   10.8404   10.8293    9.5625   10.6307   10.4967   10.1692    9.0334    9.9159   10.5011    9.8092    9.2577   10.1770    9.0482   10.4379    9.4874   10.5600   11.0600   10.1157   10.1205    9.4890   10.2758    8.7926    9.8118    9.2537   10.5367    8.9763   10.1654    9.5626    9.7159   10.5897   10.5226   10.1806    9.7311   10.5677    8.1639   10.9514    9.1269   10.3504    9.6877    9.6461    9.8978    9.8404    9.5753    9.0081   10.0713   11.1406    9.3018   10.3261   10.0823   10.9340   10.0475    9.2788   10.9080   10.3133   10.1310   10.9007   10.1765    9.9031   10.9576    9.3662   10.1402   10.8522   10.0090   10.6526   10.0497   10.1402   10.2230    9.6673   10.3237   10.1543    9.1686   10.6386   10.0303    9.1200   10.5553   11.3195    9.2580    9.9459   11.2138    9.4633   10.3429    8.4600   12.1413   10.2529   10.5795   10.4707   10.1480    9.8738    9.7120   10.8747    9.9037    9.6153    9.4908   10.8345   10.4556    9.3686    9.8327    9.9575   10.1734   11.3315    9.4932    9.8230   10.0105    9.2701    9.8427   10.9932    9.4858   10.9140   10.1654    9.4442    8.5888   10.9203    9.3883    9.1287    9.1309   10.1547    9.4917   11.1188   10.4090   10.5237    9.5797    8.4919   10.1590    9.9441    9.6605   10.7189    9.7621    9.8802    9.6016   10.6614   10.7852   10.9047    9.6174    9.8701   10.0523   12.2473   10.0919   10.3636    9.5295    9.5246   11.2099    8.8458    9.0740    9.7851    9.1775   10.8411    9.5007    9.2681   10.1643    9.4273    9.5578   10.1031    9.1568    8.8402   10.2417    9.5125   10.7938   10.7046   11.0191   10.0834
 
