# Supplementary material for: Inclusive Composite Interval Mapping of QTL by Environment Interactions in Biparental Populations
Source: PLoS One. 2015 Jul 10;10(7):e0132414. doi: 10.1371/journal.pone.0132414 (PMC4498613; doi:10.1371/journal.pone.0132414)
Supplement: S5 File — (ZIP) [file pone.0132414.s005.zip › H=0.5/L1/run_00067.met]

!**********************Note: lines staring with "!" are remarks and will be ignored in the program********************
!*********************************General Information**********************************
!Assuming F1 = P1 x P2, populations available in QTL IciMapping are: 
!  1, P1BC1F1 = P1 x F1, the first backcrossing where P1 is used as the recurrent parent;
!  2, P2BC1F1 = P2 x F1, the first backcrossing where P2 is used as the recurrent parent;
!  3, F1DH, F1-derived doubled haploids; 
!  4, RIL or F1RIL, recombination inbred lines through the repeated selfing of F1;
!  5, P1BC1RIL, recombination inbred lines through the repeated selfing of P1BC1F1;
!  6, P2BC1RIL, recombination inbred lines through the repeated selfing of P2BC1F1;
!  7, F2, the selfing generation of F1;
!  8, F3, the selfing generation of F2;
!  9, P1BC2F1, the second backcrossing where P1 is used as the recurrent parent; 
! 10, P2BC2F1, the second backcrossing where P2 is used as the recurrent parent;
! 11, P1BC2RIL, recombination inred lines through the repeated selfing of P1BC2F1; 
! 12, P2BC2RIL, recombination inred lines through the repeated selfing of P2BC2F1; 
! 13, P1BC1F2, the selfing generation of P1BC1F1; 
! 14, P2BC1F2, the selfing generation of P2BC1F1; 
! 15, P1BC2F2, the selfing generation of P1BC2F1; 
! 16, P2BC2F2, the selfing generation of P2BC2F1; 
! 17, P1BC1DH, P1BC1F1-derived doubled haploids; 
! 18, P2BC1DH, P2BC1F1-derived doubled haploids; 
! 19, P1BC2DH, P1BC2F1-derived doubled haploids; 
! 20, P2BC2DH, P2BC2F1-derived doubled haploids; 
   3      !Mapping Population (see remarks above)
   2      !Mapping Function (1 for Kosambi; 2 for Haldane; 3 for Morgan)
   2      !Marker Space Type (1 for intervals; 2 for positions)
   1      !Marker Space Unit(1 for centiMorgans; 2 for Morgan)
   6      !Number of Chromosomes (or Linkage Groups)
 200      !Size of the mapping population
   2      !Number of environments
 
!***************************************** Chromosomes and Linkage Maps **********************************************
!Chromosome                 NumMarkers
-CH1                        16
-CH2                        16
-CH3                        16
-CH4                        16
-CH5                        16
-CH6                        16
!Linkage map (Marker name followed by position or the interval length)
 MK-1-1                1     0.000
 MK-1-2                1    10.000
 MK-1-3                1    20.000
 MK-1-4                1    30.000
 MK-1-5                1    40.000
 MK-1-6                1    50.000
 MK-1-7                1    60.000
 MK-1-8                1    70.000
 MK-1-9                1    80.000
 MK-1-10               1    90.000
 MK-1-11               1   100.000
 MK-1-12               1   110.000
 MK-1-13               1   120.000
 MK-1-14               1   130.000
 MK-1-15               1   140.000
 MK-1-16               1   150.000
 MK-2-1                2     0.000
 MK-2-2                2    10.000
 MK-2-3                2    20.000
 MK-2-4                2    30.000
 MK-2-5                2    40.000
 MK-2-6                2    50.000
 MK-2-7                2    60.000
 MK-2-8                2    70.000
 MK-2-9                2    80.000
 MK-2-10               2    90.000
 MK-2-11               2   100.000
 MK-2-12               2   110.000
 MK-2-13               2   120.000
 MK-2-14               2   130.000
 MK-2-15               2   140.000
 MK-2-16               2   150.000
 MK-3-1                3     0.000
 MK-3-2                3    10.000
 MK-3-3                3    20.000
 MK-3-4                3    30.000
 MK-3-5                3    40.000
 MK-3-6                3    50.000
 MK-3-7                3    60.000
 MK-3-8                3    70.000
 MK-3-9                3    80.000
 MK-3-10               3    90.000
 MK-3-11               3   100.000
 MK-3-12               3   110.000
 MK-3-13               3   120.000
 MK-3-14               3   130.000
 MK-3-15               3   140.000
 MK-3-16               3   150.000
 MK-4-1                4     0.000
 MK-4-2                4    10.000
 MK-4-3                4    20.000
 MK-4-4                4    30.000
 MK-4-5                4    40.000
 MK-4-6                4    50.000
 MK-4-7                4    60.000
 MK-4-8                4    70.000
 MK-4-9                4    80.000
 MK-4-10               4    90.000
 MK-4-11               4   100.000
 MK-4-12               4   110.000
 MK-4-13               4   120.000
 MK-4-14               4   130.000
 MK-4-15               4   140.000
 MK-4-16               4   150.000
 MK-5-1                5     0.000
 MK-5-2                5    10.000
 MK-5-3                5    20.000
 MK-5-4                5    30.000
 MK-5-5                5    40.000
 MK-5-6                5    50.000
 MK-5-7                5    60.000
 MK-5-8                5    70.000
 MK-5-9                5    80.000
 MK-5-10               5    90.000
 MK-5-11               5   100.000
 MK-5-12               5   110.000
 MK-5-13               5   120.000
 MK-5-14               5   130.000
 MK-5-15               5   140.000
 MK-5-16               5   150.000
 MK-6-1                6     0.000
 MK-6-2                6    10.000
 MK-6-3                6    20.000
 MK-6-4                6    30.000
 MK-6-5                6    40.000
 MK-6-6                6    50.000
 MK-6-7                6    60.000
 MK-6-8                6    70.000
 MK-6-9                6    80.000
 MK-6-10               6    90.000
 MK-6-11               6   100.000
 MK-6-12               6   110.000
 MK-6-13               6   120.000
 MK-6-14               6   130.000
 MK-6-15               6   140.000
 MK-6-16               6   150.000
!*********************************** Marker Types ********************************************************************
!Co-dominant marker: When heterozygote F1 is present, P1 is coded as 2, F1 is coded as 1, and P2 is coded as 0; Otherwise, P1 is coded as 2, and P2 is coded as 0. 
!Dominant marker: When heterozygote F1 is present, P1 and F1 are coded as 12, and P2 is coded as 0; Otherwise, P1 is coded as 2, and P2 is coded as 0.  
!Recessive markers: When heterozygote F1 is present, P1 is coded as 2, and F1 and P2 are coded as 10; Otherwise, P1 is coded as 2, and P2 is coded as 0. 
!Missing marker is coded as -1. 
 MK-1-1                 2   0   2   0   0   2   2   0   2   0   2   2   2   0   0   0   0   2   0   2   0   2   2   0   0   2   2   0   2   0   2   0   2   0   2   2   0   2   2   0   0   0   0   2   0   0   2   2   2   0   2   2   2   2   2   2   0   0   0   2   2   2   2   0   0   0   0   0   2   0   2   2   2   0   2   2   2   2   0   2   0   2   2   2   2   2   0   0   2   2   0   0   0   0   2   0   2   2   2   0   2   2   2   0   2   0   2   2   2   2   2   2   2   2   0   0   2   0   0   2   2   2   0   0   2   0   0   0   2   2   2   0   2   2   0   0   2   2   2   2   0   0   2   0   2   2   2   0   2   0   0   0   2   2   2   2   2   0   0   2   0   2   0   2   2   2   0   0   0   0   0   2   0   0   2   2   2   0   2   2   2   2   2   0   2   0   0   0   2   2   0   2   2   0   0   0   0   2   2   0
 MK-1-2                 2   0   2   0   0   2   2   0   2   0   2   2   2   0   0   0   0   2   2   2   0   2   2   0   0   2   2   0   2   2   2   0   2   0   2   2   0   2   0   0   2   2   0   2   0   0   2   0   0   0   2   2   2   2   2   2   0   0   0   2   0   2   2   0   0   0   0   0   2   0   2   2   2   0   2   2   2   2   0   2   0   2   2   0   2   0   0   0   2   2   0   2   0   0   2   0   2   2   2   0   2   2   2   0   2   0   2   2   0   2   2   2   2   2   0   0   2   0   0   2   0   2   0   0   2   0   0   0   2   2   2   0   2   2   0   0   2   0   2   2   0   0   0   0   2   2   0   0   2   0   0   0   2   2   2   2   2   0   0   2   2   0   0   2   2   2   0   0   0   0   0   2   0   0   2   2   2   0   2   2   2   2   2   0   0   0   0   0   2   2   0   0   2   0   0   0   0   2   2   0
 MK-1-3                 2   0   2   0   2   2   2   0   2   0   2   2   2   0   0   0   0   2   2   2   0   2   2   0   0   2   0   2   2   2   2   0   0   0   2   2   0   2   0   0   2   2   2   2   2   0   2   0   0   0   2   2   2   2   2   2   0   0   0   2   0   2   2   0   0   0   0   0   2   0   2   0   2   0   2   2   2   2   0   2   0   2   2   0   2   0   0   0   2   2   0   2   0   2   2   0   2   2   2   0   2   2   2   0   2   0   2   2   0   2   2   2   2   2   0   0   2   0   0   2   0   2   0   0   2   0   0   0   2   2   2   0   2   2   0   0   0   0   2   2   2   0   0   0   2   0   0   0   2   0   0   0   2   2   0   2   2   0   0   2   2   0   0   2   2   2   0   0   2   0   0   2   0   0   2   0   2   0   2   2   2   0   2   0   0   0   0   0   2   2   0   0   2   0   0   0   0   2   2   0
 MK-1-4                 2   0   2   0   2   2   2   0   2   2   2   0   2   0   2   0   0   2   2   2   0   2   2   0   0   2   0   2   2   2   2   0   0   0   2   2   2   2   0   0   2   2   2   2   2   0   2   0   0   0   2   2   2   2   2   2   2   2   0   2   0   2   0   0   0   0   2   0   2   0   2   0   2   0   2   2   2   2   0   2   0   2   2   0   2   0   0   0   2   2   0   2   0   2   2   0   2   2   2   0   2   0   2   0   2   0   2   2   2   2   2   2   2   2   0   0   2   0   0   2   0   2   2   0   2   0   0   0   2   2   2   2   2   0   0   0   0   0   2   2   2   0   0   0   2   0   0   0   2   2   0   0   2   2   0   2   2   2   0   2   2   0   0   2   0   2   0   0   2   0   0   2   0   0   2   0   2   0   2   2   2   0   2   0   0   0   0   0   2   2   0   0   2   0   0   0   0   2   2   0
 MK-1-5                 2   0   2   0   2   2   2   0   2   2   0   0   2   0   0   0   0   2   2   2   0   2   2   0   0   0   0   0   2   0   2   0   0   0   2   2   2   2   0   0   2   2   2   2   2   0   2   0   0   0   2   2   2   2   2   2   2   2   0   2   0   2   2   0   2   0   0   0   0   0   2   0   2   0   2   2   2   2   0   0   0   2   2   0   2   0   0   0   2   2   0   2   0   2   2   0   2   2   2   0   2   0   2   0   2   0   2   0   0   2   2   2   2   2   0   2   0   0   0   2   0   2   2   0   0   0   0   0   2   2   2   2   2   0   0   0   0   0   2   2   2   0   0   0   2   0   0   0   2   2   0   0   2   2   0   2   2   2   0   2   2   0   0   2   0   2   0   0   0   0   0   2   0   0   2   0   2   0   2   2   2   0   2   0   0   0   0   0   2   2   0   0   2   0   2   0   0   2   2   0
 MK-1-6                 2   0   2   0   2   2   2   0   2   2   0   0   2   0   0   0   0   2   0   2   0   2   2   2   0   0   0   0   2   0   2   0   0   2   2   2   0   2   0   0   2   2   2   2   2   0   2   0   2   0   2   2   0   2   2   0   2   2   0   0   0   2   2   0   2   0   0   0   0   0   2   0   2   0   2   2   0   0   0   0   0   2   2   0   2   0   0   2   0   2   0   2   2   2   0   0   2   2   2   0   2   0   2   0   2   0   2   0   0   2   2   2   2   2   2   2   0   0   0   2   0   2   2   0   0   0   0   0   2   2   2   2   2   0   0   0   0   0   2   2   2   2   0   0   2   0   0   0   2   2   2   0   0   2   0   2   2   2   0   2   2   0   0   2   0   2   0   0   0   0   0   2   0   0   2   0   2   0   2   2   2   0   2   0   0   0   0   0   2   2   0   0   2   0   2   0   0   2   2   0
 MK-1-7                 2   2   2   0   2   0   2   0   2   2   2   0   2   0   0   0   2   2   0   2   0   2   2   2   0   0   2   0   2   0   2   0   0   0   2   2   0   0   0   0   0   0   2   2   2   0   2   0   2   0   2   2   0   2   2   0   2   2   2   2   0   2   0   2   2   0   0   0   2   0   2   0   2   0   2   2   0   0   0   2   0   2   2   0   2   0   0   2   0   2   0   2   2   2   0   0   2   2   2   0   2   2   2   0   2   0   2   0   0   2   2   2   2   2   2   2   0   0   0   2   0   2   2   0   2   0   0   0   2   2   2   2   2   0   0   0   0   0   2   2   2   0   0   0   2   0   0   0   2   2   2   2   0   2   0   2   2   2   0   0   2   0   2   2   2   2   0   0   0   0   0   2   0   0   2   2   2   0   2   2   2   0   2   0   2   0   0   0   2   2   0   0   2   0   2   0   0   2   2   0
 MK-1-8                 2   2   2   0   2   0   2   0   2   2   2   0   2   0   0   0   2   0   0   2   0   2   2   2   0   0   2   0   2   0   2   0   0   0   2   2   0   0   0   0   0   0   2   2   2   0   2   0   2   0   2   0   0   2   2   0   2   2   2   2   0   2   0   2   2   0   0   0   2   0   2   0   0   0   2   0   0   0   2   2   0   2   2   2   2   0   0   2   2   2   0   2   2   2   0   2   2   2   2   2   2   2   2   0   2   0   2   0   2   2   2   2   2   2   0   2   0   0   0   2   0   2   2   0   2   0   0   2   2   0   2   0   2   0   0   0   0   0   2   2   2   0   0   0   2   0   0   0   2   2   2   2   0   2   0   2   2   2   0   0   2   0   2   2   2   2   0   0   0   0   0   0   0   0   2   2   2   0   2   2   2   0   2   0   2   0   0   0   2   2   0   0   2   0   2   2   0   0   2   0
 MK-1-9                 2   2   2   0   2   0   2   0   2   2   2   0   2   0   0   0   2   0   0   2   0   2   0   2   0   0   2   0   2   2   2   0   0   0   2   2   0   0   0   0   0   0   0   2   2   0   2   2   2   0   2   2   0   2   0   2   2   2   2   2   0   2   0   2   2   0   0   2   2   0   2   0   2   0   2   0   0   0   0   2   0   2   2   2   2   0   0   2   2   2   0   2   2   2   0   2   2   2   2   2   2   0   2   0   2   0   2   0   2   2   2   2   2   2   0   2   0   2   0   2   0   2   2   0   2   0   2   2   2   0   2   0   2   0   0   0   0   0   2   2   2   0   0   0   0   0   0   0   2   2   2   2   0   2   0   2   2   2   0   0   2   0   2   2   2   2   2   0   0   0   0   0   0   0   2   0   2   2   2   2   2   0   2   0   2   0   0   0   2   2   0   0   2   2   2   0   0   0   0   0
 MK-1-10                2   2   0   0   2   0   2   0   2   2   2   0   2   0   0   0   2   2   2   2   0   2   0   0   0   0   2   0   2   2   2   0   0   0   2   2   0   0   0   0   0   0   0   2   2   0   2   0   2   0   2   2   0   0   0   2   2   2   2   2   2   2   0   2   2   0   0   2   2   2   2   0   2   0   2   0   0   0   0   2   0   0   2   2   2   2   0   2   2   2   0   2   2   2   0   2   2   2   2   2   2   0   2   0   0   2   0   0   2   2   2   2   2   0   0   0   0   2   0   2   0   2   2   0   2   0   2   2   2   0   2   0   2   0   0   0   0   0   2   2   2   0   0   0   0   0   0   0   2   2   2   2   0   0   2   2   2   2   0   0   2   0   2   2   2   2   2   0   2   0   0   0   0   0   2   0   2   2   2   2   2   0   2   0   2   2   0   0   0   2   0   0   2   2   0   0   2   0   2   0
 MK-1-11                0   2   0   0   2   0   2   0   2   2   2   0   2   0   0   2   2   2   2   0   0   2   0   0   0   0   0   0   2   2   2   0   0   0   2   2   0   2   2   0   0   0   0   2   2   0   2   0   2   2   2   2   2   0   0   2   2   2   0   2   2   2   0   2   2   0   2   2   2   2   2   2   2   0   2   0   0   0   0   2   0   0   2   0   2   2   0   2   2   2   0   2   2   2   0   2   2   0   2   2   2   0   2   0   0   0   0   0   2   2   2   2   2   0   0   0   0   0   0   2   0   2   2   0   0   0   2   2   2   0   2   0   2   0   0   0   0   0   2   2   2   0   0   0   0   0   0   2   2   2   2   2   0   0   2   2   2   2   0   0   2   0   2   2   2   2   2   0   2   0   0   0   0   0   2   0   2   2   2   2   2   0   2   0   2   2   0   0   0   2   0   0   2   2   0   0   2   0   2   0
 MK-1-12                0   2   0   0   2   2   2   2   2   2   2   0   2   0   0   2   2   2   2   0   0   0   0   0   0   0   0   0   2   2   2   0   0   0   2   2   0   2   2   0   0   0   0   2   2   0   2   2   2   2   2   2   2   0   2   2   2   2   0   2   2   2   0   2   2   0   2   2   0   2   2   2   2   2   2   0   0   0   0   2   0   0   2   0   2   2   0   2   2   2   0   2   2   0   2   2   2   0   2   2   2   0   2   0   0   0   0   0   2   2   2   2   2   0   0   0   0   0   0   2   0   2   0   0   0   0   2   2   2   0   2   0   2   0   0   0   0   2   2   2   2   0   0   0   0   0   2   2   2   2   2   2   0   0   2   0   2   2   0   0   2   2   2   2   2   2   2   0   2   0   0   0   0   2   2   0   2   2   2   0   2   0   2   0   2   2   2   0   0   2   0   0   2   2   2   0   2   2   2   0
 MK-1-13                2   2   0   2   2   2   2   2   2   2   2   0   2   0   0   2   2   2   2   0   0   0   0   0   0   0   0   0   2   2   2   0   0   0   2   2   0   2   2   0   0   0   0   2   2   0   2   2   2   0   2   2   2   0   2   2   2   2   0   2   2   2   0   2   2   0   0   2   0   2   2   0   2   2   2   0   0   2   0   2   0   0   2   0   2   2   0   2   2   2   0   2   2   0   2   0   2   0   2   2   2   0   2   2   0   0   0   2   2   2   2   2   2   0   0   0   0   0   0   2   0   2   0   0   0   0   2   2   2   0   2   2   2   0   2   0   0   2   2   2   2   0   0   0   0   0   2   2   2   2   2   2   0   0   2   0   2   2   0   0   0   2   2   2   2   2   2   0   2   0   0   0   0   2   0   0   2   0   2   0   2   0   2   0   2   2   0   0   0   2   0   0   2   0   2   0   2   2   2   0
 MK-1-14                2   2   0   2   2   2   2   2   2   2   2   0   0   0   0   2   2   2   2   0   0   0   0   0   2   0   0   0   2   2   2   0   0   0   2   2   0   0   2   0   0   0   0   2   2   0   0   2   2   0   0   2   2   0   2   0   2   2   0   0   2   2   0   2   2   0   0   2   0   2   2   0   2   2   2   0   0   2   2   2   0   0   2   0   2   0   0   2   2   2   0   2   2   0   2   0   2   0   2   0   2   0   0   2   0   0   0   2   2   2   2   2   2   0   0   0   0   0   0   2   0   2   0   0   0   0   2   2   2   0   2   2   2   0   2   0   0   2   2   0   2   2   0   0   0   0   2   2   2   2   2   2   0   0   2   0   0   2   0   0   2   2   2   2   0   2   0   0   2   0   0   0   0   2   0   2   2   0   2   0   2   0   2   0   2   2   0   0   0   2   2   0   2   2   2   0   2   0   2   0
 MK-1-15                2   2   0   2   2   2   0   2   2   2   2   0   0   2   2   2   0   2   2   0   0   0   0   0   2   0   0   0   2   2   2   0   0   0   2   2   0   0   0   0   0   0   0   2   2   0   0   2   2   0   0   2   2   0   2   0   2   2   0   0   2   2   0   0   2   0   0   2   0   2   2   0   2   2   2   0   0   2   2   2   0   0   2   0   2   0   0   2   2   2   0   2   2   0   2   0   2   0   2   0   2   0   0   2   0   0   2   2   2   2   2   2   2   0   0   0   0   0   0   2   0   2   0   0   0   0   2   0   2   0   2   0   2   0   0   0   0   2   0   0   2   2   0   0   0   0   2   2   2   0   2   2   0   0   2   0   0   2   0   0   2   2   2   2   0   2   0   0   2   0   0   0   0   0   0   2   2   0   0   2   2   0   2   0   2   2   2   0   0   2   2   0   2   2   2   0   2   0   2   0
 MK-1-16                0   2   0   2   2   2   0   2   2   2   2   0   0   2   2   2   0   0   2   0   0   0   0   0   2   0   0   0   2   2   2   0   0   0   2   2   0   0   0   0   0   0   0   2   2   0   2   2   2   0   2   2   2   0   2   2   2   2   0   0   2   0   0   0   2   0   0   2   0   2   2   0   2   2   2   0   0   2   2   2   0   0   2   0   2   0   0   2   0   2   0   2   2   0   2   2   2   0   2   0   2   0   2   2   0   0   2   2   2   2   0   2   2   0   0   0   0   0   0   2   0   2   0   0   0   0   0   0   2   0   0   0   2   2   0   0   0   2   0   0   2   2   0   2   0   0   2   2   2   0   2   2   0   0   2   0   0   0   0   0   2   2   2   2   0   2   0   0   2   0   0   0   0   0   0   2   2   0   0   2   2   0   2   0   0   2   2   2   0   2   2   0   2   2   2   0   2   2   2   0
 MK-2-1                 2   2   0   2   0   0   0   0   0   2   0   0   0   2   0   2   0   0   2   2   0   2   0   0   2   0   2   0   2   0   2   2   0   0   0   0   2   0   0   2   0   0   0   0   0   2   0   0   2   0   2   2   0   2   2   2   2   2   0   2   0   2   2   2   0   2   2   2   2   2   2   2   0   2   2   0   2   0   2   2   2   2   2   0   2   2   0   0   2   2   2   0   2   2   2   0   0   2   2   0   2   0   2   0   0   0   2   2   0   0   2   2   2   0   0   2   0   2   0   2   2   2   0   0   2   0   0   0   2   2   2   0   0   2   2   0   0   2   0   0   0   0   0   2   0   0   0   2   2   2   0   0   2   0   2   0   2   0   2   0   2   2   2   0   0   0   2   0   2   2   2   0   0   2   2   0   2   2   0   2   2   0   2   0   2   2   2   0   0   0   0   0   2   0   2   0   0   0   0   0
 MK-2-2                 2   2   0   2   0   0   0   0   0   2   0   0   0   2   0   2   0   0   2   2   0   2   0   0   2   0   2   0   2   0   2   2   0   0   0   2   2   0   0   2   0   0   0   0   0   2   0   0   2   0   2   2   0   2   0   2   0   0   0   2   0   2   2   2   0   2   2   2   2   2   2   2   2   2   2   2   2   0   2   2   2   0   2   0   2   2   0   0   2   2   2   0   2   0   2   0   0   2   2   2   2   0   2   0   0   0   2   2   0   0   2   2   2   0   0   2   0   2   0   2   2   2   0   0   2   0   0   0   2   2   2   0   0   2   2   0   0   2   0   0   0   2   0   2   0   0   0   2   2   2   0   0   2   2   2   0   2   0   2   0   2   2   2   0   0   0   2   0   2   2   2   0   0   2   2   0   2   2   2   2   2   0   0   0   2   2   2   0   0   0   2   0   2   2   2   0   2   0   0   0
 MK-2-3                 2   2   0   2   0   0   0   0   0   2   0   0   0   0   0   2   0   0   2   2   0   2   0   0   2   0   2   0   2   0   2   2   0   0   0   2   0   0   0   2   0   2   0   0   2   2   0   2   2   0   2   2   0   2   0   2   0   0   0   2   0   2   2   2   0   2   2   2   2   2   2   0   2   0   2   2   2   0   2   2   0   0   2   0   2   2   0   0   2   2   0   0   2   0   2   0   2   2   2   2   2   0   2   0   0   0   2   2   0   0   2   2   0   0   0   2   2   2   0   2   2   2   0   0   2   0   0   0   2   2   2   0   0   0   2   0   0   2   0   0   2   2   0   2   0   0   0   2   2   2   0   0   2   2   2   0   2   0   2   0   2   0   2   2   0   0   0   0   2   2   2   0   0   2   2   0   2   0   2   0   2   2   0   0   2   2   2   2   0   2   2   0   2   2   2   0   2   0   0   0
 MK-2-4                 2   2   0   2   0   0   0   0   0   2   0   0   0   0   0   2   0   0   2   2   2   2   2   0   2   0   2   0   2   0   2   2   0   0   0   2   2   0   0   2   0   2   0   0   2   2   0   2   2   0   2   2   0   2   0   2   0   0   0   2   0   2   2   2   0   2   2   2   2   2   2   0   2   0   2   2   2   0   2   2   2   0   2   0   2   2   0   0   2   2   0   0   2   0   2   0   2   2   2   2   2   0   2   0   0   0   2   2   2   0   2   2   0   0   0   2   2   2   0   2   2   2   0   0   2   0   0   0   2   2   2   2   2   0   2   0   0   2   0   0   2   2   0   2   0   0   0   2   2   2   0   0   2   2   2   0   2   0   2   0   2   0   2   2   2   0   0   0   2   2   2   0   2   2   2   0   0   0   2   0   2   0   2   0   2   2   2   2   0   2   2   0   2   2   2   0   2   2   2   0
 MK-2-5                 2   2   0   2   2   0   0   0   0   2   0   0   0   0   0   2   0   0   2   2   2   2   2   0   2   0   2   0   2   0   2   2   0   2   0   2   2   0   2   2   0   2   0   0   0   2   0   2   2   0   2   2   0   2   0   2   0   2   0   2   0   2   2   2   0   2   2   2   0   2   2   0   2   0   2   2   2   0   2   2   2   0   2   0   2   2   0   0   0   2   0   0   2   0   2   2   2   2   2   2   2   0   2   0   2   0   2   2   2   0   2   2   0   0   0   2   2   2   0   2   0   2   0   0   2   0   0   0   2   2   2   2   2   0   2   0   0   2   0   0   2   2   0   0   0   0   0   2   2   2   0   0   2   2   2   0   0   0   2   0   2   0   2   2   2   0   0   0   2   2   0   0   2   2   2   0   0   0   2   0   2   0   2   0   2   2   2   2   2   2   2   0   2   2   2   0   0   2   2   0
 MK-2-6                 2   2   0   2   2   0   0   2   0   2   0   2   0   0   0   2   0   0   2   2   0   2   2   0   2   2   2   0   2   0   2   2   0   2   0   0   2   0   2   2   0   2   2   0   2   2   0   2   2   0   2   2   0   2   0   2   0   2   0   2   0   2   2   2   0   2   2   2   0   2   2   0   2   2   2   0   2   0   2   2   2   0   2   0   2   2   2   2   0   2   0   0   2   0   2   2   2   2   2   2   2   0   2   0   2   0   2   2   2   0   0   2   0   0   0   2   2   2   0   2   0   2   0   0   2   0   0   0   2   0   2   2   2   0   2   0   0   0   0   0   2   0   0   0   0   0   0   2   2   2   0   0   2   2   2   0   0   0   2   0   2   0   2   2   2   0   0   0   2   0   0   0   2   2   2   0   0   0   2   0   2   0   2   0   0   2   0   0   2   2   2   0   2   2   2   2   0   2   0   0
 MK-2-7                 2   2   0   2   2   0   0   2   2   2   0   2   0   0   0   2   0   0   2   2   0   2   2   0   2   2   2   0   2   0   2   2   0   2   0   0   2   2   2   2   0   2   2   0   2   2   0   2   2   0   2   0   0   0   0   2   0   2   0   0   0   2   2   2   0   2   2   0   0   2   2   0   2   2   2   0   2   2   2   2   2   0   2   0   2   2   2   2   0   2   0   0   2   0   2   2   0   2   0   2   2   2   2   0   2   2   2   2   2   0   0   2   0   0   0   2   2   2   0   2   0   2   0   2   2   2   0   0   2   0   2   2   2   0   2   0   2   2   0   0   2   0   2   0   0   0   0   0   2   2   0   2   2   2   2   0   0   0   2   0   2   0   2   2   2   0   0   0   2   0   0   0   0   2   2   0   0   0   2   0   2   0   0   0   0   2   2   0   2   2   2   2   2   2   2   2   0   2   0   0
 MK-2-8                 0   2   0   2   2   0   0   2   2   2   0   2   0   0   0   2   0   0   2   2   0   2   2   0   2   2   2   0   2   0   0   2   0   2   0   0   0   2   2   2   0   2   2   0   2   2   0   2   2   2   2   0   0   0   0   0   0   2   0   0   0   2   2   2   0   0   2   2   0   2   2   0   2   2   2   0   2   2   2   2   2   0   2   0   2   2   2   2   2   2   0   0   2   0   2   2   0   0   0   2   2   2   2   2   2   2   2   2   2   0   2   2   0   0   0   2   2   2   0   2   0   2   0   2   2   2   0   0   2   0   2   2   2   0   2   0   2   2   0   2   2   2   2   0   0   0   0   0   2   2   2   2   2   2   0   0   0   2   2   0   2   2   2   2   2   0   0   0   2   0   0   0   0   2   2   0   0   2   2   0   2   0   0   0   2   2   2   0   2   2   2   2   2   2   2   0   2   2   0   0
 MK-2-9                 0   2   0   2   2   0   2   2   2   2   0   2   0   0   0   0   0   0   2   2   0   0   2   0   0   2   2   0   2   0   0   2   0   2   0   0   0   2   2   2   0   2   2   0   2   2   0   2   2   2   2   0   0   2   0   0   0   2   0   0   0   2   2   0   0   0   0   2   0   2   2   0   2   2   2   0   2   2   2   2   2   0   2   0   2   2   0   2   2   2   0   0   2   0   2   2   0   0   0   0   0   2   2   2   2   2   2   2   2   0   2   2   0   0   0   2   2   2   0   2   0   0   0   2   2   2   2   0   2   0   2   2   2   0   2   0   2   2   0   2   2   2   2   0   2   0   0   0   2   2   2   2   2   2   2   0   0   2   2   0   2   2   0   2   2   0   0   0   2   0   0   0   0   2   2   0   0   2   2   0   2   0   0   0   2   2   2   0   2   0   2   2   2   2   2   0   0   2   0   0
 MK-2-10                0   2   0   2   2   0   0   2   2   2   0   2   0   0   0   0   0   0   2   2   0   0   2   0   0   2   2   0   2   0   0   2   0   2   0   0   0   2   2   2   0   2   2   0   2   2   0   2   2   2   0   0   0   2   0   0   0   2   0   0   0   2   2   0   0   0   0   2   0   2   2   2   2   2   2   0   2   2   2   2   2   0   2   0   2   2   0   2   2   2   0   0   2   0   2   2   0   0   0   0   0   2   2   2   0   2   2   2   0   2   2   2   2   0   0   2   2   2   0   0   0   0   0   2   2   2   2   0   2   0   2   2   2   0   2   0   2   2   0   2   0   2   0   2   2   0   0   0   2   2   0   2   2   2   2   0   0   2   2   0   2   2   0   2   2   0   0   0   2   0   0   0   2   2   2   0   0   2   2   0   2   0   0   0   2   2   2   0   2   0   2   2   2   2   2   0   0   2   0   0
 MK-2-11                0   2   0   2   2   0   0   2   2   2   0   2   0   0   0   0   0   0   2   0   0   0   2   0   0   2   0   0   2   0   0   2   0   2   0   0   0   0   2   2   0   2   2   0   2   2   0   2   2   2   0   0   0   0   0   0   0   2   0   0   0   2   2   0   0   0   0   2   0   2   2   2   2   2   2   0   2   2   2   2   2   0   2   0   2   2   0   2   2   0   0   0   2   0   2   2   0   0   0   0   0   2   2   2   0   2   2   2   0   2   2   0   0   0   0   2   2   2   0   0   2   0   0   2   2   2   2   0   2   0   2   2   0   0   2   0   2   2   0   2   0   2   0   2   2   0   0   0   2   2   0   2   2   2   2   0   0   2   2   0   2   2   0   2   2   2   0   0   2   0   0   0   0   2   2   0   2   2   2   0   0   0   0   0   2   2   2   0   2   0   2   2   2   2   2   0   0   2   0   0
 MK-2-12                0   2   0   2   2   0   0   2   2   2   0   2   0   0   0   0   0   0   2   0   2   0   2   0   0   2   0   0   2   0   0   2   0   2   0   0   0   0   2   0   0   2   2   0   2   0   0   2   2   2   0   0   0   0   0   0   0   2   0   0   0   2   0   0   0   0   0   2   0   2   2   2   2   2   0   0   2   2   2   2   2   0   2   0   2   2   0   2   2   0   0   2   2   0   0   2   0   0   0   0   0   2   0   0   0   0   2   2   0   2   0   0   0   0   0   2   2   2   0   0   2   2   0   2   2   2   2   0   2   0   2   2   0   0   2   0   2   2   0   2   0   2   0   2   2   0   0   0   2   2   0   2   2   2   2   0   0   2   2   0   2   2   0   2   2   2   0   0   2   0   0   0   0   2   2   0   2   2   2   0   0   0   2   0   2   2   2   0   2   0   2   2   2   2   2   2   0   2   0   0
 MK-2-13                0   0   0   2   0   0   0   2   0   2   0   2   0   0   0   0   0   0   2   0   2   0   2   0   2   2   0   0   2   2   0   2   0   2   0   0   0   0   2   0   0   0   2   0   2   0   0   2   2   2   0   0   0   0   0   0   0   2   0   0   0   2   0   0   0   0   0   2   0   0   2   2   0   2   0   0   2   2   2   2   0   0   2   0   2   2   2   2   2   0   0   2   2   0   0   2   0   0   0   2   0   0   0   0   0   0   2   0   0   2   0   0   0   0   2   2   2   2   0   0   2   2   0   2   2   2   2   0   2   0   2   2   0   0   2   2   2   2   0   2   0   0   0   2   2   0   0   0   2   2   0   2   2   2   2   0   0   2   0   0   2   2   2   2   2   2   0   0   0   0   0   0   0   0   2   0   2   2   2   0   0   0   2   0   2   2   2   0   2   0   0   2   2   2   0   2   0   2   0   2
 MK-2-14                0   2   0   2   0   0   0   2   0   2   0   2   0   0   0   0   0   0   2   0   2   0   0   0   2   2   0   0   2   0   0   2   0   2   2   0   2   0   2   0   0   0   2   2   2   0   0   0   2   2   0   0   0   0   0   0   0   2   0   0   0   2   0   2   0   0   0   2   0   0   2   2   0   2   2   2   2   2   2   2   0   0   2   0   2   2   2   0   2   0   0   2   2   0   0   2   0   0   0   2   0   0   0   0   2   0   2   0   0   2   0   0   0   0   2   2   2   2   0   2   2   2   2   2   2   2   2   0   2   0   2   2   0   0   2   2   2   2   0   2   0   0   0   2   2   2   0   0   2   2   0   2   2   2   2   0   0   2   0   0   2   2   2   2   2   2   0   0   0   0   0   0   0   0   2   0   2   2   2   0   2   0   2   0   2   2   2   0   2   0   0   2   2   2   0   2   0   0   2   2
 MK-2-15                0   0   0   2   0   0   0   2   0   2   0   2   0   0   0   0   0   2   2   0   2   0   0   0   2   2   0   0   2   0   0   2   0   2   2   0   2   0   2   0   0   0   2   0   2   0   0   0   2   2   0   0   0   0   0   0   2   2   0   0   0   2   0   2   0   2   0   2   0   0   2   2   0   2   2   2   2   2   0   2   0   0   2   0   2   2   2   0   2   2   0   2   2   0   0   2   0   0   0   2   0   0   2   0   2   0   2   0   0   2   2   0   0   0   2   2   2   2   0   0   2   2   2   0   2   2   2   0   2   2   2   2   0   0   2   2   2   2   0   2   0   0   0   2   2   2   0   0   2   2   0   2   2   2   2   0   0   2   0   0   2   2   2   2   0   2   0   0   0   0   0   0   0   0   2   0   2   2   2   0   2   0   2   0   2   2   2   2   2   2   0   2   2   0   0   2   0   0   2   2
 MK-2-16                0   0   0   2   0   0   0   2   0   2   0   2   0   0   0   0   0   2   0   2   2   0   0   0   2   0   0   0   2   0   0   2   0   2   2   0   2   0   2   0   0   0   2   0   2   0   0   0   2   2   0   0   0   2   0   0   2   2   0   0   0   2   0   2   0   2   0   2   0   0   2   2   0   2   2   2   2   2   0   0   0   0   2   0   2   2   2   0   2   2   0   0   2   0   0   2   0   0   2   2   0   0   2   0   2   0   2   0   0   2   2   0   0   0   2   2   2   2   0   0   2   2   2   0   2   2   2   0   0   2   2   2   0   0   2   0   2   2   0   2   0   0   0   2   2   2   0   2   2   2   0   2   2   2   2   0   2   2   0   0   2   2   2   2   0   0   0   2   0   0   0   0   0   0   2   0   2   2   2   2   2   2   2   2   2   2   2   2   2   2   0   0   2   0   0   2   0   0   2   2
 MK-3-1                 2   0   2   0   2   0   2   2   2   2   0   0   2   2   0   0   0   0   0   2   2   0   2   0   2   0   0   2   0   0   2   2   2   0   0   2   0   0   2   0   2   0   2   2   2   0   2   2   0   0   0   2   0   2   0   0   0   2   0   0   0   2   0   2   2   0   2   2   2   0   2   2   2   2   2   2   2   2   0   0   0   2   2   2   2   2   2   2   2   2   2   0   0   2   0   2   0   2   2   0   2   0   2   0   2   2   0   2   0   0   0   2   2   2   0   2   2   0   2   2   2   0   0   2   2   2   2   0   0   0   0   0   2   0   2   0   0   0   2   2   2   0   2   0   0   0   2   2   0   2   0   0   0   0   2   2   0   2   0   0   2   0   0   0   2   2   0   0   0   0   0   2   2   0   0   2   2   2   0   2   0   2   0   0   2   0   0   0   2   2   0   0   0   0   2   0   2   0   0   0
 MK-3-2                 2   0   2   0   2   0   2   2   2   2   0   0   2   2   0   0   0   0   2   2   2   0   2   2   2   0   0   2   0   0   2   2   2   0   2   2   2   0   2   0   2   0   2   2   2   0   2   2   0   0   0   2   0   2   0   0   0   2   0   0   0   2   0   2   2   2   2   2   2   0   2   2   2   2   2   2   2   2   0   0   0   2   2   2   2   2   2   2   0   2   2   0   0   2   0   2   0   2   2   0   2   0   2   0   2   2   0   2   0   0   2   2   2   2   0   2   2   0   2   2   2   2   0   2   0   0   0   2   0   0   2   0   2   0   2   2   0   0   2   2   2   0   2   0   0   0   2   2   2   2   0   0   0   0   2   2   0   2   0   0   2   0   0   0   2   2   0   2   0   0   0   2   2   0   0   2   2   2   0   2   0   2   0   0   2   0   0   2   2   0   0   0   0   0   0   0   2   0   0   0
 MK-3-3                 2   0   2   0   2   2   2   2   2   2   2   0   2   2   0   0   0   0   2   2   2   2   2   2   2   0   0   2   0   0   2   2   2   0   2   2   2   0   2   0   2   0   0   2   0   0   0   2   0   0   2   2   0   2   0   0   0   2   0   0   0   2   0   2   2   2   2   2   2   0   2   2   0   2   2   2   2   2   0   0   0   2   2   2   2   2   2   2   0   2   0   2   0   0   0   2   0   2   0   0   2   0   2   0   2   2   0   2   0   0   2   2   2   2   0   2   2   0   2   2   2   2   0   2   0   0   0   2   0   0   2   0   2   0   2   2   0   0   2   2   2   0   2   0   0   2   2   2   2   2   0   0   0   0   2   2   0   0   0   0   2   2   0   0   2   2   0   2   0   0   0   2   2   0   0   2   2   2   0   2   0   2   0   0   2   0   0   2   2   0   0   0   0   0   0   0   2   0   2   0
 MK-3-4                 2   0   2   0   2   2   2   2   2   2   2   0   2   0   0   0   0   0   2   2   2   2   2   0   2   2   0   2   0   0   2   2   0   0   2   2   2   0   0   2   2   0   0   0   0   0   0   2   0   0   2   2   0   2   0   0   0   2   0   0   0   2   2   2   2   2   0   2   2   0   2   2   0   2   2   0   2   2   0   0   0   0   2   2   2   2   0   0   0   2   0   2   0   0   0   2   2   0   0   0   2   0   2   0   2   2   2   2   0   0   2   2   2   2   0   2   2   0   2   2   2   2   0   2   2   0   0   2   0   0   2   0   2   0   2   2   0   2   0   0   0   0   2   0   0   2   2   2   2   0   0   0   0   0   2   2   0   0   0   0   2   2   0   0   2   2   2   2   0   0   2   2   2   0   0   2   2   2   0   2   0   2   0   0   2   0   0   2   2   0   0   0   0   0   0   0   2   0   2   0
 MK-3-5                 2   0   2   0   2   2   2   2   2   2   2   0   2   0   0   0   0   0   2   2   2   2   2   0   2   2   2   2   0   0   2   0   0   0   0   2   2   0   0   2   2   0   0   0   0   0   0   2   0   0   2   2   0   2   2   0   0   2   0   0   0   2   2   2   2   2   0   2   2   0   2   2   0   2   2   0   2   2   0   2   0   0   2   2   2   2   0   0   0   2   0   2   0   0   0   2   2   0   0   0   2   0   2   0   2   0   0   2   0   0   2   2   2   2   0   2   2   0   0   2   2   0   0   2   2   0   2   2   0   0   2   0   2   0   0   2   0   2   0   0   0   0   2   0   2   2   2   2   2   0   0   0   0   0   2   2   0   0   0   0   2   2   0   0   2   2   2   2   0   0   2   2   2   2   0   2   2   2   0   2   0   2   0   0   2   0   0   2   2   0   0   0   0   0   0   0   2   0   2   0
 MK-3-6                 2   2   2   0   2   2   2   2   2   2   2   0   0   0   0   0   0   0   2   2   2   2   2   0   2   2   2   2   0   0   2   0   0   0   0   2   2   0   0   2   2   2   0   0   0   0   0   2   0   0   2   2   0   2   2   0   0   2   0   0   0   0   2   2   2   2   0   2   2   0   2   2   0   2   0   0   2   2   0   2   0   0   2   2   2   2   0   0   0   2   0   2   0   2   0   2   2   0   0   0   2   0   2   0   2   0   0   2   0   0   2   2   2   0   0   2   2   0   0   2   2   0   0   2   2   0   2   2   0   0   2   0   2   0   0   2   2   2   0   0   0   0   2   0   2   2   2   2   2   0   0   0   0   0   0   2   0   0   0   0   2   2   0   0   2   0   2   2   0   0   2   2   0   2   0   2   2   2   0   2   2   2   0   0   2   0   0   2   2   0   0   0   0   0   0   0   2   0   2   0
 MK-3-7                 2   0   0   0   2   2   2   2   2   2   2   0   0   0   0   0   0   0   2   2   2   2   2   0   0   2   2   2   0   0   2   0   0   0   0   2   2   0   0   2   2   2   0   0   0   0   0   2   0   0   0   0   0   2   2   0   0   2   2   2   0   2   2   2   0   2   0   2   2   0   2   2   0   2   0   0   2   2   0   2   0   0   2   2   2   2   0   0   0   2   0   2   0   2   0   2   2   0   0   0   2   0   2   0   2   0   0   2   0   0   2   2   2   0   0   2   2   0   0   2   2   0   0   2   2   0   2   2   0   0   2   0   2   0   0   2   0   2   0   0   0   0   2   0   2   2   0   2   2   0   0   0   0   0   0   2   0   0   0   0   2   2   0   0   2   0   2   0   0   0   2   2   0   2   0   2   2   2   0   2   2   2   0   0   2   0   0   0   2   0   0   0   0   0   0   0   2   0   2   2
 MK-3-8                 2   0   0   0   2   2   2   2   2   2   2   0   0   2   0   0   0   0   2   2   0   2   2   0   2   2   2   2   0   0   2   0   0   0   0   2   2   0   2   2   2   2   0   0   0   0   0   2   0   0   0   0   0   2   2   0   0   2   2   2   0   2   2   2   0   2   2   2   2   0   2   2   0   2   0   0   2   2   2   2   0   0   2   2   2   2   0   0   0   2   0   2   0   2   0   2   2   0   0   0   2   0   2   0   2   0   0   2   0   0   2   2   2   2   0   2   2   0   0   2   2   0   0   2   2   0   2   2   0   2   2   0   2   0   0   2   0   2   2   0   0   0   2   0   0   2   0   2   2   0   0   0   0   0   2   2   0   0   0   0   2   2   0   0   2   0   2   0   0   2   0   2   0   2   0   2   2   2   0   2   2   2   0   0   2   0   0   0   2   0   0   0   2   2   0   0   2   0   0   2
 MK-3-9                 2   0   0   0   2   2   2   2   2   2   2   0   0   2   0   0   0   0   2   2   0   2   2   0   2   2   2   2   0   0   2   2   0   0   2   2   2   2   2   2   2   2   0   0   0   0   0   2   0   0   0   0   0   0   2   0   0   2   2   2   0   2   2   2   0   2   2   2   0   0   2   2   0   2   0   0   2   2   2   2   0   0   2   2   2   2   2   0   0   2   0   2   0   2   0   2   2   0   0   0   2   0   2   0   2   0   0   2   2   0   2   2   2   2   0   2   2   0   0   2   2   0   0   2   2   0   2   2   2   2   0   0   2   0   2   2   0   2   2   0   0   0   2   0   0   2   0   2   2   2   0   0   0   0   0   2   0   0   0   0   2   0   0   0   2   0   2   0   0   2   0   2   0   2   0   0   2   2   0   2   0   2   0   0   2   0   0   0   2   0   0   0   0   2   0   2   2   0   0   2
 MK-3-10                0   0   0   0   0   2   2   2   2   2   2   0   0   2   0   0   0   0   0   2   0   2   2   0   2   2   2   2   0   0   0   2   0   0   2   2   2   2   0   2   2   2   0   0   0   0   0   2   0   0   0   0   0   0   2   0   0   2   2   2   0   2   2   0   0   2   2   2   0   0   2   2   0   2   0   0   2   2   0   2   0   2   2   2   2   2   2   0   0   2   0   2   0   2   0   2   0   0   0   0   2   0   2   0   2   2   2   2   2   0   0   2   2   2   0   2   2   0   0   2   2   0   0   2   2   0   2   2   2   2   0   0   2   0   2   2   0   2   2   0   0   0   2   0   0   0   0   2   2   0   0   0   0   0   2   0   0   0   0   2   2   0   0   0   2   0   2   0   0   2   0   2   0   2   0   0   2   2   0   2   0   0   0   0   2   0   0   0   0   0   0   0   0   2   0   2   2   0   2   2
 MK-3-11                0   0   2   0   0   2   2   2   0   2   0   0   0   2   0   0   0   0   0   2   0   2   2   0   2   2   2   2   0   0   2   2   0   0   2   2   2   2   0   2   2   0   0   0   0   0   0   2   0   0   0   0   0   0   2   0   0   2   2   2   2   2   0   0   0   2   2   2   0   0   2   0   2   2   0   0   2   2   0   2   0   2   2   2   2   0   2   0   0   2   0   2   0   2   0   2   0   2   0   2   2   0   2   0   2   2   2   2   2   0   0   2   2   0   0   2   2   0   0   2   2   0   0   2   2   0   2   2   2   2   0   0   2   0   2   2   0   2   2   0   0   0   2   0   0   0   0   2   2   0   0   0   0   0   2   2   0   0   0   2   2   0   0   0   2   0   2   0   0   2   0   2   0   2   0   0   2   2   0   2   0   0   0   0   2   0   2   0   0   0   0   0   0   0   0   0   2   0   2   2
 MK-3-12                2   0   2   0   0   2   2   2   2   2   0   0   0   2   0   2   0   0   0   2   0   2   2   0   2   0   2   2   0   0   2   2   0   0   2   2   2   2   0   2   2   0   0   0   0   0   0   2   0   0   0   0   0   0   2   0   0   2   2   2   2   2   0   0   0   2   2   2   0   0   2   0   2   2   0   0   2   2   0   2   0   0   2   2   2   0   2   0   0   2   0   2   0   2   0   2   0   2   0   2   2   0   2   0   2   2   2   2   2   0   0   2   2   0   0   2   2   0   0   0   2   0   0   2   0   0   2   0   2   2   0   0   2   0   2   2   0   2   2   0   0   0   2   0   0   2   0   2   2   0   0   0   0   2   0   2   0   0   0   2   2   0   0   0   2   0   2   0   0   2   0   2   0   2   0   2   2   2   0   2   0   2   0   0   2   0   2   0   0   0   0   2   0   2   0   0   2   0   2   2
 MK-3-13                0   0   2   0   0   2   2   2   2   2   0   0   2   2   0   2   0   0   0   0   0   2   2   0   2   0   2   2   0   0   2   2   0   0   2   2   2   2   0   2   2   0   0   0   0   0   0   2   0   0   0   0   0   0   2   0   0   2   2   2   2   2   0   0   0   2   2   2   0   2   2   0   2   2   2   0   2   2   0   2   0   0   2   2   2   0   2   0   0   2   0   2   0   2   0   2   2   2   0   2   2   0   2   0   2   2   2   2   0   0   0   2   0   0   0   2   2   0   0   0   2   0   0   2   0   0   2   0   0   2   0   0   2   0   2   2   0   2   0   0   0   0   2   0   0   2   0   2   2   0   0   0   0   2   0   2   0   0   2   2   2   0   0   0   2   0   2   2   2   2   0   2   0   0   0   2   2   2   0   2   0   2   0   0   2   0   2   0   0   0   0   2   0   2   0   0   2   0   2   2
 MK-3-14                0   0   2   0   0   2   2   2   2   2   0   0   2   2   0   2   2   0   0   0   0   2   2   0   2   0   2   2   0   0   2   2   0   0   2   2   2   2   0   2   2   0   0   0   2   0   0   2   0   0   2   0   0   0   0   2   0   2   2   2   0   2   2   0   0   0   2   2   2   2   2   0   2   0   2   0   2   2   0   2   0   0   2   2   2   0   0   0   2   2   0   2   0   2   0   2   0   2   0   2   2   0   2   0   2   2   2   2   0   0   0   2   0   0   0   2   2   2   0   0   2   0   0   2   2   0   0   0   0   2   0   0   2   0   2   2   0   2   0   0   0   0   2   0   0   2   0   0   2   0   0   2   0   2   2   2   0   0   0   2   2   0   0   0   2   0   2   2   2   2   0   2   0   0   0   2   2   2   0   2   0   2   0   0   2   0   2   0   0   0   2   2   0   0   0   0   2   0   2   2
 MK-3-15                0   0   2   0   0   0   2   2   0   2   0   0   0   2   0   0   0   0   0   0   0   2   2   2   2   2   2   2   0   0   2   2   0   0   2   2   2   2   0   2   2   0   0   0   2   2   0   2   0   0   2   0   0   0   0   2   0   2   2   2   0   2   0   0   0   0   2   2   2   2   2   0   2   0   2   0   2   2   0   2   0   0   2   2   0   0   0   2   2   2   0   2   0   2   0   2   0   0   0   2   2   0   2   0   2   2   2   2   2   0   0   2   0   0   0   2   2   0   0   0   2   0   2   2   2   0   0   0   0   2   0   0   2   0   2   2   2   2   0   0   0   0   2   0   0   2   0   0   2   0   0   2   0   2   2   0   0   0   2   2   2   0   0   0   2   0   2   2   2   2   0   2   0   0   0   2   2   2   0   2   0   2   0   0   2   0   2   0   0   2   2   2   0   0   0   0   2   0   2   2
 MK-3-16                0   0   2   0   2   0   2   2   0   2   0   0   0   2   2   2   0   0   0   0   0   2   2   2   2   2   2   2   0   0   2   2   0   0   2   2   0   2   0   2   2   0   0   0   2   2   0   2   0   0   2   0   0   0   2   2   0   2   2   2   0   2   0   0   0   0   2   2   2   0   2   0   2   2   2   0   2   2   0   2   0   0   2   2   0   0   0   2   2   0   0   0   0   2   0   2   0   0   0   2   2   0   2   0   2   0   2   2   2   0   0   2   0   0   0   2   2   2   0   0   2   0   0   2   2   0   0   0   0   2   0   0   2   0   2   2   2   2   0   0   0   0   0   0   0   2   0   0   2   0   0   2   0   2   2   0   0   0   0   2   2   0   2   0   2   2   2   2   2   2   0   0   0   0   0   2   2   2   0   2   0   2   0   0   2   0   2   0   0   2   2   2   0   0   0   0   2   0   2   0
 MK-4-1                 0   2   0   2   2   2   0   2   0   2   2   2   0   2   2   2   2   2   0   2   0   0   2   0   2   0   2   0   0   0   0   0   0   2   2   2   2   2   2   0   2   2   0   0   2   2   2   2   0   2   2   2   2   0   0   0   0   0   0   0   2   2   0   2   0   2   2   0   2   2   2   2   0   2   2   0   0   2   2   2   2   2   2   0   2   2   0   2   0   0   0   0   0   2   0   0   2   2   2   2   0   0   0   2   2   0   2   0   0   0   0   2   0   2   0   0   2   0   2   0   2   2   2   2   2   0   2   2   0   2   0   0   2   2   0   0   0   2   0   0   0   0   0   2   0   0   2   2   0   0   0   0   0   2   2   0   0   0   0   0   2   2   2   0   0   0   2   0   0   0   0   2   2   0   2   0   2   0   2   2   2   2   0   0   2   0   0   2   2   0   2   2   2   0   2   2   0   2   0   2
 MK-4-2                 0   0   0   2   0   2   0   2   0   2   0   2   0   2   2   2   2   2   0   2   0   0   0   0   2   0   2   0   0   0   0   0   0   2   0   0   2   2   2   0   2   0   0   0   2   2   2   2   0   2   2   2   2   0   0   2   0   0   0   2   2   2   0   2   2   2   2   0   2   2   2   2   0   2   2   0   0   0   2   2   2   2   2   0   2   2   0   2   0   0   0   0   0   2   0   2   2   2   2   2   0   0   0   2   0   0   2   0   0   0   2   2   0   2   0   0   2   0   0   0   2   2   2   2   2   0   2   2   0   2   0   0   2   2   0   0   0   2   0   0   0   0   0   2   0   0   2   2   0   0   0   0   0   2   0   0   0   0   0   0   2   0   0   0   0   0   2   0   0   0   0   2   2   0   2   2   2   0   2   2   2   2   2   0   0   2   0   2   2   0   2   2   2   0   2   2   0   2   0   2
 MK-4-3                 0   0   2   2   0   2   0   2   0   2   0   2   2   2   2   2   2   2   0   2   0   0   0   0   2   0   2   0   0   0   2   0   0   2   0   0   2   2   2   0   2   0   0   0   2   2   2   2   0   2   2   2   2   0   0   2   0   0   0   2   2   2   0   2   2   2   2   0   2   2   2   2   0   2   2   0   0   0   2   2   2   2   2   0   2   2   0   2   0   0   0   0   0   2   0   2   2   2   2   2   2   0   0   2   0   2   2   0   0   0   2   2   0   0   0   0   2   0   2   0   0   2   2   2   2   0   2   2   2   2   0   0   2   2   0   2   2   2   0   0   0   0   0   2   2   0   0   0   0   0   0   0   0   0   0   2   0   0   2   2   2   0   0   0   0   0   2   2   0   0   0   2   2   0   2   2   2   0   2   2   2   2   2   0   0   2   0   2   2   2   0   2   2   0   2   2   0   2   2   2
 MK-4-4                 2   0   0   2   0   2   0   2   2   2   0   2   2   2   2   0   2   2   0   2   2   0   0   0   0   2   2   0   0   0   2   0   0   2   0   0   2   2   0   0   0   0   0   0   2   0   0   2   0   2   2   2   2   0   0   2   0   0   0   2   2   0   0   2   2   2   2   0   2   2   2   2   0   2   2   0   0   0   2   2   2   2   2   2   2   2   0   2   0   2   0   0   0   2   0   0   2   0   2   2   2   0   0   2   0   2   2   2   0   0   2   2   0   0   0   0   2   0   2   0   0   2   2   2   2   0   2   2   2   0   0   0   2   2   0   2   2   2   0   0   0   0   0   2   2   2   0   0   0   0   0   0   0   2   0   2   0   0   2   0   2   0   0   0   0   2   2   2   0   0   0   2   2   0   2   2   2   0   2   0   2   2   2   0   0   2   2   0   2   2   0   2   2   0   2   2   0   2   2   2
 MK-4-5                 0   0   0   0   0   2   0   2   2   2   0   2   2   2   2   0   2   2   0   2   2   0   0   0   0   2   2   0   2   0   2   0   0   2   0   2   2   2   0   0   0   0   0   0   2   0   0   2   2   2   2   2   2   0   0   2   0   0   0   2   2   0   0   2   2   0   2   2   2   2   2   2   0   2   2   2   0   0   2   2   2   2   2   2   2   2   0   2   0   2   0   0   0   2   0   0   2   0   2   2   2   0   0   2   0   2   2   2   0   0   2   2   0   0   0   0   2   0   2   0   0   2   2   2   2   0   2   0   0   0   0   0   2   0   0   0   2   2   0   0   0   0   2   2   2   2   0   0   0   0   0   0   0   2   0   2   0   0   2   0   2   0   0   0   0   2   2   2   0   0   0   2   2   0   0   2   2   0   2   0   2   2   2   0   0   2   2   0   2   0   0   2   2   0   2   0   0   2   2   2
 MK-4-6                 0   0   0   0   0   0   2   0   2   2   0   2   2   2   2   0   2   2   0   2   2   0   0   0   0   2   2   0   2   0   2   2   0   2   0   2   2   2   0   0   0   2   0   0   0   0   0   2   2   2   2   2   0   0   2   2   0   0   2   2   2   0   0   2   2   0   2   0   2   0   2   0   0   2   2   2   0   0   2   2   2   2   2   2   0   2   0   2   0   2   0   0   0   2   0   0   2   0   2   2   2   2   0   2   0   2   2   2   0   0   2   2   0   2   0   0   2   0   2   0   0   2   2   2   2   0   2   0   0   0   0   0   2   2   0   0   2   2   0   0   0   0   2   2   2   2   0   0   0   0   0   0   0   2   0   2   0   0   2   0   2   0   0   0   0   2   2   2   0   0   0   2   2   0   0   0   2   0   2   2   0   2   2   0   2   2   2   0   2   0   0   2   2   0   2   0   0   2   2   2
 MK-4-7                 0   0   0   0   0   0   2   0   2   2   0   2   0   2   2   0   2   2   0   0   2   0   0   0   0   2   2   0   0   2   2   2   0   2   0   2   2   2   0   0   2   2   0   0   0   0   2   2   2   2   2   0   0   0   2   0   0   2   2   2   2   0   2   0   2   0   2   0   2   0   2   0   0   2   2   2   0   0   2   2   2   2   2   2   0   2   0   2   0   2   0   0   0   2   0   2   2   2   2   2   2   2   0   2   0   2   2   2   0   0   2   2   0   2   0   0   2   0   2   0   0   2   2   2   2   0   2   0   0   2   0   2   2   2   0   0   2   2   0   0   0   0   2   2   2   2   0   0   2   0   0   0   0   2   0   2   0   0   2   0   2   0   0   2   0   2   2   2   0   0   0   2   2   0   0   0   2   0   2   2   0   2   2   0   2   2   2   0   2   0   0   2   2   0   2   0   0   2   2   2
 MK-4-8                 0   0   0   2   0   2   2   0   2   2   0   2   2   2   2   0   2   2   0   0   2   0   0   0   0   0   2   0   0   2   2   2   0   2   0   2   2   2   0   2   2   2   0   0   0   0   2   2   2   2   2   0   0   0   2   0   0   2   2   2   2   0   2   0   2   2   2   0   0   0   2   0   0   2   2   2   0   0   0   2   2   0   0   2   0   2   0   2   0   2   0   0   0   2   2   2   2   2   2   2   2   2   0   2   0   2   2   2   0   0   2   2   2   2   0   0   2   0   2   0   2   2   2   2   2   0   2   0   0   2   0   2   2   2   0   0   0   2   0   2   0   0   2   0   2   2   0   0   2   0   0   0   0   2   0   2   2   0   2   2   2   0   0   2   0   0   2   2   0   0   0   0   2   0   0   2   2   2   2   2   0   2   2   0   2   2   2   0   2   2   0   2   2   0   2   0   2   2   2   2
 MK-4-9                 0   0   2   2   0   2   2   0   2   2   0   2   2   2   2   0   2   2   0   0   2   0   0   0   0   0   2   2   0   2   2   2   0   2   0   2   0   0   0   2   2   2   2   0   0   0   2   0   2   2   2   0   0   0   2   2   0   2   2   2   2   0   2   0   2   2   2   0   0   0   0   0   0   2   2   2   0   0   0   0   2   0   2   2   0   2   0   2   0   2   0   0   0   2   2   2   2   2   2   2   2   2   0   2   2   2   0   2   0   0   2   2   2   2   0   0   2   0   2   0   0   2   2   0   2   2   2   0   0   2   0   2   2   2   0   0   0   0   2   2   0   0   2   0   2   2   0   0   2   0   0   0   0   2   0   2   2   0   2   2   2   0   0   2   0   0   2   2   0   0   0   0   2   0   0   2   2   0   2   2   0   2   2   0   2   2   0   0   2   2   0   2   2   0   2   2   2   2   2   2
 MK-4-10                0   0   2   2   0   2   2   0   2   2   0   2   2   2   2   0   2   2   0   0   0   0   0   0   0   0   2   2   0   2   2   2   0   2   0   2   0   0   0   2   0   2   2   0   0   0   2   0   2   2   2   0   0   0   2   2   0   2   2   2   2   0   2   2   2   2   2   0   0   0   0   0   0   2   2   2   0   0   0   0   2   0   2   2   0   2   2   2   0   2   0   0   0   2   2   2   2   2   2   0   2   2   0   2   2   2   0   2   0   0   2   2   2   0   0   2   2   0   2   0   0   2   2   0   2   2   2   0   0   2   0   2   2   2   0   0   2   0   2   2   0   2   2   0   2   2   0   0   2   0   2   0   0   2   0   2   2   0   2   2   2   0   0   2   0   0   2   2   2   0   0   0   2   0   2   2   2   0   2   2   0   2   2   0   2   2   0   0   2   2   0   2   2   2   0   2   2   2   2   2
 MK-4-11                0   0   2   0   0   2   2   0   2   2   0   2   2   2   2   0   2   2   0   0   0   0   0   0   0   0   2   2   0   2   2   2   0   2   0   2   0   0   0   2   2   2   2   0   0   2   2   0   2   2   2   2   0   0   2   2   0   2   2   2   2   0   2   2   2   2   2   2   0   0   2   0   0   2   2   2   0   0   0   0   2   0   2   2   0   2   2   2   0   2   0   0   0   2   2   2   2   2   0   0   0   0   0   2   2   0   0   2   0   0   2   2   0   0   0   2   2   0   2   0   0   0   2   0   2   0   2   2   2   2   0   2   2   0   0   0   2   0   2   0   0   2   2   2   2   2   2   0   2   0   2   0   0   2   0   2   2   0   2   2   2   0   0   2   0   0   2   2   2   0   2   0   2   0   2   2   2   0   2   2   0   2   2   0   2   2   0   0   0   2   0   0   2   2   0   2   2   2   2   2
 MK-4-12                0   0   2   0   2   2   2   0   2   2   0   2   0   2   2   2   2   0   0   0   0   0   0   0   2   0   2   2   2   2   2   2   0   2   2   2   0   0   0   2   2   2   2   0   0   2   2   0   2   2   2   2   0   0   2   2   0   2   2   0   2   0   2   0   2   2   2   2   0   2   2   0   0   0   2   2   0   2   2   0   2   0   2   2   0   2   2   2   0   2   0   0   0   2   2   2   2   2   0   0   0   0   0   2   2   0   0   2   0   0   2   2   2   0   0   2   2   0   2   0   0   0   2   2   2   0   2   2   2   2   0   2   2   0   0   0   2   0   2   0   0   0   2   2   2   2   2   0   2   0   2   0   0   2   0   2   2   0   2   2   0   0   0   2   0   0   2   2   2   0   2   0   2   0   2   2   2   0   2   2   0   2   2   0   2   0   2   0   2   2   0   2   2   2   0   2   2   2   2   2
 MK-4-13                0   0   2   0   2   2   2   0   2   2   0   0   0   2   2   2   0   0   0   0   0   2   0   0   2   2   2   2   2   2   0   0   2   2   2   2   0   0   0   2   2   2   0   0   0   2   2   0   2   2   0   2   0   0   2   2   0   2   2   0   2   0   2   0   2   2   2   2   2   2   2   2   0   0   2   2   0   2   2   0   2   0   2   2   2   0   2   2   0   2   0   0   0   2   2   2   2   2   0   0   0   0   0   2   2   0   0   2   0   0   2   2   0   0   0   2   2   0   2   0   0   0   0   2   2   0   2   2   0   2   0   2   2   2   0   0   2   0   2   0   0   2   2   2   0   2   2   0   2   0   2   0   0   2   0   2   2   0   2   2   0   0   0   2   0   0   2   2   2   0   2   0   2   0   2   0   0   0   2   2   0   2   2   0   2   0   2   0   2   2   0   2   2   0   0   2   2   2   2   2
 MK-4-14                0   0   0   0   2   2   0   0   2   2   0   0   0   2   2   2   0   0   0   0   0   2   0   0   2   0   2   2   2   2   0   0   2   0   2   2   0   0   0   2   2   2   0   0   0   2   2   0   0   2   2   2   0   2   2   2   0   2   2   0   0   0   2   0   2   0   2   2   2   2   2   2   0   0   2   2   0   2   2   0   2   2   2   2   2   0   2   2   0   2   0   0   0   2   2   2   2   2   0   2   0   0   2   2   2   0   0   2   0   0   2   2   0   0   0   2   2   0   0   0   0   0   0   2   2   2   2   2   0   2   0   2   2   2   0   0   2   0   2   0   2   2   2   2   2   2   2   0   2   0   2   0   0   2   0   0   2   0   2   2   0   0   0   2   0   0   2   2   2   0   2   0   2   0   2   0   0   0   0   0   0   2   2   0   2   0   2   0   2   0   0   2   2   0   0   2   2   2   2   2
 MK-4-15                0   0   0   0   0   2   0   0   2   2   0   0   0   2   2   2   0   2   0   0   0   0   2   0   2   2   2   2   2   2   0   0   2   0   2   2   0   0   0   2   2   2   0   0   0   2   2   0   0   0   2   2   0   2   2   2   0   0   2   0   2   0   2   0   2   2   2   2   2   2   0   2   0   0   2   2   2   0   2   0   2   2   2   2   0   0   2   2   0   2   0   0   0   2   2   2   2   2   0   2   0   0   2   2   2   0   0   2   0   0   2   2   0   0   0   2   2   0   0   0   0   0   0   2   2   2   2   2   2   2   0   2   2   0   0   0   2   2   2   0   2   2   2   2   0   2   2   0   2   0   2   0   0   2   0   2   0   0   2   2   0   0   0   2   0   0   2   2   2   0   2   0   2   0   2   0   0   2   0   0   0   2   2   0   2   0   0   0   2   0   0   2   2   0   0   2   2   2   2   2
 MK-4-16                0   0   0   0   2   2   0   0   2   2   0   2   0   2   2   2   0   2   0   0   0   0   2   0   2   2   0   2   2   2   0   2   2   0   2   2   0   0   2   2   2   2   0   0   0   2   2   0   0   0   2   2   0   2   2   2   0   0   2   0   0   0   2   0   2   2   2   0   2   2   0   2   2   0   2   0   2   0   2   0   2   2   2   2   0   0   2   2   0   2   0   2   0   0   2   2   2   2   0   2   0   0   0   0   0   0   0   0   0   0   2   2   0   0   0   2   2   0   2   0   0   0   0   0   2   2   2   2   2   2   0   2   2   0   0   0   2   2   2   0   2   2   2   2   0   2   2   0   2   0   2   0   0   2   0   2   0   0   2   2   0   0   0   2   0   0   2   0   2   0   2   0   2   0   2   0   0   2   0   0   0   0   2   0   2   0   0   0   2   0   0   2   2   0   0   0   2   2   2   2
 MK-5-1                 2   0   0   0   2   2   2   2   2   2   2   2   2   0   0   2   0   2   2   2   0   2   0   2   0   0   0   0   0   0   0   2   0   2   0   2   0   0   2   0   2   2   0   0   0   2   2   2   0   2   2   2   0   2   0   0   2   2   2   0   0   0   2   2   0   2   2   0   2   0   2   0   2   2   0   0   0   2   0   0   0   2   0   2   2   2   2   2   2   2   0   0   2   0   0   2   0   2   2   0   2   0   2   2   2   0   2   2   0   2   2   2   0   2   0   0   0   2   0   2   0   0   0   0   2   2   2   2   0   2   2   0   0   0   2   2   2   2   0   0   2   0   2   2   0   0   2   0   0   2   2   0   2   0   2   2   0   2   2   2   0   2   0   0   0   2   2   2   2   2   0   0   2   2   2   2   0   0   2   0   0   2   0   2   2   2   2   2   0   0   2   0   2   2   0   0   0   2   2   2
 MK-5-2                 2   0   2   0   2   2   2   2   2   2   2   2   2   0   0   2   0   2   0   2   0   0   0   2   0   0   0   0   0   0   0   2   0   2   0   2   0   0   2   0   2   2   0   0   0   2   2   2   0   2   2   2   0   2   0   2   2   2   2   0   0   0   2   0   0   2   2   0   2   0   2   0   2   2   0   0   2   2   0   0   0   2   0   2   2   2   2   2   2   2   0   0   2   0   0   2   0   2   2   0   2   0   0   2   2   0   2   2   0   2   2   2   0   2   0   0   0   2   0   2   0   0   0   0   2   2   2   2   0   2   2   0   0   0   2   2   2   2   0   0   2   2   2   2   2   0   2   0   2   2   2   0   2   0   2   2   0   2   2   0   0   2   0   0   0   2   2   2   2   2   0   0   2   2   0   2   0   2   2   0   0   2   0   2   0   2   2   2   0   0   2   2   0   2   0   0   0   2   2   2
 MK-5-3                 0   0   2   0   2   2   0   2   2   2   2   2   2   0   0   2   0   2   0   0   0   0   0   2   0   0   0   0   0   0   0   2   0   2   0   2   0   2   2   2   2   2   0   0   0   2   2   0   0   2   2   2   0   2   0   0   2   2   2   0   0   0   2   0   0   2   0   0   2   2   0   0   2   2   0   0   2   2   0   0   0   2   0   2   2   2   2   2   2   0   0   0   2   0   0   0   0   2   2   0   2   0   0   2   0   0   2   2   0   2   2   2   0   2   0   0   0   2   0   2   0   0   0   0   2   2   2   0   0   2   2   0   2   0   2   2   2   2   0   0   2   2   2   2   2   0   2   0   2   2   2   0   2   0   2   2   0   2   2   2   0   2   0   0   0   2   2   2   2   2   0   0   2   2   2   2   0   2   2   2   0   2   0   2   0   2   2   2   0   0   2   2   0   2   0   0   0   0   2   2
 MK-5-4                 0   0   2   2   2   2   0   2   2   2   2   2   2   0   0   2   0   2   0   0   0   0   0   2   0   0   2   0   0   0   0   0   0   2   0   2   0   2   2   2   0   2   0   0   0   2   2   0   0   2   2   2   0   2   0   0   2   2   2   0   2   0   0   0   0   2   0   0   2   2   0   0   2   2   0   0   2   2   0   0   0   2   0   0   2   2   2   2   2   0   0   0   2   0   0   0   2   2   2   0   2   0   0   0   2   0   2   2   0   2   2   2   0   2   0   2   0   2   0   2   0   0   0   0   0   2   0   0   0   0   2   0   2   0   2   2   2   2   0   0   2   0   2   2   2   0   2   0   2   2   2   0   2   0   2   2   0   2   2   0   0   2   0   0   0   2   2   2   2   2   0   0   2   2   2   2   0   2   2   2   0   2   0   2   0   2   2   2   0   0   2   2   0   2   0   0   0   0   2   2
 MK-5-5                 0   0   2   2   2   2   0   2   2   0   2   2   0   0   0   2   0   2   0   0   0   0   0   2   0   0   2   0   0   0   0   0   0   2   0   2   0   2   2   2   0   2   0   0   0   2   2   0   0   2   0   2   0   2   2   0   2   2   2   0   2   0   0   0   0   2   0   0   2   2   0   0   2   2   2   0   2   2   0   0   0   2   2   0   2   2   0   2   2   0   0   0   2   0   2   0   2   2   2   0   2   0   0   0   2   0   2   0   0   2   2   2   2   2   0   2   0   2   0   2   0   0   0   0   0   2   0   0   0   0   2   0   2   0   2   2   2   2   0   0   2   0   2   2   2   0   2   0   2   2   2   0   2   0   2   2   0   2   2   2   0   2   2   0   0   2   2   2   2   2   0   0   2   2   0   2   0   2   2   0   0   2   0   2   0   2   2   2   2   0   2   2   0   2   0   0   0   0   2   2
 MK-5-6                 0   0   2   2   2   2   0   2   2   0   2   2   0   0   0   2   0   2   0   0   0   0   0   2   0   0   2   2   0   0   0   0   0   2   0   2   0   2   0   2   0   2   0   0   0   2   0   2   0   2   0   2   0   2   2   0   2   2   2   0   2   0   2   0   0   2   0   0   2   2   0   0   2   2   2   0   2   2   2   0   0   2   2   0   2   2   0   2   2   0   2   0   2   0   2   0   2   0   2   0   2   0   0   2   2   0   2   0   0   2   2   2   2   2   0   2   0   2   0   2   0   0   0   0   0   2   0   0   0   0   2   0   2   0   2   2   2   2   0   0   2   0   2   2   2   0   0   0   2   2   2   0   2   0   2   2   0   2   2   2   0   2   2   2   0   2   2   2   2   2   0   0   2   2   0   2   0   2   2   0   0   0   0   2   0   2   2   2   2   0   2   0   0   2   0   0   0   0   2   2
 MK-5-7                 0   0   2   2   2   0   0   2   2   0   2   2   0   0   0   2   0   2   0   0   0   2   0   2   0   2   2   2   2   0   0   2   0   2   0   2   0   0   0   2   0   2   0   2   0   2   0   0   0   2   0   2   0   2   0   0   2   2   2   0   2   0   2   0   0   2   0   0   2   2   0   0   2   2   2   0   2   2   2   0   0   2   2   0   2   2   0   2   2   0   2   0   2   0   2   0   2   0   2   0   2   0   0   2   2   0   2   2   0   0   2   2   2   2   0   0   0   2   2   0   0   0   2   0   0   2   0   2   0   0   2   2   2   0   2   2   0   0   0   0   2   0   2   2   2   0   0   0   2   0   0   0   2   2   2   2   0   2   2   2   0   2   2   2   0   2   2   2   2   2   2   0   2   2   0   2   0   2   2   0   0   0   0   2   0   2   2   2   2   0   0   0   0   2   0   0   0   0   2   2
 MK-5-8                 0   0   2   2   2   0   0   2   2   0   2   2   0   0   0   2   0   2   0   0   0   2   0   2   0   2   2   2   2   2   0   2   0   0   0   2   0   0   0   2   0   0   0   2   0   2   0   0   0   2   0   0   0   2   0   0   2   2   2   0   2   0   2   0   0   2   0   2   2   2   0   0   0   2   2   0   2   2   2   0   2   2   2   0   2   2   0   2   2   0   2   0   2   0   2   0   2   0   2   0   2   0   0   2   2   0   2   2   0   0   2   2   0   2   0   2   0   2   2   2   0   0   0   0   0   2   0   2   0   0   2   2   2   0   2   2   0   0   0   0   2   0   2   2   2   0   0   0   2   0   0   0   2   2   2   2   0   2   2   2   0   2   2   2   0   2   2   2   2   2   2   0   2   0   0   2   0   2   2   0   2   0   0   2   0   2   2   0   2   0   0   0   0   2   0   0   0   0   0   2
 MK-5-9                 0   0   2   2   2   0   0   2   2   0   2   2   0   0   0   2   2   2   0   0   0   2   0   2   0   2   2   2   2   2   0   2   0   0   0   0   0   2   0   2   0   0   0   2   0   2   2   0   0   2   0   0   0   2   0   0   2   2   2   0   2   0   2   0   0   0   0   2   2   2   0   0   0   2   2   0   2   2   2   0   2   2   2   0   0   2   0   2   2   0   2   0   0   2   2   0   0   0   0   0   2   0   0   2   2   0   2   2   0   0   2   2   0   2   0   2   0   2   2   2   0   0   0   0   0   2   0   2   0   0   2   2   2   0   0   2   0   0   0   0   2   0   2   2   2   0   2   0   2   0   0   0   2   0   2   2   0   2   2   2   0   2   2   0   0   2   0   2   2   2   2   0   2   0   0   2   0   0   2   0   2   0   0   2   0   2   2   0   0   0   0   0   0   2   2   0   0   0   0   2
 MK-5-10                0   0   2   2   2   2   0   2   0   0   2   2   0   0   0   0   2   2   2   0   0   2   0   2   0   2   2   2   2   2   0   2   0   0   0   0   0   2   2   2   0   0   0   2   0   2   2   0   0   0   0   0   0   2   2   0   2   2   2   0   2   0   2   2   0   0   2   2   2   2   0   0   0   2   2   0   2   2   2   0   2   2   2   0   0   2   0   2   2   0   2   2   0   2   0   0   0   0   2   0   2   0   0   2   2   0   0   2   0   0   2   2   0   2   0   2   0   2   2   2   0   0   0   0   0   2   0   2   0   0   2   2   2   2   0   2   0   0   0   0   2   0   2   2   2   0   2   0   2   0   0   0   2   0   2   2   2   2   2   0   0   2   2   0   2   2   0   2   2   2   2   0   2   0   0   2   2   0   2   0   2   0   0   0   2   2   2   0   0   2   0   0   0   2   2   0   0   0   0   2
 MK-5-11                0   2   0   2   0   2   0   2   0   2   2   0   0   0   0   0   2   0   2   0   0   2   0   2   0   2   2   2   2   2   0   2   0   0   2   0   0   2   2   2   0   0   0   2   0   2   2   0   0   0   0   0   2   0   2   0   2   2   2   0   2   0   0   2   0   0   2   2   2   2   0   0   0   2   2   0   2   2   2   0   2   2   0   0   0   2   0   2   2   0   2   2   0   2   0   0   0   0   2   0   2   0   0   2   2   0   0   2   0   0   0   2   0   2   0   0   2   2   2   2   2   0   0   0   0   2   2   2   0   0   2   2   2   0   0   2   0   0   0   0   2   0   2   2   0   0   2   0   2   0   0   0   2   0   2   2   2   2   2   2   0   2   2   0   2   2   0   0   2   2   2   0   2   0   2   2   2   2   0   0   2   0   2   0   2   0   2   0   0   2   0   0   0   2   2   0   0   2   0   2
 MK-5-12                0   2   0   2   0   2   2   2   0   2   2   0   0   0   0   0   2   0   2   0   0   2   0   2   2   0   2   2   2   2   0   2   0   0   0   0   0   2   2   2   0   0   0   2   0   2   2   0   0   0   0   0   2   0   2   0   2   2   2   0   2   0   0   2   0   0   2   2   2   2   0   0   0   2   2   0   2   2   2   0   2   2   0   2   0   2   0   2   2   0   2   2   0   2   0   0   0   0   2   0   2   0   0   2   2   2   0   2   2   0   0   2   0   2   0   0   2   2   2   2   2   0   0   2   0   2   2   2   0   0   2   2   2   0   0   2   0   0   0   0   2   0   2   2   0   0   2   0   2   0   0   0   2   0   2   2   2   2   2   2   0   2   0   2   2   2   0   0   2   2   2   0   2   2   2   2   2   2   0   0   2   0   2   0   2   2   2   0   0   2   2   0   0   2   2   0   0   2   0   2
 MK-5-13                0   2   0   2   0   2   2   2   0   2   2   0   0   0   0   0   2   2   2   0   0   2   0   2   2   0   2   2   2   2   0   2   0   0   0   0   0   2   0   0   0   0   0   2   0   2   2   0   0   2   0   2   0   0   2   0   2   2   2   0   2   2   0   2   0   0   2   2   2   2   0   0   2   2   2   0   2   2   2   0   2   2   0   2   2   0   2   2   2   0   2   2   0   2   2   0   0   0   2   0   2   2   0   2   2   2   0   2   2   0   0   0   0   2   0   0   0   2   2   2   2   0   0   2   0   2   2   0   0   0   2   0   2   0   0   2   0   0   0   0   0   0   2   2   0   0   2   0   2   0   0   0   2   0   2   2   2   0   2   2   0   0   0   2   2   2   0   0   2   2   2   0   2   2   2   2   2   2   2   0   0   0   2   0   2   2   2   0   0   2   2   0   0   2   2   0   0   2   0   2
 MK-5-14                0   2   0   2   2   2   2   2   0   2   2   0   0   0   0   0   2   0   2   0   0   2   0   2   2   0   2   2   2   2   0   2   0   0   0   0   0   2   0   0   0   0   0   2   0   2   2   0   0   2   0   2   2   0   2   0   2   2   2   2   2   2   0   2   0   0   2   2   2   2   0   0   2   2   2   0   2   2   2   0   2   2   0   2   2   0   2   2   0   0   2   2   0   2   2   0   0   0   0   0   2   0   0   2   2   2   0   2   2   0   0   0   0   2   0   2   0   2   2   2   2   0   0   2   0   2   2   2   0   0   2   2   0   0   2   2   0   0   0   0   0   0   2   0   0   0   2   0   2   2   0   2   2   0   2   2   2   0   2   2   0   0   0   2   2   2   2   0   2   2   2   0   2   2   2   2   2   2   2   0   2   0   2   0   2   2   2   0   0   2   2   0   0   2   2   0   0   2   2   0
 MK-5-15                0   2   0   2   2   2   2   2   0   2   2   0   0   0   0   0   2   0   2   0   0   2   0   2   2   0   2   2   2   2   0   2   0   0   0   0   0   2   2   0   0   2   0   0   0   2   2   0   0   2   0   2   2   2   2   0   2   2   2   2   2   2   0   2   0   0   2   2   2   2   2   0   2   2   2   0   2   2   2   0   2   2   0   2   2   0   2   2   0   0   2   2   0   2   2   0   0   0   0   0   2   0   0   2   2   2   2   2   0   0   0   0   0   2   2   2   2   2   2   2   2   0   0   2   2   2   2   0   0   2   2   2   2   0   2   2   0   2   0   0   2   2   2   0   0   0   2   0   2   2   0   2   2   0   2   2   2   0   2   0   0   0   0   2   2   2   2   0   2   2   2   0   2   2   2   2   2   2   2   0   2   0   2   0   2   2   2   0   0   2   2   0   0   2   2   0   0   2   2   0
 MK-5-16                2   2   0   2   0   0   2   2   0   2   2   2   0   0   0   0   2   2   2   0   0   2   0   2   2   0   2   0   0   2   0   2   0   0   0   0   0   2   2   0   0   2   0   0   2   2   2   0   0   2   0   2   2   2   2   0   2   2   2   2   2   2   0   2   0   0   2   2   2   2   2   0   2   2   0   0   2   2   2   0   2   2   0   2   2   0   0   2   0   0   2   2   0   2   2   0   0   0   0   2   2   0   0   2   2   0   2   2   0   0   0   0   0   2   2   2   0   2   2   2   2   0   0   2   0   2   2   0   0   2   2   0   2   0   2   2   0   2   0   0   2   2   2   0   0   0   2   0   2   2   0   0   2   0   2   2   2   0   2   0   0   0   0   0   2   2   2   0   0   2   2   0   2   2   2   2   2   2   2   0   2   0   0   0   2   2   2   0   0   2   0   0   0   2   2   0   0   2   0   2
 MK-6-1                 2   2   2   2   2   0   2   0   2   2   2   0   0   0   2   2   2   0   2   2   2   2   0   0   2   2   2   2   0   2   0   2   0   2   2   0   2   2   2   2   0   2   0   2   0   2   2   2   2   0   0   2   0   2   0   0   0   0   2   2   0   2   0   2   2   2   2   0   0   2   0   0   2   2   2   2   0   2   0   2   0   2   0   2   2   2   2   2   0   2   2   0   0   2   2   2   2   2   2   2   0   2   2   0   0   0   0   0   2   0   0   0   0   0   2   0   2   0   2   2   2   0   2   2   0   2   2   0   2   0   0   0   2   2   0   0   0   2   0   2   0   2   2   0   2   2   0   2   2   2   0   0   2   2   2   2   2   2   0   0   2   0   0   0   0   2   2   0   2   0   2   2   0   0   0   0   2   0   2   0   2   0   0   0   0   0   0   0   0   0   2   0   0   0   0   2   2   2   0   2
 MK-6-2                 2   2   2   2   2   2   2   0   0   2   2   0   0   0   2   2   0   0   2   2   2   2   2   0   2   2   2   2   0   2   0   2   0   2   2   0   2   2   2   2   0   2   0   2   0   2   2   0   2   0   0   2   0   2   0   0   0   0   2   2   0   2   0   2   2   2   2   0   0   2   0   0   2   2   2   2   0   2   0   2   0   2   0   2   2   2   2   2   0   2   2   0   0   2   2   2   2   0   2   2   2   2   2   0   0   0   0   0   2   0   0   0   0   0   2   0   2   0   2   2   2   0   2   2   0   2   2   0   0   0   0   2   2   2   0   0   0   2   0   2   0   2   2   0   2   2   0   2   0   2   0   0   2   2   2   2   2   2   0   0   2   2   0   0   0   0   2   0   2   0   2   2   0   0   0   2   2   0   2   0   2   0   0   0   0   0   0   0   0   0   2   0   0   0   0   2   2   2   0   2
 MK-6-3                 2   2   2   2   2   2   2   0   0   2   2   0   0   0   2   2   0   0   2   0   2   2   0   0   2   2   2   2   2   2   2   2   0   0   2   0   2   2   2   2   0   2   0   2   0   2   2   0   2   0   0   0   0   2   0   0   0   0   2   2   0   2   0   0   2   2   2   0   0   2   0   0   2   2   2   2   0   2   0   2   0   0   0   2   2   2   2   2   0   0   2   0   0   2   2   2   0   0   2   2   0   2   2   0   0   0   0   0   0   0   0   0   0   0   2   0   2   0   2   2   2   0   2   2   0   2   2   0   0   2   0   2   2   2   0   0   0   2   0   2   0   0   2   0   2   0   0   2   0   2   0   0   2   2   2   2   2   2   0   0   2   2   0   0   0   2   0   2   2   0   2   2   0   0   0   2   2   0   2   2   2   0   0   0   0   0   0   0   0   0   2   0   0   0   0   2   2   2   2   2
 MK-6-4                 2   2   2   2   0   2   2   0   0   2   0   0   0   0   2   2   0   0   2   0   2   2   0   0   2   2   2   2   2   2   2   2   0   0   2   0   2   2   2   2   2   2   0   2   0   2   2   0   2   0   0   0   0   2   0   0   0   2   2   2   0   2   0   0   2   2   2   0   0   2   0   0   2   2   2   2   0   2   0   2   0   2   2   0   2   2   2   2   0   0   2   0   0   2   2   2   0   0   2   2   0   2   0   0   0   0   2   2   0   0   0   0   0   0   2   0   0   0   2   2   2   0   0   2   0   2   2   0   0   2   0   2   2   2   0   0   0   2   0   2   0   0   2   2   2   0   0   2   0   2   0   2   2   0   2   2   2   2   0   0   2   2   0   0   0   2   0   2   2   0   2   2   0   0   0   2   2   0   2   2   2   2   0   0   0   0   0   0   0   0   2   0   0   0   0   2   2   2   2   2
 MK-6-5                 2   2   2   2   0   2   2   0   0   2   0   0   0   0   2   2   2   0   2   0   2   2   0   0   0   2   2   2   2   2   2   2   0   0   0   0   2   0   2   2   2   2   0   2   0   2   2   0   2   0   0   0   0   2   0   0   0   2   2   2   0   2   0   0   2   2   2   0   0   2   0   0   2   0   2   2   2   2   0   2   0   2   2   0   2   2   2   2   0   0   2   0   0   2   2   2   0   0   0   2   0   2   0   0   0   0   2   2   0   0   0   0   0   0   2   0   0   0   2   2   2   0   0   2   0   2   0   0   2   0   0   2   2   2   0   0   0   2   0   2   0   0   2   2   2   0   0   2   0   2   0   2   2   2   2   2   2   2   0   0   2   2   0   0   0   0   0   2   2   0   2   2   0   0   0   2   2   0   2   2   2   2   0   0   2   0   0   0   0   0   2   0   0   0   0   0   2   2   2   2
 MK-6-6                 2   2   0   2   0   2   2   0   0   2   0   0   0   0   0   0   2   2   2   0   2   2   2   0   0   0   2   2   2   0   2   2   0   0   0   0   2   0   2   2   2   2   0   2   2   2   2   0   2   0   0   2   0   2   0   0   0   2   2   2   0   2   0   0   2   2   2   0   0   2   0   0   2   0   2   2   2   2   0   2   0   2   2   0   2   0   2   2   0   2   2   0   0   2   2   2   0   0   2   0   2   2   0   0   0   0   2   2   0   0   0   0   0   0   2   0   0   0   2   2   2   2   2   2   0   2   2   0   2   0   0   0   2   2   0   2   0   2   0   2   0   0   0   2   2   0   0   2   0   2   0   2   2   2   0   0   2   2   0   0   2   2   0   0   0   2   0   0   2   0   2   2   0   0   2   2   2   0   0   2   2   2   0   0   2   0   0   0   0   0   2   0   0   0   0   0   2   2   2   2
 MK-6-7                 2   0   0   0   0   2   2   0   0   2   0   0   0   0   0   0   2   2   2   0   2   2   2   0   0   0   2   2   2   0   2   0   0   0   2   0   2   0   2   0   2   0   0   2   2   0   2   2   2   0   2   2   0   2   0   0   2   2   2   2   2   2   2   0   2   2   2   0   0   2   0   0   2   0   2   2   0   2   0   2   2   2   2   0   2   0   2   2   2   2   2   0   0   0   2   2   2   0   2   0   2   2   0   0   0   0   2   2   0   0   0   2   0   0   2   0   0   0   2   2   2   2   2   0   0   2   2   0   2   0   0   0   2   2   0   2   0   2   0   2   0   0   0   2   2   0   0   2   0   2   0   2   2   2   0   0   2   2   0   0   2   0   0   0   0   2   0   2   2   0   2   2   0   0   2   2   2   0   0   2   2   2   0   0   2   2   0   0   0   0   2   0   0   0   0   0   2   2   2   2
 MK-6-8                 0   0   0   0   0   2   2   0   0   2   0   0   0   0   0   0   2   2   2   2   2   2   2   0   2   0   2   2   2   0   2   0   0   0   2   0   2   0   2   0   2   0   0   2   2   0   2   2   2   0   2   2   0   2   0   0   0   2   2   2   2   0   2   0   2   2   2   0   0   0   0   0   2   0   0   2   0   2   2   2   2   2   2   0   2   0   2   2   2   2   2   0   0   0   2   2   2   0   2   0   2   2   0   0   0   0   2   2   0   0   0   2   0   0   2   0   0   0   2   2   2   2   2   0   0   2   2   0   2   0   0   0   2   2   0   0   0   2   0   2   0   0   0   2   2   0   0   2   0   2   0   2   2   2   0   0   2   2   2   0   2   0   0   0   0   2   0   2   2   0   0   2   0   2   2   2   2   2   0   2   0   2   0   0   2   2   0   0   0   0   2   0   0   0   0   0   2   2   0   2
 MK-6-9                 0   0   0   0   0   2   0   0   0   2   0   0   0   0   0   2   2   2   2   2   2   2   2   0   2   0   2   2   2   0   2   2   0   0   2   0   2   0   2   0   2   0   0   0   0   0   2   2   2   2   2   2   0   2   0   0   0   2   2   2   2   0   2   0   2   2   2   0   0   0   0   0   2   0   2   0   0   2   2   2   2   2   0   0   2   0   2   2   2   2   2   2   0   0   2   2   2   0   2   0   0   0   0   2   0   0   0   2   0   0   0   2   0   0   2   0   0   0   2   0   2   2   2   0   0   2   2   0   2   0   0   0   2   2   0   0   0   2   0   2   0   0   0   2   2   0   0   2   0   2   0   2   2   2   0   0   2   2   2   0   2   0   0   0   0   2   0   2   2   0   2   2   0   2   0   2   2   2   0   2   0   2   0   0   2   2   0   0   0   0   2   0   0   0   0   0   2   0   0   2
 MK-6-10                2   0   0   2   2   2   0   0   0   2   0   0   0   0   0   2   2   2   2   2   2   2   2   0   2   0   2   2   2   0   2   2   0   0   2   0   2   2   2   0   2   0   0   0   0   2   2   2   2   2   2   2   0   2   0   0   0   2   2   2   2   0   2   0   2   2   2   0   0   2   0   0   2   2   2   0   0   2   2   2   2   2   2   0   2   0   2   2   2   2   2   2   0   2   2   2   2   0   2   0   0   0   0   2   0   0   0   2   2   0   0   0   0   0   2   0   2   0   2   0   2   2   2   0   0   2   2   0   2   0   0   0   2   2   0   0   0   2   0   2   0   2   0   2   2   0   0   2   2   2   0   2   2   2   0   0   0   2   2   0   2   0   0   0   0   2   0   2   2   2   2   2   0   2   0   2   2   2   0   2   0   2   0   0   2   2   0   0   0   0   2   0   0   0   0   0   2   0   0   2
 MK-6-11                2   0   0   2   2   0   2   0   0   2   0   0   0   0   0   2   2   2   2   2   2   2   2   0   2   0   2   2   2   2   0   2   0   2   2   0   2   2   0   0   2   0   0   0   2   2   2   2   2   2   2   2   0   0   2   0   0   2   2   0   2   0   2   0   2   2   2   0   0   2   0   0   2   0   2   0   2   2   2   2   2   2   2   0   2   2   0   2   2   2   2   2   0   2   2   2   2   0   2   0   0   0   0   0   0   0   0   2   2   0   0   0   0   0   2   0   2   2   2   2   2   2   2   0   0   2   2   0   2   0   0   0   2   2   0   0   0   0   0   2   0   2   2   2   2   0   0   2   2   2   2   0   2   2   0   0   0   2   0   0   2   0   0   2   0   2   0   2   2   2   2   2   0   2   0   2   2   2   0   2   0   2   0   0   2   2   0   0   0   0   2   0   0   0   0   0   2   0   0   2
 MK-6-12                2   2   0   2   0   0   2   0   0   2   0   0   0   0   0   0   2   2   2   2   2   2   2   0   2   0   2   2   2   2   0   2   0   2   2   2   2   2   0   0   2   0   0   0   2   2   2   2   2   2   2   2   0   0   2   0   0   2   2   0   2   0   2   0   0   2   2   0   0   2   0   2   2   2   2   0   2   2   2   2   2   2   2   0   2   2   0   2   2   0   2   2   0   2   2   2   2   0   2   0   0   0   0   0   0   0   0   2   2   0   0   2   0   0   2   0   2   2   2   2   2   2   2   0   0   2   2   0   2   0   0   0   2   0   0   0   0   0   2   2   0   0   2   2   2   0   0   0   2   2   2   2   2   2   0   0   0   2   0   0   2   0   0   2   0   2   0   0   0   2   2   2   0   2   0   2   2   2   0   2   0   2   0   0   2   2   0   0   0   0   2   0   0   0   0   0   2   0   0   2
 MK-6-13                2   2   0   2   0   0   2   2   0   2   0   0   0   0   0   0   2   2   2   0   2   2   2   0   2   0   2   0   2   2   0   2   0   2   2   2   2   2   0   0   0   0   0   0   2   2   2   2   2   2   0   2   0   0   2   0   0   2   2   0   2   0   2   0   0   2   2   0   0   2   0   2   2   2   2   0   2   2   0   2   2   2   2   0   2   2   0   2   2   0   2   2   0   0   2   2   2   0   2   0   0   0   0   2   0   0   0   2   2   0   0   2   0   0   0   2   2   2   2   0   2   2   2   0   0   2   2   0   2   0   0   2   2   0   0   0   0   0   2   2   0   0   2   2   0   0   0   0   2   2   2   2   2   2   0   0   0   2   0   0   2   0   0   2   0   2   0   0   0   2   2   2   0   2   0   2   2   2   0   2   0   2   0   0   2   2   0   0   0   0   2   0   0   2   2   0   2   0   0   2
 MK-6-14                2   0   0   2   0   0   2   0   0   2   0   0   0   2   0   0   2   2   2   0   2   2   2   0   2   0   2   0   2   2   0   2   0   2   2   2   2   2   0   0   2   0   0   0   2   2   2   2   2   2   0   2   0   0   2   0   2   2   2   0   2   0   2   0   0   2   2   0   0   2   0   2   2   2   2   2   2   2   0   2   2   2   2   0   2   2   0   2   2   0   2   2   0   0   2   2   2   0   2   0   0   0   0   0   0   0   0   2   2   0   0   2   0   0   0   2   2   2   2   0   2   2   2   0   0   2   2   0   2   0   2   2   2   0   0   0   2   0   2   2   0   0   2   2   0   0   0   0   2   2   2   2   2   2   0   0   2   2   0   0   2   0   0   2   0   2   0   0   0   2   2   2   0   2   0   2   2   2   0   2   0   2   0   0   2   2   0   2   0   0   2   0   0   2   2   0   2   2   0   2
 MK-6-15                2   0   0   2   0   0   2   0   0   2   0   0   0   2   0   0   2   2   2   0   2   2   2   2   2   0   2   0   2   2   0   2   2   2   2   2   0   2   0   0   0   0   0   0   2   2   2   2   2   2   0   0   0   0   2   0   2   2   2   0   2   0   2   0   0   2   2   0   0   2   0   2   2   2   2   2   2   2   0   2   2   2   2   0   2   2   0   2   2   0   2   2   0   0   0   0   2   0   2   0   0   0   0   0   0   0   2   2   0   0   0   2   0   0   2   2   2   2   2   0   0   2   0   0   0   2   2   0   0   0   2   2   2   0   0   0   2   0   2   2   0   0   2   2   2   0   0   0   2   2   2   2   2   2   0   0   2   2   0   0   2   0   0   2   0   2   0   0   0   2   2   2   0   2   0   0   2   2   0   2   0   0   2   0   2   2   0   2   0   0   2   0   0   2   2   0   2   2   0   0
 MK-6-16                2   0   0   2   0   0   2   0   0   2   0   0   0   2   0   0   2   2   2   0   2   2   2   2   2   0   0   0   2   2   0   2   2   2   0   2   0   2   0   0   0   0   0   0   2   2   2   2   2   2   0   0   0   2   2   0   2   2   2   0   2   0   2   0   0   2   2   0   0   2   2   2   2   2   2   2   2   2   0   2   2   2   2   0   2   2   0   2   2   0   2   2   0   0   0   2   2   0   2   0   0   0   0   0   0   0   2   2   0   0   0   2   0   0   2   2   2   2   2   0   0   0   0   0   2   2   2   0   0   0   2   2   2   0   0   0   2   0   0   2   0   0   2   2   2   2   0   0   2   2   2   2   0   2   0   0   2   2   0   0   2   0   0   2   0   2   0   2   0   2   2   2   2   2   0   0   2   2   0   2   0   0   2   0   2   2   0   2   0   0   2   0   0   2   2   0   2   2   0   0
 
!****************************************** Phenotypic Data **********************************************************
!-100.0 is resevred for missing phenotype
SimulatedTrait1        16.4268   15.9891   14.3236   14.4904   13.0578   15.7775   15.6594   14.0792   15.4337   14.5524   15.0104   15.3577   16.3925   13.7747   13.8965   14.2404   13.1922   16.1932   15.1086   15.5828   16.5633   16.2626   17.4252   14.3927   14.1473   15.3170   13.8574   15.1366   15.1644   15.2272   17.5940   13.8306   14.3448   14.9961   16.3626   16.9177   14.7663   15.7832   16.3637   13.8444   14.9042   16.1524   15.7874   15.2632   18.0174   15.3765   15.9203   12.9287   15.6351   14.6983   14.7579   17.4540   14.7740   16.4460   16.5953   16.5346   15.2078   15.4466   14.6294   13.8124   13.1551   16.5809   14.7342   14.1953   14.6510   14.5884   14.9475   13.1944   15.0273   14.4876   16.2903   14.8482   15.9800   14.2056   16.0764   17.0604   13.3640   13.9415   14.7804   15.3821   12.6744   15.1410   15.8476   13.9061   16.5694   12.2797   13.9492   15.3841   15.8274   14.9454   14.2568   14.3653   15.0076   15.2477   16.0033   15.1086   16.1392   15.8251   16.9057   13.6619   15.7611   16.5981   17.0639   14.3838   13.5934   13.9306   14.8200   14.5969   14.6464   17.3633   16.3772   16.5094   14.9161   15.5664   14.0098   14.5185   15.6480   13.4495   13.6990   14.8117   13.7892   16.2950   14.0976   13.8232   15.7343   13.8301   13.3912   13.2652   15.2098   16.1840   16.9224   16.9975   17.2423   15.0911   13.2859   13.1830   12.4361   14.4833   15.6680   13.7833   16.0351   13.5159   14.7321   13.7353   16.9124   15.0852   13.1305   15.1338   16.4565   15.3073   13.6044   14.8202   15.9804   16.0744   14.4375   15.6339   15.3148   14.6590   13.9712   16.0149   14.8763   15.8345   15.0039   15.7497   13.0018   15.3010   12.8539   14.4666   14.8443   13.0303   15.6629   14.7616   14.0250   15.1655   17.1933   17.0033   16.5483   13.4796   18.1790   15.0214   14.3029   14.3440   16.3524   13.6639   14.5690   14.5346   14.2295   13.9817   17.6170   15.4571   14.1743   14.8774   17.4529   14.9914   15.8958   14.7106   15.1977   14.8856   15.8120   13.5591
SimulatedTrait2        10.2089   10.7028    9.8199   10.7743    9.3058    8.8299    9.9559   11.2618    8.9318   10.8854    9.2124   10.5816    9.3279   10.0848   11.4212   10.4801   10.4481    9.8561    9.5971    9.1899   10.6078    9.7196   10.2887   10.2015   10.7266    9.2967   10.8010    9.6011    8.9888    8.9760    9.9086   10.9499   10.1634   10.7795    9.6317    9.0942   10.2090    9.8104   10.2161   10.1036    9.5708    9.2759    9.7250    9.5763    9.7195    9.8601    9.5053   11.1685   10.4449   11.0573    8.9234   10.0163    9.0378    9.4982    9.1553    9.7271   10.6741   10.4712   10.7408    9.4946   10.9304    9.7365    9.1550   10.5046   10.6007   10.5394   10.6823   10.5698    9.4652    9.2995   10.3607   10.2431   10.0538   10.2556    9.3520    9.5805    9.5199    9.2930   10.7253   10.1054    9.6874    9.1145    8.6381   10.2445   10.0837    9.9304    9.9989   10.5764    8.9783    9.4885   11.1990    9.9921   10.7145   10.8096    9.4406   10.4159    9.8213    8.4867    9.1706   10.9966    9.5649   10.0873    9.2567   10.5007    8.6584   10.3579    9.3240   10.1091    9.5575    8.7383    9.3237    8.9353    9.1547    9.7860   10.6782   11.0780    9.7779   10.6980   10.7277    8.8622   10.5925    9.4409    9.0160   10.0094    9.5376   10.4162   10.9778   10.4182   10.2162    9.8602    8.8227    9.9104    9.7077   10.3303   10.6595   10.5823    9.9035   10.2784    9.0664    9.1775    9.3605   10.4509   10.5923   10.4314    9.6032   10.3964   10.5205   10.4537   10.1000   10.0053   10.9265   10.0484    9.6921    9.4656   10.7346    9.0747    9.1058   10.0675   11.0662    9.7992    9.6819   10.4795    9.4939    9.2502   10.1886    9.8664    9.9005   10.5173    9.5909   11.1132    9.6955    9.7379   11.4163    9.9798   10.1975    9.9805    8.7226   10.0739    9.3304    9.2341    9.5937   10.7094   10.0911   11.3130   11.5012    9.6634   11.4775    9.9778    9.0860    9.3605    9.6175   10.6367    8.2585    9.8665   10.4800   11.0931   11.0895    9.3152    9.9806   10.4508
 
