# Supplementary material for: Inclusive Composite Interval Mapping of QTL by Environment Interactions in Biparental Populations
Source: PLoS One. 2015 Jul 10;10(7):e0132414. doi: 10.1371/journal.pone.0132414 (PMC4498613; doi:10.1371/journal.pone.0132414)
Supplement: S5 File — (ZIP) [file pone.0132414.s005.zip › H=0.5/L1/run_00069.met]

!**********************Note: lines staring with "!" are remarks and will be ignored in the program********************
!*********************************General Information**********************************
!Assuming F1 = P1 x P2, populations available in QTL IciMapping are: 
!  1, P1BC1F1 = P1 x F1, the first backcrossing where P1 is used as the recurrent parent;
!  2, P2BC1F1 = P2 x F1, the first backcrossing where P2 is used as the recurrent parent;
!  3, F1DH, F1-derived doubled haploids; 
!  4, RIL or F1RIL, recombination inbred lines through the repeated selfing of F1;
!  5, P1BC1RIL, recombination inbred lines through the repeated selfing of P1BC1F1;
!  6, P2BC1RIL, recombination inbred lines through the repeated selfing of P2BC1F1;
!  7, F2, the selfing generation of F1;
!  8, F3, the selfing generation of F2;
!  9, P1BC2F1, the second backcrossing where P1 is used as the recurrent parent; 
! 10, P2BC2F1, the second backcrossing where P2 is used as the recurrent parent;
! 11, P1BC2RIL, recombination inred lines through the repeated selfing of P1BC2F1; 
! 12, P2BC2RIL, recombination inred lines through the repeated selfing of P2BC2F1; 
! 13, P1BC1F2, the selfing generation of P1BC1F1; 
! 14, P2BC1F2, the selfing generation of P2BC1F1; 
! 15, P1BC2F2, the selfing generation of P1BC2F1; 
! 16, P2BC2F2, the selfing generation of P2BC2F1; 
! 17, P1BC1DH, P1BC1F1-derived doubled haploids; 
! 18, P2BC1DH, P2BC1F1-derived doubled haploids; 
! 19, P1BC2DH, P1BC2F1-derived doubled haploids; 
! 20, P2BC2DH, P2BC2F1-derived doubled haploids; 
   3      !Mapping Population (see remarks above)
   2      !Mapping Function (1 for Kosambi; 2 for Haldane; 3 for Morgan)
   2      !Marker Space Type (1 for intervals; 2 for positions)
   1      !Marker Space Unit(1 for centiMorgans; 2 for Morgan)
   6      !Number of Chromosomes (or Linkage Groups)
 200      !Size of the mapping population
   2      !Number of environments
 
!***************************************** Chromosomes and Linkage Maps **********************************************
!Chromosome                 NumMarkers
-CH1                        16
-CH2                        16
-CH3                        16
-CH4                        16
-CH5                        16
-CH6                        16
!Linkage map (Marker name followed by position or the interval length)
 MK-1-1                1     0.000
 MK-1-2                1    10.000
 MK-1-3                1    20.000
 MK-1-4                1    30.000
 MK-1-5                1    40.000
 MK-1-6                1    50.000
 MK-1-7                1    60.000
 MK-1-8                1    70.000
 MK-1-9                1    80.000
 MK-1-10               1    90.000
 MK-1-11               1   100.000
 MK-1-12               1   110.000
 MK-1-13               1   120.000
 MK-1-14               1   130.000
 MK-1-15               1   140.000
 MK-1-16               1   150.000
 MK-2-1                2     0.000
 MK-2-2                2    10.000
 MK-2-3                2    20.000
 MK-2-4                2    30.000
 MK-2-5                2    40.000
 MK-2-6                2    50.000
 MK-2-7                2    60.000
 MK-2-8                2    70.000
 MK-2-9                2    80.000
 MK-2-10               2    90.000
 MK-2-11               2   100.000
 MK-2-12               2   110.000
 MK-2-13               2   120.000
 MK-2-14               2   130.000
 MK-2-15               2   140.000
 MK-2-16               2   150.000
 MK-3-1                3     0.000
 MK-3-2                3    10.000
 MK-3-3                3    20.000
 MK-3-4                3    30.000
 MK-3-5                3    40.000
 MK-3-6                3    50.000
 MK-3-7                3    60.000
 MK-3-8                3    70.000
 MK-3-9                3    80.000
 MK-3-10               3    90.000
 MK-3-11               3   100.000
 MK-3-12               3   110.000
 MK-3-13               3   120.000
 MK-3-14               3   130.000
 MK-3-15               3   140.000
 MK-3-16               3   150.000
 MK-4-1                4     0.000
 MK-4-2                4    10.000
 MK-4-3                4    20.000
 MK-4-4                4    30.000
 MK-4-5                4    40.000
 MK-4-6                4    50.000
 MK-4-7                4    60.000
 MK-4-8                4    70.000
 MK-4-9                4    80.000
 MK-4-10               4    90.000
 MK-4-11               4   100.000
 MK-4-12               4   110.000
 MK-4-13               4   120.000
 MK-4-14               4   130.000
 MK-4-15               4   140.000
 MK-4-16               4   150.000
 MK-5-1                5     0.000
 MK-5-2                5    10.000
 MK-5-3                5    20.000
 MK-5-4                5    30.000
 MK-5-5                5    40.000
 MK-5-6                5    50.000
 MK-5-7                5    60.000
 MK-5-8                5    70.000
 MK-5-9                5    80.000
 MK-5-10               5    90.000
 MK-5-11               5   100.000
 MK-5-12               5   110.000
 MK-5-13               5   120.000
 MK-5-14               5   130.000
 MK-5-15               5   140.000
 MK-5-16               5   150.000
 MK-6-1                6     0.000
 MK-6-2                6    10.000
 MK-6-3                6    20.000
 MK-6-4                6    30.000
 MK-6-5                6    40.000
 MK-6-6                6    50.000
 MK-6-7                6    60.000
 MK-6-8                6    70.000
 MK-6-9                6    80.000
 MK-6-10               6    90.000
 MK-6-11               6   100.000
 MK-6-12               6   110.000
 MK-6-13               6   120.000
 MK-6-14               6   130.000
 MK-6-15               6   140.000
 MK-6-16               6   150.000
!*********************************** Marker Types ********************************************************************
!Co-dominant marker: When heterozygote F1 is present, P1 is coded as 2, F1 is coded as 1, and P2 is coded as 0; Otherwise, P1 is coded as 2, and P2 is coded as 0. 
!Dominant marker: When heterozygote F1 is present, P1 and F1 are coded as 12, and P2 is coded as 0; Otherwise, P1 is coded as 2, and P2 is coded as 0.  
!Recessive markers: When heterozygote F1 is present, P1 is coded as 2, and F1 and P2 are coded as 10; Otherwise, P1 is coded as 2, and P2 is coded as 0. 
!Missing marker is coded as -1. 
 MK-1-1                 0   0   2   0   2   0   2   2   2   2   0   0   2   0   0   2   2   2   0   0   2   0   2   2   0   2   0   0   2   2   2   2   2   0   0   0   0   0   0   0   2   2   0   0   0   0   0   0   2   2   0   0   0   0   0   2   2   0   0   2   2   0   0   2   2   0   0   0   2   2   0   0   2   2   2   2   2   0   0   2   0   2   0   0   2   0   2   2   0   0   2   0   0   2   2   2   2   2   2   0   2   2   0   2   0   0   2   0   0   0   2   0   0   2   0   2   2   2   0   2   0   2   2   2   0   0   0   0   0   0   2   2   2   0   2   2   0   0   2   0   2   2   2   2   0   2   2   2   0   0   0   2   2   0   0   0   2   2   2   0   2   2   0   0   2   0   2   2   0   0   0   2   2   0   2   0   0   2   2   2   2   2   2   0   0   0   2   2   0   2   0   2   0   2   0   2   0   0   0   2
 MK-1-2                 0   0   2   0   2   0   2   0   0   2   2   0   2   0   0   2   2   2   0   0   2   0   2   2   0   2   0   0   2   2   2   2   2   0   2   0   0   0   0   0   2   2   0   0   2   0   0   0   0   2   0   2   0   0   0   2   2   0   0   2   2   0   0   2   2   0   0   0   2   0   0   0   0   2   2   2   2   0   0   2   0   2   0   0   2   0   2   2   0   0   2   0   0   2   2   2   0   2   2   0   2   2   2   2   0   0   2   0   2   0   2   2   0   0   0   2   2   2   0   2   0   2   2   2   0   0   2   2   0   0   2   2   2   0   2   2   0   0   0   0   2   2   2   2   0   2   2   2   0   2   0   0   2   2   0   0   2   2   2   0   2   2   0   2   2   0   2   2   0   0   0   2   2   0   0   0   2   2   2   2   2   2   2   0   0   0   2   2   0   2   0   2   0   2   0   2   2   0   0   2
 MK-1-3                 0   0   2   0   2   0   0   0   0   2   2   0   2   0   0   2   2   2   0   0   2   0   2   2   0   2   0   0   2   2   2   2   2   2   2   0   0   0   2   0   2   2   0   0   2   2   0   0   0   2   0   2   0   0   0   2   2   0   0   2   2   0   0   2   2   0   0   0   2   0   0   0   0   2   2   2   2   2   2   2   0   2   0   0   2   0   2   2   0   0   2   0   0   2   2   2   0   2   2   0   2   2   2   2   0   0   2   2   2   0   2   2   0   0   0   0   2   2   0   2   0   2   2   0   0   0   2   2   0   0   2   2   2   0   2   2   0   0   0   0   2   2   2   2   0   2   2   2   0   2   0   0   2   2   0   0   2   2   2   0   2   2   0   2   2   0   2   2   0   0   0   2   2   0   0   0   2   2   2   2   0   2   2   0   0   0   2   2   0   2   0   2   0   2   0   2   2   0   0   2
 MK-1-4                 0   0   2   0   0   2   0   2   2   0   0   0   2   0   0   2   2   2   0   0   2   0   0   2   0   2   0   0   2   2   2   2   2   2   2   0   0   0   0   0   2   2   0   0   2   0   2   0   0   0   0   2   2   0   0   2   2   0   0   0   2   0   2   2   2   0   0   0   2   2   0   0   0   0   2   2   2   2   2   2   0   2   0   0   2   0   0   2   0   0   2   0   2   2   2   2   0   2   2   2   2   2   2   2   0   0   2   2   2   0   2   2   0   0   0   0   2   2   0   2   0   2   2   0   0   0   2   0   0   0   2   2   2   0   2   2   0   0   0   0   2   2   2   2   0   2   2   0   0   2   0   0   2   0   0   0   2   2   0   2   2   2   0   2   2   0   2   2   0   0   0   2   2   0   0   0   2   2   2   2   0   2   2   0   0   0   2   2   0   2   0   2   0   2   0   2   2   0   0   2
 MK-1-5                 0   0   2   0   0   2   0   2   2   0   0   0   2   2   0   2   2   2   0   0   2   0   0   2   0   2   0   0   2   2   2   0   2   2   2   0   2   2   0   0   2   2   0   0   2   0   2   2   0   2   2   2   0   0   0   2   2   0   0   0   2   2   2   2   2   0   0   0   2   2   0   0   0   0   2   0   2   2   2   2   0   2   0   0   2   0   0   2   0   0   2   0   2   2   2   0   0   0   2   2   2   2   2   2   0   2   2   2   2   0   2   2   0   0   0   0   2   2   0   2   0   2   2   0   0   0   2   0   0   0   2   2   2   0   2   2   0   0   0   0   2   2   2   2   0   2   0   0   0   2   0   0   0   0   0   0   2   2   0   2   2   2   0   2   2   0   2   2   0   0   0   2   2   0   0   0   2   2   2   2   0   2   2   0   0   0   2   2   0   2   0   2   0   2   0   2   0   0   0   2
 MK-1-6                 0   0   0   0   0   2   2   2   2   0   0   2   2   2   0   2   2   2   0   0   2   0   0   2   0   2   0   0   2   2   2   0   2   2   2   0   2   2   0   0   2   2   0   0   2   0   2   2   0   2   2   2   0   0   0   2   2   0   0   0   2   2   2   2   2   0   0   0   2   2   0   2   0   0   2   0   2   2   2   0   2   2   0   0   2   0   0   2   0   0   2   0   2   2   2   0   0   0   2   0   2   0   2   2   0   2   2   2   2   2   2   2   0   0   0   0   2   0   2   0   0   2   2   2   0   0   2   0   0   0   2   2   2   0   2   2   2   0   0   0   2   2   2   2   0   2   0   0   0   2   2   0   0   0   0   0   2   2   0   2   2   2   0   0   2   0   2   2   0   0   0   2   2   0   0   0   2   2   2   2   0   2   2   0   0   0   2   2   0   2   0   2   2   2   0   2   0   0   0   2
 MK-1-7                 0   0   0   0   0   0   2   0   2   0   0   2   0   2   0   2   2   2   0   0   2   0   0   2   0   2   2   2   0   2   2   0   2   2   2   0   2   2   0   0   2   2   0   0   2   0   2   2   2   2   2   2   0   0   0   2   2   2   0   0   2   2   2   2   2   0   0   0   2   2   0   0   0   0   2   0   2   2   2   2   2   2   0   0   2   2   0   2   0   0   2   0   2   2   2   0   0   2   2   0   2   0   2   2   0   2   2   0   2   2   2   2   0   0   0   0   2   0   2   0   0   2   2   2   0   0   2   0   0   0   2   2   2   0   0   2   2   0   0   0   2   2   2   2   0   2   0   0   0   2   0   0   0   0   2   0   2   2   0   2   2   2   0   0   2   0   2   2   0   0   0   2   0   2   0   0   2   2   2   2   0   2   0   0   0   0   2   2   0   2   0   2   2   2   0   2   0   2   0   2
 MK-1-8                 0   0   2   0   0   0   2   0   2   0   0   2   0   2   0   2   2   2   0   0   2   0   2   2   0   2   0   2   0   2   2   0   2   2   2   0   2   2   0   0   0   2   0   0   2   0   0   2   2   0   2   2   0   0   0   2   2   2   0   0   0   2   2   2   2   0   0   0   2   2   0   0   0   0   2   0   2   2   2   2   2   2   0   0   2   2   0   2   0   0   2   0   2   2   0   0   0   0   2   0   2   0   2   2   0   2   2   0   2   2   2   0   0   0   0   0   2   0   2   0   0   2   2   2   2   2   2   0   0   0   2   2   2   0   0   0   2   0   0   0   2   2   0   0   0   0   0   0   0   2   0   0   0   0   2   0   2   2   0   2   2   2   0   0   2   0   2   2   0   0   0   2   0   2   0   2   2   2   2   2   0   2   2   0   0   0   2   2   0   2   0   2   2   2   2   2   0   2   0   2
 MK-1-9                 0   0   2   0   0   0   2   0   2   0   0   2   0   2   0   2   2   2   0   0   2   0   2   0   0   2   0   2   0   2   0   0   2   2   2   0   0   2   0   2   0   0   2   0   2   0   0   2   2   0   0   2   2   0   0   2   2   2   0   0   0   2   2   2   2   0   0   0   2   2   0   0   0   0   2   0   2   2   2   2   2   2   0   0   2   2   0   2   0   0   2   0   2   2   0   0   0   2   2   0   2   0   2   2   0   2   2   0   2   2   2   0   0   0   0   0   2   0   2   0   0   2   2   2   2   2   0   0   0   0   2   2   2   0   0   0   2   0   0   0   2   2   2   0   2   0   0   0   0   2   0   0   0   0   0   0   2   2   0   2   2   2   0   0   2   0   2   2   0   0   0   2   0   2   0   2   2   2   2   2   0   2   2   0   0   0   0   2   0   0   0   2   2   2   2   2   0   2   0   2
 MK-1-10                2   0   2   0   0   0   2   0   2   0   0   2   0   2   2   0   2   2   0   0   2   2   2   0   0   2   0   2   2   2   0   0   2   2   2   2   0   0   0   2   0   0   2   0   2   0   2   2   2   0   0   2   2   0   0   2   2   0   0   0   0   2   0   2   2   0   0   0   2   2   0   0   0   0   2   0   2   2   2   0   2   2   0   0   2   2   0   2   2   0   2   0   2   2   0   0   0   2   2   0   2   0   2   2   2   2   2   0   2   2   2   0   0   0   0   0   2   0   2   0   0   2   2   2   2   2   0   2   2   0   2   0   2   0   0   0   2   0   0   2   2   2   2   0   2   0   0   0   0   2   0   0   0   2   0   0   2   2   0   2   2   2   0   0   2   0   2   2   0   0   0   2   0   2   0   2   0   2   2   2   0   2   2   0   0   0   0   2   0   0   2   0   2   2   2   2   0   2   0   2
 MK-1-11                2   0   2   0   2   2   2   0   2   0   0   2   0   2   0   0   0   2   0   0   0   0   2   2   0   2   0   2   2   2   2   2   2   2   2   2   0   0   0   2   0   0   2   0   0   0   2   2   2   0   0   2   2   0   0   2   2   0   0   0   2   2   0   2   2   0   0   2   2   2   2   0   0   0   2   0   2   0   0   0   2   2   0   0   2   2   0   2   2   0   2   0   2   2   0   0   0   2   2   2   2   2   0   2   2   2   2   0   2   2   2   0   0   0   2   0   2   2   2   0   0   2   2   0   2   2   0   2   2   0   2   0   2   0   0   0   2   0   0   2   2   2   2   0   2   2   0   2   0   2   0   0   2   2   0   0   2   2   0   2   2   2   0   0   2   0   0   2   0   0   0   2   0   2   0   2   2   2   2   2   0   2   2   0   0   0   0   2   0   0   2   0   2   2   2   2   0   2   0   2
 MK-1-12                2   0   2   0   2   2   0   0   2   0   0   2   0   2   0   0   0   2   0   0   0   0   2   2   0   2   0   2   2   2   2   2   2   2   2   2   0   0   0   2   0   0   2   0   0   0   2   2   2   0   0   0   2   0   0   2   2   0   0   0   2   2   0   2   2   0   0   2   2   2   2   2   0   0   2   0   0   0   0   0   2   0   0   0   2   2   0   0   2   0   2   0   2   2   0   0   0   2   2   2   2   2   2   2   2   2   2   0   2   2   2   0   0   0   2   0   2   2   2   0   0   2   2   0   2   2   0   2   2   0   2   0   2   0   0   0   2   0   0   2   2   2   2   0   2   2   0   2   0   2   0   0   2   2   0   0   2   2   0   2   2   2   0   0   2   2   0   2   0   0   0   2   0   2   0   2   2   2   2   2   0   2   2   0   0   0   0   2   0   0   2   0   2   2   2   2   0   2   0   2
 MK-1-13                2   0   2   0   2   2   0   0   0   2   0   2   0   2   0   0   0   2   0   0   0   2   2   2   0   2   0   2   2   2   2   2   2   2   2   2   0   0   0   2   0   0   2   0   0   0   2   2   0   0   0   0   2   0   0   2   2   0   0   0   2   2   0   2   0   0   0   2   2   2   2   2   0   0   2   0   0   0   0   0   2   0   2   0   2   2   0   0   2   0   2   0   0   2   0   0   0   2   0   2   2   2   2   0   2   0   2   0   2   0   2   0   0   0   2   0   2   2   2   0   2   2   2   0   2   2   0   2   2   0   2   0   2   0   0   0   2   2   0   0   2   2   2   0   2   2   0   2   0   2   0   0   2   2   0   0   2   2   0   0   2   2   0   0   2   2   0   2   0   0   0   2   2   2   0   2   2   0   2   2   0   2   2   0   0   0   0   2   2   0   2   0   2   2   2   2   0   2   0   0
 MK-1-14                2   0   2   0   2   2   0   0   0   2   0   2   0   2   0   2   0   2   0   0   0   2   2   2   0   2   0   0   0   2   2   2   2   2   2   2   0   0   0   2   0   0   2   0   0   0   2   2   0   0   0   0   2   0   0   0   2   0   2   0   2   2   0   2   0   0   0   0   2   2   2   2   0   0   2   0   0   0   0   2   2   0   0   0   2   2   0   0   2   0   2   0   2   2   0   0   2   2   0   0   2   2   2   0   2   0   2   0   0   0   2   0   2   0   2   0   2   2   2   0   2   2   2   2   0   2   0   2   2   0   2   0   2   0   0   2   2   2   0   0   2   0   2   0   2   2   0   2   0   2   0   2   2   2   0   0   2   2   0   0   2   2   0   0   0   2   0   2   0   2   0   2   0   2   0   2   2   2   2   2   0   2   0   0   0   0   0   0   2   0   2   0   2   2   2   0   2   2   0   0
 MK-1-15                2   0   2   0   2   2   0   0   0   2   0   2   0   2   0   0   2   2   0   0   0   2   2   2   0   2   0   0   0   2   2   2   2   2   2   2   0   2   0   0   0   0   2   0   0   0   2   2   0   0   0   0   0   0   2   0   2   0   2   2   0   2   0   2   0   0   0   0   2   2   2   2   0   0   2   0   0   0   0   2   2   0   0   0   2   2   0   2   2   0   2   0   2   2   0   0   2   2   0   0   0   2   2   0   2   0   2   0   0   0   2   0   2   0   0   0   2   2   2   0   2   2   2   2   0   2   0   2   2   0   2   0   2   0   2   2   2   2   0   0   0   0   0   0   2   2   0   2   0   2   0   2   2   2   0   0   2   2   0   0   2   2   0   0   0   2   0   2   0   2   0   2   0   2   2   2   2   2   2   2   0   2   0   0   0   0   2   0   0   0   2   0   2   2   2   0   2   2   0   0
 MK-1-16                2   0   2   0   2   2   0   2   0   2   0   2   0   2   0   0   2   2   0   0   0   0   2   2   0   2   0   0   0   2   2   2   2   2   2   2   0   2   0   2   2   0   2   0   0   0   0   2   0   0   0   2   0   0   2   2   2   0   2   2   0   0   0   2   0   0   0   0   0   2   2   0   0   0   2   2   0   0   0   2   2   0   2   0   2   2   2   2   2   0   2   0   2   2   0   0   2   2   0   0   0   2   2   0   2   0   2   0   0   0   2   2   2   0   0   2   2   2   2   0   0   2   2   2   0   2   0   2   2   0   2   0   2   0   2   0   2   2   0   0   0   0   0   2   2   0   0   2   0   2   0   2   2   2   0   0   2   2   0   0   2   2   0   0   0   2   0   2   0   2   0   2   0   2   2   2   2   2   2   2   0   2   0   0   0   0   2   0   0   0   2   0   2   2   2   0   2   2   0   0
 MK-2-1                 2   2   2   0   2   2   0   0   0   0   2   0   0   0   2   0   2   2   0   0   2   0   0   2   0   2   2   0   0   0   0   0   0   2   0   2   0   2   2   2   2   2   0   0   0   2   0   2   2   0   2   2   2   0   0   2   0   0   2   0   0   2   0   0   2   0   0   0   2   0   0   0   0   2   2   2   2   0   2   0   0   2   2   0   0   0   2   2   0   0   2   2   0   0   0   2   0   0   2   0   2   2   2   2   2   2   2   2   0   2   0   0   0   0   2   0   0   2   2   0   0   2   2   0   0   2   2   0   2   2   2   0   0   0   2   2   2   2   0   2   2   2   2   2   0   0   2   0   2   2   0   2   2   0   2   0   0   2   0   0   0   0   0   0   0   2   2   2   0   2   0   0   0   2   2   2   0   0   2   0   0   0   2   0   2   0   0   0   2   2   0   0   2   0   0   2   2   2   2   0
 MK-2-2                 2   2   2   0   0   2   0   0   0   0   2   0   2   0   2   0   2   2   0   0   2   2   0   2   0   2   2   0   0   0   2   0   2   2   0   2   0   2   2   0   0   0   0   0   0   2   0   2   2   0   0   2   2   0   0   0   0   0   2   0   0   2   0   0   2   0   0   0   2   0   0   0   0   2   2   2   2   0   2   0   0   2   2   0   2   0   2   2   0   0   2   2   0   0   0   2   0   0   2   0   2   2   0   2   2   2   2   2   0   2   0   0   0   0   2   0   0   2   2   0   2   2   2   0   2   0   2   0   2   2   2   0   0   0   0   0   2   2   0   2   2   0   2   2   0   0   2   0   0   2   0   2   2   0   2   0   0   2   0   0   0   0   0   0   0   2   2   2   0   2   2   0   0   2   2   2   0   0   2   0   0   0   2   0   2   0   0   0   2   2   0   0   2   0   0   2   2   2   2   0
 MK-2-3                 2   2   2   0   0   2   0   2   0   0   2   0   0   0   2   0   2   2   0   0   2   2   0   2   0   2   2   0   0   0   2   0   2   2   0   2   0   2   2   0   0   0   2   0   0   2   0   2   2   0   0   2   0   0   0   2   0   2   2   0   2   2   2   0   2   0   0   2   2   0   0   0   0   2   2   0   0   0   2   0   0   2   2   0   2   0   2   2   0   2   2   2   0   0   0   2   0   0   2   0   2   2   0   2   2   2   0   2   0   2   0   0   2   0   2   0   0   2   2   0   2   0   2   0   2   0   2   0   2   0   2   0   0   0   0   0   2   2   0   2   2   0   2   2   0   0   0   0   0   2   0   2   2   0   2   0   0   2   0   0   0   0   0   0   0   2   2   2   0   2   0   0   0   0   2   2   0   0   0   0   0   0   2   0   2   0   0   0   2   2   0   0   2   0   0   2   2   2   2   0
 MK-2-4                 2   2   2   0   0   2   0   2   0   2   2   0   0   0   2   0   0   2   0   0   2   2   0   2   0   2   2   0   0   0   2   0   2   2   0   2   0   2   2   0   0   0   2   0   0   2   0   2   2   0   0   2   0   2   0   2   0   2   2   0   2   2   2   0   2   0   0   2   2   0   0   0   0   2   0   0   0   0   2   2   0   2   2   0   2   0   2   2   0   2   2   2   0   0   0   2   0   0   2   0   2   2   0   2   2   2   0   2   0   2   0   0   2   0   2   0   0   2   2   2   2   2   2   0   2   0   2   0   0   0   2   0   0   0   0   0   2   2   0   0   2   2   2   2   0   2   0   0   0   2   2   2   2   0   2   0   0   2   0   0   0   0   0   0   0   2   2   2   0   2   0   0   0   0   2   2   0   0   0   0   2   0   2   0   2   0   2   0   2   0   0   2   2   0   0   2   2   2   2   0
 MK-2-5                 2   2   2   2   0   2   0   2   0   0   2   0   0   0   2   0   0   2   0   0   2   2   0   2   0   2   2   0   0   0   2   0   2   0   0   2   0   2   2   0   0   0   2   0   0   2   0   2   2   0   0   2   0   2   0   2   0   2   2   0   2   2   2   0   2   2   2   2   2   0   0   0   0   2   0   0   0   0   2   2   0   2   2   0   0   0   2   2   0   2   2   2   0   0   0   2   0   0   2   0   0   2   0   2   2   2   0   2   0   2   0   0   2   2   2   0   0   2   2   2   0   2   2   0   2   0   2   0   0   0   2   0   0   2   0   0   2   2   0   0   2   2   2   2   0   2   0   2   0   2   2   2   2   0   2   0   0   2   0   0   2   0   0   0   0   2   2   0   2   0   0   0   2   0   2   2   0   0   0   0   2   0   2   0   2   0   2   0   2   0   0   2   2   0   0   2   2   0   2   0
 MK-2-6                 2   2   0   0   0   2   0   2   0   0   2   0   0   0   2   2   0   2   0   0   2   2   0   2   0   2   0   0   0   0   2   0   2   0   0   2   0   2   2   0   0   0   0   0   0   2   0   2   2   0   0   2   0   2   0   2   0   2   2   0   2   2   2   0   2   2   2   2   2   0   0   0   0   2   0   0   0   0   2   2   0   0   2   0   0   0   2   2   0   2   2   2   2   0   0   2   0   0   2   0   0   2   0   2   2   2   0   0   0   2   0   0   2   0   2   0   0   2   2   0   0   2   2   0   2   0   2   0   0   0   2   0   0   2   2   0   0   2   2   0   2   2   2   0   0   2   0   2   0   2   0   2   2   0   2   0   0   0   0   0   2   0   0   0   0   2   2   0   0   0   0   0   2   0   2   2   0   0   0   0   2   0   2   0   2   0   0   0   2   0   0   2   2   0   0   2   2   0   2   0
 MK-2-7                 2   2   0   0   0   2   0   2   0   0   2   0   0   0   2   2   0   2   0   0   2   2   0   2   2   2   0   0   0   0   2   2   2   0   2   2   0   0   2   2   0   0   0   0   0   2   0   2   2   0   0   2   0   2   0   2   0   2   2   0   2   2   2   0   2   2   2   0   2   0   0   0   0   2   0   0   0   0   2   2   0   0   0   2   2   0   2   2   2   2   2   2   2   2   0   2   0   0   2   0   0   2   0   2   2   2   0   0   0   2   0   0   2   0   0   0   0   2   2   0   0   2   2   0   2   0   0   0   0   0   2   0   0   2   2   0   0   2   2   0   2   2   2   0   0   2   0   0   0   2   0   2   2   0   2   0   0   2   0   0   2   0   0   0   0   2   2   0   0   0   0   0   2   0   2   2   0   0   0   2   2   0   2   0   2   0   0   2   0   0   0   2   2   0   0   2   2   0   2   0
 MK-2-8                 2   0   0   0   0   2   0   2   0   0   2   2   0   0   2   0   0   2   0   0   2   2   0   2   2   2   0   0   0   0   2   2   2   0   2   2   0   0   2   2   0   0   0   0   0   2   0   2   0   0   0   2   0   2   0   2   0   2   2   0   2   2   2   0   2   2   2   0   2   0   0   0   0   2   0   0   0   0   2   2   2   0   0   2   2   0   2   2   2   2   2   2   2   2   0   2   2   2   2   0   0   2   0   2   2   2   0   0   0   2   0   0   0   0   0   2   0   2   2   0   0   2   2   0   2   2   0   0   0   0   2   0   2   2   2   0   0   2   2   0   2   2   2   0   2   2   0   0   0   2   0   2   2   2   2   0   0   0   0   0   2   2   0   0   0   2   2   0   0   2   0   0   2   0   2   0   2   0   2   2   0   0   2   0   2   0   0   2   0   0   2   2   2   0   2   2   2   0   2   2
 MK-2-9                 2   0   0   0   0   2   0   2   0   0   2   2   0   0   2   0   0   2   2   0   2   2   0   2   2   2   0   0   0   0   2   2   2   0   2   2   0   0   2   2   0   0   0   0   2   2   0   2   0   0   0   2   0   2   0   2   0   2   2   0   2   2   2   0   2   2   2   0   2   0   0   0   0   2   0   0   0   0   2   2   2   0   0   2   2   0   2   2   2   2   2   2   2   2   0   2   2   2   2   0   0   2   0   2   2   2   0   0   0   2   0   0   2   0   0   2   0   2   2   0   0   2   2   0   2   2   0   0   0   0   2   0   2   2   2   2   2   2   2   0   0   2   2   0   2   2   0   0   0   2   0   0   2   2   2   2   2   0   0   0   2   2   0   0   0   2   2   0   0   2   0   0   2   0   0   0   2   0   2   2   0   0   2   0   0   0   0   2   0   0   2   2   2   0   2   2   2   0   0   2
 MK-2-10                2   0   0   0   0   0   0   2   0   0   2   2   0   0   2   0   0   2   2   0   2   2   0   2   2   2   0   0   0   0   2   2   2   0   2   2   0   0   2   2   0   0   2   0   0   2   0   2   0   0   0   2   2   2   0   2   0   2   2   0   2   2   2   0   2   2   2   0   2   0   0   0   0   2   0   0   0   0   2   2   0   0   0   2   2   0   2   0   2   2   0   2   2   2   0   2   2   0   2   0   0   2   0   2   2   2   0   0   0   2   0   0   2   0   0   2   0   2   2   0   0   2   0   0   2   2   0   0   0   0   2   0   2   2   2   2   2   2   2   0   0   2   2   0   2   2   0   0   0   2   0   0   2   0   2   2   2   0   0   0   2   2   0   0   0   2   2   2   0   2   0   0   2   0   0   0   2   0   0   2   0   0   0   0   0   2   0   2   0   0   2   2   2   0   2   2   2   0   0   2
 MK-2-11                2   0   0   0   0   0   0   2   0   0   2   2   0   0   2   0   0   2   2   0   2   2   0   0   2   2   0   0   0   0   2   2   2   0   2   2   0   0   2   2   0   0   2   0   0   2   2   2   0   0   0   2   2   2   2   2   0   2   0   0   2   2   2   0   2   2   0   0   2   0   0   0   0   2   0   0   0   0   2   2   0   0   0   2   2   0   2   0   2   2   0   2   2   2   0   2   2   0   2   0   0   2   0   2   2   2   0   0   0   2   0   0   2   0   0   2   0   2   0   2   0   2   2   0   2   0   2   0   0   0   2   2   2   2   2   2   2   2   2   0   0   2   0   0   2   2   0   0   0   2   0   0   2   2   2   2   2   0   0   0   2   0   0   0   0   2   2   2   0   2   0   0   2   0   0   2   2   0   0   2   0   0   0   0   0   2   0   2   0   0   2   2   2   0   2   2   0   0   0   2
 MK-2-12                2   0   0   0   0   0   0   2   0   0   2   2   2   0   2   0   0   2   0   0   2   2   2   2   2   2   0   0   0   0   2   0   2   0   2   2   0   2   2   2   0   0   2   0   0   2   2   0   0   0   0   2   0   2   2   2   0   2   0   2   2   2   2   0   2   2   2   0   2   0   0   0   0   2   0   0   0   2   2   2   0   2   0   2   2   0   2   0   2   2   0   2   2   2   0   2   2   0   2   0   0   2   0   2   2   2   0   0   0   2   0   2   2   0   0   2   0   2   0   2   0   2   2   0   2   0   2   0   0   0   2   2   2   2   2   2   2   2   2   0   0   2   0   0   2   0   0   0   0   2   0   2   0   0   2   2   2   0   0   0   2   0   2   0   0   2   2   2   0   2   0   0   2   0   2   2   2   0   0   2   0   0   0   0   0   2   2   2   0   0   2   2   2   0   2   2   0   0   2   2
 MK-2-13                0   0   2   0   0   0   0   2   0   0   2   2   0   0   2   0   0   2   0   2   2   0   2   2   2   2   0   0   0   0   2   0   2   0   2   2   0   2   2   2   0   0   2   0   0   2   2   0   0   0   0   2   0   2   2   2   0   2   2   0   2   2   2   0   2   2   2   0   0   0   0   0   0   2   0   0   0   2   2   2   0   2   0   2   2   0   2   0   0   2   0   0   0   2   2   0   2   0   2   0   0   2   0   2   2   2   0   0   0   2   0   2   0   0   0   2   0   2   0   2   0   2   2   0   0   0   2   0   0   0   2   2   2   2   0   2   2   2   2   0   0   2   0   2   2   0   0   0   0   2   0   2   0   0   2   2   2   0   0   0   2   0   2   0   0   2   0   2   0   2   2   2   2   0   2   2   2   0   0   2   0   0   0   0   0   2   2   2   0   2   2   2   2   0   0   2   0   0   2   2
 MK-2-14                0   2   2   2   0   2   0   2   0   0   0   2   2   2   2   0   2   2   0   2   2   0   2   2   2   2   0   0   0   0   2   0   2   2   2   2   0   2   2   0   2   0   2   0   0   2   2   0   0   0   0   2   0   2   2   2   0   2   2   0   0   2   2   0   0   2   2   0   0   0   0   0   0   2   0   0   0   2   2   2   0   2   2   2   0   0   2   0   0   0   0   0   0   2   2   0   2   0   2   0   0   2   0   2   2   2   0   0   0   2   0   2   0   0   0   2   0   2   0   2   0   2   2   0   0   0   2   2   0   0   2   2   2   2   0   2   2   2   2   0   0   2   0   2   2   0   0   0   0   2   0   2   0   0   2   0   2   0   0   0   2   0   2   0   0   2   0   2   0   2   2   2   2   0   2   2   2   0   0   0   0   0   0   0   0   2   2   2   0   2   2   2   2   2   0   0   0   0   2   2
 MK-2-15                0   2   0   2   0   2   0   2   2   0   0   2   2   2   2   0   0   2   0   0   2   0   2   2   2   2   2   0   0   0   2   0   2   2   2   2   0   2   0   0   2   0   2   0   0   2   2   0   0   0   0   2   0   2   2   2   0   2   2   0   0   2   2   0   0   2   2   0   0   0   0   2   0   2   0   0   0   2   2   2   0   2   2   2   0   0   2   0   0   0   0   0   0   2   2   0   2   0   2   0   0   2   0   2   2   2   0   0   2   2   0   2   0   0   0   2   0   2   0   2   0   2   2   0   0   0   2   2   0   0   2   2   2   2   0   2   2   0   2   0   0   2   0   2   2   0   0   0   0   2   0   2   0   0   2   0   2   0   0   2   2   0   2   0   0   2   0   0   0   2   2   2   2   0   2   0   2   0   0   0   0   0   0   0   0   2   2   2   0   2   2   2   2   2   0   0   0   0   2   2
 MK-2-16                0   2   0   2   0   2   0   2   2   0   0   2   2   2   2   0   0   2   0   0   2   0   2   2   2   2   2   0   0   0   2   0   2   2   2   2   0   2   0   0   2   0   2   0   0   0   2   0   0   0   0   2   0   2   2   2   0   0   2   2   0   2   2   0   0   2   2   0   2   0   0   2   2   2   0   0   0   2   2   2   0   2   2   2   0   0   2   0   0   0   0   0   2   0   2   0   2   0   2   0   2   2   0   2   2   2   0   0   2   2   0   2   0   0   0   2   0   2   2   2   0   2   2   0   0   0   2   2   0   0   2   2   2   2   0   2   2   0   2   0   0   2   0   2   2   0   0   0   0   2   0   2   0   0   2   0   2   0   0   2   2   0   0   0   0   0   0   0   0   2   2   2   2   0   0   0   2   0   0   0   0   0   0   0   0   2   2   2   0   2   2   2   0   2   0   2   0   0   2   2
 MK-3-1                 0   0   0   2   2   0   2   0   2   2   2   0   2   2   0   2   2   2   2   0   2   2   2   0   2   2   0   0   2   2   2   2   2   2   0   0   0   0   0   0   2   0   0   2   0   2   0   0   2   0   2   0   2   0   2   2   2   2   0   2   0   2   2   0   0   0   0   0   0   2   2   0   2   0   0   2   0   2   2   2   0   0   0   0   0   0   0   0   0   2   0   2   0   0   2   0   0   2   2   2   0   2   0   2   0   0   0   0   2   2   2   0   2   0   0   2   0   0   2   0   2   0   0   0   2   2   2   0   2   0   2   2   2   0   0   2   0   2   0   0   0   2   0   0   2   2   0   2   0   2   2   0   0   2   0   2   0   2   2   2   0   2   2   0   0   0   0   2   0   0   2   0   2   2   2   2   0   0   2   0   2   0   2   0   2   2   0   0   2   0   2   2   0   0   2   0   2   2   0   2
 MK-3-2                 0   0   0   2   2   0   2   0   2   2   2   0   2   2   0   0   2   2   2   0   2   2   2   0   2   2   0   2   2   2   2   2   2   2   0   0   0   0   0   0   2   0   0   2   0   2   0   0   2   0   0   0   2   0   2   0   2   0   0   2   2   2   2   2   0   0   0   0   0   2   2   2   2   0   0   2   0   2   0   2   0   0   0   0   0   0   0   0   2   2   0   2   0   0   0   0   0   2   2   2   0   2   2   2   0   0   0   0   2   2   2   0   2   0   0   2   0   2   2   0   0   0   0   0   2   2   2   0   0   0   2   2   2   0   0   2   2   2   0   2   0   2   0   0   2   2   0   2   0   2   0   0   0   2   0   0   0   2   2   2   0   2   2   0   0   0   0   2   0   0   2   0   0   0   2   2   0   0   2   0   2   0   2   0   2   2   0   0   2   0   2   2   0   0   0   0   2   2   2   2
 MK-3-3                 0   2   0   2   2   0   2   2   2   2   2   0   2   2   0   0   2   2   2   0   2   2   2   0   2   2   0   0   2   2   2   2   2   2   0   0   0   0   0   0   2   0   0   2   0   2   0   0   2   0   0   0   2   0   2   0   2   0   0   2   2   2   2   2   0   0   0   0   0   2   2   2   2   0   0   2   0   2   0   2   0   0   0   0   0   0   0   0   2   2   0   0   0   0   0   0   0   2   2   2   0   2   0   0   0   0   0   0   2   2   2   0   2   2   0   2   0   2   2   0   0   0   0   0   2   2   2   0   0   0   2   2   0   0   0   0   0   0   0   2   0   2   0   0   0   2   0   2   0   2   0   0   0   2   0   0   0   2   2   2   0   2   0   0   0   2   0   2   2   0   2   0   0   2   2   2   0   0   2   0   2   0   2   0   2   2   0   0   2   0   2   2   0   0   0   0   2   2   2   0
 MK-3-4                 2   2   0   2   2   0   0   2   2   2   2   0   2   0   0   0   2   2   2   0   2   2   2   0   2   2   2   0   2   2   2   2   2   2   0   0   0   0   0   0   2   0   0   2   0   2   0   0   2   0   0   0   2   0   2   0   2   0   0   2   2   2   0   2   0   0   0   0   0   2   2   2   0   0   0   0   0   2   0   2   0   0   0   0   0   0   0   0   2   2   0   0   0   0   0   0   0   2   2   2   0   2   2   0   0   0   0   2   0   2   0   0   2   2   0   0   0   2   2   0   0   2   0   2   2   2   2   0   0   2   0   2   0   0   0   0   0   0   2   2   0   2   0   2   0   2   0   2   0   2   0   0   0   2   0   0   0   2   2   2   0   2   0   0   0   2   0   2   2   0   2   0   0   0   2   2   0   0   2   0   2   0   2   0   2   2   0   0   2   0   2   2   0   0   0   0   2   0   2   0
 MK-3-5                 0   0   0   2   2   0   2   2   2   2   2   0   0   0   0   0   2   2   2   0   2   2   2   0   2   2   2   0   2   2   2   2   2   2   0   0   0   0   0   0   2   2   0   2   0   2   0   0   2   2   0   0   2   0   2   0   2   0   0   2   2   2   0   2   0   0   0   0   0   2   2   2   0   0   0   0   2   2   0   2   0   0   2   0   0   0   0   0   2   2   0   0   0   0   0   0   0   2   2   2   0   2   2   0   0   0   0   2   0   2   0   0   2   2   0   0   0   2   2   0   0   2   0   2   2   2   0   2   0   2   0   2   0   0   0   0   0   0   2   2   0   2   0   2   0   2   0   2   2   2   0   0   0   0   0   0   0   2   2   2   0   0   0   0   2   2   0   2   2   0   0   0   0   0   2   2   0   0   2   0   2   0   2   2   2   2   0   0   2   0   2   2   0   0   0   0   2   0   2   0
 MK-3-6                 0   2   0   2   2   0   2   2   2   2   2   0   0   0   2   0   0   2   2   0   2   2   2   0   2   2   2   0   2   2   2   2   2   2   0   0   0   0   0   0   2   2   0   0   0   2   0   0   2   2   0   0   2   0   0   2   0   0   0   2   2   2   0   2   2   0   0   0   0   2   2   2   0   0   0   0   2   2   0   2   0   2   2   0   0   0   0   0   2   2   0   0   0   0   0   0   0   2   2   2   0   2   2   0   2   0   0   2   0   2   0   0   2   2   0   0   2   2   2   0   0   2   0   2   2   2   0   0   0   2   0   2   0   0   0   0   0   0   2   2   0   2   0   2   0   2   0   2   2   2   0   0   0   0   0   0   0   2   2   2   0   0   0   2   2   2   0   2   2   2   0   0   0   0   2   2   0   0   0   0   2   0   0   2   2   2   0   0   2   0   2   2   0   0   0   0   2   0   2   0
 MK-3-7                 0   2   0   2   2   0   2   2   2   2   2   0   0   0   2   0   0   2   2   0   2   2   2   0   0   2   2   0   0   2   2   2   2   2   2   0   2   0   0   0   2   2   0   0   0   0   0   0   2   2   0   0   2   0   0   2   0   0   0   2   2   2   0   2   2   2   0   0   0   2   2   2   0   0   0   0   2   2   0   2   0   2   2   0   0   0   0   0   2   2   0   0   0   0   0   0   0   2   2   0   0   2   2   0   2   2   0   2   0   2   0   0   2   2   0   2   2   2   2   0   0   2   0   2   2   2   2   0   0   2   0   2   0   0   2   2   0   0   2   2   2   2   0   2   0   2   0   2   2   2   0   0   0   0   0   0   0   2   2   2   0   2   0   2   0   2   0   2   2   2   0   0   0   0   2   2   0   0   0   0   2   0   0   2   2   0   0   0   2   0   2   2   0   0   2   0   2   2   2   0
 MK-3-8                 0   2   0   2   2   0   2   2   2   2   2   0   0   0   2   0   2   2   2   0   0   2   2   0   0   2   2   0   0   2   2   2   0   2   2   0   0   0   0   0   2   2   0   0   2   0   2   0   2   2   0   0   2   0   0   2   0   0   0   2   2   2   2   2   2   2   0   0   0   2   2   2   2   0   0   0   2   2   0   2   0   2   2   0   0   0   0   0   2   2   0   0   0   0   2   0   0   2   2   0   0   2   2   0   2   2   0   2   0   2   0   0   2   2   0   2   2   2   2   0   0   2   0   2   2   2   2   0   0   2   0   2   2   0   0   0   0   0   2   2   2   2   0   2   0   2   0   2   2   2   0   0   0   0   0   0   0   2   2   2   0   2   0   2   0   2   0   2   2   0   0   0   2   0   2   2   0   0   0   0   0   0   0   2   2   0   0   0   2   0   2   2   2   0   2   0   2   2   2   0
 MK-3-9                 0   0   0   2   2   0   2   2   2   2   0   0   0   0   2   0   2   2   2   2   0   2   2   0   0   0   2   0   0   2   2   2   0   2   2   0   0   0   0   0   2   2   0   0   0   0   2   0   2   2   0   0   2   0   2   2   0   0   0   2   2   2   2   2   2   2   0   2   0   2   2   2   2   0   0   0   2   2   0   2   0   2   2   0   0   0   0   0   2   2   0   0   0   0   2   0   0   2   2   0   0   2   2   2   2   2   0   2   0   2   0   0   0   2   2   2   2   2   2   0   2   2   0   0   2   2   2   0   0   0   0   2   2   0   0   0   0   0   2   2   2   2   0   2   0   2   0   2   2   2   0   0   0   0   0   0   0   2   2   2   0   2   0   2   0   2   0   2   2   0   0   0   2   2   0   2   0   0   0   0   0   0   0   0   2   0   2   0   2   0   2   2   2   0   2   2   2   2   0   0
 MK-3-10                0   0   0   2   2   0   2   2   2   2   0   2   0   2   2   0   2   0   2   2   0   2   2   0   0   2   2   0   0   2   2   2   0   2   2   0   2   0   0   0   2   2   0   0   0   0   2   0   2   2   0   0   2   0   0   2   0   0   0   2   0   2   2   2   2   2   0   2   0   2   2   2   2   0   0   0   2   2   0   2   0   2   2   2   0   0   0   0   2   2   0   0   0   0   2   0   2   2   2   2   0   2   2   2   2   2   0   2   0   0   0   0   0   2   2   2   2   2   2   0   2   2   0   0   2   0   2   0   0   0   0   2   2   0   0   0   0   2   2   2   2   2   0   2   0   2   0   2   0   2   0   0   0   0   0   0   0   2   2   2   0   2   0   2   0   2   2   2   2   0   2   0   2   2   0   0   0   0   2   0   0   2   0   0   2   2   2   0   2   0   2   2   2   0   2   2   2   2   0   0
 MK-3-11                0   0   0   2   0   0   0   2   2   2   0   2   0   2   0   0   2   0   2   2   2   2   2   0   0   2   2   0   0   2   2   2   0   2   2   2   2   0   2   0   2   2   0   0   0   0   2   0   2   2   0   0   2   2   0   2   0   0   0   2   0   2   2   2   2   2   0   2   2   0   2   2   2   0   0   0   0   2   0   0   0   2   2   2   0   0   0   0   2   2   2   0   0   0   2   0   2   2   2   2   0   2   2   2   2   2   2   2   0   0   0   0   0   2   2   2   2   2   2   0   2   2   0   0   2   2   2   0   0   2   0   2   2   0   2   0   0   2   2   2   2   2   0   2   0   2   0   2   0   2   0   0   0   0   0   0   0   2   2   2   2   2   0   2   0   2   2   2   2   0   2   0   2   2   0   0   0   0   2   0   0   0   0   0   2   0   2   0   2   2   2   2   2   0   2   2   2   2   0   0
 MK-3-12                0   0   0   2   0   0   2   2   2   2   0   2   0   2   0   0   2   0   2   2   2   2   2   0   0   2   2   0   0   2   2   2   0   2   2   2   2   0   2   0   0   2   2   0   0   0   2   0   2   2   0   0   2   2   0   2   2   0   0   2   0   2   2   2   2   2   2   2   2   0   2   2   0   0   0   0   0   2   2   0   0   2   2   2   0   2   0   0   2   2   0   0   0   0   2   0   0   0   2   2   0   2   2   2   2   2   2   2   0   0   0   0   0   2   2   2   2   2   2   0   2   2   0   0   2   2   2   0   0   2   0   2   2   0   2   0   0   2   0   0   2   2   0   2   0   2   0   2   0   2   0   0   2   0   0   0   0   2   2   2   2   2   0   2   2   2   2   0   2   0   2   0   2   2   0   0   0   0   2   0   0   0   0   0   2   0   2   0   2   2   2   0   2   0   2   2   2   2   0   0
 MK-3-13                2   0   0   2   0   2   2   2   2   2   0   0   2   0   0   0   2   0   2   2   2   2   2   0   0   2   0   0   0   2   2   0   2   2   2   2   2   0   2   0   0   2   2   0   0   0   2   0   2   2   0   0   2   0   0   0   0   0   0   2   0   2   2   2   0   2   2   0   2   0   2   2   0   0   0   0   0   2   2   0   0   0   2   2   0   2   2   0   2   2   0   2   0   0   2   0   0   0   2   2   2   2   2   2   2   2   2   0   0   0   0   0   0   2   2   2   2   2   2   0   2   2   0   0   0   2   2   0   0   2   0   2   2   0   2   0   0   2   0   0   2   2   0   2   0   2   0   2   0   2   0   0   2   0   0   0   2   2   2   2   2   2   0   2   2   2   2   0   0   0   2   0   2   0   0   0   0   0   2   0   0   0   0   2   2   0   2   0   2   2   2   0   2   0   2   0   2   2   0   0
 MK-3-14                2   0   0   2   0   2   2   2   2   2   0   0   2   0   2   0   2   0   2   2   2   2   2   0   0   2   0   0   2   0   2   0   2   2   2   2   2   2   2   0   0   2   2   0   0   0   2   0   2   2   0   0   2   0   0   0   0   0   0   2   0   2   2   2   0   0   2   0   2   0   2   2   2   0   0   0   0   2   2   0   0   2   0   2   0   2   2   0   2   2   0   2   0   0   2   0   0   2   0   2   2   2   2   2   0   2   2   0   0   0   0   0   0   2   2   2   2   2   0   0   2   2   0   0   0   2   2   0   0   2   0   2   2   0   2   0   0   2   0   0   2   2   0   2   0   2   0   2   0   2   0   0   2   0   0   0   2   2   2   2   2   2   0   2   2   2   0   0   2   0   0   0   0   0   0   0   0   0   2   0   0   0   0   2   0   0   2   0   2   2   2   0   0   0   0   0   2   2   0   0
 MK-3-15                2   0   0   2   0   2   2   2   2   2   0   2   2   0   2   0   2   0   2   2   2   2   2   0   0   2   0   0   2   2   2   2   2   2   2   2   2   0   2   0   0   2   2   0   0   0   0   0   2   2   0   0   2   0   0   0   0   0   0   2   0   2   2   2   0   0   2   0   2   0   2   2   2   0   0   0   0   2   0   0   0   2   2   2   0   2   2   0   0   2   2   2   0   0   2   0   0   2   0   2   2   2   2   2   0   2   2   0   0   2   0   0   0   2   2   2   0   0   0   0   2   2   0   0   0   2   2   0   0   2   0   2   2   0   2   0   0   2   0   0   2   2   0   2   0   2   0   2   0   2   0   0   2   0   0   0   2   2   2   2   2   2   2   0   2   2   0   0   2   0   0   0   0   0   2   0   0   2   2   0   0   0   2   2   0   0   2   2   2   2   0   0   0   0   0   0   2   2   0   0
 MK-3-16                2   0   0   2   0   2   2   2   2   2   0   2   2   0   2   0   0   0   2   2   2   2   2   2   0   2   0   0   2   2   2   2   2   2   2   2   2   0   2   0   0   2   0   2   0   0   0   0   2   2   0   0   0   0   0   0   0   2   0   2   0   0   2   2   0   0   2   0   2   0   2   2   2   0   0   0   0   2   0   0   0   2   2   0   2   2   2   0   0   2   2   2   0   2   2   0   0   2   0   2   2   2   2   2   0   2   2   0   0   2   0   0   0   2   2   2   0   0   0   0   2   2   0   0   0   2   2   0   2   2   0   2   2   2   2   0   0   2   0   0   2   2   0   2   0   2   0   2   0   2   0   0   0   0   0   0   2   2   2   2   2   2   2   0   2   2   0   0   2   0   0   0   0   0   2   0   0   2   2   0   2   0   2   0   0   0   0   2   2   2   0   0   2   0   0   0   2   2   0   0
 MK-4-1                 2   0   0   0   0   2   0   2   2   2   0   0   2   0   2   2   2   0   2   0   2   2   2   0   0   0   2   2   2   2   0   0   2   2   0   0   2   0   2   2   0   2   0   2   2   2   2   0   2   0   2   0   0   2   0   0   2   2   0   2   0   0   2   2   0   0   2   2   2   2   2   0   0   2   2   2   2   2   0   0   0   0   0   0   2   2   2   2   2   0   0   0   0   2   0   0   0   0   2   0   0   0   2   0   2   2   0   0   0   2   2   2   0   0   2   0   2   0   2   2   0   2   0   2   2   2   0   0   2   0   2   2   0   2   0   0   0   2   2   0   0   0   2   0   0   0   0   0   2   2   2   0   2   2   0   2   0   0   2   2   0   0   2   0   0   0   2   0   2   0   0   0   0   0   0   0   0   0   2   0   0   0   0   2   0   0   2   2   0   2   2   0   2   2   2   2   0   0   0   2
 MK-4-2                 2   0   0   0   0   2   0   2   2   2   0   0   2   0   2   2   2   0   2   0   2   2   2   0   2   0   2   2   2   2   0   0   2   2   0   0   2   0   2   2   2   2   0   2   2   2   2   0   2   0   2   0   0   2   2   2   0   2   0   2   2   0   2   2   0   0   2   2   2   2   0   0   0   2   2   2   2   0   0   0   0   0   0   0   2   2   2   2   2   0   0   0   0   2   0   0   0   0   2   0   0   0   2   0   2   2   0   0   0   2   2   2   0   0   2   0   0   0   2   2   2   2   0   2   2   0   0   0   2   0   2   2   0   2   0   0   0   0   2   2   0   0   2   0   0   0   2   0   2   2   2   2   0   2   0   0   0   0   2   2   0   0   0   0   0   0   2   0   2   0   0   0   0   2   0   0   0   0   2   0   2   0   2   2   0   0   2   2   0   2   0   0   2   2   2   2   0   0   0   2
 MK-4-3                 2   0   2   0   0   2   0   2   0   2   2   0   2   0   2   2   2   0   2   0   2   2   0   0   2   0   2   2   2   2   0   0   0   2   0   0   2   0   2   2   2   2   0   2   2   2   2   0   2   0   2   0   0   2   2   0   2   2   2   2   2   0   2   2   0   0   2   0   2   2   0   0   0   2   2   2   2   0   0   0   0   2   0   0   2   2   2   2   0   0   2   0   0   2   0   0   0   0   2   0   2   0   2   0   2   2   0   0   0   2   2   2   0   2   2   0   0   0   2   2   2   2   0   2   2   0   0   0   2   0   2   2   0   2   2   0   2   0   2   2   0   0   2   0   0   0   2   0   0   2   2   2   2   2   0   0   0   2   2   2   2   0   0   0   0   2   2   0   2   0   0   0   0   2   0   0   0   0   2   0   2   0   2   2   0   0   2   2   0   2   0   0   2   2   2   2   0   0   0   2
 MK-4-4                 2   0   2   0   0   2   0   2   0   2   2   0   2   0   2   2   0   0   2   0   2   2   0   0   2   2   2   2   2   0   0   0   0   0   0   0   2   0   2   2   0   2   2   2   2   2   2   2   0   0   2   0   0   2   2   2   2   2   2   2   2   0   2   2   0   0   2   0   2   2   0   0   0   2   2   2   2   2   0   0   0   2   0   0   2   2   2   2   0   0   2   0   0   2   2   0   0   0   2   0   2   0   2   0   2   2   2   0   2   2   2   2   0   2   2   0   2   0   2   2   2   2   0   2   2   0   0   0   2   0   2   2   0   2   0   0   2   0   2   2   0   0   2   2   0   0   2   0   0   2   2   2   2   2   0   0   0   2   2   2   2   0   2   0   0   0   2   0   2   0   0   0   0   2   2   0   0   2   2   0   2   0   2   2   2   0   2   2   0   2   0   0   2   2   2   2   0   0   0   2
 MK-4-5                 2   0   2   0   0   2   0   2   0   2   2   0   2   0   2   2   0   0   2   0   2   2   0   0   2   2   0   2   2   0   0   0   0   0   0   2   2   0   2   2   0   2   2   2   2   0   2   2   0   0   2   0   0   2   0   2   2   2   2   2   2   2   0   2   2   0   2   0   2   2   0   0   0   2   2   2   2   2   0   0   0   2   0   0   2   2   0   0   0   0   2   0   0   2   2   0   0   2   2   0   2   0   2   0   2   2   2   0   2   2   0   0   0   2   2   0   2   2   2   2   2   2   0   2   2   0   0   0   0   0   2   2   0   2   0   0   2   0   2   0   2   0   2   2   0   0   2   0   0   2   2   2   2   2   0   0   0   2   2   2   2   0   2   0   0   0   2   0   2   2   0   0   0   2   2   0   0   2   2   0   2   0   2   2   2   0   2   2   2   2   2   0   2   0   2   2   0   0   0   2
 MK-4-6                 2   0   2   2   0   2   0   2   0   2   2   0   2   0   2   0   0   0   2   2   2   2   0   0   2   2   2   2   2   0   0   0   0   0   2   2   2   0   2   2   0   0   2   2   2   0   2   2   0   0   2   0   0   2   0   2   2   2   2   2   0   2   0   2   2   0   2   0   2   2   0   0   0   2   2   2   2   2   0   0   0   2   0   0   2   2   0   0   0   0   2   0   2   2   2   0   0   2   2   0   2   0   2   0   0   2   2   0   2   0   2   0   0   2   2   0   2   2   2   2   2   2   0   2   0   0   0   2   0   0   2   2   0   0   0   0   2   0   2   0   2   0   2   2   0   0   2   0   0   2   0   2   0   0   2   0   0   2   2   0   2   0   0   0   0   0   0   0   2   2   0   0   2   2   2   0   2   2   2   0   2   0   2   2   2   0   2   2   2   2   2   0   2   0   2   2   0   0   0   2
 MK-4-7                 2   2   2   2   0   2   0   0   0   2   2   0   2   0   2   0   0   0   2   2   2   2   0   0   2   2   2   2   2   0   0   0   0   0   2   2   2   0   2   2   0   0   2   2   2   0   2   2   0   2   2   0   0   2   0   2   2   2   2   2   0   2   2   2   2   0   2   0   2   2   0   0   0   2   2   2   2   2   0   0   0   2   0   0   2   2   0   0   0   0   2   2   2   2   2   0   0   2   2   2   2   0   2   0   0   2   2   0   2   0   2   0   2   2   2   0   0   2   2   2   2   2   0   2   0   0   0   2   0   0   2   2   0   0   0   0   2   0   2   2   2   0   2   2   0   0   0   0   0   0   0   0   0   0   2   2   0   2   2   0   2   0   2   0   0   0   0   0   2   2   2   0   2   2   2   0   2   2   2   0   2   0   2   2   2   0   0   2   2   2   2   0   2   0   0   2   0   0   2   2
 MK-4-8                 2   0   2   2   0   0   0   0   0   2   2   0   0   0   2   0   0   0   2   0   2   2   0   0   2   2   2   2   2   0   0   0   2   0   2   2   2   0   2   0   0   0   2   2   2   0   2   2   0   2   2   0   0   2   0   2   2   2   2   2   0   2   2   2   2   0   2   0   2   2   0   0   0   2   2   2   2   2   0   0   2   2   0   0   2   2   0   0   0   0   0   2   2   2   2   0   0   2   2   2   2   2   2   0   2   2   2   2   2   0   2   0   2   2   2   0   0   2   2   2   2   2   0   2   0   0   0   0   0   0   2   2   0   0   0   0   2   0   2   2   2   0   2   2   0   0   2   2   0   0   0   0   0   0   2   2   0   0   2   0   2   2   2   0   0   0   0   0   2   0   2   0   2   2   0   0   2   0   2   2   2   0   2   2   2   0   0   2   2   2   2   0   2   0   0   2   0   0   2   2
 MK-4-9                 2   0   2   2   0   0   0   0   0   2   2   0   0   0   2   2   0   0   2   0   2   0   0   0   2   2   2   2   2   0   0   0   2   2   2   2   2   0   2   0   0   0   2   2   2   0   2   2   0   2   2   2   0   2   0   0   2   0   2   2   0   2   2   2   2   0   2   0   2   2   0   0   0   2   2   2   2   2   0   0   2   2   0   0   2   2   0   0   0   0   0   0   2   2   2   0   0   0   2   2   2   2   2   0   2   2   2   2   2   0   2   0   2   2   2   0   0   2   2   2   2   0   0   2   0   0   0   0   0   0   2   2   0   0   2   0   2   0   2   2   2   0   2   2   0   0   2   2   0   0   0   0   0   0   2   2   2   0   2   0   2   2   2   0   0   0   0   0   2   0   2   0   2   2   0   0   2   0   2   2   2   0   2   2   2   0   0   2   2   2   2   0   2   0   0   2   0   0   2   2
 MK-4-10                2   0   2   2   0   0   0   0   0   2   2   0   0   0   2   2   0   0   2   0   2   0   0   0   2   2   2   2   2   0   0   0   2   2   2   2   2   0   2   0   0   0   2   2   2   0   2   2   0   2   2   2   0   0   0   0   2   0   2   2   0   2   0   2   2   0   0   2   2   2   0   0   0   2   2   2   2   2   0   2   2   2   0   0   2   2   0   0   0   0   0   0   2   2   2   0   0   0   2   2   2   2   2   0   2   2   2   2   2   0   2   2   2   2   2   0   2   2   2   2   2   0   0   2   0   0   0   0   0   0   2   2   0   0   2   0   2   0   0   2   2   0   2   2   2   0   2   2   0   2   0   2   0   0   2   2   0   2   2   0   2   2   2   0   0   0   0   0   2   0   2   0   2   2   0   0   2   2   2   2   0   2   2   2   2   0   0   2   2   0   2   0   2   0   0   2   2   0   2   2
 MK-4-11                2   0   2   2   0   0   0   0   0   2   2   2   0   0   2   2   0   0   2   0   2   0   2   2   2   0   2   2   0   0   0   0   2   2   2   0   2   0   2   0   0   0   2   2   2   0   2   2   0   2   2   2   0   0   2   0   0   0   2   2   0   2   0   0   2   0   0   2   2   2   0   0   0   2   2   2   2   2   0   2   2   2   0   0   2   2   0   0   0   0   0   0   2   2   2   0   0   0   2   2   0   2   2   2   0   2   2   2   2   2   2   2   0   2   2   0   2   2   2   2   2   0   2   2   0   0   2   0   0   0   2   2   0   0   2   0   2   0   0   2   2   0   2   2   2   0   2   2   0   2   0   2   0   0   2   2   0   2   2   0   2   2   2   0   0   0   0   0   2   0   2   0   2   2   0   0   2   0   2   0   0   2   2   2   2   0   0   2   2   0   0   0   2   0   0   2   2   0   2   2
 MK-4-12                2   0   2   2   0   0   0   2   0   2   2   2   0   0   2   2   0   0   2   0   0   0   2   2   2   0   2   2   0   2   0   0   2   2   2   0   2   0   2   0   0   0   2   2   0   0   2   2   0   2   2   2   0   0   2   0   2   0   2   2   0   2   0   0   2   2   2   2   2   2   0   0   0   2   2   2   2   2   0   0   2   2   2   0   2   2   0   0   0   0   0   0   2   2   2   0   2   0   2   2   0   2   2   2   2   0   2   2   2   2   2   2   0   2   2   0   2   2   2   2   2   0   2   2   0   0   0   0   0   0   2   2   0   0   2   0   2   0   0   2   2   0   2   2   2   0   2   2   0   2   0   2   0   0   2   2   0   2   2   0   2   2   2   0   0   0   0   0   2   0   2   0   2   2   0   0   2   0   2   0   2   2   2   0   2   0   0   2   2   0   0   0   2   0   0   2   2   0   2   2
 MK-4-13                2   0   2   2   0   0   2   0   0   2   0   2   0   0   2   2   0   0   2   0   0   0   2   2   2   0   0   2   0   2   0   0   2   2   0   0   2   0   2   0   0   0   2   2   0   0   2   2   0   2   2   2   2   0   2   0   2   0   2   0   0   2   0   0   2   0   2   2   2   2   0   0   0   2   2   2   2   2   0   0   0   2   2   0   2   2   0   0   0   2   0   0   2   2   2   0   2   0   2   2   0   2   2   2   2   0   2   2   2   2   2   2   0   2   2   0   0   2   2   2   2   0   2   2   0   2   0   0   0   0   2   2   0   0   2   0   2   0   0   2   2   0   0   2   2   0   2   2   0   2   0   2   0   0   2   2   0   0   2   0   2   2   2   0   0   0   2   0   2   0   2   0   2   2   0   0   2   0   2   0   2   2   2   0   2   0   0   2   2   0   0   0   2   0   2   2   2   0   2   2
 MK-4-14                2   0   2   2   0   0   2   0   2   0   2   2   2   2   2   2   0   0   2   0   0   0   2   2   2   0   0   2   0   2   0   0   0   2   0   2   2   0   2   0   0   0   2   2   0   0   2   2   0   2   2   0   2   0   2   0   2   0   2   0   0   2   0   0   2   2   2   2   2   2   2   2   0   2   2   2   2   2   0   0   0   2   2   0   2   2   0   0   2   2   0   0   2   2   2   0   0   0   0   2   0   0   2   2   2   0   2   2   2   2   2   2   0   2   2   0   0   2   2   2   2   0   2   2   0   2   0   0   0   0   2   2   0   0   2   0   2   0   0   0   2   0   0   2   2   2   2   2   0   2   2   2   0   0   2   2   0   0   2   2   2   2   2   2   0   0   0   0   2   0   2   0   2   2   0   0   2   0   2   0   0   2   2   0   2   0   0   2   2   0   0   0   2   0   2   2   2   2   2   2
 MK-4-15                2   0   2   0   2   0   2   0   2   0   2   2   2   2   2   2   0   0   2   0   0   0   0   2   0   0   2   2   0   0   0   0   0   2   0   2   2   0   2   0   0   0   2   2   0   0   2   2   0   2   2   0   2   0   2   0   2   0   2   0   0   0   0   0   2   2   2   2   2   2   2   2   0   2   2   0   2   2   0   0   0   2   2   0   2   2   0   0   2   2   0   0   2   2   2   0   0   0   0   2   0   0   2   2   2   0   2   2   0   2   2   0   0   2   2   0   0   2   2   2   2   0   2   2   0   2   0   0   0   2   2   2   0   0   2   0   2   0   0   0   2   0   0   0   0   2   2   2   0   2   2   2   0   0   2   2   0   0   2   2   2   2   2   2   0   0   0   0   2   0   2   0   2   2   2   0   2   0   2   0   0   2   2   0   2   0   0   2   2   0   2   0   2   0   2   2   2   2   2   2
 MK-4-16                2   0   2   0   2   0   2   0   2   0   2   2   2   2   2   2   0   0   2   0   0   0   0   2   0   0   2   2   0   0   0   0   2   2   2   2   2   0   2   0   0   0   2   2   0   2   2   2   0   2   2   0   2   0   2   2   2   0   2   2   0   0   0   0   2   2   2   2   2   2   2   2   2   2   2   0   2   2   0   0   0   2   2   0   2   2   0   0   2   0   0   0   2   2   2   0   0   0   0   0   0   0   2   2   2   0   2   0   0   2   2   0   0   2   2   0   0   2   0   2   2   0   2   2   0   2   0   0   0   2   2   2   0   0   2   0   2   0   0   0   2   0   0   0   0   2   0   2   0   2   2   2   2   2   2   2   0   0   0   2   2   0   2   2   0   0   2   0   2   0   2   0   2   2   2   0   2   0   2   0   0   2   2   0   2   0   0   2   2   0   2   0   2   0   2   2   2   2   2   0
 MK-5-1                 0   2   0   2   2   2   0   0   2   2   2   2   0   2   2   0   2   2   2   2   2   0   2   0   2   0   2   2   0   0   2   0   0   0   2   2   2   0   0   2   0   0   0   0   2   2   2   0   2   0   2   0   2   2   2   2   0   2   0   2   2   2   2   0   0   2   2   0   2   2   0   2   2   2   2   0   0   2   0   0   2   2   2   0   0   2   2   2   2   0   2   2   2   2   2   2   0   0   0   2   0   0   0   0   0   0   0   2   2   2   0   0   2   0   2   0   0   2   0   2   2   2   2   0   0   0   2   0   0   0   0   0   0   2   2   2   0   0   0   0   2   0   0   0   0   2   2   0   0   2   2   0   2   0   0   0   2   0   2   2   0   0   0   2   2   2   2   2   2   2   2   0   0   2   0   2   2   2   2   2   0   0   2   2   0   2   2   2   2   0   0   2   0   0   2   0   2   0   2   2
 MK-5-2                 0   2   0   2   2   2   0   0   0   0   2   2   0   2   2   0   2   2   2   2   2   0   2   0   2   0   2   0   2   0   2   0   0   0   2   2   2   2   0   2   0   0   0   0   2   2   2   0   2   0   0   0   2   2   2   2   0   2   0   2   2   2   2   0   0   2   2   0   2   2   0   2   2   2   2   2   0   2   0   0   2   2   2   0   0   2   2   2   2   0   2   2   2   2   2   2   0   0   0   2   0   0   0   0   0   2   0   0   2   2   0   0   2   0   2   0   0   2   0   0   2   2   0   0   2   0   0   0   0   2   0   0   0   2   2   2   0   2   0   0   2   0   0   2   0   2   2   0   0   2   0   0   2   0   0   0   2   0   0   2   0   0   0   2   2   2   2   2   2   2   0   0   0   2   0   2   2   2   2   2   0   0   2   2   0   2   2   2   2   0   0   2   0   0   2   0   2   0   2   2
 MK-5-3                 0   2   0   2   2   2   0   0   0   0   2   2   0   2   2   0   2   2   2   2   2   0   2   0   2   0   2   0   2   0   2   0   0   0   2   2   2   2   0   2   2   0   0   0   2   2   2   0   2   0   2   0   2   2   2   2   0   2   2   2   2   2   2   0   0   2   2   0   2   2   0   2   2   2   2   2   0   2   0   0   2   2   2   0   0   2   2   0   2   2   2   2   2   0   2   2   0   0   0   2   0   0   0   0   0   2   0   0   2   2   0   0   2   0   2   0   0   2   0   2   2   0   0   0   2   0   2   0   0   0   0   0   2   2   2   2   0   2   0   0   2   0   0   2   0   2   2   0   0   2   0   0   2   0   0   0   2   0   0   2   0   0   0   2   2   2   2   2   2   2   0   0   0   2   0   2   0   2   2   2   0   0   2   2   0   2   0   2   2   0   0   2   0   0   2   0   0   2   2   2
 MK-5-4                 0   2   2   2   2   2   0   0   0   0   2   2   0   2   2   0   2   2   2   2   2   0   2   0   2   0   2   0   2   0   2   0   0   0   2   2   2   2   2   2   2   0   0   0   2   2   2   0   2   0   2   0   2   2   2   2   0   2   2   2   0   2   2   0   0   2   2   0   2   2   0   2   0   2   2   2   0   2   0   0   2   2   2   2   0   2   2   0   2   2   2   2   2   0   2   2   0   0   0   0   0   0   0   0   0   2   0   0   0   2   0   0   2   0   2   0   0   2   0   2   2   0   2   2   2   2   0   0   0   0   0   0   0   2   2   2   0   2   0   0   2   0   0   2   0   2   2   0   2   2   0   0   2   0   0   0   2   0   0   2   0   0   0   2   2   2   2   0   2   2   0   0   0   2   0   2   0   2   2   2   0   0   2   2   0   0   0   2   2   0   0   2   0   2   2   0   0   2   2   2
 MK-5-5                 0   2   2   2   2   2   2   0   0   0   2   2   0   2   2   0   2   2   2   0   2   0   2   0   2   0   2   0   2   0   2   0   0   0   2   2   2   2   2   2   2   0   0   0   2   2   2   0   2   0   2   0   2   2   2   2   0   2   2   2   0   2   2   0   0   2   2   0   2   2   0   2   0   2   2   2   0   0   0   0   2   2   2   2   0   2   2   0   2   2   2   2   2   0   2   2   0   0   0   0   0   0   0   0   0   2   0   0   0   2   0   0   2   0   2   0   0   2   0   2   2   0   2   2   2   2   0   0   0   2   0   0   0   2   0   2   0   2   0   0   0   0   0   2   0   2   2   0   2   2   0   0   2   0   2   0   2   0   0   2   0   0   0   2   2   2   2   0   2   2   0   0   2   2   0   2   0   2   2   2   0   0   2   2   0   0   0   2   2   2   0   2   0   2   2   0   0   2   2   2
 MK-5-6                 0   2   2   0   2   2   2   0   0   0   2   2   0   2   2   0   2   2   2   0   2   0   0   0   2   0   2   0   2   0   2   0   0   0   2   2   2   2   2   2   2   0   0   0   2   0   2   0   2   0   2   2   2   2   2   2   0   2   2   0   2   2   2   0   0   0   2   0   0   2   0   2   0   2   2   2   0   0   0   0   2   2   2   2   0   2   2   2   2   2   2   2   2   0   2   2   0   0   2   0   0   0   0   0   0   2   0   0   0   2   0   0   2   0   2   2   0   2   0   2   2   2   2   2   0   2   0   0   0   2   0   0   0   2   2   2   0   2   0   0   0   0   0   2   0   0   2   0   0   2   0   0   2   0   2   0   2   0   0   2   2   0   0   2   2   2   0   0   2   2   0   0   2   2   2   2   0   2   2   2   0   0   2   2   0   0   0   2   2   2   0   0   0   2   2   0   0   2   2   2
 MK-5-7                 0   2   0   0   0   2   2   0   0   0   2   2   0   0   2   0   2   2   2   0   0   0   0   0   2   2   2   2   2   0   2   0   0   2   2   2   2   2   2   2   2   0   0   0   2   2   2   0   2   0   2   2   2   2   2   2   2   2   0   0   2   2   2   0   0   0   2   0   0   2   2   2   0   2   2   2   0   2   0   0   2   2   2   2   0   2   2   2   2   2   2   2   2   0   0   2   0   0   2   0   2   0   2   2   0   2   0   0   0   2   0   0   2   0   2   2   0   2   0   2   2   2   2   0   0   2   0   0   0   2   0   2   0   2   0   2   0   0   0   0   0   0   0   2   0   0   0   0   0   2   0   0   2   0   2   0   2   0   0   2   2   0   2   2   0   2   0   0   2   2   0   0   2   2   2   2   2   2   2   2   0   2   2   2   0   0   0   2   2   2   0   0   0   2   2   0   0   2   2   2
 MK-5-8                 0   2   2   0   0   2   2   0   0   2   2   2   0   0   2   0   0   2   2   0   0   0   2   0   2   2   0   2   2   0   2   0   0   2   2   0   2   2   2   2   0   0   2   0   2   2   2   0   0   2   2   2   2   2   2   2   0   2   0   2   2   2   2   0   0   0   2   2   0   2   0   2   2   2   2   2   0   2   0   0   2   2   0   2   0   2   2   2   2   2   2   2   2   0   0   2   0   0   2   0   2   2   2   2   0   2   2   0   0   2   0   0   2   0   2   2   0   2   0   2   2   2   0   0   0   2   0   0   2   2   0   2   0   2   0   2   0   0   2   2   0   0   0   2   0   2   0   0   0   2   0   0   0   0   2   0   0   0   0   2   2   0   2   0   0   2   0   0   2   2   0   0   2   2   2   2   2   2   2   2   0   2   2   0   0   0   0   2   2   2   2   0   0   2   2   0   0   2   2   2
 MK-5-9                 0   2   2   0   0   2   2   0   0   2   2   0   0   0   2   0   0   2   0   0   2   0   2   0   2   2   0   2   2   0   2   0   0   2   2   0   2   2   2   2   0   0   2   0   2   2   2   0   0   2   0   2   2   2   2   2   0   2   0   2   2   2   2   0   0   0   2   2   0   2   0   2   2   2   2   2   0   2   0   0   2   0   0   2   0   2   2   0   2   2   2   2   2   0   0   2   0   0   2   0   0   2   2   2   0   2   2   0   0   2   2   0   2   0   2   2   0   2   0   2   0   2   0   0   0   2   0   2   2   2   0   2   0   2   0   2   2   0   2   2   0   0   0   2   0   2   0   0   2   2   0   0   0   0   2   0   0   0   0   2   2   0   2   0   0   2   0   0   2   2   0   0   2   2   2   2   2   2   2   2   0   0   2   0   0   0   0   2   2   2   2   0   0   2   2   0   0   2   0   2
 MK-5-10                0   2   2   0   0   2   2   0   0   2   2   0   0   0   2   0   0   2   0   0   0   2   2   2   2   2   0   2   2   0   2   0   0   2   2   0   2   2   2   2   0   2   2   0   2   2   2   0   0   2   0   2   2   2   2   2   0   2   0   0   2   2   2   0   0   0   2   2   0   2   0   2   2   2   2   2   0   2   0   0   2   0   0   2   0   0   2   0   2   0   2   2   2   0   0   2   0   2   2   0   0   2   2   2   0   2   2   0   2   2   2   0   2   0   2   2   0   2   0   2   0   2   0   0   0   2   0   2   2   0   0   2   0   2   0   2   2   0   2   2   0   0   0   2   0   0   0   0   2   2   0   0   0   0   2   0   0   0   0   2   2   0   2   0   0   2   0   0   2   2   0   0   2   2   2   2   2   2   2   2   0   0   2   0   0   0   0   2   2   2   2   0   0   2   2   0   0   2   0   0
 MK-5-11                0   2   0   0   2   2   2   0   2   2   2   0   0   0   2   0   0   2   0   0   0   2   2   0   2   2   0   2   2   0   2   0   2   2   2   0   2   2   2   2   0   2   2   0   2   0   2   0   0   2   0   2   2   2   0   2   0   2   0   0   2   2   0   0   0   0   2   2   0   2   0   2   2   2   2   2   0   2   0   0   2   0   0   2   0   0   2   0   2   0   2   2   2   0   0   2   0   2   2   0   2   2   2   2   0   2   2   0   0   2   2   0   2   0   2   2   0   2   0   2   0   2   0   0   0   2   0   2   2   0   0   2   0   2   0   2   2   0   2   2   0   0   0   2   0   0   0   0   2   2   0   0   0   0   2   0   0   0   0   2   2   2   2   0   0   2   0   0   2   2   0   0   2   2   2   2   0   2   2   2   0   0   2   0   0   2   0   2   2   2   2   0   0   2   2   0   0   2   2   0
 MK-5-12                0   2   0   0   2   2   2   0   2   2   2   0   0   0   2   0   2   2   0   0   0   2   2   0   2   2   0   2   2   0   2   0   2   2   2   0   2   2   2   2   0   2   2   0   2   2   2   0   2   2   2   0   2   2   0   2   0   2   0   0   2   2   0   0   2   0   2   2   0   2   0   0   0   2   0   2   0   2   0   0   2   0   0   2   0   0   0   0   2   0   2   2   2   0   2   2   0   2   2   0   2   2   2   2   0   2   2   0   0   2   2   0   2   0   2   2   0   2   0   2   0   2   0   0   0   2   0   2   2   0   0   2   0   2   0   2   2   2   2   2   0   0   0   2   0   0   0   0   2   2   0   0   0   0   2   0   0   0   0   2   2   2   2   2   0   2   0   2   0   2   2   0   2   2   2   2   0   2   2   2   0   0   2   2   0   2   0   2   2   2   2   0   0   2   2   0   2   2   2   0
 MK-5-13                0   2   0   0   2   2   2   0   2   2   2   0   0   2   2   0   2   2   0   0   0   2   2   0   2   2   0   2   2   0   2   0   0   2   2   0   2   2   2   2   0   2   2   0   2   2   2   2   2   2   2   0   2   2   0   2   0   2   0   0   2   2   0   0   2   0   2   2   0   0   0   0   0   2   0   2   0   2   2   0   2   0   0   2   0   0   0   2   2   0   2   2   2   0   2   2   0   2   2   0   2   2   2   2   0   2   0   0   0   2   2   0   2   0   2   2   0   2   0   2   0   2   0   0   0   2   0   2   2   0   0   2   0   2   2   2   2   2   2   2   0   0   0   2   0   0   0   0   2   2   0   0   0   2   0   0   0   0   0   2   2   2   2   0   0   2   0   2   2   2   2   0   0   2   0   2   2   2   2   2   0   0   2   2   0   2   2   2   2   2   0   0   0   2   2   0   2   2   2   2
 MK-5-14                0   2   0   0   2   2   2   0   2   2   2   0   0   2   2   0   2   2   0   0   0   2   2   0   2   2   0   2   2   0   2   0   0   2   0   0   0   2   2   2   0   2   2   0   2   2   2   2   2   2   2   0   2   2   0   0   0   2   0   0   2   0   0   2   2   0   0   2   0   0   0   0   0   2   2   2   0   2   2   0   2   0   2   2   0   0   0   2   2   0   0   2   2   0   2   2   0   0   2   0   2   2   2   2   2   0   2   0   0   2   2   0   2   0   2   2   0   2   0   2   0   2   0   2   0   0   0   2   2   0   2   2   0   2   2   2   0   2   0   2   0   0   0   2   0   0   0   0   2   2   0   0   0   2   0   0   0   0   0   2   2   2   2   2   0   2   0   2   2   2   2   0   0   2   2   2   0   0   2   2   0   0   0   2   0   2   2   2   0   2   2   0   0   2   2   0   2   2   2   2
 MK-5-15                0   2   2   0   2   2   2   0   2   2   2   0   0   2   2   0   2   2   0   0   0   2   2   0   2   2   0   2   2   2   2   0   2   2   0   0   0   2   2   2   0   2   2   0   2   2   2   2   2   2   2   0   2   2   2   0   0   2   0   0   2   0   0   2   2   0   0   0   0   0   0   0   0   2   2   2   0   2   2   0   2   0   2   2   0   0   0   0   2   0   0   2   2   0   2   2   0   0   2   0   2   2   2   2   2   0   2   0   0   2   2   0   2   0   2   2   0   2   0   2   0   2   0   2   0   0   0   2   2   2   2   2   0   2   2   0   0   2   0   0   2   0   0   2   0   0   0   0   0   2   0   0   0   2   0   0   0   0   0   2   2   2   2   2   0   2   0   2   2   2   2   0   0   2   2   2   0   0   2   0   0   0   0   2   0   2   2   0   0   2   2   0   2   2   2   0   2   2   2   0
 MK-5-16                2   0   2   0   2   2   2   0   2   2   2   2   0   2   2   0   2   2   0   0   0   2   2   0   2   2   0   2   2   2   2   0   2   2   0   0   0   2   2   2   0   2   2   0   2   2   2   2   2   2   2   0   2   2   2   0   0   2   0   0   2   0   0   2   2   0   0   0   0   0   2   0   0   2   2   2   0   2   2   0   2   0   2   2   0   0   0   0   2   0   0   2   2   2   2   0   2   0   2   0   2   2   2   2   2   0   0   0   0   2   2   0   0   0   2   2   0   2   0   2   0   2   0   2   0   0   0   2   2   2   2   2   0   2   2   0   0   0   0   0   2   0   0   2   0   0   0   0   0   2   0   0   0   2   0   0   0   0   0   2   2   2   2   2   0   2   0   2   2   0   2   0   0   0   2   2   0   0   2   0   0   0   0   2   0   2   2   0   0   2   2   0   2   2   2   0   0   2   2   0
 MK-6-1                 0   2   0   0   0   2   0   0   2   0   0   2   2   2   0   2   2   2   2   2   2   2   2   0   2   0   2   0   0   0   2   0   0   2   2   0   0   2   2   0   0   0   2   0   0   2   0   2   0   2   2   2   2   0   2   2   2   0   0   0   2   0   2   2   2   0   2   2   0   0   2   2   0   0   0   0   0   2   0   2   0   2   2   2   0   0   0   2   0   0   2   0   0   2   0   2   2   0   2   0   0   0   0   2   2   2   2   2   2   0   0   2   2   2   2   2   2   2   2   2   0   2   2   0   0   2   2   2   2   2   2   0   2   0   2   2   2   0   0   2   2   0   2   0   2   2   0   0   0   0   2   2   0   0   0   2   2   0   2   0   0   0   0   2   0   0   0   2   2   2   2   2   2   2   2   2   0   0   2   2   0   2   0   2   0   0   2   0   0   0   0   2   2   0   0   2   0   2   0   2
 MK-6-2                 0   2   0   0   0   0   0   0   2   0   0   2   2   2   0   2   2   2   2   2   2   2   2   0   0   0   2   0   0   0   0   0   0   2   0   0   0   2   2   0   0   0   2   0   0   2   0   2   0   2   2   2   2   0   2   2   2   0   2   0   2   0   0   2   2   0   2   2   0   0   2   2   0   0   0   0   0   2   0   2   0   2   2   2   2   0   0   2   0   0   2   0   0   2   0   2   2   0   2   0   0   0   0   2   2   2   2   2   2   0   0   2   2   0   0   2   2   2   2   0   0   2   2   0   0   2   2   2   2   0   2   0   2   2   2   2   2   0   0   2   2   2   2   2   2   2   0   0   0   0   2   2   0   0   0   2   2   0   2   0   0   0   0   2   0   0   0   2   0   2   2   2   2   2   2   2   0   0   2   2   0   2   0   2   0   0   2   0   0   0   0   2   0   0   0   2   0   2   2   2
 MK-6-3                 0   2   0   0   0   2   0   0   2   0   0   2   2   2   0   2   2   2   2   2   2   0   2   0   0   0   2   0   0   0   0   0   0   2   0   0   0   2   2   0   0   0   2   2   0   2   0   2   0   2   2   2   2   0   2   2   2   2   2   0   2   0   0   2   2   0   2   2   0   0   2   2   0   0   0   0   0   0   0   2   0   2   2   2   2   0   0   0   0   0   2   0   0   2   0   0   2   0   0   0   0   0   0   2   2   2   2   2   2   2   0   0   2   0   0   2   2   2   2   0   0   0   2   0   0   2   2   0   2   0   0   0   2   2   0   2   2   2   0   2   2   0   2   2   0   2   2   0   0   0   2   2   0   0   0   0   2   2   0   0   0   0   0   2   0   0   0   2   0   2   2   2   2   2   2   2   0   0   2   2   0   2   0   2   0   0   2   0   0   2   0   2   0   0   0   2   0   2   2   2
 MK-6-4                 0   2   0   0   0   2   0   0   2   0   0   2   2   2   0   2   2   2   2   2   2   0   2   0   0   2   2   0   0   0   0   0   0   2   0   0   0   2   2   0   0   0   2   2   0   2   0   2   2   2   2   2   2   0   2   2   2   2   2   0   2   0   2   2   2   0   2   2   0   2   2   2   0   0   0   0   0   0   0   2   0   2   2   2   2   0   0   0   0   0   2   0   0   2   0   0   2   0   0   2   0   0   0   2   2   2   2   2   2   2   0   0   2   0   0   2   2   2   2   0   0   0   0   0   0   2   0   0   2   0   0   0   2   2   0   2   2   2   0   0   2   0   2   0   0   2   2   0   0   0   2   2   0   0   0   2   2   2   0   2   0   2   0   2   0   0   0   2   0   2   2   2   2   2   0   2   2   2   2   2   0   2   0   2   0   0   2   0   0   2   0   2   0   0   0   2   0   2   2   2
 MK-6-5                 0   2   2   0   0   2   2   0   2   2   0   2   2   0   0   2   2   2   2   2   2   0   2   0   0   2   2   0   2   2   2   0   0   2   0   0   0   2   2   0   0   0   2   2   0   0   0   2   2   2   2   2   2   0   2   2   2   2   0   0   2   0   2   2   2   0   0   2   0   2   2   2   0   0   2   0   0   2   0   2   0   2   2   2   2   0   0   0   0   0   2   0   0   2   0   0   2   2   0   2   0   0   0   2   2   2   2   2   2   2   0   0   2   0   0   0   2   0   2   0   0   0   0   0   0   2   0   0   2   0   0   0   2   2   0   2   0   2   0   0   2   0   0   0   0   2   2   0   0   0   2   2   0   0   0   2   2   2   0   2   0   2   0   2   2   0   2   2   0   2   2   2   2   2   0   2   0   2   2   2   0   2   0   2   0   0   2   0   0   0   0   2   0   0   0   2   0   2   2   2
 MK-6-6                 0   2   2   0   2   2   2   0   2   2   0   2   2   0   0   2   2   2   0   2   2   0   0   0   0   2   2   0   2   2   2   0   0   0   0   0   0   2   2   0   0   0   2   2   2   0   0   2   0   0   2   2   2   0   2   2   2   2   0   0   0   0   0   2   0   0   0   2   2   2   2   2   0   0   2   2   0   2   0   2   0   2   2   2   2   0   0   0   0   0   2   0   2   0   0   0   2   2   0   2   0   0   0   2   2   2   2   2   2   2   0   0   0   0   0   2   2   0   2   0   0   2   0   0   0   2   0   0   2   2   0   0   2   2   0   2   0   2   0   0   2   0   0   0   0   2   0   0   0   0   2   2   0   0   2   2   2   2   0   2   0   2   0   2   2   2   2   2   0   2   2   2   2   2   0   2   0   2   2   2   0   0   2   2   0   0   0   0   0   0   0   2   2   0   0   2   0   2   2   2
 MK-6-7                 0   2   2   0   2   2   2   0   2   2   0   2   2   0   0   2   0   2   2   2   2   0   0   0   0   2   2   0   2   0   2   0   0   0   0   0   0   2   2   0   2   0   2   2   2   0   0   2   0   0   2   2   2   0   2   2   2   2   0   0   0   0   0   2   0   0   0   2   2   0   2   2   0   0   2   2   0   2   0   2   0   2   2   2   2   0   0   0   0   0   2   0   2   0   2   0   2   2   2   2   2   0   0   2   2   2   2   2   2   2   0   0   0   0   0   2   2   0   2   0   0   2   0   0   0   2   0   0   2   2   0   0   0   2   2   2   0   2   0   0   2   0   2   0   0   2   0   2   0   0   2   2   0   0   2   0   2   0   0   2   0   0   0   2   2   2   2   2   0   2   2   2   2   2   0   2   0   2   2   2   0   0   2   2   0   0   0   0   0   0   0   0   2   2   0   2   0   2   2   2
 MK-6-8                 0   2   2   0   2   0   2   0   2   0   0   2   2   0   0   2   0   2   2   2   0   0   0   0   0   2   2   0   2   0   2   0   0   0   0   0   2   2   2   0   2   0   2   2   2   0   0   2   0   2   2   2   2   0   2   2   2   2   0   0   0   0   0   2   0   2   0   2   2   0   2   2   0   0   2   2   0   2   0   2   0   2   2   2   0   0   0   2   0   0   2   0   2   0   2   0   2   2   2   2   2   0   0   2   2   2   2   2   2   2   0   0   2   0   0   2   2   0   2   0   0   2   2   0   0   0   0   0   2   2   0   0   0   2   2   2   0   2   0   0   0   0   2   0   0   2   0   0   0   0   2   2   0   0   2   0   2   2   0   2   0   0   0   2   2   2   2   2   0   2   2   2   0   2   0   2   0   2   2   2   0   0   2   2   0   0   0   0   0   2   0   0   2   2   0   2   2   2   2   2
 MK-6-9                 0   2   2   0   2   0   2   0   2   0   2   0   2   0   0   2   0   0   2   2   0   0   0   0   0   2   2   0   0   2   2   0   0   0   0   0   2   2   2   0   2   0   2   2   2   0   0   2   0   2   2   2   2   0   2   2   2   0   0   0   0   0   0   2   2   2   0   2   2   0   2   2   0   0   0   2   0   2   0   2   0   2   2   2   0   0   2   2   0   0   2   0   2   0   2   0   2   2   2   0   2   2   0   0   2   2   0   2   2   0   2   0   2   0   0   2   2   0   2   0   0   2   2   0   0   0   0   0   2   0   0   0   0   2   2   0   0   2   0   0   0   0   2   0   0   0   0   2   0   0   2   2   2   0   2   2   2   2   0   2   0   0   2   2   2   2   0   2   2   2   2   2   0   2   0   2   0   2   2   2   0   0   2   0   0   0   0   0   0   2   0   0   2   2   0   2   2   0   2   0
 MK-6-10                0   2   2   0   2   0   2   0   2   0   2   0   2   0   0   2   2   0   2   2   0   0   0   0   0   2   0   0   0   2   2   0   0   0   0   0   2   2   2   0   2   0   2   2   2   0   0   2   2   2   2   2   0   0   2   2   2   0   0   0   0   0   0   2   2   0   0   2   2   0   2   0   0   0   0   2   0   0   0   2   0   2   2   2   0   0   2   0   0   0   2   0   2   0   2   0   2   2   2   0   2   2   0   0   2   2   0   0   2   0   2   0   2   0   0   0   2   0   2   0   0   2   2   0   0   0   0   2   2   0   0   0   0   2   2   0   0   2   2   0   0   0   2   2   0   0   0   0   0   0   0   2   2   0   0   2   2   2   0   2   0   0   2   2   2   2   0   2   2   2   2   2   0   0   0   2   0   2   2   2   0   0   2   0   0   0   0   0   2   2   0   0   2   2   2   2   2   0   2   0
 MK-6-11                0   2   2   0   0   0   0   0   2   0   2   0   2   0   0   0   2   0   2   2   0   0   0   0   0   2   0   0   0   2   2   0   0   0   0   0   2   2   2   0   2   0   2   2   2   0   2   2   2   2   2   2   0   0   0   0   2   0   0   0   0   0   0   2   2   0   0   2   2   0   2   0   0   0   0   2   2   0   0   2   0   2   2   2   0   0   2   0   0   0   2   0   2   0   2   0   2   2   2   0   2   2   0   0   2   2   0   0   2   0   2   0   2   0   0   0   0   0   0   0   0   2   2   0   0   0   0   2   2   0   0   0   0   2   2   0   0   2   0   0   0   0   2   2   2   0   0   0   0   0   0   2   2   0   0   2   2   2   0   2   0   0   2   2   2   2   0   2   2   2   0   2   0   0   2   2   0   2   2   2   0   0   2   0   0   0   0   0   2   2   0   0   2   2   2   2   2   2   0   2
 MK-6-12                0   2   2   0   0   0   0   2   2   0   2   0   0   0   0   0   2   0   2   0   0   0   0   0   0   2   2   0   0   2   2   0   0   0   2   2   2   2   2   0   2   0   2   2   2   0   2   2   2   2   2   2   0   0   0   0   2   0   0   0   2   2   2   2   2   0   0   2   2   0   2   0   0   0   0   2   2   0   0   2   0   2   2   2   0   0   2   0   0   0   2   0   2   0   2   0   2   2   2   0   2   2   2   0   2   2   0   0   2   2   2   0   2   0   0   0   0   2   0   2   0   2   2   0   0   0   2   2   2   0   0   2   2   2   2   0   2   2   0   0   0   0   2   2   2   0   2   2   0   0   0   2   2   0   0   2   2   0   0   0   0   0   2   2   2   2   0   2   2   2   0   2   0   0   0   2   0   0   2   2   0   0   2   0   0   0   0   0   2   2   0   0   2   2   0   2   2   2   0   2
 MK-6-13                0   2   2   0   0   0   0   2   2   0   2   0   0   0   0   2   2   0   2   0   0   0   0   0   0   2   2   0   0   2   2   0   0   0   2   2   2   0   2   0   2   0   2   2   2   2   2   2   2   2   2   2   0   2   0   0   0   2   0   0   2   2   2   2   2   0   0   2   0   0   0   0   0   0   0   2   2   0   0   2   0   2   2   2   0   0   2   0   0   0   2   0   2   0   2   0   2   2   0   0   2   2   2   0   0   2   0   0   2   2   2   0   0   0   0   0   0   2   0   2   0   2   2   0   0   0   2   2   2   0   2   2   2   2   2   0   2   2   0   0   0   2   2   2   2   0   2   2   0   0   0   2   2   0   0   2   2   0   0   0   2   0   2   2   2   2   0   0   2   2   0   2   0   0   0   2   0   0   0   2   0   0   2   0   0   0   0   0   2   0   0   0   2   2   2   2   2   2   0   2
 MK-6-14                0   2   2   0   0   0   0   2   2   0   2   0   0   2   0   2   2   0   2   0   0   0   0   0   0   2   2   0   0   0   2   0   0   0   2   2   2   0   2   2   2   0   2   2   2   2   2   2   2   2   2   2   0   2   0   0   0   2   0   0   2   2   2   2   2   0   0   2   0   0   0   0   0   0   2   2   2   0   2   2   2   2   2   2   0   0   2   0   0   0   2   0   2   2   2   0   2   2   0   0   2   0   2   0   0   2   0   0   2   2   2   0   0   0   2   0   0   2   0   0   0   0   2   0   0   2   2   2   2   0   2   2   2   2   2   0   2   0   0   0   0   2   0   2   2   0   2   2   0   0   2   2   2   0   0   0   2   0   0   0   0   2   2   2   2   2   0   0   2   2   0   0   0   0   0   2   0   0   0   2   0   0   0   0   2   0   0   0   2   0   2   0   0   2   2   2   2   2   2   2
 MK-6-15                0   2   2   0   0   0   2   2   2   0   2   0   2   2   0   2   2   0   2   0   0   0   0   2   0   0   2   0   0   0   2   0   0   0   2   2   2   0   2   2   2   0   2   2   2   2   2   2   2   2   2   2   0   2   0   2   0   2   0   0   2   2   2   2   2   0   0   2   0   0   2   0   0   0   2   2   2   2   2   2   2   2   2   0   0   0   2   0   0   0   2   0   2   2   0   0   2   2   0   0   2   0   2   0   0   2   0   0   2   2   2   0   2   0   2   0   0   2   0   0   0   0   2   0   0   2   2   2   2   0   2   2   2   2   2   0   2   2   0   0   0   2   0   2   2   2   2   2   0   0   2   2   2   0   0   0   2   0   0   0   0   2   2   2   2   2   0   0   0   2   2   0   0   0   0   2   0   2   0   2   0   2   0   2   2   0   0   0   2   0   2   0   0   2   0   2   2   2   2   2
 MK-6-16                0   2   2   0   0   0   2   2   2   0   2   0   2   2   0   2   2   0   2   0   0   0   0   0   0   0   2   0   0   0   2   0   0   0   2   2   2   0   2   2   2   0   2   2   2   2   2   2   2   2   2   2   0   0   0   2   0   2   0   0   2   2   2   2   2   2   0   2   0   0   2   0   0   0   2   2   2   2   2   2   2   2   2   0   0   0   0   0   0   0   2   0   2   0   0   2   2   2   0   0   2   0   2   0   0   2   0   0   2   2   2   0   2   0   2   0   0   0   0   0   0   0   2   0   0   2   2   2   2   0   2   2   2   2   2   2   2   2   0   0   0   2   0   2   2   2   0   0   0   0   2   2   2   0   0   0   2   0   0   0   0   2   2   2   2   2   2   0   0   2   2   0   0   0   0   2   0   2   0   2   0   2   2   2   2   0   0   0   2   0   2   0   0   2   2   2   2   2   2   2
 
!****************************************** Phenotypic Data **********************************************************
!-100.0 is resevred for missing phenotype
SimulatedTrait1        14.0245   14.1749   14.1937   13.6640   15.8342   13.0596   15.5713   15.9218   13.2160   14.1272   15.3467   14.8255   16.8836   16.5259   13.5701   15.8523   17.0636   16.2300   14.6510   15.1910   16.1420   16.0106   13.9764   15.5032   12.9153   15.6226   13.9115   14.0754   15.2423   16.8979   15.9667   14.0750   15.6978   16.0276   15.8622   13.8003   15.2603   14.6500   12.9326   14.1499   15.1078   16.5309   13.4900   14.7118   15.7766   15.1099   18.0979   17.0598   13.8359   14.6058   15.3605   16.5209   11.7862   14.6951   13.4586   15.3581   15.9942   14.1342   13.0972   14.4473   16.1191   15.1751   15.2707   17.6954   15.2826   14.0060   13.3116   12.0368   16.5685   13.8086   12.8588   13.2776   13.9444   12.0438   14.8506   15.0667   16.1404   15.6632   15.6374   16.0322   15.6729   15.1712   14.1556   12.9177   14.4593   16.0503   15.5642   14.5418   14.3871   13.4457   16.4478   14.9017   15.7117   14.8643   13.4316   15.2194   13.9152   15.9001   15.2788   16.2257   17.2173   15.3719   14.7589   14.9020   14.4405   15.1985   16.2715   15.8634   14.3657   15.8362   15.7138   15.4250   13.8293   12.9137   13.2963   14.4263   16.8215   14.6010   15.9171   15.9303   13.1782   14.9976   16.3593   15.5845   15.3264   12.9240   16.6725   15.3499   15.2937   13.7864   16.0095   15.3030   15.4856   15.4679   14.9982   16.4248   13.4825   14.3879   15.3388   14.2166   16.3619   14.0920   16.7002   16.2667   13.7601   15.2657   14.9452   14.0043   13.2821   15.0286   13.6158   14.4258   14.5321   14.9833   14.1571   13.3539   16.9664   15.7219   13.8841   13.7706   15.4849   16.8913   14.4733   14.4704   15.0215   13.9008   15.4310   15.4363   12.3950   13.5171   13.6559   16.1966   15.0283   13.8863   13.4852   13.4823   15.9592   15.1374   17.1667   16.1813   14.7585   17.3001   15.0996   14.5745   13.7020   14.1036   15.0460   15.5782   14.5117   17.7639   13.6666   15.7935   14.6296   16.2225   15.1866   16.4668   14.9882   13.4036   12.9542   14.9152
SimulatedTrait2         9.9180    9.7289    9.2736    9.7131   10.1447   11.2127   10.5946    9.8426   10.6717   10.4491   10.8550   10.9444    8.5200   10.1485   10.2395    9.5128   10.1111    9.1570   10.8176   10.7411    9.1820   11.3191    9.7966   10.2989   11.2421    9.7776    9.9923   10.3691    9.8185    9.7576    9.7178    9.7926   10.1008    9.6991    9.7393   10.2607   11.2119    9.4952   10.7617   11.4674    9.3244    9.7443    9.9769   10.7746    8.5146   10.3868    8.7615   10.3020   11.7020   11.3681   10.2119    9.9004   10.4588   10.7905   10.1260    9.4549    8.9449   10.3508   10.8315   11.1335    9.7256   10.2572   10.6579    8.8891    9.2221    9.8085   10.9402   11.2178    9.8414   11.7612    9.5283   10.7479   10.5397   10.5770    9.2949    9.7479    8.8592    8.8249    9.5432    9.6716   10.7892    9.4529    9.1904   11.0505    9.0299   10.4201    9.7510   10.2423   11.0213   10.4519   10.3382   10.4311   10.3791    8.6391    8.9864    9.5449   10.3894    9.3450   10.0066    8.9808    9.8354    9.0375    9.7244    9.4892   10.9857   10.2986    9.3743    9.6531    8.5317   11.2046    9.0819    9.0729   10.1346   11.0977   10.3633    9.4343    8.8644    9.8441   10.4011    9.5910   11.0690    9.2169    9.7704   10.5108    9.8921    9.3318    9.5772    9.0237   10.3050   10.2462    9.8884    9.8573    9.8475   11.0641    9.2399    8.9396    9.5089   10.6011   10.6900    9.9542    9.2043    9.0965    9.2941    9.4686   10.4716   10.2778    9.5711   10.2124   11.4556    9.2150   10.1764    9.6963    9.6369   10.3640   11.1306    9.8421    9.3899    9.4400   10.3667   10.3791    8.5035    8.9230   10.3439    9.4199   10.0805   11.0309    8.6864    9.4280    9.7725   10.8528   10.6379   10.5491    9.9173   10.9316   10.1762   10.6126   10.3368    9.2936    8.7361    8.9250   10.5675   10.1593    9.3600   10.1716   10.1117    9.9988    9.0868    9.4495   10.0572    9.5098   10.8890   10.1715   11.2403    9.6808   10.6374    9.8574    9.0866   10.1773   10.4379    9.0409
 
