# Supplementary material for: Inclusive Composite Interval Mapping of QTL by Environment Interactions in Biparental Populations
Source: PLoS One. 2015 Jul 10;10(7):e0132414. doi: 10.1371/journal.pone.0132414 (PMC4498613; doi:10.1371/journal.pone.0132414)
Supplement: S5 File — (ZIP) [file pone.0132414.s005.zip › H=0.5/L1/run_00070.met]

!**********************Note: lines staring with "!" are remarks and will be ignored in the program********************
!*********************************General Information**********************************
!Assuming F1 = P1 x P2, populations available in QTL IciMapping are: 
!  1, P1BC1F1 = P1 x F1, the first backcrossing where P1 is used as the recurrent parent;
!  2, P2BC1F1 = P2 x F1, the first backcrossing where P2 is used as the recurrent parent;
!  3, F1DH, F1-derived doubled haploids; 
!  4, RIL or F1RIL, recombination inbred lines through the repeated selfing of F1;
!  5, P1BC1RIL, recombination inbred lines through the repeated selfing of P1BC1F1;
!  6, P2BC1RIL, recombination inbred lines through the repeated selfing of P2BC1F1;
!  7, F2, the selfing generation of F1;
!  8, F3, the selfing generation of F2;
!  9, P1BC2F1, the second backcrossing where P1 is used as the recurrent parent; 
! 10, P2BC2F1, the second backcrossing where P2 is used as the recurrent parent;
! 11, P1BC2RIL, recombination inred lines through the repeated selfing of P1BC2F1; 
! 12, P2BC2RIL, recombination inred lines through the repeated selfing of P2BC2F1; 
! 13, P1BC1F2, the selfing generation of P1BC1F1; 
! 14, P2BC1F2, the selfing generation of P2BC1F1; 
! 15, P1BC2F2, the selfing generation of P1BC2F1; 
! 16, P2BC2F2, the selfing generation of P2BC2F1; 
! 17, P1BC1DH, P1BC1F1-derived doubled haploids; 
! 18, P2BC1DH, P2BC1F1-derived doubled haploids; 
! 19, P1BC2DH, P1BC2F1-derived doubled haploids; 
! 20, P2BC2DH, P2BC2F1-derived doubled haploids; 
   3      !Mapping Population (see remarks above)
   2      !Mapping Function (1 for Kosambi; 2 for Haldane; 3 for Morgan)
   2      !Marker Space Type (1 for intervals; 2 for positions)
   1      !Marker Space Unit(1 for centiMorgans; 2 for Morgan)
   6      !Number of Chromosomes (or Linkage Groups)
 200      !Size of the mapping population
   2      !Number of environments
 
!***************************************** Chromosomes and Linkage Maps **********************************************
!Chromosome                 NumMarkers
-CH1                        16
-CH2                        16
-CH3                        16
-CH4                        16
-CH5                        16
-CH6                        16
!Linkage map (Marker name followed by position or the interval length)
 MK-1-1                1     0.000
 MK-1-2                1    10.000
 MK-1-3                1    20.000
 MK-1-4                1    30.000
 MK-1-5                1    40.000
 MK-1-6                1    50.000
 MK-1-7                1    60.000
 MK-1-8                1    70.000
 MK-1-9                1    80.000
 MK-1-10               1    90.000
 MK-1-11               1   100.000
 MK-1-12               1   110.000
 MK-1-13               1   120.000
 MK-1-14               1   130.000
 MK-1-15               1   140.000
 MK-1-16               1   150.000
 MK-2-1                2     0.000
 MK-2-2                2    10.000
 MK-2-3                2    20.000
 MK-2-4                2    30.000
 MK-2-5                2    40.000
 MK-2-6                2    50.000
 MK-2-7                2    60.000
 MK-2-8                2    70.000
 MK-2-9                2    80.000
 MK-2-10               2    90.000
 MK-2-11               2   100.000
 MK-2-12               2   110.000
 MK-2-13               2   120.000
 MK-2-14               2   130.000
 MK-2-15               2   140.000
 MK-2-16               2   150.000
 MK-3-1                3     0.000
 MK-3-2                3    10.000
 MK-3-3                3    20.000
 MK-3-4                3    30.000
 MK-3-5                3    40.000
 MK-3-6                3    50.000
 MK-3-7                3    60.000
 MK-3-8                3    70.000
 MK-3-9                3    80.000
 MK-3-10               3    90.000
 MK-3-11               3   100.000
 MK-3-12               3   110.000
 MK-3-13               3   120.000
 MK-3-14               3   130.000
 MK-3-15               3   140.000
 MK-3-16               3   150.000
 MK-4-1                4     0.000
 MK-4-2                4    10.000
 MK-4-3                4    20.000
 MK-4-4                4    30.000
 MK-4-5                4    40.000
 MK-4-6                4    50.000
 MK-4-7                4    60.000
 MK-4-8                4    70.000
 MK-4-9                4    80.000
 MK-4-10               4    90.000
 MK-4-11               4   100.000
 MK-4-12               4   110.000
 MK-4-13               4   120.000
 MK-4-14               4   130.000
 MK-4-15               4   140.000
 MK-4-16               4   150.000
 MK-5-1                5     0.000
 MK-5-2                5    10.000
 MK-5-3                5    20.000
 MK-5-4                5    30.000
 MK-5-5                5    40.000
 MK-5-6                5    50.000
 MK-5-7                5    60.000
 MK-5-8                5    70.000
 MK-5-9                5    80.000
 MK-5-10               5    90.000
 MK-5-11               5   100.000
 MK-5-12               5   110.000
 MK-5-13               5   120.000
 MK-5-14               5   130.000
 MK-5-15               5   140.000
 MK-5-16               5   150.000
 MK-6-1                6     0.000
 MK-6-2                6    10.000
 MK-6-3                6    20.000
 MK-6-4                6    30.000
 MK-6-5                6    40.000
 MK-6-6                6    50.000
 MK-6-7                6    60.000
 MK-6-8                6    70.000
 MK-6-9                6    80.000
 MK-6-10               6    90.000
 MK-6-11               6   100.000
 MK-6-12               6   110.000
 MK-6-13               6   120.000
 MK-6-14               6   130.000
 MK-6-15               6   140.000
 MK-6-16               6   150.000
!*********************************** Marker Types ********************************************************************
!Co-dominant marker: When heterozygote F1 is present, P1 is coded as 2, F1 is coded as 1, and P2 is coded as 0; Otherwise, P1 is coded as 2, and P2 is coded as 0. 
!Dominant marker: When heterozygote F1 is present, P1 and F1 are coded as 12, and P2 is coded as 0; Otherwise, P1 is coded as 2, and P2 is coded as 0.  
!Recessive markers: When heterozygote F1 is present, P1 is coded as 2, and F1 and P2 are coded as 10; Otherwise, P1 is coded as 2, and P2 is coded as 0. 
!Missing marker is coded as -1. 
 MK-1-1                 0   0   0   2   2   2   2   0   2   0   0   0   2   0   0   2   2   0   0   0   0   0   2   0   2   2   0   0   2   2   0   2   2   2   2   2   0   0   0   2   0   2   2   0   0   0   0   0   2   2   2   2   2   2   2   2   0   0   0   0   0   0   0   2   2   2   2   0   2   2   0   2   2   0   2   0   2   2   0   0   0   2   2   2   0   2   0   0   2   2   0   2   2   2   0   0   2   0   2   2   2   0   2   0   2   0   2   0   0   0   2   0   2   2   2   0   0   2   0   0   0   0   2   2   2   0   2   0   2   2   2   2   0   2   2   2   0   0   2   2   0   2   0   0   0   2   2   2   2   2   2   2   2   2   2   2   2   0   0   0   0   0   2   0   2   0   0   0   2   2   2   0   2   2   2   2   2   2   0   2   2   0   2   2   0   0   0   2   0   2   0   2   2   0   0   0   2   2   2   0
 MK-1-2                 0   0   0   2   2   2   2   0   2   2   0   0   2   0   0   2   2   0   0   0   0   0   2   0   2   2   0   0   2   2   0   2   0   2   2   2   0   0   2   2   0   2   2   0   0   0   0   0   2   2   2   2   2   2   2   0   2   0   0   0   0   0   0   2   2   2   2   0   2   2   0   0   2   0   2   0   2   2   0   0   0   2   2   2   0   2   2   0   2   2   0   2   2   2   0   0   2   2   2   2   2   0   2   0   2   0   2   0   0   0   2   0   2   2   2   0   0   2   0   0   0   0   2   2   0   2   2   0   2   2   2   0   0   2   2   2   2   0   2   0   0   2   0   0   0   0   2   2   2   2   2   2   2   2   0   2   2   0   0   0   0   0   2   2   2   0   0   2   2   2   2   0   0   0   2   2   2   2   2   2   2   0   2   2   0   0   0   2   0   0   0   2   2   0   0   0   0   2   2   0
 MK-1-3                 0   0   0   2   2   0   2   0   2   2   0   0   2   0   0   2   2   0   0   0   2   0   2   0   2   2   0   0   2   2   0   2   0   0   2   2   0   0   0   2   0   0   2   2   0   0   0   0   2   2   2   0   0   2   2   0   2   0   0   0   0   0   0   2   2   2   2   0   2   2   0   0   2   0   2   0   2   2   0   0   0   2   2   2   0   2   2   0   2   2   0   2   0   2   0   0   2   2   2   2   2   0   2   0   2   0   2   0   2   0   2   0   2   2   2   0   2   0   0   0   0   0   0   2   0   2   2   0   2   2   2   0   0   2   2   2   2   0   2   0   0   2   0   0   2   0   0   2   2   2   2   2   2   2   2   2   2   0   0   2   0   0   2   2   2   0   0   2   2   2   2   0   0   0   2   2   2   0   2   2   2   0   2   2   0   0   2   2   0   0   0   2   2   2   0   0   0   0   2   0
 MK-1-4                 0   0   0   2   2   0   2   0   2   2   0   0   2   0   0   2   2   0   0   2   2   0   2   0   2   2   0   0   2   2   0   0   2   0   2   2   0   0   0   2   0   0   2   2   2   0   0   0   2   2   2   0   2   2   0   0   2   0   2   0   0   0   0   2   2   2   0   0   2   2   0   0   2   0   2   0   2   2   0   0   0   2   2   2   0   2   2   0   2   0   0   2   0   2   0   0   2   2   2   2   2   0   2   0   2   0   2   0   2   0   2   0   0   2   2   0   2   0   2   0   0   2   0   0   0   2   2   0   2   0   2   0   0   2   2   2   2   0   2   0   0   0   0   0   2   0   0   2   2   0   2   2   2   2   2   0   2   0   0   2   0   0   2   2   2   0   0   2   2   2   2   0   0   0   2   2   2   0   2   2   2   0   2   2   0   0   2   2   0   0   0   2   2   2   0   0   0   0   2   0
 MK-1-5                 0   0   0   2   2   0   2   0   2   2   2   0   2   0   0   2   2   0   0   2   2   0   2   0   2   2   2   0   2   2   0   2   2   0   2   2   0   0   0   0   0   0   2   0   2   0   0   0   2   2   0   0   2   2   0   0   2   0   2   0   0   0   0   0   0   2   0   0   2   2   0   0   2   0   2   0   2   2   0   0   0   2   0   2   0   2   2   0   2   0   0   2   0   2   0   0   2   2   2   2   2   0   2   0   2   0   2   0   2   0   2   0   0   2   2   0   2   0   2   0   2   2   0   0   0   2   0   0   2   0   2   0   0   2   2   2   2   0   2   0   0   0   0   0   2   0   2   2   2   0   2   2   2   2   2   0   2   0   0   2   0   0   2   2   0   2   0   2   0   2   2   0   0   0   2   2   2   0   0   2   2   2   2   2   0   0   2   2   0   0   0   2   2   2   0   0   0   0   2   0
 MK-1-6                 0   0   0   2   2   0   0   0   2   2   2   0   2   0   0   0   2   0   0   2   2   0   2   0   2   2   2   0   2   0   0   2   2   0   2   2   0   0   2   0   0   0   2   0   2   0   0   0   2   2   0   0   2   2   0   0   2   0   2   0   0   0   0   0   0   2   0   0   2   0   0   0   2   0   2   0   2   2   0   0   0   0   2   2   0   0   2   0   2   0   0   2   0   2   0   2   2   2   2   2   2   0   2   0   2   0   2   0   0   0   2   0   0   2   2   0   2   0   2   0   2   2   0   0   0   2   0   0   2   0   2   0   0   2   2   2   2   0   2   0   0   2   0   0   2   0   2   2   2   0   2   2   2   2   2   0   2   0   0   2   0   0   2   2   0   2   0   2   0   2   2   0   0   2   2   2   2   0   0   2   2   2   2   2   0   0   0   2   0   0   0   2   2   2   0   2   0   0   2   0
 MK-1-7                 0   2   0   2   2   0   0   0   2   2   2   0   2   2   0   0   0   0   2   2   2   0   2   0   2   2   2   2   2   0   0   0   2   0   2   2   2   2   2   0   0   0   2   0   2   2   0   0   2   2   0   0   2   2   0   0   2   0   2   0   0   2   0   0   0   2   0   0   2   0   2   2   2   0   2   0   2   2   0   0   0   0   2   2   0   0   2   0   2   0   0   2   2   2   0   2   0   2   2   2   0   0   2   0   2   0   2   0   0   2   2   0   2   2   2   0   2   2   2   0   2   2   0   0   0   2   0   0   2   0   2   0   0   2   2   2   2   0   2   0   0   2   0   0   2   0   2   2   2   0   2   2   2   2   2   2   2   0   0   2   0   0   2   2   0   2   0   2   2   2   2   0   0   2   2   2   2   0   0   2   2   2   2   0   2   2   0   2   0   2   0   2   2   2   0   2   0   0   2   0
 MK-1-8                 0   2   0   2   2   0   0   0   2   2   0   0   2   2   0   0   0   0   2   2   2   0   2   0   2   2   2   2   2   0   0   0   2   0   2   2   2   2   0   0   0   0   2   0   2   2   0   2   2   2   0   0   2   2   0   0   2   0   2   0   0   2   0   0   0   0   0   0   2   0   2   0   2   2   0   0   2   2   0   0   0   0   0   2   0   0   2   0   2   0   0   2   2   2   0   2   0   2   2   0   0   0   2   0   2   0   2   2   0   2   2   0   2   2   2   0   2   2   2   0   0   2   0   0   0   2   2   0   2   0   2   0   0   2   2   2   2   0   2   0   0   2   0   0   2   0   2   2   2   0   2   2   2   2   2   2   2   0   0   2   0   0   2   2   0   2   0   2   2   2   2   0   0   2   2   2   0   2   0   2   2   2   2   0   2   2   2   2   0   2   0   2   2   2   0   2   0   0   2   0
 MK-1-9                 0   2   0   2   0   2   0   0   2   2   0   0   2   2   0   0   0   0   2   2   2   0   2   0   2   2   2   2   2   0   0   0   2   0   2   2   2   2   0   0   0   0   2   2   2   2   0   2   2   2   0   0   2   2   0   2   2   0   2   0   0   2   0   0   0   0   0   0   0   2   2   0   2   2   0   0   2   2   0   0   0   0   0   2   0   0   2   0   2   0   0   2   2   2   0   0   2   2   2   0   0   0   2   0   2   0   2   2   0   2   2   0   0   2   2   0   2   2   2   0   0   2   0   0   0   2   2   0   2   0   2   2   0   2   2   2   2   0   2   0   0   2   0   0   2   0   2   2   2   0   2   2   2   2   2   0   2   0   0   2   0   0   2   2   0   2   0   2   2   2   2   2   0   2   2   2   0   2   0   2   2   2   2   0   2   2   2   2   0   2   0   2   2   2   0   2   0   0   2   0
 MK-1-10                0   0   0   2   0   2   0   0   2   2   0   0   2   0   0   2   0   0   2   2   2   0   2   0   2   2   2   2   2   0   0   0   2   0   0   2   2   2   0   0   0   0   2   2   2   2   0   2   2   2   2   0   2   2   0   2   2   2   2   0   0   2   0   0   2   0   2   0   0   2   2   0   2   2   2   2   2   2   0   0   0   0   0   2   0   0   2   0   2   0   0   2   2   2   0   0   2   2   2   0   0   0   2   0   2   0   2   2   0   0   2   0   0   2   2   0   2   2   2   0   0   2   2   0   0   2   2   0   2   0   2   2   0   2   2   2   2   0   2   2   0   2   0   0   2   0   2   2   2   0   2   2   2   2   2   0   2   0   0   2   0   0   2   2   0   2   0   2   2   2   2   2   0   2   2   2   2   2   0   2   0   2   2   0   2   2   2   0   0   2   0   0   2   0   0   2   0   0   2   0
 MK-1-11                0   0   0   0   0   2   0   0   2   2   0   0   2   2   0   2   0   0   2   2   2   0   2   0   2   2   2   2   2   0   0   0   2   0   0   2   2   2   2   0   0   0   2   2   0   2   0   2   2   2   2   0   2   2   0   2   2   0   2   0   0   2   0   0   2   0   2   2   0   2   2   0   2   2   0   2   2   0   0   0   0   0   0   2   0   0   2   0   2   0   2   2   2   2   0   0   2   2   2   2   0   0   2   0   2   2   2   2   0   0   2   0   0   2   2   0   2   2   2   0   0   2   2   0   0   2   2   2   2   2   2   2   0   2   2   2   2   0   2   2   0   2   0   0   2   0   2   2   2   0   2   2   2   2   2   0   2   0   0   2   0   0   2   2   0   2   0   2   0   2   2   2   0   2   2   2   2   0   0   2   0   2   2   0   2   2   2   0   0   2   0   0   2   0   0   2   0   0   0   0
 MK-1-12                0   0   0   2   0   2   0   0   2   2   0   0   2   2   0   2   0   0   2   2   2   0   2   0   2   2   0   2   2   0   0   0   0   0   0   2   2   0   2   0   0   0   2   2   0   2   0   2   2   0   2   0   2   2   2   2   2   0   2   0   0   2   0   0   2   0   2   0   0   2   2   0   2   2   0   2   2   0   0   2   2   0   0   2   0   0   2   0   0   0   2   2   2   2   0   0   2   2   2   2   0   0   2   0   2   2   2   2   0   2   2   0   0   2   2   0   2   2   2   0   0   2   2   0   0   2   2   2   2   2   2   0   0   2   2   2   2   0   2   2   2   2   0   2   2   0   2   2   2   0   2   2   2   2   2   0   2   0   0   2   0   0   2   2   0   2   0   0   0   2   2   2   0   2   2   2   0   2   0   2   0   2   2   0   2   2   2   0   0   2   2   0   2   0   0   2   0   0   0   0
 MK-1-13                0   0   0   2   0   2   0   0   2   2   0   0   2   2   0   2   0   0   2   2   2   0   2   0   2   2   0   2   2   0   0   0   0   0   0   2   2   0   2   0   0   0   2   2   0   0   0   0   2   0   2   0   2   0   2   2   2   0   2   0   0   2   2   0   2   0   0   0   0   2   2   0   2   2   0   2   2   0   0   2   2   0   0   2   0   0   2   0   0   0   2   2   2   2   0   0   2   0   2   2   0   0   2   0   2   2   2   0   0   2   2   0   0   2   2   0   2   0   2   0   0   0   2   0   0   2   2   2   0   2   0   0   0   2   2   2   2   0   2   2   2   2   0   2   2   0   0   2   2   0   2   2   2   2   2   0   2   0   0   2   2   0   2   2   0   2   0   0   0   2   2   0   0   2   2   2   0   2   0   2   0   2   2   0   2   2   2   0   0   2   2   0   2   0   0   2   0   0   0   0
 MK-1-14                0   0   2   2   0   2   0   2   2   2   0   0   2   2   0   2   0   0   2   2   2   0   2   0   2   2   0   2   2   0   2   0   0   0   0   0   2   0   2   0   0   0   2   0   0   0   0   0   2   0   2   0   2   0   2   2   2   0   2   0   0   2   2   0   2   0   0   0   0   2   2   0   2   2   0   2   2   0   0   2   2   0   0   2   0   0   2   2   0   0   2   2   2   2   0   2   2   2   2   2   0   0   2   0   2   0   2   0   0   2   2   0   0   2   2   0   2   0   0   0   0   0   2   0   0   2   0   2   0   0   0   0   0   2   2   2   2   0   2   2   2   2   0   2   2   0   0   2   2   0   2   2   2   0   2   0   2   0   0   2   2   0   2   2   0   2   0   0   2   2   2   0   0   0   2   2   2   2   0   2   0   2   2   0   0   2   0   0   0   2   2   0   2   0   0   2   0   0   0   0
 MK-1-15                0   0   2   2   0   2   0   2   2   2   2   0   2   2   0   0   0   0   2   2   2   0   2   0   2   2   0   2   2   0   2   0   0   0   0   0   2   0   2   0   0   0   2   0   0   0   0   0   2   0   0   0   2   2   2   2   2   0   0   0   0   0   2   0   2   0   0   0   0   2   2   0   2   2   0   2   2   0   0   2   2   0   0   2   0   0   2   2   0   0   2   2   2   2   0   2   2   2   2   2   0   0   2   0   2   0   0   0   0   2   2   0   0   2   2   0   2   0   0   0   0   2   2   0   0   2   0   2   0   0   0   0   0   2   2   2   2   0   2   2   2   2   2   2   2   0   0   2   0   0   2   2   2   0   0   0   2   0   0   2   2   0   2   2   0   2   0   0   0   2   2   0   0   0   2   2   2   2   0   2   0   2   2   0   0   2   0   2   0   0   2   0   2   0   0   2   0   0   0   0
 MK-1-16                0   0   2   2   0   2   0   2   2   2   2   0   2   0   0   2   0   0   2   0   2   2   2   0   2   2   0   2   2   0   2   0   0   0   0   0   2   0   2   0   0   0   2   0   0   0   0   0   2   0   0   0   0   2   0   2   2   0   0   0   0   0   2   0   2   0   0   0   0   2   2   0   2   2   0   2   2   0   0   2   2   0   0   2   0   0   2   2   0   0   0   2   2   2   0   2   2   2   2   2   0   0   2   0   2   0   0   0   0   2   2   2   0   2   2   0   2   0   0   0   0   0   2   0   0   2   2   2   2   0   0   0   0   2   2   2   2   0   2   2   2   2   2   2   2   0   0   2   0   0   2   0   0   0   0   0   2   0   0   2   2   0   2   2   0   2   2   0   0   2   2   0   0   0   2   2   2   2   0   0   0   2   2   0   0   2   2   2   0   0   2   0   0   0   0   0   0   0   0   0
 MK-2-1                 2   2   2   0   0   0   0   2   2   0   0   0   2   2   2   0   0   2   0   0   2   2   2   0   2   2   0   2   0   2   0   2   0   2   0   0   2   2   0   2   0   2   0   0   0   2   0   2   0   2   2   2   2   2   0   0   2   2   0   0   2   0   0   0   0   2   2   0   0   0   0   0   2   0   0   2   2   2   0   2   0   0   0   2   2   2   0   2   2   0   2   2   2   0   2   2   0   2   0   0   0   2   2   2   2   2   0   2   0   0   2   2   0   2   0   0   0   0   2   0   2   0   0   2   2   0   2   0   2   0   0   2   2   2   0   2   0   0   0   2   2   2   0   2   2   0   0   0   2   2   2   0   0   0   0   2   2   2   2   2   2   0   2   0   0   0   2   2   0   2   2   0   2   0   0   2   0   2   0   2   2   0   0   0   2   0   2   0   0   0   0   0   0   0   2   2   2   2   2   2
 MK-2-2                 2   2   2   0   0   0   0   2   2   0   0   0   0   2   2   0   0   2   0   0   2   2   2   0   2   2   0   2   0   2   0   2   0   2   0   0   2   2   2   2   0   2   0   0   0   2   0   2   0   2   2   2   2   2   0   0   2   2   0   0   2   0   0   0   0   2   2   0   0   0   0   0   2   0   0   2   0   2   0   2   2   0   0   2   2   2   0   2   2   0   2   2   2   0   2   2   0   2   0   0   2   2   2   2   2   2   0   2   0   0   0   2   2   2   0   0   0   0   2   0   2   0   0   2   2   0   0   0   2   0   0   2   2   2   0   2   2   2   0   2   2   2   0   2   2   0   2   0   2   2   2   0   0   0   0   2   2   2   2   0   2   0   0   0   0   0   2   2   0   2   2   0   2   0   0   0   0   2   0   2   2   0   0   0   2   0   0   0   0   0   0   0   0   0   2   2   2   2   2   2
 MK-2-3                 0   2   2   0   0   0   0   2   2   2   2   0   0   2   2   0   0   2   0   0   2   2   2   0   2   2   0   2   0   2   0   2   0   2   0   0   0   2   2   0   0   2   0   0   0   2   0   2   0   2   2   2   2   2   0   0   2   2   0   0   2   0   0   0   0   2   2   0   0   0   0   0   2   0   0   2   2   2   0   2   2   0   0   2   2   2   2   2   2   0   2   2   2   0   2   2   2   2   0   0   2   2   2   2   2   2   0   2   0   0   0   2   2   2   0   0   0   2   2   0   2   0   0   2   0   0   0   0   0   0   0   2   2   2   0   2   2   2   0   2   2   0   0   2   2   0   2   0   2   2   2   0   0   2   0   2   2   2   2   0   2   0   2   0   0   0   0   2   0   2   0   0   2   0   0   0   0   2   0   2   2   0   2   0   2   0   0   0   2   0   0   0   0   0   2   0   2   2   2   2
 MK-2-4                 0   2   2   0   2   0   0   2   2   2   2   0   0   2   2   0   2   2   0   0   2   2   2   0   2   2   0   2   0   2   0   2   0   2   0   0   0   2   2   0   0   2   0   0   0   0   0   2   0   2   0   2   2   2   0   0   2   2   0   0   2   0   0   2   0   2   2   0   0   0   0   0   2   0   0   2   2   2   0   2   2   0   0   2   2   2   2   2   2   0   2   2   2   0   2   2   2   2   0   2   2   2   0   2   0   2   0   2   0   0   0   2   2   0   0   0   0   2   2   0   2   0   0   2   0   2   0   0   0   0   0   2   0   2   0   2   2   2   0   2   2   0   2   2   0   0   2   0   2   2   2   0   0   2   0   2   2   2   0   0   0   0   2   0   0   0   0   2   0   2   0   0   2   0   0   2   0   2   0   0   2   0   2   0   2   0   0   0   2   0   0   0   0   0   2   0   2   2   2   2
 MK-2-5                 0   2   2   0   2   0   0   0   2   2   2   0   0   2   2   0   2   2   0   2   2   2   2   0   0   2   0   2   0   2   0   0   0   0   0   0   0   2   2   0   0   2   0   0   0   2   0   0   0   2   0   0   2   2   0   0   2   0   2   0   2   0   0   2   0   2   2   0   0   0   0   2   2   0   0   2   2   2   0   2   2   0   0   0   2   2   2   2   2   0   2   2   2   0   2   2   0   2   0   0   2   2   0   2   0   0   0   2   0   0   0   2   0   0   0   0   0   2   2   0   2   0   0   2   0   2   0   0   0   0   0   2   0   2   2   2   2   0   0   2   2   0   2   2   0   0   2   0   2   2   0   0   0   2   0   2   0   2   0   0   0   0   2   0   0   2   0   2   0   2   0   0   2   0   0   2   0   2   0   0   2   0   2   0   2   0   0   0   2   0   0   2   0   2   2   0   2   0   2   2
 MK-2-6                 0   2   0   0   2   0   0   0   2   2   2   0   0   2   2   0   2   2   0   2   2   2   2   0   0   2   0   2   0   2   0   0   0   0   0   0   0   2   2   0   0   2   0   0   0   2   0   0   0   2   0   0   2   2   0   2   2   0   0   0   2   0   2   2   0   2   2   0   0   0   0   2   0   0   0   2   2   0   2   0   2   0   0   0   2   2   2   2   2   0   2   2   2   0   2   2   0   2   0   0   2   2   0   0   0   0   0   2   0   0   0   2   0   0   0   0   0   2   0   0   2   0   0   2   2   2   0   2   0   0   0   2   0   2   2   2   2   0   0   2   0   0   2   2   0   0   2   0   2   2   0   0   0   0   0   2   0   2   0   0   0   0   2   0   2   2   0   2   0   2   0   0   2   0   2   2   0   2   0   0   2   0   2   0   2   2   0   0   2   0   0   2   0   2   2   0   2   2   0   2
 MK-2-7                 0   2   0   0   2   0   0   0   2   2   2   0   0   2   2   0   2   2   0   2   2   2   2   0   0   0   2   2   0   2   0   0   0   0   0   0   0   2   2   0   2   2   0   0   0   2   0   0   0   2   0   0   2   2   2   2   2   0   0   0   2   0   2   2   0   2   2   0   0   2   0   2   0   0   0   2   2   0   2   0   0   0   0   0   2   2   2   2   2   0   2   2   2   0   0   2   0   2   0   0   2   2   0   0   0   0   0   2   0   0   0   2   0   2   0   0   0   0   2   0   2   0   0   2   2   2   0   2   2   0   2   2   0   2   2   2   2   0   0   2   2   0   0   2   0   0   2   0   2   2   0   0   2   0   0   2   0   2   0   0   0   0   2   0   2   0   0   2   0   2   0   0   2   2   2   2   0   2   0   0   2   0   2   0   2   2   0   2   2   0   0   2   0   2   2   0   2   2   0   2
 MK-2-8                 0   2   0   0   2   0   0   0   2   2   2   0   0   2   2   0   0   2   0   2   2   0   2   0   0   0   2   2   0   2   0   0   0   0   0   0   0   2   2   0   2   2   0   0   2   2   2   0   0   2   0   0   2   2   2   2   2   0   0   0   2   2   0   2   0   2   2   0   2   2   0   2   0   0   0   0   2   0   2   0   0   0   0   2   2   2   2   2   2   0   0   2   2   2   0   0   2   2   2   0   2   2   0   0   0   0   0   2   0   0   0   2   0   2   0   0   0   0   2   0   2   0   0   2   2   0   0   2   2   0   2   0   0   2   2   2   2   0   0   2   2   2   0   2   0   0   2   0   2   2   2   0   2   0   0   2   0   2   0   0   0   0   0   0   2   0   0   2   2   2   0   0   2   2   2   2   0   2   0   0   2   0   2   0   2   2   0   2   2   0   0   2   0   2   0   0   2   2   0   2
 MK-2-9                 0   2   0   0   2   0   0   0   2   2   2   0   0   2   2   2   0   2   0   2   2   0   2   2   0   0   2   2   0   0   0   0   0   0   0   0   0   2   2   0   2   2   0   0   2   2   0   0   0   2   0   0   2   2   2   2   2   0   0   0   2   2   0   2   0   2   2   0   2   0   0   2   0   0   2   0   2   0   2   0   0   0   2   2   0   0   2   2   2   2   0   2   0   0   0   0   2   2   2   0   2   0   0   0   0   0   0   2   0   0   0   2   0   2   2   0   0   2   2   0   2   0   0   2   2   0   0   2   2   0   2   0   0   2   2   2   2   0   0   2   2   0   0   2   0   0   2   0   2   2   2   0   2   2   2   2   0   0   0   0   0   0   0   2   2   0   0   2   2   2   0   0   2   2   2   2   0   2   0   0   2   0   2   0   2   2   0   2   0   0   0   2   2   2   0   0   2   2   0   2
 MK-2-10                0   2   0   0   2   0   0   0   2   2   2   0   0   2   2   2   0   2   0   0   2   0   2   2   0   0   2   2   0   0   0   0   0   0   0   0   0   2   0   2   2   2   0   0   0   2   0   0   2   2   0   0   0   2   0   0   2   0   0   0   2   2   0   2   0   2   2   0   2   0   0   2   0   2   2   0   2   0   2   0   0   0   2   2   0   0   2   2   2   2   0   2   2   2   0   0   2   2   0   0   2   0   0   0   0   0   0   2   0   0   0   2   0   2   2   0   0   2   2   0   0   0   0   2   2   0   0   2   2   0   2   0   0   2   2   2   2   0   2   2   2   0   0   2   0   0   2   0   2   2   2   0   0   2   2   2   0   0   0   0   0   0   0   2   2   0   0   2   2   2   2   0   2   2   2   2   0   2   0   0   2   0   2   0   2   2   0   2   0   0   0   2   2   2   0   0   2   2   2   2
 MK-2-11                0   2   0   0   2   0   0   0   2   2   2   0   0   2   2   2   0   0   0   0   2   0   2   2   0   0   2   2   0   0   0   0   0   0   0   0   0   2   0   2   2   0   0   0   2   2   0   0   2   2   0   0   0   2   0   0   2   2   0   0   2   2   0   2   0   0   2   2   2   0   0   2   0   0   2   0   2   0   2   0   0   0   2   2   0   0   2   0   2   2   2   2   2   2   0   0   2   2   0   0   2   0   0   0   0   0   0   2   0   0   0   2   0   0   2   0   2   0   2   0   0   0   0   2   0   0   0   2   2   0   2   0   2   2   2   2   2   0   2   2   2   0   0   2   0   0   2   0   2   2   2   0   0   2   2   2   0   0   0   0   0   0   0   2   2   0   0   2   2   2   0   0   2   2   0   2   0   2   0   0   2   0   2   0   2   2   0   2   0   0   2   2   2   2   0   0   2   2   2   0
 MK-2-12                0   2   0   2   2   2   0   0   2   2   2   0   0   2   2   2   0   0   0   0   2   0   2   2   0   0   2   2   0   0   0   0   0   0   0   0   0   2   0   0   2   0   0   2   2   2   0   0   2   2   0   0   0   2   0   0   2   2   0   0   2   2   0   2   0   0   2   2   0   2   0   2   0   0   2   0   2   0   2   0   0   0   2   2   2   2   2   0   2   2   2   2   2   0   0   0   0   2   0   0   0   0   0   2   0   0   0   2   0   0   0   2   0   0   2   2   2   0   0   0   0   0   0   2   0   0   0   2   0   0   2   0   2   2   2   2   2   0   2   2   2   0   2   2   2   0   2   0   2   2   2   0   0   2   2   2   0   0   0   0   0   0   2   2   2   0   0   2   2   2   0   0   2   2   0   2   0   0   2   0   2   0   2   0   2   2   0   2   2   0   0   2   0   2   0   0   2   0   2   0
 MK-2-13                0   2   0   2   2   0   2   0   2   2   2   0   0   2   2   2   2   0   0   0   2   0   2   2   0   0   2   2   0   0   2   0   2   0   0   0   2   2   0   0   2   0   0   2   2   2   0   0   2   2   0   0   0   2   0   0   2   2   2   0   2   2   0   2   0   0   2   2   0   2   0   2   0   0   2   0   0   0   2   0   0   0   2   2   2   2   2   0   2   2   0   2   2   0   0   0   0   0   0   0   2   0   2   2   0   0   0   2   0   0   2   0   0   0   2   2   2   0   0   0   0   0   0   2   0   0   0   2   0   0   2   2   2   2   2   2   2   0   2   2   2   0   2   2   2   2   2   0   2   2   0   0   0   2   2   2   0   0   0   0   0   0   2   2   2   0   0   2   2   2   0   0   0   2   0   2   0   0   2   0   2   0   2   0   2   2   0   2   2   0   0   2   0   2   0   0   2   0   2   0
 MK-2-14                0   2   0   2   0   2   2   0   2   2   2   0   0   2   2   2   2   0   0   0   2   0   2   2   0   2   2   2   0   0   2   0   2   0   0   0   2   2   0   0   2   0   0   2   2   2   0   0   2   2   0   0   0   0   0   0   2   2   2   0   2   2   0   2   0   0   2   2   0   2   0   0   0   0   2   0   2   0   2   0   2   0   2   2   2   2   2   0   2   2   0   2   2   0   0   0   0   0   0   0   2   2   2   2   0   0   0   2   0   0   0   0   0   0   2   2   2   0   0   0   2   0   0   2   0   0   0   2   0   0   2   2   2   2   2   2   2   0   2   2   2   0   0   2   2   2   2   0   2   2   2   2   0   2   2   2   0   0   0   0   2   0   2   0   2   0   0   0   2   2   0   0   0   2   0   0   0   0   2   0   2   0   2   2   0   2   0   2   2   0   0   2   0   2   0   2   2   0   2   0
 MK-2-15                0   2   0   2   0   2   2   0   2   2   2   0   0   2   2   2   2   0   0   0   2   0   2   2   0   2   2   2   0   0   2   2   2   0   0   0   2   2   0   0   2   0   2   2   2   2   0   0   2   2   0   0   0   0   2   0   2   2   2   0   2   0   0   2   0   0   2   2   0   2   0   0   2   0   2   0   2   2   2   2   2   0   2   2   2   2   2   0   2   2   0   2   2   0   0   2   0   0   0   0   2   2   2   2   0   0   0   2   0   0   0   0   2   2   0   2   2   0   0   2   2   0   0   2   0   0   0   2   0   0   2   2   2   2   0   2   2   0   2   2   2   0   0   2   2   2   2   0   2   2   2   2   2   2   2   0   0   0   0   0   2   0   0   0   2   0   0   0   2   2   0   0   0   2   0   0   0   2   2   0   2   0   2   2   0   0   0   2   2   0   0   2   0   2   0   2   2   0   2   0
 MK-2-16                0   2   0   2   0   2   2   0   2   2   2   0   0   2   2   2   2   2   0   0   2   0   2   2   0   2   2   2   0   2   2   2   2   0   0   0   2   2   0   0   2   0   2   2   2   2   0   0   2   2   0   0   2   2   2   2   2   2   2   0   2   0   0   2   0   0   2   2   0   0   0   0   2   0   2   0   2   2   2   2   2   0   2   0   2   2   2   0   2   0   0   2   2   0   0   2   0   0   0   0   0   2   2   2   0   0   0   2   0   0   0   0   2   0   0   0   2   0   0   2   2   0   0   2   0   0   0   2   0   0   2   2   2   2   2   2   2   0   2   2   2   2   0   2   2   2   2   0   2   2   0   2   2   2   2   0   0   0   0   0   2   0   0   0   2   0   0   0   2   2   0   0   0   2   0   2   0   0   2   0   2   0   2   2   0   0   0   2   2   0   0   2   2   0   0   0   2   0   2   0
 MK-3-1                 2   2   2   0   0   2   0   2   2   2   0   2   2   2   2   2   2   0   0   2   0   2   0   0   2   2   2   2   2   2   0   2   0   2   0   0   2   2   0   2   2   2   0   0   2   2   2   0   0   2   2   0   2   0   0   2   0   2   0   2   0   2   0   0   0   0   0   2   2   2   0   0   0   0   2   2   2   0   2   0   0   2   2   2   0   0   0   0   2   2   2   2   2   2   0   2   0   0   2   2   0   0   0   0   0   0   2   2   0   0   2   0   0   2   0   0   2   2   2   2   2   2   0   0   0   2   0   2   2   0   0   0   0   2   2   0   2   0   2   2   2   2   0   2   0   0   2   0   2   2   0   2   0   2   0   2   2   2   0   2   0   2   2   2   2   0   2   2   2   0   0   0   2   2   0   0   0   2   0   2   2   0   0   2   2   0   2   2   2   2   0   0   0   0   2   2   0   2   2   0
 MK-3-2                 0   2   2   0   0   2   0   2   0   2   0   2   2   2   2   2   2   0   0   2   0   0   0   0   2   2   2   2   2   2   0   2   0   2   0   0   2   2   0   0   2   2   0   0   2   2   2   0   0   2   2   0   2   0   0   2   0   2   0   2   0   2   2   0   0   0   0   2   2   2   0   0   2   0   2   2   2   0   2   2   0   0   2   2   0   2   0   0   0   2   2   2   2   2   0   0   0   0   2   2   0   0   0   0   2   0   2   2   0   0   2   0   0   0   0   2   2   0   2   2   2   2   0   0   0   2   0   2   2   0   0   0   0   2   2   0   2   2   2   2   2   2   0   2   0   0   2   0   2   2   0   2   0   2   2   2   2   2   0   2   0   2   2   2   2   0   2   2   2   0   0   0   2   2   0   0   0   2   0   2   2   0   0   2   2   0   2   0   2   2   0   0   0   0   2   2   0   2   2   0
 MK-3-3                 2   2   2   0   0   2   0   2   0   2   0   2   2   2   2   2   2   0   0   2   0   0   0   0   2   2   2   2   2   2   2   2   0   2   0   0   2   2   0   0   0   2   0   0   2   2   2   2   0   2   2   0   2   0   0   2   0   2   2   2   0   2   2   0   0   0   0   2   2   2   0   0   2   0   2   2   2   0   2   2   0   0   2   2   0   2   0   0   0   2   2   2   2   2   0   0   2   0   2   0   2   0   0   0   2   0   0   2   0   0   2   0   0   0   0   2   2   0   0   2   2   2   0   0   0   2   0   0   2   0   0   0   0   2   2   0   2   2   2   2   2   2   0   2   0   0   2   0   2   2   0   0   0   0   2   2   2   2   0   2   0   0   2   2   2   0   2   2   2   0   0   0   2   2   0   0   0   2   0   2   2   0   0   0   2   0   2   0   2   2   0   0   0   0   2   2   0   2   2   0
 MK-3-4                 2   0   2   0   0   2   0   0   0   2   0   2   2   2   2   2   2   0   0   2   0   2   2   2   2   0   2   2   2   2   2   2   0   2   0   0   0   2   0   0   0   2   0   0   2   2   2   2   2   2   2   0   2   0   0   2   0   2   2   2   0   2   2   0   0   0   0   2   2   2   0   0   2   0   2   2   2   0   2   2   0   0   2   0   0   2   0   0   0   2   2   2   2   2   0   0   2   0   2   0   2   0   0   0   2   2   0   2   0   0   2   0   0   0   0   2   2   0   0   0   2   2   0   0   0   0   0   0   2   0   0   0   0   2   2   0   2   0   0   2   2   2   0   2   2   0   2   0   2   2   0   0   0   0   2   0   2   2   0   2   0   0   2   2   2   0   2   2   2   0   0   0   2   2   0   0   0   2   0   2   2   0   0   0   2   0   2   0   2   2   0   2   0   0   0   2   0   2   2   0
 MK-3-5                 2   0   2   0   0   2   0   0   0   2   0   2   0   2   2   2   2   0   0   2   0   2   2   2   2   0   2   0   2   2   2   2   0   2   2   0   0   2   0   0   0   2   0   2   2   2   2   2   2   2   2   0   2   0   0   2   0   2   2   2   0   2   2   0   0   0   0   2   2   2   0   0   2   0   2   2   2   0   2   2   2   0   2   0   2   2   0   2   0   2   2   2   2   2   0   0   2   0   0   0   2   0   0   0   2   2   0   2   0   0   2   0   0   0   0   2   2   0   2   0   2   2   0   0   0   0   0   0   2   0   0   2   0   2   2   0   2   0   0   2   2   2   0   2   2   0   2   0   2   2   0   2   0   0   2   0   2   2   0   2   0   0   2   2   2   0   2   0   2   0   0   0   0   2   0   2   0   2   0   2   2   0   2   2   0   0   2   0   2   2   0   0   0   0   0   0   0   2   2   0
 MK-3-6                 2   0   2   2   0   2   0   0   0   2   0   2   0   0   0   2   2   0   0   2   0   2   2   2   2   0   2   0   2   2   2   2   0   2   2   0   0   2   0   0   0   0   0   2   2   2   2   2   2   0   2   0   2   0   0   2   0   2   2   2   0   2   2   0   2   0   0   0   2   0   2   2   2   0   2   2   2   0   2   0   2   0   2   0   2   2   0   2   0   2   0   2   0   2   0   0   2   0   2   0   2   0   0   0   0   2   0   2   0   0   2   0   0   0   0   2   2   0   2   2   0   2   0   0   0   0   0   0   2   0   0   2   2   2   2   0   2   0   0   0   2   2   0   2   2   0   2   0   2   2   0   0   0   0   2   0   0   2   0   2   2   0   2   2   2   0   2   0   2   0   0   0   0   2   0   2   0   2   0   2   2   0   2   2   2   0   2   0   2   2   0   0   0   0   0   0   0   2   2   0
 MK-3-7                 2   0   2   2   0   2   0   0   0   0   0   2   0   0   2   2   2   2   0   2   0   2   2   2   2   0   0   0   2   2   2   2   0   2   2   0   0   2   0   0   0   0   0   2   2   2   2   2   2   0   2   0   2   2   0   2   0   2   2   2   0   0   2   0   2   0   0   0   2   0   2   2   2   0   2   2   2   0   2   0   2   0   2   0   2   2   0   2   0   2   2   2   0   2   0   0   2   0   2   0   2   0   0   0   0   2   0   2   0   0   2   0   0   0   2   2   2   0   2   2   0   2   0   0   0   0   2   0   2   0   0   2   2   2   2   0   2   0   0   0   2   2   0   0   2   0   0   0   2   0   0   2   0   2   2   0   0   2   0   2   2   0   2   0   2   0   2   0   2   0   0   2   0   2   0   2   0   0   0   0   2   0   0   2   2   0   2   0   0   2   0   2   0   0   0   0   0   2   2   0
 MK-3-8                 0   0   2   2   0   2   0   2   0   0   0   2   2   0   0   2   2   2   0   0   0   2   2   2   2   0   0   0   2   2   2   2   0   2   2   0   0   2   0   0   0   0   0   2   2   2   2   2   2   0   2   0   2   2   2   2   0   2   2   2   0   0   2   0   2   0   0   0   2   0   2   2   2   0   2   2   2   0   2   2   2   0   0   0   0   2   0   0   0   2   2   2   0   2   0   0   2   0   2   0   2   0   0   0   0   2   0   2   0   0   2   0   0   2   2   2   2   0   2   0   0   0   0   0   0   0   2   0   2   0   0   2   2   2   2   0   2   0   0   0   2   2   0   0   2   0   0   2   2   0   0   2   0   2   2   0   0   0   0   2   2   0   2   0   2   0   0   0   2   0   0   2   2   2   0   2   0   2   0   0   2   0   0   2   2   0   2   0   0   2   0   2   0   0   0   0   0   2   2   0
 MK-3-9                 0   0   2   2   0   2   0   2   0   0   0   2   2   0   0   2   2   2   2   0   0   2   2   2   2   0   0   0   2   2   2   2   0   2   0   0   0   2   0   0   0   0   0   2   2   2   2   2   0   0   2   0   2   2   2   2   0   0   0   2   0   0   2   0   2   0   0   0   2   0   2   2   2   0   2   2   2   0   2   2   2   0   0   0   0   2   2   0   0   2   2   0   0   2   0   0   2   0   2   0   2   0   0   0   0   2   0   2   0   0   2   2   0   2   0   2   0   0   2   0   0   0   0   0   0   0   2   0   2   0   0   0   2   2   2   0   2   0   0   0   2   2   0   0   2   0   0   2   2   0   0   2   0   2   2   0   0   0   0   2   2   0   0   0   2   0   0   0   2   0   0   2   2   2   0   2   0   2   0   0   0   0   0   2   2   0   2   0   0   0   0   2   0   0   0   0   2   2   2   0
 MK-3-10                0   0   2   2   0   2   2   2   0   0   0   0   2   0   0   2   2   2   0   0   0   0   2   2   2   0   0   0   2   2   2   2   0   0   2   0   2   2   0   0   2   0   0   2   2   2   2   2   0   0   2   0   0   2   2   2   0   0   0   2   0   2   2   0   2   0   0   0   2   0   2   2   2   0   2   2   2   0   2   2   2   0   0   0   2   2   2   0   0   2   2   0   0   2   0   0   2   0   2   0   2   0   0   0   0   2   0   2   0   0   0   2   0   2   0   2   0   2   2   0   0   0   0   0   2   0   2   0   2   0   0   0   2   2   2   0   2   0   0   0   2   2   0   0   2   0   0   2   2   0   0   2   0   2   2   0   0   0   0   2   2   0   0   0   2   2   0   0   2   0   0   2   2   2   0   0   0   2   2   0   0   0   0   2   2   0   2   0   0   0   0   2   2   0   0   0   0   2   2   0
 MK-3-11                0   0   0   2   0   2   2   2   0   0   0   0   2   0   0   2   0   2   2   0   0   2   2   2   2   2   0   0   2   2   2   2   0   0   2   0   2   2   0   0   2   0   0   0   2   2   2   2   0   0   2   2   0   2   2   2   0   0   0   0   0   2   2   0   2   0   0   0   2   0   0   2   2   2   2   2   2   0   2   2   0   0   0   0   2   2   2   0   2   2   2   0   0   2   0   0   2   0   2   0   2   0   0   0   0   2   0   2   0   0   0   2   0   2   0   2   0   2   2   0   0   0   0   0   2   0   2   0   2   0   0   2   2   2   2   0   2   0   0   0   2   2   0   0   2   0   2   2   2   2   0   2   0   2   0   0   0   0   0   2   2   0   0   0   2   2   0   0   2   0   2   0   2   2   2   0   0   0   2   0   0   0   0   0   2   0   2   0   0   0   0   2   2   0   0   0   0   2   2   0
 MK-3-12                0   0   0   2   0   2   2   2   0   0   0   2   2   0   0   2   0   2   2   0   0   2   2   2   2   2   0   0   2   2   2   2   0   0   2   0   2   2   0   0   2   0   2   0   2   2   0   2   0   0   2   2   0   2   2   2   0   0   0   0   0   2   2   0   2   0   0   0   2   0   0   2   2   2   2   2   2   0   2   2   0   0   0   0   0   2   2   0   2   2   2   0   0   2   0   0   2   0   2   0   2   0   0   0   0   2   0   2   0   0   2   0   0   2   0   2   0   2   2   0   0   0   0   0   2   0   2   0   2   0   0   2   2   2   2   0   2   0   0   0   2   2   0   0   2   0   2   0   2   2   0   2   0   2   0   0   0   2   0   2   2   0   0   0   2   2   0   0   2   0   2   0   2   2   2   0   0   2   2   0   0   0   0   0   2   0   2   0   2   0   0   2   2   0   0   0   0   2   2   0
 MK-3-13                0   0   0   2   2   2   2   2   0   0   2   2   2   0   0   2   0   0   2   2   0   2   2   2   0   0   0   0   2   2   2   2   0   2   2   0   2   2   0   0   2   0   2   0   2   2   0   2   0   0   2   2   0   2   2   2   0   0   0   0   0   2   0   0   0   0   0   0   2   0   0   2   2   2   2   2   2   0   2   2   0   0   0   0   0   2   2   0   2   2   2   2   0   2   2   0   2   0   2   0   2   0   0   0   0   2   0   2   0   0   2   0   0   2   0   2   0   2   2   0   2   0   0   0   2   0   0   2   2   0   0   2   2   2   2   0   2   0   0   0   2   2   0   0   2   0   2   0   2   0   2   2   0   2   0   0   0   2   0   2   2   0   0   0   0   2   0   0   2   0   2   0   2   2   2   0   0   2   2   0   0   0   0   2   2   0   2   0   2   0   0   2   2   0   0   0   0   2   2   0
 MK-3-14                0   0   0   2   2   2   2   2   0   0   2   2   2   0   0   2   0   0   2   2   0   2   2   2   0   0   0   0   2   2   2   0   2   2   2   0   0   2   0   0   2   0   2   0   2   0   0   2   0   2   2   2   0   2   2   2   0   0   0   0   0   2   0   2   0   0   0   0   2   0   0   2   2   2   2   2   0   0   2   2   0   0   2   0   2   2   2   0   2   0   0   2   2   2   2   0   2   0   2   0   2   2   0   0   0   2   0   2   0   2   2   0   0   2   0   2   0   2   2   0   2   0   0   0   2   0   0   2   2   0   0   2   2   2   2   0   2   2   0   0   2   0   0   0   0   0   2   0   2   0   2   2   0   0   0   0   2   2   0   2   2   0   0   0   0   2   0   0   2   0   2   0   2   2   2   0   0   2   2   0   0   0   0   2   2   2   2   2   2   0   0   2   2   0   0   0   0   2   2   0
 MK-3-15                0   0   0   2   0   2   0   2   0   0   2   2   0   0   0   2   0   0   2   2   0   2   2   0   0   0   0   0   2   2   2   0   2   0   2   0   0   2   0   0   2   0   2   0   0   0   0   2   0   2   2   2   0   2   2   2   0   0   0   2   0   2   0   2   0   0   2   0   2   0   0   2   2   2   2   0   0   0   2   2   0   0   2   2   2   2   2   0   2   0   0   2   2   2   2   0   2   0   0   0   2   2   0   0   0   2   0   2   0   2   2   0   0   2   0   2   2   0   2   0   2   0   0   0   2   0   0   2   2   0   0   2   2   2   2   0   2   2   0   0   2   0   2   0   0   0   2   2   2   0   2   2   0   0   0   2   2   2   0   2   2   2   0   0   0   2   0   0   2   0   2   0   2   2   2   0   0   0   2   0   2   0   0   2   2   0   2   0   2   0   0   2   2   0   0   0   0   2   2   0
 MK-3-16                0   0   0   2   0   2   0   2   0   0   2   2   2   0   0   2   0   2   2   2   0   2   2   0   0   0   0   0   2   2   2   0   2   0   0   0   0   2   0   0   0   0   2   0   0   0   0   2   0   2   2   2   0   2   2   2   0   2   0   2   0   2   0   2   0   0   2   0   2   0   0   2   2   2   2   0   0   0   2   2   0   0   2   2   2   2   2   0   2   0   0   2   2   2   2   0   2   0   0   0   2   2   0   0   0   2   2   2   0   2   2   2   0   2   0   2   2   0   2   2   2   0   0   2   2   0   0   2   2   2   0   2   2   2   0   0   2   2   0   0   2   0   0   0   2   0   2   2   2   0   2   2   0   0   0   2   2   2   0   2   2   2   0   0   0   2   0   0   2   0   2   0   0   2   2   0   0   0   0   0   2   0   0   2   2   0   2   0   2   0   0   2   2   0   0   0   0   2   2   0
 MK-4-1                 0   0   0   2   0   2   2   0   0   0   2   2   2   2   0   0   2   2   0   0   0   2   2   2   0   2   2   2   0   0   0   2   2   2   0   0   0   0   0   0   0   0   0   2   2   0   0   2   2   2   0   2   2   0   0   0   2   0   0   0   2   2   0   2   0   2   2   2   0   0   0   0   2   2   2   0   2   0   2   0   0   2   0   0   2   0   2   2   0   2   0   0   2   0   0   2   2   2   0   2   2   2   2   0   2   2   2   0   0   0   0   2   0   0   0   0   0   0   2   0   2   2   0   2   0   0   0   2   2   0   2   2   2   2   2   2   0   0   0   0   2   2   0   0   2   2   2   0   2   2   2   2   0   2   2   2   2   0   0   2   2   2   2   0   2   0   2   0   2   0   2   0   2   0   2   0   2   0   2   0   2   0   0   2   0   2   0   2   0   2   2   0   2   2   0   2   2   0   0   0
 MK-4-2                 0   0   0   2   0   2   2   0   0   0   2   2   0   2   2   0   2   2   0   2   0   2   2   2   0   2   2   2   0   0   0   2   2   2   0   0   0   0   0   0   0   0   0   2   2   0   0   2   2   2   0   2   2   0   0   2   2   0   0   2   2   2   0   2   2   2   2   2   0   0   0   0   0   2   2   0   2   0   2   0   0   2   0   0   2   0   2   2   0   2   0   0   2   0   0   2   2   2   0   0   2   2   0   0   2   2   2   2   0   0   2   2   0   0   0   0   0   2   2   0   0   2   0   2   0   0   0   2   2   0   2   2   2   2   2   2   0   0   0   0   2   2   0   0   2   2   2   0   2   2   2   2   0   0   2   0   2   0   0   2   2   2   2   0   2   0   2   2   2   0   2   0   2   0   2   0   2   0   2   0   2   0   2   2   0   0   0   2   0   2   2   2   2   2   0   2   2   0   2   0
 MK-4-3                 0   0   0   2   0   2   2   2   0   0   2   2   0   2   0   0   2   2   0   2   0   2   2   2   0   2   2   0   0   0   0   2   2   2   0   0   2   0   0   0   0   0   0   2   2   0   2   2   2   2   0   2   2   0   0   2   2   0   0   2   2   2   2   2   2   2   2   2   0   0   0   0   0   2   2   0   2   0   2   0   0   2   0   2   2   0   2   2   0   2   0   0   2   0   0   2   2   2   0   0   2   2   2   0   2   0   2   2   0   2   2   2   0   0   0   0   0   2   2   0   0   2   0   2   0   2   0   0   2   0   2   2   2   2   2   2   0   0   0   0   2   2   0   0   2   2   2   0   2   2   2   0   0   0   2   0   2   0   0   2   0   2   2   0   2   0   2   2   2   0   2   0   2   0   2   0   2   0   2   2   2   0   2   2   0   0   0   2   0   2   2   0   2   2   0   2   2   0   2   0
 MK-4-4                 2   2   0   2   0   2   2   2   0   2   2   2   2   2   0   0   2   0   0   2   0   2   2   2   0   2   2   0   2   0   0   2   2   2   0   0   0   0   0   0   0   0   0   2   2   0   2   2   2   2   0   2   2   0   0   2   0   0   0   2   2   2   2   0   2   2   2   2   0   0   2   0   0   2   2   0   2   0   2   0   2   2   0   2   2   0   2   2   0   2   0   0   2   0   0   2   2   2   0   2   2   2   2   0   2   0   2   2   0   2   2   2   0   0   0   0   0   2   2   0   0   2   0   0   0   2   0   0   2   0   2   2   2   2   2   2   0   0   0   0   2   2   2   0   2   0   2   0   2   2   2   0   0   0   2   0   2   0   0   2   0   2   2   0   2   0   2   2   2   0   2   0   2   0   2   0   2   0   2   2   2   0   2   2   0   0   0   2   0   2   2   2   0   2   0   2   2   2   2   0
 MK-4-5                 2   2   0   0   0   2   2   2   0   2   2   2   2   2   0   0   2   0   0   2   0   2   2   2   0   2   0   0   2   0   0   2   2   2   0   0   0   0   0   0   0   0   0   2   2   0   2   2   2   2   0   2   2   0   0   2   2   0   0   2   2   2   2   0   2   2   2   2   2   0   2   0   0   2   0   0   2   2   2   0   2   2   0   2   2   0   2   2   0   2   0   0   2   0   0   2   2   2   0   2   2   2   2   0   2   0   2   2   0   2   2   2   0   0   0   0   0   2   2   0   0   2   0   0   0   0   0   0   2   0   0   2   2   2   2   0   0   0   0   0   2   2   2   0   2   0   2   0   2   2   2   0   0   0   2   0   0   0   0   2   0   2   2   0   2   0   2   0   2   0   2   0   2   0   2   0   2   0   2   2   2   2   2   2   0   0   0   2   0   0   2   2   0   2   0   0   2   2   2   0
 MK-4-6                 0   2   0   0   0   2   2   2   0   2   2   0   2   2   0   2   2   0   0   2   0   2   0   2   0   2   0   0   2   0   0   2   2   2   0   0   0   0   0   0   0   0   0   0   0   0   2   2   2   2   0   2   2   0   0   2   2   0   0   2   2   2   2   0   2   2   2   2   2   0   2   0   0   2   0   0   2   2   2   0   2   2   0   2   2   0   0   2   0   2   0   0   2   0   0   2   2   2   0   2   2   2   2   0   0   0   2   2   0   2   2   0   2   0   0   0   0   2   2   0   2   2   0   0   0   0   2   0   2   0   2   2   2   2   2   0   0   0   0   0   2   2   2   0   2   0   2   0   2   2   2   0   0   0   2   0   0   0   0   2   0   2   2   0   2   0   2   0   2   2   2   0   0   0   2   0   2   0   2   2   2   2   2   0   0   0   0   2   2   0   2   0   0   2   0   0   2   2   2   0
 MK-4-7                 0   0   0   2   0   2   2   2   0   2   0   0   2   2   0   2   2   0   0   2   0   2   0   2   0   2   0   0   2   0   2   2   2   2   0   0   0   0   0   0   0   2   0   0   0   0   2   2   2   0   0   2   2   0   0   2   2   0   0   0   2   2   2   0   2   0   2   2   2   0   2   0   0   0   0   0   2   2   2   2   2   0   0   2   2   0   0   2   0   2   0   0   2   0   0   2   0   2   0   2   2   2   2   0   0   0   2   2   0   2   2   0   2   0   2   0   0   2   2   2   2   2   2   0   0   0   2   0   2   0   2   2   2   2   2   0   0   0   0   0   2   2   2   0   2   0   2   0   2   2   2   2   0   0   2   0   0   0   0   2   0   2   2   0   2   0   2   0   2   2   2   0   0   0   2   0   2   0   2   2   2   2   2   0   0   0   0   2   2   0   2   0   0   0   0   0   2   2   2   0
 MK-4-8                 0   0   2   2   0   0   2   2   0   2   2   0   2   2   0   2   2   0   0   2   0   0   0   2   0   2   0   0   2   0   0   2   2   2   0   0   0   0   0   2   0   2   0   0   0   0   2   2   2   0   2   2   2   0   0   2   0   0   0   0   2   2   2   0   2   0   2   2   2   0   2   0   0   0   0   0   2   2   2   2   2   0   0   2   2   0   2   2   0   2   2   0   2   0   0   2   0   2   0   2   2   0   2   0   0   0   2   2   0   2   2   0   2   0   2   0   0   2   2   2   2   2   2   0   0   0   2   0   2   0   0   2   2   2   2   0   0   0   0   0   0   2   2   0   2   0   2   0   2   2   2   2   0   0   2   0   0   0   2   2   0   2   2   0   2   0   2   0   2   0   2   0   0   0   2   0   2   0   2   2   2   2   0   0   0   0   0   2   2   0   2   2   0   0   0   2   2   2   2   0
 MK-4-9                 0   0   2   2   0   0   2   2   0   0   2   0   2   2   0   2   0   0   0   2   0   2   0   2   0   2   0   0   2   0   0   2   0   2   0   0   0   2   0   2   0   2   0   0   0   0   2   2   2   0   2   2   2   0   0   2   0   0   0   0   2   2   2   0   2   0   2   2   2   0   2   0   0   0   0   0   2   0   2   2   2   0   0   2   2   0   0   2   0   2   2   0   2   0   2   0   0   2   0   2   2   0   2   0   0   0   2   2   0   2   2   0   2   0   0   0   0   2   2   2   2   2   2   2   0   0   2   0   2   2   0   2   2   2   2   0   0   0   0   0   0   0   2   0   2   0   2   0   0   2   2   2   0   0   2   0   0   0   2   2   0   2   2   0   0   0   2   0   2   0   2   0   0   0   2   0   2   0   0   2   2   2   0   0   2   0   0   2   2   0   0   2   0   2   0   2   2   2   0   2
 MK-4-10                0   0   0   2   0   0   2   2   0   0   2   0   2   0   0   2   0   0   0   2   2   2   0   2   0   2   0   0   2   0   0   2   0   2   0   0   0   2   0   2   0   2   0   0   0   0   2   2   2   0   2   2   2   0   0   2   0   0   0   0   2   2   2   0   2   0   2   0   2   0   2   0   0   0   0   0   2   0   2   2   2   0   0   2   2   0   0   2   0   2   2   2   2   0   2   0   0   2   0   2   2   0   2   0   0   0   2   2   0   2   0   0   2   0   0   0   0   2   2   2   2   2   2   2   0   0   2   0   2   2   0   2   2   2   2   0   0   0   0   2   0   0   2   0   2   0   2   0   0   2   2   2   0   0   2   0   0   0   2   2   2   2   2   0   2   0   2   0   2   0   2   0   0   0   2   0   0   0   0   0   2   2   0   0   2   0   0   2   2   0   0   2   0   2   0   2   2   2   0   2
 MK-4-11                0   0   0   2   0   0   2   2   0   0   2   0   2   0   0   2   0   0   2   0   2   2   0   2   0   0   0   0   2   0   0   2   0   2   2   2   0   2   0   0   0   2   0   0   0   0   2   2   2   0   2   2   2   0   2   0   0   0   0   0   0   0   2   0   2   0   2   0   2   0   2   0   0   0   2   0   2   0   2   0   2   0   0   2   2   0   0   2   0   2   0   2   2   0   2   0   2   2   0   2   2   0   2   0   0   0   0   2   0   2   0   0   2   2   0   0   0   2   2   0   2   2   2   2   0   0   2   0   2   2   0   2   2   2   2   0   0   0   0   0   0   0   2   0   2   0   2   0   2   2   2   2   0   0   2   0   0   0   2   2   0   2   2   0   2   0   2   0   2   2   2   0   0   0   2   0   0   0   0   0   2   2   0   2   0   0   0   2   2   0   0   2   0   2   0   2   2   2   0   2
 MK-4-12                0   0   0   2   0   0   2   2   0   0   0   2   2   0   0   2   0   0   2   0   2   2   0   2   0   0   2   0   2   2   0   2   0   2   2   2   0   2   0   0   0   2   0   0   2   0   2   2   2   0   2   0   2   0   2   0   0   0   0   0   0   2   2   0   2   0   2   0   2   0   0   0   0   0   0   0   2   0   2   0   2   0   0   2   0   0   0   2   0   2   0   2   2   0   2   0   2   2   0   2   2   0   2   0   0   0   0   2   0   2   2   0   2   2   0   0   0   0   2   0   2   2   2   2   0   0   2   0   2   2   0   2   2   2   2   2   0   0   0   0   0   0   2   0   2   0   2   0   2   2   2   2   0   0   2   0   0   0   2   2   0   2   2   0   2   0   2   0   2   2   2   0   0   0   2   0   0   0   0   2   2   2   2   2   0   0   0   2   2   0   0   2   0   2   0   2   0   2   0   2
 MK-4-13                0   0   2   2   2   2   2   2   0   0   0   2   2   2   0   2   0   0   2   0   2   2   0   2   0   0   2   0   2   2   0   2   0   2   2   2   2   2   0   0   0   2   2   0   2   0   2   2   2   0   2   0   2   0   2   0   0   0   0   0   0   2   2   0   2   0   2   0   2   0   0   0   0   0   0   2   2   0   2   0   2   2   2   2   0   0   0   2   0   2   0   0   0   0   2   0   2   2   0   2   2   0   2   0   2   0   0   2   0   2   2   2   2   2   0   0   0   0   2   0   2   2   2   2   0   0   2   0   2   0   0   2   2   2   2   2   0   0   0   0   0   0   2   0   2   0   2   0   2   2   2   0   0   0   2   0   0   0   2   2   0   2   2   0   2   0   2   0   2   2   2   0   0   0   2   0   0   0   0   2   2   2   2   0   0   0   0   2   2   0   0   2   0   0   0   2   0   2   0   2
 MK-4-14                0   0   2   2   0   2   0   2   0   0   0   2   2   2   0   2   0   0   2   0   2   2   0   0   0   0   2   0   2   2   0   2   0   2   2   2   2   2   0   2   0   2   2   0   2   0   2   2   2   0   2   0   2   0   2   0   0   0   0   2   0   2   2   0   2   0   2   0   2   0   2   2   0   0   0   2   2   0   2   0   2   2   2   2   0   0   0   2   0   2   0   0   0   0   2   0   2   2   0   2   0   0   2   0   2   0   2   2   0   2   2   2   2   2   0   0   0   2   2   0   2   2   0   2   0   0   2   0   2   0   0   2   2   2   0   2   2   0   0   0   0   0   2   2   2   2   2   0   2   2   2   0   0   0   2   0   0   0   2   2   0   2   2   0   2   0   2   0   2   2   2   0   0   0   2   0   0   0   0   2   2   2   2   0   0   0   0   2   2   0   0   0   0   0   0   2   0   2   0   0
 MK-4-15                2   0   2   2   0   2   0   2   0   0   0   2   2   2   0   2   0   0   2   0   2   2   0   0   0   0   2   2   2   2   0   0   0   2   2   2   2   2   0   2   0   2   2   0   2   0   2   0   2   0   2   0   2   0   2   0   0   0   0   2   0   2   2   2   2   0   2   0   2   0   2   2   0   0   0   0   2   0   2   2   2   2   2   2   0   0   2   2   0   2   0   0   0   0   2   0   2   2   0   2   0   0   2   0   2   0   2   2   0   2   2   2   2   0   0   0   0   2   2   0   2   2   0   2   0   0   2   0   2   0   2   2   2   2   0   0   0   0   0   0   2   0   2   2   2   2   2   0   2   2   2   0   0   0   2   0   0   0   2   2   0   2   2   0   2   0   2   0   2   2   2   0   0   0   2   0   0   0   0   2   2   0   2   0   0   0   2   2   2   0   0   0   0   0   0   2   0   2   0   0
 MK-4-16                2   0   2   2   0   2   0   2   0   0   0   0   2   2   0   2   0   2   0   0   2   2   0   0   0   0   2   2   2   0   0   0   0   2   2   2   2   2   0   2   0   2   2   0   2   0   0   0   2   0   2   0   0   0   2   0   0   0   0   2   0   2   2   2   2   0   2   0   2   0   2   2   0   0   0   2   2   0   2   0   2   2   0   2   2   0   2   2   0   2   0   0   0   0   2   2   2   0   0   2   0   0   2   0   2   0   2   2   0   2   2   0   2   0   2   0   0   0   2   0   2   2   0   2   0   0   2   0   2   0   2   2   2   2   0   0   0   0   0   0   2   0   2   2   2   2   0   0   2   2   2   0   0   0   2   0   0   0   2   2   0   2   2   0   2   0   2   0   2   2   2   0   0   0   2   0   0   0   0   2   2   0   2   0   0   0   2   0   2   0   0   2   0   0   0   2   0   2   0   0
 MK-5-1                 2   0   0   2   2   0   0   0   2   0   2   0   2   2   2   0   2   2   0   0   0   0   0   0   0   2   2   2   2   2   0   2   2   2   2   2   0   2   2   0   0   0   2   2   2   2   0   0   0   2   2   0   2   2   2   2   0   0   0   2   0   2   0   0   0   0   0   0   2   2   2   2   2   0   2   2   0   2   2   2   0   2   2   2   2   0   0   2   2   2   2   2   2   0   2   2   0   0   0   2   2   2   0   2   0   0   0   0   0   2   0   0   0   2   2   2   0   0   0   2   2   0   0   0   0   0   2   2   0   0   0   0   0   2   0   2   2   0   2   2   0   2   2   2   0   2   0   0   0   2   2   0   2   0   0   2   0   2   0   2   0   2   0   2   2   2   2   2   0   0   2   2   2   2   0   2   0   2   0   0   0   2   2   2   2   0   0   0   2   2   2   0   0   0   2   2   0   2   2   0
 MK-5-2                 2   0   0   2   2   0   0   0   2   0   2   0   0   2   2   0   2   2   0   0   0   0   0   0   0   2   2   2   2   0   2   2   2   0   0   2   0   2   2   0   0   0   2   2   2   2   0   0   0   0   0   0   2   0   2   2   2   0   0   2   0   0   0   0   0   0   0   0   2   0   2   2   2   0   2   2   0   2   2   2   0   2   2   2   2   0   0   0   2   2   2   2   2   0   2   2   0   0   0   2   2   2   0   2   0   0   0   0   0   0   0   2   0   2   2   2   0   0   0   2   2   0   0   0   0   0   2   2   0   0   0   0   0   2   0   2   2   0   2   2   0   2   2   2   0   2   0   0   2   2   2   0   2   0   0   2   0   2   0   2   0   0   0   2   2   2   0   2   0   0   2   2   2   2   0   2   2   2   0   0   0   0   2   2   2   0   0   2   2   2   2   0   0   0   2   2   0   2   2   0
 MK-5-3                 2   0   2   2   2   0   0   0   0   0   2   0   0   2   2   0   2   0   0   0   0   0   0   0   0   2   2   2   2   0   2   2   2   0   0   2   0   2   2   0   0   0   2   0   2   2   0   0   0   0   0   0   2   0   2   2   0   2   0   2   0   0   0   0   0   0   0   0   2   0   2   2   2   2   2   2   0   2   2   2   0   2   2   2   2   2   0   0   2   2   2   2   2   0   2   2   0   0   0   2   0   0   0   2   0   0   0   0   2   0   0   2   0   2   2   2   2   0   0   2   2   0   0   0   0   0   0   2   0   0   0   0   0   2   0   2   2   0   2   2   0   2   2   2   0   2   0   0   2   2   2   0   2   0   0   2   0   2   0   2   0   0   0   2   2   2   0   2   0   0   2   2   2   2   2   2   2   2   0   0   0   0   2   2   2   0   0   2   0   2   0   0   2   0   2   2   0   2   2   0
 MK-5-4                 2   0   2   2   2   0   0   0   0   0   0   0   0   2   2   0   2   0   0   0   0   0   0   0   0   2   2   2   0   0   2   2   2   0   0   2   0   2   2   2   0   0   2   0   2   2   0   0   0   0   0   0   2   0   2   2   0   2   0   2   0   0   0   0   0   0   0   0   2   0   2   2   0   2   2   2   0   2   0   2   0   2   2   2   2   2   0   0   2   2   2   2   2   0   2   2   0   0   0   2   0   0   0   2   0   0   0   0   2   0   0   2   0   2   2   2   2   0   0   2   2   0   0   0   0   0   0   2   0   0   0   0   0   2   0   2   2   0   2   2   0   0   2   0   0   2   0   0   2   2   2   0   2   0   0   2   0   2   0   2   0   0   2   2   2   2   0   2   0   0   2   2   2   2   2   2   2   0   0   0   0   0   2   2   2   0   0   2   0   2   0   0   2   0   2   2   0   2   2   2
 MK-5-5                 0   2   2   2   2   0   0   0   0   0   2   0   0   2   2   0   2   0   0   0   0   0   0   0   2   2   2   2   0   2   2   2   2   0   0   2   0   2   2   2   0   0   2   0   2   2   0   0   0   0   0   0   2   0   2   2   0   2   0   2   0   0   0   0   0   2   2   0   2   0   2   2   2   2   2   2   0   2   0   2   0   2   2   2   2   2   0   0   2   2   2   2   2   0   2   2   0   0   0   2   0   2   0   2   0   0   0   0   2   0   0   2   0   2   2   2   2   0   0   2   2   0   0   0   0   0   0   2   0   0   2   0   0   2   0   2   2   0   2   2   0   0   2   0   0   0   0   0   2   2   2   0   2   0   2   2   0   2   0   2   0   0   2   2   2   2   0   2   0   0   2   2   2   2   2   2   2   0   0   0   2   0   2   2   2   0   0   2   0   2   0   0   2   0   2   2   0   2   2   2
 MK-5-6                 0   2   2   2   2   0   0   0   2   0   2   2   0   2   2   0   0   0   0   0   0   0   0   0   2   2   2   2   0   2   2   2   2   2   0   2   0   2   2   2   0   0   2   0   2   2   0   0   0   0   2   0   0   0   2   2   0   2   0   2   0   0   0   0   0   2   2   0   2   0   0   2   2   2   2   2   2   2   0   2   0   2   2   2   2   2   0   0   2   2   2   2   2   0   2   2   0   0   0   2   0   2   0   2   0   0   0   0   2   0   0   2   0   2   2   2   2   0   0   2   2   0   0   2   0   0   0   2   0   0   2   2   0   2   0   0   2   0   2   2   0   0   2   0   0   2   0   2   2   0   2   2   2   0   2   2   0   2   0   2   2   0   2   2   2   2   0   2   0   2   2   2   2   2   2   2   0   0   0   0   2   0   2   2   2   0   0   2   0   2   0   0   2   0   2   2   2   0   2   2
 MK-5-7                 0   2   2   2   2   0   0   0   2   0   0   2   0   2   2   0   0   0   0   0   2   0   0   0   2   2   0   2   2   2   2   2   2   2   0   2   0   2   2   2   0   0   2   0   2   2   0   0   0   0   2   0   0   2   2   2   0   2   0   2   0   0   0   0   0   2   2   0   2   0   0   2   2   2   2   2   0   2   0   2   0   2   2   2   2   2   0   0   2   2   2   2   2   0   2   2   0   0   0   2   0   2   0   2   0   0   0   0   2   0   0   2   0   2   2   2   2   0   0   2   2   0   0   2   0   0   0   2   0   0   2   2   0   2   2   0   2   0   2   2   0   0   2   0   0   2   0   2   2   0   2   2   2   0   2   2   0   2   0   2   0   0   2   2   2   2   0   2   0   2   2   2   2   2   2   2   0   0   0   0   2   0   2   2   2   0   0   2   0   2   0   2   2   0   2   2   2   0   2   0
 MK-5-8                 0   2   2   2   2   0   0   0   2   0   0   2   0   2   2   0   0   0   0   0   2   0   0   0   2   2   0   2   2   0   2   2   2   2   0   2   0   2   2   2   2   0   2   0   0   2   2   0   0   0   2   0   0   2   2   2   0   2   0   2   0   0   0   0   0   2   2   0   2   0   0   2   2   2   2   2   0   2   0   0   0   2   2   2   2   2   2   0   0   2   2   2   0   0   0   2   0   0   0   2   0   2   0   0   0   0   0   0   2   2   0   2   0   2   2   2   2   0   0   2   2   0   0   2   0   0   0   2   0   0   2   2   2   2   2   0   2   0   2   2   0   2   2   0   0   2   0   2   2   0   2   2   2   0   2   2   0   2   0   2   0   0   2   2   2   2   0   2   0   2   2   2   2   2   2   0   0   0   0   0   2   0   2   2   2   2   0   2   0   2   0   2   2   2   2   2   2   0   2   0
 MK-5-9                 0   2   2   2   2   0   0   0   2   0   0   2   0   2   2   0   0   0   0   0   2   0   0   0   2   2   0   2   2   0   2   2   0   2   0   2   2   2   2   2   2   0   2   0   0   2   2   0   0   0   2   2   0   2   0   2   0   0   0   2   0   0   0   0   0   2   2   0   2   0   0   2   2   2   2   2   0   2   0   0   0   2   2   2   2   2   2   0   0   2   2   0   0   0   0   2   0   0   0   0   0   0   0   0   0   0   0   0   2   2   0   2   0   2   2   2   2   0   0   2   2   0   0   2   0   0   0   2   0   2   2   2   2   0   2   0   2   0   0   2   0   2   2   0   0   2   0   2   2   0   2   2   2   0   2   2   0   2   2   2   2   0   2   2   0   2   0   2   0   2   2   2   2   2   2   0   0   0   2   0   0   0   2   2   2   2   0   2   0   2   0   2   2   2   2   2   2   0   2   0
 MK-5-10                0   2   2   2   0   0   0   0   2   0   0   2   0   2   2   0   0   0   0   0   2   0   0   0   2   2   0   2   2   0   2   2   0   2   0   2   2   0   2   2   2   0   2   0   0   2   2   0   0   0   2   2   0   2   0   0   0   0   0   2   2   0   0   0   0   2   2   0   2   2   0   2   2   0   2   2   0   2   2   0   0   2   2   2   0   2   2   0   0   2   2   0   0   0   0   2   0   0   0   0   0   0   0   0   0   0   0   2   2   2   0   2   0   2   0   0   2   0   0   2   2   0   2   2   0   0   0   2   2   2   2   2   2   0   2   0   2   0   0   2   0   2   2   0   0   0   0   2   2   0   2   2   2   0   2   2   0   2   2   2   2   0   2   2   0   2   0   2   0   2   2   2   2   2   2   0   0   0   2   0   0   0   2   2   2   0   0   2   0   2   0   2   2   2   2   2   2   0   2   0
 MK-5-11                2   2   2   2   0   0   0   0   2   0   0   2   0   2   2   0   2   0   0   0   2   0   0   0   2   2   0   2   2   0   2   2   0   0   0   2   2   0   2   2   2   0   2   0   0   2   2   0   0   2   2   2   0   2   0   0   0   0   0   0   2   0   0   0   2   2   2   0   2   0   0   2   2   0   2   2   0   2   2   0   0   2   2   0   0   2   2   0   0   2   2   0   0   0   0   2   0   0   0   0   0   0   0   0   0   0   0   0   2   2   0   2   2   2   0   0   2   0   0   2   2   0   2   2   0   0   0   0   2   2   2   2   2   0   2   0   2   0   0   2   0   2   2   0   0   0   2   2   2   0   2   0   2   0   2   2   0   2   2   2   0   0   0   2   0   2   0   2   2   2   2   2   2   2   2   0   0   0   2   0   0   0   2   2   2   0   0   2   0   2   0   2   2   2   2   0   2   0   2   0
 MK-5-12                0   2   2   0   0   0   0   0   2   0   0   2   0   2   2   0   2   0   0   0   2   2   0   0   2   2   0   2   0   0   2   0   0   2   0   0   2   0   2   2   2   0   2   0   0   2   2   0   2   2   0   2   0   2   0   0   0   0   0   0   0   0   0   0   2   2   2   0   2   0   2   2   2   0   0   2   0   2   2   0   0   2   2   2   0   2   2   0   0   2   2   0   2   0   2   2   0   0   0   0   0   0   2   2   0   0   0   0   2   2   2   0   2   2   0   0   2   0   0   0   2   0   2   2   0   0   2   0   2   2   2   2   2   0   2   0   2   0   0   2   0   2   2   2   0   0   2   2   2   0   2   0   2   0   2   2   0   2   2   2   0   0   0   2   2   2   0   2   2   2   2   2   2   2   2   0   0   0   2   0   0   0   2   2   2   2   0   2   0   2   0   2   2   2   2   0   2   0   0   0
 MK-5-13                0   2   2   0   2   0   0   0   2   0   0   2   0   2   2   0   2   0   2   0   2   2   0   0   2   2   0   2   0   0   2   0   0   2   0   0   2   0   2   2   2   0   2   0   0   2   2   0   2   2   0   2   0   2   0   0   0   0   0   0   2   0   0   0   2   2   2   2   2   0   2   2   2   0   0   2   0   2   2   0   0   2   2   2   0   2   2   0   0   2   2   0   2   0   2   2   0   0   0   0   0   0   2   2   0   0   0   0   2   2   2   0   2   2   0   0   2   0   0   0   2   0   2   2   0   0   2   0   2   2   2   2   2   0   2   0   2   0   0   2   0   2   2   2   0   2   0   2   2   0   2   0   2   0   2   2   0   2   2   2   0   0   0   2   2   2   0   2   2   0   2   2   2   2   2   0   0   2   2   0   0   0   2   2   2   2   0   2   0   2   0   2   2   2   2   0   2   0   0   0
 MK-5-14                0   2   2   2   2   2   0   0   2   0   0   2   0   2   2   0   2   2   2   0   2   2   0   0   2   0   0   2   0   0   2   0   0   2   0   0   2   2   2   2   2   0   2   0   2   2   2   0   2   2   0   2   0   2   0   0   0   0   0   2   2   0   0   0   2   2   2   0   2   0   2   2   2   0   0   2   0   2   2   0   0   2   2   2   2   2   2   0   0   2   2   0   2   0   2   2   0   0   0   0   0   2   2   2   0   0   0   0   2   2   2   0   2   2   0   0   2   0   0   0   2   0   2   2   0   2   2   0   2   2   2   2   2   0   2   0   2   0   0   2   0   2   2   2   0   2   0   2   2   0   2   0   2   0   2   2   2   2   2   2   0   0   0   0   2   2   0   2   2   2   2   0   2   2   2   0   2   2   2   0   0   0   2   2   2   2   0   2   0   2   0   2   2   2   2   0   0   0   0   0
 MK-5-15                0   0   2   2   2   2   0   0   2   0   0   2   2   2   2   0   0   2   2   0   2   2   0   0   2   0   0   2   0   0   2   0   0   2   0   0   2   2   2   2   2   0   2   0   2   2   2   0   2   2   0   0   0   2   2   0   0   0   2   2   2   0   0   0   2   2   2   0   2   0   2   2   0   0   0   2   2   2   2   0   0   0   0   2   2   2   2   0   0   2   0   0   2   0   2   2   0   0   0   0   0   2   2   2   0   0   2   0   0   2   2   0   2   2   0   2   2   0   0   0   2   2   2   2   0   2   2   0   2   2   2   2   2   0   2   0   2   0   0   2   0   2   2   2   0   2   0   2   2   0   2   0   2   0   2   2   2   2   2   2   2   0   0   0   2   2   0   2   2   2   0   0   2   2   2   0   2   2   0   0   0   2   0   2   2   2   0   2   0   2   0   2   2   0   2   0   0   0   0   2
 MK-5-16                0   0   2   2   2   2   0   0   2   0   0   2   2   2   2   0   0   2   2   0   2   2   0   0   2   0   0   2   0   0   2   2   0   2   2   0   2   2   2   2   2   0   2   0   2   2   2   0   2   2   0   0   0   2   2   0   2   0   2   2   2   0   0   0   2   2   2   0   2   0   2   2   0   0   2   2   2   2   2   0   0   0   0   2   2   2   2   0   0   0   0   0   2   0   2   2   0   0   0   0   2   2   2   2   2   0   0   0   0   0   2   0   2   0   0   2   2   0   2   0   2   2   2   0   0   2   2   0   0   2   0   2   2   0   2   0   2   0   0   2   0   2   2   2   0   0   2   2   0   2   0   0   2   0   2   2   2   2   2   2   2   0   0   0   2   2   0   2   2   2   2   0   2   2   2   0   2   2   0   0   0   2   0   2   2   2   0   2   0   2   2   2   2   0   2   0   0   0   0   2
 MK-6-1                 2   0   0   0   0   0   0   2   2   0   0   0   2   0   2   0   0   0   0   2   0   0   0   0   2   2   0   0   2   2   2   2   0   2   2   2   2   0   2   0   0   2   2   0   2   2   0   2   2   2   2   0   2   2   2   2   0   0   2   2   2   2   0   2   0   0   0   0   0   2   2   0   2   2   2   2   0   2   2   0   2   0   0   0   0   2   2   0   2   0   0   0   2   0   0   0   0   2   2   0   2   2   0   0   0   0   2   2   0   0   2   0   0   2   2   0   2   0   0   0   2   0   0   2   0   0   2   2   2   2   0   0   0   0   2   2   2   0   2   2   2   0   2   2   2   0   0   0   2   0   2   0   2   0   2   2   2   2   2   0   2   0   2   2   0   2   0   0   0   0   2   2   2   0   2   2   2   2   2   0   2   0   2   0   0   0   2   0   0   0   2   0   0   0   0   0   2   2   0   0
 MK-6-2                 2   0   0   2   2   0   0   2   2   2   0   0   2   0   2   0   0   0   0   2   0   0   0   0   2   2   0   0   0   2   2   2   0   2   2   2   2   0   2   0   0   2   0   0   2   2   0   2   2   2   2   0   2   2   2   2   0   0   2   2   2   2   0   2   2   0   0   0   0   2   2   0   2   2   2   2   0   2   2   0   2   0   0   0   0   2   2   0   2   0   2   0   2   0   0   0   0   2   2   0   2   2   0   0   0   0   2   2   0   0   2   2   0   2   2   0   0   0   0   0   2   0   0   2   0   0   2   2   2   2   0   0   0   0   2   2   2   0   2   2   2   0   2   2   2   0   0   0   0   0   2   0   2   0   2   2   0   2   2   0   2   2   2   2   2   2   0   0   0   0   2   2   2   0   2   2   2   0   2   0   2   0   2   0   0   0   2   0   0   2   2   0   0   0   0   0   0   2   0   0
 MK-6-3                 2   0   0   2   2   2   0   2   2   2   0   0   2   0   0   2   0   0   0   2   0   0   0   0   2   2   0   0   0   2   2   2   0   2   2   2   2   0   2   0   0   2   2   0   2   2   0   2   2   2   2   0   0   2   2   2   0   0   2   2   2   2   0   2   2   0   0   0   0   2   2   0   2   2   2   2   0   2   2   0   2   0   0   0   0   2   2   0   2   0   2   0   2   0   0   0   0   2   2   0   2   2   0   0   0   0   2   2   0   0   2   2   0   2   2   0   0   0   0   0   2   0   0   2   0   0   2   2   2   2   0   0   0   0   2   2   2   0   2   2   2   0   2   2   2   0   0   0   0   0   2   0   2   0   0   2   0   0   0   0   2   2   2   2   2   2   0   0   0   0   2   2   2   0   2   0   2   0   2   0   2   0   2   2   0   0   2   0   2   2   2   0   2   0   0   0   0   2   0   0
 MK-6-4                 2   0   0   2   2   2   0   2   2   2   0   0   2   0   2   2   0   0   0   2   0   0   0   0   2   2   0   0   0   2   2   2   2   0   0   2   2   0   2   0   2   2   2   0   0   2   0   2   2   0   2   0   0   2   2   2   0   0   2   2   2   2   0   2   2   0   0   0   0   2   2   2   0   2   2   2   0   2   2   0   2   0   0   0   0   2   2   0   2   0   2   0   2   0   0   0   0   2   2   0   2   2   0   0   0   0   2   2   0   0   2   2   0   2   2   0   0   0   0   0   2   2   0   2   2   0   2   2   2   2   0   0   0   0   2   2   2   0   2   2   2   0   0   2   2   0   0   0   0   0   2   0   2   0   0   2   0   0   2   0   2   2   2   2   2   2   0   0   2   0   2   2   2   0   2   0   2   0   2   0   2   0   2   2   0   0   2   2   2   2   2   0   2   2   0   0   0   2   0   0
 MK-6-5                 2   0   2   2   2   2   0   0   2   2   0   0   2   0   2   2   0   0   0   2   0   0   0   0   2   2   0   0   0   2   2   2   2   0   0   2   2   0   2   0   2   2   2   0   0   2   0   2   2   0   2   0   0   2   2   2   0   0   2   2   2   2   0   2   0   0   0   0   2   2   2   2   0   2   2   2   0   0   2   0   2   2   0   0   0   2   2   0   2   0   2   0   0   0   0   0   0   2   2   0   2   2   2   0   0   2   0   2   0   0   2   0   0   2   2   0   0   0   0   0   2   2   0   2   0   0   2   2   2   2   0   0   0   0   2   2   2   0   2   0   0   0   0   0   2   0   0   0   0   0   2   0   2   0   0   2   2   0   2   0   2   2   2   2   0   2   0   0   2   0   2   2   2   0   2   0   2   0   2   2   2   0   2   2   0   0   2   2   2   2   2   0   2   2   0   0   0   2   0   0
 MK-6-6                 2   0   2   2   2   2   0   0   2   2   2   0   0   0   2   2   2   0   0   2   0   0   0   0   2   2   0   0   0   2   2   2   2   2   0   2   2   0   2   0   2   2   2   0   2   0   0   2   2   0   2   2   2   2   2   2   0   0   2   2   2   2   0   2   0   0   2   0   2   2   2   2   0   2   2   2   0   0   2   0   2   2   0   0   0   2   2   0   2   0   2   0   0   2   0   0   0   2   2   0   2   2   2   2   0   2   0   2   2   0   2   0   0   2   2   0   0   0   2   0   2   2   0   2   0   0   2   2   2   2   0   0   0   0   2   2   2   0   2   0   2   2   0   0   2   0   0   0   0   0   0   0   2   0   0   2   2   0   2   0   2   2   2   2   0   0   0   0   2   0   2   2   2   0   2   0   2   2   2   2   2   2   2   2   0   0   2   2   2   2   2   0   2   2   0   0   0   2   2   2
 MK-6-7                 2   0   2   0   2   2   0   0   2   2   2   0   0   0   2   2   2   0   0   2   2   0   0   0   2   2   0   0   0   2   2   2   0   2   0   2   2   0   2   0   2   2   2   0   2   0   0   2   2   0   2   2   2   2   2   2   0   0   2   2   2   2   0   2   2   0   2   2   2   0   2   2   2   2   2   2   0   0   2   0   2   0   0   0   0   2   2   0   2   0   2   0   0   2   2   0   0   2   2   0   2   2   2   2   0   0   0   0   2   0   0   0   0   2   2   0   0   0   2   2   2   2   0   2   0   0   2   0   2   2   0   2   0   0   2   2   2   0   2   0   2   2   0   0   2   0   0   2   0   0   0   0   2   0   0   2   2   0   2   0   2   2   2   2   0   0   0   0   0   0   2   2   2   0   2   0   2   2   2   2   2   2   2   2   0   0   2   2   2   0   2   0   2   2   0   0   0   2   2   2
 MK-6-8                 2   2   2   0   2   2   0   0   2   2   2   0   0   0   2   2   2   0   0   2   2   0   0   0   2   2   0   0   0   0   2   2   0   2   2   2   0   0   2   0   2   2   2   0   0   0   0   2   2   0   2   2   0   2   2   0   0   0   2   2   2   2   0   2   2   0   2   2   2   0   2   2   2   2   2   2   0   0   2   0   2   0   0   0   0   2   2   0   2   0   2   0   0   2   2   0   0   2   2   0   2   2   2   2   0   0   0   0   2   0   0   0   0   2   0   0   0   0   0   2   2   2   0   2   2   2   2   2   2   2   0   0   0   0   2   2   0   0   2   0   2   2   0   0   2   0   0   2   0   0   0   0   2   2   0   2   2   0   2   0   2   2   2   0   0   0   0   0   0   2   2   0   2   0   0   0   2   2   2   2   2   2   2   0   0   2   2   2   0   0   2   0   2   2   0   0   0   0   2   2
 MK-6-9                 2   2   2   0   2   2   2   0   2   2   2   2   0   0   0   2   2   0   0   2   2   0   0   0   2   2   0   0   2   0   2   2   0   2   2   2   0   0   2   2   2   2   2   0   0   0   0   2   2   0   2   2   0   2   2   0   0   0   2   2   2   2   0   2   2   0   2   2   2   0   2   0   2   2   2   2   0   0   2   0   2   0   0   0   0   2   2   0   2   0   2   0   0   2   2   0   0   2   2   0   2   2   2   2   0   0   0   0   2   0   2   0   0   2   0   0   0   0   0   2   2   2   0   2   2   2   2   2   2   2   0   0   0   0   2   2   0   0   2   0   2   2   0   0   2   0   0   2   0   0   0   0   2   2   0   2   0   0   2   0   2   0   2   0   0   0   0   0   0   2   0   2   2   0   0   0   2   2   2   2   2   2   2   0   0   2   2   2   0   0   2   2   2   2   0   0   0   0   2   2
 MK-6-10                2   2   2   0   2   2   2   0   2   2   2   2   0   0   0   2   2   0   0   2   2   0   0   0   2   2   0   2   2   2   2   2   0   2   0   2   0   0   2   2   2   2   2   0   0   0   0   2   2   0   2   2   0   2   2   0   0   0   2   2   2   2   0   2   2   0   2   2   2   0   2   0   2   2   2   2   0   0   2   0   2   0   0   0   0   2   2   0   2   0   2   0   0   2   0   0   0   2   2   2   2   2   2   2   0   0   0   0   2   0   2   0   0   2   0   0   2   0   0   2   2   2   0   2   2   2   2   2   2   2   0   0   0   0   2   2   0   0   2   0   2   0   0   0   2   0   0   2   0   0   0   0   2   2   0   2   0   0   2   0   2   0   2   0   0   0   0   0   0   2   0   2   2   0   0   0   2   2   2   2   2   0   2   0   2   2   2   2   0   0   2   2   2   2   0   0   0   0   2   2
 MK-6-11                2   2   2   0   2   0   2   0   2   2   2   2   2   0   0   2   2   2   0   2   2   0   0   0   2   2   0   2   2   2   2   2   0   2   0   2   0   0   2   2   2   2   2   0   0   0   0   2   2   0   2   2   0   2   2   0   0   0   2   2   2   2   0   2   2   2   2   2   2   0   2   0   2   2   2   2   0   0   2   0   2   0   0   0   0   2   2   0   2   0   0   0   0   2   0   0   0   2   2   2   2   2   2   2   0   2   0   0   2   0   2   0   0   2   0   0   2   0   0   2   0   2   0   2   2   2   2   2   2   2   0   0   0   0   2   2   0   0   2   0   2   0   0   0   2   2   0   2   0   0   0   0   2   2   0   2   0   0   0   0   2   0   2   0   0   0   0   0   0   2   0   2   0   2   0   0   2   2   2   2   2   0   2   0   2   2   2   2   0   0   2   2   0   2   0   0   0   0   2   2
 MK-6-12                2   2   2   0   2   0   2   0   2   2   2   2   2   0   0   2   2   2   0   0   2   0   0   0   2   2   0   2   2   2   2   2   0   2   0   2   0   0   2   2   2   2   2   0   0   0   0   2   2   0   2   2   0   2   2   0   0   0   2   2   2   2   0   2   2   2   2   2   2   0   2   0   2   2   2   2   0   0   2   0   2   0   0   0   0   2   2   0   2   0   0   0   0   2   0   0   0   2   2   2   2   2   2   2   0   0   0   0   2   0   2   0   0   2   0   0   2   2   0   2   0   2   2   2   2   2   2   2   2   2   0   0   0   0   2   2   0   0   2   0   2   0   0   0   2   2   0   0   0   2   0   0   2   2   0   2   0   0   0   0   2   0   2   0   0   0   0   0   0   2   0   2   0   2   2   0   2   2   2   2   2   0   2   2   2   2   2   2   0   2   2   2   0   2   0   2   0   0   2   2
 MK-6-13                2   2   2   0   2   0   2   0   2   0   0   2   2   0   2   2   2   2   2   0   2   0   0   0   2   2   0   2   0   2   2   2   2   2   0   2   0   0   2   2   2   0   2   0   0   0   0   2   2   0   2   2   0   2   2   0   2   0   2   2   2   2   0   2   2   2   2   2   2   0   2   0   2   0   2   2   0   0   2   0   2   0   0   0   0   2   0   0   0   0   0   0   0   2   0   2   0   2   2   2   2   2   2   2   0   0   0   0   2   0   2   0   0   2   0   0   2   2   0   2   0   0   2   2   2   2   2   2   2   2   0   0   0   0   2   2   0   0   2   0   2   0   0   0   2   0   0   2   0   0   0   0   2   2   2   2   0   2   0   0   2   0   2   2   2   0   0   0   0   0   0   2   0   2   2   0   0   2   2   2   2   0   2   2   2   2   2   2   0   2   2   2   0   2   0   2   0   0   2   2
 MK-6-14                2   2   2   0   2   0   2   0   2   0   0   2   2   0   2   0   2   2   2   0   0   0   0   0   2   2   0   2   0   2   2   2   2   2   0   0   0   0   2   2   2   0   2   0   0   0   0   2   2   0   2   2   0   2   2   0   2   0   2   2   2   2   0   2   2   2   0   2   2   0   2   0   2   0   2   2   0   0   2   0   2   0   0   0   0   2   0   2   0   0   0   0   0   0   0   2   0   2   0   2   2   2   2   2   0   2   0   0   2   0   2   0   0   2   0   2   2   2   0   2   0   0   2   2   2   2   2   2   2   2   0   0   0   0   2   0   0   2   2   0   2   0   0   0   2   0   0   2   0   0   0   0   2   0   2   2   0   2   0   0   2   0   2   2   2   0   2   0   0   0   0   2   0   2   0   0   0   2   2   2   2   0   2   2   2   2   2   2   0   2   0   0   0   2   0   2   0   0   2   0
 MK-6-15                2   0   2   0   2   0   2   0   2   0   0   0   2   2   2   0   2   2   2   0   2   0   0   0   2   2   0   2   0   0   2   2   2   2   0   0   0   0   2   2   2   0   2   0   0   0   0   2   2   2   2   2   0   2   2   0   2   0   2   2   2   2   0   2   2   2   0   2   2   0   2   0   2   0   0   2   0   0   2   2   2   0   0   0   0   2   0   2   0   0   0   0   0   0   0   2   0   0   0   2   2   2   0   2   0   2   0   0   0   0   2   0   0   2   0   2   2   2   0   2   0   0   2   2   2   2   2   2   2   0   0   0   0   0   2   0   0   2   2   0   2   0   0   0   0   0   0   2   0   0   0   0   2   2   2   2   0   2   0   0   2   0   0   2   2   0   2   0   0   0   0   2   2   2   0   0   0   2   2   2   2   2   2   2   0   2   2   2   0   2   0   0   0   2   0   2   0   0   2   0
 MK-6-16                2   0   2   0   0   0   2   2   2   0   0   0   2   0   2   2   2   2   2   2   0   0   0   0   2   2   2   2   2   0   2   2   2   2   0   0   0   0   2   2   2   0   2   0   0   0   2   2   2   2   2   2   0   2   2   0   0   0   0   2   2   2   0   2   2   2   0   2   2   0   0   0   2   2   2   2   0   0   0   2   2   0   2   0   0   2   0   2   0   0   0   0   0   0   0   2   0   0   0   2   2   2   0   2   0   2   2   0   0   0   2   0   0   2   0   2   2   2   0   2   0   0   0   2   2   2   2   2   2   0   2   0   0   0   2   0   0   0   2   0   2   0   0   0   0   2   0   2   0   0   0   0   2   2   2   2   0   2   0   0   0   0   0   2   2   0   2   2   0   0   0   2   2   2   0   0   0   2   2   2   2   2   2   2   0   0   2   2   0   2   0   0   0   2   0   2   0   0   2   0
 
!****************************************** Phenotypic Data **********************************************************
!-100.0 is resevred for missing phenotype
SimulatedTrait1        14.7073   14.0691   13.4037   15.5944   15.6209   14.6119   16.8311   12.6453   15.8757   15.7064   14.2476   14.1076   15.7018   14.7764   13.2172   14.1909   15.0039   13.7398   14.0459   14.9066   16.2420   14.7969   16.7162   14.1179   17.3887   15.7694   14.0815   13.7746   15.4002   14.8337   14.4288   15.3609   13.9375   13.2462   15.6474   16.0985   13.6446   14.2151   13.8810   15.9964   14.8898   13.1802   15.9236   14.3706   15.7152   13.7014   13.0092   14.8667   16.7864   16.5419   15.5602   11.8916   14.6724   16.3193   15.1481   16.3030   15.3182   13.3948   16.1915   13.4224   14.7655   13.3886   13.2773   16.8394   14.4545   16.9008   15.5326   14.0280   14.8655   15.6901   13.7551   13.0422   16.6477   14.3848   16.1049   12.8421   15.0520   15.7958   13.6546   14.8430   14.9054   14.5755   15.0975   17.2139   13.9133   14.8702   16.7782   14.7772   16.5069   12.3733   15.8519   16.2963   13.3462   15.0293   13.7624   15.0850   15.0542   16.0424   16.4721   15.8061   16.3022   13.9762   15.3411   11.8999   15.5845   13.8410   17.2158   13.9755   14.1719   14.4054   16.1719   13.8518   16.2873   15.9574   17.1842   13.9792   16.4352   14.3027   15.4205   15.3446   15.0709   14.4594   14.5673   14.3603   15.2036   16.4150   14.9049   13.3650   16.9601   13.7497   16.7871   13.3320   14.7479   15.6136   15.3275   16.2044   16.3601   12.7824   16.0567   14.2865   15.2330   15.6188   14.0762   15.7544   14.7646   13.6041   16.3796   14.6192   15.8164   15.6393   15.7093   14.8135   15.0420   14.8651   17.2943   14.1557   15.9414   13.1539   13.6294   14.3881   14.3591   13.3067   16.4263   14.2770   15.8753   14.4076   13.8396   15.8691   16.9245   16.2981   16.3063   13.0121   16.0395   14.1304   18.5955   15.2201   15.1016   13.1484   15.7266   16.1264   15.7142   15.8068   15.7863   16.4270   15.2632   14.9649   15.4659   15.8558   13.7228   15.2000   14.2283   14.6269   16.0274   16.9858   14.0222   16.0361   14.5769   14.3357   16.5307   14.9277
SimulatedTrait2        10.7040   10.7939   10.2163    8.0379    9.9313   10.8938    9.2839   10.0028    9.0207    9.1478   10.1938   10.1662    9.8103   10.2495   11.1705   10.1764    9.2615   10.4686    9.5125    9.3811    9.2818   10.1295    9.1966   10.4831    9.3425    8.7744   10.3583   10.1008    9.2590    9.7312   10.8890   11.3062   10.5419   10.2997   10.0447    9.6953   10.8286    9.7634   11.4633    9.6460   10.3045   10.0161    8.8492    8.9978   10.4445   10.1274   11.0832   10.4601   10.8325    9.1336    8.5421   10.3210   11.1120    9.8263   10.7501   10.9370    8.5086   10.1039   11.1028   10.6610   10.5327   10.2498    9.8868    9.6715    9.5054    9.1981    8.8641    9.8889    9.9574    9.8309   11.6906   10.7565    9.0204    9.7714    9.2430   10.2518    8.9202    8.7341   11.2111   10.2674   11.1421    9.4497    9.2194    9.7094   11.0932    9.0760    9.8486   10.3150   10.9312   10.3696   11.2007    9.4631   11.0202   10.6003   10.1338   10.9893    9.6590    8.8755    9.9101   10.1071    9.3583    9.9242    9.1557   10.7254    9.9810    9.7856    9.5783   11.5143    9.9275   10.8706    9.6408   10.6226    8.7524    9.9613    9.6752   11.2543    9.1875    9.1224   11.0878   12.0037   10.1256    9.8958    9.6976    9.7477    9.8185    9.5873   10.1772   10.2424    9.6341   10.6778    9.5807   10.2492   10.3394    9.5691   10.1569    8.6450   10.2300    9.6828    9.2967   10.6942   11.2671   10.3129   10.5298    9.9980    9.1226   10.6692   10.9386    9.5522   10.9778    9.7249    9.7191    9.8359   10.1346    8.7854   10.0711   11.3418    9.6321   10.3949   10.2425    8.2346   10.5100   10.0127    8.9977    9.0857    9.4874   10.6112   10.5790    9.8540    9.4133    9.6404    9.6071   11.4485   11.1257   10.9251    9.3797   10.3229    8.9038   10.7575    9.3854    9.3633   10.3164   10.1474    9.3181    9.3571   10.2236   10.6078    9.6613    8.7731   10.2660   10.7536   10.9807   10.1836    9.3435    8.8732    9.7640   10.6382   10.4082   10.6245    9.6057   10.4779
 
