# Supplementary material for: Inclusive Composite Interval Mapping of QTL by Environment Interactions in Biparental Populations
Source: PLoS One. 2015 Jul 10;10(7):e0132414. doi: 10.1371/journal.pone.0132414 (PMC4498613; doi:10.1371/journal.pone.0132414)
Supplement: S5 File — (ZIP) [file pone.0132414.s005.zip › H=0.5/L1/run_00071.met]

!**********************Note: lines staring with "!" are remarks and will be ignored in the program********************
!*********************************General Information**********************************
!Assuming F1 = P1 x P2, populations available in QTL IciMapping are: 
!  1, P1BC1F1 = P1 x F1, the first backcrossing where P1 is used as the recurrent parent;
!  2, P2BC1F1 = P2 x F1, the first backcrossing where P2 is used as the recurrent parent;
!  3, F1DH, F1-derived doubled haploids; 
!  4, RIL or F1RIL, recombination inbred lines through the repeated selfing of F1;
!  5, P1BC1RIL, recombination inbred lines through the repeated selfing of P1BC1F1;
!  6, P2BC1RIL, recombination inbred lines through the repeated selfing of P2BC1F1;
!  7, F2, the selfing generation of F1;
!  8, F3, the selfing generation of F2;
!  9, P1BC2F1, the second backcrossing where P1 is used as the recurrent parent; 
! 10, P2BC2F1, the second backcrossing where P2 is used as the recurrent parent;
! 11, P1BC2RIL, recombination inred lines through the repeated selfing of P1BC2F1; 
! 12, P2BC2RIL, recombination inred lines through the repeated selfing of P2BC2F1; 
! 13, P1BC1F2, the selfing generation of P1BC1F1; 
! 14, P2BC1F2, the selfing generation of P2BC1F1; 
! 15, P1BC2F2, the selfing generation of P1BC2F1; 
! 16, P2BC2F2, the selfing generation of P2BC2F1; 
! 17, P1BC1DH, P1BC1F1-derived doubled haploids; 
! 18, P2BC1DH, P2BC1F1-derived doubled haploids; 
! 19, P1BC2DH, P1BC2F1-derived doubled haploids; 
! 20, P2BC2DH, P2BC2F1-derived doubled haploids; 
   3      !Mapping Population (see remarks above)
   2      !Mapping Function (1 for Kosambi; 2 for Haldane; 3 for Morgan)
   2      !Marker Space Type (1 for intervals; 2 for positions)
   1      !Marker Space Unit(1 for centiMorgans; 2 for Morgan)
   6      !Number of Chromosomes (or Linkage Groups)
 200      !Size of the mapping population
   2      !Number of environments
 
!***************************************** Chromosomes and Linkage Maps **********************************************
!Chromosome                 NumMarkers
-CH1                        16
-CH2                        16
-CH3                        16
-CH4                        16
-CH5                        16
-CH6                        16
!Linkage map (Marker name followed by position or the interval length)
 MK-1-1                1     0.000
 MK-1-2                1    10.000
 MK-1-3                1    20.000
 MK-1-4                1    30.000
 MK-1-5                1    40.000
 MK-1-6                1    50.000
 MK-1-7                1    60.000
 MK-1-8                1    70.000
 MK-1-9                1    80.000
 MK-1-10               1    90.000
 MK-1-11               1   100.000
 MK-1-12               1   110.000
 MK-1-13               1   120.000
 MK-1-14               1   130.000
 MK-1-15               1   140.000
 MK-1-16               1   150.000
 MK-2-1                2     0.000
 MK-2-2                2    10.000
 MK-2-3                2    20.000
 MK-2-4                2    30.000
 MK-2-5                2    40.000
 MK-2-6                2    50.000
 MK-2-7                2    60.000
 MK-2-8                2    70.000
 MK-2-9                2    80.000
 MK-2-10               2    90.000
 MK-2-11               2   100.000
 MK-2-12               2   110.000
 MK-2-13               2   120.000
 MK-2-14               2   130.000
 MK-2-15               2   140.000
 MK-2-16               2   150.000
 MK-3-1                3     0.000
 MK-3-2                3    10.000
 MK-3-3                3    20.000
 MK-3-4                3    30.000
 MK-3-5                3    40.000
 MK-3-6                3    50.000
 MK-3-7                3    60.000
 MK-3-8                3    70.000
 MK-3-9                3    80.000
 MK-3-10               3    90.000
 MK-3-11               3   100.000
 MK-3-12               3   110.000
 MK-3-13               3   120.000
 MK-3-14               3   130.000
 MK-3-15               3   140.000
 MK-3-16               3   150.000
 MK-4-1                4     0.000
 MK-4-2                4    10.000
 MK-4-3                4    20.000
 MK-4-4                4    30.000
 MK-4-5                4    40.000
 MK-4-6                4    50.000
 MK-4-7                4    60.000
 MK-4-8                4    70.000
 MK-4-9                4    80.000
 MK-4-10               4    90.000
 MK-4-11               4   100.000
 MK-4-12               4   110.000
 MK-4-13               4   120.000
 MK-4-14               4   130.000
 MK-4-15               4   140.000
 MK-4-16               4   150.000
 MK-5-1                5     0.000
 MK-5-2                5    10.000
 MK-5-3                5    20.000
 MK-5-4                5    30.000
 MK-5-5                5    40.000
 MK-5-6                5    50.000
 MK-5-7                5    60.000
 MK-5-8                5    70.000
 MK-5-9                5    80.000
 MK-5-10               5    90.000
 MK-5-11               5   100.000
 MK-5-12               5   110.000
 MK-5-13               5   120.000
 MK-5-14               5   130.000
 MK-5-15               5   140.000
 MK-5-16               5   150.000
 MK-6-1                6     0.000
 MK-6-2                6    10.000
 MK-6-3                6    20.000
 MK-6-4                6    30.000
 MK-6-5                6    40.000
 MK-6-6                6    50.000
 MK-6-7                6    60.000
 MK-6-8                6    70.000
 MK-6-9                6    80.000
 MK-6-10               6    90.000
 MK-6-11               6   100.000
 MK-6-12               6   110.000
 MK-6-13               6   120.000
 MK-6-14               6   130.000
 MK-6-15               6   140.000
 MK-6-16               6   150.000
!*********************************** Marker Types ********************************************************************
!Co-dominant marker: When heterozygote F1 is present, P1 is coded as 2, F1 is coded as 1, and P2 is coded as 0; Otherwise, P1 is coded as 2, and P2 is coded as 0. 
!Dominant marker: When heterozygote F1 is present, P1 and F1 are coded as 12, and P2 is coded as 0; Otherwise, P1 is coded as 2, and P2 is coded as 0.  
!Recessive markers: When heterozygote F1 is present, P1 is coded as 2, and F1 and P2 are coded as 10; Otherwise, P1 is coded as 2, and P2 is coded as 0. 
!Missing marker is coded as -1. 
 MK-1-1                 0   2   2   0   0   0   2   2   2   0   2   2   2   2   0   2   2   2   2   0   0   0   2   2   0   2   2   0   2   2   0   2   2   0   0   2   2   0   0   0   0   0   2   2   2   0   2   2   2   2   2   0   0   0   0   2   2   0   0   2   0   0   0   0   2   0   0   0   2   2   2   2   2   0   2   0   2   0   0   2   0   2   0   2   0   0   0   0   0   0   0   0   0   0   0   0   0   0   0   2   0   0   2   2   0   2   0   2   2   2   2   2   2   0   2   2   0   2   2   2   2   2   2   2   2   2   0   2   0   2   0   0   0   0   0   2   2   2   0   2   0   2   0   0   0   2   0   2   0   0   2   0   2   2   2   2   0   2   0   0   2   0   0   0   0   2   2   0   0   0   2   0   0   0   2   0   0   0   2   2   0   2   0   2   2   2   2   0   0   2   2   2   0   2   0   2   0   2   0   2
 MK-1-2                 0   2   2   0   0   0   2   2   2   0   2   2   0   0   0   2   0   2   2   0   0   0   2   2   0   2   2   2   2   2   0   2   2   0   0   2   2   0   0   0   0   0   2   2   2   0   2   2   2   2   2   0   0   0   0   2   0   2   0   2   0   0   0   0   2   0   0   0   2   2   2   2   2   0   2   0   2   0   0   2   0   2   0   2   0   0   0   0   0   0   0   0   2   0   0   0   0   0   2   2   0   0   2   2   0   2   0   2   2   2   2   2   2   0   2   2   0   2   2   2   2   2   2   2   2   0   0   2   0   2   0   0   0   0   0   2   2   2   0   2   0   2   0   0   0   2   0   2   0   0   2   0   2   2   2   2   0   2   0   2   2   0   0   0   0   0   2   0   0   0   2   0   0   2   2   0   0   0   0   2   0   2   0   2   2   2   2   0   0   2   2   2   2   2   0   2   2   2   0   0
 MK-1-3                 2   2   2   0   0   0   2   2   2   2   2   2   0   0   0   2   0   2   2   2   2   0   2   2   0   2   2   2   2   2   0   2   2   0   0   2   2   0   0   0   0   2   0   0   2   0   2   2   2   2   2   0   0   0   0   2   0   2   0   2   0   0   0   0   2   0   0   0   2   2   2   0   2   0   2   0   2   0   0   0   0   2   0   2   0   0   0   0   0   0   2   0   2   0   0   0   0   0   2   2   0   0   2   2   0   2   0   2   2   2   2   2   2   0   2   2   0   2   2   2   2   2   2   2   0   0   0   2   0   2   0   0   2   0   0   2   2   2   0   2   0   2   0   2   0   2   0   2   0   0   2   0   2   2   2   2   0   2   0   2   2   0   2   0   0   0   2   0   0   0   2   0   0   2   2   0   0   0   0   2   0   2   0   2   2   2   2   0   0   2   2   2   0   2   0   2   2   2   0   0
 MK-1-4                 2   2   2   0   0   2   0   2   2   2   2   2   0   0   0   2   0   2   0   2   2   0   2   2   0   2   2   2   0   0   0   2   2   0   0   2   2   0   0   0   0   2   0   0   2   0   2   2   0   2   2   0   0   2   0   2   0   2   0   0   0   0   0   0   2   2   0   0   2   2   2   2   2   0   2   0   2   0   0   0   0   2   0   2   0   0   0   0   0   0   2   0   0   0   0   0   0   0   2   2   0   0   0   2   0   2   0   0   2   2   2   2   2   0   2   2   2   2   2   2   2   2   2   2   0   0   0   2   0   2   0   0   2   0   2   2   2   2   0   2   0   2   0   2   0   2   0   2   2   0   2   0   2   2   2   2   0   2   2   2   2   0   2   0   0   0   2   0   0   0   2   0   0   0   2   0   0   0   0   2   0   2   0   2   2   2   2   0   0   2   2   2   0   2   0   2   2   2   0   0
 MK-1-5                 0   2   2   0   2   2   0   2   2   2   2   2   0   0   0   2   0   2   0   2   2   0   2   2   0   2   2   2   0   0   0   2   2   0   0   2   2   0   0   0   0   2   0   2   2   0   2   2   0   2   2   0   0   2   0   2   2   2   0   2   0   0   0   0   2   2   0   0   2   2   2   2   0   0   2   0   2   0   0   0   0   2   0   2   0   0   0   0   0   0   0   0   0   0   0   2   0   2   0   2   0   0   0   2   0   2   0   0   2   2   2   2   2   0   2   2   2   0   2   2   2   2   0   2   0   0   2   2   2   2   0   0   2   0   2   2   2   2   0   2   0   2   0   2   0   2   0   2   2   0   2   0   2   2   2   2   0   2   0   2   2   0   2   2   0   0   2   0   2   0   2   0   0   0   2   0   0   0   0   0   2   2   0   2   2   2   2   0   0   2   2   2   0   2   0   2   2   2   0   0
 MK-1-6                 0   2   2   0   2   2   0   2   2   2   2   2   0   0   0   2   0   0   0   2   0   0   2   2   0   2   2   2   0   0   0   2   2   0   0   2   2   0   0   0   0   2   0   2   2   0   2   2   0   2   2   0   0   2   0   2   2   2   0   2   0   0   0   0   2   2   0   0   2   2   2   2   0   0   2   0   2   0   2   0   0   2   2   2   0   0   0   0   0   0   0   0   0   0   0   2   2   2   0   2   0   0   2   2   2   2   0   0   2   2   2   2   2   0   0   2   2   0   2   0   2   0   0   2   0   0   2   2   2   2   2   2   2   0   2   2   0   0   2   2   0   2   0   2   0   2   0   2   2   2   2   0   2   2   2   2   0   2   0   2   2   0   2   2   0   0   2   0   2   0   2   0   0   0   2   0   2   0   2   2   0   2   0   2   2   2   2   0   0   2   2   0   0   2   0   2   2   2   0   2
 MK-1-7                 0   2   2   0   2   2   0   2   2   2   2   2   0   0   0   2   0   0   0   2   0   0   2   2   0   2   2   2   0   0   0   2   2   0   0   2   2   2   0   0   0   2   0   2   2   0   2   2   0   2   2   0   0   0   0   2   2   2   0   2   0   0   0   0   2   2   0   2   2   2   2   2   0   0   2   0   2   0   2   0   0   2   2   2   0   0   0   0   0   0   2   0   0   0   0   2   2   2   0   2   0   0   2   2   2   2   0   0   2   2   2   2   2   0   0   2   2   0   2   0   0   0   0   2   0   0   2   2   2   2   2   2   2   0   2   2   2   0   2   2   0   2   0   2   0   2   0   2   2   2   2   2   2   0   2   2   0   2   0   2   2   0   2   2   0   0   2   2   2   0   2   0   0   0   2   0   2   0   2   0   0   2   0   2   2   2   2   0   2   2   2   0   0   2   0   2   2   2   0   2
 MK-1-8                 0   2   2   0   2   2   0   2   2   2   2   2   0   2   0   0   0   0   0   2   0   2   2   2   2   2   2   2   2   0   0   2   2   0   0   2   2   2   0   0   0   2   0   2   2   0   2   2   0   2   2   0   0   0   0   2   0   2   0   2   2   0   0   0   2   2   0   2   2   2   2   2   0   0   2   0   2   0   2   0   0   2   2   2   0   0   0   0   0   0   2   0   0   0   0   2   2   2   0   2   0   0   2   2   2   2   0   0   2   2   2   2   2   0   0   2   0   0   0   0   0   0   0   2   0   0   2   2   2   2   2   2   2   0   0   2   2   0   2   0   0   0   0   2   2   2   0   2   2   2   2   2   2   0   0   2   0   0   0   2   2   0   2   2   0   0   0   2   2   0   2   0   0   0   2   0   2   0   2   0   0   2   0   2   2   2   2   0   2   2   2   2   0   0   0   2   2   2   0   2
 MK-1-9                 0   2   2   0   2   2   0   2   2   2   2   2   0   2   0   2   0   0   0   2   0   2   2   2   2   2   2   2   2   0   2   2   2   0   0   2   2   2   0   0   0   2   0   2   2   0   2   2   0   2   2   0   0   0   0   2   0   2   0   2   2   0   0   0   0   0   0   2   2   2   2   2   0   0   2   0   2   0   2   0   0   2   2   2   0   0   0   0   0   2   2   0   0   0   0   2   2   2   0   2   0   0   0   2   2   0   0   2   2   2   2   2   0   0   0   2   0   0   0   0   0   0   0   2   0   0   0   2   2   2   2   2   2   0   2   2   2   0   2   2   0   0   0   2   2   0   2   2   2   2   2   2   2   2   0   2   0   2   0   2   2   2   2   2   0   0   0   2   2   0   2   0   0   0   0   0   2   0   2   0   0   2   0   2   2   2   2   0   2   2   2   2   2   0   0   2   2   0   0   2
 MK-1-10                0   2   2   0   2   2   0   2   2   2   2   2   0   2   2   2   0   0   0   2   0   2   2   2   2   2   2   2   2   0   2   2   2   0   0   2   2   2   0   0   0   2   0   0   2   0   2   0   0   2   2   0   2   0   0   2   0   2   0   2   2   0   0   0   0   0   0   2   2   2   2   2   0   0   2   0   0   0   2   0   0   2   2   2   0   0   0   0   0   2   2   0   0   0   0   2   2   2   0   2   2   0   0   2   2   0   0   2   2   2   2   2   0   0   0   2   2   0   0   0   0   0   0   2   0   0   0   2   2   2   2   2   2   0   0   2   2   0   2   2   0   0   0   2   2   0   2   2   2   2   2   0   2   2   0   2   2   2   0   2   2   2   2   2   0   0   0   2   2   0   2   0   0   0   0   0   2   0   2   0   0   2   0   2   2   2   2   0   2   2   2   2   2   2   0   2   2   0   0   2
 MK-1-11                0   2   2   0   2   2   0   2   2   2   2   2   0   2   2   2   0   0   0   0   0   0   2   2   2   2   2   2   2   0   0   2   2   0   0   2   2   2   0   2   0   2   0   0   2   0   0   0   0   2   2   0   2   0   2   2   0   2   2   2   2   0   0   0   0   0   0   2   2   2   2   2   0   0   2   0   0   0   2   0   0   2   2   2   0   0   0   2   0   2   2   0   0   0   0   2   2   0   0   2   2   0   0   2   2   0   0   2   2   2   2   2   0   0   0   2   2   0   0   0   2   0   0   2   0   0   0   2   2   2   2   2   0   0   2   2   2   0   2   2   0   0   0   2   2   0   2   2   2   2   0   0   2   2   0   2   2   2   0   2   2   2   2   2   0   0   0   0   2   0   0   0   0   0   0   0   2   0   2   0   0   2   0   2   2   2   2   0   2   2   2   2   0   2   0   2   2   0   0   2
 MK-1-12                0   2   2   0   0   2   0   2   2   2   0   2   0   0   2   2   0   2   0   0   0   0   2   2   2   2   2   2   0   0   0   2   2   0   0   2   2   2   0   2   0   2   0   2   2   0   0   0   0   0   2   0   2   2   2   2   0   2   2   2   2   0   0   0   0   0   0   2   2   2   2   2   0   0   2   0   0   0   2   0   0   2   2   2   0   2   0   2   0   2   2   0   0   0   0   2   2   0   0   2   2   2   0   2   2   0   0   2   2   2   2   2   0   0   0   2   2   0   0   0   2   0   0   2   2   2   0   2   0   2   0   2   0   0   0   2   2   0   2   2   0   0   0   2   2   0   2   0   2   2   0   0   2   2   0   2   0   2   0   2   2   2   2   2   0   0   0   0   2   0   0   0   2   2   0   0   2   0   2   2   0   2   0   2   2   2   2   0   2   2   2   2   0   2   0   2   2   0   0   2
 MK-1-13                2   2   2   0   0   2   0   2   2   0   0   2   0   0   2   2   0   2   0   0   0   0   2   2   2   2   2   0   0   0   2   2   2   2   0   2   2   2   2   0   0   2   2   2   2   0   0   0   0   0   2   0   2   2   2   2   0   2   2   2   2   0   0   0   2   0   0   2   2   2   2   2   0   0   2   2   0   0   2   0   0   2   2   2   2   2   0   2   0   2   2   0   0   0   2   2   2   0   2   2   2   2   0   2   2   0   0   2   2   2   2   2   0   0   0   2   2   0   0   0   2   0   0   2   2   2   0   2   0   2   0   2   2   0   0   2   2   0   2   2   0   0   0   2   2   0   2   2   2   2   0   0   2   2   0   2   0   0   0   2   2   2   2   2   0   2   0   0   2   0   0   0   2   2   2   2   2   0   0   2   0   2   0   0   2   2   2   0   2   2   0   2   0   2   0   2   2   0   2   2
 MK-1-14                2   2   2   0   0   2   0   2   2   0   0   2   2   0   2   2   0   2   0   0   0   0   2   2   2   2   2   0   0   0   2   2   2   2   0   2   2   2   2   0   0   2   2   2   2   0   0   0   0   0   2   0   2   2   2   2   0   2   2   2   2   2   0   0   2   0   0   2   2   2   2   2   0   0   2   2   0   0   2   0   0   2   2   0   2   2   0   2   0   2   0   0   0   0   2   2   2   0   2   2   2   2   0   2   2   0   0   2   0   0   0   0   0   2   0   2   2   0   0   0   2   0   0   2   2   2   0   2   0   2   0   2   2   0   0   2   2   0   2   2   0   2   0   2   2   0   2   2   2   2   0   0   2   2   0   2   2   0   0   2   2   2   2   2   0   2   0   0   0   0   0   0   2   0   2   2   2   0   0   2   0   2   0   0   2   2   0   0   2   2   0   2   0   2   0   2   0   0   2   2
 MK-1-15                2   2   2   0   0   2   0   2   2   2   0   2   2   0   2   2   0   2   0   0   0   0   2   2   2   2   2   0   0   0   2   2   2   2   0   0   2   0   2   0   0   2   2   2   2   0   0   0   0   0   2   0   2   2   2   2   0   2   2   2   2   2   0   0   2   0   0   2   2   2   2   2   0   0   2   2   0   0   2   0   0   2   2   0   2   2   0   2   0   2   0   0   0   0   2   2   2   0   2   2   2   2   0   0   2   0   0   2   0   0   0   0   0   2   0   2   2   0   0   0   2   0   0   2   2   2   0   2   0   2   0   2   2   0   0   2   2   0   0   2   0   2   0   2   2   0   2   2   2   2   0   0   2   2   2   2   2   0   0   2   2   2   0   2   2   2   2   0   0   0   0   0   2   0   2   2   2   0   0   0   0   2   0   0   2   2   0   0   2   2   0   2   2   2   0   2   2   0   2   2
 MK-1-16                2   2   2   0   0   2   0   2   2   2   0   2   2   0   2   2   2   2   0   0   0   0   2   2   0   2   2   0   2   0   2   2   2   2   0   0   2   0   2   0   0   0   2   2   2   0   0   0   0   0   2   0   2   0   2   2   0   2   2   2   2   0   0   0   2   2   0   2   2   2   2   2   0   0   2   0   2   0   2   0   0   2   2   0   0   2   0   0   0   2   0   0   0   0   2   2   2   0   2   2   2   2   0   0   2   0   0   2   0   0   0   0   0   2   0   2   2   0   2   0   2   0   0   2   2   2   0   2   0   2   0   2   0   2   0   2   2   0   0   0   0   2   0   2   0   0   2   2   2   2   2   2   2   2   2   0   2   0   0   2   2   2   0   2   2   0   2   0   0   0   0   0   2   2   2   2   2   2   0   0   0   2   2   0   2   0   2   0   2   2   0   2   2   2   0   2   2   0   2   2
 MK-2-1                 2   0   0   2   2   0   2   2   2   0   0   0   0   2   2   0   2   0   0   2   2   2   2   2   2   0   0   2   2   2   0   0   0   2   0   0   0   2   2   2   2   0   0   0   2   2   2   0   2   0   0   2   2   2   2   2   0   2   0   0   0   2   2   2   0   2   0   2   0   0   2   0   0   0   0   2   2   2   2   2   0   0   0   2   0   2   0   0   2   0   2   0   2   2   2   0   2   0   2   2   0   0   0   2   2   0   0   2   0   2   2   2   0   2   2   2   0   0   0   2   0   0   2   0   0   2   0   0   0   0   2   0   0   2   2   0   0   0   2   2   2   0   2   0   0   0   2   2   2   2   0   0   0   2   2   0   2   0   0   0   0   2   2   2   2   0   0   2   2   2   0   2   0   2   0   0   0   2   2   0   2   2   0   0   0   0   2   0   0   0   0   0   0   2   0   0   0   2   0   0
 MK-2-2                 2   0   0   2   2   2   2   2   2   0   0   0   0   2   0   0   2   0   0   2   2   2   2   2   2   0   0   2   2   2   0   0   0   2   0   0   0   0   2   0   2   0   0   0   2   2   2   0   2   0   0   2   2   2   2   0   0   2   0   0   0   2   2   0   0   2   0   2   0   0   2   0   0   0   0   2   2   0   2   2   0   0   2   2   0   2   0   0   2   0   2   2   2   2   2   0   2   0   2   2   2   2   0   2   2   0   0   2   0   2   2   2   2   2   0   2   0   0   0   2   0   0   2   0   0   2   0   0   0   0   2   2   0   2   2   0   0   0   2   2   2   0   2   0   0   0   2   2   0   2   0   0   0   2   2   0   2   0   2   0   0   2   0   2   2   2   2   2   2   2   0   2   0   2   0   0   0   2   2   0   0   2   0   0   0   0   0   0   0   0   0   0   0   2   2   0   0   2   0   0
 MK-2-3                 2   0   2   2   0   2   2   2   2   0   0   0   0   2   0   0   2   0   2   2   2   0   0   2   0   0   0   2   2   0   0   0   0   2   0   2   0   0   0   0   2   0   0   0   2   2   2   0   2   0   0   2   2   0   2   2   0   2   2   0   2   0   2   0   0   2   0   2   0   0   2   0   0   2   0   2   2   2   2   2   0   0   2   2   0   2   2   0   2   0   2   0   2   0   2   0   2   0   2   2   0   2   0   2   2   0   0   2   0   2   2   2   2   2   0   2   2   0   0   2   0   0   2   0   0   2   0   0   0   0   2   2   0   2   2   0   0   0   2   2   2   0   2   0   0   0   0   2   0   2   0   0   0   2   2   0   2   0   2   2   0   2   0   2   2   2   2   2   2   2   0   2   0   2   0   0   0   2   2   0   0   2   0   0   0   0   0   0   0   0   0   0   0   2   2   0   0   2   0   0
 MK-2-4                 2   0   2   2   0   0   2   0   2   0   0   0   0   2   0   0   2   0   2   2   2   0   0   2   0   0   0   2   2   0   0   0   0   2   0   2   0   0   0   2   2   0   0   0   2   2   2   0   2   0   0   2   2   0   2   2   0   2   2   0   2   0   2   0   0   2   0   2   0   0   2   0   0   2   0   2   2   2   2   2   0   0   0   2   0   2   2   0   2   0   2   0   0   0   2   0   2   0   0   2   0   2   0   2   2   0   0   2   0   2   0   2   2   0   0   2   2   2   2   2   0   0   0   0   0   2   0   0   0   0   2   2   0   2   2   0   0   0   2   2   0   0   2   0   0   0   0   2   0   2   0   0   0   0   2   0   0   0   2   2   0   0   0   2   2   0   2   2   2   2   2   2   0   2   0   2   0   2   2   0   0   0   0   0   0   0   0   0   0   0   0   0   0   2   2   0   0   2   0   0
 MK-2-5                 2   0   2   2   0   0   2   0   2   0   0   0   0   2   0   0   2   0   2   2   2   0   0   2   0   0   0   2   2   0   0   0   2   2   0   2   0   0   0   2   0   0   0   0   2   2   2   0   2   0   0   2   0   0   2   2   0   2   2   0   2   0   2   0   0   2   0   2   0   0   2   0   0   2   0   2   2   0   2   2   0   0   0   2   0   2   2   0   2   0   2   0   0   0   2   0   2   0   0   2   0   0   0   2   2   0   0   2   0   2   0   2   2   0   0   2   2   2   2   2   0   0   0   0   0   2   0   0   0   0   2   2   0   2   2   2   0   0   2   2   0   0   2   0   0   0   0   2   2   2   0   2   0   0   2   0   0   0   2   2   0   0   0   2   2   0   2   2   2   2   2   0   0   2   0   2   0   2   2   0   0   2   0   0   0   0   0   0   0   0   2   0   0   2   2   0   0   2   0   0
 MK-2-6                 2   2   2   2   0   0   2   0   2   0   0   0   0   2   0   2   2   0   2   2   2   0   0   2   0   0   0   2   2   0   2   2   2   2   0   2   0   0   0   2   0   0   0   0   2   2   2   0   2   0   0   2   0   0   2   2   0   2   2   0   2   0   2   0   0   2   2   2   0   0   2   0   0   2   0   2   2   0   2   2   0   0   0   2   0   2   2   0   2   0   2   0   0   0   2   0   2   0   0   0   0   0   0   2   2   0   0   2   0   0   0   2   2   0   0   2   2   2   2   2   0   0   0   0   0   2   0   2   0   0   2   2   0   2   2   2   0   0   2   0   0   0   2   0   0   0   0   2   2   2   0   2   0   0   2   0   0   0   2   2   0   0   0   2   2   0   2   2   2   2   0   0   0   2   0   2   0   2   2   0   0   2   0   0   0   0   0   0   0   2   2   0   0   2   2   0   0   2   0   0
 MK-2-7                 2   2   2   2   0   0   2   0   2   0   0   0   0   2   0   2   2   0   0   2   2   0   0   0   0   0   0   2   2   0   2   2   0   2   0   0   0   0   0   2   0   0   0   0   2   2   2   0   2   0   0   2   0   0   2   2   0   2   0   0   2   0   2   0   0   2   2   2   0   0   0   0   0   2   0   2   2   0   2   2   2   0   0   2   0   2   2   2   2   0   2   0   0   0   2   0   0   0   0   0   0   0   2   2   2   0   0   2   2   0   0   2   2   0   0   2   0   2   0   2   0   0   0   0   0   2   0   2   0   0   2   2   0   2   2   0   0   0   2   0   0   0   2   0   0   0   0   2   2   2   0   2   0   0   2   0   0   0   2   2   0   0   0   2   2   0   0   2   0   2   0   2   2   2   0   2   0   2   2   0   0   2   0   0   0   0   0   0   0   0   2   0   2   2   2   0   0   2   0   0
 MK-2-8                 2   2   2   2   0   0   2   0   2   0   0   0   0   2   0   0   2   2   0   0   2   0   0   0   0   0   0   2   2   0   2   2   0   2   0   0   0   2   0   2   0   0   0   0   2   2   2   0   2   0   0   2   0   2   0   2   0   2   0   0   2   0   2   0   0   2   2   2   0   0   0   0   0   2   0   2   2   0   2   2   2   0   0   2   0   2   2   0   2   0   2   0   0   0   2   0   0   0   0   0   2   0   0   2   0   0   2   2   2   0   0   0   2   0   2   2   0   2   0   2   0   0   0   0   0   2   0   2   0   0   2   2   2   2   2   0   0   0   2   0   0   0   2   2   0   0   0   2   2   2   0   2   0   0   2   0   0   0   2   2   0   0   0   2   0   0   0   2   0   2   0   2   2   2   0   2   0   2   2   0   0   2   0   0   0   0   0   0   0   2   2   0   2   2   0   0   0   2   0   0
 MK-2-9                 2   2   2   2   0   0   2   0   2   0   0   0   0   2   0   0   2   2   0   2   2   0   0   0   2   2   0   2   2   2   2   2   0   2   0   0   0   2   2   2   0   0   0   0   2   2   2   0   2   2   0   2   0   2   0   2   0   2   0   0   2   0   2   0   0   2   2   2   2   0   0   0   0   2   0   2   2   0   2   2   2   2   2   2   0   2   2   0   2   0   2   0   0   2   2   0   0   0   0   0   2   0   0   2   0   0   2   0   2   0   0   0   2   0   2   2   0   2   0   2   0   2   0   0   0   2   0   2   0   2   2   0   2   2   2   0   0   0   2   0   2   0   2   2   0   0   0   2   0   2   2   2   2   0   2   0   0   0   2   2   0   2   0   2   0   0   0   0   2   0   0   2   2   2   0   2   0   2   2   0   0   2   0   0   0   0   0   0   0   2   2   0   2   0   0   0   0   2   0   0
 MK-2-10                2   2   2   2   0   0   2   0   0   0   0   0   0   2   0   0   2   2   0   2   2   0   0   0   2   2   0   2   2   2   2   2   0   2   0   0   0   2   2   2   0   0   0   0   2   2   2   0   2   0   0   2   0   2   0   2   2   0   0   0   2   0   2   2   0   2   2   2   2   0   0   0   0   2   0   2   2   0   2   2   0   2   0   2   0   2   2   0   2   0   2   2   0   2   2   0   0   0   0   0   2   0   0   2   0   0   2   0   2   0   2   0   2   0   2   2   0   2   0   2   0   2   0   0   0   2   2   2   0   2   2   0   2   2   2   0   0   0   2   0   2   2   2   2   0   0   0   2   0   2   2   0   2   0   2   0   0   0   0   0   0   2   0   2   0   0   0   0   2   0   0   2   2   2   0   2   0   2   2   0   0   2   0   0   0   0   0   0   0   2   2   0   2   0   0   0   0   2   0   0
 MK-2-11                2   2   2   2   0   2   2   0   0   0   0   0   0   2   0   0   2   2   0   2   2   0   0   2   2   0   0   2   2   2   2   2   0   2   0   2   0   2   2   2   0   0   0   0   2   2   2   0   2   0   2   2   0   0   2   2   0   0   0   0   2   2   2   2   0   2   2   2   2   0   0   0   0   2   0   2   2   2   2   2   0   2   0   2   0   0   2   0   2   0   2   2   0   2   2   0   0   0   0   0   0   0   0   2   0   0   2   0   2   0   2   0   2   0   2   2   0   2   0   2   0   2   2   0   0   2   2   2   0   2   2   0   2   2   2   0   0   0   2   0   2   2   2   2   0   0   0   2   0   2   2   0   2   0   2   0   0   0   2   0   0   2   0   2   0   0   0   0   2   0   0   2   2   2   0   2   0   2   2   0   0   0   0   0   0   0   0   0   0   2   2   0   2   0   2   0   0   2   2   0
 MK-2-12                2   2   2   0   0   2   2   0   0   0   0   0   0   2   0   0   2   2   0   2   2   0   0   2   2   0   0   2   2   2   2   2   0   2   0   2   0   0   2   2   0   0   0   2   2   2   2   0   2   0   2   2   0   0   2   2   0   0   0   0   2   2   2   2   0   2   2   2   0   0   0   0   0   2   0   2   2   2   2   2   0   2   0   2   0   0   2   0   2   0   0   2   0   2   2   2   2   0   0   0   2   0   0   2   0   0   2   0   2   0   0   0   0   0   2   2   0   2   0   2   0   2   0   0   0   2   2   2   2   2   2   0   2   2   2   0   0   2   2   0   2   2   2   2   0   0   0   2   0   2   0   0   2   0   2   0   0   0   2   0   0   2   0   2   0   0   0   0   2   0   0   2   2   2   0   2   0   2   2   0   0   0   0   0   0   2   0   0   0   2   2   0   2   0   2   0   0   2   2   0
 MK-2-13                2   2   2   0   2   2   2   0   0   0   0   0   0   2   0   0   2   2   0   2   2   0   0   0   2   0   0   2   2   2   2   2   0   2   0   0   0   0   2   2   0   0   0   2   2   2   2   0   2   0   2   2   0   0   2   2   0   0   0   0   2   0   2   2   0   2   2   2   0   0   0   0   0   2   0   2   2   0   2   2   0   2   0   2   0   0   2   0   2   0   0   2   0   2   2   2   2   0   0   0   2   0   0   0   0   0   2   0   2   0   0   0   0   0   0   2   0   2   0   2   0   2   0   0   0   2   2   2   2   2   2   0   2   2   2   0   2   2   2   0   2   0   0   2   0   2   0   2   0   2   0   0   2   0   2   0   0   2   0   0   0   2   0   0   0   0   0   0   2   0   0   2   2   2   0   2   2   2   2   0   0   0   0   2   0   2   0   0   0   2   2   0   2   0   2   0   0   0   2   0
 MK-2-14                2   2   2   0   2   2   0   2   0   0   0   0   0   2   0   0   2   0   0   2   2   0   0   0   0   0   0   2   2   2   2   2   0   2   0   0   0   0   2   0   0   0   0   2   2   2   2   0   2   0   2   2   0   0   0   2   0   0   0   0   2   0   2   2   0   0   2   2   0   2   0   0   0   2   0   2   2   0   2   2   0   2   0   2   2   0   2   0   2   0   0   2   0   2   2   2   2   0   2   0   2   2   0   2   0   0   2   0   2   2   0   0   0   0   0   2   2   2   0   0   2   2   0   0   0   2   2   2   2   2   2   0   2   2   2   0   2   2   2   0   2   2   0   2   0   2   0   2   0   2   0   0   2   2   2   0   0   2   0   0   0   2   0   0   0   0   0   2   0   0   0   2   2   2   0   2   2   2   2   0   0   2   0   2   2   2   0   0   0   2   2   0   2   0   2   0   0   0   2   0
 MK-2-15                2   2   2   0   2   2   2   0   0   0   0   0   0   2   0   0   0   0   0   2   2   0   0   0   2   0   0   0   2   2   2   2   0   2   2   0   0   0   2   0   0   0   2   2   2   2   2   2   2   0   2   2   0   0   0   2   0   0   0   0   2   0   2   0   0   0   2   2   0   2   0   0   0   2   0   2   2   0   2   2   0   2   2   2   2   0   2   0   2   0   0   2   0   2   2   2   2   0   2   0   2   0   0   2   0   0   2   0   2   0   2   0   0   0   0   2   2   2   0   0   2   2   0   0   0   0   2   2   2   0   2   0   2   2   2   0   2   2   0   0   2   2   0   2   0   0   0   2   0   2   0   0   2   0   2   0   0   2   0   0   0   2   0   2   0   0   0   2   0   0   0   2   2   2   0   2   2   0   2   2   0   2   0   2   2   2   0   0   0   2   2   2   2   0   2   0   0   0   2   0
 MK-2-16                2   2   2   0   2   2   2   0   0   0   0   0   0   2   0   0   0   0   0   2   2   0   0   0   2   0   0   0   2   2   0   2   0   2   2   0   0   0   2   0   0   0   2   2   2   2   2   2   2   0   2   2   0   2   0   2   0   0   0   0   2   0   2   0   0   0   2   2   0   2   2   0   0   2   2   2   2   0   2   2   0   2   0   2   2   0   2   0   2   0   0   2   0   2   2   2   2   0   2   0   2   0   0   0   0   0   2   0   2   0   2   0   0   0   0   2   2   2   0   2   2   2   0   0   2   0   2   2   2   0   2   0   2   2   2   0   2   2   0   0   2   2   0   2   0   0   0   2   0   2   0   0   2   0   2   0   0   2   0   0   0   2   0   2   0   0   0   2   0   2   0   2   2   2   0   2   2   0   2   2   0   2   0   2   2   2   0   0   0   2   2   2   2   0   2   0   0   0   2   0
 MK-3-1                 2   0   2   0   2   2   0   0   0   0   0   0   0   0   0   2   0   2   0   2   2   0   2   2   2   2   0   2   2   2   2   0   2   2   0   0   2   0   0   2   0   2   0   0   0   2   2   0   0   2   0   2   2   2   2   0   2   2   2   2   0   2   2   0   0   2   2   0   0   2   0   0   0   0   0   2   0   0   0   0   0   2   0   2   0   2   2   2   2   0   2   2   0   2   2   2   2   0   0   2   0   0   0   0   2   0   2   0   0   0   2   0   0   2   2   0   2   2   2   2   0   2   0   2   0   0   0   2   2   0   0   2   2   0   0   0   0   2   2   2   2   0   0   0   2   0   0   0   2   2   2   0   2   0   2   0   0   0   0   0   2   0   2   0   0   0   2   0   0   0   2   2   2   0   0   0   2   2   0   2   0   0   0   0   2   2   0   2   0   2   2   0   2   2   0   2   0   2   0   2
 MK-3-2                 2   0   2   0   2   2   0   0   0   0   0   0   0   0   0   2   0   2   0   2   2   0   2   2   2   2   0   2   2   2   2   0   2   2   0   0   2   0   0   2   0   2   0   0   0   2   2   0   0   2   0   0   0   2   2   0   2   2   0   2   0   0   0   0   0   2   2   0   0   2   0   0   0   0   0   2   0   0   0   0   0   2   0   0   0   2   2   2   2   0   2   2   2   2   0   2   2   0   0   2   0   0   0   0   2   0   2   0   0   0   2   0   0   2   2   0   2   2   2   2   0   2   0   2   0   0   0   2   2   0   0   2   2   0   0   0   0   0   0   2   2   0   0   0   2   0   0   0   2   2   2   0   2   0   2   0   0   0   0   0   2   0   2   0   0   0   0   0   0   2   2   2   2   0   0   0   2   0   0   2   2   0   0   0   2   2   0   2   0   2   2   0   2   2   0   2   0   2   0   2
 MK-3-3                 2   0   2   0   2   0   2   0   0   0   0   2   0   0   0   2   0   2   0   2   2   0   2   2   2   2   0   2   2   2   2   0   2   2   0   0   0   2   0   2   0   0   0   0   0   2   2   0   0   2   0   0   0   2   2   0   2   2   0   2   0   0   0   0   0   0   0   0   0   0   0   0   0   0   0   2   0   0   0   2   0   2   0   0   0   2   2   2   2   0   2   2   2   2   0   2   2   0   0   2   2   0   0   0   2   0   0   0   0   0   2   0   0   2   2   0   2   2   2   2   0   2   2   2   0   0   0   2   2   0   0   2   2   0   2   0   0   0   0   2   0   0   0   0   2   0   2   0   2   2   2   0   2   0   2   0   0   0   0   0   2   0   2   0   0   0   0   0   0   2   2   2   2   0   0   0   2   2   0   0   2   0   0   0   2   2   0   2   0   2   2   0   2   2   0   0   0   2   0   0
 MK-3-4                 2   0   2   0   2   2   2   0   0   0   0   2   0   2   0   2   0   2   0   2   2   0   2   2   2   0   0   2   2   2   2   0   0   2   0   0   0   0   2   2   0   0   0   0   0   2   2   0   0   0   0   0   0   2   2   0   2   0   0   2   0   0   0   0   0   0   0   0   0   0   0   0   0   0   2   2   0   0   0   2   0   2   0   0   0   2   2   2   2   0   2   2   2   2   0   2   2   0   0   2   2   0   0   0   2   0   0   0   0   0   2   0   0   2   2   0   2   2   0   2   0   2   2   0   0   0   0   2   2   0   0   2   0   0   2   2   0   0   0   2   0   0   0   0   2   0   2   2   2   2   2   0   0   0   2   0   0   0   0   0   2   0   2   0   0   0   0   2   0   2   2   0   0   2   0   0   2   2   2   2   2   0   0   2   2   2   0   2   0   2   2   0   2   2   0   0   0   2   0   0
 MK-3-5                 2   0   2   0   0   2   2   0   0   0   0   2   0   2   0   2   0   2   0   0   0   0   2   2   2   0   0   2   0   0   2   0   0   2   0   0   0   0   2   2   0   0   0   0   0   2   2   0   0   0   0   0   0   2   2   2   2   0   0   2   0   0   0   0   0   0   0   0   0   0   0   0   0   0   0   2   0   2   0   2   0   2   0   0   0   2   2   2   2   0   2   2   0   2   0   2   2   0   0   2   2   0   2   0   2   0   0   0   0   0   2   0   0   2   2   0   2   2   2   2   0   2   2   0   0   0   2   0   2   0   0   2   0   0   2   2   0   0   0   2   0   0   0   0   2   0   2   2   2   2   2   2   0   2   2   0   0   0   0   0   2   0   2   0   0   0   0   2   0   2   2   0   0   2   0   0   2   2   0   2   2   0   0   2   2   2   0   2   0   2   2   0   2   2   0   0   0   0   0   0
 MK-3-6                 2   0   2   0   0   2   2   0   0   2   0   2   0   2   0   2   0   2   0   0   0   2   2   2   2   0   0   2   0   0   2   0   0   2   0   0   0   0   2   2   2   0   0   0   0   2   2   0   0   0   0   0   0   2   2   2   2   0   0   0   0   0   0   0   0   0   0   0   0   0   0   2   0   0   0   2   0   2   0   2   0   2   0   0   0   2   2   2   2   0   2   2   0   2   0   2   2   0   0   2   2   0   2   0   2   2   0   0   0   0   0   0   0   2   2   0   0   2   2   2   0   0   2   0   0   0   2   0   2   0   0   2   0   0   0   2   0   0   0   2   2   0   0   0   2   0   2   2   2   2   2   2   0   2   0   0   0   0   0   0   0   2   2   0   0   0   0   2   0   2   2   2   0   0   2   0   2   2   0   2   2   0   0   2   2   2   0   2   0   2   2   0   2   2   0   0   0   0   0   0
 MK-3-7                 2   0   2   0   0   2   2   0   0   2   0   2   0   2   0   2   0   2   0   0   0   2   2   0   2   0   0   2   0   0   2   0   0   2   0   0   0   0   2   0   2   2   0   0   2   2   2   0   0   0   0   0   0   2   2   0   2   0   0   0   0   0   2   0   0   2   0   0   0   2   0   2   0   0   0   2   0   2   0   2   0   2   0   0   0   2   2   2   2   0   0   2   0   0   0   2   0   0   2   2   0   0   2   0   2   2   0   0   0   0   0   0   0   2   2   0   0   2   2   2   0   0   2   0   0   0   2   0   2   0   0   2   0   0   0   2   0   0   0   2   2   0   0   0   2   0   2   2   2   2   2   2   0   2   0   0   0   0   0   0   0   2   2   0   0   0   0   2   0   2   2   2   0   0   2   0   2   2   0   2   2   2   0   2   2   2   0   2   0   2   2   0   2   2   0   0   2   0   0   0
 MK-3-8                 2   0   2   0   0   2   2   0   0   2   2   2   0   2   0   2   0   2   0   0   0   2   2   0   2   0   0   2   2   2   2   0   0   2   0   2   0   0   2   2   0   2   2   0   2   2   2   0   0   0   0   0   0   2   2   0   2   0   0   0   0   0   2   0   0   2   0   0   0   2   0   2   0   0   0   2   2   2   0   2   0   2   0   0   0   0   2   2   2   0   0   2   0   0   0   2   0   2   0   2   0   2   2   2   2   2   0   0   2   0   0   2   0   2   2   0   0   2   2   2   0   0   2   0   0   0   2   0   2   0   0   2   0   0   0   2   0   0   2   2   2   2   0   2   0   0   2   2   2   2   2   2   0   2   2   0   0   2   0   0   0   2   2   0   0   0   0   2   0   2   0   2   0   2   2   0   2   2   0   2   2   2   0   2   2   2   0   2   0   2   2   0   2   2   0   0   2   0   0   0
 MK-3-9                 2   0   2   0   0   2   2   0   0   2   2   2   0   2   0   2   2   2   0   0   0   2   2   0   2   0   0   2   2   2   2   0   0   2   0   0   2   0   2   2   0   2   2   0   2   2   2   0   0   0   0   0   0   2   2   0   2   2   0   0   0   2   2   2   0   2   0   0   0   2   0   2   0   0   0   2   2   2   0   2   2   0   0   0   0   0   2   2   2   0   0   2   0   0   0   2   0   2   0   2   0   0   2   2   2   2   0   0   2   0   0   2   0   0   2   2   2   0   0   2   0   2   2   0   0   0   2   0   2   0   0   2   0   0   0   2   0   0   2   2   2   2   0   2   0   0   2   2   2   2   2   0   2   2   2   0   0   2   0   0   0   2   2   0   0   0   0   2   0   2   0   2   0   2   2   0   2   0   0   2   0   2   0   2   2   2   0   0   0   2   2   0   2   2   0   0   2   0   0   0
 MK-3-10                2   0   2   0   0   2   2   0   0   2   2   2   0   0   0   2   2   2   0   0   0   2   2   0   2   0   0   2   2   2   2   0   0   2   0   0   2   0   2   2   0   0   2   2   2   2   2   0   0   0   0   0   0   2   2   0   2   2   0   0   0   2   2   2   0   2   0   2   2   2   0   2   0   0   0   2   2   2   0   2   2   0   0   0   0   0   2   2   2   0   0   2   0   0   0   2   0   2   0   2   0   0   2   2   2   0   0   0   2   0   0   2   0   0   0   2   2   0   0   2   0   2   2   0   0   0   2   0   2   0   0   2   2   0   0   2   0   0   2   2   2   2   0   2   0   0   2   2   2   2   2   0   2   2   2   0   0   2   0   0   0   2   2   0   0   0   0   2   0   2   0   2   0   2   0   0   2   0   0   0   0   2   0   2   2   2   0   0   0   2   2   0   2   2   0   0   2   0   0   0
 MK-3-11                2   0   2   0   0   2   2   0   0   2   2   2   0   0   0   2   2   2   0   0   0   2   2   0   2   0   0   2   2   2   2   0   0   2   0   0   2   0   2   2   0   0   2   2   2   2   2   0   0   0   0   0   2   2   0   0   2   2   0   0   0   2   2   0   0   0   0   2   2   2   0   2   0   0   2   2   0   2   0   2   0   0   0   0   0   0   2   2   2   0   0   2   0   0   0   2   2   0   0   2   0   0   2   2   2   0   0   0   2   0   0   2   0   0   0   2   2   0   0   2   0   2   2   0   0   0   2   0   2   0   0   2   2   0   0   2   0   0   2   2   2   2   0   0   0   0   2   2   2   2   2   0   2   2   2   0   0   2   0   0   2   2   2   0   0   0   0   2   0   2   0   2   0   0   0   2   2   0   0   2   0   2   2   2   0   2   0   0   0   2   2   0   2   2   0   0   2   0   0   0
 MK-3-12                2   0   2   0   2   2   2   0   0   2   2   2   0   0   0   2   2   2   0   0   0   2   2   0   2   0   0   2   2   2   2   0   0   2   0   0   2   0   2   2   0   0   0   2   2   2   2   0   0   0   0   0   2   2   2   2   0   2   0   0   0   2   2   0   0   2   0   2   2   2   2   2   0   0   2   0   2   2   0   2   0   0   0   0   0   0   2   2   2   0   0   2   0   0   2   0   2   0   0   2   0   0   2   2   2   0   0   0   2   0   0   2   0   0   2   2   2   0   0   2   0   2   2   0   0   0   2   0   2   0   0   2   2   0   0   2   0   0   2   2   2   2   0   2   2   0   2   2   2   2   2   0   2   2   2   0   2   2   0   0   0   2   2   0   0   0   0   2   0   2   0   2   0   0   0   2   2   0   2   2   0   2   2   2   0   2   0   0   0   2   2   0   0   2   0   0   2   0   0   0
 MK-3-13                0   0   2   0   2   2   2   0   0   2   2   2   0   2   0   2   2   2   2   0   2   2   2   0   2   0   0   2   2   2   2   0   0   2   0   0   2   0   2   2   2   0   0   0   2   2   2   0   0   0   0   2   2   2   2   2   0   2   0   0   0   2   2   0   0   2   0   2   2   2   2   2   0   0   2   0   2   2   0   0   0   0   0   0   2   0   2   2   2   0   0   2   0   0   2   0   2   0   0   2   0   0   0   2   2   0   0   0   2   0   0   2   0   0   2   2   2   2   2   2   0   2   2   0   0   0   2   0   2   0   0   2   2   0   0   2   0   0   2   2   2   2   0   2   2   0   2   2   2   0   2   0   2   2   2   0   2   2   0   0   0   2   2   0   0   0   0   0   0   2   0   2   0   0   0   2   2   0   2   0   0   2   2   2   0   2   0   0   0   2   2   0   0   2   0   0   2   0   0   0
 MK-3-14                0   0   2   0   2   0   2   0   0   2   0   2   0   2   2   2   0   2   2   0   0   2   2   0   2   0   0   2   2   2   2   0   0   2   0   0   2   2   2   2   2   0   0   2   0   2   2   0   0   0   0   2   2   2   2   2   0   2   0   0   0   2   2   0   0   2   0   2   2   2   2   2   0   0   2   0   2   2   0   0   0   0   0   0   2   0   2   2   2   0   0   2   0   0   2   0   0   0   0   2   2   0   0   0   2   0   0   0   2   0   0   2   0   0   2   2   2   2   2   2   0   2   2   0   0   0   2   0   2   0   0   2   2   2   2   2   0   0   2   2   2   2   0   2   2   0   2   2   2   0   2   0   2   2   2   0   2   2   0   0   2   2   2   0   0   0   0   0   0   2   0   2   0   2   0   0   2   0   2   0   0   0   2   2   0   2   2   0   0   2   2   0   0   2   0   0   2   0   0   0
 MK-3-15                0   0   2   0   2   0   2   0   0   2   0   2   0   2   2   2   0   2   0   0   0   2   2   0   0   0   0   2   2   2   0   0   0   2   0   0   2   2   2   2   2   0   0   2   0   2   0   0   0   0   2   2   2   2   2   0   0   2   2   0   0   2   2   0   0   2   0   2   2   2   2   2   0   0   2   0   2   2   0   0   0   0   0   0   2   0   2   2   2   0   0   2   0   0   2   0   0   0   0   2   2   0   0   0   2   2   0   0   2   0   0   2   0   0   0   2   2   2   2   2   0   2   2   0   0   0   2   0   2   0   0   2   2   2   0   2   0   0   2   2   2   2   0   2   0   0   2   2   2   0   2   0   2   2   2   0   2   2   0   0   2   0   2   0   0   0   0   0   0   0   0   2   2   2   0   0   2   0   2   0   0   0   2   2   0   2   2   0   0   2   2   0   0   2   0   0   2   2   0   0
 MK-3-16                0   0   2   0   0   0   2   0   2   2   0   2   0   2   2   2   0   2   2   0   0   2   2   0   0   0   2   0   2   2   0   2   0   2   0   0   2   0   2   2   2   0   0   2   0   2   0   0   0   0   2   2   2   2   2   0   0   2   2   0   0   2   2   0   0   2   0   2   2   2   2   2   0   0   2   0   2   2   0   0   0   0   0   2   2   0   2   2   2   2   0   2   0   0   2   0   0   0   0   2   2   0   2   0   2   2   0   0   2   0   0   2   0   2   0   0   2   2   2   2   0   2   2   0   2   0   2   0   2   0   0   2   2   2   0   2   0   0   2   2   2   2   0   2   0   0   2   2   2   0   2   0   0   2   2   0   2   0   0   0   2   0   2   0   0   0   0   0   0   0   0   0   2   2   0   0   0   2   2   0   0   0   2   2   2   2   2   0   0   2   2   0   0   2   0   0   2   2   0   0
 MK-4-1                 2   2   2   0   2   2   2   0   0   2   0   0   2   0   2   0   2   0   2   2   2   2   0   0   2   2   0   2   2   2   2   2   0   0   2   0   2   0   2   2   0   2   2   0   2   2   0   0   2   0   0   0   2   2   0   0   2   0   2   2   2   0   2   0   2   0   2   2   2   0   0   0   2   2   0   0   2   2   2   2   0   0   2   0   0   0   0   2   0   2   0   2   0   2   2   2   2   0   0   0   2   0   0   2   0   0   2   2   0   0   2   2   2   0   2   2   0   2   0   2   2   2   0   0   0   0   0   0   0   0   0   0   0   2   2   2   2   2   2   0   0   2   0   0   2   2   0   0   2   0   2   0   0   0   0   0   2   0   2   0   0   0   0   0   0   0   0   2   2   2   2   0   0   0   2   0   0   2   0   0   0   0   0   2   2   0   2   2   0   2   2   0   0   0   2   0   2   2   0   0
 MK-4-2                 2   2   2   0   2   2   2   2   2   2   0   0   2   0   2   0   0   0   2   2   0   2   0   0   2   2   0   2   2   2   2   2   0   0   2   0   2   0   2   2   0   2   2   0   2   2   0   0   2   0   0   0   0   2   0   0   2   0   2   2   2   0   2   0   0   0   2   2   2   0   0   0   2   2   0   0   2   2   2   2   0   0   2   0   0   0   0   2   0   2   2   2   0   2   0   2   2   0   0   0   2   0   0   2   0   0   2   2   0   2   2   2   0   0   2   2   0   2   0   2   2   2   0   0   0   0   2   0   0   0   2   2   0   2   2   2   2   2   2   0   0   2   0   0   2   2   0   0   2   2   2   0   0   0   0   0   2   0   2   2   0   0   0   0   0   0   0   2   2   2   2   0   0   0   2   0   0   2   0   0   0   0   0   2   2   2   2   2   0   2   0   2   0   0   2   0   0   2   0   0
 MK-4-3                 2   2   2   0   2   2   2   2   2   2   0   0   2   0   2   0   2   2   2   2   0   0   2   0   2   2   0   2   2   2   2   2   0   0   2   0   2   0   2   2   0   2   2   0   0   2   0   0   2   0   2   0   2   2   0   0   2   0   0   2   2   0   2   0   0   0   0   2   2   0   0   2   2   2   2   2   0   2   2   0   0   0   2   2   0   0   0   2   0   2   2   2   0   2   0   2   2   0   0   0   2   2   0   2   2   0   0   2   0   2   2   2   2   0   2   2   0   2   2   2   2   2   0   0   0   0   2   0   0   2   2   2   0   2   0   2   2   2   2   0   0   2   2   0   2   2   0   0   2   2   2   0   0   0   0   0   2   0   2   2   0   0   0   0   0   0   0   2   2   2   2   0   2   0   2   2   0   2   0   0   0   0   0   2   2   2   2   2   0   2   0   0   0   0   2   2   0   2   0   0
 MK-4-4                 2   2   2   0   2   2   2   0   2   2   0   2   2   0   2   0   0   2   2   2   0   2   2   0   2   2   0   2   2   2   2   2   0   0   2   0   2   2   2   2   0   0   0   0   0   2   0   0   2   0   2   0   2   2   0   0   2   0   0   2   2   0   0   0   0   0   0   0   2   0   0   2   2   2   2   2   0   2   2   0   0   0   2   2   0   0   0   2   0   2   2   2   0   2   0   2   2   0   0   0   2   0   0   2   2   0   0   2   0   0   2   2   2   2   2   2   0   2   2   2   2   2   0   0   2   0   2   0   0   2   2   2   0   2   0   2   2   2   2   0   0   2   2   2   2   0   0   0   2   2   2   0   0   0   0   0   2   0   2   2   0   0   0   0   0   0   0   0   2   2   2   0   2   0   2   2   0   2   0   0   0   0   0   2   2   2   2   0   0   0   0   0   0   2   2   2   0   2   0   0
 MK-4-5                 0   0   2   0   0   2   2   2   2   2   0   2   2   0   2   0   0   2   2   2   0   2   0   0   2   2   0   2   2   2   2   2   0   0   2   0   2   2   2   2   0   0   2   0   0   2   0   0   0   0   2   0   2   2   0   0   2   2   0   2   2   2   0   0   2   0   0   0   2   0   0   2   2   2   2   2   2   2   0   2   0   2   2   2   2   0   0   2   0   0   2   2   0   2   0   2   2   2   0   0   2   0   0   2   2   0   0   2   0   0   2   2   2   2   2   2   0   2   2   2   2   2   0   0   2   2   2   0   0   2   2   2   0   2   0   2   2   2   2   2   2   2   2   2   0   0   0   0   0   2   2   0   2   0   0   0   2   0   2   2   0   0   0   0   0   0   0   0   2   2   2   0   0   0   2   2   2   2   0   0   0   0   0   2   2   2   2   0   2   0   0   2   0   2   2   2   0   2   0   0
 MK-4-6                 0   0   2   0   0   2   2   2   2   2   0   2   0   2   0   0   2   2   2   2   0   2   0   0   2   2   0   2   2   0   2   2   0   0   2   0   2   2   0   2   0   0   2   0   0   2   0   0   0   0   2   0   2   2   0   0   2   2   0   2   0   2   0   0   2   0   0   0   2   0   0   2   2   0   2   2   2   2   0   0   0   2   2   2   0   0   0   2   0   0   2   2   0   2   2   2   2   2   0   0   0   0   0   2   2   0   0   2   0   0   2   2   2   2   2   2   0   2   2   2   2   2   0   2   2   2   2   0   0   2   0   2   0   2   0   2   2   2   2   2   2   2   2   2   0   2   0   0   0   2   2   0   2   2   0   0   2   0   2   2   0   0   0   0   0   0   0   2   2   0   2   0   0   0   2   2   2   0   0   0   0   0   0   0   2   2   2   0   2   0   0   2   0   0   2   2   0   0   0   2
 MK-4-7                 0   0   2   0   0   2   2   2   2   2   2   2   0   2   0   0   2   2   2   2   0   0   0   0   2   2   0   2   2   0   2   2   0   0   2   0   2   2   0   2   2   0   2   0   0   2   0   0   0   0   2   0   2   2   0   0   2   2   0   2   0   2   0   0   2   0   0   0   0   0   0   2   2   2   2   2   2   0   0   0   0   2   0   2   0   0   0   2   0   0   2   2   0   0   2   2   2   2   0   0   0   0   0   2   2   0   2   2   0   0   2   2   2   0   2   2   0   2   2   2   2   2   0   2   0   2   2   2   0   2   0   2   0   2   0   0   2   2   0   0   2   2   2   2   0   2   0   0   0   2   2   0   2   2   0   2   2   0   2   2   0   0   0   0   0   0   0   2   2   0   2   0   0   0   2   2   2   0   0   0   0   0   0   2   2   2   2   0   2   0   0   2   0   0   2   2   2   0   0   2
 MK-4-8                 0   0   2   0   0   2   2   2   2   0   2   2   0   0   0   0   2   2   2   2   2   0   0   0   2   2   0   2   2   2   2   2   2   0   2   0   2   2   0   2   2   0   2   0   0   2   0   0   0   0   2   0   2   2   0   0   2   2   2   2   2   0   0   0   2   0   0   0   0   0   0   2   2   2   2   2   2   0   0   0   0   2   0   2   0   0   0   2   0   0   2   2   2   0   2   2   2   2   0   0   2   0   0   2   2   0   2   0   0   2   2   2   2   0   2   0   0   0   2   2   2   2   0   2   0   2   2   2   2   2   0   2   0   2   0   0   2   2   0   0   0   2   2   2   0   2   0   0   0   0   2   0   2   2   0   2   2   0   2   2   0   0   0   0   0   0   0   2   2   2   2   0   0   0   2   2   2   0   0   0   0   0   2   2   2   2   2   0   2   0   0   2   0   0   2   2   2   0   0   2
 MK-4-9                 0   0   2   0   0   0   2   2   2   2   2   2   0   0   0   0   2   0   2   2   2   0   0   0   2   2   0   2   2   2   2   2   2   0   2   0   2   2   0   0   2   0   0   0   0   2   0   0   0   0   2   0   2   2   0   0   2   0   2   2   2   2   0   0   2   0   0   0   0   0   0   0   2   0   2   2   2   0   0   0   0   2   0   0   0   2   0   2   0   0   2   2   2   0   2   0   2   2   0   0   2   2   0   2   2   0   2   0   2   2   2   2   2   0   2   2   0   0   2   2   2   2   0   2   0   2   2   2   2   2   0   0   0   2   0   0   2   2   0   0   0   2   2   0   2   2   0   0   0   0   2   0   2   2   0   2   2   0   0   2   0   0   0   0   0   0   0   2   2   2   2   0   0   0   2   2   2   0   0   0   2   0   2   2   2   2   2   0   2   0   0   2   0   2   2   2   2   0   0   0
 MK-4-10                0   0   2   0   0   0   2   2   0   2   2   2   0   0   0   0   0   0   0   2   2   0   0   0   2   2   0   2   2   2   2   2   2   0   2   0   2   2   0   0   2   2   0   0   0   0   0   0   0   0   2   0   2   2   0   0   2   0   2   2   2   2   0   0   2   0   0   0   0   2   0   0   2   0   2   2   2   0   0   0   0   2   0   0   0   2   0   2   0   0   2   2   2   0   2   0   2   2   0   0   2   2   0   2   2   0   2   0   2   2   2   2   2   2   2   2   0   0   0   2   2   2   0   0   0   2   2   2   2   2   0   0   2   2   2   0   2   2   2   0   2   2   2   0   2   2   2   0   0   0   2   0   2   2   0   2   0   0   0   2   0   0   0   0   2   0   0   2   2   0   2   0   0   0   2   0   2   0   0   0   2   0   2   2   2   2   2   0   2   0   0   2   0   2   2   2   2   0   0   0
 MK-4-11                0   0   2   0   0   0   2   2   0   2   2   0   2   0   0   0   2   0   0   2   2   0   0   0   2   2   0   0   2   2   2   2   2   0   2   0   2   2   0   0   2   2   0   0   0   0   0   0   0   0   0   2   2   2   0   0   2   0   2   2   2   2   0   0   2   0   0   0   0   2   0   0   0   0   2   2   2   0   0   0   0   2   0   0   0   2   2   2   0   0   2   2   2   0   2   0   2   0   0   0   2   0   0   2   2   0   2   0   2   2   2   0   2   0   2   2   0   0   0   2   2   0   0   0   0   2   2   2   2   2   0   0   2   2   2   0   2   2   2   2   2   2   2   0   2   2   2   0   0   0   2   0   2   2   0   2   0   0   0   2   0   0   0   0   2   0   0   2   2   0   2   0   0   2   2   0   2   0   0   0   2   0   2   2   2   2   2   0   2   0   0   2   2   2   2   2   2   0   2   2
 MK-4-12                0   0   2   0   0   0   2   2   0   2   2   0   2   0   2   0   2   0   0   2   2   0   0   0   2   2   0   0   2   2   2   2   2   2   2   0   2   2   0   2   2   2   0   0   0   0   0   0   0   0   0   2   2   2   0   0   2   0   2   2   2   2   0   0   2   0   2   0   0   2   0   0   0   0   0   2   2   0   0   0   0   2   0   0   0   2   2   0   2   0   2   2   2   0   2   0   2   0   0   0   2   0   0   2   2   0   2   0   2   2   2   0   2   0   2   2   0   0   0   2   2   2   0   0   0   2   2   0   2   2   2   0   2   2   2   0   2   2   2   2   2   2   2   0   2   2   2   0   0   0   2   0   2   2   0   2   0   0   2   2   0   0   0   0   2   0   0   2   2   0   2   0   0   2   2   0   2   2   0   0   2   0   2   2   2   2   2   0   2   0   0   2   0   2   2   2   2   0   0   2
 MK-4-13                0   2   2   0   0   0   2   2   0   2   2   0   2   0   2   0   2   0   2   2   2   0   0   0   2   2   0   0   2   2   2   2   2   2   2   0   2   2   0   2   2   2   0   0   0   0   0   0   0   0   0   2   2   2   0   0   2   0   2   2   2   2   0   0   2   0   0   0   0   2   0   0   0   0   2   2   2   0   0   0   0   2   2   0   2   2   2   0   2   0   2   2   2   0   2   0   2   0   0   0   2   0   0   2   2   0   2   2   2   2   2   0   2   0   2   2   0   2   0   2   2   2   0   0   0   2   2   0   0   2   2   0   2   2   2   0   2   2   2   2   2   2   0   0   2   2   2   0   0   2   2   0   2   2   0   2   0   0   2   2   0   0   0   0   2   0   0   2   2   0   2   0   0   0   0   0   2   2   0   0   2   0   2   2   2   2   2   0   2   0   0   0   0   0   2   2   2   0   0   2
 MK-4-14                0   2   2   0   0   0   2   2   0   2   2   0   2   0   2   0   2   0   2   2   2   0   0   0   2   0   0   0   2   2   2   2   2   2   2   0   2   2   0   2   2   2   0   0   0   0   2   0   0   0   2   2   2   2   0   0   0   0   2   2   2   2   0   0   2   0   0   0   0   2   0   0   2   0   2   0   2   0   0   0   0   2   2   2   2   2   2   0   2   2   2   2   2   0   0   0   2   0   0   0   2   0   2   2   2   0   2   2   2   0   2   0   2   2   2   2   0   2   0   2   2   2   0   0   0   2   0   0   0   2   0   0   2   0   0   0   2   2   2   2   2   2   0   2   0   2   2   0   0   2   2   0   2   2   0   2   2   0   2   0   0   0   0   0   2   2   0   2   2   0   2   0   0   0   0   2   2   0   2   0   0   0   2   2   2   2   2   0   2   0   0   0   0   0   2   2   2   2   2   0
 MK-4-15                0   2   2   2   0   0   2   2   0   0   2   0   2   0   2   0   2   0   2   0   0   0   0   0   0   0   0   0   2   2   2   2   2   0   2   0   2   2   2   2   2   2   0   0   0   0   2   0   0   0   2   2   2   2   2   0   0   0   2   2   2   2   0   0   2   0   0   0   0   0   0   0   2   0   2   0   0   2   0   2   0   0   0   2   0   2   2   0   2   2   2   2   2   0   0   0   2   0   0   2   2   0   2   0   2   0   2   2   2   0   2   0   2   2   2   2   0   2   0   2   2   2   0   2   0   2   0   2   0   2   0   2   2   2   0   0   2   2   2   2   2   2   0   2   0   2   2   0   0   2   2   0   2   2   2   2   0   0   2   0   0   0   0   0   2   2   2   2   2   0   2   0   2   0   0   2   2   0   2   0   0   0   0   2   2   2   0   0   0   0   0   0   0   0   2   2   2   2   2   2
 MK-4-16                0   2   2   2   0   0   2   2   0   0   2   0   2   0   2   0   2   0   2   0   0   0   0   2   0   0   0   0   2   2   2   2   2   0   2   2   2   2   0   2   2   2   0   0   0   0   2   0   0   0   2   2   2   2   2   0   0   0   2   2   2   2   0   0   2   2   0   0   0   0   0   0   2   0   0   0   0   2   0   2   0   0   0   2   2   2   2   0   2   0   2   2   2   0   0   0   2   0   0   2   2   0   2   0   2   0   2   2   2   0   2   0   2   0   2   2   0   2   0   2   2   2   0   2   0   2   0   0   0   2   0   2   2   2   0   0   2   2   2   2   2   2   0   2   0   2   2   0   0   2   2   0   2   2   2   2   2   0   2   0   0   0   0   0   0   2   2   2   2   0   2   0   2   0   0   2   2   0   2   0   0   2   0   2   2   2   0   0   2   0   0   0   0   0   0   2   2   2   2   2
 MK-5-1                 2   2   2   0   2   2   2   2   0   0   2   2   2   0   0   2   2   0   0   0   0   0   2   2   2   0   2   0   2   2   0   0   0   2   2   0   0   2   0   2   0   0   2   0   0   2   0   0   0   0   2   0   2   2   0   2   2   0   2   0   2   0   2   0   0   0   0   0   2   0   2   2   2   2   2   2   0   0   2   0   2   0   0   2   2   2   0   0   2   2   2   2   2   2   2   0   0   2   2   0   0   2   2   0   0   0   2   0   0   2   0   2   2   2   2   2   0   2   2   2   0   0   0   0   0   0   0   0   2   2   2   0   0   0   0   2   0   0   0   0   0   0   0   2   0   2   0   0   2   2   0   0   0   0   2   2   0   2   0   2   2   2   2   0   2   2   0   0   0   0   2   2   0   2   2   0   0   0   2   0   2   0   0   2   2   0   0   2   0   0   0   0   0   0   2   0   2   0   0   0
 MK-5-2                 2   2   2   0   2   2   2   2   2   0   2   2   2   0   0   2   2   0   0   0   0   0   2   2   2   0   2   0   2   2   2   0   0   2   2   0   2   2   0   2   0   0   2   0   0   2   0   0   2   0   2   0   2   2   0   2   2   0   2   0   0   0   2   0   0   0   0   0   2   0   2   2   2   0   2   2   2   0   2   0   2   0   0   2   2   2   0   0   2   2   2   2   2   2   2   0   0   2   2   0   0   2   2   0   0   0   2   0   0   0   0   2   2   2   0   2   0   2   2   2   2   0   2   0   0   0   2   0   2   2   2   0   0   0   0   2   0   0   0   0   0   0   0   0   0   0   0   0   2   2   0   0   2   0   0   2   0   2   0   2   2   2   2   0   2   2   0   0   0   0   2   2   2   2   2   0   0   0   2   0   2   0   0   2   2   0   0   2   0   0   0   0   0   0   2   2   2   0   0   0
 MK-5-3                 2   2   2   2   2   2   2   2   2   0   2   2   2   0   0   2   0   2   0   0   0   0   2   2   2   0   2   0   0   2   2   0   0   0   2   0   2   0   0   2   0   0   2   0   0   2   0   0   2   2   2   0   2   2   0   2   2   0   2   0   0   0   2   0   0   0   0   0   0   0   2   2   2   0   2   2   2   0   2   0   2   0   0   2   2   2   0   0   2   2   2   2   2   2   2   2   0   2   0   0   2   2   2   0   0   0   2   0   0   0   0   2   2   2   0   2   0   2   2   2   2   0   2   0   0   0   2   0   2   2   2   0   0   0   0   2   0   0   0   2   0   0   0   0   0   0   0   0   2   2   0   0   2   0   0   2   2   2   0   2   2   2   0   0   2   2   0   0   0   0   2   2   2   0   2   0   0   0   2   0   2   0   0   2   2   0   0   2   0   0   0   0   0   0   0   2   2   0   0   0
 MK-5-4                 2   2   2   2   0   2   2   0   2   0   2   2   2   2   0   2   0   2   0   0   0   0   2   0   2   0   2   0   0   2   2   0   0   0   2   0   2   0   0   2   0   2   2   0   0   2   0   0   2   2   2   0   2   2   0   2   2   0   0   0   0   0   2   0   0   0   0   0   0   0   0   2   2   0   2   2   2   0   2   0   2   0   0   2   2   2   0   0   2   2   0   2   2   2   2   2   0   2   0   0   2   2   0   0   0   0   2   0   0   0   0   2   0   2   0   2   0   2   2   2   2   0   2   2   0   0   2   0   2   2   2   0   0   0   0   0   0   0   0   0   0   0   0   0   0   0   0   0   2   2   0   0   2   0   0   2   2   2   0   2   2   2   0   0   2   0   2   0   0   0   2   2   2   0   2   0   0   0   2   2   2   0   0   2   2   0   2   2   0   2   0   0   0   2   0   2   2   0   0   0
 MK-5-5                 2   2   2   2   0   2   2   0   2   0   2   2   2   2   0   2   0   0   0   0   0   0   2   0   2   0   2   0   0   2   2   0   0   0   2   0   2   0   0   2   0   2   2   0   0   2   0   0   2   2   2   0   2   2   0   2   2   0   0   2   0   0   2   0   0   0   2   0   0   0   0   2   2   0   2   0   2   0   2   0   2   0   0   2   0   2   0   0   2   2   0   2   2   2   2   2   0   2   0   0   2   2   0   2   0   0   2   0   0   0   2   2   0   2   0   0   0   0   2   2   2   0   2   2   0   0   2   0   0   2   2   0   0   0   0   0   2   0   0   0   0   0   0   0   0   0   0   0   2   2   0   0   2   0   2   2   2   2   0   0   2   2   0   0   2   0   2   0   0   2   2   2   2   0   2   0   0   0   2   2   2   0   0   2   2   0   2   2   0   2   0   0   0   2   0   2   2   0   0   0
 MK-5-6                 2   2   2   2   0   2   2   0   2   0   2   2   2   2   0   0   0   0   2   0   0   0   2   0   2   0   2   0   0   2   2   0   0   0   2   0   2   0   0   2   0   2   2   2   0   2   0   0   0   2   2   0   2   2   2   2   2   0   2   2   2   0   0   0   0   0   2   0   0   0   2   2   2   0   2   0   2   0   2   0   0   0   2   2   0   0   0   0   2   2   0   2   2   2   0   2   0   2   0   0   2   0   2   2   2   0   2   0   0   0   0   2   0   2   0   0   0   0   2   2   2   2   2   0   0   0   2   0   0   2   2   0   0   0   0   0   2   2   0   0   0   0   0   0   0   2   0   0   2   2   2   0   2   2   2   2   2   2   0   0   2   2   0   0   2   0   0   0   2   2   0   2   2   2   2   0   0   2   2   2   2   0   0   2   2   0   2   2   0   2   0   0   0   2   0   2   2   0   0   0
 MK-5-7                 2   2   2   2   2   2   2   2   2   0   2   2   2   2   0   0   0   0   2   2   0   0   2   0   2   0   2   0   0   2   2   0   0   0   2   0   2   0   0   2   0   2   2   2   0   2   0   0   0   2   0   0   2   2   2   2   2   0   2   2   0   0   0   0   0   0   2   0   0   0   0   2   2   2   2   0   2   0   2   0   0   0   2   0   0   0   0   0   2   0   0   2   2   2   0   2   0   2   0   0   2   0   2   2   2   0   2   0   0   0   2   2   0   2   0   0   2   0   2   2   2   2   2   0   2   0   2   0   0   2   2   0   0   0   0   0   2   2   2   0   0   0   0   2   2   2   0   0   0   2   2   0   2   2   2   2   2   2   0   0   2   2   0   0   0   0   0   0   2   2   0   2   2   2   2   0   0   2   2   2   2   2   0   2   2   0   2   2   0   2   0   0   2   2   0   2   0   0   2   0
 MK-5-8                 2   2   2   2   2   2   2   2   2   0   2   2   2   2   0   0   0   0   2   2   0   0   2   0   2   0   2   0   0   2   2   0   0   0   2   2   2   0   0   2   0   2   2   2   2   2   0   0   0   0   0   0   2   2   2   2   2   2   2   2   2   0   0   0   0   0   2   0   2   0   0   2   2   2   2   0   2   0   2   0   0   0   2   0   0   0   2   0   2   2   0   2   2   2   0   2   0   2   0   0   2   2   2   2   2   0   2   0   0   0   2   2   0   2   0   0   2   0   2   0   2   2   2   0   2   0   2   0   0   2   2   0   0   0   0   0   2   2   2   0   0   2   0   0   2   2   2   0   0   2   2   2   2   2   2   2   2   2   0   0   2   2   0   0   0   0   0   0   2   2   0   0   2   2   2   0   0   2   2   0   0   2   0   2   2   0   2   2   0   2   0   0   2   2   0   2   0   0   2   0
 MK-5-9                 2   0   2   2   2   0   2   2   2   0   2   2   2   2   2   0   0   0   2   2   0   0   2   0   2   0   2   0   0   2   2   0   0   0   2   2   2   0   0   2   0   2   2   2   2   2   0   0   0   0   0   0   2   2   2   2   2   2   2   0   2   0   2   0   2   0   2   0   2   2   2   2   2   2   2   0   2   2   2   2   0   0   2   0   0   0   2   0   2   2   0   2   2   2   2   2   0   2   0   0   2   2   2   2   2   0   2   0   0   0   2   2   0   2   0   0   2   0   2   0   2   2   2   0   2   0   2   0   0   2   2   0   0   0   0   0   2   2   2   0   0   2   0   0   2   2   2   0   0   2   2   2   2   2   2   2   2   2   0   0   2   2   0   0   0   2   0   0   2   2   0   2   2   2   2   0   0   2   2   0   0   2   0   0   2   0   2   2   0   2   0   0   2   2   0   2   0   2   2   0
 MK-5-10                2   0   2   2   2   0   2   2   2   0   2   2   2   2   2   0   0   0   2   0   0   0   2   0   2   0   2   0   0   2   2   0   0   0   2   2   2   0   0   2   0   2   2   2   2   2   0   0   0   0   0   0   2   2   2   2   2   2   2   0   2   0   2   0   2   0   2   0   2   2   2   2   2   2   2   0   2   2   2   2   0   0   2   0   0   0   2   0   2   2   0   2   2   2   2   2   0   2   0   0   2   2   2   2   2   0   2   0   0   0   2   2   0   0   0   0   2   0   2   2   2   2   2   0   2   0   2   0   0   2   2   0   0   0   0   0   2   2   2   0   0   2   0   0   2   2   0   0   0   2   2   2   2   2   2   2   2   2   2   0   2   2   0   0   0   2   0   2   2   2   0   2   2   2   2   0   0   2   2   0   0   0   0   2   2   0   2   2   0   2   0   0   2   2   0   2   0   2   0   0
 MK-5-11                2   0   2   2   2   0   2   2   2   0   2   2   2   2   2   0   0   0   0   0   0   0   0   0   2   0   2   0   0   0   2   2   0   0   0   2   2   0   0   2   0   2   2   2   0   2   2   0   0   0   0   2   2   2   2   2   2   2   2   0   2   0   2   0   2   0   2   0   0   2   2   2   0   2   0   0   2   2   2   2   0   0   0   0   0   0   0   0   2   2   0   2   2   2   2   2   0   2   0   0   2   2   2   2   2   0   2   0   0   0   2   2   0   2   0   0   2   0   2   2   2   2   2   0   2   0   2   0   0   2   2   0   0   0   0   0   2   0   2   0   0   2   0   0   2   0   0   0   0   2   0   2   0   2   2   2   2   0   2   0   2   2   0   0   0   2   0   2   2   2   0   2   2   2   2   0   0   2   2   0   2   2   0   2   0   0   2   2   0   2   0   2   2   2   0   2   0   2   0   0
 MK-5-12                2   0   2   2   0   2   2   2   2   0   2   2   2   2   2   0   0   0   0   0   0   0   0   0   0   0   2   0   0   0   2   2   0   0   0   2   2   0   0   2   0   2   2   2   0   2   0   0   0   0   0   2   2   2   2   2   2   2   2   0   2   0   2   0   2   0   2   0   0   2   2   2   0   2   0   0   2   0   2   2   0   0   0   0   0   0   0   2   2   2   0   2   2   0   2   2   2   2   0   0   2   2   2   2   2   0   2   0   0   0   2   2   0   2   0   0   2   0   2   2   0   0   2   0   2   0   2   0   0   2   2   0   0   0   0   0   2   2   2   0   0   2   0   0   0   0   0   0   0   2   0   2   0   2   2   2   2   0   2   0   2   0   0   0   0   2   0   2   0   2   0   2   2   2   2   0   0   2   2   0   2   2   2   2   0   0   2   2   0   2   0   2   2   2   0   2   0   2   0   0
 MK-5-13                0   0   0   2   0   2   2   2   2   0   2   2   2   2   2   0   0   0   0   0   0   0   0   0   0   0   2   0   0   0   2   2   0   0   0   2   2   0   0   2   0   2   2   2   2   2   0   0   2   0   0   2   2   2   0   2   0   0   2   0   2   0   2   0   2   0   2   0   0   2   2   2   0   2   0   0   0   0   2   2   0   0   0   0   0   0   0   2   2   2   0   0   2   0   2   2   2   2   0   0   2   2   2   2   2   0   2   0   0   0   2   2   0   2   0   0   2   0   2   2   0   0   2   0   2   0   0   0   0   2   2   2   0   0   0   0   2   2   2   0   0   0   0   0   0   2   0   0   0   2   0   2   0   2   2   2   2   0   0   0   2   0   0   0   0   2   0   2   0   2   0   2   2   2   2   0   0   2   2   0   2   2   2   2   0   0   2   2   0   2   0   2   2   2   0   2   2   2   0   0
 MK-5-14                0   0   0   2   0   2   2   2   2   0   2   2   2   2   2   0   2   0   0   0   0   0   0   0   0   0   2   0   0   0   2   2   0   0   0   2   2   0   0   2   0   2   2   2   2   2   0   0   2   0   0   2   0   2   0   2   2   0   2   0   0   0   2   0   2   0   2   0   2   2   2   2   0   2   2   0   0   0   2   2   0   0   0   0   0   0   0   2   2   2   0   0   2   0   2   2   2   2   0   0   2   2   2   2   0   0   0   0   0   0   2   2   0   2   0   0   2   0   2   2   0   0   2   0   2   0   2   0   0   2   2   0   0   0   0   0   2   2   2   0   0   0   2   0   0   2   0   0   2   0   0   2   0   2   2   2   0   0   0   0   2   0   0   0   0   2   0   2   0   2   0   2   0   2   2   0   2   2   2   2   2   2   2   2   0   2   2   2   0   2   0   0   2   2   0   2   2   2   0   2
 MK-5-15                0   0   0   2   0   2   2   2   2   0   2   2   2   2   2   0   2   0   2   0   0   0   0   0   0   2   2   0   0   0   2   0   0   0   0   2   2   0   0   2   0   2   2   2   2   2   0   2   2   0   0   2   0   2   0   2   2   0   2   0   0   0   2   0   2   0   2   0   2   2   2   2   2   2   2   0   0   0   0   2   0   0   0   0   2   0   0   2   2   2   0   0   2   0   2   2   2   0   0   0   2   2   2   2   2   0   0   0   0   0   2   2   0   2   0   0   2   0   2   2   0   0   2   0   2   0   2   2   0   2   0   0   0   0   0   0   2   2   2   0   0   0   2   0   2   2   0   0   2   0   2   0   0   2   2   2   0   0   0   2   2   0   0   0   0   0   0   0   2   0   0   2   0   2   2   0   2   2   2   2   2   2   2   2   2   2   2   2   0   2   0   0   2   2   0   2   2   2   0   2
 MK-5-16                0   0   0   2   0   2   2   2   2   0   2   2   2   2   0   0   2   0   2   0   0   0   0   0   0   0   2   0   0   0   2   0   0   2   0   2   2   0   0   2   0   2   2   2   2   0   0   2   2   0   0   2   0   2   0   2   0   2   0   0   0   2   2   0   2   0   2   0   2   0   0   2   2   2   2   0   0   0   0   2   0   0   0   0   2   0   0   2   2   0   0   0   2   0   2   2   2   0   0   0   0   2   2   2   2   0   0   0   0   0   2   2   0   2   0   0   2   0   2   2   0   0   2   0   2   0   2   0   0   2   0   0   0   2   0   0   2   0   2   0   0   0   2   0   0   2   0   0   2   0   2   0   0   0   0   2   0   0   0   2   0   0   0   0   0   0   0   0   2   0   0   2   0   2   2   0   2   2   2   2   2   0   2   0   2   2   2   2   0   2   0   2   2   2   2   2   0   2   0   2
 MK-6-1                 0   2   2   2   0   0   0   0   0   2   0   0   2   2   2   2   2   0   0   2   2   0   0   0   2   2   0   2   2   0   2   0   0   0   0   0   2   2   0   0   0   2   2   2   2   0   2   2   2   2   2   0   2   2   2   0   2   0   0   0   2   0   0   2   0   2   0   2   0   2   2   2   2   2   2   0   0   2   2   2   2   2   0   0   2   0   2   0   0   0   2   0   2   2   2   0   2   2   0   2   0   0   0   0   2   2   0   0   2   0   2   0   2   0   2   0   0   2   0   0   2   0   2   2   0   0   2   0   2   2   0   2   2   2   2   2   0   2   2   2   0   0   0   2   0   0   0   0   2   2   2   0   0   2   0   2   2   2   2   0   0   2   0   0   2   2   2   0   2   0   2   0   2   2   0   0   0   2   0   0   2   0   0   0   0   0   2   2   0   2   0   0   0   0   2   0   0   0   0   0
 MK-6-2                 0   2   2   2   0   0   0   0   0   2   0   0   0   2   2   2   2   0   0   2   2   0   2   0   2   2   0   2   2   0   2   0   0   0   0   0   2   2   0   0   0   2   2   2   2   0   2   2   2   2   2   0   2   0   2   0   0   0   0   0   2   0   0   2   0   2   0   2   0   2   2   2   2   2   2   0   0   2   2   0   2   2   0   0   0   0   2   2   0   2   2   0   2   2   2   0   2   2   0   2   0   0   0   0   2   2   0   0   2   2   2   2   2   0   2   0   0   2   0   0   2   2   2   2   2   0   2   0   2   0   0   2   2   0   2   2   0   2   0   2   0   0   0   2   2   0   0   2   2   2   2   0   0   2   0   2   0   2   0   0   0   2   0   0   2   2   2   0   2   0   2   0   0   2   0   2   0   2   0   0   2   0   0   0   0   0   2   2   0   2   0   0   0   2   2   0   0   0   0   0
 MK-6-3                 0   2   2   2   0   0   0   0   0   2   2   0   0   2   2   2   2   2   0   2   2   0   2   0   2   2   0   2   2   0   2   2   0   0   0   0   2   2   0   0   0   2   2   2   2   0   2   2   2   0   2   0   2   0   2   0   0   0   0   2   2   0   0   2   0   2   0   2   0   2   2   2   2   2   0   0   0   2   2   0   2   2   0   0   0   0   2   2   0   2   2   0   2   2   2   0   2   2   0   2   0   0   0   0   2   2   0   0   2   2   2   2   2   0   2   0   2   2   0   0   2   2   2   0   0   0   2   2   2   0   0   2   0   0   2   2   0   2   2   2   0   0   0   2   2   0   0   2   2   2   2   0   0   2   0   2   0   2   0   0   0   2   0   0   2   2   2   0   2   0   2   0   0   2   0   2   0   2   0   2   0   0   0   0   0   0   2   2   0   2   0   0   0   2   2   0   0   0   0   0
 MK-6-4                 0   2   2   2   0   0   0   0   0   2   2   0   0   2   2   2   2   2   0   2   2   0   2   0   2   0   0   2   2   0   2   2   0   0   0   0   2   2   2   0   0   2   2   2   2   0   2   0   2   0   2   0   2   0   2   2   0   0   0   2   2   0   0   2   0   2   0   2   0   2   2   2   2   2   2   0   0   2   2   0   2   2   0   0   0   0   2   2   0   2   2   0   2   2   2   0   2   2   0   2   2   0   0   0   2   2   2   0   2   2   2   2   0   2   2   0   2   2   2   0   2   2   2   0   0   0   2   2   2   0   0   2   0   0   0   2   0   2   2   2   0   0   0   2   2   0   0   2   0   2   2   0   0   2   2   2   0   2   0   0   0   2   0   0   0   2   2   0   2   0   2   0   0   2   0   2   0   0   0   2   0   0   0   0   2   0   2   2   0   2   0   0   0   2   2   0   0   0   0   0
 MK-6-5                 0   2   2   2   0   0   0   0   0   2   2   0   2   2   2   2   2   2   0   2   2   0   2   0   2   0   0   2   2   0   2   2   0   0   0   0   2   2   2   0   0   2   2   0   0   0   0   0   2   0   2   0   2   0   2   0   0   0   0   2   0   0   0   0   0   2   0   2   0   2   2   2   2   2   2   2   0   2   2   0   2   2   0   0   0   0   2   2   0   2   2   0   2   2   2   0   2   2   0   2   2   0   0   0   2   2   2   0   0   2   0   2   0   2   2   0   2   2   2   0   2   2   2   2   0   0   2   2   2   0   0   2   0   0   0   2   0   2   2   2   0   0   0   2   2   0   2   2   0   2   2   0   2   2   2   2   0   2   0   0   0   2   0   0   2   2   2   0   0   0   2   0   0   0   0   2   0   0   0   2   0   0   0   0   2   0   2   2   0   2   0   0   0   2   2   0   0   0   0   0
 MK-6-6                 0   2   2   2   0   2   0   0   0   2   2   2   2   2   2   2   2   2   0   2   2   0   2   0   2   0   0   2   2   0   2   2   0   2   0   0   2   2   2   0   0   0   0   0   0   2   0   0   2   0   2   0   2   0   2   0   0   0   2   2   0   0   0   0   0   2   0   2   0   2   2   2   2   2   2   2   2   2   2   0   2   2   0   0   0   0   0   2   0   2   2   0   2   2   0   2   2   2   0   2   2   0   0   0   2   2   2   0   0   2   2   2   0   2   2   0   2   2   2   0   2   2   2   2   0   0   2   2   2   0   0   2   0   0   0   2   0   2   2   2   0   2   0   2   2   0   0   2   2   2   2   0   2   2   2   2   0   2   0   0   0   2   0   0   2   2   2   0   0   0   0   0   0   0   0   2   0   0   0   2   0   0   0   0   0   0   2   2   0   2   0   0   0   2   2   0   0   0   0   0
 MK-6-7                 0   2   2   2   0   2   0   0   0   2   2   2   2   2   2   2   2   2   0   2   2   0   2   0   2   0   0   2   2   0   2   2   0   2   0   0   2   2   0   0   0   0   2   0   0   2   0   0   2   0   0   0   2   0   2   0   0   0   2   2   0   0   0   0   0   2   0   2   0   2   2   2   2   2   2   2   2   0   2   0   2   2   0   0   0   0   0   2   2   2   2   0   2   2   0   2   2   2   0   2   2   0   0   0   0   2   2   2   0   2   2   2   0   2   2   0   2   2   0   0   2   2   2   0   0   0   2   2   2   0   0   2   0   0   0   2   0   2   2   2   0   2   0   2   2   0   0   2   2   2   2   0   2   2   2   2   0   0   0   2   0   2   0   0   2   2   2   0   0   0   0   0   0   0   0   2   0   0   0   2   0   0   0   0   0   0   2   2   0   2   0   0   0   2   2   0   0   0   0   0
 MK-6-8                 0   2   2   2   0   2   0   0   0   2   2   2   2   2   2   2   2   2   0   2   2   0   0   0   2   0   0   2   2   0   2   2   0   2   0   0   2   2   0   0   0   0   0   0   0   2   0   0   2   0   0   0   2   0   2   0   0   0   2   2   2   0   0   0   0   2   2   2   0   2   0   2   2   0   2   2   2   0   2   0   2   0   0   0   0   0   0   2   2   2   2   2   2   2   0   0   2   2   0   2   2   0   0   0   0   2   2   2   0   2   2   2   0   2   2   0   2   2   0   2   2   2   2   0   0   0   2   0   2   0   0   2   0   0   2   2   2   2   0   2   0   0   0   2   2   0   0   2   2   2   2   0   2   2   2   2   0   0   0   2   0   0   0   0   2   2   2   0   0   0   0   0   0   0   0   2   0   0   0   2   0   0   0   0   0   0   2   2   0   0   0   0   0   2   2   2   0   2   0   0
 MK-6-9                 0   2   2   2   0   2   2   0   0   2   2   2   2   2   0   2   2   2   0   2   2   0   0   0   2   0   0   2   2   0   2   2   0   2   0   0   2   2   0   0   0   0   0   0   0   2   0   0   2   0   2   0   2   0   2   0   0   0   2   2   2   0   0   0   0   2   2   2   0   2   0   2   2   0   2   2   2   0   2   0   0   2   0   0   2   0   0   2   2   2   2   2   2   2   0   0   2   2   0   2   2   0   0   0   0   2   2   2   0   2   2   2   2   2   2   0   2   2   2   2   0   0   0   0   0   0   2   0   2   0   0   2   0   0   2   2   2   2   2   2   0   0   0   0   2   0   0   2   2   2   2   0   2   2   2   2   0   0   2   2   0   0   0   0   2   2   2   0   0   0   0   0   0   0   0   2   0   0   2   2   2   0   0   0   0   0   2   2   0   0   0   0   0   2   2   2   0   2   0   0
 MK-6-10                0   2   2   0   0   2   2   0   0   2   2   2   2   2   0   2   2   2   2   2   2   0   0   0   2   0   0   2   2   0   0   2   2   2   0   0   2   2   0   0   0   0   0   0   0   2   0   0   2   0   2   0   2   0   2   0   0   2   2   2   2   0   0   0   0   2   2   2   2   2   0   2   2   0   2   0   2   0   2   0   0   2   0   0   2   0   2   2   2   2   2   2   2   2   0   0   2   2   2   2   2   0   0   0   0   2   2   2   0   2   2   2   2   2   2   0   2   2   2   2   0   2   0   0   0   0   2   0   2   2   2   2   0   0   0   2   2   2   2   2   0   0   0   0   2   0   0   2   2   2   2   0   2   2   2   2   0   0   2   2   0   0   0   0   2   2   2   0   0   0   0   0   0   0   0   2   0   0   2   2   0   0   0   0   0   0   2   2   0   0   0   0   0   2   2   2   0   2   0   0
 MK-6-11                0   2   2   0   0   2   2   0   0   2   2   2   2   2   0   2   2   2   2   0   2   0   0   0   2   0   0   2   2   0   0   2   2   2   0   0   2   2   0   0   0   0   0   0   2   2   0   0   2   0   2   0   2   0   2   0   0   2   2   2   2   0   0   0   0   2   2   0   2   2   0   2   0   0   2   0   0   0   2   0   0   2   0   0   2   2   2   2   2   2   2   2   0   0   0   0   2   2   2   2   2   2   0   0   0   2   2   2   0   2   0   2   2   2   2   0   2   2   2   2   0   2   0   0   0   0   2   0   2   2   2   2   0   0   0   2   2   2   2   2   0   0   0   0   2   0   0   2   2   2   2   0   2   2   2   2   2   0   2   2   0   0   0   0   2   2   2   0   0   0   0   0   0   0   0   0   0   0   2   2   2   0   2   0   0   0   2   0   0   0   0   0   0   2   2   2   0   2   0   0
 MK-6-12                0   0   2   0   0   2   2   0   0   2   2   2   2   2   0   0   2   2   2   0   2   0   2   0   2   0   0   2   2   0   2   2   2   2   0   0   2   2   0   0   0   0   0   0   2   2   0   0   2   0   2   2   2   0   0   0   0   0   2   2   2   0   0   0   0   2   2   2   2   2   2   2   0   0   2   0   0   0   2   2   0   2   0   0   2   2   2   2   2   2   2   2   0   0   0   0   2   2   2   2   2   2   0   0   0   2   2   2   0   2   0   2   2   2   2   0   2   2   0   2   0   2   0   0   0   0   0   0   2   2   2   2   0   2   0   2   2   2   2   2   2   0   0   0   2   0   2   2   2   2   2   0   2   2   2   2   2   0   0   2   0   0   0   0   2   2   2   0   0   0   0   0   2   0   0   0   0   0   2   2   2   0   2   0   0   0   2   0   0   0   0   0   0   0   2   2   0   2   0   0
 MK-6-13                0   0   2   0   0   2   2   0   0   2   2   2   2   2   0   0   0   2   2   0   2   0   2   0   0   0   2   2   2   0   2   2   2   2   0   0   2   2   0   0   0   2   0   0   2   0   0   0   2   0   2   2   2   0   0   0   0   0   2   2   2   0   0   0   0   2   2   2   2   2   2   2   0   0   2   0   0   0   2   0   0   0   2   0   2   2   2   2   2   2   2   2   0   0   0   0   2   2   0   2   2   2   0   0   0   2   2   2   0   2   0   2   2   2   2   0   2   2   2   2   0   2   0   0   2   0   2   0   2   2   2   0   0   2   0   2   2   2   2   2   2   0   0   0   2   0   2   2   2   2   2   0   2   2   0   2   2   0   0   2   0   2   0   0   0   2   2   0   2   0   0   0   2   0   2   0   0   0   2   2   2   0   2   0   0   0   2   0   0   0   0   0   0   2   2   2   0   2   0   2
 MK-6-14                0   0   2   0   0   2   2   0   0   2   2   2   2   2   0   0   0   2   0   0   2   0   2   0   0   0   2   2   2   0   2   2   2   0   0   0   2   2   0   0   0   2   0   0   2   0   0   0   2   0   0   2   2   0   0   0   2   0   0   2   2   0   0   2   0   2   2   2   2   2   2   2   0   0   2   0   0   0   2   0   0   0   2   2   2   2   2   2   2   2   2   2   0   0   0   0   2   0   0   2   2   2   0   0   0   2   2   2   2   2   0   2   2   0   2   0   2   2   2   2   0   2   0   0   2   0   2   0   2   2   2   0   0   2   0   2   0   2   2   2   0   0   0   0   2   0   2   2   2   2   2   0   2   2   0   2   2   0   0   2   0   2   0   0   0   2   2   0   2   0   0   0   2   0   2   2   0   0   2   2   2   0   2   0   0   0   2   0   0   0   0   0   0   2   2   2   0   2   2   2
 MK-6-15                0   0   2   0   0   2   2   0   0   0   2   2   0   2   0   0   0   2   0   0   2   0   2   0   0   0   2   2   2   2   2   2   2   0   0   0   2   2   0   0   0   2   0   0   2   0   0   0   2   0   0   2   2   0   0   0   2   0   0   2   2   0   0   2   0   2   2   2   2   2   2   2   0   0   2   0   0   0   2   0   2   0   2   2   2   0   2   2   0   2   2   2   0   2   0   0   2   0   0   2   2   2   0   0   2   2   2   2   2   2   0   2   2   0   2   0   2   2   2   2   0   2   0   0   0   0   2   2   2   2   2   0   0   2   0   2   0   2   2   2   0   0   2   2   2   0   2   2   2   2   2   2   2   2   0   2   2   2   2   2   0   2   0   0   0   2   2   0   2   0   0   0   2   0   2   2   0   0   2   2   2   2   2   0   0   0   2   0   0   0   0   0   0   2   2   2   0   2   2   0
 MK-6-16                0   0   2   0   2   2   2   0   0   0   2   2   0   2   0   0   0   2   0   2   2   0   2   0   0   0   2   2   2   0   2   0   2   0   0   0   2   2   0   0   0   2   0   0   2   0   0   0   2   0   0   2   2   0   0   0   2   0   0   2   0   0   2   2   0   2   2   2   2   2   0   2   0   0   2   0   0   0   2   0   0   0   2   2   2   0   2   2   0   2   2   2   0   2   2   0   2   0   0   2   2   2   0   0   2   2   2   2   2   2   0   2   2   0   2   0   2   2   2   2   0   2   2   0   0   0   2   2   2   0   2   0   0   2   0   2   0   2   2   2   0   0   2   2   2   0   0   2   2   2   0   0   2   2   2   2   2   2   2   2   0   2   0   0   2   2   2   0   2   0   0   0   2   0   2   2   0   0   2   2   2   2   0   0   0   0   0   0   0   0   0   2   0   2   2   2   0   2   0   0
 
!****************************************** Phenotypic Data **********************************************************
!-100.0 is resevred for missing phenotype
SimulatedTrait1        14.1591   16.4550   13.8309   12.7314   13.7747   14.3705   15.6635   17.6684   15.9972   14.2569   16.4349   17.3590   14.8244   13.7465   14.7261   15.6569   14.3783   16.5300   13.0857   16.9732   14.1627   14.6287   16.3771   17.8979   12.3942   16.3234   15.6061   15.5782   14.6895   14.6838   15.1879   15.7545   15.4478   13.0088   15.1085   16.3999   16.6567   12.2578   13.9536   13.7145   13.7026   16.8804   14.6925   14.8651   14.0885   13.0164   15.7374   16.6212   13.9059   15.8080   14.5116   14.3093   11.6307   14.7702   14.0540   15.7285   15.0041   15.8394   13.3239   16.6638   13.2253   14.3424   13.0634   14.0209   17.8452   15.9693   14.1026   14.4936   15.6619   14.7449   14.2467   16.5420   13.7196   15.4130   16.0456   15.2156   16.0183   14.0002   15.4357   12.9416   13.1871   14.5546   14.8082   16.0121   13.6619   16.3738   14.0532   14.1805   12.6158   14.3930   14.8003   13.9719   15.2941   13.4828   13.6796   16.1649   14.6179   14.2281   14.9766   15.7260   13.7276   13.3217   14.1276   16.1362   15.2161   13.8009   13.2767   12.8471   14.6817   16.8689   16.2633   16.2325   16.9091   12.8590   15.3196   15.9666   16.1465   15.5099   15.1651   17.5634   15.0357   15.0265   14.1398   15.6698   12.9340   14.2905   15.9372   16.1100   14.0881   15.1538   15.3831   16.6303   14.1353   12.1016   16.0285   18.0980   16.4470   14.5037   14.8708   16.1243   14.6775   16.0175   12.3360   17.9850   14.0043   16.7365   13.6994   15.8326   14.7431   15.4766   15.6184   13.6357   16.2184   15.8979   18.2704   15.1867   13.4998   15.0366   14.2961   14.4548   15.9996   16.0095   15.9161   14.5805   13.8072   13.2054   15.2259   13.7970   14.2483   12.7599   16.1105   14.8565   13.8965   15.0422   16.5581   12.7602   13.0935   12.9767   14.5316   16.5618   13.8760   16.1792   13.3266   16.1162   13.9832   13.5164   15.8849   13.4381   15.1514   14.5955   15.7682   13.6710   13.9334   15.7993   13.5768   15.8322   15.5732   17.3209   13.5840   15.3998
SimulatedTrait2         9.8016    8.9076   10.1661   10.1021   10.6634   10.6011   10.2837    9.0167    8.7951    9.5960    8.9844   10.0605   10.8522   11.2968   10.6131    9.5885   10.6635   10.2920   10.6956    9.0386    9.8777   10.2615   10.4410    9.0346   10.6019   10.0912    9.7382   10.1858    9.4974    9.2084   10.9270    9.4766    9.3913   10.3940   10.1029    8.7823    9.8387   11.4907   10.1869   10.2223   10.4785    9.0896   10.3627   10.4078   10.2861   11.1663    9.6479    9.3129    9.5920   10.5265    9.9021   10.2424   10.6895    9.0671    9.8984    9.4412    9.9167    8.6973   10.3822   11.1762   10.4719   10.5154   10.6697   10.7080    9.6160    9.8248   10.7490   10.8176    8.9698    9.0574    9.3691    9.5181    9.7086   10.5980    9.6161   10.8862    9.1325   10.3521   11.1528    9.8956   10.7961    8.7138   10.5708    9.7213   10.7416   10.3261   10.2115   10.3661   11.1885   10.2955    8.8605   10.7201    9.8394   10.0630    9.9754   11.1131   10.2532   10.3627    8.5740    8.2992   11.1099   10.8942   10.3447    9.8687   11.1414   10.2096    9.6816   10.4933    9.4520   10.2664   10.1856    9.4507    9.4989   11.2226   10.4264    9.3370    9.9706    9.5902   10.2414    9.1962    8.6570    8.7957    9.0332    8.3469   10.1941   10.7516   10.0808    8.0044    9.5016    9.6279    9.8636   10.5396    8.6996   10.8808    8.1198    8.6926    9.3305    9.3665   11.4874    9.9642    9.5120   10.1079   10.5806    9.4917   11.0960    8.7171   10.1227   10.0370   10.5528   10.4371    9.5038   10.0022    9.8505   10.3677    9.2019    8.9860   10.9485   10.0133   10.0606    9.6855    8.9819    9.7302    9.7513   10.9636   10.0554   10.5909    9.5892   10.1477   10.7096   10.5170   10.1235   10.3133   10.5693    9.8260    9.2866   10.8130   11.4672    9.5029   10.3310   10.3541   10.0579    9.5365   10.3998   10.1889    8.7411    9.3627    8.4474    9.9697   10.3444   10.0681   10.1045    9.3596   10.7234    8.7661   10.5861    9.1128    8.9354   10.8300   10.5610   11.6269
 
