# Supplementary material for: Inclusive Composite Interval Mapping of QTL by Environment Interactions in Biparental Populations
Source: PLoS One. 2015 Jul 10;10(7):e0132414. doi: 10.1371/journal.pone.0132414 (PMC4498613; doi:10.1371/journal.pone.0132414)
Supplement: S5 File — (ZIP) [file pone.0132414.s005.zip › H=0.5/L1/run_00072.met]

!**********************Note: lines staring with "!" are remarks and will be ignored in the program********************
!*********************************General Information**********************************
!Assuming F1 = P1 x P2, populations available in QTL IciMapping are: 
!  1, P1BC1F1 = P1 x F1, the first backcrossing where P1 is used as the recurrent parent;
!  2, P2BC1F1 = P2 x F1, the first backcrossing where P2 is used as the recurrent parent;
!  3, F1DH, F1-derived doubled haploids; 
!  4, RIL or F1RIL, recombination inbred lines through the repeated selfing of F1;
!  5, P1BC1RIL, recombination inbred lines through the repeated selfing of P1BC1F1;
!  6, P2BC1RIL, recombination inbred lines through the repeated selfing of P2BC1F1;
!  7, F2, the selfing generation of F1;
!  8, F3, the selfing generation of F2;
!  9, P1BC2F1, the second backcrossing where P1 is used as the recurrent parent; 
! 10, P2BC2F1, the second backcrossing where P2 is used as the recurrent parent;
! 11, P1BC2RIL, recombination inred lines through the repeated selfing of P1BC2F1; 
! 12, P2BC2RIL, recombination inred lines through the repeated selfing of P2BC2F1; 
! 13, P1BC1F2, the selfing generation of P1BC1F1; 
! 14, P2BC1F2, the selfing generation of P2BC1F1; 
! 15, P1BC2F2, the selfing generation of P1BC2F1; 
! 16, P2BC2F2, the selfing generation of P2BC2F1; 
! 17, P1BC1DH, P1BC1F1-derived doubled haploids; 
! 18, P2BC1DH, P2BC1F1-derived doubled haploids; 
! 19, P1BC2DH, P1BC2F1-derived doubled haploids; 
! 20, P2BC2DH, P2BC2F1-derived doubled haploids; 
   3      !Mapping Population (see remarks above)
   2      !Mapping Function (1 for Kosambi; 2 for Haldane; 3 for Morgan)
   2      !Marker Space Type (1 for intervals; 2 for positions)
   1      !Marker Space Unit(1 for centiMorgans; 2 for Morgan)
   6      !Number of Chromosomes (or Linkage Groups)
 200      !Size of the mapping population
   2      !Number of environments
 
!***************************************** Chromosomes and Linkage Maps **********************************************
!Chromosome                 NumMarkers
-CH1                        16
-CH2                        16
-CH3                        16
-CH4                        16
-CH5                        16
-CH6                        16
!Linkage map (Marker name followed by position or the interval length)
 MK-1-1                1     0.000
 MK-1-2                1    10.000
 MK-1-3                1    20.000
 MK-1-4                1    30.000
 MK-1-5                1    40.000
 MK-1-6                1    50.000
 MK-1-7                1    60.000
 MK-1-8                1    70.000
 MK-1-9                1    80.000
 MK-1-10               1    90.000
 MK-1-11               1   100.000
 MK-1-12               1   110.000
 MK-1-13               1   120.000
 MK-1-14               1   130.000
 MK-1-15               1   140.000
 MK-1-16               1   150.000
 MK-2-1                2     0.000
 MK-2-2                2    10.000
 MK-2-3                2    20.000
 MK-2-4                2    30.000
 MK-2-5                2    40.000
 MK-2-6                2    50.000
 MK-2-7                2    60.000
 MK-2-8                2    70.000
 MK-2-9                2    80.000
 MK-2-10               2    90.000
 MK-2-11               2   100.000
 MK-2-12               2   110.000
 MK-2-13               2   120.000
 MK-2-14               2   130.000
 MK-2-15               2   140.000
 MK-2-16               2   150.000
 MK-3-1                3     0.000
 MK-3-2                3    10.000
 MK-3-3                3    20.000
 MK-3-4                3    30.000
 MK-3-5                3    40.000
 MK-3-6                3    50.000
 MK-3-7                3    60.000
 MK-3-8                3    70.000
 MK-3-9                3    80.000
 MK-3-10               3    90.000
 MK-3-11               3   100.000
 MK-3-12               3   110.000
 MK-3-13               3   120.000
 MK-3-14               3   130.000
 MK-3-15               3   140.000
 MK-3-16               3   150.000
 MK-4-1                4     0.000
 MK-4-2                4    10.000
 MK-4-3                4    20.000
 MK-4-4                4    30.000
 MK-4-5                4    40.000
 MK-4-6                4    50.000
 MK-4-7                4    60.000
 MK-4-8                4    70.000
 MK-4-9                4    80.000
 MK-4-10               4    90.000
 MK-4-11               4   100.000
 MK-4-12               4   110.000
 MK-4-13               4   120.000
 MK-4-14               4   130.000
 MK-4-15               4   140.000
 MK-4-16               4   150.000
 MK-5-1                5     0.000
 MK-5-2                5    10.000
 MK-5-3                5    20.000
 MK-5-4                5    30.000
 MK-5-5                5    40.000
 MK-5-6                5    50.000
 MK-5-7                5    60.000
 MK-5-8                5    70.000
 MK-5-9                5    80.000
 MK-5-10               5    90.000
 MK-5-11               5   100.000
 MK-5-12               5   110.000
 MK-5-13               5   120.000
 MK-5-14               5   130.000
 MK-5-15               5   140.000
 MK-5-16               5   150.000
 MK-6-1                6     0.000
 MK-6-2                6    10.000
 MK-6-3                6    20.000
 MK-6-4                6    30.000
 MK-6-5                6    40.000
 MK-6-6                6    50.000
 MK-6-7                6    60.000
 MK-6-8                6    70.000
 MK-6-9                6    80.000
 MK-6-10               6    90.000
 MK-6-11               6   100.000
 MK-6-12               6   110.000
 MK-6-13               6   120.000
 MK-6-14               6   130.000
 MK-6-15               6   140.000
 MK-6-16               6   150.000
!*********************************** Marker Types ********************************************************************
!Co-dominant marker: When heterozygote F1 is present, P1 is coded as 2, F1 is coded as 1, and P2 is coded as 0; Otherwise, P1 is coded as 2, and P2 is coded as 0. 
!Dominant marker: When heterozygote F1 is present, P1 and F1 are coded as 12, and P2 is coded as 0; Otherwise, P1 is coded as 2, and P2 is coded as 0.  
!Recessive markers: When heterozygote F1 is present, P1 is coded as 2, and F1 and P2 are coded as 10; Otherwise, P1 is coded as 2, and P2 is coded as 0. 
!Missing marker is coded as -1. 
 MK-1-1                 2   0   0   2   2   2   2   2   2   0   2   2   2   0   0   2   0   0   0   2   0   2   0   2   0   2   0   2   2   0   2   2   2   0   2   2   0   2   0   2   2   2   0   2   0   2   0   0   0   0   0   2   0   2   0   2   0   2   2   0   0   0   2   0   2   2   2   0   2   2   2   2   0   0   2   2   2   2   0   0   0   0   0   2   0   0   2   2   0   2   0   2   2   2   2   2   2   0   0   2   2   0   2   2   0   0   0   0   2   0   0   2   2   0   0   2   2   2   0   0   2   0   0   2   0   2   2   0   0   2   0   0   0   2   2   2   0   0   0   0   2   0   0   0   0   2   0   2   2   0   0   0   2   2   2   2   0   2   0   0   0   0   2   2   0   0   2   2   0   0   2   0   2   2   0   0   2   2   2   0   0   0   2   2   0   2   2   2   0   0   0   0   2   0   2   2   2   2   2   2
 MK-1-2                 2   0   0   2   2   2   2   2   2   0   0   2   2   0   0   0   0   0   0   0   0   2   0   2   0   2   0   2   2   0   2   2   2   2   2   2   0   2   0   2   2   2   0   2   0   2   0   0   0   0   0   2   0   2   0   2   0   2   2   0   0   2   2   0   2   2   2   0   2   2   2   2   0   0   2   2   2   2   0   0   2   0   0   2   0   0   2   2   0   2   2   2   2   2   2   2   2   0   0   0   2   0   2   2   2   2   0   2   2   0   0   2   2   0   2   2   0   0   0   0   2   2   0   0   2   2   2   0   0   2   0   0   2   2   2   2   0   0   0   0   2   0   0   0   0   2   0   2   2   0   0   0   2   2   2   0   0   2   0   0   0   0   2   2   0   0   2   2   0   0   2   0   2   0   0   0   2   2   2   0   0   0   2   2   0   2   2   2   2   0   2   2   2   0   2   2   2   2   2   2
 MK-1-3                 2   0   0   2   2   2   2   2   2   0   0   2   2   0   2   0   0   0   2   0   0   2   0   2   0   2   0   2   2   2   2   2   2   2   2   2   0   2   0   2   2   2   0   2   0   2   0   0   0   0   0   0   0   2   0   2   0   2   2   0   0   0   2   0   2   2   0   0   2   2   2   2   0   0   2   2   2   0   0   0   2   0   0   2   0   0   2   2   0   2   2   2   2   0   2   2   2   0   0   0   0   0   2   2   2   2   0   2   2   0   0   0   2   0   2   2   0   0   0   0   2   2   0   0   2   2   2   0   2   2   0   0   2   2   2   2   0   0   0   0   2   0   0   0   0   0   0   2   2   0   0   0   2   2   2   0   0   2   0   0   2   0   2   2   0   0   0   2   0   0   2   0   2   0   0   0   2   2   2   0   0   0   2   2   2   2   2   2   0   0   2   2   2   0   0   2   0   2   2   2
 MK-1-4                 2   2   0   2   2   2   2   2   2   2   0   2   2   0   2   0   0   0   2   0   0   2   0   2   0   2   0   2   2   2   2   2   2   2   2   2   0   2   2   2   2   2   0   2   0   2   0   0   2   0   0   2   0   2   0   2   0   2   2   0   0   0   2   0   2   2   0   0   0   2   2   2   0   0   2   2   2   0   0   0   2   2   0   2   0   0   2   2   0   0   2   2   2   0   2   2   2   0   0   0   0   2   2   2   2   2   0   2   2   0   0   0   2   0   2   0   0   0   0   0   2   2   2   0   2   2   2   0   2   2   2   0   2   2   2   2   0   0   0   0   0   0   0   0   0   0   0   2   2   0   2   0   2   2   0   0   2   2   0   0   2   0   2   2   0   0   0   2   0   2   2   0   2   0   0   0   2   2   2   0   0   2   2   2   2   2   2   2   0   0   0   2   2   0   2   2   0   2   2   2
 MK-1-5                 2   2   0   2   2   2   2   0   2   2   0   2   2   0   2   0   0   0   2   0   0   2   0   2   0   0   2   0   2   2   0   2   2   2   2   2   0   0   2   0   2   2   0   2   0   2   0   2   2   0   2   2   0   2   0   2   0   2   2   0   0   0   0   0   2   0   2   0   0   0   2   2   2   0   2   2   2   0   0   0   2   2   2   2   0   0   2   2   0   0   2   2   2   0   2   2   2   0   0   0   2   2   0   0   2   2   0   2   2   0   0   0   2   0   2   0   0   2   0   0   2   2   2   0   2   2   2   2   2   2   2   0   0   2   2   2   0   0   0   0   2   0   2   0   0   0   0   2   2   0   2   0   2   2   0   0   2   2   0   0   2   0   2   0   0   0   0   2   0   2   2   0   2   0   0   0   2   2   2   0   0   2   0   2   2   2   2   2   0   2   0   2   2   2   2   2   0   2   2   2
 MK-1-6                 2   2   0   2   2   2   0   0   0   2   0   2   2   0   2   0   0   0   2   2   2   2   0   2   0   0   2   2   2   2   0   2   2   2   2   2   0   0   2   0   2   2   0   0   0   2   0   2   2   0   2   2   0   2   0   2   0   2   2   0   0   0   0   0   2   0   2   0   0   0   2   2   2   0   2   2   2   0   0   0   2   2   2   2   0   2   2   2   0   0   2   2   0   0   2   2   2   0   0   0   2   0   0   0   2   2   2   2   2   0   2   0   2   0   0   0   0   2   0   0   2   2   2   2   2   2   2   2   2   2   2   0   0   2   0   2   0   2   0   0   2   0   2   0   0   0   0   2   2   0   2   0   2   2   0   0   2   2   0   0   2   0   2   0   0   0   0   0   0   2   0   0   2   0   0   0   2   2   2   0   0   2   0   2   2   2   2   2   2   2   0   2   2   0   2   2   0   2   2   2
 MK-1-7                 2   2   0   2   2   2   0   0   0   2   0   2   2   0   2   0   0   0   2   2   2   2   0   2   0   0   2   2   2   2   2   2   2   2   2   0   0   0   2   2   2   2   0   0   0   2   0   2   2   0   2   2   0   2   0   2   0   2   2   2   0   0   0   0   2   0   2   0   0   0   2   2   2   0   2   2   2   0   0   0   2   2   2   2   2   2   2   2   0   0   2   2   0   0   2   0   0   0   0   0   2   0   0   0   2   2   2   2   2   2   2   0   2   0   0   0   0   2   0   0   2   2   2   2   2   2   2   2   2   2   2   0   0   2   0   2   0   2   0   0   2   0   2   0   0   0   0   2   2   0   2   0   2   2   2   0   0   0   0   0   2   0   2   0   2   2   0   0   0   2   0   0   2   2   0   2   2   2   2   0   0   2   0   2   0   2   2   2   2   2   0   2   2   0   2   2   0   2   2   2
 MK-1-8                 2   2   2   2   2   2   0   0   2   2   0   2   2   0   2   0   0   0   2   2   2   2   0   2   0   0   2   2   2   2   2   2   2   2   0   0   2   2   2   2   2   0   0   0   0   2   0   2   2   0   2   2   2   2   0   2   0   2   2   2   0   0   0   0   2   0   2   0   0   0   2   2   2   0   2   2   2   0   0   0   2   2   2   2   2   2   2   0   0   0   0   2   0   0   2   0   0   0   0   0   2   0   2   0   2   2   2   2   2   2   2   0   2   0   0   0   0   2   0   0   2   2   2   2   2   2   2   2   2   2   0   0   0   2   0   2   0   2   0   0   2   0   0   0   0   0   0   2   2   0   2   0   2   2   2   0   2   0   0   0   2   0   2   0   2   2   0   2   0   0   0   0   2   2   2   2   0   2   2   0   0   2   2   2   0   2   2   2   2   2   0   2   2   0   2   2   0   2   2   2
 MK-1-9                 2   2   2   0   0   0   2   0   2   2   0   2   2   0   2   0   2   0   2   2   2   2   0   2   0   0   2   2   2   2   2   2   2   2   0   0   0   2   2   2   2   0   0   0   2   2   0   2   2   0   2   2   2   2   2   2   0   0   2   2   0   0   0   0   2   0   2   0   0   0   2   0   2   0   2   2   2   0   0   0   2   0   2   2   2   2   2   0   0   0   0   2   0   0   2   0   0   0   0   0   2   0   2   0   2   2   2   2   2   2   2   0   2   0   0   0   0   2   0   0   0   2   2   2   2   2   2   0   2   2   0   0   0   2   0   2   0   2   0   0   2   0   0   0   0   0   0   0   2   0   2   0   2   2   2   0   2   0   0   0   0   0   2   0   2   2   0   2   0   0   0   0   2   0   2   2   0   2   2   0   0   2   2   2   0   0   2   2   2   2   0   2   2   0   2   2   0   2   2   0
 MK-1-10                2   2   2   0   0   0   2   0   2   2   0   2   2   0   2   0   2   0   2   2   2   2   0   0   0   2   2   2   2   2   2   2   2   2   0   0   0   2   0   2   2   0   0   0   0   2   0   2   2   0   2   2   2   2   2   2   0   0   2   2   0   2   0   0   2   0   2   0   0   0   2   2   2   2   2   0   2   0   0   0   2   2   2   2   2   2   2   0   0   0   0   2   0   0   2   0   0   0   0   0   2   0   2   0   2   2   2   2   2   2   2   0   2   0   0   0   0   2   0   0   0   2   2   2   2   2   2   0   2   2   2   0   0   2   0   2   0   2   0   0   0   0   0   0   0   0   0   0   2   0   2   2   2   2   2   2   2   0   0   0   0   0   2   0   2   0   0   2   0   0   0   0   2   0   2   0   0   2   2   2   0   2   2   2   0   0   2   0   2   2   0   2   2   0   2   2   0   2   2   0
 MK-1-11                2   2   2   0   0   2   2   0   2   2   0   2   2   0   0   2   2   0   2   2   2   2   0   0   0   2   0   2   2   2   2   2   2   2   0   0   0   2   0   2   2   0   0   0   2   0   0   0   2   0   2   2   2   2   2   2   0   0   2   2   0   2   0   0   2   0   2   0   0   0   2   2   2   2   2   0   2   0   0   0   2   2   2   2   2   2   2   0   0   0   0   2   0   0   2   0   0   0   0   0   2   0   2   0   2   2   2   2   2   2   0   0   2   0   2   0   2   2   0   0   0   2   2   2   0   2   2   0   2   2   2   0   0   2   0   2   0   2   0   0   0   0   0   0   0   0   0   0   2   2   2   2   2   2   2   2   2   0   0   0   0   0   2   0   2   0   0   2   0   0   0   0   2   0   2   0   0   2   2   2   0   2   2   2   0   0   2   2   2   2   2   2   2   0   2   2   0   2   2   0
 MK-1-12                2   2   2   0   0   2   2   0   2   2   0   2   2   0   0   2   2   2   2   0   2   2   0   0   0   2   0   2   0   2   2   2   2   2   0   2   2   2   0   2   2   0   0   0   2   0   0   0   2   0   2   2   2   2   2   2   0   0   2   2   0   0   0   0   2   0   2   0   0   0   2   2   2   2   2   2   2   0   0   0   2   2   2   2   0   2   2   0   0   0   0   2   2   0   2   0   0   0   0   0   2   0   2   0   2   2   2   2   2   2   0   0   2   0   2   2   2   2   0   0   0   0   2   2   0   2   2   0   2   2   2   0   0   2   0   2   0   2   0   0   2   0   0   0   0   0   0   0   0   2   2   2   2   0   2   2   2   0   0   0   0   0   2   0   2   0   0   2   0   0   0   0   0   0   0   0   0   2   2   2   0   2   2   2   0   2   2   2   2   2   0   2   2   0   2   2   0   2   2   0
 MK-1-13                2   2   2   2   0   0   2   0   2   2   0   2   2   2   0   2   2   2   2   0   0   2   0   0   0   2   0   2   0   2   2   2   2   2   0   2   2   2   0   2   2   0   2   0   2   0   0   0   2   0   2   0   2   2   2   2   2   0   2   2   2   0   2   0   2   0   2   0   2   0   2   2   2   2   2   2   2   0   0   0   2   2   2   2   0   2   2   0   0   0   0   2   2   0   0   0   0   0   0   2   2   0   2   0   2   2   2   2   2   2   0   0   2   0   2   0   2   2   0   0   0   0   2   2   0   2   2   0   2   2   2   0   0   2   0   2   0   2   0   0   2   0   0   0   0   0   2   2   0   2   2   0   2   0   2   2   2   0   0   0   0   0   2   0   2   0   0   2   0   0   0   0   0   0   0   2   0   2   0   2   0   2   2   2   0   2   0   2   2   2   0   2   2   2   2   2   0   2   2   0
 MK-1-14                2   0   2   2   0   0   2   0   2   2   0   2   2   0   0   2   2   2   0   0   0   2   0   0   2   2   2   2   0   2   2   2   2   2   0   2   2   2   0   2   2   0   0   0   0   0   0   0   2   0   0   0   2   2   2   0   2   0   2   2   2   0   2   0   2   0   2   2   2   0   2   2   2   2   2   2   2   0   2   0   2   2   2   2   0   2   2   0   0   0   0   0   2   0   0   0   0   0   2   2   2   0   2   0   2   0   2   2   2   2   0   0   2   0   2   0   0   2   0   0   0   0   2   2   0   2   2   0   2   2   0   0   0   2   0   2   0   2   0   0   2   0   0   0   0   0   2   0   0   2   2   0   2   0   2   2   2   0   0   0   0   0   2   2   2   0   0   0   0   0   0   0   0   0   0   2   0   0   0   2   0   0   2   2   0   2   0   2   0   2   0   2   2   2   2   2   0   0   2   0
 MK-1-15                2   0   2   2   0   0   2   0   2   2   0   2   2   0   0   2   2   2   0   0   0   2   0   0   2   2   2   2   0   0   2   2   2   2   0   2   2   0   0   0   0   2   0   0   0   0   0   0   2   0   0   0   2   2   2   0   2   0   0   2   2   0   2   0   2   0   2   2   2   0   2   2   2   2   2   2   2   0   2   0   2   2   2   2   0   2   2   0   0   0   0   0   2   0   2   0   0   0   2   2   2   0   2   0   0   0   2   2   2   2   0   0   2   0   2   0   0   2   0   0   0   0   0   2   0   2   2   0   2   2   0   0   2   2   0   2   0   2   0   0   2   0   0   0   0   0   2   0   0   2   0   0   2   0   2   2   2   0   2   0   0   0   2   2   2   0   0   0   0   2   0   0   0   0   0   2   0   0   0   2   0   0   2   0   0   2   0   2   0   2   0   2   2   2   2   2   0   0   2   0
 MK-1-16                2   0   2   2   2   0   2   0   2   2   0   2   2   0   0   2   2   2   0   0   0   0   0   0   2   2   2   2   0   0   2   2   2   2   0   2   2   0   0   0   0   2   2   0   0   0   0   0   2   0   0   0   2   2   2   0   2   0   0   2   2   0   2   0   2   0   2   2   2   0   2   2   2   2   2   2   2   0   0   0   2   2   2   2   0   2   2   0   0   0   0   0   2   2   2   0   0   0   2   2   2   0   2   0   2   0   0   2   2   2   0   0   2   0   2   0   2   2   0   0   0   0   0   2   2   2   2   0   2   2   0   0   2   2   0   0   0   2   0   0   2   0   0   0   0   0   2   2   0   2   0   2   2   0   0   0   2   0   2   0   2   2   2   0   2   0   0   0   0   2   0   0   0   0   0   2   0   0   0   2   0   0   2   0   0   2   0   2   0   2   0   2   2   2   2   2   0   0   2   0
 MK-2-1                 0   2   2   2   2   2   2   2   0   2   0   2   0   0   0   0   2   2   2   2   0   0   0   2   2   0   0   0   0   0   0   2   2   2   2   0   2   2   2   2   2   0   0   2   2   2   2   0   0   2   2   2   0   2   0   0   2   0   0   0   0   0   0   2   2   0   2   2   0   0   0   0   2   2   0   0   2   2   2   2   2   0   0   0   0   0   2   0   0   2   2   0   0   0   2   2   2   2   0   2   2   0   2   0   0   0   0   0   0   2   0   2   0   2   2   2   0   0   0   0   2   0   0   0   0   2   2   2   2   2   0   0   0   2   2   0   0   2   0   2   0   0   2   2   2   0   2   2   2   2   2   0   2   2   0   2   0   0   0   2   2   2   2   2   0   2   0   0   0   2   0   0   2   0   2   0   2   0   0   0   2   0   2   2   2   2   0   2   2   2   0   0   2   0   2   0   0   0   0   2
 MK-2-2                 0   2   2   2   2   2   2   2   2   2   0   2   0   0   0   0   2   2   2   0   0   0   0   2   2   0   0   0   0   0   0   2   2   2   2   0   2   2   2   2   2   0   0   2   2   0   2   0   0   2   2   2   0   2   0   2   2   2   2   2   0   0   0   2   2   0   2   2   0   0   0   0   2   2   0   0   2   2   0   2   2   0   0   0   0   0   2   0   0   2   2   0   0   0   2   2   2   2   0   2   2   0   2   0   2   0   0   0   0   2   0   2   0   2   2   2   0   0   0   0   2   0   0   2   0   2   2   2   2   2   0   0   2   2   2   0   2   2   0   2   0   0   2   2   2   0   0   2   2   2   2   0   2   2   0   0   0   0   0   2   2   2   2   2   0   2   0   0   0   2   0   0   2   2   2   0   2   0   0   0   2   0   2   2   2   2   0   2   2   2   0   0   2   0   0   0   0   0   0   2
 MK-2-3                 2   2   2   0   2   2   2   2   2   2   0   2   0   0   0   0   2   2   2   0   0   0   0   2   2   0   0   0   0   0   0   2   2   2   2   0   2   2   2   2   2   0   0   2   2   0   2   0   0   2   2   2   0   2   0   2   2   2   2   2   2   0   0   0   2   0   2   0   0   0   0   0   2   2   0   0   2   2   0   2   2   0   0   0   0   0   2   0   0   2   2   0   0   2   2   2   2   2   0   0   2   2   2   0   2   0   0   0   0   2   0   2   0   2   2   2   0   0   0   0   0   2   0   2   0   2   2   2   0   2   0   0   2   2   2   0   2   2   0   0   2   0   2   2   2   0   0   2   2   2   2   0   2   2   0   2   0   0   0   2   2   2   2   0   0   2   0   0   0   2   0   0   2   2   2   0   0   2   0   0   0   0   2   2   2   2   0   2   2   2   0   0   2   0   0   2   2   0   2   2
 MK-2-4                 2   2   2   0   2   2   0   2   2   2   0   2   0   0   0   0   0   2   2   0   0   0   0   2   2   0   0   2   0   0   0   2   2   0   2   2   2   2   2   2   2   0   0   2   2   0   2   0   0   2   2   2   2   2   0   2   2   2   2   2   2   0   0   0   2   0   2   0   0   0   0   0   2   2   0   0   2   2   0   2   2   0   2   0   0   0   2   2   0   2   2   0   0   2   2   2   2   2   0   0   2   2   2   0   2   0   0   0   0   2   0   2   0   2   2   2   0   0   0   0   0   2   0   0   0   2   2   2   0   2   0   0   2   2   0   0   2   2   0   0   2   0   2   2   2   0   0   2   2   2   2   0   2   2   0   2   0   0   0   2   2   2   2   0   2   2   0   0   0   2   0   0   2   2   2   0   0   2   0   0   0   2   0   0   2   2   0   2   2   2   2   0   2   0   0   0   2   0   2   2
 MK-2-5                 2   2   2   0   2   2   0   2   2   2   0   2   0   2   0   0   0   2   0   0   0   0   0   2   0   0   0   2   0   0   0   2   2   2   2   2   2   2   0   2   2   2   0   2   2   0   0   2   0   2   2   2   2   2   0   2   2   2   2   2   2   0   2   0   2   2   2   0   0   0   0   0   2   2   0   0   0   0   0   2   2   0   2   0   2   0   2   2   0   2   2   0   0   2   0   0   2   2   0   0   2   2   2   0   2   0   0   0   0   2   0   2   0   2   2   2   0   0   0   0   0   2   0   0   0   2   2   2   0   2   0   0   2   2   0   0   2   0   0   0   2   0   0   2   2   0   0   2   2   2   2   0   2   2   0   2   0   0   0   2   2   2   2   0   2   2   0   0   0   2   0   2   2   2   2   0   0   0   0   0   0   2   0   0   2   2   0   2   2   2   2   0   2   0   0   2   2   0   2   2
 MK-2-6                 2   2   2   0   2   2   0   2   2   2   0   2   0   2   0   0   0   0   0   0   0   0   0   2   0   0   0   2   0   0   0   2   2   2   2   2   2   2   0   2   2   2   0   2   2   0   0   2   0   2   0   2   2   2   0   2   2   2   2   0   2   0   2   0   2   2   0   0   0   0   0   0   2   2   0   0   0   0   0   2   2   2   2   0   2   0   2   2   0   2   2   0   0   2   0   0   2   2   0   2   2   2   2   0   2   0   0   0   0   2   2   2   0   2   0   0   0   2   0   2   0   2   0   0   0   2   2   2   0   2   0   0   2   0   0   0   0   2   0   0   2   0   0   2   2   0   0   2   2   2   2   0   2   2   0   2   0   2   0   2   2   2   2   0   0   2   0   0   0   2   0   2   2   2   2   0   0   2   0   0   0   2   0   0   2   2   0   0   2   2   2   0   2   0   0   2   2   0   2   2
 MK-2-7                 2   2   0   0   2   0   2   2   2   2   0   2   0   2   0   0   2   0   0   0   0   0   0   0   0   0   0   2   0   0   2   2   2   2   0   2   2   2   0   2   2   2   0   2   2   0   0   0   2   2   0   2   2   2   0   2   2   2   2   0   2   0   2   2   2   2   0   0   0   0   0   0   2   0   0   0   2   0   0   2   2   2   2   0   2   0   2   2   0   2   2   0   2   2   0   0   2   2   0   0   2   2   2   0   0   0   2   0   0   0   2   2   0   2   0   0   0   2   2   0   0   2   0   0   0   2   2   0   0   0   0   0   2   0   0   0   0   2   0   0   2   0   0   2   0   0   0   2   2   2   2   0   2   2   0   2   0   2   0   2   2   2   2   0   0   2   0   0   0   2   2   2   2   2   2   0   0   2   2   0   0   2   0   0   2   2   0   0   2   2   2   0   2   0   0   2   2   0   2   2
 MK-2-8                 2   2   0   0   2   0   2   2   2   2   0   2   0   2   0   0   2   0   0   0   0   0   0   0   0   0   2   2   0   0   2   2   0   0   0   0   2   2   0   2   0   2   0   2   2   0   0   0   2   2   0   2   2   2   0   2   2   2   2   2   2   0   2   2   2   2   0   0   0   2   0   0   2   0   0   0   2   0   0   2   2   2   2   0   2   0   2   2   0   2   2   0   2   2   0   0   2   2   2   0   2   0   2   0   0   0   2   0   0   0   2   2   2   2   0   0   0   2   2   0   0   0   0   0   0   0   2   0   0   0   0   0   2   0   2   0   0   2   0   0   2   0   0   2   0   0   0   2   0   2   2   0   2   2   0   2   0   0   0   2   2   2   2   0   0   2   0   0   0   2   0   0   2   2   2   0   0   2   0   0   0   2   0   0   0   2   0   0   2   2   2   0   2   0   0   2   2   0   2   2
 MK-2-9                 2   0   0   0   2   0   2   2   2   2   0   2   2   2   0   2   2   0   0   0   0   0   0   0   0   0   2   2   0   0   2   2   0   0   0   0   2   2   2   2   2   2   0   2   2   0   0   0   2   2   0   0   2   2   2   2   2   2   2   2   2   0   2   2   2   2   0   0   0   2   0   0   2   0   0   0   2   0   0   2   2   2   2   0   2   0   2   0   0   0   2   0   0   2   0   0   0   2   2   0   2   0   2   0   0   0   2   0   0   2   0   2   2   0   0   0   0   2   2   0   0   0   0   0   0   2   2   0   0   0   0   0   2   0   2   0   0   2   2   0   2   2   0   2   0   0   2   2   2   2   2   0   2   0   0   2   2   0   0   2   2   0   0   0   0   2   0   0   0   2   0   0   2   2   2   0   0   2   0   2   0   2   0   0   0   2   0   0   2   2   2   0   2   0   0   0   2   0   2   2
 MK-2-10                2   0   0   0   2   0   2   2   2   2   0   2   2   2   0   0   2   0   0   0   0   0   0   0   0   0   2   0   0   0   2   2   0   0   0   0   2   2   2   0   2   2   0   2   2   0   0   0   2   2   0   0   2   2   2   2   2   2   2   2   2   0   2   2   0   2   0   2   0   2   0   0   2   0   0   0   2   0   0   2   2   2   2   0   2   0   2   0   0   0   2   0   0   2   0   0   0   2   2   0   2   0   2   0   0   0   0   0   0   2   0   2   0   0   0   0   0   2   2   0   0   0   2   0   0   2   2   0   2   0   0   0   0   0   0   0   0   2   0   0   2   2   0   2   2   0   2   2   0   2   2   0   2   0   2   2   2   0   2   2   2   0   0   0   0   2   0   0   2   2   2   0   2   2   2   0   0   2   2   2   0   2   0   0   0   2   0   2   0   2   2   0   2   0   0   0   2   0   2   2
 MK-2-11                0   0   0   0   2   0   2   0   2   2   0   2   2   2   2   0   2   0   0   0   0   0   0   0   0   2   2   0   0   0   2   2   0   0   0   0   2   2   2   0   2   2   0   2   2   0   0   0   2   2   0   0   2   2   2   2   0   0   2   2   2   0   2   2   0   2   0   2   0   2   0   2   2   0   0   0   2   0   0   2   2   2   0   0   2   0   2   0   0   2   2   0   0   2   0   0   0   0   2   0   2   0   2   0   0   0   0   0   0   2   0   2   0   0   0   0   0   2   2   0   0   0   2   0   0   2   2   0   2   0   0   0   0   0   0   0   0   2   0   0   2   2   0   2   2   0   2   2   0   2   2   0   2   0   2   2   2   0   2   2   2   0   0   0   0   2   0   0   2   2   2   0   2   2   2   0   0   2   2   2   0   2   0   0   0   2   0   2   0   2   2   0   0   0   0   0   2   0   2   2
 MK-2-12                0   0   0   0   0   0   0   0   2   2   0   2   2   0   2   0   2   0   0   0   0   2   0   0   0   2   2   0   0   0   0   2   0   0   2   2   2   2   2   2   2   2   0   2   2   0   0   0   2   2   0   0   0   2   2   2   0   0   2   0   2   0   2   2   0   2   2   2   0   2   0   0   2   0   2   0   2   0   0   2   2   2   0   0   2   0   2   0   0   2   2   0   0   2   0   0   0   0   2   0   2   0   2   2   0   0   0   0   0   2   0   2   0   2   0   0   2   2   2   0   0   0   2   0   0   2   2   0   2   0   0   0   0   0   0   0   0   2   0   0   2   2   0   2   2   0   2   2   2   0   2   0   2   0   2   2   2   0   2   2   2   0   0   0   0   2   0   0   2   2   2   0   0   0   2   0   0   2   2   2   0   0   0   0   0   0   0   2   0   0   2   0   0   0   0   0   2   0   2   2
 MK-2-13                2   0   0   0   0   2   0   0   0   2   0   2   2   0   0   0   2   2   0   0   2   2   0   0   0   2   2   0   0   2   0   2   0   0   2   0   0   2   2   2   2   2   0   2   2   0   0   0   2   2   2   0   0   2   2   2   0   0   2   2   2   2   0   2   0   2   2   2   0   2   0   0   2   0   2   0   2   0   0   2   2   2   0   0   2   0   2   0   0   2   2   0   0   2   0   0   0   0   2   0   2   0   2   2   0   0   0   0   2   2   0   2   0   2   0   0   2   2   2   0   0   2   2   0   2   2   2   0   2   0   0   0   0   0   0   0   0   2   0   0   2   2   0   2   2   0   2   2   0   0   2   0   2   0   2   2   2   0   2   2   2   0   0   0   0   2   0   0   2   2   2   0   0   0   2   0   0   2   2   2   2   0   0   0   2   0   0   2   0   0   2   0   2   2   0   0   2   0   2   2
 MK-2-14                2   0   2   0   0   2   0   0   0   2   0   2   2   0   0   0   2   2   0   0   2   2   0   0   2   2   2   0   0   2   0   0   0   2   2   0   0   2   2   2   2   2   0   2   2   0   0   0   2   2   0   0   0   2   2   2   0   0   2   2   2   2   0   2   0   2   2   2   0   2   0   0   0   0   2   2   2   0   0   2   2   2   0   0   0   0   2   0   0   2   2   0   0   2   2   0   0   0   2   0   2   0   2   2   0   2   0   0   0   2   2   2   0   2   0   0   2   2   0   2   0   2   2   0   2   2   2   0   2   0   0   0   0   2   2   0   0   0   0   0   2   2   0   2   2   0   2   2   0   0   2   0   2   0   2   2   2   0   2   2   2   0   0   0   0   2   2   0   2   2   2   0   0   0   2   0   0   2   2   2   2   0   0   2   2   0   0   2   0   0   2   0   2   2   0   0   2   2   2   2
 MK-2-15                2   0   2   0   0   2   0   0   0   2   0   2   2   0   0   0   2   2   0   2   2   2   0   0   2   2   2   0   0   2   0   0   0   2   2   0   0   2   2   2   2   2   0   2   2   0   0   0   2   2   0   0   0   2   0   2   2   2   2   2   2   2   0   2   0   2   2   2   0   2   0   0   0   2   2   2   2   0   0   2   2   2   0   0   0   0   0   0   0   2   2   0   0   2   2   0   0   2   2   0   2   0   2   2   0   2   0   0   2   2   2   2   0   2   0   0   2   2   0   0   0   2   2   0   0   2   2   0   2   0   0   0   0   2   2   0   2   0   0   0   2   0   0   2   2   0   2   2   0   0   2   0   2   0   2   2   2   0   2   2   2   2   2   0   0   0   2   0   0   2   0   0   0   0   2   0   2   2   2   2   2   0   2   2   2   0   0   2   0   0   2   0   2   2   0   0   2   2   2   2
 MK-2-16                2   0   2   0   0   0   0   0   0   2   0   2   2   2   0   0   2   2   2   2   2   2   0   2   2   2   2   0   2   2   0   0   2   2   0   0   0   2   0   2   2   2   2   2   2   0   0   0   2   2   0   0   0   2   0   2   2   2   2   2   2   2   0   2   0   2   0   2   0   2   0   0   0   2   2   2   2   0   0   2   2   2   0   0   0   0   0   2   0   2   2   0   0   2   2   0   0   2   2   0   2   0   2   2   0   2   0   0   2   2   2   2   0   2   0   0   2   2   0   0   2   0   0   0   0   2   2   0   2   2   0   0   0   2   2   2   2   0   0   0   2   0   0   2   2   0   2   2   0   0   2   0   2   0   2   2   2   0   2   2   2   2   2   0   0   0   0   0   2   2   0   0   0   0   2   2   2   0   2   2   2   0   2   2   2   2   0   2   0   0   2   0   2   2   0   0   0   2   2   0
 MK-3-1                 2   0   2   0   2   2   2   2   0   2   2   0   2   2   0   2   2   0   2   2   2   2   2   2   0   0   0   2   2   2   2   0   0   0   2   2   2   0   2   0   2   2   0   0   2   0   2   2   2   0   0   2   0   2   0   2   0   0   2   0   0   2   0   0   2   0   0   0   0   0   2   0   2   2   2   0   0   2   2   2   2   0   2   0   0   0   2   0   2   0   2   2   2   2   0   2   2   2   2   0   0   0   2   2   2   0   0   2   0   0   0   0   2   0   0   0   2   2   0   0   0   0   2   0   0   0   2   2   2   0   0   2   0   2   0   0   2   2   0   2   0   0   0   2   2   0   2   2   2   0   2   2   0   0   0   0   2   0   2   0   2   0   0   0   0   0   0   0   0   0   2   0   2   0   0   0   0   0   2   0   2   2   2   2   2   2   2   2   2   0   2   2   2   0   2   0   0   0   2   0
 MK-3-2                 2   0   2   0   2   2   2   2   0   2   2   0   2   2   2   2   2   0   2   2   2   2   2   0   0   0   0   2   2   2   2   0   2   0   2   2   2   0   2   0   2   2   0   0   2   2   2   2   2   0   0   2   0   2   2   2   0   0   2   0   0   2   0   0   2   0   0   0   0   0   2   0   2   2   2   0   0   2   2   2   2   0   2   0   0   0   2   0   2   0   2   0   2   2   0   2   2   2   2   0   0   0   2   2   2   0   0   2   0   0   0   2   0   0   0   0   2   2   0   0   0   0   2   0   2   0   0   2   2   0   0   2   0   2   0   0   2   2   2   0   0   2   0   2   2   0   2   2   2   0   2   0   0   0   0   0   2   0   2   0   2   0   0   0   0   0   0   0   0   0   2   2   2   0   0   0   0   0   2   0   2   0   2   0   2   2   2   2   0   0   2   2   2   0   0   0   0   0   2   0
 MK-3-3                 2   0   2   0   2   2   2   2   0   2   2   0   2   2   2   2   2   0   2   2   2   2   0   0   0   0   0   2   2   2   0   0   0   0   2   2   0   0   2   0   2   2   0   0   2   2   2   2   2   0   0   2   2   2   2   2   0   0   2   0   0   2   0   0   2   0   0   0   0   0   2   0   2   2   2   0   0   2   2   2   2   0   0   0   0   0   2   0   2   0   2   0   2   2   0   2   2   2   2   0   0   2   2   2   2   0   0   2   0   0   0   2   0   0   0   0   0   0   0   0   0   0   2   0   2   0   0   2   2   0   0   2   0   0   0   0   2   2   0   0   2   0   0   0   2   0   2   2   0   0   0   0   0   0   0   0   2   0   2   0   2   0   0   0   0   0   0   0   0   0   2   2   2   0   2   0   0   0   2   0   0   0   2   0   2   2   2   2   0   0   2   2   2   0   2   2   0   0   2   0
 MK-3-4                 0   0   2   0   2   2   2   2   0   2   2   0   2   2   2   2   2   0   2   2   2   2   0   0   0   0   0   0   2   2   0   0   0   0   2   2   0   0   2   0   2   2   0   0   2   2   0   2   2   0   0   0   0   2   2   2   0   0   2   0   0   2   0   0   2   0   0   2   0   0   2   0   2   2   2   0   0   2   2   2   2   0   0   0   0   0   2   0   2   0   0   0   0   0   0   2   2   2   2   0   0   2   2   2   2   0   0   2   0   0   0   2   0   0   0   0   0   2   0   2   0   0   2   0   2   0   0   2   2   2   0   2   2   0   0   0   2   2   0   0   2   0   0   0   2   0   2   2   0   0   0   2   0   0   0   0   2   0   2   0   2   0   0   0   0   0   0   0   0   0   2   2   2   0   2   0   0   0   2   0   0   0   2   0   2   2   2   2   0   0   2   0   2   0   2   0   0   0   2   0
 MK-3-5                 0   0   2   0   2   2   2   0   0   2   2   0   2   2   0   2   2   0   2   2   2   2   0   0   0   0   2   0   2   2   0   0   0   0   2   2   0   0   0   0   2   2   0   0   2   2   2   2   2   0   0   0   0   0   2   2   0   0   2   0   0   2   0   0   2   0   0   2   0   0   2   0   2   2   0   0   0   2   2   2   2   2   0   0   0   0   2   0   2   0   2   0   0   0   0   2   2   2   2   2   0   2   2   2   2   0   0   2   0   0   0   2   0   0   0   2   0   0   0   2   0   0   2   0   2   0   0   2   2   2   0   2   2   0   0   0   2   2   0   0   2   0   0   0   2   0   2   2   0   0   2   2   0   0   2   0   2   0   2   0   0   0   0   0   0   0   0   0   0   0   0   2   0   0   2   0   0   0   2   0   0   0   2   0   2   2   2   2   0   0   2   0   2   0   2   0   0   0   2   0
 MK-3-6                 0   0   2   2   2   2   2   0   0   2   2   0   2   2   0   2   0   0   2   2   2   2   0   0   0   0   2   0   2   2   0   0   0   0   2   2   0   0   0   0   2   2   0   0   2   2   2   0   2   0   0   0   0   0   2   2   0   0   2   0   0   0   0   0   2   2   0   2   0   0   2   0   2   2   0   0   0   2   2   0   2   2   0   0   0   0   2   0   2   0   2   0   0   0   0   2   2   2   2   2   0   2   2   2   2   0   0   2   0   0   0   0   0   2   0   2   0   0   0   2   0   0   2   0   2   0   2   2   2   2   0   2   2   0   0   0   2   2   2   0   2   0   0   0   2   0   2   2   0   0   2   2   0   0   2   0   2   0   2   0   0   2   0   0   0   0   0   0   2   0   0   2   0   0   2   0   0   0   2   0   0   0   2   0   2   2   0   2   0   0   2   0   2   0   2   0   0   0   2   0
 MK-3-7                 0   0   2   2   2   2   2   0   0   2   2   0   2   2   0   2   0   0   2   0   2   2   0   0   0   0   2   0   2   2   0   0   0   0   2   2   2   0   0   0   2   2   0   0   2   2   2   0   2   0   0   0   0   0   2   2   0   0   2   0   2   0   0   0   2   2   0   2   0   0   2   0   2   2   0   0   0   2   2   0   2   0   0   0   0   2   2   0   2   0   2   0   0   0   0   2   2   2   2   2   0   2   2   2   2   0   2   0   0   0   0   2   0   2   0   2   0   0   0   0   0   2   2   0   2   0   2   2   2   2   0   2   0   0   2   0   2   2   2   0   2   0   0   0   2   0   2   2   0   0   0   0   0   0   2   0   2   0   2   0   0   2   0   0   2   0   0   0   2   0   2   2   0   0   2   0   0   0   2   2   2   2   2   0   2   2   0   2   0   0   2   0   0   0   2   0   0   0   2   0
 MK-3-8                 0   2   2   2   2   2   2   0   0   2   2   0   2   2   0   2   0   0   2   0   2   2   0   0   0   0   2   0   2   2   0   0   0   0   2   2   2   0   0   0   2   2   0   0   2   2   0   0   2   0   0   0   0   0   2   2   0   2   2   0   2   0   0   0   2   0   0   2   0   2   0   0   2   2   2   0   0   0   2   0   0   0   0   0   0   2   2   0   2   2   0   0   0   0   0   2   2   2   2   2   0   0   2   2   2   0   2   0   0   0   0   2   2   2   0   2   0   0   0   0   0   2   2   0   2   2   2   2   2   2   0   2   0   0   0   2   2   2   2   0   2   2   0   0   2   0   2   0   0   2   0   0   0   0   2   0   2   0   2   0   0   2   0   0   0   0   0   0   2   0   2   2   0   0   2   0   0   0   2   2   0   2   2   0   2   2   0   2   0   0   0   0   0   0   0   2   0   0   2   0
 MK-3-9                 0   0   2   2   0   2   0   0   0   2   2   0   2   2   0   2   0   0   2   0   2   2   0   0   0   0   2   0   2   2   0   0   0   2   2   2   0   0   0   0   2   2   0   2   2   2   0   0   2   0   0   0   0   0   2   2   0   2   2   0   2   0   0   0   2   0   2   2   0   2   0   0   2   2   2   0   0   0   2   2   0   0   0   0   0   2   2   0   2   2   0   0   0   0   0   2   2   2   2   2   0   0   2   0   2   0   2   0   0   2   0   2   0   2   0   2   0   0   0   0   0   2   2   2   2   2   2   2   2   2   0   2   2   0   0   2   2   2   2   0   2   2   0   0   2   0   2   0   0   2   0   2   0   0   2   0   2   2   2   2   0   2   0   0   0   0   0   2   0   2   2   2   0   0   2   0   0   0   2   2   0   2   2   0   0   2   2   2   2   0   2   0   0   0   0   2   0   0   2   0
 MK-3-10                0   0   2   2   0   0   0   0   2   2   2   0   2   2   0   2   0   0   2   0   0   2   0   0   0   0   2   0   2   2   0   0   0   0   2   2   0   0   0   0   2   2   0   2   2   2   0   0   2   0   0   0   0   0   2   2   0   2   2   0   2   0   0   0   2   0   2   2   0   2   2   0   2   2   2   0   0   0   2   2   0   0   0   0   0   2   2   0   2   2   0   0   0   0   0   2   2   2   2   2   0   0   2   0   0   0   0   0   0   2   0   2   0   2   0   2   0   0   0   0   0   2   2   2   2   2   2   2   2   2   0   2   2   0   0   2   0   2   0   0   2   2   0   0   2   0   2   0   0   2   0   2   0   0   2   0   2   2   2   2   0   2   0   0   0   2   0   2   0   2   2   2   0   0   2   0   0   0   2   0   0   2   2   0   0   2   2   2   2   2   0   0   0   0   0   2   0   0   2   0
 MK-3-11                0   0   2   2   0   0   0   2   2   2   2   0   2   2   0   2   0   0   2   0   2   2   0   0   0   0   2   0   2   2   2   0   0   0   2   2   0   0   0   0   0   2   0   0   2   2   2   0   2   0   2   0   0   0   2   2   0   2   2   0   2   0   0   0   2   0   2   2   0   0   2   0   2   2   0   0   0   0   2   2   0   0   0   0   0   2   2   0   2   2   0   0   2   2   0   2   0   2   2   2   0   0   2   0   0   0   0   0   0   2   0   0   0   2   0   2   0   0   0   0   0   2   2   2   2   2   0   2   2   2   0   2   2   0   0   2   0   2   2   0   2   2   0   0   2   0   2   0   0   2   0   2   0   0   2   0   2   2   2   0   0   2   0   0   0   2   2   2   2   2   2   2   2   0   2   0   0   2   2   0   0   2   2   0   0   2   2   2   2   2   0   0   0   0   0   2   0   0   2   0
 MK-3-12                0   0   2   2   0   0   0   2   2   0   2   0   2   2   0   2   0   0   2   0   2   2   0   0   0   0   2   0   2   2   2   0   0   0   2   2   0   0   2   0   0   2   0   0   2   2   2   0   2   0   0   0   0   0   2   2   0   2   2   0   2   2   0   0   2   0   2   2   0   2   2   0   2   2   0   0   0   0   2   2   2   0   0   0   0   0   2   0   2   2   2   0   2   2   0   2   0   2   2   2   0   0   2   0   0   0   0   0   0   2   0   2   0   2   0   0   0   0   0   0   0   2   0   2   2   2   0   2   2   0   0   0   2   0   0   2   0   2   2   2   2   2   0   0   2   0   0   0   0   2   0   2   2   0   2   0   2   2   2   0   0   0   0   0   0   2   2   0   2   2   2   2   2   0   2   0   0   2   2   0   0   0   2   0   0   2   0   2   2   2   0   0   0   0   0   2   0   0   2   0
 MK-3-13                0   0   2   2   0   2   0   2   2   0   2   0   2   2   0   2   0   2   2   0   2   2   0   0   0   0   2   0   2   2   2   0   0   0   2   2   2   0   2   0   0   2   2   0   2   2   2   0   2   0   0   0   0   0   2   2   0   2   2   0   2   2   0   0   2   0   0   2   0   0   2   0   2   2   0   0   0   0   2   0   2   0   0   0   0   0   2   0   2   2   2   2   2   2   0   2   0   2   2   2   0   2   2   0   2   2   0   0   0   2   0   2   0   2   0   0   0   0   0   0   0   2   0   2   2   2   0   0   2   0   0   0   2   0   0   2   0   2   0   2   2   2   0   0   2   0   0   0   0   2   0   2   2   0   2   2   2   2   0   0   0   0   0   0   0   2   2   2   2   2   2   2   2   0   2   0   0   2   0   0   0   0   2   0   0   2   0   2   2   2   0   0   0   0   0   2   0   0   0   0
 MK-3-14                0   0   2   2   0   2   0   2   2   0   2   0   2   2   0   2   0   2   2   0   0   2   0   0   0   0   2   2   0   2   2   0   0   0   2   2   2   0   2   0   0   0   2   0   2   2   2   0   2   0   0   2   0   0   2   2   0   2   2   0   2   2   0   0   2   2   0   2   0   0   2   0   2   2   0   0   0   0   2   0   2   0   0   0   0   0   2   0   2   2   2   2   2   2   0   2   2   2   2   2   0   2   2   0   2   2   0   0   0   2   0   2   0   2   0   0   0   0   2   0   0   2   0   2   2   2   0   0   2   0   0   0   2   0   0   2   0   2   0   0   2   2   0   0   2   0   0   0   0   2   2   2   2   0   2   0   2   2   2   0   0   0   0   0   0   2   2   2   2   2   2   2   2   0   0   0   0   2   0   0   0   2   2   0   0   2   0   2   2   2   0   0   2   0   0   2   0   2   0   0
 MK-3-15                0   0   2   2   0   2   0   2   2   0   2   0   0   2   0   2   0   2   2   0   0   2   0   0   0   0   2   2   0   2   2   0   0   2   2   0   2   0   2   0   0   0   2   0   2   0   2   0   2   0   2   2   0   0   2   2   0   2   2   2   2   2   0   0   2   2   0   2   0   0   2   0   0   2   0   0   0   0   2   2   2   0   0   0   0   0   2   0   2   2   0   2   2   2   0   2   2   2   2   2   2   2   2   0   2   2   2   0   0   2   0   2   0   2   2   0   0   0   2   0   0   2   0   2   2   2   0   0   0   0   2   0   2   0   0   2   0   2   0   0   2   2   0   0   2   0   0   0   0   2   2   2   2   0   2   0   2   2   2   0   0   0   0   0   2   2   2   2   0   2   2   2   2   0   2   0   0   2   2   0   0   2   0   0   0   2   0   2   2   2   0   0   0   0   0   2   0   2   0   0
 MK-3-16                0   0   2   2   0   2   2   2   2   0   2   0   0   2   0   2   0   0   2   0   0   0   0   0   0   0   0   2   0   2   2   0   0   2   2   0   2   2   2   0   0   0   2   0   2   0   2   2   2   2   2   2   0   0   2   2   0   2   2   2   2   2   0   0   2   2   0   0   0   0   0   0   0   0   0   2   2   0   2   2   2   0   0   2   0   0   2   0   2   2   0   2   2   2   0   2   2   2   2   2   0   2   2   0   2   2   2   0   0   2   0   2   0   0   2   0   0   0   2   0   0   2   0   2   2   2   0   0   0   0   2   0   2   0   0   2   0   2   0   0   0   2   0   0   2   0   0   0   0   2   2   2   2   0   2   0   2   2   2   0   0   0   0   0   2   2   0   2   0   2   0   2   0   0   2   2   0   2   2   0   0   2   0   0   0   2   0   2   2   2   0   0   0   0   0   2   0   2   0   0
 MK-4-1                 2   0   0   0   0   0   2   2   0   0   2   2   0   2   2   2   0   0   2   0   0   0   0   2   0   0   0   0   0   2   2   0   0   2   0   2   0   2   0   2   0   2   0   0   0   2   0   0   0   0   2   2   2   2   2   2   2   0   2   0   2   2   2   2   0   2   2   2   2   0   0   0   0   0   0   2   0   0   2   0   0   0   2   2   2   0   2   0   2   2   2   0   2   0   0   2   0   0   2   0   2   0   2   2   2   2   0   0   0   2   2   2   2   0   2   0   2   0   0   2   0   0   0   2   0   0   2   2   0   2   0   2   0   0   0   0   2   2   2   0   2   2   0   0   2   0   0   0   0   2   2   0   2   0   0   0   0   2   0   0   0   2   0   2   0   2   2   2   2   2   0   0   2   2   2   2   0   0   0   0   0   0   0   0   2   0   0   2   0   0   2   0   2   0   0   2   0   2   2   2
 MK-4-2                 2   0   0   0   0   2   2   0   0   0   2   2   0   2   0   2   0   0   2   0   0   0   0   2   0   0   0   2   2   0   2   0   0   2   0   2   0   0   0   2   2   2   0   0   0   2   0   0   0   2   2   2   2   2   2   2   2   0   2   0   0   2   2   2   0   2   2   2   2   0   0   0   0   0   0   2   2   0   2   0   0   0   2   0   2   0   2   0   0   2   2   0   2   0   0   2   0   2   2   0   2   0   2   2   2   2   0   0   0   2   2   2   2   0   2   0   2   0   0   0   0   0   0   2   0   0   2   2   0   2   0   2   0   0   0   0   2   2   2   0   2   2   0   0   2   0   0   0   0   2   2   0   2   0   0   0   0   2   0   0   0   2   0   2   0   2   0   2   2   2   0   0   2   2   2   0   0   0   0   0   0   0   0   2   0   0   2   2   0   0   2   0   2   0   0   2   0   2   2   2
 MK-4-3                 2   0   2   2   0   2   2   0   2   0   2   0   0   2   2   2   0   0   2   0   0   0   2   2   0   0   0   0   2   0   2   0   0   2   0   2   0   0   0   2   2   2   0   0   0   2   0   0   2   2   0   2   2   2   2   2   2   0   2   0   0   2   2   2   0   0   2   2   2   0   0   0   0   0   0   2   0   0   2   0   0   0   2   2   2   2   2   0   0   2   0   0   2   0   0   2   2   0   2   0   2   0   2   2   2   2   0   0   0   2   2   2   2   0   2   0   2   0   2   0   0   0   2   2   0   0   2   2   0   2   0   2   2   0   0   0   2   2   2   0   2   2   2   0   2   0   0   0   2   2   2   0   2   0   0   0   0   2   2   0   0   2   0   2   0   0   0   2   2   2   0   0   2   2   2   0   0   0   0   0   0   0   0   2   2   0   2   0   0   0   2   0   2   0   0   2   0   2   2   0
 MK-4-4                 2   0   2   2   0   2   2   0   2   0   2   0   0   2   2   2   0   0   2   0   0   0   0   2   2   0   0   0   2   0   2   0   0   2   0   2   0   2   0   2   2   0   0   0   0   2   0   0   2   2   0   0   2   2   2   2   2   2   0   0   0   2   2   2   0   0   2   2   2   0   0   0   2   0   0   2   0   0   2   0   0   0   2   2   2   2   2   0   0   2   0   0   2   2   0   2   2   0   2   0   0   0   2   0   2   2   0   0   0   2   2   2   2   0   2   0   2   0   2   0   0   0   2   2   0   2   2   2   0   2   0   2   2   0   0   0   2   2   2   0   2   2   2   0   2   0   0   0   2   2   2   0   2   2   0   0   0   2   2   0   0   2   0   2   0   0   0   2   2   2   2   0   2   2   2   0   0   0   0   0   0   0   0   0   2   0   2   0   0   0   2   0   2   0   0   2   0   2   2   0
 MK-4-5                 2   0   2   2   0   2   2   0   0   0   2   0   0   2   2   2   0   0   2   0   0   0   2   0   2   0   0   0   2   0   2   0   0   2   0   2   0   2   0   2   2   0   0   2   0   2   0   0   2   2   0   0   2   2   0   0   2   2   0   0   0   2   2   2   2   0   2   2   2   0   0   0   2   0   0   2   0   0   2   0   0   2   2   2   2   2   2   0   0   2   0   0   0   2   0   2   2   0   2   0   0   0   2   0   2   2   0   0   0   2   2   0   2   0   2   0   2   0   2   2   0   0   0   2   2   2   2   0   0   2   0   2   2   0   0   0   2   2   2   0   2   2   2   0   2   0   0   0   2   2   0   0   2   2   0   0   0   0   2   0   0   2   0   2   0   0   0   2   0   2   2   0   2   2   2   0   0   0   0   0   0   0   0   0   2   0   0   2   0   0   2   0   2   0   0   2   0   2   2   2
 MK-4-6                 2   0   2   2   0   2   2   0   0   0   2   0   0   2   2   2   0   0   2   0   0   0   2   0   2   0   0   2   2   0   2   0   0   2   0   2   0   2   0   2   2   0   0   2   0   2   0   0   2   2   2   0   2   2   0   0   0   2   0   0   0   2   2   2   2   0   2   2   2   0   0   0   2   0   0   2   2   0   0   0   0   0   2   2   2   0   2   0   0   2   0   0   2   2   0   2   2   0   2   2   2   0   2   0   2   2   0   0   0   2   2   2   2   0   2   0   2   0   2   2   0   0   2   2   2   2   0   0   0   2   0   2   2   0   0   0   2   2   2   0   2   2   2   0   2   0   0   0   2   2   0   0   2   2   0   0   0   0   2   0   0   2   2   2   0   0   0   2   0   2   2   0   2   2   0   0   0   0   0   0   0   2   0   0   2   0   0   0   0   0   2   0   2   0   0   2   2   0   2   2
 MK-4-7                 2   0   2   2   0   2   2   0   0   0   2   0   0   2   2   2   0   0   2   0   0   0   2   2   2   2   0   2   2   0   2   0   0   2   0   2   2   2   0   2   2   0   0   2   0   2   2   0   2   2   2   2   2   2   0   0   0   2   0   0   0   2   0   2   2   0   2   2   2   0   0   0   0   0   0   0   2   0   0   0   0   0   2   2   2   0   2   0   0   2   0   0   2   0   0   2   2   0   0   2   2   0   2   0   0   2   0   0   0   2   2   2   2   0   2   0   2   0   2   2   0   0   2   2   2   2   0   0   0   2   0   0   2   2   0   0   2   2   0   0   2   2   2   0   2   0   0   2   2   0   0   0   2   2   0   0   0   0   2   2   0   2   2   0   2   0   0   2   0   2   2   0   0   2   0   0   0   0   0   0   0   2   0   0   2   0   0   0   0   2   2   0   0   0   0   2   2   0   2   2
 MK-4-8                 2   0   2   0   0   2   2   0   2   0   2   0   0   2   0   2   0   0   2   0   0   0   2   2   2   0   0   2   2   0   2   0   0   2   0   0   2   2   0   2   2   2   0   2   0   2   2   0   2   0   0   2   2   2   0   0   0   2   0   0   0   2   0   2   2   0   2   2   2   2   0   0   0   0   0   0   2   0   0   0   0   0   2   2   2   0   2   0   0   2   0   0   2   0   2   2   0   0   0   0   0   0   2   2   0   2   0   0   0   2   2   0   2   0   2   0   2   0   2   2   0   0   2   2   2   2   0   0   2   2   0   0   2   2   0   0   2   0   0   0   2   2   2   0   2   0   0   2   2   0   0   0   2   2   0   0   0   0   2   2   0   2   2   0   0   2   0   2   0   2   0   0   0   2   0   0   0   0   0   0   0   2   0   0   0   0   0   0   0   2   0   2   0   0   2   2   2   0   2   2
 MK-4-9                 2   0   2   0   0   2   2   0   2   0   2   0   0   2   0   2   0   0   2   0   2   0   2   0   0   0   0   2   2   0   2   2   0   2   0   0   2   2   0   2   2   2   0   0   0   2   2   0   2   0   2   2   2   2   0   0   0   2   0   0   2   2   0   0   2   0   2   2   2   2   0   0   0   0   0   0   2   0   2   2   0   0   2   2   2   0   2   0   0   2   0   0   2   0   2   2   0   0   0   0   0   0   2   2   0   2   0   2   0   2   2   0   2   0   2   0   0   0   2   2   0   0   2   2   2   2   0   0   2   0   2   0   2   2   0   2   2   0   0   0   2   2   2   0   2   0   2   2   2   0   0   0   2   2   0   0   0   2   2   2   0   2   0   0   0   2   0   2   0   2   0   0   0   2   0   0   0   0   0   0   0   2   0   0   0   0   0   0   2   2   0   0   0   0   0   2   2   0   2   2
 MK-4-10                2   0   2   0   0   2   2   0   2   0   2   0   0   2   2   2   0   2   2   0   0   0   2   0   0   0   0   0   2   0   2   2   0   2   0   0   2   2   2   2   2   2   0   0   2   2   2   0   2   0   2   2   2   2   0   2   0   0   0   0   2   2   0   0   2   2   2   2   2   2   0   0   2   0   0   0   2   0   2   2   0   0   2   2   2   0   2   0   0   2   0   0   2   0   2   2   0   0   0   0   0   2   2   2   0   2   0   2   0   2   2   0   2   0   2   0   0   0   2   2   0   0   2   2   2   2   2   0   2   0   0   0   2   2   0   2   2   0   2   0   2   2   2   0   2   0   2   2   2   0   0   0   2   2   0   0   0   2   0   2   0   2   0   0   0   2   0   2   0   2   0   0   0   2   0   2   0   0   0   0   0   2   0   0   0   0   0   0   0   2   0   0   0   0   0   2   2   0   2   2
 MK-4-11                2   0   2   0   2   2   2   0   0   0   2   0   0   0   2   2   0   2   2   0   0   0   2   0   0   0   2   0   2   0   2   2   0   2   0   0   2   2   2   2   2   2   0   0   2   2   2   0   2   0   2   2   2   2   0   2   0   0   2   0   2   2   0   0   2   2   2   2   2   2   0   0   2   0   0   0   2   0   2   2   0   0   2   0   0   0   2   0   0   2   0   0   2   0   2   2   0   0   0   0   0   2   2   2   0   2   0   0   2   0   2   0   2   2   2   0   0   0   2   2   0   0   2   2   2   2   0   0   2   0   0   2   2   2   0   2   2   0   2   0   0   2   2   0   0   0   2   2   2   0   0   0   2   2   0   0   0   0   0   2   0   2   0   0   0   2   0   2   0   2   0   0   0   2   0   0   0   0   2   0   0   2   2   0   0   0   0   0   0   2   0   0   2   0   0   2   2   0   2   2
 MK-4-12                2   2   2   0   2   2   2   0   0   0   2   0   0   0   2   2   0   2   2   0   0   0   2   0   0   0   2   0   2   0   2   2   0   2   0   0   2   2   2   2   0   2   0   0   2   2   2   0   2   2   2   2   2   2   0   2   2   0   2   0   2   2   0   2   2   2   2   2   2   2   2   2   2   0   0   0   2   2   2   2   0   0   2   0   0   0   2   2   0   2   2   0   2   0   0   0   0   0   0   2   0   2   2   2   0   2   0   0   2   0   2   0   2   2   0   0   0   0   2   2   0   0   2   2   2   2   0   0   2   0   2   2   2   2   0   2   2   0   2   2   0   2   0   0   0   0   2   2   2   0   2   0   2   2   0   0   0   0   0   2   0   2   0   0   0   0   0   2   0   2   0   0   0   2   0   0   0   0   2   2   0   2   2   0   0   0   0   0   0   2   0   0   2   0   0   2   0   0   0   2
 MK-4-13                2   2   2   0   0   2   2   0   0   0   2   0   2   0   2   2   0   2   2   0   0   0   0   0   0   0   2   0   2   0   2   2   0   2   0   0   2   2   2   0   0   2   0   0   2   2   0   0   2   2   2   2   2   2   0   2   2   0   2   2   2   2   0   2   0   2   2   0   0   2   2   2   2   0   0   0   2   2   2   2   0   0   0   2   0   0   2   2   0   0   2   0   2   0   0   0   0   0   0   2   0   2   2   2   0   2   0   0   2   0   2   0   2   2   0   0   0   0   2   2   2   0   2   2   2   2   0   0   2   0   0   0   2   2   0   2   2   0   2   2   0   2   0   0   0   0   2   2   2   0   2   0   2   2   0   0   2   0   0   2   0   2   0   0   0   0   0   2   0   2   0   0   0   0   0   0   0   0   2   2   0   2   2   2   0   0   0   0   0   2   2   0   2   0   0   0   0   2   0   2
 MK-4-14                2   2   2   0   0   2   0   0   0   0   2   2   2   0   2   2   0   0   2   0   0   0   2   0   0   0   2   0   2   0   2   2   0   2   0   0   2   2   2   0   0   2   0   0   2   2   0   0   2   2   2   2   2   2   0   2   2   0   2   0   2   2   0   2   0   2   2   0   0   2   2   2   2   0   0   2   2   2   2   2   0   0   0   2   0   0   2   2   0   0   2   0   2   0   0   0   0   0   0   2   0   2   2   2   2   2   0   2   0   0   2   0   0   0   0   0   0   2   2   2   2   0   2   2   2   2   0   0   2   2   0   0   2   0   0   2   2   0   2   2   0   2   2   0   0   0   2   2   2   0   0   0   2   2   0   0   2   0   0   0   0   2   0   0   0   0   2   2   0   2   0   0   2   0   0   0   0   0   2   2   0   2   2   2   0   0   2   0   0   2   2   0   2   0   0   0   0   2   0   2
 MK-4-15                2   2   2   0   2   2   0   0   0   0   2   0   2   2   2   2   0   0   2   0   0   0   2   0   0   0   2   0   2   2   2   2   0   2   0   0   0   2   2   0   0   2   0   0   0   0   0   0   2   2   2   2   2   2   0   2   2   0   2   0   2   2   0   2   2   2   2   0   0   2   2   2   2   0   0   2   2   2   0   2   0   2   0   2   0   0   2   2   0   0   2   0   2   0   0   0   0   0   0   2   0   2   2   2   0   2   0   0   0   0   2   0   2   0   2   0   0   2   2   2   2   0   2   2   2   2   0   0   2   2   0   0   2   0   0   0   2   0   2   2   0   2   2   0   0   0   2   2   2   0   0   0   2   2   0   0   2   0   0   0   0   0   0   0   0   0   0   2   0   2   0   0   0   0   0   0   0   0   2   2   2   2   2   2   0   2   0   0   0   2   2   0   2   0   0   0   0   2   0   0
 MK-4-16                2   2   2   0   2   2   0   0   0   0   2   0   2   2   2   2   0   0   2   0   0   0   2   0   0   0   2   0   2   2   2   0   0   2   0   2   0   2   2   0   0   2   0   0   0   0   0   2   2   2   2   2   2   2   2   2   2   0   2   0   2   2   0   2   2   2   2   0   0   2   0   2   2   0   0   2   0   2   0   2   0   2   2   2   0   0   2   2   2   0   2   0   2   0   0   0   0   0   0   2   0   2   2   2   0   2   0   0   0   0   2   0   2   0   2   0   2   2   2   2   2   0   2   2   2   2   0   0   2   2   0   0   0   0   0   0   2   0   2   2   0   2   2   0   0   0   2   2   2   0   0   0   2   2   0   0   2   0   0   0   0   0   0   0   0   0   2   2   0   2   0   0   0   0   0   0   0   0   2   2   2   2   2   2   0   2   0   0   0   2   2   0   2   0   0   0   0   2   0   0
 MK-5-1                 0   0   0   0   0   2   2   0   0   0   0   2   0   2   2   2   2   0   2   0   2   2   0   2   2   2   2   0   2   0   0   2   2   0   2   2   0   2   2   2   0   2   0   2   2   2   0   0   0   0   0   0   0   2   2   2   2   0   2   0   0   0   0   0   2   0   0   2   2   2   0   2   0   0   2   2   0   0   0   0   0   0   2   2   0   0   2   2   0   2   0   0   0   0   0   2   0   2   0   0   2   2   0   0   0   0   0   2   2   0   0   0   2   0   2   2   0   0   0   2   0   2   0   0   0   0   2   2   0   2   0   2   0   0   2   2   0   0   2   0   2   2   2   2   2   0   2   2   2   2   0   2   0   2   0   0   2   0   0   2   0   0   0   0   2   2   0   0   0   2   2   0   0   0   2   2   0   2   2   0   2   0   2   2   2   2   0   2   0   2   0   2   0   0   0   0   0   0   2   0
 MK-5-2                 0   0   0   0   2   2   2   0   0   2   0   2   0   2   2   2   2   0   2   0   2   2   0   2   2   0   2   0   2   0   0   2   2   0   2   2   0   2   2   2   0   2   2   2   2   2   0   0   0   0   0   0   0   2   2   2   2   0   2   0   0   0   0   0   2   0   0   2   2   2   0   2   0   0   2   2   0   0   0   0   0   0   2   2   0   2   2   2   0   2   0   0   0   0   0   2   0   2   0   0   2   2   0   0   0   0   0   2   2   0   0   0   2   0   0   2   0   0   0   2   0   2   0   0   0   0   2   0   0   2   0   2   2   0   2   2   0   2   2   0   2   2   2   2   2   0   2   2   2   2   0   2   0   2   0   0   2   0   0   2   0   0   0   0   2   2   0   0   2   0   2   0   0   2   2   2   0   2   2   0   2   2   2   2   2   2   0   2   0   2   0   2   0   0   0   0   0   0   2   0
 MK-5-3                 0   0   0   0   2   0   2   0   0   2   0   2   0   0   0   2   2   0   2   0   2   2   0   0   0   0   2   2   2   0   0   2   2   0   2   2   0   2   2   0   0   2   2   2   2   2   0   0   0   0   0   0   0   2   2   2   2   0   2   0   0   0   0   2   2   0   0   2   2   2   0   2   2   0   2   0   0   0   0   0   0   0   2   2   0   2   2   2   0   2   0   0   0   0   0   2   0   2   0   0   2   2   0   0   0   0   0   2   2   0   0   0   2   0   0   2   0   0   0   0   0   2   0   0   0   0   2   0   0   2   0   2   2   0   2   2   0   2   2   0   2   2   2   2   0   0   2   2   2   2   0   2   0   2   0   0   2   0   0   0   0   0   0   0   2   2   0   0   2   0   2   0   0   2   0   2   0   2   2   0   2   2   2   0   2   2   0   2   0   2   0   2   0   0   0   0   0   0   2   0
 MK-5-4                 0   2   0   0   2   0   2   2   0   2   0   2   0   0   2   2   2   0   2   0   2   2   0   0   0   0   2   2   2   0   0   2   2   0   2   2   0   0   2   0   2   2   2   2   2   2   2   0   0   0   0   0   0   2   2   2   2   0   2   0   0   0   2   2   2   0   0   2   2   2   0   2   2   0   2   0   0   0   0   0   0   0   2   0   0   2   2   2   0   2   0   0   0   2   0   0   0   2   2   0   2   2   0   2   0   0   0   2   2   0   0   0   2   0   0   2   0   0   0   0   0   2   0   2   0   0   2   0   0   2   0   2   2   0   2   2   0   2   2   0   2   2   2   2   0   0   2   2   2   2   0   2   0   2   0   0   2   0   0   0   0   0   2   2   2   2   0   0   2   0   2   0   0   2   0   2   0   2   0   0   2   2   2   0   2   2   0   2   0   2   0   2   0   0   0   0   0   0   2   0
 MK-5-5                 0   2   0   0   2   0   2   2   0   0   0   2   0   0   2   2   2   0   0   0   2   2   0   0   0   0   2   2   2   0   2   2   2   0   2   2   0   0   2   0   2   2   2   2   2   2   2   0   2   0   0   0   0   2   2   2   2   0   2   0   2   2   2   0   2   0   0   0   2   2   0   2   2   0   2   0   0   2   0   2   0   2   2   0   0   2   2   2   0   2   0   0   0   2   0   0   0   2   2   0   2   2   0   2   0   0   0   2   2   0   0   0   2   0   2   0   0   0   2   2   0   2   0   2   0   0   2   0   0   2   0   0   2   0   2   2   0   2   2   2   2   2   2   2   0   0   0   2   2   2   0   2   0   0   0   0   2   0   0   2   2   0   2   2   0   2   0   0   0   2   2   0   0   0   2   2   0   2   0   0   2   0   2   0   2   2   0   2   0   2   0   2   0   0   0   0   0   0   2   2
 MK-5-6                 0   2   2   0   2   0   2   2   0   0   0   2   0   0   2   2   2   0   0   0   2   0   0   0   0   0   2   0   2   0   2   2   2   0   2   2   0   0   2   0   2   2   2   2   2   2   2   2   2   0   0   0   0   2   2   2   2   0   2   0   0   2   2   0   2   0   0   0   2   2   0   2   2   2   2   0   0   2   0   2   0   2   2   0   0   2   2   2   0   2   2   2   0   2   0   0   0   2   2   0   2   2   0   2   0   0   0   2   2   2   0   0   2   0   2   0   0   0   2   2   0   0   0   2   0   0   2   0   0   2   0   0   2   0   2   2   0   2   2   2   2   2   2   2   0   0   0   2   2   2   0   2   2   0   0   0   2   0   0   2   2   0   2   2   0   2   0   0   0   2   2   0   0   0   2   2   0   2   0   0   2   0   2   0   2   0   2   2   0   2   0   2   0   0   0   0   0   0   2   2
 MK-5-7                 0   0   2   0   2   0   2   2   0   0   2   2   0   0   2   2   2   0   0   0   0   0   0   0   0   0   2   0   2   0   2   2   2   2   2   0   2   0   2   0   2   2   2   2   2   2   2   2   2   0   0   0   0   2   2   2   2   0   2   0   0   2   2   0   2   0   0   0   2   2   0   2   0   2   2   0   0   2   2   2   0   2   2   0   0   2   2   2   0   2   2   0   0   2   0   0   0   2   2   0   2   2   0   2   0   0   0   2   2   2   0   0   2   0   2   0   0   0   2   0   0   0   2   2   0   0   2   2   0   2   0   2   2   0   2   2   0   2   2   2   2   2   2   2   0   0   0   2   2   0   0   2   2   0   0   0   2   0   0   2   2   0   2   2   0   2   0   0   0   2   0   0   0   0   2   2   0   2   0   0   2   0   2   0   2   0   0   2   0   2   0   2   0   0   0   2   0   0   0   2
 MK-5-8                 0   0   2   0   2   0   2   2   0   0   2   2   0   0   2   2   0   0   0   0   0   0   0   2   0   0   2   0   2   0   2   2   2   2   2   0   2   0   2   0   2   2   0   0   2   2   0   2   2   0   0   0   0   2   2   0   2   0   2   0   2   2   2   0   2   0   0   0   2   2   0   2   0   0   2   0   0   2   2   2   2   2   2   2   0   2   2   2   0   2   2   0   0   2   0   0   2   2   2   0   0   2   0   2   0   0   0   2   2   2   0   0   2   0   2   0   0   0   2   2   0   2   2   2   0   0   2   2   0   0   0   2   2   2   2   2   0   0   2   2   2   2   2   2   0   0   0   2   2   0   0   2   2   0   0   0   0   0   0   2   2   0   2   2   0   2   0   0   0   2   0   0   2   0   2   2   0   2   0   0   2   0   2   2   2   0   0   2   0   2   0   2   0   0   0   2   0   0   0   2
 MK-5-9                 0   0   2   0   2   0   2   2   2   0   2   2   0   0   2   2   0   0   0   0   0   0   0   2   0   0   2   0   0   0   2   2   2   2   0   0   2   0   2   0   2   2   0   0   2   2   0   2   2   0   0   0   2   2   2   0   2   0   2   0   2   2   2   0   2   0   0   0   2   2   0   2   2   0   2   0   0   0   2   2   0   2   2   2   0   2   2   2   0   2   2   0   0   2   0   0   2   2   2   0   0   2   0   2   2   0   0   2   2   2   0   0   2   0   2   0   0   0   2   2   0   2   2   2   2   0   2   2   0   0   0   0   2   0   2   2   0   0   2   2   2   2   2   2   0   0   0   2   2   0   0   2   2   0   0   0   0   0   2   2   2   0   2   2   0   2   0   0   0   2   0   0   2   0   2   2   0   2   0   0   2   0   2   2   2   0   0   2   0   2   2   2   0   0   0   2   0   0   0   2
 MK-5-10                0   2   2   2   2   0   2   2   2   0   2   2   0   0   0   2   2   0   2   0   0   0   0   2   0   0   2   0   0   0   2   2   2   2   2   0   2   0   2   0   2   2   0   0   2   2   0   2   2   0   0   0   2   2   2   0   2   0   2   0   2   2   2   0   2   0   0   0   2   2   0   2   2   0   2   2   0   0   2   2   0   2   2   2   2   2   2   2   0   2   2   0   0   2   0   0   2   2   2   0   0   2   0   2   2   0   0   2   2   2   0   0   2   0   2   0   0   0   2   2   0   2   2   2   2   0   2   2   0   0   0   0   2   0   2   0   0   0   2   2   2   2   2   2   0   0   0   2   2   0   0   2   2   0   0   0   2   0   2   2   2   0   2   2   0   2   0   0   0   2   0   0   2   0   0   2   0   2   0   0   2   0   2   2   2   0   0   0   0   2   2   2   0   0   2   2   0   0   0   2
 MK-5-11                0   2   2   2   2   2   2   2   2   0   2   2   0   0   0   2   2   0   2   2   0   0   0   2   0   0   0   0   0   2   0   2   2   2   2   0   2   0   2   2   2   2   0   0   2   2   0   2   2   0   0   2   2   2   2   0   2   0   2   0   2   2   2   0   2   0   0   0   2   2   0   2   2   0   2   2   0   0   2   2   0   0   2   2   2   0   2   2   2   2   2   0   0   2   0   0   2   2   2   0   0   2   0   2   2   0   0   2   2   0   0   2   2   0   2   0   0   0   2   0   0   2   0   2   2   0   2   2   0   2   0   0   2   0   2   0   0   0   2   2   2   0   2   2   0   0   0   0   2   0   0   2   0   0   0   0   2   0   2   2   2   0   2   2   0   2   0   0   0   2   0   0   2   0   0   2   0   2   0   0   2   0   2   0   2   0   0   0   0   2   2   0   0   0   2   2   0   0   0   2
 MK-5-12                0   2   2   2   2   2   2   0   2   0   2   2   0   0   0   2   2   0   2   2   0   0   0   2   0   0   0   2   2   2   0   2   2   2   0   0   2   0   2   2   2   2   0   0   2   2   0   2   2   0   0   2   2   2   2   0   2   2   2   0   2   2   2   0   2   0   0   0   2   2   2   2   2   2   2   2   0   0   2   2   0   0   2   2   2   0   2   2   2   2   2   0   2   2   0   0   2   2   2   0   0   2   0   2   2   2   0   2   2   2   0   2   2   0   2   0   0   0   2   0   0   2   0   2   2   0   2   2   0   2   0   0   2   0   2   0   0   0   2   2   2   0   2   2   0   0   0   0   2   0   0   2   0   0   0   0   2   0   2   2   2   0   2   0   0   2   0   2   0   2   0   0   2   0   0   0   0   2   0   0   2   0   2   0   2   0   0   0   0   2   2   0   0   0   2   2   0   0   0   2
 MK-5-13                0   2   2   2   0   2   2   0   2   0   2   2   2   0   0   2   2   2   2   0   0   0   0   2   0   0   0   2   2   2   2   2   2   2   0   0   2   0   2   2   2   2   0   0   2   2   0   2   2   0   0   2   2   2   2   0   2   2   2   0   2   2   2   0   2   0   0   0   2   2   2   2   2   2   2   2   0   0   2   0   0   0   2   2   2   0   2   2   2   2   2   0   2   2   0   0   2   2   2   0   0   2   0   2   2   2   0   2   2   2   0   2   2   0   2   0   0   0   2   0   0   2   0   2   2   0   2   2   2   2   0   0   2   0   2   0   0   0   2   2   2   0   0   2   2   0   0   2   2   0   0   2   0   0   0   0   2   0   2   2   2   0   2   0   0   2   0   2   0   2   0   0   2   0   0   0   0   2   0   0   0   0   2   0   2   2   0   2   0   2   2   0   0   0   2   2   0   0   0   2
 MK-5-14                0   0   2   2   0   2   2   0   2   0   2   2   2   0   0   0   2   2   2   0   0   0   0   2   0   0   0   2   2   0   2   0   2   2   0   0   2   0   2   0   2   2   0   0   2   2   0   2   2   0   2   2   2   2   2   2   0   0   2   0   2   2   2   0   2   0   0   0   2   2   2   2   2   2   0   2   0   0   2   0   0   2   2   2   0   0   2   2   2   2   2   0   2   2   0   0   2   0   2   0   0   0   0   2   2   2   0   2   2   2   0   2   2   0   2   0   0   0   2   0   0   0   0   2   0   0   2   2   0   2   0   0   0   0   2   0   0   0   2   2   2   0   0   2   2   0   0   2   0   0   0   2   0   0   2   0   2   0   2   2   2   2   0   0   0   2   2   0   0   2   0   2   2   0   0   0   2   2   0   0   0   0   2   0   2   2   0   2   0   2   2   2   0   0   2   2   0   2   0   2
 MK-5-15                0   0   2   2   0   2   2   0   2   2   2   2   2   0   0   2   2   2   2   0   0   0   0   2   2   0   0   2   2   0   2   0   2   2   2   0   2   0   2   0   2   2   0   2   2   2   0   0   2   0   2   2   2   2   2   0   0   0   2   0   2   2   2   2   2   0   0   0   2   2   2   2   2   2   0   2   0   0   2   0   0   2   2   2   0   0   2   2   2   2   2   0   2   2   0   0   2   0   2   0   0   0   2   2   0   2   0   2   2   2   0   2   2   0   2   0   0   2   2   0   2   0   0   2   0   0   2   2   2   2   0   0   0   0   2   0   0   0   2   0   2   0   0   2   2   0   0   2   0   0   2   2   0   0   2   0   2   0   2   2   2   2   0   0   0   2   2   0   0   2   0   2   2   0   0   0   2   2   0   0   0   2   2   0   2   2   0   2   0   2   2   2   0   0   2   2   0   2   0   2
 MK-5-16                0   0   2   2   0   2   2   0   2   2   2   2   2   2   0   2   2   2   2   0   0   2   0   2   2   0   0   2   2   0   2   0   2   2   2   0   2   0   2   0   2   2   0   2   2   2   0   0   2   0   2   2   2   2   0   0   0   0   2   0   2   2   2   2   2   0   0   0   2   2   2   2   0   2   0   2   0   2   2   0   0   2   2   2   0   0   2   2   2   2   2   0   2   2   0   0   2   0   2   0   0   0   2   2   0   2   0   2   2   2   0   2   2   0   2   0   0   2   0   0   2   2   0   2   0   0   2   2   2   2   0   0   0   0   2   0   0   0   2   0   2   0   0   2   2   0   0   2   0   0   2   2   0   0   2   0   2   0   2   2   2   2   0   0   0   2   2   0   0   2   0   2   2   0   0   0   2   2   0   0   0   2   2   0   2   2   0   2   2   2   2   2   0   2   2   2   0   0   0   0
 MK-6-1                 0   2   2   2   0   0   0   2   2   0   2   0   0   0   2   0   0   2   0   0   2   0   2   0   0   2   2   2   2   2   0   2   0   2   0   2   2   2   2   0   2   0   0   0   2   0   0   2   2   2   0   0   2   0   0   0   2   2   2   0   0   0   0   2   0   2   0   0   2   2   2   2   0   2   2   2   2   2   2   0   0   0   2   0   2   2   0   2   0   0   2   0   0   2   2   2   2   0   0   2   2   0   2   0   2   0   0   2   2   2   2   0   2   2   2   2   0   2   2   2   0   0   2   2   2   0   2   0   0   0   0   2   0   2   0   0   0   2   2   0   0   0   2   2   0   0   0   0   2   2   2   2   0   2   0   2   2   0   0   0   2   2   0   2   0   2   0   0   0   2   2   0   0   0   0   2   0   2   2   2   0   0   0   0   0   2   2   2   0   2   0   2   0   0   2   2   2   2   2   2
 MK-6-2                 0   2   2   2   0   0   0   2   2   0   2   0   0   0   2   0   0   2   2   0   0   0   2   0   0   2   2   2   2   0   0   2   0   0   0   2   2   2   2   0   2   0   0   0   2   0   0   2   2   2   0   0   2   0   0   2   2   2   2   0   0   0   0   2   0   2   0   0   0   0   2   2   0   2   0   2   2   2   2   0   0   0   2   0   2   2   0   2   0   0   2   0   0   2   2   2   2   0   0   2   2   0   2   0   2   0   0   2   2   2   2   0   2   2   2   2   0   2   2   2   0   0   2   2   2   0   2   0   0   2   0   2   0   2   0   2   0   0   2   0   0   0   2   2   0   0   0   0   2   2   2   2   0   2   0   0   2   0   0   0   0   2   2   2   0   2   2   0   0   2   2   0   0   0   0   2   0   2   0   2   0   0   0   0   0   0   2   2   0   2   0   2   0   0   2   2   0   2   2   2
 MK-6-3                 0   2   2   2   2   0   0   2   2   0   2   0   0   0   2   2   2   2   2   0   0   0   2   0   0   2   2   2   0   0   0   2   0   0   2   2   2   2   2   0   2   0   0   0   2   0   0   2   2   2   0   0   2   0   0   2   2   2   2   0   0   0   2   2   0   2   0   0   0   0   0   2   0   2   0   0   2   2   2   0   0   0   2   0   2   2   0   2   0   0   2   0   0   2   2   0   2   0   0   0   0   0   2   0   2   0   0   0   0   2   2   0   2   2   2   2   0   2   0   2   0   0   2   2   2   0   2   2   0   2   0   2   0   2   0   2   0   0   2   0   0   0   2   2   0   0   2   0   2   2   2   2   0   2   0   0   2   0   0   0   2   2   0   2   0   0   2   0   0   2   2   0   0   0   0   2   0   2   0   2   0   0   0   2   0   0   2   2   0   0   0   2   0   0   2   2   0   2   2   2
 MK-6-4                 0   2   2   2   2   0   0   2   2   0   2   0   2   0   2   0   2   2   0   0   2   0   2   0   0   0   2   2   0   0   0   2   0   0   2   2   2   2   2   0   2   0   0   2   2   0   0   2   2   2   0   0   2   0   0   2   2   2   2   0   0   0   2   2   0   2   0   0   0   0   0   2   0   2   0   0   2   2   2   0   0   0   2   0   2   2   0   0   0   0   2   0   0   2   2   0   2   0   0   0   2   0   2   0   2   0   0   0   2   2   2   0   2   2   2   2   0   0   0   2   0   0   2   2   2   0   2   2   0   2   0   2   0   2   0   2   0   2   2   0   0   0   2   2   2   0   2   2   2   2   2   2   0   0   0   0   2   0   0   0   2   2   0   2   2   0   2   0   0   2   0   0   0   0   0   2   0   2   2   2   0   2   0   2   0   0   2   2   0   2   0   2   0   0   0   2   2   2   2   2
 MK-6-5                 0   2   2   2   2   0   2   2   2   0   0   0   2   0   2   0   2   2   0   0   0   0   2   0   0   0   2   2   0   0   2   2   0   0   2   2   2   2   0   0   2   0   0   2   2   0   0   2   2   2   0   0   2   2   0   2   2   2   2   0   0   0   2   2   2   2   0   0   0   0   0   2   0   2   0   0   2   2   2   0   0   0   2   0   2   2   0   0   0   0   2   0   0   2   2   0   0   0   0   0   2   0   2   0   2   0   2   0   2   2   2   0   2   0   2   2   0   0   0   2   0   0   2   2   2   0   2   2   0   2   0   2   0   2   0   2   0   2   2   0   0   0   2   2   2   0   2   2   2   2   2   0   0   0   0   2   2   0   0   0   2   0   0   2   2   2   2   0   0   2   0   0   0   2   0   2   2   2   2   2   0   2   0   2   0   0   2   2   0   2   0   2   0   0   0   2   2   2   2   2
 MK-6-6                 0   2   2   2   0   0   2   2   2   0   0   0   2   0   0   0   0   2   0   0   0   0   0   0   0   0   2   2   0   0   2   2   0   0   2   2   2   2   0   0   2   0   0   2   2   0   0   2   2   2   0   0   0   2   0   2   2   2   2   0   0   0   0   2   2   2   0   0   2   0   0   2   0   0   0   0   0   2   2   0   0   0   2   0   2   2   2   0   0   0   2   0   0   2   2   0   0   0   0   0   2   0   2   0   2   0   2   0   2   2   2   0   2   0   2   2   0   0   0   0   0   0   2   2   2   0   0   2   0   2   0   0   0   2   0   2   2   2   0   0   0   0   2   2   2   0   2   2   2   2   2   0   0   0   0   2   2   0   0   0   2   0   0   2   2   2   2   0   0   2   0   0   0   2   0   0   2   0   2   2   2   2   0   2   2   0   2   2   0   2   2   2   2   0   0   2   2   2   2   2
 MK-6-7                 0   2   0   2   0   0   0   2   2   0   0   0   2   0   0   0   0   2   0   0   2   0   0   0   0   0   2   2   0   0   2   2   0   0   2   2   2   2   2   0   2   0   0   2   2   2   2   2   2   2   0   0   0   2   0   2   2   2   2   0   0   0   0   2   0   2   0   0   2   0   0   2   0   0   0   0   0   2   2   0   0   0   2   0   2   2   0   0   0   0   2   0   0   2   2   0   0   0   0   2   2   0   2   0   2   0   2   0   2   2   2   0   2   0   2   2   0   0   0   0   0   0   2   2   2   0   0   2   0   2   0   0   0   2   0   2   2   2   0   0   0   0   2   2   2   0   2   2   2   0   2   0   0   0   0   2   2   0   0   0   2   0   0   2   2   2   2   0   0   2   0   0   0   0   0   0   2   0   2   2   2   2   0   2   2   0   2   2   0   2   2   0   2   2   0   2   2   2   2   2
 MK-6-8                 0   2   0   0   0   0   0   2   2   0   0   0   2   0   0   0   0   2   0   0   2   0   0   0   0   0   2   2   0   0   2   2   0   0   2   2   0   0   2   2   0   2   0   0   2   2   2   2   2   2   0   0   0   2   0   2   2   2   2   0   0   0   0   2   0   2   0   0   2   0   0   2   0   0   0   0   0   2   2   0   2   0   2   0   2   2   0   0   0   0   2   0   0   2   2   2   0   0   0   2   2   0   2   0   2   0   2   0   2   2   0   0   2   0   2   2   0   0   0   0   0   0   2   2   2   0   0   2   0   2   0   2   0   2   0   2   2   2   0   0   0   0   2   2   2   0   2   2   2   0   2   0   0   0   0   2   2   0   0   0   2   0   0   2   2   2   2   0   0   2   0   2   0   0   0   0   2   0   2   2   2   2   0   0   2   0   2   2   0   2   2   0   2   2   0   0   2   0   2   2
 MK-6-9                 0   2   0   0   0   0   0   2   2   0   0   0   2   0   0   0   0   2   0   0   2   0   0   2   0   0   2   2   0   2   2   2   0   0   2   2   0   0   2   2   2   2   0   0   2   2   2   0   2   0   0   0   0   2   0   2   2   2   2   0   0   0   0   2   0   2   0   0   2   0   0   2   0   0   2   0   0   2   2   0   0   2   0   0   2   2   0   0   0   0   2   0   2   2   2   2   0   0   0   2   2   0   2   0   2   0   2   0   2   0   0   0   2   0   2   2   0   0   0   0   0   0   2   2   2   0   0   2   2   2   0   2   0   2   0   2   2   2   0   0   0   0   2   2   2   0   2   0   2   0   2   0   0   0   0   2   2   0   0   0   2   0   0   0   2   2   2   0   0   0   0   0   0   0   0   0   2   0   0   2   2   2   0   0   2   0   2   2   0   2   2   0   2   2   0   0   0   0   2   2
 MK-6-10                0   2   0   0   0   0   0   2   2   0   0   0   0   0   2   0   0   2   0   0   2   0   2   2   0   2   2   2   0   2   2   2   0   0   2   0   0   0   2   2   2   2   0   0   2   2   2   0   2   0   0   0   0   2   0   0   2   2   2   0   0   0   0   0   0   2   0   0   2   0   0   2   0   0   2   0   0   2   2   0   0   2   2   0   2   2   0   0   0   0   2   0   2   2   2   2   2   0   0   2   2   0   2   0   2   0   2   0   2   0   0   0   2   0   2   2   0   0   0   2   0   0   2   2   2   0   0   0   2   2   0   2   0   2   0   0   2   2   0   0   0   0   2   2   2   0   2   0   2   0   2   0   0   0   0   0   2   0   0   0   2   0   0   0   2   0   2   0   0   0   2   0   0   0   0   0   2   0   0   2   2   2   0   0   2   0   2   2   0   2   2   0   2   2   0   2   0   0   2   2
 MK-6-11                0   2   0   0   0   0   0   0   2   2   0   0   0   0   2   2   0   2   0   0   2   0   2   2   0   2   2   2   0   2   2   2   0   0   2   0   0   0   2   2   2   2   0   2   0   2   2   0   2   0   0   0   2   2   0   0   0   2   2   0   0   0   2   0   0   2   2   0   2   0   0   2   0   0   2   0   0   2   2   0   0   2   2   0   0   2   0   0   0   0   2   2   2   0   2   2   2   2   0   2   2   0   0   0   0   0   2   0   2   0   0   0   2   2   2   2   2   0   0   2   0   0   2   2   2   0   0   0   0   2   0   0   0   2   0   0   2   2   2   0   0   0   2   0   2   0   2   0   2   0   2   0   0   0   0   0   2   0   0   0   2   0   0   0   2   2   2   0   0   0   2   0   0   0   0   0   2   0   0   2   2   2   0   0   2   0   2   2   0   0   2   0   2   2   0   2   0   0   2   2
 MK-6-12                0   2   0   0   0   0   0   0   2   2   0   0   0   0   2   2   0   2   0   0   2   0   2   2   0   2   2   2   0   2   2   2   0   0   2   0   0   0   2   2   2   2   0   2   0   0   2   0   2   0   2   0   2   2   0   0   2   2   2   0   0   0   2   0   0   2   2   0   2   0   0   2   0   0   2   0   0   2   2   0   2   2   2   0   0   2   0   0   0   0   2   2   2   0   2   2   2   2   0   2   2   0   0   2   0   0   0   0   2   0   0   0   2   2   2   2   2   0   0   2   0   0   2   2   2   0   0   0   2   2   0   0   0   2   0   0   2   2   2   0   0   0   2   0   2   2   2   0   2   0   2   0   0   0   0   0   0   0   0   0   2   0   0   0   2   2   2   0   0   0   2   0   0   0   0   0   2   0   0   2   2   2   0   0   2   0   2   0   0   0   2   0   2   2   0   2   0   0   2   2
 MK-6-13                0   2   0   0   0   0   2   0   0   2   0   0   0   2   2   2   0   2   2   0   2   0   0   2   0   2   2   2   0   2   0   0   0   0   0   0   0   0   2   2   2   2   0   2   0   0   2   0   2   0   2   0   2   2   0   0   2   2   0   0   0   0   2   0   0   2   2   0   2   0   0   2   0   0   2   0   0   2   0   0   2   2   2   0   0   2   2   2   0   0   2   2   2   2   2   2   2   2   0   2   2   0   0   2   0   0   0   0   2   0   0   0   2   2   2   2   2   0   0   2   0   0   2   2   2   0   0   0   2   0   0   0   0   2   0   0   2   2   2   0   0   0   2   0   2   2   2   0   2   0   2   0   0   0   0   0   0   0   0   0   2   0   0   0   2   2   2   0   0   0   2   2   2   0   0   0   2   0   0   0   2   2   0   0   2   0   2   0   0   0   2   0   2   2   2   2   0   0   2   2
 MK-6-14                0   2   0   0   0   0   2   0   0   2   0   0   2   2   2   0   0   2   2   0   0   0   0   0   2   2   2   2   0   2   0   0   2   0   0   0   2   0   2   2   2   2   0   2   0   0   2   0   2   0   2   0   2   2   0   0   2   0   0   0   0   0   2   0   0   2   2   0   0   2   0   2   0   2   2   0   0   0   2   0   0   2   2   0   0   2   2   0   0   0   2   2   2   2   2   2   2   2   0   0   0   0   0   2   0   2   0   0   2   0   0   0   2   2   2   2   2   0   0   2   0   0   2   2   2   0   0   0   2   0   0   2   0   2   0   0   2   2   2   0   0   0   2   0   2   2   2   0   2   0   2   0   0   2   2   0   0   0   2   0   2   0   0   0   2   2   2   0   0   0   2   2   2   0   0   0   2   2   0   2   2   2   0   2   2   0   2   0   0   0   2   2   2   2   2   2   0   0   2   2
 MK-6-15                0   2   0   0   0   0   2   0   0   2   0   0   2   2   2   0   0   2   2   0   2   2   0   0   2   2   2   2   0   2   0   0   2   0   0   2   2   0   2   2   2   2   0   2   0   0   2   0   2   0   2   0   2   2   0   0   2   0   0   0   0   0   0   0   0   2   2   0   0   2   0   2   0   2   2   0   0   0   2   0   2   2   2   0   0   2   2   0   0   0   2   2   2   2   2   2   2   2   0   0   2   2   0   2   0   2   0   0   2   0   0   2   2   2   2   2   2   0   0   2   0   0   2   2   2   0   2   0   2   0   2   2   0   2   0   0   2   2   2   0   0   0   2   2   2   2   2   0   2   0   2   2   0   2   2   0   0   0   2   0   2   0   0   0   2   2   2   0   0   0   2   0   2   0   0   0   2   2   0   2   0   2   0   2   2   0   2   0   0   0   2   2   2   2   2   2   0   2   2   2
 MK-6-16                2   2   0   0   0   2   2   0   0   2   0   0   2   2   2   0   0   2   2   0   2   2   0   0   2   2   2   0   0   2   0   0   2   0   0   0   2   0   2   2   2   2   0   2   0   0   2   0   2   0   2   0   2   2   0   0   2   0   0   0   0   0   0   2   2   2   2   2   0   2   0   2   0   2   2   0   0   0   2   0   2   0   2   0   0   2   2   0   0   0   2   2   2   2   2   2   2   2   2   0   2   2   0   2   0   2   0   2   2   0   0   0   0   2   2   2   2   0   0   2   0   0   2   2   0   0   0   0   2   0   2   2   0   2   0   0   2   2   2   0   0   0   2   2   2   2   0   2   2   0   2   2   0   2   2   0   0   0   2   0   2   0   0   0   2   2   2   0   0   0   2   0   2   0   0   0   2   2   0   2   2   2   0   2   2   0   2   0   0   0   2   2   2   2   2   2   2   2   2   2
 
!****************************************** Phenotypic Data **********************************************************
!-100.0 is resevred for missing phenotype
SimulatedTrait1        15.5264   15.1728   13.5443   17.1177   14.1148   15.2186   14.8706   14.2097   16.0544   17.9231   13.0108   16.6030   16.0065   15.0527   15.5109   12.4713   13.6278   14.4134   16.1055   13.8357   15.5694   17.7692   14.3237   15.7910   14.3900   15.0437   14.8159   16.4869   17.4634   17.4379   16.1114   15.7808   15.5651   15.9090   15.3143   16.0284   13.3465   14.9350   14.3650   16.5375   15.8779   15.2076   15.1605   14.9151   14.2940   16.4125   13.6530   14.6147   14.9919   13.3703   14.3687   16.1632   13.7053   14.7234   12.1676   16.7125   14.1203   15.3068   15.5420   14.9144   12.8842   14.4871   15.7274   13.6617   16.3018   14.8379   15.7036   11.5279   13.5771   14.9925   14.5363   15.1068   14.8626   12.6977   17.1765   16.6815   14.6547   14.8939   13.7827   14.8911   16.4331   15.6255   15.4858   18.2234   13.7181   14.7181   15.4744   16.3320   14.4465   15.8214   16.8524   15.1955   14.9188   14.8547   16.3390   14.7876   14.2034   14.7029   13.9999   14.6130   14.5749   13.3007   14.4794   15.1853   15.4741   15.9157   15.2908   17.0305   15.2974   12.5940   13.9239   13.8964   16.7125   13.4385   16.4661   15.2107   14.2587   16.6707   13.8980   15.7098   14.9465   16.4760   15.3107   15.2495   15.0605   15.0544   16.8931   15.0599   16.4029   15.8034   15.2643   15.2236   14.1300   15.4658   15.1169   15.9064   13.4548   15.8620   13.8104   13.9475   16.1578   13.7992   14.2515   14.6616   15.5107   13.5169   14.3481   16.8771   17.0240   12.5849   13.1184   12.4240   14.5219   16.2076   15.1706   13.4830   16.4435   15.8618   15.0409   13.0166   16.3103   14.3972   16.0495   14.2596   15.5502   14.4836   13.7636   14.6816   15.5059   16.0327   15.4904   12.1859   16.6673   14.6053   14.0636   12.7046   16.2906   17.8215   15.3214   15.0176   13.8194   15.3720   15.1291   15.2890   14.8821   16.7246   16.0319   16.5374   15.3832   13.7435   13.1914   17.2844   16.0017   13.4620   16.7755   14.1383   15.0040   15.6620   15.6933   16.2973
SimulatedTrait2         9.3442   10.8685    9.8745   10.1409    8.4499    9.7464    9.4318   10.0731    9.2321   10.2995   10.4651   10.0171    9.4430   10.2960    9.6028    9.8484   10.4021   10.4301    9.7866   10.6841   10.8241    9.7441   10.5581   10.0233   10.9943    9.6392   10.7918   10.5329   10.2195    9.2291    9.8709   10.4900    9.0048    9.4429    8.7145   10.4044   10.0678    9.5417   11.1205    9.4472    9.7138    9.8181   10.6963    9.1366   10.4447    9.8055   10.4907   10.4553   11.3330   10.8885    9.8144   10.9950   10.9936    9.5377   10.0160    8.7803    9.7559    7.7226    8.9631    9.8531   11.1038   10.5838    8.9439   10.3540    9.1589   10.0330   10.3414    9.7706   10.5215   10.1288    9.3995    9.1972   10.5855   10.0935    9.8224    8.7367    9.4249   11.8907   10.1992    9.3554    8.8368    8.9420   10.9458    9.6737    9.7690   10.5350    9.1136   10.1169   10.4937    9.5153    9.8424    9.0684    9.0496   10.6834    9.7931   10.3361    9.2500   11.1618   10.3942   10.8806   10.5022   10.6214   10.3300    9.3372    9.7787    9.7954   10.5085   10.1213    9.8976   10.0788   11.1775   10.7820    9.5196   11.2580    9.5690    9.8545   10.2117   11.3661   10.8930    9.9430    9.6446    9.0669    9.4696   10.8086    9.4158    8.8917    8.8865   11.7616    9.6391    9.5187    9.5095   10.8074    9.4768    8.4893    9.0427    9.0570   10.1746    9.9512   11.4703   11.1841   10.4210    9.8655    9.5069   10.6819   10.0609   10.4264   10.9526    9.8365    9.0846    9.5426   10.3548   10.0138    9.2221    9.9217   10.1124   10.0053    9.7307    9.4269    9.5267   10.5951    9.4012    9.8192    9.1417   10.1205    9.5445   11.1993   10.5324    9.4087   10.2170    9.5848    9.6970   10.8952    9.1554   10.3697   10.3402   10.7873   10.3744   10.0151    9.3406    9.5055   10.3033    9.9000    9.4722    9.7495   10.4618    9.7153    9.4400    9.9148   10.4464   10.0606    9.8447    9.2976    9.9267   10.9098    9.2271    9.4909    9.5748    9.2719    9.2566    9.3361
 
