# Supplementary material for: Inclusive Composite Interval Mapping of QTL by Environment Interactions in Biparental Populations
Source: PLoS One. 2015 Jul 10;10(7):e0132414. doi: 10.1371/journal.pone.0132414 (PMC4498613; doi:10.1371/journal.pone.0132414)
Supplement: S5 File — (ZIP) [file pone.0132414.s005.zip › H=0.5/L1/run_00073.met]

!**********************Note: lines staring with "!" are remarks and will be ignored in the program********************
!*********************************General Information**********************************
!Assuming F1 = P1 x P2, populations available in QTL IciMapping are: 
!  1, P1BC1F1 = P1 x F1, the first backcrossing where P1 is used as the recurrent parent;
!  2, P2BC1F1 = P2 x F1, the first backcrossing where P2 is used as the recurrent parent;
!  3, F1DH, F1-derived doubled haploids; 
!  4, RIL or F1RIL, recombination inbred lines through the repeated selfing of F1;
!  5, P1BC1RIL, recombination inbred lines through the repeated selfing of P1BC1F1;
!  6, P2BC1RIL, recombination inbred lines through the repeated selfing of P2BC1F1;
!  7, F2, the selfing generation of F1;
!  8, F3, the selfing generation of F2;
!  9, P1BC2F1, the second backcrossing where P1 is used as the recurrent parent; 
! 10, P2BC2F1, the second backcrossing where P2 is used as the recurrent parent;
! 11, P1BC2RIL, recombination inred lines through the repeated selfing of P1BC2F1; 
! 12, P2BC2RIL, recombination inred lines through the repeated selfing of P2BC2F1; 
! 13, P1BC1F2, the selfing generation of P1BC1F1; 
! 14, P2BC1F2, the selfing generation of P2BC1F1; 
! 15, P1BC2F2, the selfing generation of P1BC2F1; 
! 16, P2BC2F2, the selfing generation of P2BC2F1; 
! 17, P1BC1DH, P1BC1F1-derived doubled haploids; 
! 18, P2BC1DH, P2BC1F1-derived doubled haploids; 
! 19, P1BC2DH, P1BC2F1-derived doubled haploids; 
! 20, P2BC2DH, P2BC2F1-derived doubled haploids; 
   3      !Mapping Population (see remarks above)
   2      !Mapping Function (1 for Kosambi; 2 for Haldane; 3 for Morgan)
   2      !Marker Space Type (1 for intervals; 2 for positions)
   1      !Marker Space Unit(1 for centiMorgans; 2 for Morgan)
   6      !Number of Chromosomes (or Linkage Groups)
 200      !Size of the mapping population
   2      !Number of environments
 
!***************************************** Chromosomes and Linkage Maps **********************************************
!Chromosome                 NumMarkers
-CH1                        16
-CH2                        16
-CH3                        16
-CH4                        16
-CH5                        16
-CH6                        16
!Linkage map (Marker name followed by position or the interval length)
 MK-1-1                1     0.000
 MK-1-2                1    10.000
 MK-1-3                1    20.000
 MK-1-4                1    30.000
 MK-1-5                1    40.000
 MK-1-6                1    50.000
 MK-1-7                1    60.000
 MK-1-8                1    70.000
 MK-1-9                1    80.000
 MK-1-10               1    90.000
 MK-1-11               1   100.000
 MK-1-12               1   110.000
 MK-1-13               1   120.000
 MK-1-14               1   130.000
 MK-1-15               1   140.000
 MK-1-16               1   150.000
 MK-2-1                2     0.000
 MK-2-2                2    10.000
 MK-2-3                2    20.000
 MK-2-4                2    30.000
 MK-2-5                2    40.000
 MK-2-6                2    50.000
 MK-2-7                2    60.000
 MK-2-8                2    70.000
 MK-2-9                2    80.000
 MK-2-10               2    90.000
 MK-2-11               2   100.000
 MK-2-12               2   110.000
 MK-2-13               2   120.000
 MK-2-14               2   130.000
 MK-2-15               2   140.000
 MK-2-16               2   150.000
 MK-3-1                3     0.000
 MK-3-2                3    10.000
 MK-3-3                3    20.000
 MK-3-4                3    30.000
 MK-3-5                3    40.000
 MK-3-6                3    50.000
 MK-3-7                3    60.000
 MK-3-8                3    70.000
 MK-3-9                3    80.000
 MK-3-10               3    90.000
 MK-3-11               3   100.000
 MK-3-12               3   110.000
 MK-3-13               3   120.000
 MK-3-14               3   130.000
 MK-3-15               3   140.000
 MK-3-16               3   150.000
 MK-4-1                4     0.000
 MK-4-2                4    10.000
 MK-4-3                4    20.000
 MK-4-4                4    30.000
 MK-4-5                4    40.000
 MK-4-6                4    50.000
 MK-4-7                4    60.000
 MK-4-8                4    70.000
 MK-4-9                4    80.000
 MK-4-10               4    90.000
 MK-4-11               4   100.000
 MK-4-12               4   110.000
 MK-4-13               4   120.000
 MK-4-14               4   130.000
 MK-4-15               4   140.000
 MK-4-16               4   150.000
 MK-5-1                5     0.000
 MK-5-2                5    10.000
 MK-5-3                5    20.000
 MK-5-4                5    30.000
 MK-5-5                5    40.000
 MK-5-6                5    50.000
 MK-5-7                5    60.000
 MK-5-8                5    70.000
 MK-5-9                5    80.000
 MK-5-10               5    90.000
 MK-5-11               5   100.000
 MK-5-12               5   110.000
 MK-5-13               5   120.000
 MK-5-14               5   130.000
 MK-5-15               5   140.000
 MK-5-16               5   150.000
 MK-6-1                6     0.000
 MK-6-2                6    10.000
 MK-6-3                6    20.000
 MK-6-4                6    30.000
 MK-6-5                6    40.000
 MK-6-6                6    50.000
 MK-6-7                6    60.000
 MK-6-8                6    70.000
 MK-6-9                6    80.000
 MK-6-10               6    90.000
 MK-6-11               6   100.000
 MK-6-12               6   110.000
 MK-6-13               6   120.000
 MK-6-14               6   130.000
 MK-6-15               6   140.000
 MK-6-16               6   150.000
!*********************************** Marker Types ********************************************************************
!Co-dominant marker: When heterozygote F1 is present, P1 is coded as 2, F1 is coded as 1, and P2 is coded as 0; Otherwise, P1 is coded as 2, and P2 is coded as 0. 
!Dominant marker: When heterozygote F1 is present, P1 and F1 are coded as 12, and P2 is coded as 0; Otherwise, P1 is coded as 2, and P2 is coded as 0.  
!Recessive markers: When heterozygote F1 is present, P1 is coded as 2, and F1 and P2 are coded as 10; Otherwise, P1 is coded as 2, and P2 is coded as 0. 
!Missing marker is coded as -1. 
 MK-1-1                 2   2   2   2   2   2   0   2   2   0   2   2   2   2   0   2   0   0   2   0   0   0   2   0   0   2   2   0   2   0   2   0   2   0   0   2   0   2   0   2   0   0   0   0   2   0   2   2   0   0   0   2   0   0   0   2   0   0   2   0   0   2   2   2   0   0   0   2   0   0   0   0   2   0   0   0   2   2   0   0   2   0   0   2   2   2   2   2   0   2   2   2   0   2   0   2   2   0   2   0   2   2   0   0   0   0   0   0   0   2   0   2   0   0   0   2   2   2   0   0   2   2   2   0   0   0   0   0   2   2   0   0   2   2   2   2   0   2   2   2   0   2   2   0   2   2   0   2   2   0   2   0   2   2   2   2   2   2   0   2   0   0   2   2   2   2   0   2   2   2   2   2   2   0   2   0   0   0   2   2   0   2   2   0   2   2   2   0   0   2   0   2   0   2   2   2   2   0   0   2
 MK-1-2                 2   2   0   2   2   2   0   2   2   0   2   2   2   2   0   0   0   0   2   0   0   0   0   0   0   2   2   0   2   0   2   0   2   0   0   2   0   2   0   2   0   0   0   0   2   0   2   2   0   2   0   0   0   0   0   0   2   0   0   2   0   2   2   2   2   2   0   2   0   0   0   0   2   0   0   0   0   2   0   0   2   0   0   2   0   2   2   2   0   2   2   0   0   2   0   2   2   0   2   2   2   2   0   0   0   2   0   0   0   0   0   2   0   0   0   2   2   2   0   0   2   2   2   0   0   0   0   0   2   2   0   0   0   2   2   2   0   2   2   2   0   2   2   0   2   2   0   2   2   0   2   0   2   2   2   2   2   2   0   2   0   0   2   2   2   2   0   2   2   0   2   2   2   0   2   0   0   0   2   2   0   2   2   0   2   2   2   0   0   2   0   2   0   2   2   2   2   0   2   2
 MK-1-3                 2   2   0   2   2   2   0   2   2   0   2   2   2   2   2   0   0   0   2   0   2   0   0   0   0   0   2   0   2   0   2   0   2   0   0   2   2   0   0   0   2   0   0   0   2   0   2   0   0   2   0   0   0   2   0   0   2   0   0   2   0   2   2   2   2   2   0   0   0   0   0   0   2   0   0   0   0   2   0   0   2   0   0   2   0   2   2   2   0   2   2   0   0   0   0   2   2   0   2   2   2   2   0   0   0   2   2   0   0   0   0   2   0   0   0   2   2   2   0   0   2   2   2   0   0   0   0   0   2   2   0   0   0   2   2   2   0   2   2   0   0   2   2   0   2   2   0   2   0   0   2   0   0   2   0   2   2   2   0   2   0   0   0   2   2   2   0   2   2   2   2   2   2   0   2   0   0   0   2   2   0   2   2   2   2   2   0   0   0   2   0   2   0   2   2   0   2   0   2   2
 MK-1-4                 2   2   0   2   2   2   0   2   2   0   2   2   2   2   2   0   0   0   2   0   2   0   0   0   0   0   2   2   2   0   2   0   2   0   0   2   2   0   0   0   0   0   0   0   2   0   2   2   0   2   0   0   0   2   0   0   2   2   0   2   0   0   2   2   2   2   2   0   0   0   0   0   2   0   0   0   0   2   0   0   2   0   0   2   0   2   2   2   2   2   2   2   0   2   0   2   2   0   2   2   2   2   0   0   0   2   2   2   0   0   0   2   0   2   2   2   0   2   2   0   2   2   2   0   0   0   0   0   2   2   0   0   0   2   0   2   2   2   2   0   0   2   2   0   2   2   2   2   0   0   2   0   0   2   0   0   0   2   0   2   0   0   0   2   2   2   0   2   2   2   2   2   2   0   0   0   2   2   2   2   0   2   2   2   2   2   2   0   0   2   0   2   0   2   2   0   2   0   2   2
 MK-1-5                 2   2   0   2   2   0   0   2   0   2   2   2   2   0   0   0   0   0   2   0   2   2   0   2   0   0   2   2   2   0   2   0   2   0   0   2   2   0   0   0   0   0   0   0   2   0   2   2   0   2   0   0   0   2   2   0   2   2   0   2   0   2   2   2   2   2   0   0   0   0   0   2   2   0   0   0   0   2   0   0   2   0   0   2   0   2   2   2   2   2   2   2   0   2   0   2   2   0   2   2   0   2   0   0   0   2   2   2   0   0   0   2   0   2   2   2   0   2   2   0   2   2   2   0   0   0   0   0   2   2   0   0   2   2   2   2   2   2   2   0   0   2   2   0   2   2   2   2   0   0   2   0   0   2   0   0   0   2   2   2   0   2   0   2   2   2   0   2   2   2   2   2   2   2   0   0   2   2   2   0   0   2   2   2   2   2   2   0   0   0   0   0   0   2   2   0   2   0   2   2
 MK-1-6                 0   2   0   2   2   0   0   2   0   2   2   2   2   2   0   0   0   0   0   0   2   2   2   2   0   0   2   2   2   0   2   2   2   2   0   2   2   0   0   0   0   0   0   0   2   0   2   2   0   2   0   0   0   2   2   0   2   2   0   2   0   2   2   0   2   2   0   0   0   0   0   0   2   0   0   2   0   2   0   2   2   0   0   2   0   2   2   2   2   0   2   2   2   2   0   2   2   0   0   2   0   2   0   0   0   2   2   0   0   0   0   2   0   2   2   2   0   2   2   0   2   0   2   0   0   0   0   0   2   2   0   0   2   2   2   2   2   2   2   0   0   2   2   0   2   2   2   2   0   0   2   0   0   2   0   0   0   2   2   2   0   2   0   2   2   2   0   2   2   2   2   2   2   2   0   0   2   0   2   0   0   2   2   2   2   2   2   0   0   0   2   0   0   2   2   0   2   0   2   2
 MK-1-7                 0   2   0   2   2   0   0   2   0   2   0   2   2   2   0   0   0   0   0   0   2   2   2   2   0   0   2   2   2   0   2   2   2   2   2   2   2   0   0   0   0   0   0   0   2   0   2   2   0   2   0   0   0   2   2   0   2   2   0   2   0   2   2   0   2   0   0   0   0   0   0   2   2   0   0   0   0   2   0   2   2   0   0   0   0   2   2   2   2   0   0   2   2   2   0   2   0   0   0   0   0   2   0   0   0   2   2   0   0   0   0   2   0   2   2   2   0   2   2   0   2   0   2   0   0   0   0   0   2   2   0   2   2   0   2   2   2   2   0   0   0   2   2   0   2   2   2   2   2   0   0   0   0   2   0   0   0   2   2   2   0   2   2   2   2   2   0   2   2   2   2   2   0   2   0   0   2   2   2   2   0   2   2   2   2   2   2   0   0   0   2   0   0   2   2   2   2   0   2   2
 MK-1-8                 0   2   0   2   2   0   0   2   0   2   0   2   2   2   0   0   0   2   0   0   0   2   2   2   0   0   2   2   2   0   0   2   2   2   2   0   2   0   0   0   2   0   0   0   2   0   2   2   0   0   0   2   0   2   2   0   2   2   0   2   0   0   2   2   0   0   0   0   2   0   0   2   2   0   0   0   0   2   0   2   2   0   0   0   0   2   2   2   2   0   0   2   2   0   0   2   0   0   0   0   2   2   2   0   2   0   2   0   0   0   0   2   0   2   2   2   0   2   2   0   0   0   2   0   0   0   0   0   2   2   0   2   2   0   2   2   2   2   0   0   0   2   2   0   2   2   2   2   2   0   0   0   0   2   0   0   0   0   2   2   0   2   2   2   2   2   0   2   2   0   2   2   0   2   0   0   0   2   2   2   0   2   2   2   2   2   2   0   0   0   2   0   0   2   2   2   0   0   2   2
 MK-1-9                 0   2   0   2   2   0   0   2   0   2   0   0   2   0   0   0   0   2   0   0   0   0   2   2   0   0   2   2   2   0   0   2   2   2   2   0   2   0   0   0   2   0   0   0   2   0   2   0   2   0   0   2   0   0   2   0   2   2   0   2   0   0   2   2   0   0   0   0   2   0   0   2   2   0   0   0   0   2   0   2   2   0   0   0   0   2   2   2   2   0   0   2   2   0   0   2   0   0   0   2   2   2   2   0   2   0   2   0   2   0   0   2   0   2   2   2   0   2   0   2   0   0   0   2   0   0   0   0   2   2   0   2   2   0   2   2   2   0   0   0   2   2   2   0   2   2   2   2   2   0   0   0   2   2   0   0   0   2   2   2   0   2   0   2   2   2   0   2   2   0   2   2   0   2   0   0   0   2   2   2   0   2   2   2   2   2   2   0   0   0   2   0   0   2   2   2   0   2   2   2
 MK-1-10                0   2   0   2   2   0   0   2   0   2   0   0   2   0   0   0   0   2   0   0   0   0   2   2   0   2   2   2   0   0   0   2   2   2   2   0   2   0   0   2   2   0   0   2   2   0   0   0   2   0   0   2   0   0   0   0   2   2   0   2   0   0   2   2   0   0   0   0   2   0   0   0   2   0   0   2   0   2   0   2   0   0   0   0   0   2   2   2   2   2   0   2   2   0   0   2   0   0   0   2   2   2   2   0   0   0   2   0   2   0   0   2   0   2   2   2   0   2   0   2   0   0   0   2   0   0   0   0   2   2   0   2   2   0   0   2   2   0   0   0   2   2   2   2   2   2   2   2   2   2   0   0   2   2   0   0   0   0   0   2   2   2   0   2   2   0   0   2   2   0   2   2   0   2   0   0   0   2   2   2   0   2   0   2   2   2   2   2   0   0   2   0   0   2   0   2   2   2   2   2
 MK-1-11                0   2   0   2   2   0   0   2   0   2   2   0   0   0   0   0   0   2   0   0   0   0   2   2   0   2   2   2   0   0   0   2   2   2   2   0   2   0   0   2   2   0   0   2   2   0   0   0   2   0   0   2   0   0   0   0   2   2   0   2   0   0   2   2   0   0   0   0   0   0   0   0   2   0   0   2   0   2   0   2   0   0   2   2   0   2   2   2   2   2   0   2   2   0   0   2   0   0   0   2   2   2   2   0   0   0   2   0   2   0   0   0   2   0   2   2   0   0   2   2   0   0   0   2   0   0   0   0   2   2   0   2   2   0   0   2   2   0   2   0   0   2   2   2   2   2   2   2   2   2   0   0   2   2   0   0   2   0   0   2   2   2   0   2   0   2   0   2   2   0   2   2   0   2   0   0   0   2   2   0   0   2   0   2   2   2   0   2   2   0   2   2   0   2   0   2   2   2   2   2
 MK-1-12                0   2   0   2   2   0   0   2   0   2   2   0   0   0   0   0   0   2   0   0   0   0   2   2   0   2   2   2   0   0   0   2   2   2   2   0   2   2   0   2   2   0   0   2   2   0   0   0   2   0   0   2   0   2   0   0   2   2   0   0   0   0   2   2   0   0   0   0   0   0   0   0   2   0   0   2   0   2   0   2   0   0   2   2   0   2   2   2   2   2   0   0   2   0   0   2   0   0   0   0   2   2   2   0   0   0   2   0   0   0   0   0   2   0   2   0   0   0   2   2   0   0   0   2   0   0   0   0   2   2   0   2   2   0   2   0   2   0   0   0   0   2   2   2   2   2   2   2   2   2   0   0   2   2   2   0   2   0   2   2   0   2   0   2   2   2   0   0   2   0   2   0   0   2   0   0   0   2   2   0   2   2   0   2   2   2   0   2   2   0   2   2   0   2   2   2   2   2   2   2
 MK-1-13                0   2   0   0   0   2   0   2   0   2   2   0   2   0   0   0   0   2   0   2   0   0   2   2   0   2   2   2   0   0   0   2   2   2   0   0   2   2   0   2   2   0   0   2   0   0   0   2   0   0   0   2   0   2   0   0   2   2   0   0   0   0   2   2   0   0   0   0   0   0   0   0   2   0   0   2   0   2   0   2   2   0   2   2   0   2   2   0   2   2   0   2   2   0   0   2   0   0   0   0   0   2   2   0   0   0   2   0   0   0   0   0   2   0   2   0   0   0   2   0   0   0   0   2   0   0   0   0   2   2   0   2   2   0   2   0   2   0   0   0   0   2   2   2   2   2   2   2   2   2   0   0   2   0   2   0   0   0   2   2   0   2   0   0   2   2   0   2   0   0   2   0   0   0   0   0   0   2   0   0   2   2   0   2   2   2   0   0   2   0   2   2   0   2   2   2   2   2   2   2
 MK-1-14                2   2   0   0   0   2   0   0   0   2   2   0   2   0   0   0   0   2   0   2   0   0   2   2   0   2   2   2   0   0   2   0   2   2   0   0   0   2   0   2   0   0   0   0   0   0   0   2   0   0   0   2   0   2   0   0   2   2   0   0   0   0   0   2   0   0   0   0   0   0   0   0   2   0   0   2   0   2   0   2   2   0   2   2   0   2   2   0   2   2   0   2   2   0   0   2   0   0   0   0   0   2   2   0   0   0   2   0   0   2   0   0   2   0   2   0   2   0   2   0   0   0   0   0   0   0   0   0   2   0   0   2   2   2   2   2   2   2   0   0   0   2   0   2   2   2   2   2   2   2   0   0   0   0   2   0   2   0   2   2   0   2   0   0   2   2   0   0   2   0   2   0   0   2   0   0   0   2   0   0   2   2   0   2   2   2   0   0   2   0   2   2   0   2   2   2   2   2   2   2
 MK-1-15                2   2   0   2   0   2   0   0   0   2   2   0   2   0   0   0   0   0   0   2   0   0   2   2   0   2   2   2   0   0   2   0   2   0   0   2   0   2   0   2   0   0   2   0   0   0   0   2   0   0   2   2   0   2   0   0   2   2   0   0   0   0   0   2   0   0   0   0   0   0   0   0   2   0   0   2   0   2   2   0   2   0   2   2   0   0   2   0   2   2   0   2   2   0   2   2   0   2   0   0   0   2   2   0   0   0   2   0   2   2   0   0   2   0   2   0   2   0   2   0   0   0   0   0   0   0   0   0   2   0   0   2   2   0   2   2   2   2   0   0   0   2   0   2   2   2   2   2   2   2   0   0   0   0   2   0   2   0   2   2   0   2   0   0   2   2   0   0   2   0   0   0   0   2   0   0   0   2   0   0   0   2   0   2   2   2   0   0   0   0   2   2   0   2   2   2   2   2   2   2
 MK-1-16                2   2   0   0   0   2   0   0   0   2   2   0   2   0   0   0   0   0   0   0   0   2   2   2   0   2   2   2   0   0   2   2   2   0   0   0   0   2   0   2   0   0   2   0   0   0   2   2   0   0   2   2   0   2   0   0   2   2   0   0   2   0   0   2   0   0   0   0   0   0   0   0   2   0   0   2   0   2   2   0   2   2   2   0   0   0   2   0   2   2   0   2   2   2   0   2   0   2   0   0   0   2   2   0   0   0   2   0   0   2   0   0   2   0   2   0   2   0   2   0   0   0   0   0   0   0   0   0   2   0   0   2   2   0   2   0   2   2   0   0   0   2   0   2   2   2   2   2   2   2   0   0   0   0   2   0   2   0   2   2   0   2   0   0   2   2   0   0   2   0   2   0   0   2   0   0   0   2   0   0   0   2   0   2   2   0   0   0   0   0   2   2   0   2   2   2   2   2   2   2
 MK-2-1                 0   2   2   0   0   2   0   2   0   0   2   2   2   2   2   2   0   2   0   2   2   2   0   2   2   0   0   0   2   2   2   2   0   2   0   2   0   2   0   0   0   0   0   2   2   0   0   2   2   0   0   0   2   0   0   0   2   0   2   2   0   2   0   0   0   2   0   0   0   2   2   2   0   2   2   2   2   0   0   0   2   0   2   0   0   2   0   0   0   2   0   0   0   2   0   0   0   0   2   2   0   0   2   2   2   0   2   0   2   0   0   0   0   0   2   2   2   2   0   0   0   0   2   0   0   0   2   0   0   0   0   2   2   0   2   0   2   0   0   0   0   0   2   2   0   2   2   0   2   0   2   0   2   2   0   2   0   0   2   0   0   0   0   0   2   2   0   0   0   0   0   2   2   2   2   2   2   0   2   2   2   2   0   2   0   2   2   0   0   2   0   0   0   2   2   0   2   0   0   2
 MK-2-2                 0   2   2   0   0   2   0   2   0   0   0   2   0   2   2   2   0   2   0   2   0   2   0   2   2   0   0   0   0   2   2   0   0   2   0   2   0   2   0   0   0   0   0   2   2   0   0   2   2   2   0   0   0   0   0   0   2   0   2   2   0   2   2   0   0   2   0   0   0   0   2   2   0   2   2   2   0   0   2   0   2   0   2   0   0   2   2   0   0   2   0   0   0   2   0   0   0   0   2   2   0   0   2   2   0   0   2   0   2   2   0   0   0   2   2   0   2   0   0   0   0   0   2   0   0   0   0   2   0   0   0   0   2   0   0   2   2   2   0   0   0   0   0   2   0   0   2   0   2   0   2   0   2   2   0   2   0   0   2   2   0   0   0   0   2   2   0   0   0   2   0   2   2   2   2   2   2   0   2   2   2   2   0   2   0   2   2   0   0   2   0   0   0   2   2   0   2   0   0   2
 MK-2-3                 0   2   2   0   0   0   0   0   0   2   0   2   0   2   2   2   0   2   0   2   0   2   2   2   2   0   0   0   0   2   2   0   0   2   0   2   0   2   0   0   0   0   0   2   2   0   0   2   2   2   0   0   0   0   0   0   0   0   2   2   0   2   2   2   0   2   0   0   0   0   2   2   0   2   2   2   0   0   0   0   2   0   2   0   0   2   2   0   0   2   0   0   0   0   0   0   0   0   2   2   0   0   2   2   0   0   2   0   0   2   0   0   0   2   2   0   2   0   0   0   0   0   2   0   0   2   0   2   0   0   0   0   2   0   0   2   2   2   2   0   0   0   0   2   0   0   2   0   0   0   2   0   2   2   0   2   0   2   2   2   0   0   2   0   2   0   0   2   2   2   0   2   2   2   2   2   2   0   2   2   2   2   0   2   0   2   2   0   0   2   0   0   0   2   2   0   2   0   0   0
 MK-2-4                 0   2   2   0   0   0   0   0   0   2   0   2   0   2   2   2   0   2   0   2   0   2   0   2   2   2   0   0   0   0   2   0   0   2   0   2   0   2   0   0   0   0   0   2   2   0   0   0   2   2   0   0   0   0   0   0   2   2   2   2   0   2   2   2   0   2   0   0   0   2   2   2   0   2   2   2   0   0   0   0   2   0   2   0   0   2   2   0   2   2   0   0   0   0   0   0   0   0   2   2   0   0   2   2   0   0   2   0   0   2   2   0   0   2   2   0   2   0   0   0   0   0   2   2   0   2   0   0   0   2   0   0   2   0   0   2   2   2   2   0   0   2   0   0   0   0   2   0   0   0   2   2   2   2   0   2   2   2   2   2   0   0   2   0   2   0   0   2   2   2   0   0   0   2   2   2   2   0   2   2   2   2   0   2   0   0   2   0   0   2   0   2   0   2   2   0   2   0   0   0
 MK-2-5                 0   2   2   0   0   0   2   0   2   2   0   2   0   2   2   2   2   2   0   2   0   2   0   2   2   2   0   0   0   2   2   0   0   2   0   2   0   2   0   0   0   0   0   2   2   0   0   0   2   2   0   0   0   0   0   0   2   2   0   2   0   2   2   2   0   2   0   0   0   2   2   2   0   2   2   2   0   0   0   0   2   2   2   0   0   2   2   0   2   2   0   0   0   0   0   0   0   0   2   2   2   0   2   2   0   0   0   2   0   2   0   0   0   2   2   0   2   0   0   0   0   0   2   2   0   2   0   0   0   0   0   0   2   0   2   2   2   2   0   0   0   2   0   0   0   0   2   0   0   0   2   0   2   2   0   2   2   2   2   2   0   0   2   0   2   0   2   2   2   2   0   0   0   2   2   0   2   0   2   2   2   2   0   2   0   0   0   2   0   2   0   0   0   2   2   0   2   0   0   0
 MK-2-6                 0   2   0   2   0   0   2   0   2   2   0   0   0   2   2   2   2   0   0   2   0   0   2   2   2   2   0   0   0   2   2   0   0   2   0   2   0   0   0   0   2   0   0   2   0   0   0   0   2   2   0   0   0   0   0   0   0   2   0   2   0   2   2   2   0   2   0   0   0   0   0   2   0   2   2   2   0   0   0   0   2   2   2   0   0   2   2   0   2   2   0   0   0   0   0   0   0   0   2   2   2   0   2   2   0   0   0   2   0   2   0   0   0   2   2   0   2   0   0   0   0   0   0   2   0   2   0   0   0   0   0   2   2   0   2   2   2   2   0   0   0   0   0   0   0   0   2   0   0   0   2   0   2   2   0   2   2   0   2   2   0   0   2   0   2   0   0   2   2   2   2   0   0   0   2   2   2   0   0   0   2   2   0   2   0   0   0   2   0   2   0   0   0   0   2   0   2   0   2   0
 MK-2-7                 0   2   0   2   0   0   2   0   2   2   0   0   0   2   2   2   2   0   0   2   0   0   2   2   2   2   2   0   0   2   2   0   2   2   0   2   0   0   0   0   2   0   0   2   0   0   0   0   2   2   0   0   2   0   0   0   0   2   0   2   0   2   2   2   0   2   0   0   0   0   0   2   0   2   2   2   0   0   0   0   2   2   2   0   0   2   0   0   2   0   0   2   2   0   0   0   0   0   2   2   2   0   2   2   0   0   0   2   0   2   0   0   0   2   2   0   2   0   0   0   0   0   0   2   0   2   0   0   2   0   0   2   0   0   2   2   2   2   0   0   0   0   0   2   0   0   0   0   0   0   0   0   2   2   0   2   2   0   2   2   0   2   2   0   2   2   0   2   2   2   2   0   0   0   2   2   2   0   0   2   0   2   0   2   0   0   0   2   0   2   0   0   0   0   2   0   2   0   2   0
 MK-2-8                 2   2   2   0   0   0   2   2   2   2   0   2   0   2   2   2   0   0   0   2   0   2   2   2   2   2   2   0   2   2   2   0   2   2   0   2   0   0   0   0   2   0   0   2   0   0   0   0   2   2   0   0   0   0   0   0   0   0   2   2   0   2   2   2   0   0   0   0   0   0   0   2   0   2   0   2   2   0   0   0   2   2   2   0   0   2   0   0   2   0   0   2   2   2   0   0   0   0   2   2   2   0   2   2   0   0   0   2   0   2   0   0   0   2   2   0   2   2   0   0   2   0   0   2   0   2   2   0   2   0   0   2   0   0   2   2   2   0   2   2   0   0   0   2   0   0   0   2   0   0   0   0   2   2   0   2   0   0   2   2   0   2   2   0   2   2   0   2   2   0   2   0   0   0   2   2   2   0   2   2   0   2   0   2   0   0   0   2   0   2   2   0   0   0   0   0   2   0   2   0
 MK-2-9                 2   2   2   0   0   0   2   0   2   2   0   2   0   2   2   2   0   2   0   2   0   2   2   2   2   2   2   2   2   0   2   0   2   2   2   2   0   0   0   0   2   0   0   2   0   0   0   0   2   0   0   0   0   0   0   0   0   0   2   0   0   0   2   0   0   0   0   0   0   0   0   2   0   2   0   2   2   2   0   0   2   2   2   0   0   2   0   0   0   2   0   2   2   2   0   0   0   0   2   2   2   2   2   2   0   0   0   2   0   2   0   0   0   2   2   0   2   2   0   0   2   0   0   2   0   2   2   2   2   0   0   0   0   2   2   2   0   0   2   2   0   0   0   2   0   0   0   2   0   0   2   0   0   2   0   2   2   0   0   2   0   0   2   0   2   0   0   2   2   0   2   0   0   0   2   2   2   0   2   2   0   2   0   2   0   0   0   2   0   2   2   0   0   0   0   0   2   2   2   0
 MK-2-10                0   2   2   0   0   0   2   0   2   2   0   0   0   2   2   2   0   2   0   2   0   2   2   2   2   2   2   2   2   0   2   0   2   2   0   2   0   2   0   0   0   0   0   2   0   0   0   0   2   0   0   2   0   0   0   0   0   0   2   0   0   0   2   0   2   0   0   0   0   0   0   2   0   2   0   2   2   2   2   0   2   2   2   2   2   2   0   2   0   2   0   2   2   2   0   0   0   0   2   2   2   2   2   2   0   0   0   2   0   2   0   2   0   2   2   0   2   2   0   0   2   0   0   2   0   2   2   2   2   0   0   0   2   2   2   2   0   0   2   2   0   0   0   2   0   0   2   2   0   0   0   2   0   2   2   2   2   0   0   2   0   0   2   0   2   0   0   2   2   0   2   0   0   0   2   2   2   0   2   2   0   2   0   2   0   0   0   2   0   2   0   2   0   0   0   0   2   2   2   2
 MK-2-11                0   2   2   0   0   0   0   0   2   2   0   0   2   2   0   2   0   2   0   2   0   2   2   2   0   2   0   2   0   0   2   0   2   2   0   2   0   2   0   0   0   0   0   2   0   0   0   0   0   0   0   2   0   0   0   0   2   2   2   2   2   0   2   0   0   0   0   0   0   0   0   2   0   2   0   2   2   2   2   0   2   2   2   2   2   2   0   2   0   2   0   2   2   2   0   0   0   2   0   2   2   2   2   2   0   0   0   2   0   2   0   2   2   2   2   0   2   2   0   0   2   0   0   2   0   0   2   0   2   0   0   0   2   2   2   2   0   0   2   0   0   0   0   2   0   0   2   2   0   0   0   2   0   0   2   2   2   0   0   2   0   0   2   0   2   2   0   2   2   0   2   0   0   0   0   2   2   0   2   2   2   2   0   2   0   0   0   2   0   0   0   2   0   0   0   0   2   2   2   2
 MK-2-12                0   2   2   0   0   0   0   2   0   2   0   0   0   2   2   2   0   2   2   0   2   2   2   0   0   0   0   2   0   2   2   0   2   2   0   2   0   2   0   0   0   0   0   2   0   2   0   0   0   0   0   2   0   0   0   0   2   2   2   2   2   0   2   0   0   0   0   0   0   0   0   2   0   2   0   2   2   2   2   0   2   0   2   2   2   2   0   2   0   2   0   2   2   2   0   0   0   2   0   0   2   2   2   2   0   0   0   0   0   2   0   2   2   2   2   0   2   2   0   0   2   2   0   2   0   0   2   0   0   0   0   0   2   2   2   0   0   0   2   0   0   0   0   2   0   0   2   2   0   0   0   2   0   0   2   2   2   0   0   2   0   2   2   0   2   2   0   2   2   0   2   0   0   0   0   0   2   0   2   2   2   2   0   2   0   0   0   2   0   0   0   2   0   0   0   0   2   2   0   2
 MK-2-13                0   2   2   0   0   0   0   2   0   2   0   0   0   2   2   2   0   2   2   0   2   2   2   0   0   0   0   2   0   2   2   0   2   2   0   2   0   2   0   0   0   0   0   2   0   2   0   0   0   0   0   2   0   0   0   0   2   2   2   2   2   0   2   0   0   0   0   0   0   0   0   2   0   2   0   2   0   2   2   2   2   0   2   2   2   2   0   2   0   2   0   2   2   2   0   0   0   2   0   0   0   2   2   2   0   0   0   0   0   2   0   2   2   2   2   2   2   2   0   0   2   2   0   2   0   0   2   0   2   0   0   0   2   2   2   2   0   0   2   0   0   0   0   2   0   0   2   2   0   0   0   2   0   0   2   2   2   0   0   2   0   2   2   0   2   2   0   2   2   0   2   0   0   0   0   0   2   0   2   2   0   2   0   2   0   0   0   2   0   2   0   2   0   0   0   0   2   2   0   2
 MK-2-14                0   2   2   0   2   0   0   2   0   2   2   0   0   2   2   2   0   2   2   0   0   2   2   0   2   0   0   2   0   2   2   0   2   2   0   2   0   2   0   0   0   0   0   2   0   2   0   0   0   0   0   2   0   0   0   0   2   0   2   2   2   0   2   0   0   0   0   0   0   0   0   2   0   2   0   2   0   2   2   2   2   0   2   2   2   2   0   2   0   2   0   2   2   2   0   0   0   2   0   0   2   2   2   2   0   2   0   0   0   2   0   2   2   0   2   2   2   2   0   0   2   2   0   2   0   2   2   0   2   0   2   0   2   2   2   2   0   0   2   0   0   0   0   2   0   0   2   2   0   0   0   2   0   0   2   2   2   0   0   2   0   2   2   0   2   2   0   2   2   0   2   0   0   0   0   0   2   0   0   2   2   2   0   2   2   0   0   2   0   2   0   2   0   0   0   0   2   2   0   2
 MK-2-15                0   2   2   0   2   0   0   2   0   2   2   0   0   2   2   2   0   2   2   2   0   2   2   0   2   0   0   2   0   2   2   0   2   2   0   0   0   2   2   0   0   0   2   2   0   2   0   0   0   2   0   2   0   0   0   0   2   0   2   0   2   0   2   0   0   0   0   0   0   0   0   2   0   2   0   2   0   0   2   2   2   0   2   2   2   2   0   2   0   0   0   0   2   2   0   0   0   2   0   0   2   2   2   2   0   2   0   0   0   2   2   2   2   0   2   2   2   2   0   0   2   2   0   2   0   2   2   0   2   0   0   0   2   2   2   2   0   0   2   0   0   0   0   2   0   0   2   2   0   0   0   0   0   0   2   2   2   0   0   0   0   2   0   0   2   2   0   2   2   0   2   0   0   0   0   0   2   0   0   2   2   2   0   2   2   0   0   0   0   2   0   2   0   0   0   0   0   2   0   2
 MK-2-16                0   2   2   0   2   2   0   2   0   2   2   2   0   2   2   2   0   2   2   2   0   2   2   0   2   0   0   2   0   2   0   0   2   2   0   0   0   2   0   0   0   0   2   2   0   2   0   2   0   2   0   2   0   0   0   0   2   0   2   2   2   0   2   0   0   0   0   0   0   0   0   2   0   2   0   2   0   0   2   0   2   0   2   2   2   2   0   2   0   0   0   0   2   2   0   0   0   2   0   2   2   2   2   2   0   2   2   0   0   2   2   2   2   2   2   2   0   2   0   0   2   2   0   2   0   2   2   0   2   0   0   2   2   2   2   2   0   0   2   0   0   0   0   2   0   0   2   2   0   0   0   2   2   0   2   2   2   0   0   0   0   2   0   0   2   2   0   2   2   0   0   0   0   0   0   0   2   0   0   2   2   2   0   2   2   2   0   0   0   2   0   2   0   2   0   0   0   2   0   2
 MK-3-1                 2   2   2   0   2   2   2   2   2   0   2   2   0   0   2   2   2   2   2   0   0   0   2   2   2   0   2   0   2   0   0   0   2   2   0   2   2   0   2   0   2   2   2   0   2   2   0   2   0   2   2   0   2   0   0   0   0   2   0   2   2   0   0   0   2   0   2   0   0   2   0   2   2   0   0   0   2   0   2   2   0   2   2   2   2   0   2   2   2   2   0   0   2   2   2   0   2   2   0   2   0   2   0   2   0   0   2   0   2   0   0   0   0   2   2   2   0   0   0   2   0   2   2   2   2   0   2   2   0   2   2   2   2   0   2   2   0   0   0   0   0   0   2   2   0   2   2   2   2   2   2   0   2   0   2   2   0   2   0   2   2   2   2   2   0   0   0   2   2   0   2   0   2   0   0   2   2   0   2   2   0   0   0   0   0   2   0   0   0   2   0   2   2   2   0   0   2   0   0   2
 MK-3-2                 2   2   2   0   2   2   2   2   0   0   2   2   0   0   2   2   2   0   2   0   0   0   2   2   2   0   2   0   2   0   0   0   2   2   0   2   2   0   2   0   2   2   2   0   2   2   0   2   0   2   0   0   2   0   0   0   0   2   2   2   2   0   0   0   2   0   2   0   0   2   0   0   2   0   0   0   2   0   2   2   0   2   2   2   2   0   2   2   2   2   0   0   2   2   2   0   2   2   2   2   0   2   0   2   0   2   2   0   2   0   0   0   2   2   2   2   2   0   0   2   0   2   2   2   2   0   2   2   0   2   2   2   2   0   2   2   0   0   0   0   0   0   2   2   0   2   2   0   2   2   2   0   0   0   2   2   0   2   0   2   2   2   2   2   2   0   0   2   2   0   2   0   2   0   0   2   2   0   2   2   0   0   0   2   0   0   0   0   0   2   0   2   2   2   2   0   2   0   0   2
 MK-3-3                 2   2   2   0   2   2   2   2   0   0   2   2   0   0   2   2   2   0   2   0   0   0   2   0   2   0   0   0   2   0   0   0   2   2   0   2   2   0   2   0   2   2   2   0   2   0   0   2   0   2   0   0   2   0   0   0   0   2   2   2   2   0   2   2   2   0   2   0   0   2   0   0   2   2   0   0   0   0   2   2   0   2   2   2   2   0   2   2   2   2   0   0   0   2   2   0   2   2   2   2   0   2   0   2   0   2   2   0   2   0   0   0   2   2   2   2   2   0   0   2   0   2   2   2   2   2   2   2   2   2   2   2   2   0   2   2   0   0   0   0   0   0   2   0   0   2   2   0   2   2   2   2   0   0   2   2   0   2   0   2   2   2   2   0   2   0   2   2   2   0   2   0   2   0   0   2   2   0   2   2   0   0   0   2   0   0   0   0   0   2   0   2   2   2   2   2   2   0   0   2
 MK-3-4                 2   2   2   0   2   2   2   2   0   0   2   2   2   0   2   2   2   0   2   0   0   0   2   0   2   0   0   0   2   0   0   0   2   2   0   2   2   0   2   0   2   2   2   0   2   0   0   2   0   2   0   0   2   0   0   0   0   2   2   2   2   0   2   2   2   0   2   0   0   2   0   0   2   2   0   0   0   0   2   2   0   2   2   2   2   0   2   2   2   2   0   0   0   2   2   0   2   0   2   2   0   2   0   2   0   2   2   0   2   0   0   0   2   2   2   2   2   0   0   2   0   2   2   2   2   2   2   2   2   0   0   2   2   0   2   0   0   0   0   2   0   0   2   0   0   2   2   0   2   2   2   2   2   0   2   2   0   2   2   2   0   2   2   0   2   0   2   2   2   0   2   0   2   0   0   0   2   0   2   2   0   0   0   2   0   0   0   0   0   2   0   2   2   2   2   2   2   0   0   2
 MK-3-5                 2   2   2   0   2   2   2   2   0   0   2   2   2   0   2   2   2   0   2   0   0   0   2   0   2   0   0   0   2   0   0   0   2   2   0   2   2   0   2   0   2   2   0   0   2   0   0   2   0   2   0   0   2   0   0   0   0   2   2   2   0   0   2   2   0   0   2   0   0   0   0   0   2   2   0   0   0   0   0   2   0   2   2   0   2   0   2   2   2   2   0   0   0   2   2   2   2   0   2   2   0   2   0   2   0   2   2   0   2   0   0   0   2   2   2   0   2   0   0   2   0   2   2   2   2   2   2   2   2   0   0   2   2   0   2   0   0   0   0   2   0   0   2   0   0   2   0   0   2   2   2   2   2   0   2   2   0   2   2   0   2   2   2   0   2   0   2   2   2   0   0   0   2   0   0   0   2   0   2   0   0   0   0   2   0   0   0   0   0   2   0   2   2   2   2   2   2   0   0   2
 MK-3-6                 2   2   2   0   2   2   2   2   0   2   2   2   2   0   2   2   2   0   2   0   0   0   2   0   2   0   0   0   2   0   0   0   2   2   0   2   2   0   2   0   0   2   0   0   2   0   0   2   0   2   0   0   2   0   0   2   2   2   2   2   0   0   2   2   0   0   2   0   0   0   2   0   2   2   0   0   0   0   0   0   0   2   2   2   0   0   2   2   2   2   0   0   0   2   2   2   2   0   2   2   0   2   0   2   0   0   2   0   0   0   0   0   2   0   2   0   2   0   0   2   2   2   2   2   2   2   2   0   2   0   2   2   0   0   2   0   0   0   0   2   0   0   2   0   0   2   2   2   2   2   2   2   2   0   2   0   0   2   2   0   2   2   2   0   2   0   2   2   0   0   0   2   2   0   0   0   2   0   2   2   0   0   0   2   0   0   0   0   0   0   0   2   2   2   2   2   0   0   0   2
 MK-3-7                 2   2   0   0   2   2   2   2   0   2   2   2   2   0   2   2   2   0   2   0   0   0   2   0   2   0   0   0   2   0   0   0   2   2   2   2   2   0   2   0   0   2   0   0   2   0   0   2   0   2   2   0   2   0   0   2   2   2   0   2   0   0   2   2   0   0   2   0   0   0   2   0   2   2   0   0   0   0   0   0   2   2   2   2   0   0   2   2   2   2   0   0   0   2   2   2   2   0   2   2   0   2   0   2   0   0   2   0   0   0   0   0   2   0   2   0   2   0   0   2   2   2   2   2   2   2   2   0   0   0   0   2   0   0   2   0   0   2   0   2   0   0   2   0   0   2   2   2   2   2   2   2   2   0   2   0   0   2   2   0   2   2   2   0   2   0   2   2   0   0   0   2   2   0   0   0   2   0   2   2   0   0   0   2   0   0   0   0   0   0   0   2   2   2   2   2   2   0   0   0
 MK-3-8                 2   2   0   0   2   2   2   2   2   2   2   2   2   2   0   2   2   0   2   0   0   0   2   0   0   2   0   0   2   0   0   0   2   2   2   2   2   0   2   0   0   2   0   0   2   0   0   0   0   2   2   2   2   0   0   2   2   0   0   2   0   0   2   2   2   0   2   0   0   0   2   0   0   2   0   0   0   0   2   0   0   2   2   2   0   0   2   2   2   2   0   0   0   2   2   2   2   0   0   2   0   2   0   2   0   0   2   0   0   0   0   0   2   0   2   0   0   0   2   0   0   2   2   2   0   2   2   0   0   0   0   2   0   2   2   0   0   2   0   2   0   0   0   0   0   0   2   2   2   2   2   2   2   0   2   0   0   2   2   0   2   2   2   0   2   0   2   2   0   0   0   2   2   0   0   0   2   0   2   2   0   0   0   2   0   0   0   0   0   0   0   2   2   2   2   2   2   0   0   0
 MK-3-9                 2   2   0   0   2   2   2   2   2   0   2   2   2   2   0   2   2   0   0   0   0   0   2   0   0   2   0   0   0   0   0   2   2   2   2   2   2   0   2   0   0   2   0   0   0   0   0   0   0   2   2   2   2   0   0   2   2   0   0   2   0   0   2   2   2   0   2   0   0   2   0   0   0   2   0   0   0   0   2   0   0   2   2   2   0   0   2   2   2   2   0   0   0   2   2   2   2   0   0   2   0   2   0   2   0   0   2   0   0   0   0   0   2   0   2   0   0   0   2   0   0   2   2   0   0   0   2   0   0   2   0   2   0   2   2   0   0   2   0   2   2   0   0   0   0   2   2   2   2   2   2   2   2   0   2   0   0   2   2   0   2   2   2   0   2   0   2   2   0   0   0   2   2   0   0   0   2   0   0   2   0   0   0   0   0   0   0   0   0   0   0   2   2   2   2   0   2   0   0   0
 MK-3-10                2   2   0   0   2   2   0   2   2   0   2   2   2   2   0   2   2   0   0   2   0   0   2   0   0   0   0   0   0   0   0   2   2   2   2   2   2   0   2   0   0   2   0   0   0   0   2   0   0   2   0   2   2   2   0   2   2   0   0   2   0   0   2   2   2   0   2   0   0   2   0   0   0   2   0   0   0   0   0   0   0   2   2   2   0   0   2   2   2   2   0   2   0   2   2   2   2   0   0   2   0   2   0   0   0   0   2   0   0   0   0   0   2   0   2   0   2   0   2   0   0   2   2   2   0   0   2   0   2   2   0   0   0   2   2   0   2   2   2   0   2   0   0   0   0   2   2   2   2   2   2   2   2   2   0   0   0   2   2   0   2   2   0   0   2   0   2   2   0   0   0   0   2   0   0   0   2   0   2   2   2   0   0   0   0   0   0   0   0   0   0   2   2   2   2   0   2   0   0   0
 MK-3-11                2   2   0   0   2   2   0   2   2   2   2   2   2   2   0   2   0   0   0   2   0   0   2   0   0   0   0   0   0   0   0   2   2   2   0   2   2   0   2   0   0   2   0   0   0   0   2   0   0   2   0   2   2   2   0   2   2   0   0   2   0   0   2   2   2   0   2   0   0   2   0   0   0   2   0   0   2   2   0   0   2   2   2   2   0   0   2   2   2   0   0   2   0   2   2   2   0   0   0   2   0   2   0   0   0   0   2   0   0   0   0   0   2   0   0   0   2   0   2   0   0   2   2   2   0   0   2   0   2   2   0   2   2   2   2   0   2   0   2   0   2   0   0   0   0   2   0   2   2   2   2   2   2   2   0   0   0   2   2   0   2   2   0   0   2   0   0   2   0   0   0   2   2   0   2   0   0   0   2   2   2   0   0   0   0   0   0   0   0   0   2   2   2   2   2   2   0   0   0   0
 MK-3-12                0   2   0   2   2   2   0   2   2   2   2   2   2   2   0   2   2   0   0   2   0   0   2   0   0   0   0   0   0   0   0   2   2   2   0   2   0   0   2   0   0   0   0   0   2   0   2   0   0   2   0   2   2   2   0   2   2   0   0   2   0   0   2   2   2   0   2   0   0   2   0   0   0   2   0   0   2   2   2   0   2   2   2   2   0   2   2   2   2   0   0   2   2   2   2   2   0   0   0   2   0   2   0   0   0   2   2   0   0   0   0   0   2   0   0   0   2   0   2   2   0   2   2   2   0   0   2   0   2   0   0   2   2   2   2   0   2   0   2   0   2   0   0   0   0   2   2   2   2   2   2   0   2   2   0   0   0   2   2   0   2   2   0   0   2   0   0   2   0   0   0   2   2   0   2   0   0   0   2   2   2   0   2   0   0   0   0   2   0   0   2   2   2   2   2   2   0   2   0   0
 MK-3-13                2   2   2   2   2   2   0   2   2   2   2   2   0   2   0   2   2   0   0   2   0   0   2   2   0   2   0   0   0   0   0   2   2   2   0   0   0   0   2   0   0   0   0   0   2   0   2   0   0   2   0   2   2   2   2   0   2   0   0   2   0   0   2   2   2   0   2   0   0   2   0   0   0   2   0   0   2   2   2   0   2   2   0   2   0   0   2   2   2   0   0   2   2   2   2   2   0   0   0   2   0   2   2   0   0   0   2   0   0   0   0   0   0   0   0   0   2   2   2   2   0   0   2   2   0   0   2   2   2   0   0   2   2   2   2   0   2   0   2   0   2   0   0   2   0   2   2   0   2   2   2   0   2   2   0   2   0   2   2   0   2   2   0   0   0   0   0   0   0   0   0   2   2   0   2   0   0   0   2   2   2   0   2   2   2   0   0   2   0   0   2   2   2   2   0   2   2   2   0   0
 MK-3-14                2   2   2   2   2   2   0   2   2   2   2   2   0   2   0   2   2   0   0   2   0   0   2   2   0   2   0   0   0   0   0   2   0   2   0   0   0   0   2   2   0   0   0   0   2   2   2   0   0   2   0   2   2   2   2   2   0   0   0   2   2   0   2   2   2   0   2   0   2   2   0   2   0   2   0   0   2   2   2   0   2   0   0   2   0   0   2   2   2   0   0   2   2   2   2   2   0   0   0   2   0   2   2   0   2   2   2   0   0   2   2   0   0   0   0   0   2   2   2   2   0   0   2   2   0   0   2   2   2   2   0   2   2   2   2   0   2   0   2   0   2   0   0   2   0   2   2   0   2   2   2   2   2   2   0   2   0   2   2   0   2   0   0   0   0   0   0   0   0   0   0   2   2   0   2   0   0   0   2   2   2   0   2   2   2   0   0   2   2   0   2   2   2   2   0   2   0   2   0   0
 MK-3-15                2   2   2   2   2   2   0   2   2   2   2   2   0   2   0   2   2   0   0   2   0   0   2   2   0   2   0   0   0   0   0   2   0   2   0   0   0   0   2   2   0   0   0   0   2   2   2   0   0   2   0   2   2   0   2   2   2   0   0   2   2   0   2   2   2   0   2   0   2   2   0   2   0   2   0   2   2   2   2   0   2   0   0   2   0   0   2   2   2   0   0   2   2   2   2   2   0   0   0   0   2   2   2   0   2   2   2   0   2   2   2   0   0   0   0   0   2   2   2   2   0   0   2   0   0   0   2   2   2   2   0   2   2   2   2   0   0   0   2   0   2   0   0   2   0   2   2   0   2   2   2   2   2   2   0   2   0   2   2   0   2   0   2   0   0   0   0   0   0   0   0   2   2   0   2   0   0   0   2   2   2   0   2   2   0   0   0   2   2   0   2   2   2   2   0   2   0   0   0   0
 MK-3-16                2   2   2   2   0   2   0   2   2   0   2   2   0   2   0   2   2   0   0   2   0   0   2   2   2   2   0   0   0   0   0   2   0   2   0   0   0   0   2   2   0   0   0   0   2   2   2   0   0   2   0   2   2   0   2   2   0   0   0   2   2   0   2   2   2   0   2   0   2   2   0   2   0   2   0   2   2   2   2   0   0   0   0   2   2   0   2   0   2   0   2   2   2   2   2   2   0   0   0   0   2   2   2   0   0   2   2   0   2   2   2   0   0   0   0   0   2   2   2   2   0   0   2   0   0   0   2   2   2   2   0   2   2   2   2   0   0   0   2   0   0   0   0   2   0   2   2   0   0   2   2   2   2   2   0   2   0   2   2   0   2   0   2   0   0   0   0   0   0   0   0   0   2   0   2   0   0   0   2   0   2   0   2   2   0   0   0   2   2   0   2   2   2   2   0   2   0   0   0   0
 MK-4-1                 2   0   2   0   0   0   0   2   2   2   0   0   0   0   0   2   0   0   0   2   0   2   0   2   2   0   0   2   0   2   0   2   0   2   0   0   2   0   2   2   0   2   2   2   0   0   0   0   2   2   2   0   0   2   0   0   0   2   0   2   2   2   2   2   0   0   0   0   2   2   0   2   2   0   0   2   0   0   2   2   2   0   2   2   0   0   0   0   2   0   2   0   0   2   0   2   2   0   0   0   0   2   0   0   2   0   2   2   0   0   2   2   2   0   2   2   0   0   0   0   2   0   2   0   2   2   2   2   2   2   2   0   0   2   2   0   2   2   2   0   2   2   0   0   0   0   2   2   2   2   2   0   0   0   0   2   0   2   2   0   2   0   0   2   0   0   2   0   0   0   0   0   2   2   2   0   0   0   0   2   2   2   2   0   2   2   0   2   0   2   2   0   0   2   2   0   0   2   0   0
 MK-4-2                 2   0   2   0   0   0   0   2   2   2   0   0   0   0   2   2   2   0   0   2   0   2   0   2   2   0   0   2   0   2   0   2   0   2   2   0   2   0   2   2   0   2   2   2   0   0   0   0   2   2   2   0   0   2   0   0   0   2   0   2   2   2   2   2   2   0   0   2   2   2   0   2   2   0   0   2   2   0   2   0   2   0   2   2   0   0   0   0   2   2   2   0   0   2   0   2   2   0   0   0   0   2   0   0   2   0   2   2   0   0   2   2   2   0   2   2   0   0   0   0   2   0   2   0   2   2   2   2   2   2   2   0   0   2   2   0   2   2   2   0   2   2   0   0   0   0   2   2   2   2   2   2   0   0   0   2   0   2   2   0   2   0   2   2   0   0   2   0   0   0   0   2   2   2   2   0   0   0   2   2   2   2   2   0   2   2   0   2   2   2   2   0   0   2   2   0   0   2   0   0
 MK-4-3                 2   2   2   0   0   0   0   2   2   2   0   0   0   0   2   0   2   0   2   2   2   2   0   2   2   0   0   2   0   2   0   2   0   2   2   0   2   0   2   2   0   2   0   0   2   0   0   0   0   2   2   0   0   0   0   0   0   2   0   2   2   2   2   2   2   0   2   2   2   2   2   2   2   0   0   2   2   0   2   0   2   0   2   2   2   2   0   2   2   2   2   0   0   2   0   2   0   0   0   2   0   2   0   0   2   0   0   2   0   0   2   2   2   0   2   2   0   0   0   2   2   0   2   0   2   0   2   2   2   2   2   0   0   2   2   0   2   2   2   0   2   2   0   0   0   0   2   2   2   2   2   2   0   0   0   2   0   0   2   0   2   0   2   2   0   0   2   0   0   0   0   0   0   2   2   0   0   2   2   2   2   2   2   0   2   2   0   2   2   2   2   0   0   2   2   0   0   2   0   0
 MK-4-4                 0   2   0   0   0   0   0   2   2   2   0   0   0   0   2   0   2   0   2   2   2   0   0   2   2   0   0   2   0   2   0   2   0   2   2   0   2   0   2   2   0   2   0   0   2   0   0   0   0   2   2   0   0   0   0   0   0   2   2   2   2   2   2   2   2   0   2   2   2   2   2   2   2   0   0   2   2   0   2   0   2   0   0   0   2   0   0   2   2   0   0   0   0   2   0   2   0   0   0   2   0   2   0   0   2   0   0   2   0   0   2   2   2   0   2   2   0   0   2   2   2   2   2   2   2   0   0   2   2   2   2   0   2   2   2   0   2   2   2   0   2   2   0   0   0   0   2   2   2   2   2   2   2   2   0   0   0   2   2   0   2   0   2   2   0   0   2   0   0   0   0   0   0   2   2   0   0   2   2   2   2   2   2   0   2   2   0   2   2   2   2   2   0   2   2   0   0   2   0   0
 MK-4-5                 0   2   0   0   0   0   0   2   2   2   0   0   0   0   2   0   2   0   2   2   2   0   0   2   2   2   0   2   0   2   0   2   0   2   2   0   2   0   2   2   0   2   0   0   2   0   0   0   0   2   2   0   0   0   0   0   2   2   2   2   2   2   2   2   2   2   2   2   2   2   2   2   2   0   0   2   2   0   2   0   2   0   0   0   2   0   0   2   2   0   2   0   2   0   0   2   0   2   2   2   0   2   0   2   2   0   0   2   0   0   2   2   2   0   2   2   0   0   2   2   0   2   2   2   0   0   2   2   2   2   2   0   2   2   2   0   2   2   2   0   2   2   0   0   0   0   2   2   2   2   2   2   2   2   0   0   0   2   2   0   0   0   2   2   0   2   2   0   2   0   0   0   0   2   2   0   0   0   2   0   2   2   0   0   2   2   0   2   2   2   2   2   0   0   2   0   0   2   0   0
 MK-4-6                 0   2   0   0   2   2   0   2   0   2   0   0   0   0   2   0   2   0   2   2   2   0   0   2   2   2   0   2   0   2   0   2   0   2   2   0   2   0   2   2   0   2   0   0   2   0   2   0   0   2   0   0   0   0   0   0   2   2   2   2   2   2   2   2   2   2   2   2   2   2   2   2   2   2   0   2   2   0   2   0   2   0   0   0   2   0   2   2   2   0   2   0   2   0   0   2   0   0   2   2   0   2   0   2   2   2   0   2   0   0   2   2   2   0   0   0   0   0   2   0   0   2   0   2   0   0   2   2   2   0   2   0   2   2   2   0   2   2   0   0   2   2   0   0   0   0   2   2   2   2   2   2   2   2   0   0   0   2   0   0   0   2   2   2   0   2   2   0   0   0   0   2   0   2   2   0   2   0   2   0   2   2   0   0   2   2   0   2   2   2   2   2   0   2   2   0   0   2   2   0
 MK-4-7                 0   2   0   0   2   2   2   2   0   2   0   0   0   0   2   2   2   0   2   2   0   0   0   2   2   2   0   2   0   0   0   2   0   2   2   0   2   0   2   2   0   2   0   0   2   0   2   0   0   2   0   0   0   0   0   0   2   2   2   2   2   2   2   2   0   2   2   2   2   0   2   2   2   2   0   2   2   0   2   0   2   0   0   0   2   0   2   2   2   0   2   0   2   0   0   2   0   0   2   2   0   2   0   2   2   2   0   2   0   0   2   2   2   0   0   0   0   0   2   0   0   2   0   2   0   0   2   2   2   0   2   0   2   2   2   0   2   2   0   0   2   2   0   0   0   0   0   2   2   2   2   0   2   2   0   0   0   2   0   0   0   2   2   2   0   2   2   0   0   0   0   2   0   2   2   0   2   0   2   0   2   2   0   0   0   2   0   2   2   2   2   2   0   2   2   0   0   2   2   0
 MK-4-8                 2   2   0   0   2   2   0   2   0   2   0   0   0   0   2   2   2   0   2   2   2   0   0   2   2   2   0   2   0   0   0   2   0   2   2   0   2   0   2   2   0   2   0   0   2   2   2   0   0   2   0   0   0   0   0   0   2   2   2   2   2   2   0   2   0   2   2   2   2   0   2   2   2   2   0   2   2   0   2   0   2   2   0   0   2   2   2   2   2   0   2   0   2   0   0   2   0   0   2   2   0   2   0   2   2   2   0   2   0   2   0   0   2   0   0   0   0   0   2   0   0   2   0   2   0   0   0   2   2   0   2   0   2   2   2   0   2   2   0   0   2   2   0   0   0   0   0   2   0   2   2   0   2   2   0   0   0   2   0   0   0   2   2   2   0   2   2   0   0   0   0   2   0   2   0   0   2   0   2   0   2   2   2   0   0   2   2   0   2   2   2   2   0   2   2   0   0   2   2   0
 MK-4-9                 2   2   0   0   2   2   0   2   0   2   0   0   0   0   2   2   2   0   2   2   2   0   0   2   2   2   0   2   0   0   0   2   0   2   2   0   2   2   2   0   0   2   0   0   2   2   2   0   0   2   0   0   0   0   0   0   2   2   2   2   2   2   0   2   0   2   2   2   2   0   2   2   2   2   0   2   2   0   2   0   2   2   0   0   2   2   2   2   2   0   2   0   2   2   0   2   0   0   0   0   0   2   0   2   2   2   0   0   0   0   0   0   2   0   0   0   0   0   2   0   0   2   0   2   0   0   0   2   2   0   2   0   2   2   2   0   2   2   0   0   2   2   0   2   0   0   0   0   0   2   0   0   2   0   0   0   0   2   0   0   0   2   2   2   0   2   2   0   0   0   0   2   0   2   0   0   2   0   2   0   2   2   2   0   0   2   2   0   2   0   2   2   0   0   2   0   0   2   2   0
 MK-4-10                2   2   0   0   2   0   0   2   0   2   0   0   0   0   2   2   2   0   2   2   2   0   0   0   2   2   0   2   0   0   2   2   0   2   2   0   0   0   2   0   0   2   0   0   2   2   2   0   0   2   0   0   0   0   2   0   2   2   2   2   2   2   0   2   0   2   2   2   2   0   2   2   2   2   0   2   2   0   2   0   0   2   0   0   2   2   2   2   2   2   2   0   2   2   0   2   2   0   0   0   0   0   0   2   2   2   0   0   0   2   0   0   0   0   2   0   0   0   2   0   0   2   2   2   0   0   0   2   2   0   2   0   2   2   2   0   2   2   2   0   2   0   0   2   2   0   0   0   0   2   0   0   2   2   0   0   2   0   0   0   0   2   2   0   0   2   0   0   0   2   0   2   2   2   2   2   2   0   2   0   2   2   2   0   0   2   0   0   2   0   0   2   0   2   2   0   0   2   2   2
 MK-4-11                2   2   0   0   2   2   0   2   0   2   0   0   0   0   2   2   2   0   2   2   2   0   0   0   0   0   0   2   0   2   2   2   0   2   2   0   0   0   2   0   0   2   0   0   2   2   2   0   0   2   0   2   0   0   2   0   2   2   2   0   2   2   0   2   0   2   2   2   2   0   2   2   2   2   0   2   2   0   2   0   0   2   0   0   2   2   2   2   2   2   2   2   2   2   0   2   2   2   0   0   0   0   0   2   2   0   0   0   0   2   0   0   0   2   2   0   0   0   0   0   0   2   2   2   0   0   0   2   2   0   2   0   2   2   2   0   2   2   2   0   2   0   0   2   2   0   0   2   0   2   0   0   2   2   0   0   2   0   0   0   0   2   2   0   0   2   0   0   0   2   0   2   2   2   2   2   2   0   2   0   2   0   2   0   0   2   0   0   2   0   0   2   0   2   2   0   0   2   2   0
 MK-4-12                2   2   0   0   2   2   0   2   0   2   0   0   0   0   2   2   2   0   2   2   2   0   0   0   0   0   0   2   2   2   2   2   0   2   2   0   0   0   2   0   0   2   0   0   0   2   2   0   0   2   0   2   0   0   2   0   2   2   2   0   0   2   0   2   0   2   2   2   2   0   2   2   2   2   0   2   2   0   2   0   0   2   0   0   2   2   2   2   2   2   2   2   2   2   0   2   2   2   0   0   2   0   0   2   2   0   0   0   0   2   0   0   0   2   2   0   0   0   0   0   0   2   0   2   0   0   0   2   2   0   2   0   2   2   2   0   2   2   2   0   0   0   0   2   2   0   0   2   0   2   0   0   2   2   0   0   0   0   0   0   0   2   2   0   0   2   0   0   0   2   0   2   2   2   2   2   2   2   2   0   2   0   2   0   0   2   0   0   2   0   0   2   0   2   2   0   0   2   2   0
 MK-4-13                2   2   0   0   2   2   0   2   0   2   0   0   0   0   2   2   2   0   2   2   2   0   0   0   0   0   0   2   2   0   2   2   0   2   2   0   0   0   2   0   0   2   0   0   0   2   2   0   0   2   0   2   0   0   2   0   2   2   2   0   2   2   0   0   0   2   0   0   2   0   2   2   2   2   0   2   2   0   2   0   0   2   0   0   2   2   2   2   2   2   2   2   0   0   0   2   2   2   0   0   2   0   0   2   0   0   0   0   0   2   0   0   0   2   2   0   2   0   0   0   0   2   0   0   0   0   0   2   2   0   2   0   2   0   2   0   2   2   2   0   0   0   0   2   2   0   0   2   2   2   0   0   2   2   0   0   0   0   0   0   0   2   2   0   0   2   0   0   0   2   0   2   2   2   2   2   2   2   2   0   2   0   2   0   0   2   0   0   2   0   0   2   0   2   2   0   0   2   2   0
 MK-4-14                2   2   0   2   2   2   0   0   0   2   0   0   0   0   0   2   2   0   2   2   2   2   0   0   0   0   0   0   2   0   2   2   0   2   0   0   0   0   0   0   0   2   0   0   0   2   2   0   0   2   0   2   0   0   0   0   2   2   2   0   2   2   0   0   0   2   0   0   2   0   2   2   2   2   0   2   0   0   0   0   0   2   0   0   2   2   2   2   2   2   2   2   0   0   0   2   2   2   0   0   2   0   2   2   0   0   0   0   0   2   0   0   0   2   2   0   2   0   0   0   0   2   0   0   0   0   0   2   2   0   2   0   2   0   2   0   0   2   2   0   0   0   0   2   2   0   0   2   2   0   0   2   2   2   0   0   0   0   0   0   0   2   2   0   0   2   0   2   0   2   2   2   2   2   2   2   2   2   2   0   2   0   2   0   0   2   0   2   2   0   0   0   0   2   0   0   0   2   0   0
 MK-4-15                2   0   0   2   2   2   0   0   0   2   0   0   0   0   0   2   2   0   2   0   0   2   0   0   0   0   0   0   2   2   2   2   0   2   0   0   0   0   0   0   2   2   0   0   0   2   2   0   0   2   0   2   0   0   0   0   2   2   2   0   2   2   0   0   0   0   0   0   2   0   2   2   2   2   0   2   0   0   0   0   0   2   0   0   2   2   0   2   2   2   2   2   0   0   0   2   2   2   2   0   2   0   2   2   0   0   0   0   0   2   2   0   2   2   2   0   2   0   0   0   0   2   2   0   0   0   0   2   2   0   2   0   2   0   2   0   0   2   2   0   0   0   0   2   2   0   0   2   2   0   0   2   2   2   0   0   0   0   2   0   0   2   2   0   0   0   0   2   0   2   2   2   2   2   2   0   2   2   2   0   2   2   2   0   0   2   0   2   2   0   0   0   0   2   0   2   0   2   0   0
 MK-4-16                2   0   2   2   2   2   0   0   0   2   2   0   0   2   0   2   2   0   2   0   0   0   0   2   0   0   0   0   2   2   2   2   0   2   0   0   0   0   0   0   2   0   0   0   0   2   2   0   0   0   0   2   0   0   0   0   2   0   2   2   2   2   0   2   0   2   0   0   0   0   2   2   2   2   0   2   0   0   0   0   0   2   0   0   2   2   0   2   2   2   2   2   0   2   0   2   2   0   2   0   2   0   2   2   0   0   0   0   2   2   2   0   2   2   2   0   2   2   2   0   0   2   2   0   0   0   0   2   2   0   2   0   2   0   2   0   0   2   0   0   2   0   0   2   2   0   0   2   2   0   0   2   2   2   0   0   0   0   2   0   0   2   2   2   0   0   0   2   0   2   2   0   2   2   2   0   2   2   2   0   2   0   2   0   2   2   2   2   2   0   0   0   0   2   0   2   0   2   0   0
 MK-5-1                 0   0   2   0   0   2   2   0   2   0   0   0   0   2   0   2   0   2   0   0   2   2   2   2   0   0   0   2   2   2   0   2   0   2   0   0   2   0   0   0   2   2   0   0   0   0   2   2   2   2   2   0   0   0   2   2   0   2   0   2   0   2   0   2   2   0   0   0   2   0   0   0   2   2   2   2   0   0   0   0   2   2   2   2   0   2   2   2   2   2   0   0   0   0   2   2   2   0   0   0   2   0   0   2   2   2   0   2   0   2   0   0   0   0   0   2   2   0   2   2   0   0   2   0   2   2   2   2   2   2   2   2   2   2   2   2   0   0   0   0   2   2   2   2   0   0   2   2   2   0   2   0   2   2   0   0   2   2   0   2   0   2   0   2   0   2   2   2   2   0   2   2   2   2   0   2   2   0   0   2   0   2   2   0   2   0   2   2   2   0   0   2   0   0   0   0   2   0   2   0
 MK-5-2                 0   0   2   0   0   2   2   0   0   0   0   0   0   2   0   2   0   2   0   0   2   2   2   2   0   0   2   2   2   0   0   2   0   2   0   0   2   0   0   0   2   2   0   0   0   2   2   2   2   0   2   0   0   0   2   2   0   2   0   2   0   0   0   2   2   0   0   0   2   0   0   0   0   2   2   2   0   0   0   0   2   2   2   2   0   2   2   2   2   2   2   0   0   0   2   2   2   0   0   0   2   0   0   2   2   2   0   0   0   2   0   0   0   0   0   0   2   0   2   0   0   0   2   0   2   2   2   2   2   0   2   2   2   2   2   2   0   0   0   0   2   2   2   2   0   0   2   2   2   0   2   0   2   2   0   0   2   2   0   2   0   2   0   2   2   2   2   0   2   0   2   2   2   2   0   2   2   0   0   2   0   2   2   2   0   2   2   0   2   0   0   2   2   0   0   0   2   0   2   0
 MK-5-3                 0   0   2   0   0   2   2   0   2   0   0   0   0   2   0   2   0   2   0   0   2   2   0   0   0   0   2   2   2   2   0   2   0   2   0   0   2   0   0   0   2   2   0   0   2   2   2   2   2   0   2   0   0   0   2   2   0   2   2   2   0   0   0   2   2   0   0   0   2   0   0   0   0   2   2   2   0   0   2   0   2   2   2   0   0   2   2   2   2   2   2   0   0   0   2   2   0   0   0   0   2   0   2   0   2   2   0   0   0   2   0   0   0   0   0   0   2   0   2   0   0   0   2   0   2   2   2   2   2   0   2   2   2   2   2   2   0   2   0   0   2   2   2   2   0   0   0   2   2   0   0   0   2   2   0   0   2   2   0   0   0   2   0   0   2   2   2   2   0   0   2   0   2   2   0   2   2   0   0   2   0   2   0   2   0   2   2   0   2   2   0   2   0   0   0   0   2   0   2   0
 MK-5-4                 0   0   2   0   0   2   2   0   2   0   0   0   0   2   0   2   0   2   0   0   2   2   0   2   2   0   2   2   2   2   0   2   0   2   2   0   2   0   0   2   2   2   0   0   2   0   0   2   2   0   2   0   0   0   2   0   0   2   2   2   0   0   0   2   2   2   0   2   2   0   0   2   0   0   2   2   0   0   2   0   2   2   2   0   0   2   2   2   2   2   2   2   0   0   2   2   0   0   0   0   2   0   2   0   2   2   0   0   0   2   0   0   0   0   0   2   2   0   2   0   0   0   2   0   2   2   2   2   2   0   2   2   2   2   2   2   0   2   0   0   2   2   2   2   0   0   0   2   2   0   0   0   2   2   0   0   0   2   2   0   0   2   0   0   2   2   2   2   0   0   2   0   2   2   0   2   2   0   0   2   0   2   0   2   0   2   2   0   2   0   0   2   0   0   2   0   2   2   2   0
 MK-5-5                 0   0   2   0   0   2   2   0   2   0   0   0   0   2   0   2   0   2   0   0   2   0   0   2   2   0   2   2   2   2   2   2   0   2   2   0   2   0   0   0   2   2   0   2   2   0   0   0   2   0   2   0   0   0   2   0   0   2   2   2   0   0   0   2   2   2   0   2   2   0   0   2   0   0   2   2   0   0   2   2   0   2   2   0   0   2   2   2   2   2   2   2   0   0   2   2   0   0   0   0   0   0   0   0   2   2   2   0   2   0   0   0   0   0   0   2   2   0   0   0   0   0   2   0   2   2   2   0   2   0   2   2   2   2   2   2   0   0   0   2   2   2   2   2   0   0   0   2   2   0   0   0   2   2   0   0   0   2   2   0   0   2   0   0   2   2   2   2   2   0   2   0   2   0   2   2   0   2   0   2   0   2   2   2   0   2   2   0   2   0   0   2   2   0   2   2   2   2   2   2
 MK-5-6                 0   0   2   0   0   0   2   0   2   0   0   0   0   2   2   2   0   2   0   0   2   0   0   0   2   0   2   2   2   2   2   2   0   2   2   0   0   0   0   0   0   2   0   2   2   0   0   0   2   0   2   0   0   0   2   0   0   2   2   2   0   0   0   2   2   2   0   2   2   0   0   2   0   0   2   2   0   0   2   2   0   2   2   0   0   2   2   2   2   2   2   2   0   0   2   2   0   0   0   0   0   0   0   0   2   2   2   0   2   0   2   0   0   0   0   2   0   0   2   0   0   0   2   0   2   2   2   0   2   2   2   2   2   0   2   2   0   0   0   2   2   2   2   2   0   2   0   2   0   0   0   2   2   2   0   0   0   2   0   0   0   2   0   0   2   2   2   2   2   0   2   0   2   0   2   2   0   0   0   2   0   2   2   2   0   2   2   0   2   0   0   2   2   2   2   2   2   2   2   0
 MK-5-7                 0   2   2   0   0   0   2   0   2   0   0   0   0   2   2   2   0   2   2   0   2   0   0   0   2   0   2   2   2   2   0   0   0   2   2   0   0   0   0   2   0   2   0   2   2   0   0   0   2   0   2   2   0   0   2   0   2   2   2   2   0   0   0   2   2   2   0   2   2   0   0   2   0   0   2   2   0   0   2   2   0   2   2   0   0   2   2   2   0   2   2   2   0   0   2   2   0   0   0   0   0   0   0   0   2   2   2   0   2   0   2   0   2   0   0   2   2   0   2   0   2   0   2   2   2   2   0   0   2   2   2   2   2   0   2   2   0   2   0   2   2   2   2   2   0   2   0   2   0   0   0   2   2   2   0   0   0   2   0   0   0   2   0   0   2   2   2   0   2   0   2   0   2   0   0   2   2   0   0   2   0   2   2   0   0   2   2   2   2   0   0   2   0   0   2   2   2   2   2   0
 MK-5-8                 0   2   2   0   0   0   2   0   2   0   0   0   0   0   2   2   0   2   2   0   2   0   0   0   2   0   2   2   2   2   0   0   0   2   2   0   0   0   0   2   0   2   0   2   2   0   0   0   2   0   2   0   0   0   0   2   2   2   2   2   0   0   0   2   2   2   0   0   2   0   0   2   0   0   2   2   0   0   2   2   0   0   2   0   0   2   2   2   0   2   2   2   0   0   2   2   0   0   0   0   0   0   0   0   2   2   2   0   2   0   2   0   2   0   0   0   0   0   0   0   2   0   2   2   2   2   0   0   2   2   2   2   2   0   0   2   0   2   0   0   2   2   2   2   0   2   0   2   0   0   2   2   2   2   0   0   0   2   0   0   0   2   0   0   2   2   2   0   0   0   2   0   2   0   0   2   2   0   0   2   0   2   0   0   0   2   2   2   2   0   0   2   0   0   2   2   2   2   0   0
 MK-5-9                 0   2   2   0   0   2   0   0   2   0   0   0   2   0   2   2   0   2   2   2   2   0   0   0   0   0   2   2   2   2   0   0   0   2   2   0   0   0   0   0   0   2   0   2   2   0   0   0   2   0   2   2   0   0   0   2   2   2   2   2   0   0   0   2   2   2   0   0   2   0   0   2   0   0   2   2   0   0   2   2   0   0   2   0   2   2   2   2   0   2   2   2   0   0   2   2   0   0   0   0   0   0   0   0   2   2   2   0   2   0   2   0   0   0   0   0   0   0   0   0   2   0   2   2   2   2   2   0   2   2   0   2   2   0   0   2   0   2   2   0   0   2   2   2   0   0   0   2   0   0   2   2   2   2   0   0   0   0   0   0   0   2   0   0   2   2   2   0   0   0   2   0   2   0   0   2   2   0   0   2   0   2   0   2   2   2   0   2   2   0   0   2   0   0   0   0   2   2   0   0
 MK-5-10                0   0   2   0   0   2   0   0   2   0   2   0   2   0   2   2   2   2   2   2   2   0   0   0   0   0   2   2   2   0   0   2   0   2   2   0   0   0   0   0   0   2   0   0   2   0   0   0   2   0   2   2   0   0   0   2   2   2   2   2   0   0   0   2   2   2   0   0   2   0   0   2   0   2   2   2   0   0   2   2   0   0   2   2   2   2   2   2   0   2   2   2   0   0   2   2   0   0   0   0   0   2   0   0   2   2   2   0   2   0   2   0   0   0   0   0   0   0   0   0   2   0   2   2   2   2   2   0   2   2   0   2   2   0   0   2   0   2   2   0   0   2   2   2   0   0   0   2   0   0   2   2   2   2   2   0   0   0   0   0   0   2   0   0   2   2   2   0   0   0   2   0   2   0   0   0   2   0   0   2   0   0   0   2   2   2   0   2   2   0   0   2   0   0   0   0   0   2   0   0
 MK-5-11                0   0   2   0   0   2   0   0   2   0   0   0   2   2   2   2   2   2   2   2   2   0   0   0   0   0   2   2   2   2   0   0   0   2   2   0   0   0   0   0   0   2   2   0   2   0   0   0   2   0   2   2   2   0   0   2   2   2   2   2   0   0   0   2   2   2   0   0   0   0   0   2   0   2   2   2   0   0   2   2   0   0   2   2   2   2   2   2   0   2   2   2   0   0   2   2   0   0   2   0   0   2   0   0   2   2   2   0   0   0   2   2   0   0   2   0   0   0   0   0   0   0   0   2   0   2   2   0   2   2   0   2   2   0   0   2   2   2   2   0   0   0   2   2   0   0   0   2   2   0   2   2   2   2   2   0   0   0   0   0   2   2   2   0   2   2   2   0   0   0   2   0   2   0   0   0   0   2   0   2   0   0   0   2   0   2   0   2   2   0   0   2   0   0   2   0   0   0   0   0
 MK-5-12                2   0   2   0   0   2   0   0   2   0   0   0   2   2   2   2   2   2   2   2   2   0   0   0   0   2   2   0   0   2   0   0   0   2   2   0   2   0   0   0   0   2   2   0   0   0   0   2   2   0   2   2   2   0   0   2   2   2   2   2   0   0   0   2   2   2   0   0   0   0   0   2   0   2   2   0   0   2   2   2   0   0   2   2   2   2   2   2   0   2   2   0   0   0   2   2   0   0   2   0   0   2   2   0   2   2   2   0   0   0   2   2   0   0   2   0   0   0   2   0   0   0   0   2   0   2   2   0   2   2   0   2   2   0   0   2   2   2   2   0   0   0   2   2   2   0   0   2   2   0   2   2   2   2   0   2   0   0   0   0   2   2   2   0   2   2   2   0   0   2   2   0   2   0   0   0   0   2   0   2   0   0   0   2   0   2   0   0   2   0   0   2   0   0   2   0   0   0   0   0
 MK-5-13                2   0   2   0   0   2   0   0   2   0   0   0   2   2   2   2   2   2   2   2   2   0   0   0   0   0   2   0   0   2   0   0   0   2   2   0   2   0   0   0   0   2   2   0   0   0   0   2   0   0   2   2   2   2   0   2   2   2   2   0   0   0   0   2   2   2   0   2   0   0   0   2   0   2   2   0   0   2   2   2   0   0   2   2   2   2   2   2   0   0   2   0   0   0   2   2   0   0   2   0   0   2   2   0   2   2   2   0   0   0   2   2   0   0   2   0   0   0   2   0   0   2   0   2   0   2   2   2   0   2   0   2   2   0   0   2   2   2   2   0   0   0   0   0   2   0   0   2   2   0   2   2   2   2   0   2   0   0   0   0   2   2   2   0   2   2   2   0   0   2   2   2   2   0   0   0   0   2   0   2   0   0   0   2   0   2   0   2   2   0   0   2   0   2   2   0   0   0   2   0
 MK-5-14                2   0   2   0   2   2   0   0   2   0   0   0   2   2   2   2   2   2   2   2   2   0   0   0   0   0   2   0   0   2   0   2   0   2   2   0   2   0   0   0   0   2   2   0   0   0   0   2   0   0   2   2   2   2   0   2   2   2   2   0   0   0   0   2   2   2   0   2   0   0   2   2   0   2   2   0   0   2   2   0   0   0   2   2   2   2   2   2   0   0   2   0   0   0   2   2   0   0   2   0   0   2   2   0   2   2   2   0   0   2   0   2   0   0   2   0   0   0   2   2   0   2   0   2   2   2   0   2   0   2   2   0   2   0   0   2   2   2   0   0   0   0   0   0   2   0   0   2   2   0   2   2   2   2   0   2   0   0   0   0   2   2   2   0   0   2   2   0   0   2   2   2   2   0   0   0   0   2   0   2   0   0   0   2   0   2   0   0   2   0   0   2   0   2   2   0   0   0   2   0
 MK-5-15                2   0   2   0   2   2   0   0   2   0   0   0   2   0   2   0   2   2   2   2   2   2   0   0   0   0   2   0   0   2   0   2   0   2   0   0   2   0   0   0   0   2   2   0   0   0   0   2   0   0   2   2   2   2   0   2   2   2   2   0   0   0   2   0   2   2   0   2   0   0   2   2   0   0   2   0   0   0   2   0   0   0   2   0   2   2   2   2   0   0   2   0   0   0   2   2   0   0   0   0   0   2   2   0   0   2   2   0   0   2   0   0   0   0   2   0   0   0   2   2   0   2   0   2   2   2   0   2   0   2   2   0   2   0   0   2   0   2   2   2   0   0   0   0   2   0   0   0   2   0   0   2   2   2   0   2   0   0   0   2   2   0   2   0   2   2   2   0   0   2   2   2   2   0   0   0   0   2   0   2   0   0   0   2   0   2   0   0   2   0   0   2   0   2   2   0   0   0   2   0
 MK-5-16                2   0   2   0   2   2   0   0   2   0   0   0   2   0   2   0   2   2   2   2   2   0   0   0   0   0   2   0   0   2   0   2   0   2   0   0   2   0   0   0   0   2   2   0   0   0   0   2   0   2   2   2   2   2   0   2   0   2   0   0   0   0   2   2   2   2   0   2   0   0   2   2   0   0   0   0   2   0   2   0   0   0   2   0   2   2   2   2   2   0   2   0   0   0   2   2   0   0   0   0   0   2   2   0   0   2   2   0   0   2   0   0   0   0   2   0   0   0   2   2   0   2   0   0   2   2   0   2   2   2   2   0   2   0   0   2   0   2   2   2   0   2   0   0   2   0   2   0   2   0   2   2   2   2   0   2   0   0   0   0   2   0   0   0   2   2   2   0   0   0   2   2   2   0   0   0   0   2   0   2   0   0   0   2   0   2   0   0   2   0   0   2   0   2   2   0   0   0   2   0
 MK-6-1                 0   2   2   0   0   2   2   0   0   2   0   2   2   2   0   2   0   2   0   0   2   0   0   0   2   2   0   0   0   0   0   0   0   2   0   2   2   2   2   2   0   2   0   0   2   0   0   0   2   0   2   0   0   0   0   0   0   0   2   2   0   0   2   2   0   0   2   0   2   2   2   2   2   2   0   2   0   0   0   2   2   2   2   2   2   0   0   2   0   0   2   2   0   2   0   0   2   2   0   0   0   0   0   0   0   2   2   2   0   0   0   2   0   2   2   2   0   0   0   2   2   2   2   2   0   0   0   0   2   2   0   0   0   0   2   2   2   2   2   0   0   0   2   2   0   0   2   2   0   0   2   2   0   0   2   0   0   0   2   0   0   2   2   2   0   0   0   0   0   2   2   0   0   2   0   2   0   0   2   2   2   0   2   2   2   2   2   2   0   0   2   0   0   0   2   2   0   0   2   0
 MK-6-2                 0   2   2   0   0   0   2   0   0   2   0   2   2   2   2   2   0   2   0   2   2   0   0   0   2   0   0   0   0   0   0   0   0   2   0   2   2   2   2   2   0   2   0   0   0   0   0   0   2   0   2   0   0   0   0   0   0   0   2   2   0   0   2   0   0   0   2   0   2   0   2   2   2   2   0   2   0   0   0   2   2   2   2   2   2   0   0   2   0   0   2   2   0   2   0   2   2   2   2   0   0   0   0   2   0   2   0   2   0   0   0   2   0   2   2   2   0   0   0   2   2   2   2   2   0   0   0   0   2   2   0   2   0   0   2   2   2   2   2   0   0   0   2   2   0   0   2   2   0   0   2   2   0   2   2   2   0   0   2   0   0   2   0   2   0   0   0   0   0   0   2   0   0   2   0   0   2   0   2   2   2   0   2   2   2   2   2   2   0   0   2   0   0   0   2   2   0   0   2   0
 MK-6-3                 0   0   2   2   0   0   2   0   0   2   0   0   2   2   2   2   0   2   0   2   2   0   0   0   2   0   0   0   0   0   0   0   0   2   0   2   2   2   2   2   0   2   0   0   0   0   0   2   2   0   2   0   0   0   0   0   0   0   2   2   0   0   2   0   2   2   2   0   2   0   2   0   2   2   2   2   0   0   0   2   0   0   2   2   0   0   0   2   0   0   2   0   0   2   0   2   2   2   2   0   0   0   0   2   2   2   0   2   0   0   0   0   0   2   2   2   2   0   0   2   2   0   2   2   0   2   0   0   2   2   0   2   0   0   2   2   2   2   2   0   0   0   2   2   0   0   2   2   2   0   0   2   0   2   2   2   0   0   2   0   2   2   0   2   0   0   0   0   2   0   2   0   0   2   0   0   2   0   2   2   2   0   2   2   2   2   2   2   0   0   2   0   0   2   2   2   0   0   2   0
 MK-6-4                 0   0   2   0   0   0   2   0   0   0   0   0   2   2   0   2   2   2   0   2   2   0   0   0   2   0   0   0   0   0   0   0   0   2   0   2   2   2   2   2   0   2   0   0   0   0   0   2   2   0   2   2   0   0   0   0   0   0   2   2   0   2   2   0   2   2   2   0   2   0   2   0   2   2   2   2   0   0   0   2   0   2   2   2   0   0   0   2   0   0   2   0   0   2   0   2   2   2   2   0   0   0   0   0   2   2   0   2   0   0   0   0   0   2   2   2   2   0   0   2   2   0   2   2   0   2   0   0   2   0   0   2   0   0   2   2   2   2   2   0   0   0   2   2   0   0   2   2   2   0   0   2   0   2   2   0   0   0   2   0   2   2   0   2   2   0   0   0   2   0   0   0   0   2   0   0   2   0   2   0   2   0   2   2   2   0   2   2   0   2   0   0   0   2   2   0   0   0   0   0
 MK-6-5                 0   0   2   0   0   0   2   2   0   0   0   0   2   0   2   2   2   2   0   2   2   0   0   0   2   0   0   0   0   2   2   0   0   2   0   2   2   0   2   2   0   2   0   0   2   0   0   2   2   0   2   2   0   0   0   0   0   0   2   2   0   2   0   0   2   2   2   0   2   0   0   0   2   2   2   2   0   0   0   2   0   2   2   2   0   2   0   2   0   2   2   0   0   2   0   2   2   2   2   2   0   0   0   0   2   2   0   2   0   0   2   0   0   2   2   2   2   0   0   2   2   0   2   2   0   2   0   0   2   2   0   2   2   0   2   2   2   2   2   0   0   0   2   2   2   0   2   2   2   0   0   0   0   2   2   0   0   0   2   0   2   2   2   0   2   0   0   0   2   0   0   0   0   2   0   0   2   0   2   0   2   0   2   2   0   0   2   2   0   2   2   0   0   2   2   0   0   2   0   0
 MK-6-6                 0   0   2   0   0   0   2   2   0   2   0   0   2   0   2   2   0   2   0   2   2   0   0   2   2   0   0   0   0   2   2   0   0   2   0   2   2   0   2   2   0   2   0   0   2   0   0   2   2   0   2   2   0   0   0   0   0   0   2   2   0   2   0   2   2   0   2   2   2   0   0   0   2   2   2   2   0   0   0   2   0   2   2   2   0   2   0   2   0   2   2   0   0   2   2   2   2   2   2   2   0   0   0   0   2   2   2   2   0   0   0   0   0   2   2   2   2   0   0   2   2   0   2   2   0   2   0   0   2   2   0   2   2   0   2   2   2   0   2   0   0   0   0   2   2   0   2   2   2   0   0   0   0   2   2   0   0   0   2   2   2   0   2   0   2   0   0   0   2   0   0   0   0   2   0   0   2   0   2   0   2   0   2   2   0   0   2   2   0   2   2   0   0   2   2   0   0   2   0   0
 MK-6-7                 0   2   2   0   0   0   2   2   0   2   0   0   2   0   2   2   0   2   0   2   2   0   0   0   2   0   0   0   0   2   2   0   0   2   0   2   2   0   2   2   0   2   0   0   2   0   0   2   2   0   2   2   0   2   0   0   0   0   2   2   0   2   0   2   2   0   2   2   2   0   0   0   2   2   2   2   2   0   0   2   0   0   2   2   2   2   0   0   0   2   0   0   2   2   2   2   2   2   0   2   0   0   0   0   2   2   2   2   0   0   0   0   0   0   2   2   2   0   0   2   0   0   2   2   0   2   0   0   2   2   0   2   2   0   0   2   2   0   2   0   0   0   0   0   2   0   2   2   2   0   0   2   0   2   2   0   0   2   2   2   2   0   2   2   2   2   0   0   2   0   0   0   0   2   2   0   0   2   2   0   0   0   2   2   0   0   2   2   0   2   2   0   0   2   2   0   0   2   0   0
 MK-6-8                 0   2   2   0   0   0   2   2   0   2   0   0   2   0   0   2   0   2   0   0   0   0   2   0   2   2   0   0   0   2   0   0   0   2   0   2   2   0   2   2   0   2   0   0   2   0   0   2   2   0   2   0   0   2   2   0   0   0   2   2   0   2   0   2   0   0   2   0   2   0   0   0   2   2   2   2   2   0   0   2   0   0   2   2   2   2   0   0   0   2   0   0   2   2   2   0   2   2   0   2   0   0   0   0   2   0   0   2   0   0   0   0   0   0   2   2   2   2   0   2   0   0   2   2   0   0   0   0   2   2   0   2   2   0   2   2   2   0   0   0   0   0   0   0   2   0   2   2   2   0   0   2   0   2   2   0   0   2   2   2   2   0   2   2   2   2   0   0   2   2   0   0   0   2   0   0   0   0   2   0   0   0   2   2   0   0   2   2   0   2   2   0   0   2   2   0   0   2   0   0
 MK-6-9                 0   2   2   2   0   0   2   2   0   2   0   0   2   0   0   2   0   2   0   2   0   0   2   0   2   2   0   0   0   2   0   0   0   0   0   2   2   0   0   2   2   2   0   0   2   0   2   2   2   0   2   0   0   2   2   0   0   0   2   2   0   2   2   2   0   2   2   0   2   0   0   0   2   2   2   2   2   0   0   2   0   0   2   2   2   2   0   0   0   2   0   0   2   2   2   0   2   0   0   2   0   0   0   2   2   0   2   2   0   0   0   0   2   0   2   2   2   2   0   2   0   0   2   0   0   0   0   0   2   2   0   2   2   0   2   2   2   0   0   0   0   0   0   0   2   0   2   2   2   0   0   2   0   0   2   0   0   2   2   2   2   0   2   0   0   2   0   0   2   2   0   0   2   0   0   0   0   0   2   0   0   0   2   2   0   0   2   2   0   2   2   0   0   0   2   0   0   0   0   2
 MK-6-10                0   2   2   2   0   0   2   2   0   2   0   0   2   0   0   2   0   0   0   2   0   0   2   0   2   2   0   0   0   2   0   0   0   0   0   2   2   2   0   2   2   2   0   0   2   0   2   2   2   0   2   0   0   2   2   0   0   0   2   2   0   2   2   2   0   2   2   0   2   0   0   0   2   2   2   2   0   0   0   2   0   0   2   2   2   2   0   0   0   2   0   0   2   2   2   2   2   0   2   2   0   0   0   2   2   0   2   2   0   0   0   0   2   0   2   2   2   2   0   2   0   0   2   2   0   0   0   0   2   2   0   2   2   0   2   2   2   0   0   0   0   0   0   0   2   0   2   2   2   0   0   2   0   0   0   0   0   2   2   2   2   0   2   0   0   2   0   0   2   2   0   0   2   0   0   0   0   0   2   0   0   0   2   0   0   2   2   2   0   0   2   0   0   0   2   2   0   0   0   2
 MK-6-11                0   2   2   0   0   0   0   2   0   2   0   0   2   0   0   2   0   0   0   2   0   0   2   2   2   2   0   0   2   2   0   0   2   0   0   2   2   2   0   2   2   2   0   0   2   0   2   2   2   0   2   0   0   2   2   0   0   0   2   2   2   2   2   2   0   2   2   0   2   0   0   2   2   2   2   2   0   0   0   2   0   0   2   2   2   0   0   0   0   2   0   0   2   2   2   2   2   0   2   2   0   2   0   2   2   0   2   2   0   0   0   0   2   2   2   0   2   2   0   2   0   0   2   2   0   2   0   0   2   0   0   2   0   0   0   2   2   0   0   2   0   0   0   0   2   0   2   0   2   0   0   2   0   0   0   0   2   2   2   2   0   0   2   2   0   2   0   0   2   2   0   0   2   0   0   0   0   0   2   0   0   0   2   0   0   2   2   2   0   0   2   0   0   0   2   2   2   2   0   2
 MK-6-12                0   2   2   0   0   0   0   2   0   2   0   0   2   0   0   2   2   0   0   2   0   0   2   2   2   2   0   0   2   2   0   0   2   2   0   2   2   2   0   2   2   2   0   2   2   0   2   2   2   0   2   0   0   2   2   0   0   0   2   2   2   2   2   2   0   2   2   2   2   0   0   2   0   2   0   2   0   0   0   2   0   0   2   2   2   0   0   0   0   2   0   0   2   2   2   2   2   0   2   0   0   2   0   2   2   0   2   2   0   0   0   2   2   2   2   0   2   2   0   2   0   0   2   2   0   2   0   0   2   0   0   2   0   0   0   2   2   0   0   2   0   0   0   0   2   0   2   2   2   0   0   2   0   0   0   0   2   2   2   2   0   0   2   2   0   2   0   0   2   2   0   0   2   0   0   0   0   0   2   2   0   0   0   0   0   2   2   2   0   0   2   0   0   0   2   2   2   2   0   2
 MK-6-13                0   2   2   0   0   0   2   2   0   2   0   0   2   0   2   2   2   0   0   2   0   0   2   0   2   2   0   0   2   2   0   0   2   2   0   0   2   2   0   2   2   0   0   2   2   0   2   2   2   0   2   0   2   2   2   0   0   0   2   2   2   2   2   0   0   2   0   2   2   0   0   2   0   2   0   2   0   0   0   2   2   0   2   2   2   0   0   0   0   2   0   2   2   2   0   2   2   0   2   0   0   2   0   2   2   0   2   2   0   0   0   2   2   2   2   0   2   2   0   2   0   0   2   2   0   2   0   0   2   2   0   2   0   0   0   2   2   0   0   2   0   0   0   0   2   0   2   2   2   0   2   2   0   0   0   2   2   2   2   2   0   0   2   2   0   2   2   0   2   2   0   0   2   0   2   0   0   0   2   2   0   0   0   0   0   2   2   0   0   0   2   0   0   0   2   2   2   2   0   2
 MK-6-14                0   2   2   0   0   0   2   2   0   2   0   0   2   0   2   2   2   0   0   2   0   0   2   0   2   2   0   0   2   2   0   0   2   2   0   0   2   2   0   2   2   0   0   2   2   0   2   2   2   0   2   0   2   2   2   0   0   0   2   2   2   2   2   2   0   2   0   0   0   0   0   2   0   2   0   2   0   0   0   2   2   0   0   2   2   0   0   0   0   2   0   2   2   2   0   2   2   0   2   0   2   2   0   2   2   0   0   2   0   2   0   2   2   2   2   0   2   2   0   2   0   0   2   2   0   0   0   2   2   2   0   2   0   0   0   2   2   0   0   2   0   0   0   0   2   0   0   2   0   0   2   2   2   0   0   2   2   2   2   2   0   0   2   2   0   2   2   2   2   2   0   0   2   0   2   0   2   0   2   2   0   2   0   0   0   2   2   0   0   0   2   0   0   0   2   2   2   2   0   2
 MK-6-15                0   2   2   0   0   0   2   2   0   0   0   0   2   0   2   2   2   0   0   2   0   0   2   0   2   2   0   0   2   2   0   0   2   0   0   0   2   2   0   2   0   0   0   2   0   0   2   2   2   0   2   0   2   2   2   0   2   0   2   2   0   2   2   2   2   0   0   0   0   0   0   2   0   2   0   2   0   0   0   2   2   0   2   2   2   2   0   0   0   2   0   0   0   2   0   2   2   0   2   0   2   0   2   2   2   0   0   2   0   2   0   2   2   2   2   0   2   2   0   2   0   0   2   2   0   0   0   2   0   2   0   2   0   0   0   2   2   0   0   2   0   0   0   0   2   0   0   2   0   2   2   2   2   0   0   2   2   0   2   2   0   0   2   2   0   0   2   2   2   2   0   2   2   0   2   0   2   0   2   2   0   2   0   0   0   2   2   0   0   0   2   0   0   0   2   2   2   2   0   0
 MK-6-16                0   2   2   0   0   0   2   2   0   0   0   0   0   0   2   2   2   0   2   2   0   0   0   0   2   2   0   0   2   2   0   0   2   0   0   0   2   0   0   2   0   0   0   2   0   0   2   2   2   0   2   0   2   2   2   0   2   0   2   2   0   2   2   2   2   0   0   0   0   0   0   2   0   2   0   2   0   0   0   2   2   0   2   2   2   2   0   0   0   2   0   0   0   2   0   2   2   0   2   2   2   0   2   2   2   0   0   2   0   2   0   2   2   2   2   0   2   2   2   2   0   0   2   2   0   0   0   2   0   2   0   2   0   0   0   2   2   0   0   2   0   2   0   0   2   0   0   2   0   2   2   2   2   0   2   0   2   0   2   0   0   0   2   2   0   0   2   2   2   2   0   2   2   0   0   0   2   0   2   2   0   2   0   0   0   2   2   0   0   0   2   0   0   0   2   2   0   2   0   0
 
!****************************************** Phenotypic Data **********************************************************
!-100.0 is resevred for missing phenotype
SimulatedTrait1        15.7363   15.0242   12.2284   15.1712   16.2118   14.2643   12.9755   14.8596   15.6765   15.1378   14.7572   16.3425   15.9850   15.7996   15.9486   13.0799   13.8955   12.9179   14.3190   15.9842   16.1085   15.0445   15.7014   16.8874   12.7291   12.8603   15.5088   15.1809   14.4025   14.0743   15.4757   15.6689   16.3240   16.2917   13.0462   18.0644   16.2111   13.3620   13.3947   14.8795   15.0058   14.1822   14.5500   12.2206   16.2358   13.4977   15.5308   13.7673   14.0881   15.7654   15.1950   13.8473   14.3536   15.6161   15.0952   14.4565   16.3126   14.0425   14.4462   17.3569   13.1315   15.7925   15.7722   14.4341   16.4762   15.6973   15.7418   15.2201   14.0784   12.7502   13.2224   13.1796   17.0474   14.0696   15.0080   16.9282   13.3634   15.8382   14.0129   14.3986   15.8367   12.7942   14.0194   15.6795   14.4253   17.3501   17.1388   15.5986   15.7889   14.2636   15.5239   15.0202   15.8787   15.8932   14.4844   15.2739   13.8945   13.3133   17.1520   15.8510   15.7842   14.8304   13.0648   12.8752   14.3461   15.4403   16.4200   14.9905   13.1836   14.1152   13.2797   17.8378   14.9666   15.9215   14.7048   15.9657   12.8763   16.0729   15.7442   13.6563   16.1998   15.4129   15.8803   12.8004   14.5019   13.6899   14.5068   15.1832   14.6525   15.6074   13.0587   16.3671   15.3771   14.7475   16.4039   14.8808   15.4228   14.4670   15.9410   13.2107   15.5948   14.9301   16.2677   14.2356   14.9413   17.1837   16.3520   15.2191   13.6790   14.9978   16.2315   15.4713   14.0023   16.2737   14.9872   13.1691   14.4470   14.7711   14.8451   16.3159   13.8089   14.6314   16.3495   15.9158   15.2464   16.5533   13.4766   14.4983   16.4939   17.8307   15.6495   15.8737   16.5691   14.7714   15.3005   14.5596   15.0685   14.4892   16.0240   14.7512   13.3174   14.5015   14.5469   16.2317   15.5689   17.2907   16.5667   13.0642   13.8156   13.8252   14.5367   14.5442   12.9264   14.5408   16.2198   14.7886   17.0110   15.0429   16.4039   15.0005
SimulatedTrait2         8.9231    9.7374   10.0880    9.1033    9.8250    9.7754   10.1252    8.4217    8.7747   10.9541    9.3980    9.5318    9.0743    9.3939   10.2029   10.3956   11.0079   11.0148    9.1919   10.7587    9.6003    9.9647    9.8604    9.5223    9.9176   10.0794    9.6788   11.1152    9.3035    9.9036    8.7357   10.6716    9.9714    9.7619   11.7811    9.8403    9.2663   10.7314   10.2630   10.5941   10.3258   10.8745   10.8736    9.9739   10.2678   10.6492    9.0214    9.2536   10.3590    9.4361   10.8612    9.4145    9.2309    9.4170   11.2702   10.6254    9.5868   10.8682   10.0738    9.8539   10.7548    9.2543    9.8981    9.6244   10.1673    9.4538    9.8064   10.4763   11.3585   10.2344   10.8332   10.2147    8.6819   11.0174   10.0790   10.4435   10.9548    8.8075    9.5918   10.9716    9.2811    9.6965   10.2973    9.3741    9.8939    9.4889    9.4606    9.4402    9.8130    9.4754    9.6783   10.0275   10.9755   10.2876    9.9211    9.1866    9.8445   10.2480    9.7253    9.1570    9.2426    9.2192   10.3248   10.0622    9.8975    9.9810    9.7261    9.3343    9.7553   10.5118   10.4093    9.0346    9.0278   10.9397   10.1078    9.2165    9.8710    9.7942    9.3464   10.4722    9.6789   10.0347    9.5601   10.6802   10.2858   10.4558   10.5422   10.3110    9.2236    9.0179   10.3236   10.4304   10.0425    9.4335    9.4515    9.0896    9.8521    9.4954    9.4460   11.6415   10.6186    8.8243   10.0742   10.0550   10.2296    9.0774   10.3275    9.0998    9.5644   10.8145    8.6206   11.0615    9.8754    9.7018   10.8052    9.8951   10.7958   10.0151    9.9386    8.9938   10.6341   10.1596   10.5996   10.2419   10.2847    9.4165    9.9488    9.7447    9.4677    9.6135    8.5264    9.3066    9.1907   10.7157   10.9934   11.4401    9.9541    9.2887    9.8681   10.1645   10.0977    9.6596    9.7383    8.5172   10.3464    9.0261    9.0060    9.1570    9.8961    9.8878   10.5266    9.0077   10.4992    9.4432    9.2094   10.7417   10.4935   10.5049    8.9004    8.7055
 
