# Supplementary material for: Inclusive Composite Interval Mapping of QTL by Environment Interactions in Biparental Populations
Source: PLoS One. 2015 Jul 10;10(7):e0132414. doi: 10.1371/journal.pone.0132414 (PMC4498613; doi:10.1371/journal.pone.0132414)
Supplement: S5 File — (ZIP) [file pone.0132414.s005.zip › H=0.5/L1/run_00074.met]

!**********************Note: lines staring with "!" are remarks and will be ignored in the program********************
!*********************************General Information**********************************
!Assuming F1 = P1 x P2, populations available in QTL IciMapping are: 
!  1, P1BC1F1 = P1 x F1, the first backcrossing where P1 is used as the recurrent parent;
!  2, P2BC1F1 = P2 x F1, the first backcrossing where P2 is used as the recurrent parent;
!  3, F1DH, F1-derived doubled haploids; 
!  4, RIL or F1RIL, recombination inbred lines through the repeated selfing of F1;
!  5, P1BC1RIL, recombination inbred lines through the repeated selfing of P1BC1F1;
!  6, P2BC1RIL, recombination inbred lines through the repeated selfing of P2BC1F1;
!  7, F2, the selfing generation of F1;
!  8, F3, the selfing generation of F2;
!  9, P1BC2F1, the second backcrossing where P1 is used as the recurrent parent; 
! 10, P2BC2F1, the second backcrossing where P2 is used as the recurrent parent;
! 11, P1BC2RIL, recombination inred lines through the repeated selfing of P1BC2F1; 
! 12, P2BC2RIL, recombination inred lines through the repeated selfing of P2BC2F1; 
! 13, P1BC1F2, the selfing generation of P1BC1F1; 
! 14, P2BC1F2, the selfing generation of P2BC1F1; 
! 15, P1BC2F2, the selfing generation of P1BC2F1; 
! 16, P2BC2F2, the selfing generation of P2BC2F1; 
! 17, P1BC1DH, P1BC1F1-derived doubled haploids; 
! 18, P2BC1DH, P2BC1F1-derived doubled haploids; 
! 19, P1BC2DH, P1BC2F1-derived doubled haploids; 
! 20, P2BC2DH, P2BC2F1-derived doubled haploids; 
   3      !Mapping Population (see remarks above)
   2      !Mapping Function (1 for Kosambi; 2 for Haldane; 3 for Morgan)
   2      !Marker Space Type (1 for intervals; 2 for positions)
   1      !Marker Space Unit(1 for centiMorgans; 2 for Morgan)
   6      !Number of Chromosomes (or Linkage Groups)
 200      !Size of the mapping population
   2      !Number of environments
 
!***************************************** Chromosomes and Linkage Maps **********************************************
!Chromosome                 NumMarkers
-CH1                        16
-CH2                        16
-CH3                        16
-CH4                        16
-CH5                        16
-CH6                        16
!Linkage map (Marker name followed by position or the interval length)
 MK-1-1                1     0.000
 MK-1-2                1    10.000
 MK-1-3                1    20.000
 MK-1-4                1    30.000
 MK-1-5                1    40.000
 MK-1-6                1    50.000
 MK-1-7                1    60.000
 MK-1-8                1    70.000
 MK-1-9                1    80.000
 MK-1-10               1    90.000
 MK-1-11               1   100.000
 MK-1-12               1   110.000
 MK-1-13               1   120.000
 MK-1-14               1   130.000
 MK-1-15               1   140.000
 MK-1-16               1   150.000
 MK-2-1                2     0.000
 MK-2-2                2    10.000
 MK-2-3                2    20.000
 MK-2-4                2    30.000
 MK-2-5                2    40.000
 MK-2-6                2    50.000
 MK-2-7                2    60.000
 MK-2-8                2    70.000
 MK-2-9                2    80.000
 MK-2-10               2    90.000
 MK-2-11               2   100.000
 MK-2-12               2   110.000
 MK-2-13               2   120.000
 MK-2-14               2   130.000
 MK-2-15               2   140.000
 MK-2-16               2   150.000
 MK-3-1                3     0.000
 MK-3-2                3    10.000
 MK-3-3                3    20.000
 MK-3-4                3    30.000
 MK-3-5                3    40.000
 MK-3-6                3    50.000
 MK-3-7                3    60.000
 MK-3-8                3    70.000
 MK-3-9                3    80.000
 MK-3-10               3    90.000
 MK-3-11               3   100.000
 MK-3-12               3   110.000
 MK-3-13               3   120.000
 MK-3-14               3   130.000
 MK-3-15               3   140.000
 MK-3-16               3   150.000
 MK-4-1                4     0.000
 MK-4-2                4    10.000
 MK-4-3                4    20.000
 MK-4-4                4    30.000
 MK-4-5                4    40.000
 MK-4-6                4    50.000
 MK-4-7                4    60.000
 MK-4-8                4    70.000
 MK-4-9                4    80.000
 MK-4-10               4    90.000
 MK-4-11               4   100.000
 MK-4-12               4   110.000
 MK-4-13               4   120.000
 MK-4-14               4   130.000
 MK-4-15               4   140.000
 MK-4-16               4   150.000
 MK-5-1                5     0.000
 MK-5-2                5    10.000
 MK-5-3                5    20.000
 MK-5-4                5    30.000
 MK-5-5                5    40.000
 MK-5-6                5    50.000
 MK-5-7                5    60.000
 MK-5-8                5    70.000
 MK-5-9                5    80.000
 MK-5-10               5    90.000
 MK-5-11               5   100.000
 MK-5-12               5   110.000
 MK-5-13               5   120.000
 MK-5-14               5   130.000
 MK-5-15               5   140.000
 MK-5-16               5   150.000
 MK-6-1                6     0.000
 MK-6-2                6    10.000
 MK-6-3                6    20.000
 MK-6-4                6    30.000
 MK-6-5                6    40.000
 MK-6-6                6    50.000
 MK-6-7                6    60.000
 MK-6-8                6    70.000
 MK-6-9                6    80.000
 MK-6-10               6    90.000
 MK-6-11               6   100.000
 MK-6-12               6   110.000
 MK-6-13               6   120.000
 MK-6-14               6   130.000
 MK-6-15               6   140.000
 MK-6-16               6   150.000
!*********************************** Marker Types ********************************************************************
!Co-dominant marker: When heterozygote F1 is present, P1 is coded as 2, F1 is coded as 1, and P2 is coded as 0; Otherwise, P1 is coded as 2, and P2 is coded as 0. 
!Dominant marker: When heterozygote F1 is present, P1 and F1 are coded as 12, and P2 is coded as 0; Otherwise, P1 is coded as 2, and P2 is coded as 0.  
!Recessive markers: When heterozygote F1 is present, P1 is coded as 2, and F1 and P2 are coded as 10; Otherwise, P1 is coded as 2, and P2 is coded as 0. 
!Missing marker is coded as -1. 
 MK-1-1                 2   0   0   2   0   0   0   2   2   0   0   0   2   0   2   2   0   2   0   0   0   2   0   0   2   2   2   0   2   2   2   2   0   0   2   0   2   0   2   2   2   2   2   0   2   0   0   2   2   2   0   2   2   2   0   0   2   0   0   0   0   2   2   2   0   0   2   0   0   2   2   0   2   0   0   2   0   0   0   2   2   0   2   2   2   0   2   0   2   0   2   2   0   0   2   0   2   0   0   2   2   0   2   0   2   2   0   2   0   2   0   2   0   0   0   2   0   0   0   2   2   0   2   2   2   2   2   0   0   0   2   0   2   2   0   2   2   2   0   2   2   2   0   2   0   0   0   0   0   0   2   2   0   2   2   0   2   2   2   2   0   2   2   0   2   2   0   0   0   2   0   2   2   2   0   2   2   2   2   2   0   0   0   0   0   2   2   0   0   0   2   2   0   2   2   0   0   2   0   0
 MK-1-2                 2   2   0   2   0   0   0   2   2   0   0   0   2   0   2   2   0   2   0   0   0   2   0   2   2   2   0   0   2   2   2   2   0   0   0   0   2   0   2   2   2   2   2   0   2   0   0   0   2   0   0   2   2   2   0   0   2   0   0   0   0   2   2   2   0   0   2   0   0   2   2   0   2   0   0   2   0   0   0   2   2   0   2   2   2   0   2   0   2   0   2   2   0   0   2   0   2   0   0   2   2   2   2   0   2   2   2   2   0   2   0   0   0   2   0   2   0   0   0   2   2   0   2   2   2   2   2   0   0   0   2   2   0   2   0   2   2   2   0   2   2   2   0   2   0   2   0   0   2   0   2   2   0   2   0   0   2   2   2   2   0   0   2   0   2   2   0   0   0   2   2   0   2   2   0   0   2   2   2   2   0   0   0   0   0   2   2   0   0   0   2   2   0   2   2   0   0   2   0   0
 MK-1-3                 0   2   0   2   2   2   2   2   2   0   0   0   2   0   2   2   2   2   0   0   0   2   0   2   2   2   0   0   2   2   2   2   0   0   0   0   2   0   2   2   2   2   2   0   2   0   0   0   2   0   2   2   2   2   0   0   2   0   0   0   0   2   2   2   0   0   0   0   0   2   2   0   2   0   0   2   0   0   0   0   2   0   2   2   2   0   0   0   2   0   2   0   0   0   2   2   2   0   0   2   2   2   2   0   2   2   2   2   0   2   0   0   0   2   0   2   0   0   0   2   2   0   2   0   2   2   2   0   0   0   2   2   0   2   0   2   2   2   0   2   2   2   0   0   0   2   0   0   2   0   2   2   0   2   0   0   2   2   2   2   0   0   2   0   2   2   2   0   0   2   0   0   2   2   0   0   2   2   0   2   0   0   0   0   0   2   2   0   0   0   2   2   0   2   2   0   0   0   0   0
 MK-1-4                 0   2   0   2   2   2   2   2   2   0   0   0   2   0   2   2   2   2   0   0   0   2   2   2   2   2   2   0   2   2   2   2   0   0   0   0   2   0   0   0   2   2   2   0   2   0   0   0   2   2   2   2   2   2   0   0   2   0   0   0   0   2   2   2   0   0   0   0   0   2   2   0   2   0   2   2   2   0   0   0   2   0   2   2   2   0   0   0   2   0   2   0   0   0   2   2   2   0   0   2   2   2   2   0   2   2   2   2   0   2   2   2   0   2   0   2   0   0   0   2   2   0   2   0   2   2   2   0   0   0   2   2   0   0   0   2   2   2   0   0   2   2   0   0   0   2   0   0   2   0   2   2   0   0   0   2   2   2   2   2   0   0   0   0   0   2   2   0   0   2   0   0   2   2   0   0   2   2   0   2   0   0   0   0   0   2   2   0   0   0   2   2   0   2   0   0   0   2   0   2
 MK-1-5                 2   2   0   2   2   2   2   2   2   0   2   0   0   0   2   2   2   2   0   0   0   2   2   2   2   2   2   0   2   2   2   2   0   0   0   0   2   0   0   0   2   2   2   0   2   0   0   0   2   2   2   2   2   2   0   0   2   0   0   0   0   2   2   2   0   0   0   0   0   0   2   0   0   0   2   2   2   2   0   0   2   2   0   0   2   2   0   0   2   0   2   0   0   0   2   2   0   0   0   2   2   0   2   0   2   2   2   2   0   2   2   2   0   0   0   2   0   0   0   2   2   0   0   0   2   2   2   0   0   0   2   2   0   0   0   2   2   2   0   0   2   2   0   0   0   2   0   0   2   0   2   0   0   0   0   2   2   2   2   2   0   0   0   0   0   2   2   0   0   2   0   0   2   2   2   0   2   2   2   2   0   0   0   0   0   2   2   0   0   0   2   2   0   2   0   0   0   2   0   2
 MK-1-6                 2   2   0   2   2   2   2   2   2   2   2   0   0   0   2   2   2   2   0   0   0   2   2   2   2   2   2   0   2   2   2   2   0   0   0   2   2   0   0   0   2   2   2   0   2   2   0   0   2   2   2   2   2   2   0   0   2   0   0   2   0   2   2   2   0   2   0   0   0   0   2   0   0   0   0   2   2   2   0   0   2   2   0   2   2   2   0   0   2   2   2   0   0   0   2   2   0   0   0   2   2   0   2   0   2   2   2   2   0   2   2   2   0   0   0   2   0   0   0   2   2   0   0   0   2   2   0   0   0   0   2   2   0   0   0   0   2   2   0   0   2   0   0   2   0   2   0   0   2   0   2   0   0   2   0   0   2   2   2   2   0   0   0   0   0   2   2   0   0   2   0   0   2   2   2   0   2   0   2   2   0   0   0   0   0   2   2   0   0   0   2   2   0   0   0   0   2   2   0   2
 MK-1-7                 2   2   0   2   2   2   2   2   2   2   2   0   0   0   2   2   2   2   0   0   0   2   2   2   2   2   0   0   2   2   0   2   0   0   0   0   2   0   0   0   2   2   2   0   2   2   0   0   2   2   2   2   2   2   0   0   2   0   0   2   0   2   2   2   0   2   0   0   0   0   2   0   0   0   0   2   2   2   0   0   2   2   0   2   2   2   0   0   2   2   2   0   0   0   2   2   0   0   0   2   2   0   2   0   2   0   2   2   0   2   2   0   2   0   0   2   0   0   0   2   2   0   0   0   2   2   0   0   0   0   2   2   0   0   0   0   2   2   0   0   2   0   0   2   0   0   0   0   0   0   2   0   0   2   0   0   2   2   2   2   0   0   0   0   0   2   2   0   0   2   0   0   0   2   2   0   2   0   2   2   0   0   0   0   2   2   2   0   0   0   2   2   0   0   0   0   2   0   0   2
 MK-1-8                 2   2   0   2   2   2   2   2   2   2   2   2   0   0   2   2   2   2   0   0   0   0   2   2   2   2   0   0   2   2   0   0   0   0   0   2   2   0   0   0   2   2   2   0   2   2   0   0   2   2   2   0   2   0   0   0   2   0   2   2   0   2   2   2   0   2   2   0   0   0   2   2   0   2   2   2   2   2   0   0   2   2   0   2   2   2   0   0   2   2   2   0   0   0   2   2   0   0   0   2   2   0   2   0   2   0   2   2   0   2   2   0   2   0   0   2   0   0   0   2   0   0   0   0   2   2   0   0   0   0   2   0   0   0   0   2   2   2   0   0   2   0   0   2   0   0   0   0   0   0   2   2   0   2   0   0   2   2   2   2   0   0   0   0   0   2   2   0   0   2   2   0   0   2   2   0   2   0   0   2   0   2   0   0   2   2   2   0   0   0   2   2   0   0   0   0   2   0   0   0
 MK-1-9                 2   2   0   2   2   2   2   2   2   0   2   2   0   0   2   0   2   2   0   0   0   0   0   2   2   2   0   0   0   2   0   0   0   0   0   2   2   0   0   2   2   2   2   2   2   2   0   2   0   2   2   0   2   0   0   0   2   0   2   2   0   2   2   2   0   2   0   0   0   0   2   0   0   2   2   0   2   2   0   0   2   2   0   2   0   2   0   0   2   2   2   0   0   0   2   2   0   0   0   2   2   0   2   0   2   0   2   2   2   2   2   0   2   0   0   0   0   2   0   0   0   0   0   0   2   2   0   0   0   0   0   0   0   0   2   2   2   2   0   0   2   0   0   2   0   0   2   0   0   0   2   2   0   2   0   0   2   2   2   2   0   2   0   0   0   2   2   2   0   2   2   0   0   2   2   0   2   0   0   2   0   2   0   0   2   2   2   2   0   2   2   2   0   0   0   0   0   0   0   0
 MK-1-10                2   2   2   2   2   2   2   2   2   0   2   2   2   0   2   0   2   2   0   0   0   0   0   2   2   2   0   0   0   2   0   0   0   0   0   2   2   0   0   2   2   2   2   2   2   2   0   2   0   2   2   0   2   0   2   2   2   0   2   2   0   0   2   0   0   2   0   0   0   0   2   0   0   2   2   0   2   2   0   0   2   2   2   2   0   2   0   0   2   2   2   0   0   0   2   2   0   2   2   2   2   0   0   0   2   0   2   2   0   2   2   0   2   2   2   0   2   2   2   2   2   0   0   0   2   2   0   0   0   0   0   0   0   0   2   2   2   2   0   0   2   0   0   2   0   0   2   2   2   0   2   2   2   2   0   0   2   2   2   2   0   2   0   0   0   2   2   2   0   2   2   0   0   2   2   2   2   0   2   2   0   2   0   0   2   2   2   2   0   2   2   0   2   0   0   0   0   0   0   0
 MK-1-11                2   0   2   2   2   0   2   2   2   0   2   2   0   0   2   0   2   2   0   0   0   2   2   2   2   2   2   0   0   2   0   0   0   2   0   0   2   2   0   2   2   2   2   2   2   2   0   2   0   2   2   0   2   0   2   2   2   0   2   0   0   0   2   0   2   2   0   0   0   0   2   0   0   2   2   0   2   2   0   2   2   2   2   2   0   2   0   0   2   2   2   0   0   0   2   2   0   2   2   0   2   0   0   2   2   0   2   2   0   2   2   0   2   2   2   0   2   2   2   2   2   0   0   2   2   2   0   0   0   0   0   0   0   0   2   2   2   2   0   0   2   0   0   2   0   0   0   2   2   0   0   2   2   2   0   0   2   0   0   2   0   2   0   0   0   2   2   2   0   2   2   0   0   2   2   2   2   0   0   2   0   2   0   0   2   2   2   2   0   2   2   0   2   0   0   0   0   0   0   0
 MK-1-12                2   0   2   2   2   0   2   2   2   0   2   2   0   0   2   2   2   2   0   0   0   2   2   2   2   2   2   0   0   2   0   0   0   2   0   2   2   2   0   2   2   2   2   2   2   2   0   2   0   2   0   0   2   0   0   2   2   0   2   0   0   0   2   0   2   2   0   0   0   0   2   0   0   2   2   0   2   2   0   2   2   2   2   0   0   2   0   0   2   2   2   0   0   0   2   2   0   0   2   0   2   0   0   2   2   0   2   2   0   0   2   0   2   2   2   0   2   2   2   2   2   0   2   2   2   2   0   0   0   0   0   0   0   0   2   2   2   2   0   0   2   0   0   2   2   2   0   0   2   2   0   2   2   2   0   0   2   0   0   2   0   2   0   0   0   2   2   2   0   2   0   0   0   2   0   0   2   0   0   2   0   2   0   0   2   2   2   2   2   2   0   0   2   0   0   0   0   0   0   0
 MK-1-13                2   0   0   2   2   2   2   2   0   0   2   2   0   2   2   2   2   2   2   0   0   2   2   0   2   2   2   0   0   2   0   0   0   2   0   2   2   2   0   0   2   2   2   2   2   0   0   2   0   2   0   0   2   2   2   2   2   0   2   0   0   2   2   0   2   0   0   2   0   0   2   0   2   2   0   0   2   2   0   2   2   2   2   0   0   2   0   2   2   2   2   0   0   0   2   2   0   0   2   0   2   0   0   2   2   2   2   2   0   0   0   0   2   2   2   0   2   2   2   2   2   0   2   2   2   2   0   0   0   0   0   0   0   0   0   2   2   2   0   0   2   0   0   2   2   2   0   0   2   2   0   2   2   2   0   0   2   0   0   2   0   2   0   0   0   2   2   2   0   2   0   0   0   2   2   0   2   0   0   2   0   2   0   0   2   2   2   2   2   0   2   0   2   2   0   0   0   0   0   0
 MK-1-14                2   0   0   2   2   2   2   2   0   0   2   0   0   2   0   2   2   2   2   0   0   2   2   2   0   2   2   0   0   2   0   0   0   2   0   2   2   2   2   2   2   2   2   2   2   0   2   2   0   2   0   0   2   2   2   2   0   0   2   0   0   2   2   2   2   0   2   2   0   0   2   2   2   2   0   2   2   2   0   0   2   2   0   2   0   2   0   2   2   2   2   0   2   0   2   2   0   0   2   0   2   0   2   2   2   2   2   2   0   0   0   0   2   2   2   0   2   2   2   2   2   0   2   2   2   2   0   0   0   0   0   0   0   0   0   2   2   2   0   0   2   0   0   0   2   2   0   0   2   2   0   2   2   2   0   2   2   0   0   2   0   2   0   0   0   2   2   2   0   2   0   0   0   2   2   0   2   0   0   2   0   2   2   0   2   2   2   2   2   0   2   0   2   2   0   0   0   0   0   0
 MK-1-15                2   0   0   2   2   2   2   2   0   0   2   0   0   2   0   2   2   2   2   0   0   0   2   2   0   2   0   0   0   2   0   0   0   2   0   2   2   2   2   0   2   2   2   2   2   0   2   0   0   2   0   0   2   2   2   2   0   0   2   0   2   2   2   0   2   0   2   2   0   0   2   2   2   2   0   2   2   2   0   0   2   2   0   0   0   0   0   0   0   2   2   0   2   0   2   2   0   0   2   0   2   0   2   2   2   0   2   0   0   0   0   2   0   2   2   0   2   2   2   2   2   0   2   2   2   2   0   0   0   0   0   0   0   0   0   0   2   2   0   0   2   0   0   0   2   2   0   0   2   2   0   2   2   2   0   2   2   0   0   2   0   2   0   0   0   2   2   0   0   2   0   0   0   2   2   0   2   0   0   2   0   2   2   0   2   2   2   2   2   0   2   0   2   2   0   0   0   0   0   0
 MK-1-16                0   0   2   2   2   2   2   2   0   0   2   0   0   2   0   2   2   2   2   0   0   0   2   2   0   2   0   0   0   2   0   0   0   2   0   2   2   2   2   0   0   2   2   2   2   0   2   0   0   2   2   0   2   2   2   2   0   0   2   0   2   2   2   2   2   0   2   2   0   0   2   2   2   0   0   2   2   2   0   0   2   2   0   0   0   0   0   0   0   2   2   0   2   0   2   2   0   0   2   0   0   0   2   2   2   0   2   0   0   0   0   2   0   2   2   0   2   2   2   2   0   0   2   2   2   2   0   0   0   0   0   0   0   0   0   0   2   2   0   0   2   0   0   0   2   0   0   0   2   2   0   2   2   2   0   2   2   0   0   2   0   2   2   2   0   2   2   0   0   2   0   0   0   2   2   0   2   0   0   2   0   2   2   0   2   2   0   2   0   0   2   0   2   2   2   0   0   0   0   0
 MK-2-1                 0   2   0   2   0   2   2   2   2   0   2   2   0   2   2   0   2   2   0   0   0   0   0   2   0   2   2   2   2   2   0   2   0   0   2   2   0   2   0   0   2   2   2   2   2   2   0   2   0   0   0   0   2   2   2   2   0   2   2   2   0   0   0   2   2   2   2   0   0   2   2   0   0   0   2   2   0   2   2   2   2   0   0   2   0   2   0   0   2   2   2   2   2   0   0   0   0   2   0   2   2   2   0   2   0   2   2   0   0   0   2   2   2   2   2   2   0   0   0   2   2   2   2   2   0   0   0   2   0   2   2   0   2   0   2   0   2   2   2   0   0   0   0   2   2   2   0   2   0   0   0   0   0   0   0   0   0   0   0   0   0   0   2   0   0   2   0   0   0   2   0   0   0   0   0   2   0   0   0   0   2   0   2   2   2   0   2   2   2   2   2   2   0   0   0   0   0   0   2   0
 MK-2-2                 0   2   0   2   0   2   2   2   2   0   2   2   0   0   2   0   2   2   0   0   0   0   0   2   0   2   2   2   2   2   0   2   0   2   2   2   0   2   0   0   2   2   2   2   2   2   0   2   0   0   0   0   2   2   2   2   0   2   2   2   0   0   0   2   2   2   2   0   0   2   2   0   0   0   0   2   0   2   2   2   2   0   0   2   0   2   0   0   2   2   2   2   2   0   0   0   0   2   2   2   2   2   2   0   0   2   2   0   0   0   2   2   0   2   2   2   0   0   0   2   2   2   2   2   0   0   0   2   0   2   2   0   2   0   0   0   2   0   2   0   0   0   0   2   2   2   0   2   0   0   0   2   0   0   0   0   0   0   0   0   0   2   2   0   2   2   0   0   0   2   0   0   0   0   0   2   0   0   2   0   2   0   0   2   2   0   0   2   2   2   2   2   0   0   2   0   0   2   2   0
 MK-2-3                 0   2   0   2   0   2   2   2   2   0   0   2   0   0   2   0   2   2   0   0   0   0   0   2   0   2   2   2   2   2   0   2   0   2   2   2   0   2   0   0   2   0   0   2   2   2   0   2   0   0   0   0   2   2   2   2   2   2   2   2   0   2   0   2   0   2   2   0   0   0   2   2   0   0   0   2   0   0   2   2   2   0   0   2   0   0   0   0   2   2   2   2   2   0   0   0   0   2   2   2   2   2   2   0   0   2   2   2   0   0   2   2   0   0   2   2   0   0   0   2   2   2   2   0   0   0   0   2   0   2   2   0   2   0   0   2   2   0   2   0   2   0   0   2   2   2   0   2   0   0   0   2   2   0   0   0   2   0   0   2   0   2   2   0   2   2   0   0   0   2   0   0   0   0   0   2   0   0   2   0   2   0   0   0   2   0   0   2   2   2   2   2   0   0   2   0   0   2   2   0
 MK-2-4                 0   2   0   2   0   2   2   2   2   0   0   2   0   0   2   0   2   0   0   0   0   0   2   2   2   2   2   2   2   2   0   2   0   2   2   0   0   2   0   0   2   0   0   2   2   2   0   2   0   0   0   2   0   2   2   2   2   2   2   2   0   2   0   2   0   2   2   0   0   0   0   2   0   0   0   2   0   0   2   2   2   0   0   2   0   0   0   0   2   2   2   2   2   0   0   0   0   2   2   2   2   2   2   0   0   2   2   2   0   2   2   2   2   0   2   0   0   0   0   2   2   2   2   0   0   0   0   2   0   2   2   0   2   0   0   2   0   0   2   0   2   0   0   2   2   0   0   2   0   0   2   2   2   0   0   0   2   0   0   2   0   2   2   2   2   2   0   0   0   2   0   0   0   0   0   2   0   0   2   0   2   2   0   0   2   0   0   2   2   2   2   2   2   0   2   0   0   2   0   0
 MK-2-5                 0   2   0   2   0   2   2   2   2   0   0   2   0   0   2   0   2   0   0   2   0   2   0   2   2   0   2   2   2   2   0   2   0   2   2   0   0   2   0   0   0   0   0   2   2   2   0   2   0   0   0   2   0   2   2   2   2   0   2   2   2   2   0   2   0   2   2   0   0   2   0   2   0   0   0   2   0   0   2   2   2   0   0   2   0   0   0   0   2   2   0   2   2   0   0   0   0   2   2   2   2   2   0   0   0   2   2   2   0   2   2   2   2   0   2   2   0   0   0   2   2   2   2   0   0   0   0   2   0   0   2   2   2   0   0   2   0   0   2   0   2   0   0   2   2   0   2   0   0   0   2   2   2   0   0   0   0   2   0   2   0   2   2   2   0   2   0   0   0   2   0   0   0   0   0   0   0   0   2   0   0   2   0   0   0   0   2   2   0   2   2   2   2   0   2   0   0   2   0   0
 MK-2-6                 0   2   0   2   0   2   2   2   2   2   0   2   0   0   0   2   2   0   0   0   0   2   0   2   2   0   2   0   2   2   0   2   0   2   2   0   0   2   0   0   0   2   0   2   0   2   0   2   2   0   0   0   0   2   2   2   2   0   2   0   2   0   0   2   0   2   2   0   0   2   0   0   0   0   0   2   0   0   2   2   2   2   0   2   0   0   0   0   2   0   0   2   0   0   2   0   0   2   2   2   2   2   0   0   0   2   2   2   2   2   2   2   2   0   2   0   0   0   0   2   2   2   2   0   2   0   0   2   0   0   2   2   2   0   0   2   2   0   2   0   2   0   0   2   2   0   2   0   0   2   2   2   2   0   0   0   0   2   0   2   0   2   2   2   2   2   0   0   0   2   0   0   0   0   0   0   0   2   2   0   0   2   0   0   2   0   2   2   0   2   2   2   2   0   2   0   0   2   0   0
 MK-2-7                 0   2   0   2   2   2   2   2   0   2   0   0   0   0   0   2   2   0   0   0   0   2   0   2   2   0   2   0   2   2   0   2   0   0   2   0   0   2   0   0   0   2   0   2   0   2   0   2   2   0   0   0   0   2   2   2   2   2   2   0   2   0   0   2   0   2   2   0   2   2   0   0   0   0   0   2   0   0   2   2   2   2   0   2   0   0   2   0   2   0   0   2   0   0   2   0   0   2   0   2   2   2   0   0   0   2   2   2   2   2   0   2   2   0   2   2   0   0   0   2   2   2   2   0   2   0   2   0   0   0   2   2   2   0   0   0   2   0   0   0   2   0   0   2   2   0   2   0   0   2   2   2   0   0   0   0   0   2   0   2   0   2   2   2   2   0   0   0   0   2   0   2   0   0   0   0   2   2   0   2   0   2   0   0   2   0   2   2   2   2   0   2   2   0   2   0   0   2   0   0
 MK-2-8                 0   2   0   2   2   2   2   2   0   2   0   0   0   0   2   2   2   0   0   0   0   2   0   2   2   0   2   0   2   2   0   2   0   0   2   0   0   2   0   0   0   2   0   2   0   2   0   2   2   0   0   0   0   0   2   2   2   2   2   0   0   0   0   0   0   2   2   0   2   2   0   0   0   0   0   2   0   0   0   2   2   2   0   2   0   0   2   0   2   0   0   2   0   0   2   2   0   2   0   2   2   2   0   0   0   2   2   2   2   2   0   2   2   0   2   2   0   0   2   2   2   2   2   0   2   0   2   0   0   0   2   2   2   0   0   0   2   0   0   0   2   2   0   0   2   0   2   0   0   2   2   2   0   0   0   0   0   2   0   2   0   2   0   2   2   0   0   0   0   2   0   2   0   0   0   0   0   2   0   0   0   2   0   0   2   0   0   2   2   0   0   2   2   0   2   0   0   2   0   0
 MK-2-9                 0   2   0   0   2   2   0   2   0   2   0   0   0   0   2   2   2   0   0   0   0   2   0   2   2   0   2   0   2   2   0   2   0   2   2   0   0   0   0   0   0   2   0   2   0   2   0   2   2   0   0   0   0   0   2   2   2   2   2   0   0   0   0   0   0   2   2   0   2   2   0   0   0   0   0   2   2   0   0   2   2   2   0   2   0   0   2   0   2   0   0   2   0   0   2   0   0   2   0   2   2   2   0   0   0   2   2   2   2   2   0   2   2   0   0   2   0   0   0   2   2   2   2   0   2   0   2   0   0   0   2   2   2   0   2   0   0   0   0   0   0   2   0   0   2   0   2   2   0   2   2   2   0   0   0   0   0   2   0   2   0   2   0   2   2   0   0   0   0   2   0   2   0   0   0   2   0   2   0   2   0   2   0   0   2   0   0   2   2   0   0   2   2   0   2   0   0   2   0   0
 MK-2-10                0   2   0   0   2   2   0   2   0   2   0   0   0   0   0   2   2   0   0   0   0   2   0   0   2   0   2   0   2   2   0   2   0   2   0   0   0   0   0   0   0   2   0   2   0   2   0   2   2   0   0   0   0   0   2   2   2   2   2   0   0   0   0   0   0   0   2   0   2   2   0   0   0   0   0   2   2   2   0   0   2   2   0   2   0   0   2   0   2   0   0   0   0   0   2   0   0   2   2   2   2   2   0   0   0   2   2   2   2   2   0   2   2   0   0   2   0   0   0   2   0   2   2   0   2   0   2   0   0   0   2   2   2   0   2   0   0   0   0   0   0   2   0   2   2   0   2   2   0   2   2   2   0   0   0   0   0   2   0   2   0   0   0   2   2   2   2   0   2   2   2   2   0   0   0   2   0   2   0   2   2   0   0   0   2   0   0   2   0   0   0   2   2   2   2   0   0   2   0   0
 MK-2-11                0   2   0   0   2   2   0   2   0   2   0   0   0   0   0   2   2   0   2   2   0   2   0   0   2   0   2   0   2   2   2   2   0   2   0   0   0   0   0   0   0   2   0   2   0   2   0   0   2   0   0   0   0   0   2   0   2   2   2   0   0   0   0   0   0   0   2   0   0   2   0   0   0   0   2   2   0   2   0   0   2   2   0   0   0   0   2   0   2   0   0   2   0   2   2   0   0   2   2   2   2   2   0   0   0   2   2   2   2   2   0   2   2   0   2   2   0   0   0   2   0   2   0   0   2   0   0   0   0   0   2   2   2   2   2   0   0   0   0   0   0   2   0   2   2   0   2   2   0   2   2   2   0   0   0   0   0   2   0   2   0   0   0   2   2   2   2   0   2   2   2   2   0   0   2   2   0   2   0   2   2   2   0   0   2   0   0   2   0   0   2   2   2   2   2   0   0   2   0   0
 MK-2-12                0   2   0   0   2   2   0   2   0   2   0   0   0   0   0   2   2   0   2   2   2   2   0   0   2   0   0   0   2   2   2   2   0   2   0   0   0   0   0   0   0   2   0   2   0   2   0   2   2   0   0   0   0   0   2   0   2   2   2   0   0   0   0   0   0   0   2   0   0   2   0   0   0   0   2   0   0   2   0   0   2   2   0   0   0   0   2   2   0   0   0   2   0   2   2   2   0   2   2   2   2   2   0   0   0   2   2   2   2   2   2   2   2   0   2   2   0   0   0   2   2   2   2   0   2   2   0   0   0   0   2   2   2   2   2   0   0   0   0   0   0   0   0   0   0   0   2   2   0   2   2   2   0   0   0   0   0   0   0   2   0   2   0   2   2   2   2   0   2   0   2   2   0   0   2   2   0   2   0   2   2   2   0   2   0   2   0   2   0   0   2   2   2   2   2   0   0   2   0   0
 MK-2-13                0   2   0   0   2   2   0   2   0   2   0   2   0   0   0   2   2   0   2   2   2   2   0   0   2   0   2   0   2   2   2   2   0   2   0   0   2   0   0   0   0   2   0   2   0   2   0   2   2   0   0   2   0   0   2   0   2   2   2   0   0   0   0   2   0   0   2   0   0   2   0   0   0   0   2   0   0   2   0   0   2   2   0   0   0   0   2   2   0   0   0   0   0   2   2   2   0   2   2   2   2   2   2   0   0   2   2   0   2   2   2   2   2   0   2   2   0   0   0   0   2   0   2   0   2   2   0   0   2   0   2   2   2   2   2   0   0   0   2   0   0   2   0   0   0   0   2   2   0   0   2   2   0   0   0   0   0   0   0   0   0   2   0   2   2   2   2   0   2   0   2   2   0   2   2   2   0   2   0   2   2   0   0   2   0   2   0   2   0   0   2   2   2   2   2   2   0   2   0   0
 MK-2-14                0   2   0   0   2   2   0   2   0   2   0   2   0   2   0   2   2   0   2   0   2   2   0   0   2   0   2   0   2   2   2   2   0   2   0   0   2   0   0   0   0   2   0   0   0   2   0   2   2   0   0   0   0   0   2   0   2   2   2   0   0   0   0   2   0   0   2   2   0   2   0   0   0   0   2   0   0   0   2   0   2   2   0   0   0   0   2   2   0   0   0   0   0   2   2   2   0   2   0   2   2   2   2   0   0   2   2   0   2   2   2   2   2   0   2   2   0   0   0   0   2   0   2   0   0   2   0   0   2   2   2   2   2   2   2   0   0   0   0   0   0   2   0   0   0   0   2   2   0   0   2   2   0   0   0   0   0   0   0   0   0   2   0   0   2   2   2   0   2   0   2   2   0   2   2   2   2   0   0   2   2   0   0   2   0   2   0   2   0   0   2   2   2   2   2   2   0   2   0   0
 MK-2-15                0   2   0   0   2   0   0   2   0   2   0   2   2   2   0   2   2   2   0   0   2   0   0   2   2   0   2   0   2   2   0   2   0   2   0   0   2   0   0   0   0   2   2   0   0   2   0   2   2   0   0   0   0   0   2   0   0   2   0   0   0   0   0   2   0   0   2   2   0   2   0   0   2   0   2   0   0   2   2   0   2   2   0   0   0   0   2   2   0   0   0   0   2   2   2   0   0   2   2   2   2   2   2   0   0   2   0   0   2   2   2   2   2   0   2   2   0   0   0   0   2   0   2   0   0   0   0   0   2   2   2   2   0   2   2   0   0   0   0   0   0   0   2   0   2   0   2   2   0   0   0   0   0   0   0   0   0   0   0   0   0   0   0   0   2   2   2   0   2   0   2   2   0   2   2   2   2   0   0   2   2   0   2   2   0   2   2   2   0   0   2   2   2   0   2   2   0   2   0   0
 MK-2-16                0   2   0   0   2   0   0   2   0   2   0   2   2   2   0   2   0   2   0   0   2   0   0   2   2   0   2   0   2   2   0   2   0   2   0   0   2   0   0   0   0   2   2   0   0   2   0   2   2   0   0   0   0   0   2   0   0   2   0   0   0   0   0   2   0   0   2   2   0   2   2   0   2   0   2   0   2   2   2   0   0   2   0   0   0   0   2   2   0   0   0   0   0   2   0   0   0   2   2   2   2   2   2   0   0   2   0   0   2   2   2   2   0   0   2   2   0   0   0   0   2   0   0   2   0   0   0   0   2   2   2   0   0   2   2   0   0   2   0   0   0   0   2   0   2   0   2   2   0   0   0   0   0   0   0   0   0   0   0   0   0   0   0   0   2   2   2   0   2   2   2   2   0   2   2   2   2   2   0   2   2   2   2   2   2   2   2   2   0   0   2   2   0   0   2   2   0   2   0   0
 MK-3-1                 0   0   2   2   2   2   0   0   2   0   0   0   2   0   0   0   2   0   0   2   2   0   0   2   2   2   2   0   2   0   2   0   2   2   0   2   0   2   2   0   2   0   2   0   2   2   0   0   2   0   0   2   2   2   2   2   2   0   0   0   2   2   2   0   2   0   2   0   2   2   0   2   2   2   0   2   0   2   2   0   2   2   0   0   2   0   0   0   0   2   2   2   0   2   2   2   2   2   0   2   0   2   0   2   0   0   0   2   0   0   0   2   2   2   0   2   0   0   2   2   0   0   2   2   2   0   2   2   0   0   2   2   0   2   0   2   2   0   0   2   0   0   2   0   2   0   0   2   2   2   2   0   2   0   2   2   2   0   2   0   2   2   2   2   0   2   0   0   2   2   2   0   2   2   0   0   2   0   0   2   2   0   2   2   2   2   2   0   2   2   0   0   0   2   2   2   2   2   2   2
 MK-3-2                 0   0   2   2   2   2   0   0   2   0   0   0   2   0   0   0   0   0   0   2   2   0   0   2   2   2   2   0   2   0   2   0   2   2   0   2   0   2   2   0   2   0   2   0   2   2   0   0   2   0   2   2   2   2   2   2   2   0   0   0   2   2   2   0   2   0   2   2   2   2   0   2   2   0   0   2   0   2   2   0   2   2   0   0   0   0   0   0   0   2   2   2   0   2   2   2   2   0   0   2   2   2   0   2   0   0   0   2   0   0   0   2   2   2   0   2   0   0   2   2   0   0   2   2   2   0   2   0   0   0   2   2   0   2   0   2   2   0   2   2   0   2   2   0   2   0   0   0   2   2   0   0   2   0   2   2   2   0   0   0   2   2   2   2   2   2   0   0   2   2   2   0   2   2   0   0   2   0   0   2   2   0   0   2   2   2   2   0   2   2   0   0   0   0   2   2   2   2   2   2
 MK-3-3                 0   0   2   0   2   2   0   0   2   2   0   0   2   0   0   0   0   0   0   2   2   2   2   2   2   2   2   0   2   0   2   0   2   2   0   0   0   2   2   0   2   0   2   0   2   2   0   0   2   0   2   2   2   2   2   2   2   0   0   0   2   2   2   0   2   0   2   2   2   2   0   2   2   0   2   2   0   2   2   0   2   2   0   0   0   0   0   0   0   2   2   2   0   2   0   2   0   0   0   2   2   2   0   2   0   0   0   2   0   0   0   2   2   2   0   2   0   0   2   2   0   0   2   2   2   2   2   0   0   0   2   0   0   2   0   2   2   0   2   2   0   2   2   0   2   0   0   0   0   2   0   2   2   0   2   0   2   0   0   0   2   2   2   2   2   2   0   0   0   2   0   0   2   2   0   2   2   0   0   2   2   0   0   2   2   2   2   0   2   2   0   0   0   0   2   2   2   2   2   2
 MK-3-4                 0   0   2   0   2   2   0   0   2   0   0   0   2   0   2   0   0   0   0   2   0   2   2   2   2   2   2   0   2   0   2   0   2   2   0   0   0   2   0   0   2   0   2   0   2   2   0   0   2   0   2   2   2   2   0   0   2   0   0   0   2   2   2   0   0   0   2   2   2   2   0   2   2   0   2   2   2   0   2   2   2   2   2   0   0   0   0   0   2   2   2   2   0   2   0   0   0   0   0   2   2   0   0   2   0   0   0   2   0   0   0   2   2   2   0   2   2   0   2   2   0   0   2   2   2   2   2   0   0   0   2   0   0   2   0   2   2   0   2   2   0   2   2   0   2   0   0   0   0   2   0   2   2   0   2   0   2   0   0   0   2   2   2   2   2   2   0   0   0   2   0   0   2   2   0   2   0   0   2   2   2   0   2   2   2   2   2   2   2   2   0   0   0   0   2   2   2   2   2   2
 MK-3-5                 0   2   2   0   2   2   0   0   2   0   0   0   0   0   2   0   0   0   0   2   0   2   2   0   2   2   2   2   2   0   2   0   2   2   0   0   0   2   0   2   2   0   2   0   0   2   0   0   2   2   2   2   2   2   0   2   2   0   0   0   0   2   2   0   0   0   2   2   2   2   0   2   0   0   2   2   2   0   2   2   2   2   2   0   0   0   2   0   2   2   0   2   0   2   0   0   2   0   0   2   2   0   0   0   0   0   0   2   0   0   0   2   0   2   0   2   2   0   2   2   0   0   2   2   2   2   2   2   0   0   2   0   0   2   2   2   2   0   2   2   0   0   0   0   2   0   0   0   0   2   2   2   2   0   0   0   2   0   0   0   2   2   2   2   2   2   0   0   2   0   2   0   2   2   0   2   0   0   2   2   0   0   2   2   2   2   2   2   2   2   0   0   0   0   0   2   2   2   2   2
 MK-3-6                 2   2   2   0   2   2   2   0   2   0   0   0   0   2   2   2   2   0   0   2   0   0   2   0   2   0   0   2   2   0   2   2   2   2   0   0   0   2   0   0   2   0   2   0   0   2   0   0   2   2   0   2   2   2   0   2   2   0   0   0   0   2   2   0   0   0   2   2   2   0   0   2   2   0   2   2   2   0   2   2   2   2   2   0   0   0   2   2   2   2   2   2   0   2   0   0   2   0   0   2   2   0   0   0   0   0   0   2   0   0   0   2   0   2   0   0   2   0   2   2   0   0   2   2   2   2   2   2   0   0   2   0   0   2   2   2   2   0   2   2   0   0   0   2   2   0   0   0   0   2   2   2   2   0   0   0   2   0   0   0   2   2   2   2   2   2   0   0   2   0   2   0   2   2   0   0   0   0   2   2   0   0   2   2   2   2   2   2   2   2   0   2   0   0   0   2   2   0   2   2
 MK-3-7                 2   0   2   0   2   2   2   0   2   0   0   0   2   2   0   2   2   0   0   2   0   0   2   0   2   2   0   2   2   0   2   2   2   2   0   0   0   2   0   0   2   0   2   0   0   2   0   0   2   2   2   2   2   2   0   2   2   2   0   0   0   2   2   0   0   0   0   2   2   0   0   2   0   0   2   2   2   0   2   2   2   2   2   0   0   0   2   2   2   2   2   2   2   2   0   0   2   0   0   2   2   0   0   0   0   2   0   2   0   0   0   2   2   0   0   0   2   0   2   2   0   0   0   2   2   2   2   2   2   0   2   0   0   2   2   2   2   0   2   2   0   0   0   2   2   0   0   0   0   0   2   2   2   0   0   2   2   0   0   0   2   2   2   2   2   2   0   0   2   0   2   0   0   0   0   2   0   0   2   2   0   0   2   2   2   2   2   2   2   2   0   2   0   0   0   2   2   0   2   0
 MK-3-8                 2   0   2   0   2   2   2   0   0   0   0   0   2   2   2   2   2   0   0   2   0   0   2   0   2   2   0   2   2   0   2   2   0   2   0   0   0   2   0   0   2   0   0   0   0   2   0   0   2   2   2   2   0   2   0   2   2   2   2   0   0   2   2   0   0   0   0   2   2   0   0   2   0   2   2   2   2   0   2   2   2   0   2   0   0   0   2   2   0   2   2   2   2   2   0   0   2   0   0   2   2   2   2   0   0   2   0   2   0   0   0   2   2   0   0   0   2   0   2   2   0   0   0   2   2   2   2   2   2   0   2   0   0   2   2   2   2   0   2   2   0   0   0   2   0   0   0   0   0   0   2   2   2   0   0   2   2   0   0   0   2   2   2   0   2   2   0   0   2   0   2   0   0   0   2   2   0   0   0   2   2   0   2   2   2   2   2   2   2   2   0   2   0   0   0   0   2   0   2   0
 MK-3-9                 2   0   2   0   2   0   2   0   0   0   0   0   2   2   2   2   2   0   0   2   0   2   2   0   2   2   0   2   2   0   2   2   2   2   2   0   0   2   0   0   0   0   0   0   0   2   0   0   2   2   2   2   0   2   0   2   2   2   2   0   0   2   2   0   2   0   0   2   2   0   2   2   0   0   2   2   2   0   2   2   2   0   2   0   0   0   0   2   0   2   2   2   2   0   0   0   2   2   0   0   2   2   2   0   0   2   0   2   0   0   0   2   2   0   0   2   2   0   2   2   0   0   0   2   2   2   2   2   2   0   2   0   0   2   2   0   2   0   2   2   0   0   0   2   2   0   0   0   0   0   2   2   2   0   0   2   2   0   0   0   0   2   2   0   2   2   0   0   2   0   2   0   0   0   2   2   0   0   0   2   0   0   2   2   2   2   2   2   2   2   0   2   0   0   0   0   2   0   2   0
 MK-3-10                2   0   2   0   2   0   0   0   0   0   0   0   2   2   2   2   2   0   0   2   0   2   0   0   2   2   0   2   2   0   2   2   2   2   2   0   0   2   0   0   0   0   0   0   0   2   0   0   2   2   2   2   0   2   0   2   2   2   2   0   0   2   2   0   2   0   0   2   2   2   2   2   0   0   2   2   2   0   2   2   2   0   2   0   0   0   2   2   0   2   2   2   2   0   0   2   2   2   0   0   2   2   2   0   0   2   0   2   0   0   0   2   2   0   0   2   2   0   2   0   0   2   0   2   2   2   2   2   2   0   2   0   0   2   2   2   2   0   2   2   0   2   0   2   2   0   0   0   0   2   2   2   2   0   0   2   2   2   2   0   0   2   2   2   2   2   0   2   2   0   2   0   2   2   2   2   2   0   2   2   0   0   2   2   2   2   2   2   2   2   0   2   0   0   0   0   2   0   2   0
 MK-3-11                2   0   2   2   2   0   0   0   0   0   2   0   2   2   2   2   2   0   2   2   0   2   2   0   2   0   0   2   2   0   2   2   2   2   2   0   0   2   0   0   0   0   0   0   0   2   0   0   2   2   2   2   0   2   0   2   2   2   0   0   0   2   2   0   0   0   0   2   2   2   2   2   0   0   2   2   2   0   2   2   2   0   2   0   0   0   2   2   0   2   2   0   2   0   0   2   2   2   0   0   2   2   2   0   0   2   2   2   0   0   0   2   2   0   0   2   2   0   2   0   0   0   2   2   2   2   0   2   2   0   2   0   0   0   2   2   2   0   2   2   0   2   0   2   2   0   0   0   0   2   0   2   2   0   0   2   2   2   2   0   0   2   2   2   2   2   0   2   2   0   2   0   2   2   2   2   2   0   2   2   0   0   2   2   2   0   2   2   0   2   0   2   0   0   0   0   2   0   2   0
 MK-3-12                2   0   2   2   2   0   0   0   0   0   2   0   2   0   2   2   2   0   2   2   0   2   2   0   2   0   0   2   0   0   2   2   2   2   2   0   0   2   0   2   0   0   0   0   0   2   0   2   2   2   2   2   0   2   0   2   2   2   0   2   0   2   2   0   0   0   0   2   2   2   2   2   0   0   2   2   0   0   2   2   2   0   2   0   0   0   0   0   0   2   2   0   2   0   0   2   2   2   0   0   2   2   0   0   0   2   2   2   0   0   0   2   2   0   0   2   2   0   2   0   0   0   2   2   2   2   0   2   2   0   2   0   0   0   2   2   2   0   2   2   0   2   0   2   2   0   0   0   0   2   0   2   2   0   0   2   2   2   0   0   0   2   2   2   0   2   0   2   2   0   2   0   2   2   2   2   2   0   2   2   0   0   2   2   2   0   2   2   0   0   0   2   0   0   2   0   2   0   2   0
 MK-3-13                2   0   2   2   2   0   0   0   0   0   2   0   2   0   2   2   2   0   2   2   0   2   2   0   2   0   0   0   0   0   2   2   2   2   2   0   0   2   0   2   0   0   0   2   0   2   0   2   2   2   2   2   0   2   2   2   2   2   0   0   0   2   2   0   2   0   0   2   2   2   2   2   0   0   2   2   0   0   2   2   2   0   2   0   0   0   2   2   0   2   2   0   2   0   0   2   2   2   0   0   2   2   2   0   2   2   0   2   0   0   0   2   0   2   2   2   2   0   2   0   0   0   2   0   2   2   0   2   2   0   2   0   0   0   2   2   2   0   0   2   0   2   0   2   2   0   0   0   0   2   0   2   0   0   0   2   2   2   0   0   0   0   2   2   2   2   0   2   2   0   2   2   2   2   2   0   2   0   2   2   0   2   2   2   2   0   2   2   0   0   0   2   0   0   2   0   0   0   2   0
 MK-3-14                2   0   2   2   2   0   0   0   0   0   2   0   2   0   2   2   2   0   2   2   0   2   2   0   2   0   0   0   0   0   2   2   2   0   2   0   0   2   0   2   0   0   0   2   0   2   0   0   2   2   2   2   2   2   2   2   2   0   0   0   0   2   2   0   2   0   0   2   2   2   2   2   0   0   2   2   0   0   2   2   2   0   2   0   0   0   2   2   0   2   2   0   2   0   0   2   2   2   0   0   2   2   2   0   2   2   0   2   0   0   0   0   0   0   2   2   0   0   2   0   0   0   2   0   2   2   0   2   2   2   2   2   0   0   2   2   2   0   0   2   0   2   0   2   2   0   0   0   0   2   0   2   0   0   0   2   0   2   0   0   0   0   2   2   2   0   0   2   2   0   2   2   2   2   2   0   2   0   2   2   0   2   0   0   2   0   2   2   0   0   2   2   2   0   2   0   0   0   2   2
 MK-3-15                2   0   2   2   2   0   0   0   0   2   2   0   0   0   2   2   0   0   2   2   0   2   2   0   2   0   0   0   0   0   2   2   2   0   0   0   0   0   2   2   0   2   0   2   0   2   0   0   2   2   0   2   2   2   2   2   0   0   0   0   0   2   2   0   2   0   2   2   0   2   2   2   0   0   2   2   0   0   2   2   2   0   2   0   0   0   2   2   0   2   2   0   2   0   0   2   2   2   0   0   2   2   2   0   2   2   0   2   0   0   0   0   0   0   2   2   0   2   2   0   0   0   2   0   0   2   0   2   2   2   2   2   2   0   2   2   0   0   0   2   0   2   0   2   2   0   2   0   0   0   0   2   0   0   0   0   0   2   0   2   0   0   2   2   2   0   0   2   2   0   0   0   2   2   0   0   0   0   2   2   0   2   0   0   0   0   2   2   0   0   0   0   2   2   0   0   2   0   2   2
 MK-3-16                2   0   2   2   2   0   0   0   2   2   2   0   0   0   2   2   2   0   2   2   2   2   2   0   2   0   0   0   0   0   0   2   0   0   2   0   0   0   2   0   0   2   0   2   0   2   0   0   2   2   0   2   2   2   2   2   0   0   0   0   0   2   2   0   2   0   2   2   2   2   2   2   0   0   2   2   0   0   2   2   2   0   2   0   0   0   2   2   2   2   0   0   2   0   0   2   2   0   0   0   2   0   2   0   2   2   0   2   0   0   0   0   0   0   2   2   0   2   2   0   0   0   2   2   0   2   0   2   2   2   2   0   2   0   2   2   0   0   0   2   0   2   0   2   2   0   2   0   2   0   0   0   0   2   0   0   0   0   0   2   0   0   0   2   0   0   0   2   2   0   0   0   2   2   0   2   0   0   2   2   2   2   0   0   0   0   2   2   0   0   0   0   2   0   0   0   0   0   2   2
 MK-4-1                 2   0   2   2   2   0   0   2   0   2   0   0   2   0   0   2   0   0   2   0   2   2   0   0   2   0   0   0   2   2   0   2   0   2   2   2   2   2   0   2   2   2   2   2   2   2   0   0   0   2   2   2   2   2   2   2   0   2   2   0   0   2   0   2   2   0   2   2   0   2   0   0   2   2   2   0   0   0   0   2   2   2   2   2   2   2   2   2   0   2   2   0   0   2   2   0   0   0   2   0   0   0   2   0   0   2   2   0   0   2   0   0   2   2   2   0   2   2   2   2   0   0   0   0   0   2   0   0   2   2   2   0   2   0   2   2   2   0   0   0   0   2   2   2   0   0   2   0   0   0   2   0   0   2   2   2   2   0   2   0   0   2   0   2   2   2   0   2   2   0   2   0   0   2   0   2   2   0   0   2   2   2   0   0   2   0   0   2   2   0   0   2   0   0   2   0   2   2   2   0
 MK-4-2                 0   0   2   2   2   0   2   2   0   0   0   0   2   0   0   2   0   0   2   0   2   2   0   0   2   0   0   0   2   2   0   0   0   2   2   2   2   2   0   2   2   2   2   2   2   2   2   2   0   2   2   2   2   2   2   2   0   2   2   0   0   2   0   2   2   0   2   2   0   2   0   0   2   0   2   0   0   0   0   0   2   2   2   2   2   2   2   2   2   2   2   0   0   2   2   0   0   0   2   0   0   0   2   0   0   2   2   0   2   2   0   0   2   2   0   0   2   2   2   2   0   0   0   0   0   2   0   0   2   2   2   0   2   0   2   2   2   0   0   0   0   2   2   2   0   0   2   0   0   0   2   0   0   2   2   2   2   0   2   0   2   2   0   2   0   2   0   2   2   2   2   0   2   2   0   2   2   0   0   2   2   2   0   0   2   0   0   2   2   0   0   2   0   0   2   0   2   2   2   0
 MK-4-3                 2   0   2   2   2   0   2   2   0   0   0   0   2   0   0   2   0   0   2   0   2   2   0   0   0   2   0   0   2   2   0   0   0   2   2   2   2   2   0   2   0   2   2   2   2   2   2   2   0   2   2   2   2   2   0   2   0   2   2   2   0   2   0   0   2   0   2   2   0   2   0   0   2   2   2   0   0   0   0   0   2   2   2   2   2   2   0   2   2   0   2   0   0   2   2   0   0   0   2   0   0   0   2   0   0   2   2   0   2   2   0   0   2   2   0   0   2   2   2   2   0   0   0   0   0   2   0   0   2   0   2   0   2   0   2   2   2   0   0   0   0   2   2   2   0   0   0   2   0   2   2   0   0   0   0   2   2   0   2   2   2   2   0   2   0   0   0   2   2   2   2   0   0   2   0   0   0   0   0   2   2   0   0   0   2   0   0   2   2   0   2   2   0   2   2   0   2   2   2   0
 MK-4-4                 0   0   2   2   0   0   2   2   0   0   0   0   2   0   0   2   0   0   2   0   2   2   0   0   0   2   2   2   2   2   0   0   0   2   2   2   2   2   0   2   0   2   2   2   2   2   2   0   2   2   2   2   2   2   0   2   2   2   2   2   0   2   0   0   2   0   2   2   0   2   0   0   2   2   2   0   0   0   0   2   2   2   2   2   2   2   0   2   2   0   2   0   2   2   2   0   0   0   2   0   0   0   2   0   0   2   0   0   2   0   0   0   2   2   0   0   2   2   2   2   0   0   0   0   0   2   0   0   2   0   0   0   2   0   0   2   2   0   0   0   0   2   0   2   2   0   0   2   0   2   2   0   0   0   0   2   2   0   2   2   2   2   0   2   0   2   0   2   2   2   2   0   0   2   0   0   2   0   0   2   2   0   2   0   2   0   0   2   0   0   2   2   0   2   2   0   2   2   2   0
 MK-4-5                 0   0   2   2   0   0   2   2   2   0   0   0   2   0   0   2   0   0   2   0   2   2   0   0   0   2   2   0   2   2   0   0   0   2   2   2   2   2   0   2   0   2   2   2   2   0   2   0   2   2   2   2   2   2   0   2   2   2   2   2   0   0   2   0   2   0   2   2   0   2   0   0   2   2   2   0   0   0   0   2   2   2   0   2   2   2   0   2   2   0   2   0   2   2   2   0   0   0   0   0   0   0   2   0   0   2   0   0   2   0   0   0   2   2   0   0   2   2   2   2   0   0   0   0   0   0   0   0   2   0   0   0   2   2   0   0   2   0   2   0   0   2   0   2   0   0   0   2   0   2   2   0   0   0   0   2   2   0   2   2   2   2   0   2   0   2   0   2   2   2   2   0   0   2   0   0   2   0   0   2   2   0   0   0   2   2   0   0   0   0   2   0   0   2   2   0   2   2   2   0
 MK-4-6                 0   0   2   2   0   0   2   2   2   0   0   0   2   0   0   2   0   0   2   0   2   2   0   0   0   2   2   0   2   2   0   0   0   2   2   2   2   2   0   2   2   2   2   2   2   0   2   0   2   2   2   2   0   2   0   0   0   0   2   2   0   2   2   0   2   0   2   2   0   2   0   0   2   2   2   0   0   0   0   2   0   2   0   2   2   2   0   2   2   0   2   0   2   2   0   0   0   0   0   0   0   0   2   0   0   2   0   0   2   0   0   0   2   2   0   0   0   2   2   2   0   0   0   0   0   0   2   0   2   0   0   0   2   0   0   2   2   0   2   0   0   2   0   2   0   0   0   2   0   2   2   0   0   0   2   2   2   0   2   2   2   2   0   2   0   2   2   2   0   2   2   0   0   2   0   0   2   0   0   2   0   0   0   0   0   2   0   0   0   0   2   0   0   2   2   0   2   2   2   0
 MK-4-7                 0   0   2   2   0   0   2   2   2   2   0   0   0   2   0   2   0   0   2   0   2   2   0   2   0   2   2   0   0   2   0   0   0   2   2   2   0   2   2   2   2   0   2   2   2   2   2   0   2   2   2   2   2   2   0   0   0   0   2   2   2   2   0   0   2   0   2   2   0   2   0   0   0   2   2   0   2   0   0   2   0   2   0   0   2   2   0   2   2   0   2   0   2   2   2   0   0   0   0   0   0   0   2   0   0   2   0   0   2   0   2   0   0   2   0   0   0   2   2   2   2   0   0   0   0   0   2   0   2   2   0   0   2   0   0   2   0   0   2   0   0   2   0   2   0   0   0   2   0   2   0   0   0   2   2   2   2   0   2   0   2   2   0   2   0   2   0   2   0   2   2   0   0   2   0   0   2   0   0   2   0   0   0   0   0   2   0   0   0   0   0   0   2   2   2   0   0   2   2   0
 MK-4-8                 0   0   2   2   0   0   2   2   2   2   0   0   0   2   0   2   2   0   2   0   2   2   0   2   0   0   2   0   0   2   0   2   0   2   2   2   0   2   2   0   2   0   2   2   2   2   0   0   0   0   2   2   2   2   0   0   0   2   2   2   2   2   2   0   2   0   2   0   0   2   0   0   0   2   2   0   2   0   0   2   0   2   0   0   2   2   0   2   2   0   2   0   2   2   2   0   0   0   0   0   0   0   2   0   0   2   0   0   2   2   2   0   0   2   0   0   0   2   2   0   2   0   0   0   0   0   2   2   0   2   0   0   2   0   0   2   0   0   2   0   0   2   0   0   0   0   0   2   0   2   0   0   0   2   2   0   2   0   2   2   2   0   0   2   0   2   0   2   0   2   0   0   0   2   0   0   2   0   0   2   0   0   0   0   0   0   0   0   0   0   0   0   0   2   2   0   0   2   2   0
 MK-4-9                 0   0   0   2   0   0   2   2   2   2   0   0   0   2   0   2   2   0   2   0   2   2   0   2   0   0   2   0   0   2   0   2   0   2   2   2   0   2   0   0   2   2   0   2   2   2   0   0   0   0   2   2   2   2   0   0   0   2   2   2   2   2   2   0   0   2   2   0   2   0   0   0   0   2   2   0   2   0   0   0   0   2   0   0   2   2   0   2   2   0   2   0   2   2   0   0   0   0   0   0   0   0   2   2   2   2   0   0   2   2   0   0   0   0   0   0   0   2   2   0   2   0   0   0   0   0   2   2   0   2   0   0   2   0   0   2   0   2   2   0   0   2   0   0   0   0   0   2   0   2   0   0   0   2   2   0   2   0   2   2   2   0   0   2   0   2   0   2   2   2   0   0   0   0   0   0   2   2   0   2   2   2   0   0   0   0   0   0   0   0   0   0   0   2   2   0   0   2   2   0
 MK-4-10                2   0   0   0   0   0   2   2   2   2   0   0   0   2   0   2   0   0   2   0   2   2   0   2   0   0   2   2   0   0   0   0   2   2   2   2   0   2   0   2   2   2   0   2   2   2   0   0   2   0   2   2   2   2   0   2   0   2   2   2   2   2   2   0   0   2   2   0   2   0   0   0   0   2   2   0   2   0   0   0   0   2   0   0   2   2   0   2   2   0   2   0   2   2   0   0   0   0   0   0   0   0   2   2   2   2   0   0   2   2   0   0   0   0   0   0   2   0   2   0   2   0   0   0   0   0   2   2   0   2   0   0   2   0   0   2   0   2   2   0   0   2   0   0   0   0   0   2   0   2   0   0   0   0   2   2   2   0   2   2   2   0   0   2   0   2   0   2   2   2   0   0   0   0   2   0   0   2   0   2   2   2   0   0   0   0   0   0   0   0   0   0   0   2   2   0   0   2   2   0
 MK-4-11                0   0   0   0   0   0   2   2   2   2   0   2   0   2   0   2   2   0   0   0   2   2   0   2   0   0   2   0   0   0   0   0   0   2   2   2   0   2   0   2   2   2   0   2   2   2   0   0   2   2   2   2   2   2   0   2   0   2   2   2   2   2   2   0   0   2   2   0   0   0   0   2   0   2   0   0   2   0   0   0   0   2   0   0   0   2   0   2   0   0   2   0   2   2   0   0   0   0   0   0   0   0   2   2   2   2   0   0   2   0   0   0   2   0   0   0   2   2   2   0   2   0   0   0   0   0   0   2   0   2   0   0   2   0   0   2   0   2   2   0   0   2   2   0   0   0   2   2   0   2   0   0   0   0   2   2   0   0   2   2   2   0   0   2   0   2   0   2   0   2   0   0   0   0   2   0   0   2   0   2   2   2   0   0   0   2   0   2   0   0   0   0   0   2   2   0   0   2   2   0
 MK-4-12                0   2   0   0   0   0   2   0   2   2   0   2   0   2   0   2   2   2   0   0   2   2   0   2   0   0   2   0   0   0   0   0   0   2   2   2   0   2   0   0   2   2   0   2   2   2   0   2   2   2   0   0   2   2   0   2   0   2   2   2   2   2   2   0   0   2   2   0   0   0   0   2   0   2   0   0   2   0   0   0   0   2   2   0   2   2   2   2   0   0   2   0   0   2   0   0   0   0   0   0   2   0   2   2   2   0   0   0   2   2   0   0   2   0   0   0   2   2   2   0   2   0   0   0   0   0   0   2   0   2   0   0   2   0   0   2   0   0   2   0   0   2   2   0   0   2   2   2   0   2   0   0   0   0   2   0   0   0   2   0   2   0   0   2   2   2   0   2   0   2   0   0   0   0   2   0   0   2   0   2   2   2   0   0   0   2   0   2   0   0   0   0   0   2   2   0   0   2   2   0
 MK-4-13                0   2   2   0   0   0   0   0   2   2   0   2   0   2   0   2   2   2   0   0   0   0   0   2   2   0   2   0   0   0   2   0   0   0   2   2   0   2   0   0   2   2   0   2   2   2   0   2   0   2   0   0   2   2   0   0   0   2   2   2   2   2   2   0   0   2   2   0   0   0   0   2   2   2   0   2   2   0   2   0   0   2   2   0   2   2   2   2   2   0   2   0   0   2   0   2   0   0   0   0   2   0   2   2   2   0   0   0   2   2   0   0   2   0   0   0   2   2   2   0   2   0   0   0   0   0   0   2   0   2   0   0   2   0   0   2   0   0   2   2   0   2   2   0   0   2   2   2   0   2   0   0   0   0   2   0   0   0   2   0   2   0   0   2   2   2   2   2   0   0   2   0   0   0   2   0   0   2   0   2   2   2   0   0   0   2   2   2   2   0   0   0   2   2   2   0   0   2   2   0
 MK-4-14                2   2   2   0   0   0   0   0   2   2   0   2   2   2   0   2   2   2   0   0   0   0   0   2   2   0   2   0   2   2   2   0   0   0   2   2   0   2   0   0   2   2   0   2   2   2   0   2   0   2   0   0   2   2   0   0   0   2   2   2   2   2   2   0   0   0   2   0   0   0   0   2   2   2   0   2   0   0   2   0   0   2   2   2   2   2   2   2   2   0   0   0   0   0   0   2   0   0   0   2   2   0   2   2   2   0   0   0   2   2   0   0   2   0   0   0   2   2   2   0   2   0   0   2   0   0   0   0   0   2   0   0   2   0   0   0   0   2   2   2   0   2   2   0   0   2   2   2   0   2   0   0   0   0   2   0   0   0   2   0   0   0   0   2   2   2   2   2   2   0   2   0   0   0   2   0   0   2   0   2   2   2   2   0   0   2   2   2   2   0   0   0   2   2   2   0   0   2   2   0
 MK-4-15                2   2   2   0   0   0   0   0   2   2   0   2   2   2   2   2   2   2   2   0   0   0   0   2   2   2   2   0   2   2   2   0   0   0   2   2   0   2   0   0   2   2   0   2   2   2   0   2   2   2   0   0   2   2   0   2   0   2   2   2   2   2   2   0   0   0   2   0   2   0   0   2   0   2   0   0   0   0   2   0   0   2   2   2   2   2   2   2   2   0   0   0   0   0   0   2   0   0   0   2   2   0   2   2   0   0   0   0   2   2   0   0   2   0   0   0   2   2   2   0   2   0   0   2   0   0   2   0   2   2   0   0   2   0   0   0   0   2   2   2   0   2   2   0   0   2   2   2   0   0   0   0   0   0   2   0   0   0   2   2   0   0   0   2   0   2   2   2   2   0   2   0   2   0   2   0   0   2   2   0   2   2   2   0   0   0   2   2   2   0   0   0   2   2   2   2   0   2   2   0
 MK-4-16                2   2   2   0   0   0   0   0   2   2   0   2   2   2   2   2   0   2   2   0   0   0   0   2   2   2   2   0   2   2   2   2   0   0   2   2   0   2   0   0   2   2   0   2   2   2   0   0   0   0   0   0   2   2   0   2   0   2   0   2   2   2   2   0   2   0   2   0   2   0   0   2   0   2   0   0   0   0   0   0   0   2   0   2   2   2   2   2   2   0   2   0   0   0   0   2   0   0   0   0   2   0   0   2   0   0   0   0   2   2   0   0   2   0   0   0   2   2   2   0   0   0   0   2   0   0   2   0   2   2   0   0   2   2   0   2   0   2   2   2   0   2   2   0   0   2   2   2   0   0   0   0   0   0   2   0   0   0   2   2   0   0   2   2   0   2   0   2   2   0   2   0   2   0   0   0   0   2   2   0   2   2   2   0   2   0   2   2   2   0   0   0   2   2   2   2   0   2   2   0
 MK-5-1                 0   2   2   2   0   0   2   0   2   2   2   2   0   0   0   2   0   0   0   2   0   2   0   0   2   0   0   2   0   0   2   0   2   0   0   2   2   2   2   2   2   0   2   0   0   0   0   2   0   0   0   0   0   0   2   0   2   2   2   0   0   2   2   0   2   0   0   2   0   0   0   0   0   0   2   2   0   2   2   0   2   0   2   0   2   2   2   0   2   0   0   0   2   2   2   2   2   2   0   0   2   0   2   0   0   0   2   2   2   0   2   2   0   0   0   2   2   2   0   2   2   0   0   2   2   0   2   2   2   0   2   2   2   2   2   0   0   2   2   0   2   0   0   0   2   2   0   0   0   2   2   0   0   2   0   0   2   0   2   0   2   0   0   0   0   0   2   0   2   2   0   0   0   0   0   2   0   0   0   2   2   0   2   2   2   2   2   0   0   2   0   0   2   2   2   0   0   2   2   0
 MK-5-2                 0   2   2   2   0   0   0   0   2   0   2   2   0   0   0   2   0   0   0   2   0   2   0   0   2   0   2   2   0   0   2   0   2   0   0   2   2   2   2   2   2   0   2   0   0   0   0   2   0   0   0   0   0   0   2   0   2   2   2   0   0   2   2   0   2   0   0   0   0   0   0   0   0   2   2   2   0   2   2   0   2   0   2   0   2   2   2   0   2   0   0   0   2   2   0   2   2   2   0   0   2   0   2   0   0   0   2   0   2   0   2   2   0   0   0   2   2   2   0   2   2   0   0   2   2   0   2   2   2   0   2   2   2   2   0   0   0   2   2   0   2   0   0   0   2   2   0   2   0   0   2   0   0   2   2   0   2   0   2   2   0   0   0   0   0   0   2   0   0   2   0   0   0   0   0   2   0   0   0   2   2   0   2   2   2   2   2   0   0   2   0   0   2   2   2   0   0   2   2   0
 MK-5-3                 0   2   2   2   0   0   2   0   2   0   0   2   0   0   0   2   0   0   0   2   0   2   0   0   2   0   2   2   0   2   2   0   2   0   0   0   2   2   2   2   2   0   2   0   0   0   0   2   0   2   0   0   0   2   2   0   2   2   2   0   0   2   2   0   2   0   0   0   2   2   0   0   0   2   2   2   2   2   2   2   2   0   2   0   2   2   2   0   2   0   0   0   2   2   0   2   2   2   0   0   2   0   0   0   0   0   2   0   2   0   2   2   0   0   0   2   0   2   0   2   2   0   0   2   2   0   2   2   2   0   2   2   2   2   0   0   0   2   2   0   2   0   0   2   2   2   0   2   0   0   2   0   0   2   2   0   0   0   2   2   0   0   0   0   0   0   2   0   0   2   0   0   0   0   0   0   0   0   0   2   2   0   2   0   0   2   2   0   0   2   0   0   2   2   2   0   2   2   0   0
 MK-5-4                 0   2   2   2   0   0   2   0   2   0   0   2   0   0   0   2   0   0   0   2   0   2   0   0   2   0   2   2   0   2   2   0   2   0   0   0   2   2   2   2   0   0   2   0   0   2   0   2   0   2   0   0   0   2   2   0   2   2   2   0   0   2   2   0   2   0   0   0   0   2   2   0   0   2   2   2   2   2   2   0   2   0   2   0   2   2   2   0   0   0   0   0   2   2   0   2   2   2   0   0   2   2   0   0   0   0   2   0   2   0   0   2   0   0   0   2   0   2   0   2   2   2   0   2   2   2   2   2   2   0   2   2   2   2   0   2   0   2   2   0   2   0   0   2   0   2   0   2   0   0   2   2   0   2   2   0   0   0   2   2   0   0   0   0   2   0   2   0   0   2   0   0   0   2   0   0   0   0   0   2   2   0   2   0   0   0   2   2   0   2   0   2   2   2   2   0   2   2   0   0
 MK-5-5                 2   2   2   2   0   0   2   0   2   0   0   2   0   0   0   0   0   0   0   2   0   0   0   0   2   2   2   2   0   2   0   0   0   0   0   0   2   2   2   2   0   0   2   0   0   2   0   2   0   0   0   0   2   2   2   2   2   2   2   0   0   2   2   0   2   2   0   0   2   2   2   0   0   2   2   0   2   2   2   0   2   0   2   0   2   2   2   0   0   2   2   0   0   2   0   2   2   2   0   0   2   2   0   0   0   0   2   0   2   0   0   2   0   0   0   2   0   0   0   2   2   2   2   2   2   2   2   2   2   0   2   2   2   2   0   2   0   2   0   0   2   0   0   2   0   2   0   2   0   0   2   2   0   2   2   0   0   0   0   2   0   0   0   0   2   0   2   0   0   2   0   0   0   2   0   0   0   0   0   2   2   0   2   0   0   0   2   2   0   2   0   2   0   2   2   0   2   2   0   0
 MK-5-6                 2   2   2   2   0   0   2   0   2   0   0   2   0   0   0   2   0   2   0   2   0   0   0   0   2   2   2   2   0   2   0   0   0   0   0   0   0   2   2   2   2   0   2   0   0   2   0   2   0   0   0   0   0   2   2   2   2   2   2   0   0   2   2   0   2   2   0   0   2   0   2   0   2   2   2   2   2   2   2   0   2   0   2   0   2   2   2   0   2   2   2   0   2   2   0   2   2   2   0   0   2   2   0   0   2   0   2   0   2   0   0   2   0   2   0   2   0   0   0   2   2   2   2   2   2   2   2   2   2   0   2   2   2   2   0   2   0   2   0   0   2   0   0   2   0   2   0   2   0   0   2   0   0   2   2   0   0   2   0   2   2   0   0   0   2   0   2   0   0   2   0   0   0   2   0   0   0   0   0   0   2   0   0   0   0   0   2   2   0   0   0   2   0   2   2   0   0   2   0   0
 MK-5-7                 0   2   2   2   0   0   2   0   2   0   0   2   0   0   0   2   0   2   0   0   0   0   0   0   2   2   2   2   0   2   0   0   0   0   0   0   0   2   2   2   2   0   2   0   2   2   0   2   0   0   0   0   0   2   2   2   2   2   2   0   0   2   2   0   0   2   2   0   2   0   2   0   2   2   0   2   2   0   2   0   2   2   2   0   2   2   2   0   2   2   0   2   2   2   0   2   2   2   0   0   2   2   0   0   2   0   2   0   2   0   0   2   0   2   0   0   0   0   0   2   0   2   2   2   2   2   0   2   0   0   2   2   2   2   0   2   0   2   0   0   2   0   0   2   0   2   0   2   0   0   2   0   2   2   0   0   0   2   0   2   2   0   0   2   2   0   2   0   0   2   0   0   0   2   0   0   0   0   0   2   2   2   0   0   0   0   2   2   0   0   0   2   0   2   2   0   0   2   0   0
 MK-5-8                 0   2   2   2   0   0   2   0   0   0   0   2   0   0   2   2   0   2   0   0   0   0   0   0   2   2   0   2   0   2   0   0   0   0   0   0   0   2   0   2   2   0   2   0   2   2   0   2   0   0   2   0   0   2   2   2   2   2   2   0   0   2   2   0   0   2   2   0   2   0   2   0   2   2   0   2   2   0   2   0   2   2   2   0   2   2   0   0   2   0   0   0   2   2   2   2   2   2   0   0   2   2   0   0   2   0   2   0   2   0   0   2   0   2   0   0   0   0   0   2   0   0   2   0   2   2   2   2   0   0   2   2   2   2   0   2   0   2   0   0   2   0   0   2   0   2   0   2   0   0   2   0   2   2   0   0   0   2   0   2   2   0   0   2   2   0   2   0   0   2   2   0   2   2   0   0   0   0   0   2   2   2   0   0   0   0   2   2   2   0   0   2   0   2   2   0   0   2   0   0
 MK-5-9                 0   2   2   2   0   0   2   2   0   0   0   2   0   0   2   2   0   2   0   0   0   0   0   0   0   2   0   2   0   2   0   0   0   0   0   0   0   2   0   2   2   0   2   2   2   0   0   2   0   0   2   0   0   2   2   2   0   2   2   0   0   2   2   0   0   2   2   0   2   0   2   0   2   2   0   2   2   0   2   0   2   2   2   0   2   2   0   0   2   0   0   0   0   2   2   2   2   2   2   0   2   2   0   0   2   0   2   2   2   0   0   2   0   2   0   0   0   0   0   2   0   0   2   0   2   0   2   0   2   0   2   2   2   2   0   2   0   2   0   0   2   0   0   2   0   2   0   2   0   0   2   0   0   0   0   0   0   2   2   2   2   0   2   2   2   0   2   0   0   2   2   0   2   0   0   0   0   0   0   2   2   2   2   0   0   0   2   2   0   0   0   0   2   2   2   0   0   2   0   0
 MK-5-10                0   2   2   2   0   0   2   2   0   0   0   2   0   0   2   2   0   0   0   0   0   0   0   2   0   2   0   2   0   2   0   0   2   0   0   2   0   2   0   2   2   0   2   2   2   0   0   2   0   0   2   2   0   2   2   2   0   2   2   0   0   2   2   0   0   2   2   0   2   0   2   0   2   2   0   2   0   0   2   0   2   2   2   0   2   2   0   2   2   0   0   0   0   2   2   2   2   2   2   0   2   2   0   0   2   0   2   2   2   0   0   2   0   2   0   0   0   2   0   2   0   0   0   2   2   0   2   0   0   0   2   2   0   2   0   2   0   2   2   0   2   0   0   2   0   0   0   2   2   0   2   0   2   0   0   0   0   2   2   2   2   0   2   0   2   0   2   0   0   2   2   0   2   0   0   0   0   2   0   2   2   2   2   0   0   0   2   2   0   0   0   0   2   2   2   0   0   2   0   2
 MK-5-11                0   2   2   2   0   2   2   2   0   2   0   2   0   0   2   2   0   0   0   0   0   0   0   2   0   2   0   2   2   2   0   2   0   0   0   2   0   0   0   0   0   0   2   2   2   0   0   2   0   0   2   2   0   2   2   2   0   2   2   2   0   2   2   0   0   2   2   0   2   0   2   0   2   2   0   2   0   0   0   0   2   2   2   0   2   2   0   2   2   2   0   2   0   2   2   2   2   2   0   0   2   2   0   0   2   2   2   2   2   0   0   2   0   0   0   0   0   2   0   2   0   0   0   2   2   0   2   2   0   0   2   2   0   2   0   2   0   2   2   0   2   0   0   2   0   0   0   2   2   0   2   0   2   0   0   0   0   2   0   2   2   0   2   0   2   0   2   0   0   0   2   0   2   0   0   0   0   2   0   0   2   2   2   0   0   0   2   2   0   0   0   0   2   2   2   0   0   2   0   2
 MK-5-12                0   2   2   2   0   2   2   2   0   2   0   2   0   0   2   2   0   0   0   0   0   0   0   2   0   2   0   2   2   2   0   2   0   0   0   2   0   2   0   0   0   0   2   2   2   0   2   2   0   0   2   2   0   2   2   2   0   0   0   2   0   2   0   0   0   2   2   0   2   0   2   0   2   2   0   2   0   0   0   0   2   2   0   0   2   2   0   2   2   2   0   2   0   2   2   2   2   2   0   2   2   2   0   0   0   2   2   2   2   0   0   2   0   0   0   0   0   2   0   2   0   2   0   2   0   0   2   2   0   0   2   2   0   2   0   2   0   2   0   0   2   0   0   2   0   0   0   2   2   0   2   0   2   0   0   0   0   2   0   2   2   0   2   0   0   0   2   0   0   0   2   0   2   0   0   2   0   2   0   0   2   0   2   0   0   0   2   2   0   0   0   2   2   2   2   0   0   2   0   2
 MK-5-13                0   2   2   2   0   2   2   2   0   2   0   2   0   0   2   2   0   2   0   0   0   0   0   2   0   2   0   2   2   2   0   2   0   0   0   0   0   2   0   0   0   0   2   2   2   0   2   2   2   0   2   2   0   2   2   2   0   0   0   2   0   2   0   0   0   2   0   0   2   2   2   0   2   2   0   2   0   0   0   0   2   2   0   0   2   2   0   2   2   2   0   2   2   2   2   2   2   2   0   2   2   0   0   0   0   2   2   2   2   0   0   0   0   0   0   0   0   2   0   2   0   2   0   2   0   0   2   2   0   0   2   2   0   2   0   2   2   2   0   0   2   0   0   2   0   0   0   2   2   0   2   2   2   0   0   0   0   2   0   2   2   0   0   0   2   2   2   0   2   0   2   0   2   2   2   2   0   2   0   2   2   2   2   0   0   2   2   2   0   0   0   2   2   2   2   0   0   2   0   2
 MK-5-14                0   2   2   2   0   2   2   2   0   2   0   0   0   0   2   0   0   2   0   0   0   0   0   2   0   2   0   2   0   2   0   2   0   0   0   0   0   2   0   2   0   0   2   2   2   2   2   2   2   0   2   2   0   2   2   2   0   0   0   2   0   2   0   0   0   2   0   2   2   2   2   0   2   2   0   2   0   0   2   2   2   2   0   0   2   2   0   2   2   2   0   0   2   0   0   2   2   2   0   2   2   0   0   0   0   0   2   0   2   0   0   0   2   0   0   0   2   2   0   2   0   2   0   2   0   0   2   2   2   2   2   2   0   2   0   2   2   2   0   0   2   0   0   2   2   0   0   2   2   0   2   0   2   0   0   0   0   2   0   2   2   0   0   2   2   2   2   0   2   0   2   0   2   2   2   2   0   2   0   2   2   2   0   0   0   0   2   2   0   2   0   2   0   2   2   0   0   2   0   2
 MK-5-15                0   2   2   0   0   2   2   0   0   2   0   0   0   0   2   0   0   2   0   0   0   0   0   0   2   2   0   2   0   2   0   2   0   0   0   0   0   2   2   2   0   0   2   2   2   2   2   2   2   0   2   2   0   2   2   2   0   0   0   2   0   2   0   0   2   2   0   2   2   2   0   0   2   2   0   2   0   0   2   2   2   2   0   0   2   2   0   2   2   2   0   0   2   0   0   2   2   2   2   2   2   0   0   0   0   0   2   0   2   0   0   0   2   0   0   2   2   0   0   2   0   2   0   2   0   2   2   0   2   2   0   2   0   0   0   2   2   2   0   0   2   0   0   2   2   0   0   2   2   0   2   0   2   0   0   0   0   2   0   2   2   0   0   2   2   2   2   0   2   0   2   2   2   2   0   2   0   2   2   2   2   2   2   0   0   0   2   2   0   2   0   0   0   2   2   0   0   2   0   2
 MK-5-16                0   0   2   0   0   2   2   0   0   0   0   0   0   0   2   0   0   0   0   0   2   0   0   0   2   2   0   2   0   2   0   2   0   0   0   0   0   2   2   2   0   0   2   2   0   2   2   2   2   0   2   2   0   2   2   2   0   0   0   2   0   2   0   2   2   0   0   2   2   2   0   2   2   2   0   2   0   0   2   2   2   2   0   0   2   2   0   2   2   2   0   0   2   0   0   2   2   2   2   2   2   0   0   0   0   0   2   0   2   0   0   0   2   0   0   2   2   0   0   2   0   2   0   2   0   2   0   0   2   2   0   2   0   0   0   2   2   2   0   0   2   0   0   2   2   0   0   0   2   0   2   0   2   0   2   2   0   2   0   2   0   0   0   2   2   2   2   0   2   0   2   2   2   2   0   2   0   2   2   2   2   2   2   0   0   0   2   2   0   2   0   2   0   2   2   0   0   2   0   2
 MK-6-1                 0   0   2   0   0   2   2   0   2   0   2   2   0   2   2   0   0   0   0   2   0   2   0   2   0   2   0   2   2   2   2   0   2   0   0   0   2   0   2   0   2   2   0   0   2   2   0   0   0   2   2   2   0   0   0   2   2   2   2   2   2   0   0   2   2   2   0   2   2   0   0   0   0   0   0   0   2   0   2   2   2   0   0   2   2   0   2   2   0   2   0   0   0   0   0   2   2   0   0   2   0   2   2   0   0   0   0   2   2   2   0   0   0   0   2   0   0   0   2   2   0   0   0   2   2   0   0   0   2   0   0   0   2   2   2   0   2   0   2   0   0   0   2   0   2   2   2   0   0   2   2   0   0   2   2   0   0   0   0   0   0   2   2   0   0   0   2   0   0   0   0   0   0   2   2   0   2   2   0   0   2   2   0   0   2   0   0   2   0   2   2   0   2   0   2   2   0   2   0   0
 MK-6-2                 0   0   2   2   0   2   2   0   2   0   2   2   0   2   2   0   0   2   0   2   0   0   0   2   0   2   0   2   2   2   0   0   2   0   0   0   2   0   2   0   2   2   0   0   2   2   0   0   0   2   2   0   0   0   0   2   2   2   2   2   2   0   0   2   2   2   0   2   2   0   0   0   0   2   0   0   2   0   2   2   2   0   0   2   2   0   2   2   0   2   0   0   0   0   0   0   2   0   0   2   0   2   2   0   0   0   2   2   0   2   0   0   0   0   2   0   0   0   2   2   2   0   0   2   2   2   0   0   2   0   0   0   2   2   2   0   2   0   2   2   0   0   2   0   2   2   2   0   2   2   2   0   0   2   2   0   0   0   0   0   0   2   2   0   0   2   2   0   0   0   0   0   0   2   2   0   2   2   0   0   2   2   0   0   2   0   2   2   0   2   2   0   2   0   2   2   0   2   0   0
 MK-6-3                 0   0   2   2   0   2   2   0   0   0   2   2   0   2   2   2   0   2   0   2   0   0   0   2   0   2   2   2   2   2   0   0   2   0   2   0   2   0   2   0   2   0   0   0   2   2   0   0   0   0   2   0   0   0   2   2   2   2   0   0   2   0   0   2   0   2   0   2   2   0   0   2   0   2   0   0   2   0   2   2   2   0   0   2   2   0   2   2   0   2   0   0   0   0   2   0   2   0   0   2   2   2   2   0   0   0   2   2   0   2   0   0   0   0   2   0   0   0   2   2   2   0   0   0   2   2   0   2   2   0   0   0   2   2   2   0   2   0   2   2   0   0   2   0   2   2   2   0   2   2   2   0   0   2   2   0   0   2   0   2   0   2   0   0   0   2   2   0   0   0   0   0   0   2   0   0   2   2   0   0   2   2   0   0   2   0   0   2   0   2   0   0   2   0   2   2   0   2   0   2
 MK-6-4                 0   0   2   2   0   2   0   0   0   0   0   2   0   2   2   2   0   2   0   2   0   0   0   2   0   2   2   2   2   2   0   2   2   2   2   0   0   0   2   0   2   0   0   0   2   2   0   0   0   0   2   0   0   0   2   2   2   0   0   0   2   0   0   2   0   2   0   2   2   2   0   2   0   2   0   0   2   0   2   2   2   0   0   2   2   0   2   0   0   2   2   0   0   0   2   0   2   2   0   2   2   2   2   0   0   0   0   2   0   2   0   0   0   0   2   0   0   0   2   0   2   0   0   0   2   2   0   0   2   0   0   0   2   2   2   0   2   0   2   2   0   0   2   0   2   2   2   0   2   2   2   0   0   2   2   2   0   2   0   2   0   2   0   0   0   2   2   0   0   0   0   0   0   2   0   2   2   2   0   0   2   2   0   0   2   2   0   2   0   2   0   2   2   0   2   2   2   2   0   2
 MK-6-5                 0   0   2   2   0   2   0   0   0   0   0   2   0   2   2   2   0   0   0   2   0   2   0   2   2   2   2   0   2   2   0   0   2   2   2   0   0   0   2   0   2   0   0   0   2   2   0   0   0   0   2   2   0   0   2   2   2   0   0   0   0   0   0   2   0   2   0   2   2   2   0   2   0   2   2   0   2   0   2   0   2   0   0   2   2   0   2   0   0   2   2   0   0   0   2   0   2   2   0   2   0   2   2   0   2   0   0   2   0   2   0   0   0   0   2   0   0   0   2   0   2   0   0   0   2   2   0   0   2   0   0   0   2   0   2   0   2   0   2   2   0   0   2   2   0   2   2   0   2   2   2   0   2   2   2   2   0   2   0   2   2   2   0   0   0   2   2   0   0   0   0   0   0   2   0   2   2   2   0   0   2   2   0   0   2   2   0   2   0   2   0   2   2   0   2   2   2   2   0   2
 MK-6-6                 0   0   2   0   0   2   2   0   0   0   0   2   0   2   0   2   2   0   0   2   0   2   0   2   2   2   2   0   2   2   0   2   0   2   2   0   0   0   2   0   2   0   0   0   2   2   0   0   0   0   2   2   0   0   2   2   2   0   0   0   0   0   0   2   0   2   0   2   0   2   0   0   0   2   2   0   2   0   2   0   2   0   0   2   2   0   2   0   0   0   2   0   0   0   2   0   2   2   0   2   0   2   2   0   2   0   0   2   0   2   0   0   0   0   2   0   0   0   2   0   2   0   2   0   2   2   0   0   2   0   0   0   2   0   2   0   2   0   2   2   0   0   2   2   0   2   2   0   2   2   2   2   2   2   2   2   0   2   0   2   2   2   0   0   0   2   2   0   0   0   0   0   0   2   2   2   2   2   0   0   2   0   2   0   2   2   0   0   0   2   0   2   2   0   2   2   0   2   0   2
 MK-6-7                 0   0   2   0   0   2   2   0   0   0   0   2   0   2   0   2   2   0   0   2   0   2   2   2   2   2   2   0   2   2   0   2   0   2   2   0   0   0   0   0   0   0   0   0   2   2   0   0   0   0   2   2   0   0   2   2   2   0   0   0   0   0   0   2   0   2   0   2   0   2   2   0   0   2   2   0   2   0   2   0   2   0   0   0   2   0   2   2   2   0   0   0   0   0   2   0   2   2   0   0   0   2   2   0   2   0   0   2   2   2   0   2   0   0   2   0   0   0   2   0   2   0   2   0   2   2   0   0   2   0   0   0   2   0   2   0   2   0   2   2   0   0   2   2   0   2   2   0   2   2   0   2   2   2   2   2   0   2   0   2   2   2   0   0   0   2   2   2   0   0   2   0   0   2   2   2   2   2   0   0   2   0   2   0   2   2   0   0   0   2   0   0   2   0   2   2   0   2   0   0
 MK-6-8                 0   0   2   2   0   2   2   0   0   0   0   2   0   2   0   2   2   0   0   0   0   2   2   2   2   0   2   0   2   2   0   2   2   2   2   0   0   0   0   0   0   0   0   0   2   2   2   0   0   0   2   2   0   0   2   0   2   2   2   0   0   0   2   2   0   2   2   2   2   2   0   0   0   2   2   0   2   0   2   0   2   0   0   0   2   0   2   2   2   0   0   0   0   0   2   0   2   2   0   0   2   2   2   0   2   0   0   2   2   2   0   2   0   0   2   0   0   0   2   2   2   0   2   0   0   2   0   0   2   0   2   0   2   0   2   0   2   0   2   2   0   0   0   2   0   2   2   0   2   2   0   2   2   2   2   2   0   2   0   2   2   2   0   0   0   2   2   2   0   0   2   2   2   2   2   2   2   2   0   0   2   0   2   0   2   2   0   0   0   2   0   0   0   0   2   2   0   2   0   0
 MK-6-9                 0   0   2   2   0   0   2   0   0   0   0   2   0   2   0   2   2   0   0   0   0   2   2   2   2   0   2   0   2   2   0   2   2   2   2   0   0   0   0   0   0   0   0   0   2   2   2   0   0   0   2   2   0   0   2   0   2   2   2   0   0   0   2   2   0   2   2   2   2   2   0   0   0   2   2   0   2   0   2   0   2   0   0   0   2   0   2   2   2   0   0   0   0   0   2   0   2   0   0   0   0   2   2   0   2   0   0   2   2   2   0   2   0   0   2   0   0   2   2   2   2   0   2   0   0   2   0   0   2   2   2   0   2   0   2   0   2   0   2   2   0   0   0   2   0   2   2   0   2   2   0   2   2   2   2   2   0   2   0   2   2   2   0   0   0   2   2   2   0   0   2   2   2   2   2   2   2   2   0   0   2   0   2   0   2   2   0   0   0   2   0   0   0   0   2   2   0   2   0   0
 MK-6-10                2   0   2   2   0   0   2   0   0   0   0   2   0   2   2   2   2   0   0   0   0   2   2   2   0   0   2   0   2   2   0   2   2   2   2   0   0   0   0   2   0   0   0   0   2   2   2   2   0   0   2   0   0   0   2   2   2   0   2   0   0   0   2   2   0   2   2   2   2   2   0   0   0   2   2   0   2   0   2   0   2   0   2   0   2   2   2   2   2   0   0   0   0   0   0   2   2   0   0   0   0   2   2   0   2   0   0   2   2   2   0   2   0   0   0   0   0   2   2   2   2   0   2   0   0   0   0   2   0   2   2   0   2   0   0   0   2   0   2   2   0   0   0   2   0   2   2   2   2   2   0   2   0   0   2   2   0   2   0   2   2   2   0   0   0   0   2   2   0   0   2   2   2   2   2   2   2   2   0   0   2   0   2   2   2   2   0   0   0   2   0   0   0   0   2   2   0   2   0   2
 MK-6-11                2   0   0   0   2   0   2   2   0   0   0   2   0   2   2   2   2   0   0   0   0   0   2   2   0   0   0   0   2   2   2   2   2   2   2   0   0   0   0   2   2   0   2   0   2   0   2   2   2   0   2   0   0   0   2   2   2   0   2   0   0   0   2   2   0   2   0   2   0   2   2   0   2   2   2   0   2   0   0   0   2   2   2   0   2   2   2   2   2   0   0   0   0   0   0   2   2   0   0   0   2   2   2   0   2   0   0   2   2   2   0   2   0   0   0   0   2   2   2   0   2   0   2   0   0   0   0   2   2   2   2   0   2   0   0   0   2   0   0   2   0   0   0   2   0   2   2   2   2   2   2   2   0   0   2   2   0   2   0   2   2   2   0   0   0   0   2   2   0   0   2   2   0   0   2   2   2   0   0   0   2   2   2   2   2   2   0   0   0   2   0   0   0   0   2   2   0   2   0   2
 MK-6-12                2   0   0   0   2   0   2   2   0   0   0   2   0   2   2   2   2   0   0   0   0   0   2   2   2   0   0   0   2   2   2   2   2   2   0   0   0   0   0   2   2   0   2   0   2   0   2   2   2   0   2   0   0   0   2   2   2   2   2   0   0   0   2   2   0   2   0   2   0   2   2   0   2   2   0   0   2   0   0   0   2   2   0   0   2   2   2   2   2   0   0   0   0   0   0   2   2   0   0   0   0   2   2   0   2   0   0   2   2   0   0   0   0   0   0   0   2   2   2   0   2   0   2   0   0   0   0   2   2   2   2   0   2   0   0   0   2   0   2   2   0   0   0   2   0   2   2   2   2   2   2   2   0   0   2   2   0   2   0   2   2   0   0   0   0   0   2   2   0   0   2   2   0   0   2   2   2   0   0   0   2   2   2   2   2   2   0   0   0   2   0   0   0   0   2   2   0   2   0   2
 MK-6-13                2   0   0   0   2   0   2   2   0   0   0   2   2   2   2   0   2   0   0   0   0   0   2   2   2   0   0   0   2   2   2   2   2   2   0   0   0   0   0   2   2   0   2   0   2   0   2   2   2   0   2   0   2   0   2   2   2   2   0   0   0   0   2   2   0   2   0   2   0   2   2   0   2   2   0   2   2   0   0   0   2   2   0   2   2   2   2   2   2   0   0   0   0   0   0   2   0   0   0   0   0   2   2   0   2   0   0   2   2   0   0   2   0   0   0   0   2   2   2   0   2   0   2   0   0   0   0   0   2   2   2   2   2   0   0   0   2   0   2   2   0   2   0   2   2   2   2   2   2   2   2   2   0   0   2   2   0   2   0   2   2   0   0   0   0   0   2   2   0   0   0   2   0   0   2   2   2   0   0   0   2   2   2   2   2   2   0   2   0   2   0   0   0   0   2   2   2   2   0   2
 MK-6-14                2   0   0   0   2   0   2   2   0   0   2   2   2   2   2   2   2   0   0   0   2   0   2   2   2   0   2   0   2   0   2   2   2   2   2   0   0   0   0   2   2   0   2   0   2   0   2   2   0   0   2   0   2   0   2   2   2   2   0   0   0   0   2   2   0   2   0   2   0   2   2   0   2   2   0   0   2   0   0   0   2   0   0   2   2   2   2   2   2   2   0   0   2   0   0   2   0   0   0   0   0   2   2   0   2   0   0   2   2   0   0   2   0   0   0   0   2   2   0   0   2   0   2   0   0   0   0   0   2   2   2   2   0   0   0   0   2   0   2   2   0   2   0   2   2   2   2   2   2   2   2   2   0   0   2   2   0   2   0   2   2   0   0   0   0   0   2   2   0   0   2   2   0   0   2   0   2   0   0   0   2   2   2   2   2   2   0   2   0   2   2   0   0   0   2   2   2   2   2   2
 MK-6-15                2   2   0   0   2   0   2   2   0   0   2   2   2   2   0   2   2   0   0   0   2   0   2   0   2   0   2   0   2   2   2   2   2   2   2   0   0   0   0   2   2   2   2   0   2   2   2   2   0   0   2   0   2   0   2   2   2   2   2   0   0   0   2   2   0   0   0   2   0   2   2   0   2   2   0   0   2   0   0   0   2   0   0   2   2   2   2   2   2   2   0   0   2   0   0   0   0   0   0   0   0   2   2   0   2   0   0   2   2   0   0   0   0   0   0   0   2   2   0   0   2   0   2   0   0   0   0   0   2   2   2   2   0   2   0   0   2   2   2   2   0   2   0   2   2   2   2   2   0   2   2   2   0   0   2   0   0   2   2   0   2   0   0   0   0   2   2   2   0   0   2   2   0   0   0   0   2   0   0   0   2   2   2   2   2   2   0   2   0   2   2   0   0   0   2   2   2   2   2   2
 MK-6-16                2   2   0   0   2   0   2   2   0   0   2   2   2   2   0   2   2   0   0   0   2   0   2   0   2   0   2   0   2   2   2   2   2   2   2   0   0   0   0   2   0   2   2   2   2   0   2   2   0   2   2   0   2   0   2   2   2   2   2   0   0   0   2   2   0   0   2   2   0   2   2   2   2   2   2   0   2   0   0   0   2   0   0   0   2   2   2   2   2   2   0   0   2   0   0   0   0   0   0   0   0   2   2   0   2   0   0   2   2   0   0   0   0   0   0   0   2   2   0   0   2   0   2   0   0   0   2   0   2   2   2   2   0   2   0   0   2   2   2   2   0   2   2   2   2   2   2   2   0   2   2   2   2   0   2   0   2   2   2   0   2   0   0   0   2   2   2   2   0   0   2   2   0   0   0   0   2   0   0   2   2   2   2   2   2   2   0   2   0   0   2   2   0   2   2   2   2   2   2   0
 
!****************************************** Phenotypic Data **********************************************************
!-100.0 is resevred for missing phenotype
SimulatedTrait1        14.9916   15.8368   14.1139   16.3857   16.7952   16.6612   15.5593   18.0682   15.9039   14.7116   14.8931   12.1883   13.5044   13.2652   14.2700   15.9362   16.3689   15.7168   12.2117   13.7058   16.0342   16.2782   17.1340   15.7987   15.1385   16.9704   13.0675   13.1215   14.4780   17.4073   15.3022   15.4253   13.1302   13.3898   14.6824   14.9304   16.8707   13.7766   13.2020   14.0426   15.9794   16.3095   15.9912   14.8243   15.6944   14.9565   14.7547   14.1362   14.9885   14.3955   14.9804   15.6217   16.4692   17.2292   13.2609   14.2778   16.6027   14.1709   14.1532   14.5195   13.2839   16.6965   16.7179   15.6060   12.6797   14.5361   12.6202   15.5098   14.9750   13.5388   15.4002   14.7105   17.4593   13.7308   15.2225   14.5580   16.2265   14.9846   13.2114   13.6721   15.3408   16.1491   15.8790   14.9495   16.5635   14.9248   14.5520   13.5665   17.0399   14.6536   16.2866   15.4763   14.4221   13.3122   14.4192   15.4455   15.1931   14.0332   14.4050   15.2483   15.3596   13.9929   16.5715   13.0182   17.0390   15.1794   17.1606   14.3044   14.5044   16.7458   16.0528   15.8142   13.4967   15.3676   14.1411   16.3400   13.1597   15.2323   14.1209   15.3934   15.3105   14.3861   14.8586   13.2327   15.9018   16.0953   15.4019   13.4138   12.6201   14.3621   16.0751   15.6581   14.4849   14.8958   16.3067   15.0673   15.2937   16.1857   13.6385   13.7220   14.8895   14.9864   12.4240   15.3392   14.9686   16.6014   13.9300   13.4235   15.7519   14.5419   16.4365   14.7591   15.9263   15.1713   13.2802   14.2671   15.9310   15.9007   16.3173   15.2184   13.9473   12.1234   13.8387   14.7008   13.2754   16.8198   15.8180   13.3142   13.6010   14.8831   15.3074   14.1086   17.0623   16.1694   15.5416   14.6354   16.4992   14.9215   14.2047   15.9323   13.7962   13.7793   12.5546   12.6690   14.5575   16.8491   16.4505   14.3476   11.1797   13.8662   17.1452   16.5355   16.1181   15.3657   14.7255   14.8173   14.9903   15.9107   14.0957   14.6856
SimulatedTrait2        11.3950    9.4036   10.5509    9.8514    9.4822    8.3717    9.2223    8.9479    9.2325    9.9512   10.7688   11.3709   10.1669   10.1086    9.5492    9.6181    9.4537    8.6561   10.0284    9.6719   10.8794    9.9565    9.4416    9.6567    9.8793    9.8448   10.9433   10.5649    8.3817    8.7866    9.4133    8.8266   10.8912   11.0356   11.0221   10.3120    8.8981   10.9408   10.9424   10.4641    8.7185   10.2331   10.7120    9.9088    9.2766   10.0492   10.2127   10.7990    9.6182    9.8342   10.2192   10.0592    9.0604    9.7220   10.0788   10.4788    9.9771   10.4312   10.4630    9.7774    9.7790    9.4357   10.1973    8.7107   10.6206   10.1662   10.0604   11.1802   10.3022    9.6286    9.8431    9.7168    8.8889   10.6486    9.0557    9.6616    9.7908   10.0826   10.0657    9.0336    9.9628   10.3680    9.6253    9.1156    9.1494   10.1867   10.9451    9.3880   10.0058   10.6309   10.3787   10.2268   10.2566   10.9160    9.0689    9.5527    9.8481    9.3957   10.5189    9.7665    9.3440    9.4754    9.5317   11.3874    9.4247    8.7628   10.1803    9.6441   10.9650    9.6366   10.9168    9.6215   10.8140    9.5803   10.7165    8.9390   10.2720   11.0509   11.2857    9.7002    9.7841   10.5515   10.3549    9.9139    9.0164    9.4977    9.7851   11.0219   10.4604   10.1460    8.8692    9.3029    9.7707   10.9779   10.8022    9.5467    9.5838   10.1344   10.5245   10.7814    9.6978   10.1231   10.3905   10.1571   10.2096    9.7306   10.5239   10.7360   10.3839   10.2487    9.0682   10.3500   11.5423   10.3545    9.4453   10.7661    9.7778    9.5043    8.8773    9.2331   10.2803   10.1937   11.0526   11.1681    9.7521    9.2872    9.3648   10.4130   10.6796    9.5049    9.5619   10.1145    9.6890    9.5033   10.0416   10.2614    9.0763    8.5638    9.5676    9.8152   10.6370   11.4647    9.7653   10.2285   11.0391    9.1732    9.8957   11.1056   10.6445   10.1882    8.5853    9.6380   10.7759   10.0881    9.1921   10.6224   10.9405   10.3729   10.5375   10.8030
 
