# Supplementary material for: Inclusive Composite Interval Mapping of QTL by Environment Interactions in Biparental Populations
Source: PLoS One. 2015 Jul 10;10(7):e0132414. doi: 10.1371/journal.pone.0132414 (PMC4498613; doi:10.1371/journal.pone.0132414)
Supplement: S5 File — (ZIP) [file pone.0132414.s005.zip › H=0.5/L1/run_00075.met]

!**********************Note: lines staring with "!" are remarks and will be ignored in the program********************
!*********************************General Information**********************************
!Assuming F1 = P1 x P2, populations available in QTL IciMapping are: 
!  1, P1BC1F1 = P1 x F1, the first backcrossing where P1 is used as the recurrent parent;
!  2, P2BC1F1 = P2 x F1, the first backcrossing where P2 is used as the recurrent parent;
!  3, F1DH, F1-derived doubled haploids; 
!  4, RIL or F1RIL, recombination inbred lines through the repeated selfing of F1;
!  5, P1BC1RIL, recombination inbred lines through the repeated selfing of P1BC1F1;
!  6, P2BC1RIL, recombination inbred lines through the repeated selfing of P2BC1F1;
!  7, F2, the selfing generation of F1;
!  8, F3, the selfing generation of F2;
!  9, P1BC2F1, the second backcrossing where P1 is used as the recurrent parent; 
! 10, P2BC2F1, the second backcrossing where P2 is used as the recurrent parent;
! 11, P1BC2RIL, recombination inred lines through the repeated selfing of P1BC2F1; 
! 12, P2BC2RIL, recombination inred lines through the repeated selfing of P2BC2F1; 
! 13, P1BC1F2, the selfing generation of P1BC1F1; 
! 14, P2BC1F2, the selfing generation of P2BC1F1; 
! 15, P1BC2F2, the selfing generation of P1BC2F1; 
! 16, P2BC2F2, the selfing generation of P2BC2F1; 
! 17, P1BC1DH, P1BC1F1-derived doubled haploids; 
! 18, P2BC1DH, P2BC1F1-derived doubled haploids; 
! 19, P1BC2DH, P1BC2F1-derived doubled haploids; 
! 20, P2BC2DH, P2BC2F1-derived doubled haploids; 
   3      !Mapping Population (see remarks above)
   2      !Mapping Function (1 for Kosambi; 2 for Haldane; 3 for Morgan)
   2      !Marker Space Type (1 for intervals; 2 for positions)
   1      !Marker Space Unit(1 for centiMorgans; 2 for Morgan)
   6      !Number of Chromosomes (or Linkage Groups)
 200      !Size of the mapping population
   2      !Number of environments
 
!***************************************** Chromosomes and Linkage Maps **********************************************
!Chromosome                 NumMarkers
-CH1                        16
-CH2                        16
-CH3                        16
-CH4                        16
-CH5                        16
-CH6                        16
!Linkage map (Marker name followed by position or the interval length)
 MK-1-1                1     0.000
 MK-1-2                1    10.000
 MK-1-3                1    20.000
 MK-1-4                1    30.000
 MK-1-5                1    40.000
 MK-1-6                1    50.000
 MK-1-7                1    60.000
 MK-1-8                1    70.000
 MK-1-9                1    80.000
 MK-1-10               1    90.000
 MK-1-11               1   100.000
 MK-1-12               1   110.000
 MK-1-13               1   120.000
 MK-1-14               1   130.000
 MK-1-15               1   140.000
 MK-1-16               1   150.000
 MK-2-1                2     0.000
 MK-2-2                2    10.000
 MK-2-3                2    20.000
 MK-2-4                2    30.000
 MK-2-5                2    40.000
 MK-2-6                2    50.000
 MK-2-7                2    60.000
 MK-2-8                2    70.000
 MK-2-9                2    80.000
 MK-2-10               2    90.000
 MK-2-11               2   100.000
 MK-2-12               2   110.000
 MK-2-13               2   120.000
 MK-2-14               2   130.000
 MK-2-15               2   140.000
 MK-2-16               2   150.000
 MK-3-1                3     0.000
 MK-3-2                3    10.000
 MK-3-3                3    20.000
 MK-3-4                3    30.000
 MK-3-5                3    40.000
 MK-3-6                3    50.000
 MK-3-7                3    60.000
 MK-3-8                3    70.000
 MK-3-9                3    80.000
 MK-3-10               3    90.000
 MK-3-11               3   100.000
 MK-3-12               3   110.000
 MK-3-13               3   120.000
 MK-3-14               3   130.000
 MK-3-15               3   140.000
 MK-3-16               3   150.000
 MK-4-1                4     0.000
 MK-4-2                4    10.000
 MK-4-3                4    20.000
 MK-4-4                4    30.000
 MK-4-5                4    40.000
 MK-4-6                4    50.000
 MK-4-7                4    60.000
 MK-4-8                4    70.000
 MK-4-9                4    80.000
 MK-4-10               4    90.000
 MK-4-11               4   100.000
 MK-4-12               4   110.000
 MK-4-13               4   120.000
 MK-4-14               4   130.000
 MK-4-15               4   140.000
 MK-4-16               4   150.000
 MK-5-1                5     0.000
 MK-5-2                5    10.000
 MK-5-3                5    20.000
 MK-5-4                5    30.000
 MK-5-5                5    40.000
 MK-5-6                5    50.000
 MK-5-7                5    60.000
 MK-5-8                5    70.000
 MK-5-9                5    80.000
 MK-5-10               5    90.000
 MK-5-11               5   100.000
 MK-5-12               5   110.000
 MK-5-13               5   120.000
 MK-5-14               5   130.000
 MK-5-15               5   140.000
 MK-5-16               5   150.000
 MK-6-1                6     0.000
 MK-6-2                6    10.000
 MK-6-3                6    20.000
 MK-6-4                6    30.000
 MK-6-5                6    40.000
 MK-6-6                6    50.000
 MK-6-7                6    60.000
 MK-6-8                6    70.000
 MK-6-9                6    80.000
 MK-6-10               6    90.000
 MK-6-11               6   100.000
 MK-6-12               6   110.000
 MK-6-13               6   120.000
 MK-6-14               6   130.000
 MK-6-15               6   140.000
 MK-6-16               6   150.000
!*********************************** Marker Types ********************************************************************
!Co-dominant marker: When heterozygote F1 is present, P1 is coded as 2, F1 is coded as 1, and P2 is coded as 0; Otherwise, P1 is coded as 2, and P2 is coded as 0. 
!Dominant marker: When heterozygote F1 is present, P1 and F1 are coded as 12, and P2 is coded as 0; Otherwise, P1 is coded as 2, and P2 is coded as 0.  
!Recessive markers: When heterozygote F1 is present, P1 is coded as 2, and F1 and P2 are coded as 10; Otherwise, P1 is coded as 2, and P2 is coded as 0. 
!Missing marker is coded as -1. 
 MK-1-1                 0   0   0   2   2   2   0   0   0   0   0   2   0   2   2   0   2   0   2   0   2   0   2   2   0   2   0   2   2   0   2   0   0   2   2   2   0   0   2   0   2   0   2   2   2   0   2   2   0   2   0   0   2   0   2   0   2   0   0   2   2   2   0   0   2   0   2   0   2   0   0   0   0   0   2   2   2   0   2   0   0   0   2   0   2   0   0   0   2   2   2   2   2   0   0   2   0   2   2   0   2   2   2   0   0   0   2   2   0   2   0   2   2   2   0   0   0   2   0   0   2   0   0   2   2   2   0   2   2   2   2   0   2   0   2   0   2   0   2   0   2   2   2   2   2   0   2   0   0   0   0   0   2   2   0   0   0   0   2   0   2   2   0   2   2   2   0   0   0   2   2   0   0   2   0   0   2   0   2   0   0   0   0   0   0   2   0   2   2   2   0   2   2   0   2   2   2   0   2   2
 MK-1-2                 0   0   0   2   2   2   0   2   0   2   0   0   0   2   2   0   2   0   2   0   0   0   2   2   0   2   0   2   2   0   2   0   0   2   0   2   0   0   2   0   2   0   2   2   2   0   2   2   0   2   0   0   2   0   2   0   2   0   0   2   2   2   0   0   2   0   2   0   2   0   0   2   0   0   2   0   2   0   2   2   0   0   2   0   2   2   0   0   2   2   2   2   2   0   0   2   0   2   2   0   2   2   2   0   0   0   0   0   0   2   0   0   2   2   0   2   0   2   0   0   2   0   0   2   2   2   0   0   2   2   2   0   2   0   2   0   2   0   2   0   2   2   2   0   2   0   2   0   2   0   0   0   2   2   2   0   0   0   2   0   2   2   0   2   2   2   0   0   2   2   2   0   0   2   0   0   2   0   2   0   0   0   0   0   0   2   0   2   2   2   0   2   2   0   2   2   2   0   2   2
 MK-1-3                 0   0   0   2   2   2   0   2   0   2   0   2   0   2   2   0   2   0   2   0   0   0   2   2   0   2   2   2   2   2   2   0   2   0   0   2   0   0   2   0   2   0   0   2   2   2   2   2   0   2   0   0   2   0   2   0   2   2   0   2   2   2   2   0   2   0   2   0   2   0   0   2   0   0   2   0   2   0   0   2   0   0   2   0   2   2   0   0   0   2   2   0   0   0   2   2   0   2   2   0   2   2   2   0   0   0   0   0   0   2   0   0   2   2   0   2   0   2   0   0   2   2   0   2   0   2   2   0   2   2   2   0   2   0   2   0   2   0   0   0   2   2   2   0   2   0   2   0   2   0   0   0   2   2   2   0   0   0   2   0   0   2   0   2   2   2   0   0   0   2   2   0   0   2   0   0   2   0   0   0   0   0   0   0   0   0   2   2   2   2   0   0   2   0   2   2   2   0   2   2
 MK-1-4                 2   0   0   2   2   2   0   2   0   2   0   2   0   2   2   0   2   0   2   0   0   0   2   2   0   2   2   2   2   2   2   0   2   0   0   2   0   0   2   0   2   0   0   2   2   2   2   2   0   2   0   0   2   0   2   0   2   2   0   2   2   2   2   0   2   0   2   0   2   0   0   2   0   0   2   0   0   0   0   2   0   0   2   0   2   2   0   0   0   2   0   0   0   0   2   2   0   2   2   0   2   2   2   0   0   2   0   0   0   2   0   0   2   2   0   2   0   2   0   0   2   0   2   2   0   0   2   0   2   2   2   0   2   0   2   0   2   0   0   0   2   0   2   0   2   0   2   0   2   0   0   0   2   2   2   0   0   0   2   0   0   2   0   2   2   2   0   0   0   2   2   0   0   0   0   0   2   0   0   0   0   0   2   0   0   0   2   2   2   2   0   0   2   0   2   2   2   0   2   2
 MK-1-5                 2   0   2   2   2   2   0   2   2   2   0   2   0   2   2   0   2   0   2   0   0   0   2   2   0   2   2   2   2   0   2   0   2   0   0   0   2   0   2   0   2   0   0   2   2   2   2   2   0   2   0   0   2   0   2   0   2   2   0   2   2   2   2   0   2   0   2   0   2   0   0   2   0   2   0   0   0   0   0   2   0   0   2   0   2   2   0   0   0   2   0   0   0   2   2   2   0   2   2   0   0   2   2   0   0   2   0   0   0   2   0   0   2   0   0   2   0   2   0   0   0   0   2   2   0   0   2   0   2   2   2   0   2   0   2   0   2   0   0   0   2   0   2   0   2   0   2   2   0   0   0   0   2   2   2   0   0   0   2   0   0   2   0   2   2   2   2   0   0   0   0   0   0   0   2   0   0   0   0   0   2   0   2   0   0   0   2   2   2   2   0   0   2   0   2   2   2   0   2   2
 MK-1-6                 2   0   2   2   0   2   0   2   2   2   0   2   0   2   2   2   0   0   2   0   2   0   0   2   2   2   2   2   2   0   2   0   2   0   0   0   2   2   2   0   2   2   0   2   2   2   2   2   0   2   0   0   2   0   2   0   2   2   0   2   2   2   2   2   2   2   2   2   0   0   0   2   0   2   0   0   2   0   0   2   0   0   2   0   2   2   0   0   2   2   0   0   0   2   2   2   0   2   2   0   0   2   2   0   0   2   0   0   0   2   0   0   0   0   0   0   0   2   0   0   0   0   2   0   0   0   2   2   0   2   2   0   2   0   0   0   2   0   0   0   2   0   2   0   2   0   2   2   2   0   0   0   2   2   2   2   0   0   2   0   0   0   0   2   2   2   2   0   0   0   0   0   0   0   2   0   0   0   0   0   2   0   2   0   0   2   2   2   2   2   0   0   2   0   2   2   2   0   2   2
 MK-1-7                 2   0   0   2   0   2   0   2   2   2   0   2   0   2   2   0   0   0   2   0   2   0   0   2   2   2   2   2   2   0   2   0   2   0   0   0   2   2   2   2   2   2   0   2   2   2   0   2   0   2   0   0   2   0   2   0   2   0   0   2   2   2   2   2   2   2   2   2   0   0   0   2   0   2   0   0   2   2   0   0   0   0   2   0   0   2   0   0   2   2   0   0   0   2   2   2   0   2   2   0   0   2   2   0   0   2   0   0   0   2   0   0   0   0   0   0   0   2   0   0   0   0   2   0   0   0   0   2   0   2   2   0   2   0   0   0   2   2   0   0   2   0   2   0   2   0   2   2   2   0   2   0   2   2   2   2   0   0   2   0   0   0   0   2   2   2   2   0   0   0   0   0   0   2   2   0   0   0   0   0   2   0   0   0   0   2   2   2   2   2   0   0   2   0   0   2   2   0   2   2
 MK-1-8                 2   0   0   2   0   2   0   2   2   2   2   2   0   2   2   0   0   0   2   2   2   0   0   2   2   2   2   2   2   0   2   0   2   0   0   0   2   2   0   2   2   2   0   2   2   2   0   2   0   2   0   0   2   0   2   0   2   0   0   2   2   2   2   2   2   2   0   2   0   2   0   2   0   2   0   0   2   2   0   0   0   0   2   2   0   2   0   0   2   2   0   0   0   2   2   2   0   0   2   0   2   2   0   0   0   2   0   0   0   2   2   0   0   0   2   0   0   2   0   0   0   0   2   0   0   0   0   2   0   0   2   0   2   0   0   0   2   2   0   0   0   0   2   0   2   0   2   2   2   0   0   0   2   2   2   2   0   0   2   0   0   0   0   0   2   2   2   0   0   0   0   0   0   2   2   0   0   0   0   0   2   0   0   0   0   2   2   2   0   2   0   0   2   0   0   2   2   0   2   2
 MK-1-9                 2   0   0   2   0   2   2   2   2   2   2   2   0   2   2   0   0   0   2   2   2   0   0   2   2   2   2   2   2   0   2   0   2   0   2   0   2   2   0   2   2   2   0   2   2   2   0   2   0   2   0   0   2   0   2   0   2   0   0   2   2   0   2   2   2   2   0   2   0   2   0   2   0   0   0   0   2   2   0   0   0   0   2   2   0   2   0   0   2   2   0   0   0   2   2   2   0   0   2   0   2   2   0   0   0   2   2   0   0   2   2   0   0   0   2   0   0   0   0   0   0   0   2   0   0   0   2   2   0   0   2   0   2   0   0   2   2   0   0   2   0   0   2   0   2   0   0   2   2   0   0   0   2   2   2   2   0   0   2   0   0   0   0   0   2   2   2   0   0   0   2   2   2   2   2   0   0   0   0   0   2   0   0   0   0   2   2   2   0   2   0   0   2   0   0   0   2   0   0   2
 MK-1-10                2   0   0   0   2   2   2   2   2   2   2   2   0   2   2   0   0   0   2   2   2   0   0   2   2   2   2   2   2   0   2   0   2   0   2   0   2   2   0   2   2   2   0   2   2   2   0   0   0   2   0   0   2   0   2   0   0   0   0   2   2   0   2   2   2   2   0   2   0   2   0   2   0   0   0   0   2   2   0   0   0   0   2   2   0   2   0   2   2   2   0   0   0   2   0   2   0   0   2   0   2   2   0   0   0   2   2   0   0   2   2   2   0   0   2   0   0   0   0   2   0   0   2   0   0   0   0   2   0   0   2   0   2   0   0   2   2   0   0   2   0   0   2   0   2   0   0   2   2   0   0   0   2   2   2   2   0   0   2   2   0   0   0   0   2   2   2   0   0   0   2   2   0   2   2   0   0   0   0   0   2   0   0   0   0   2   2   2   0   2   0   0   2   0   0   0   2   0   0   2
 MK-1-11                2   0   2   0   2   2   2   2   2   2   0   2   0   2   2   0   0   2   2   2   2   0   0   2   2   2   2   2   2   0   2   0   2   0   2   0   2   2   0   2   2   0   0   2   2   2   0   0   0   2   0   0   2   0   2   0   0   2   0   2   2   0   2   2   2   2   0   2   0   2   0   2   2   0   0   2   2   2   0   0   0   0   0   2   2   2   0   2   2   0   0   2   2   2   0   2   0   0   2   0   0   0   2   0   0   2   2   0   0   2   2   2   0   0   2   0   0   2   0   2   0   2   2   0   0   0   2   2   0   0   0   0   2   2   0   2   2   0   0   0   0   0   2   0   2   0   0   0   2   0   2   0   2   2   2   2   0   2   2   2   0   0   0   0   2   2   2   0   0   0   2   2   0   2   2   2   0   0   0   0   2   0   0   0   0   2   2   2   0   2   0   0   2   0   0   0   2   0   0   2
 MK-1-12                2   0   2   0   0   2   2   2   2   2   0   2   2   2   2   0   0   2   2   2   2   0   0   2   2   2   2   2   2   0   0   0   2   0   2   0   2   2   0   2   2   0   0   2   2   2   0   0   0   2   0   0   2   0   0   2   0   2   0   2   0   0   2   2   2   2   0   2   0   2   0   2   2   0   0   2   2   2   2   0   0   0   0   2   2   2   0   2   2   0   0   2   2   2   0   2   0   0   2   0   0   0   2   0   2   2   2   0   0   2   2   2   0   2   2   0   0   2   0   2   0   2   2   0   0   0   0   2   0   0   2   0   2   2   2   2   2   0   0   0   0   0   2   0   2   0   0   0   2   0   2   0   0   2   2   2   0   2   2   2   0   0   0   0   2   0   2   0   0   2   2   2   0   0   2   2   0   0   0   0   2   0   0   0   0   2   2   2   0   2   0   0   2   0   0   0   2   0   0   2
 MK-1-13                2   0   2   0   0   2   2   2   0   2   2   2   2   2   2   0   0   2   2   0   2   0   0   2   2   0   2   2   0   0   0   0   2   0   0   0   2   2   0   2   2   0   2   2   2   2   0   0   0   0   0   0   2   0   0   2   0   2   0   2   0   0   2   2   2   2   0   2   2   2   2   0   2   0   0   2   2   2   2   0   0   0   0   2   2   2   0   2   2   0   0   2   2   2   0   2   0   0   2   0   0   0   2   0   2   2   2   2   0   2   2   0   0   2   2   0   0   2   0   0   0   2   2   0   0   0   0   2   0   0   2   0   2   2   2   2   2   0   0   0   0   0   0   0   2   0   0   0   2   0   2   0   0   2   2   2   0   2   2   2   0   0   0   0   2   0   2   0   0   2   2   2   0   0   2   2   0   0   0   0   2   0   0   0   0   2   0   2   0   2   0   0   2   0   0   2   2   0   0   2
 MK-1-14                2   0   2   0   0   2   2   2   0   2   2   2   2   0   2   0   0   2   2   0   2   0   0   2   2   0   2   2   2   2   2   0   2   0   0   0   2   2   0   2   2   0   2   2   0   2   0   0   0   0   0   0   2   0   0   2   0   2   0   2   0   0   2   2   2   2   0   2   2   2   2   0   2   0   0   2   2   2   2   2   0   0   2   2   2   2   0   2   2   0   0   2   2   2   0   2   0   0   0   0   0   0   2   0   2   2   2   2   2   2   2   0   0   2   2   0   0   2   0   0   0   2   2   0   0   2   0   2   0   0   2   0   2   0   2   2   2   0   0   0   0   0   0   0   2   0   0   0   0   0   2   0   0   2   2   2   0   2   2   2   0   0   0   0   2   0   2   0   0   2   2   2   2   0   2   2   0   2   2   0   2   0   0   0   0   2   0   2   0   2   0   0   2   0   0   2   2   0   0   2
 MK-1-15                2   0   2   2   0   2   2   2   0   2   2   2   2   0   0   0   0   0   2   0   2   0   0   2   2   0   0   2   2   2   2   0   2   0   0   0   2   2   0   2   0   0   0   2   0   2   0   0   0   0   2   0   2   0   0   2   0   2   0   2   0   0   2   2   2   2   0   2   2   0   2   0   2   2   2   2   2   2   2   2   2   2   2   2   2   2   2   2   2   0   0   2   0   2   0   2   0   0   0   0   0   0   2   0   2   2   2   0   2   2   2   0   0   2   0   0   0   0   0   0   0   0   2   0   0   2   0   2   0   0   2   0   2   0   2   2   2   0   0   0   0   0   0   0   2   0   0   0   0   0   0   0   0   2   2   2   0   2   2   2   0   0   0   2   2   0   2   0   0   2   2   2   2   2   2   2   0   2   2   0   0   0   0   0   0   2   0   2   0   2   2   2   2   0   0   2   0   0   2   0
 MK-1-16                2   0   2   2   2   0   2   0   0   2   2   2   2   0   0   0   0   0   2   0   2   0   0   2   2   0   0   2   2   2   2   0   2   0   0   0   2   2   0   2   0   0   0   2   0   2   0   0   0   0   2   0   2   0   0   2   0   2   0   2   0   0   0   2   2   0   0   2   2   0   2   0   2   2   2   2   2   2   2   2   2   2   2   2   2   2   2   2   2   0   0   2   0   2   0   0   0   0   0   0   0   0   2   0   2   2   2   0   0   2   0   0   0   0   0   0   0   0   2   0   0   0   2   0   0   2   0   2   0   0   2   0   2   0   2   2   2   0   0   0   0   0   0   2   0   2   0   0   0   0   0   0   0   0   2   0   0   2   2   2   0   0   0   0   2   0   2   0   0   2   2   2   0   2   2   0   2   2   2   0   0   0   0   0   0   2   0   2   2   2   2   2   2   0   2   2   0   0   2   0
 MK-2-1                 0   2   2   0   2   2   0   2   0   0   2   2   2   2   0   0   0   2   0   2   2   0   0   0   2   0   0   0   2   0   0   2   0   0   0   2   2   0   0   0   0   2   0   2   0   0   0   0   2   2   0   0   2   2   0   0   0   0   0   2   0   0   0   0   0   2   2   0   2   2   2   0   2   0   0   0   0   0   0   0   0   2   2   0   2   2   2   2   2   0   2   0   2   0   0   2   2   0   0   0   0   2   2   0   2   0   2   0   2   2   2   0   0   2   0   0   0   0   2   0   2   0   2   2   2   0   2   2   0   2   0   2   0   2   0   0   2   0   0   2   0   0   2   0   2   0   0   0   0   2   2   0   0   2   0   2   2   0   0   0   2   0   2   0   2   0   0   0   2   0   2   0   2   2   2   0   0   2   0   2   0   0   0   0   2   2   2   0   0   2   0   0   2   2   0   2   2   2   2   2
 MK-2-2                 0   2   2   0   2   0   0   2   0   2   2   2   0   2   0   0   0   2   0   2   2   0   0   0   2   0   0   0   2   0   0   2   0   2   0   2   2   0   0   0   0   2   0   2   0   0   0   0   0   2   0   0   2   2   0   0   0   0   0   2   2   0   0   2   0   2   2   0   2   2   2   0   2   2   0   0   0   0   0   0   0   2   2   2   2   2   2   2   2   0   2   0   2   0   0   2   2   0   0   0   0   2   2   0   2   0   2   0   2   2   2   0   0   2   0   0   0   0   2   0   2   0   0   2   2   0   2   2   0   2   0   2   0   2   0   2   2   0   0   2   0   0   2   2   2   0   0   0   0   2   2   0   0   2   0   2   0   0   0   0   2   0   2   0   2   0   0   0   2   0   2   2   2   2   2   0   0   2   0   2   2   0   0   0   2   2   2   0   2   0   0   0   2   2   0   2   2   2   2   2
 MK-2-3                 0   2   2   0   2   0   0   2   0   2   2   2   0   2   0   0   0   2   0   0   2   2   2   0   2   0   0   0   2   0   2   2   0   2   0   2   2   0   0   0   0   2   2   2   0   0   0   0   0   2   0   0   2   0   0   0   0   0   0   2   2   0   0   2   2   2   2   0   2   2   2   0   2   2   0   0   0   0   0   0   0   2   2   0   2   2   0   2   2   0   2   0   2   0   0   2   2   0   0   2   0   2   2   0   2   0   2   0   2   2   2   0   0   2   0   0   0   0   2   0   2   0   0   2   2   0   2   0   0   2   0   2   0   2   0   2   2   2   0   2   0   0   2   2   2   0   0   0   0   2   2   0   0   2   0   2   0   0   0   2   2   0   2   2   2   0   0   0   2   0   2   2   2   2   2   0   0   2   2   2   2   0   0   0   2   2   2   0   2   0   0   0   2   2   0   2   2   2   2   2
 MK-2-4                 2   2   2   2   2   0   0   2   0   0   2   2   0   0   0   2   0   2   0   0   2   2   2   0   2   0   0   0   2   0   2   2   0   2   0   2   2   0   0   0   0   2   2   2   0   0   0   0   0   2   2   0   2   0   0   0   0   0   2   2   2   0   0   2   0   2   2   0   2   2   2   0   0   2   0   2   0   0   0   0   2   2   2   0   0   2   0   2   2   2   2   0   2   0   0   2   2   0   0   2   0   2   2   0   2   0   2   0   2   2   0   0   0   2   0   0   0   0   2   2   2   2   0   2   2   0   2   0   0   2   0   2   2   2   0   2   2   2   0   2   0   0   2   2   2   0   0   0   0   2   2   0   0   2   0   2   0   0   0   2   2   0   2   2   2   0   0   0   2   2   2   2   2   2   2   0   0   2   2   0   2   2   0   0   2   2   2   0   2   0   0   0   2   2   0   2   2   2   2   2
 MK-2-5                 2   2   2   2   2   0   2   2   0   0   2   2   0   0   0   2   0   2   0   0   2   2   2   0   2   0   0   0   2   2   2   2   0   2   0   2   0   0   0   0   0   2   2   2   0   0   0   0   2   2   2   2   2   0   0   2   0   0   2   2   2   0   0   2   0   0   2   0   2   2   2   0   0   2   0   2   0   0   0   0   2   2   2   0   0   2   0   2   2   2   0   0   0   0   2   2   2   2   0   2   0   2   2   0   2   0   2   0   2   2   0   2   0   2   0   0   0   0   2   2   2   2   0   0   0   0   2   0   0   2   0   0   2   2   0   2   2   2   0   2   0   0   2   2   2   0   0   0   0   2   2   0   2   2   0   2   0   0   0   2   2   0   2   2   2   0   0   0   2   2   2   2   2   2   2   0   0   2   2   0   2   2   0   0   2   2   2   0   2   0   0   0   2   2   0   2   2   2   2   2
 MK-2-6                 2   2   2   2   2   0   2   2   0   0   2   2   2   2   0   2   0   2   0   0   0   2   2   0   0   0   0   0   2   2   0   2   0   2   0   2   0   0   0   0   0   2   2   2   0   0   0   0   2   2   2   2   2   0   0   2   0   0   2   2   2   0   0   2   0   2   2   0   2   2   2   0   0   2   0   2   0   0   0   0   0   2   2   0   0   0   0   2   2   2   0   0   0   0   2   2   2   2   0   2   0   2   2   0   2   0   2   0   2   2   0   2   0   2   0   0   0   0   2   2   2   2   0   0   0   0   2   0   2   2   0   0   2   2   0   2   2   2   0   2   0   0   2   2   2   0   0   0   2   2   2   2   2   2   0   2   0   0   0   2   2   0   2   0   2   2   0   0   2   2   2   2   2   2   2   0   0   2   2   0   2   2   0   0   2   2   2   0   2   2   0   2   2   0   0   2   2   2   2   2
 MK-2-7                 2   2   2   2   2   0   2   2   0   0   2   2   2   2   0   2   0   2   0   0   0   2   2   0   0   0   0   0   2   2   0   2   0   2   0   2   0   2   0   0   2   2   2   2   0   0   0   0   2   2   2   2   2   2   0   2   0   0   2   2   2   0   2   2   0   2   2   0   2   2   2   0   2   2   0   2   0   0   0   0   0   2   2   2   0   0   0   2   2   2   0   0   0   2   2   2   0   2   0   2   0   2   2   2   0   0   0   0   2   2   0   2   0   0   0   0   0   0   2   2   2   0   0   0   0   0   2   0   2   2   0   0   2   2   0   2   2   2   0   2   0   0   2   2   2   0   0   0   2   2   2   2   2   2   0   2   0   0   0   2   2   0   2   0   2   2   0   0   2   2   2   2   2   2   2   0   0   2   2   0   2   2   2   0   0   0   2   0   2   2   0   2   2   0   0   2   2   2   2   2
 MK-2-8                 2   2   2   2   2   0   2   2   0   0   2   0   2   2   0   2   0   2   0   0   0   2   2   0   0   0   0   0   2   2   0   2   0   2   0   2   0   2   2   0   2   2   2   2   0   2   0   0   2   2   0   2   2   0   0   2   0   0   2   2   2   0   2   2   0   2   2   0   2   2   2   0   2   2   0   2   0   0   0   0   0   2   2   2   0   0   2   2   2   2   0   0   0   2   2   2   0   2   0   2   0   2   0   2   0   2   0   0   2   0   2   2   2   0   0   0   0   0   2   0   2   0   0   2   0   0   2   0   2   2   0   0   2   0   0   2   2   0   0   2   0   0   2   2   2   2   0   0   2   2   2   2   2   2   0   2   0   0   0   2   0   0   2   0   2   2   0   0   2   2   2   2   2   2   2   2   0   2   2   2   2   2   2   0   0   0   2   0   2   2   0   2   2   2   0   2   2   2   0   2
 MK-2-9                 2   0   2   2   2   0   2   2   0   0   2   0   2   2   0   0   0   2   0   2   0   2   2   0   0   0   0   0   2   2   0   0   0   2   0   2   0   2   2   0   2   2   2   2   0   2   0   0   2   2   0   2   2   0   0   2   0   2   0   2   2   0   2   0   0   2   2   2   2   2   2   2   2   2   0   2   0   2   0   0   0   2   2   2   0   2   2   2   0   0   0   0   0   2   2   0   2   2   0   2   0   2   2   2   0   2   2   0   2   0   2   2   2   0   0   0   2   0   2   0   2   0   0   2   0   0   2   0   2   2   2   0   2   0   0   2   2   0   2   2   0   0   2   2   2   2   0   0   2   2   2   2   2   2   0   2   0   0   0   2   0   0   0   0   2   2   0   0   2   0   2   2   2   2   2   0   0   2   2   2   2   0   2   0   0   0   2   0   2   2   0   2   2   2   0   2   2   2   0   2
 MK-2-10                2   0   2   2   2   0   2   2   0   0   0   0   2   2   0   0   0   2   0   2   0   2   2   0   0   0   0   0   2   2   0   0   0   2   0   2   0   2   2   2   2   2   2   0   0   2   0   0   2   2   0   2   2   2   0   2   0   2   2   2   2   2   2   2   0   0   2   2   2   2   2   2   2   0   0   2   0   2   0   2   0   2   2   2   0   2   2   2   0   0   0   0   0   2   2   0   2   2   0   2   0   2   2   2   0   2   2   0   2   0   2   2   2   0   0   2   2   0   0   0   2   0   0   2   0   0   2   0   2   2   2   2   2   2   0   2   2   0   2   2   2   0   0   2   2   2   0   0   2   0   2   2   2   2   0   2   0   0   0   2   0   0   0   0   2   2   0   0   2   0   2   2   2   2   0   0   0   2   2   2   2   0   2   0   0   0   2   0   2   2   0   2   2   2   0   2   2   2   0   2
 MK-2-11                2   0   2   2   2   0   2   2   0   0   0   0   2   2   0   0   0   2   0   2   0   2   2   0   0   0   2   0   2   2   0   0   0   2   0   2   0   2   2   2   2   2   2   0   2   2   0   0   2   2   0   0   2   2   0   2   0   2   2   2   2   2   2   2   0   0   0   2   2   2   2   0   2   0   0   2   0   2   0   2   0   2   2   2   0   2   2   2   0   0   0   0   0   2   2   0   2   2   0   0   0   2   2   2   0   0   2   0   2   2   0   2   2   0   0   2   2   0   0   0   2   0   0   2   0   0   2   0   2   2   2   2   2   2   0   2   2   0   2   2   2   0   0   2   2   2   0   0   2   2   2   2   2   2   0   2   0   2   0   2   0   0   0   0   2   2   0   0   0   0   2   2   2   2   0   0   0   2   2   2   2   0   2   0   0   0   2   0   2   2   0   2   2   2   0   2   2   2   0   2
 MK-2-12                2   0   0   2   2   0   2   2   0   0   0   0   2   2   0   0   0   2   0   2   0   2   2   0   0   0   2   0   2   2   0   0   0   2   0   2   0   2   2   2   2   2   2   0   2   0   0   0   0   2   0   0   2   2   0   2   0   2   2   2   2   2   2   2   0   0   0   2   2   2   2   0   2   0   0   2   0   2   0   2   0   2   2   2   2   0   2   2   0   0   0   0   0   2   2   0   2   2   0   0   0   2   2   2   0   0   2   0   2   2   0   2   2   0   0   2   2   0   0   0   2   0   0   2   0   0   2   0   0   2   2   2   2   2   0   2   2   2   2   0   2   0   0   2   0   0   2   0   2   2   2   2   2   2   0   2   0   2   0   2   0   0   0   0   2   2   0   0   0   0   2   2   0   2   0   0   0   2   2   2   2   0   2   2   0   0   2   0   2   2   0   2   2   2   0   2   2   2   0   2
 MK-2-13                2   0   0   0   2   0   0   2   0   0   0   0   2   2   0   0   0   2   0   2   0   2   2   0   0   0   2   0   2   2   0   0   0   2   0   2   0   2   2   2   2   2   2   0   2   0   2   0   0   2   0   0   2   0   0   2   0   2   2   2   2   2   0   2   2   0   0   2   0   2   2   0   2   0   2   2   0   2   0   2   2   2   2   2   2   0   2   2   0   0   0   0   0   2   2   0   2   2   0   0   2   0   2   0   0   0   2   0   2   2   0   2   2   0   2   2   0   0   0   0   2   0   0   2   0   0   2   0   0   2   2   2   2   2   0   2   2   0   2   0   2   0   0   2   0   0   2   0   2   2   2   2   2   2   0   0   0   2   0   2   0   0   0   0   2   2   0   0   0   0   2   2   0   2   0   0   0   2   2   0   2   0   2   2   0   0   2   0   2   2   0   2   2   2   0   2   2   2   0   2
 MK-2-14                2   0   0   0   2   0   0   2   0   0   0   2   2   2   0   0   0   2   2   2   0   2   2   0   0   0   2   0   2   2   0   0   0   2   0   2   0   2   2   0   2   2   2   0   2   0   2   0   0   2   0   0   2   0   0   2   0   2   2   2   2   0   0   2   2   2   0   2   0   2   2   0   2   0   2   2   0   0   0   2   2   2   2   2   2   0   2   2   0   0   0   0   0   2   2   0   2   2   0   0   2   0   2   2   0   0   2   0   2   2   0   2   2   0   2   2   0   0   0   0   2   0   0   2   0   0   2   0   2   2   2   2   2   2   0   0   2   2   2   0   2   0   0   2   0   0   2   0   2   2   0   2   2   2   0   0   0   2   0   2   0   0   0   0   2   2   0   2   0   0   2   0   0   2   2   0   0   2   2   0   2   0   2   2   0   0   2   0   2   2   0   2   2   2   0   2   2   2   0   0
 MK-2-15                2   0   0   0   2   0   0   2   0   0   0   2   2   2   0   0   2   2   2   2   0   2   2   0   0   0   2   0   2   2   0   0   0   2   0   2   0   2   2   0   2   2   2   0   2   0   2   0   0   2   0   0   2   0   0   2   0   0   2   2   2   0   0   2   2   2   0   2   0   0   2   0   2   0   2   2   0   0   2   2   2   0   0   2   2   0   2   2   0   0   0   0   0   2   0   0   2   2   0   0   2   0   2   0   0   0   2   0   2   2   0   2   2   0   2   2   0   0   0   0   2   0   0   2   0   0   2   0   2   2   2   2   2   0   0   0   2   2   2   0   2   0   0   2   0   0   2   0   2   2   0   2   2   2   0   2   0   2   0   2   0   0   0   0   2   2   0   2   0   2   2   0   0   2   2   0   0   2   2   0   2   0   2   2   0   0   2   0   2   2   0   2   2   2   0   2   2   2   0   0
 MK-2-16                2   2   0   0   2   0   0   2   0   0   0   2   2   0   2   0   2   2   2   2   0   2   2   0   0   0   2   0   2   2   0   0   0   2   0   2   0   2   0   0   2   2   2   0   2   0   2   0   0   2   0   0   2   0   0   2   0   0   2   0   2   0   0   0   2   2   0   2   0   0   2   0   2   0   0   2   0   0   2   2   2   0   0   2   2   0   2   0   0   0   0   0   0   2   0   0   0   2   0   0   2   2   2   0   0   0   2   0   2   2   0   2   2   0   0   2   0   0   0   2   2   0   2   2   0   0   2   0   2   0   2   2   2   2   0   0   2   2   2   0   2   0   0   2   0   0   2   0   2   2   0   2   2   2   0   2   0   2   2   2   0   2   0   0   2   2   0   2   0   2   2   0   0   0   2   0   0   2   2   0   2   0   2   2   0   0   2   0   2   2   0   2   2   2   0   2   2   2   0   0
 MK-3-1                 2   2   0   0   2   2   2   2   2   2   2   0   0   0   0   0   0   0   2   0   2   0   2   0   2   2   0   2   2   0   2   0   2   2   0   2   2   0   2   0   0   2   0   2   0   0   0   2   2   2   0   0   2   0   2   2   2   2   0   0   2   0   0   0   2   0   0   2   2   0   0   2   2   0   2   2   2   2   0   0   0   2   0   2   0   0   2   2   0   0   0   0   2   0   0   2   0   2   0   2   0   0   0   0   2   0   0   0   0   0   0   0   2   0   2   0   0   2   2   0   0   2   0   0   0   0   0   2   0   0   0   0   0   0   2   2   2   0   2   0   0   0   2   0   0   0   2   2   2   2   2   0   2   2   2   2   0   2   2   2   2   0   2   2   2   2   0   2   0   2   2   2   2   0   0   2   0   2   0   0   2   2   2   2   0   2   0   0   0   0   0   2   2   2   2   2   2   0   2   0
 MK-3-2                 2   2   0   0   2   2   2   2   2   2   2   0   0   2   0   0   0   0   2   0   2   0   2   0   2   2   0   0   2   0   2   0   2   0   0   2   2   0   2   2   0   2   0   2   0   0   0   2   2   0   0   2   2   0   2   2   2   2   0   0   2   0   0   2   2   0   0   2   2   0   0   2   2   0   2   2   2   2   2   0   0   2   0   2   0   0   2   2   0   0   2   0   2   0   0   2   0   2   0   2   0   0   0   0   2   0   2   0   0   0   0   0   2   0   2   2   0   2   2   2   2   2   0   0   0   0   0   2   0   0   0   0   0   0   2   2   2   0   2   0   0   0   2   0   0   0   2   2   2   2   2   0   2   2   2   2   0   2   2   2   2   0   2   2   2   2   0   2   0   2   2   2   2   0   0   2   0   2   0   0   2   2   0   2   0   2   0   0   0   0   2   2   2   2   2   2   2   0   2   0
 MK-3-3                 2   2   0   0   0   2   2   2   2   2   2   0   0   2   0   0   0   0   2   0   2   0   2   0   0   2   0   0   2   0   2   0   2   0   2   2   2   0   2   2   0   2   0   0   0   0   0   2   2   0   0   2   2   0   2   2   2   2   0   0   2   0   0   2   2   0   2   2   2   0   0   2   2   0   0   2   2   2   2   0   0   0   2   2   0   0   2   2   0   0   2   0   2   2   0   2   0   0   2   2   0   0   0   0   2   0   2   0   0   0   2   0   2   0   0   2   0   2   2   2   2   2   0   0   0   0   2   2   0   0   0   0   0   0   2   2   2   0   2   0   2   0   2   0   0   0   2   2   2   2   2   0   2   2   2   2   2   2   2   2   2   0   2   2   2   2   0   2   0   2   0   2   2   0   2   2   2   2   0   0   2   2   0   2   0   2   0   0   0   0   2   2   2   2   2   2   2   0   2   0
 MK-3-4                 2   2   0   0   0   2   2   2   2   2   2   0   0   0   0   0   2   0   2   0   2   0   2   0   2   2   0   0   2   0   2   0   2   0   2   2   2   0   2   2   0   2   0   0   0   0   0   2   0   0   2   2   2   0   0   0   2   2   0   0   2   0   0   0   2   0   2   2   2   0   2   2   2   0   0   2   0   2   2   0   0   0   2   0   0   0   2   0   2   0   2   0   2   2   0   2   2   0   2   2   0   0   0   0   2   0   2   0   0   0   2   0   2   0   0   2   0   2   2   2   2   2   0   0   0   0   2   2   0   0   0   0   0   0   2   2   0   0   2   0   2   0   2   0   0   0   2   2   0   2   2   0   2   0   2   2   2   0   2   2   2   0   2   2   0   2   0   2   0   2   0   2   2   0   2   2   2   2   0   0   2   2   0   2   0   2   0   0   0   0   2   2   2   2   2   2   2   0   0   0
 MK-3-5                 0   2   0   0   0   2   2   2   2   2   2   0   0   0   0   0   2   0   2   0   2   0   2   0   2   2   0   0   2   0   2   0   2   0   2   2   2   0   2   2   2   2   0   0   0   0   0   2   0   0   2   2   2   0   0   0   2   2   0   0   2   0   2   0   2   0   2   2   2   0   2   2   2   0   0   2   0   2   2   0   0   0   2   0   0   0   0   0   2   0   2   0   2   2   0   0   2   0   2   2   2   0   0   0   2   0   2   0   0   0   2   0   2   0   0   2   0   2   2   2   2   0   0   0   0   0   2   2   0   0   0   0   0   0   0   2   0   0   2   0   2   0   0   0   0   0   2   2   0   2   2   0   2   2   2   2   2   0   2   2   2   0   2   2   0   0   0   0   0   2   0   2   2   0   2   0   2   2   0   0   2   2   0   2   0   2   0   0   0   0   2   2   2   2   2   2   2   0   2   0
 MK-3-6                 0   2   0   0   0   2   2   2   2   2   2   0   2   0   0   0   2   0   2   0   2   2   2   0   2   2   0   0   2   0   2   0   2   2   2   2   2   2   2   2   0   2   0   0   0   0   0   0   0   0   2   2   2   0   0   0   2   2   0   0   2   0   2   0   2   0   2   2   2   0   2   2   2   0   0   2   0   0   2   0   0   0   2   0   0   0   2   0   2   2   2   0   0   2   0   0   2   0   2   2   2   0   0   0   2   0   2   0   0   0   2   0   2   0   0   2   0   2   2   2   2   0   0   0   0   0   2   0   0   0   0   2   0   0   0   0   0   0   0   2   2   0   2   0   0   0   2   2   0   2   2   0   2   2   0   2   2   0   2   0   2   0   2   2   0   0   0   0   0   0   0   2   2   0   2   0   2   2   0   0   2   2   0   2   0   2   0   0   0   0   2   2   2   2   2   0   2   0   2   0
 MK-3-7                 0   2   0   0   0   2   2   2   2   2   2   0   2   0   2   0   2   0   2   0   2   2   2   0   2   2   0   0   2   0   2   0   2   0   2   2   2   2   2   2   2   2   0   0   2   0   0   0   0   0   2   2   2   0   0   0   2   2   0   0   2   0   0   0   2   0   2   2   2   0   2   2   2   0   0   2   0   2   2   0   0   0   2   2   0   2   2   0   2   2   2   0   0   2   0   0   2   0   2   2   2   0   0   0   0   0   2   0   2   0   2   0   2   0   0   2   0   2   2   2   2   0   0   0   0   2   2   0   0   0   0   2   0   0   0   0   2   0   0   0   0   0   2   0   0   0   2   2   0   2   2   0   2   2   2   2   2   0   2   0   2   0   2   2   0   2   0   0   0   0   0   2   2   0   2   0   2   2   0   0   2   2   0   2   2   2   0   0   0   0   2   2   2   2   2   0   2   0   2   0
 MK-3-8                 0   2   0   0   0   2   2   2   2   2   2   2   0   0   2   0   2   0   2   2   2   0   2   0   2   2   0   0   2   0   2   0   2   0   2   2   2   2   2   2   2   0   0   0   2   0   0   2   0   0   2   2   2   2   2   0   2   0   0   0   0   0   0   0   2   0   2   2   2   0   2   2   2   0   0   2   0   0   0   0   0   0   2   2   2   2   2   0   2   2   2   2   0   2   0   0   2   0   2   2   2   0   0   0   0   0   2   0   2   0   2   0   2   0   0   2   0   2   2   2   2   0   0   0   0   2   2   0   0   0   0   2   0   0   0   2   2   0   0   2   0   0   2   2   0   0   2   2   0   2   2   0   0   2   2   2   2   0   2   0   2   2   2   2   0   2   0   0   2   0   0   2   2   0   2   0   2   2   0   0   2   2   0   0   2   2   0   2   2   0   2   2   2   2   2   0   0   0   2   0
 MK-3-9                 0   2   0   0   0   2   2   2   2   2   2   2   0   0   0   0   0   0   2   2   0   0   2   0   2   2   0   0   2   0   2   0   2   0   2   2   2   2   2   2   2   0   0   0   2   2   0   2   0   0   0   2   2   2   2   2   2   0   0   0   0   2   0   0   0   0   0   2   2   0   2   2   2   0   0   2   2   0   0   0   0   0   2   2   2   2   2   0   2   2   2   2   0   2   0   2   2   0   2   2   2   0   0   0   0   0   2   0   2   0   2   0   0   0   0   2   0   2   2   2   2   0   0   0   0   2   2   0   0   0   0   2   2   0   0   2   2   0   0   2   0   0   2   2   2   0   2   2   2   2   2   0   0   2   2   0   2   0   2   0   2   2   2   2   0   2   0   0   2   0   0   2   2   0   0   0   2   2   0   0   2   2   0   0   2   2   0   2   2   0   2   2   2   2   2   0   0   0   2   0
 MK-3-10                0   2   0   0   0   2   0   2   2   2   2   2   0   0   0   0   0   0   2   2   0   2   2   0   2   0   0   2   2   0   2   0   2   0   2   2   2   2   2   2   2   0   0   0   2   2   2   2   0   0   0   2   2   2   2   2   2   0   0   0   0   2   0   0   0   2   0   2   2   0   0   2   2   0   0   2   2   2   0   2   0   0   2   2   2   2   2   0   2   2   2   0   0   2   0   2   0   0   0   0   2   0   0   0   0   0   2   0   2   0   2   0   0   0   0   0   0   2   2   2   2   0   0   0   0   2   2   2   0   0   0   2   2   0   0   2   2   0   0   2   0   2   0   2   2   0   2   2   2   2   2   0   0   2   2   0   2   0   2   0   2   2   2   2   0   2   0   0   2   0   0   2   2   0   0   0   2   2   0   0   2   2   0   0   2   2   0   2   2   0   2   2   2   2   2   0   0   0   2   0
 MK-3-11                0   0   0   0   2   2   0   2   2   2   2   2   0   0   0   0   0   0   0   2   0   0   0   0   2   0   0   2   2   0   2   0   2   0   2   2   2   2   2   2   2   0   0   0   2   2   2   2   0   0   0   2   0   2   2   2   2   0   0   0   0   2   0   0   0   2   0   2   0   0   0   0   2   2   0   2   2   2   0   2   0   0   2   2   2   2   2   0   2   2   2   0   2   0   0   2   0   0   0   0   2   0   0   0   2   0   2   0   2   0   2   0   2   0   0   0   0   2   2   2   2   0   0   0   0   2   2   0   0   0   0   2   2   0   0   2   2   2   0   2   0   2   0   2   2   2   2   2   2   2   2   0   2   2   2   0   2   0   2   0   2   2   2   2   0   2   2   0   2   0   0   2   2   0   0   0   2   2   2   0   2   2   0   0   2   2   0   0   2   0   2   2   2   2   2   0   0   0   2   0
 MK-3-12                0   0   0   0   2   0   0   2   2   2   2   2   2   0   0   0   0   0   2   2   0   0   0   2   2   0   0   2   2   0   0   2   0   0   2   2   2   2   2   2   2   0   0   0   2   2   2   2   0   2   2   2   0   2   2   2   2   0   2   0   0   2   0   0   0   2   0   2   0   0   0   0   2   2   0   2   2   2   0   2   0   2   2   2   2   2   2   0   0   2   2   0   2   0   0   0   0   0   0   0   2   0   0   2   2   2   2   0   2   0   2   0   2   0   0   0   2   2   2   2   2   0   0   0   0   2   2   0   2   0   0   2   2   0   0   2   2   2   0   2   0   2   0   2   2   2   2   2   2   2   0   2   2   2   2   0   2   2   2   0   2   2   2   2   0   2   2   0   2   2   0   2   2   0   0   0   2   2   2   0   2   2   0   0   2   0   0   0   2   0   2   0   2   2   2   0   0   0   2   0
 MK-3-13                0   0   0   0   2   0   0   2   2   2   2   2   2   0   0   0   0   0   2   2   2   0   0   2   2   0   2   2   2   0   0   0   2   0   0   2   2   2   2   2   2   2   0   0   2   2   2   2   0   2   2   2   0   2   2   2   2   2   2   0   0   2   0   2   0   2   0   2   2   0   0   2   2   2   0   2   0   0   0   2   0   2   2   2   2   2   2   0   0   0   2   0   2   0   0   0   0   0   2   0   2   0   0   2   2   2   2   0   2   0   2   0   2   0   0   0   2   2   2   2   2   0   0   0   0   2   2   0   2   0   0   2   2   0   0   2   0   2   0   2   0   2   0   2   2   2   2   2   2   2   0   2   0   2   2   0   2   2   2   0   2   2   2   0   0   2   2   0   2   2   0   2   2   0   0   0   2   2   2   0   0   2   0   0   2   0   0   0   2   0   2   0   0   2   2   0   0   0   2   0
 MK-3-14                0   0   0   0   2   0   0   2   2   2   2   2   2   0   0   0   0   0   0   2   2   0   0   2   2   0   2   2   2   0   0   0   2   0   2   2   2   2   2   2   2   2   0   2   2   2   2   2   0   2   2   2   0   2   2   2   2   2   2   0   0   0   2   0   0   2   0   2   2   0   0   2   2   2   0   2   0   0   0   2   0   2   2   2   2   2   2   0   0   0   0   0   2   0   0   2   0   0   0   0   2   0   0   2   2   2   2   0   2   0   2   0   2   2   0   0   2   2   0   2   2   0   0   0   0   2   2   0   2   0   0   2   2   0   2   2   2   2   0   2   0   2   0   2   2   2   2   2   2   2   0   2   0   2   2   0   2   2   2   0   2   2   2   0   0   2   2   0   2   2   2   2   2   0   0   0   2   2   2   0   0   2   2   0   0   0   2   0   2   0   0   0   0   2   2   0   0   0   2   0
 MK-3-15                0   0   0   0   2   0   0   0   2   2   2   2   0   0   0   2   0   0   0   2   2   0   0   2   2   2   2   2   2   0   0   0   2   0   2   2   2   2   2   2   2   2   0   2   2   2   2   2   0   2   2   2   0   2   2   2   2   2   2   2   2   0   2   0   2   2   0   2   2   0   0   0   2   2   0   2   0   0   0   0   0   2   2   2   2   2   2   0   0   0   0   0   2   0   0   2   0   2   0   0   2   0   0   2   2   2   2   0   2   0   0   0   2   2   0   0   2   2   0   2   2   0   0   0   0   2   2   0   2   0   0   2   2   0   2   2   2   2   0   2   0   2   0   2   2   2   2   2   2   0   0   2   0   0   2   0   0   2   2   0   2   0   2   0   0   0   2   0   2   0   2   2   2   0   0   0   2   2   2   0   0   2   2   0   0   2   2   0   2   0   0   0   0   2   2   0   0   0   2   0
 MK-3-16                0   0   0   0   2   0   0   0   2   2   2   2   0   0   0   2   2   0   0   2   2   0   0   0   2   2   2   2   2   0   0   0   2   0   0   2   2   2   2   2   2   2   0   2   2   2   2   2   0   2   2   2   0   2   2   2   2   2   2   0   2   0   2   0   2   2   0   2   2   0   0   0   2   2   0   2   0   0   0   0   0   0   2   0   2   2   2   2   0   0   0   0   2   0   0   2   0   2   0   0   2   0   0   0   2   2   2   0   2   2   2   0   2   2   0   0   2   2   0   2   2   0   0   0   0   2   2   0   2   2   2   2   2   0   2   2   2   2   0   2   0   2   0   0   2   2   2   2   2   0   0   2   0   0   2   0   0   0   0   0   2   0   2   0   0   0   2   0   2   0   2   2   2   0   0   0   2   0   2   0   0   2   2   0   0   0   2   0   2   0   0   0   0   2   0   0   0   0   2   0
 MK-4-1                 2   2   2   0   2   2   0   0   0   0   2   0   0   0   2   0   0   0   0   2   2   2   0   2   0   2   0   0   2   0   0   0   0   2   2   2   0   2   0   0   0   0   2   2   0   2   2   0   0   0   0   2   0   2   0   2   2   2   2   2   2   2   2   0   2   2   2   2   0   0   2   2   0   0   2   2   0   2   2   2   2   0   2   2   2   0   2   2   2   0   2   0   2   0   2   2   0   0   2   0   2   0   0   0   2   0   0   2   0   0   0   2   2   0   0   2   0   2   0   0   0   2   2   2   0   0   2   0   0   0   2   0   0   2   2   2   2   0   0   0   2   0   0   2   2   2   0   2   2   2   2   0   0   2   2   0   0   0   0   2   0   0   2   0   0   0   2   2   0   2   2   2   2   0   2   0   0   2   0   0   2   2   2   2   2   0   2   2   2   2   2   2   2   0   2   2   0   2   2   0
 MK-4-2                 2   2   2   0   2   2   0   0   2   0   2   0   0   0   2   0   0   0   0   2   2   2   0   2   0   2   0   0   2   0   0   0   0   2   2   2   0   2   0   0   0   0   2   2   0   2   2   0   0   0   0   2   0   2   0   2   2   2   2   2   2   2   2   0   2   2   2   2   0   2   2   2   0   0   2   2   0   2   2   2   0   0   2   2   2   0   2   0   2   0   2   0   2   0   2   2   0   0   2   0   2   0   0   0   2   0   0   2   0   0   0   2   2   2   0   2   0   2   0   0   0   2   2   0   0   0   2   0   0   0   2   2   0   2   0   2   2   0   0   0   2   0   0   2   0   2   2   2   2   2   2   0   0   2   2   0   0   0   0   2   0   2   2   0   2   0   2   2   0   0   2   2   2   0   2   0   0   2   0   2   2   0   2   2   0   0   0   2   2   2   0   0   2   2   2   2   0   2   2   0
 MK-4-3                 2   2   2   0   2   2   0   0   2   0   2   0   2   2   2   0   0   2   0   2   2   2   0   2   0   2   0   0   2   0   0   0   2   2   0   0   0   2   0   0   0   0   2   2   0   2   2   0   0   2   0   0   2   2   0   2   2   0   2   2   2   2   2   0   2   0   2   2   0   2   2   2   0   0   2   2   2   2   2   2   0   2   2   2   2   0   2   0   2   0   2   0   2   0   2   2   0   0   2   0   2   2   0   2   2   0   0   2   0   0   0   2   2   2   0   2   0   2   0   0   0   2   2   0   0   0   2   0   0   0   2   2   0   0   0   2   2   0   0   2   2   0   0   2   0   2   2   2   2   2   2   0   2   2   2   0   0   0   0   2   0   2   2   0   2   0   2   2   0   0   0   2   2   0   2   0   0   2   0   2   2   0   2   0   2   0   0   2   2   2   0   0   2   2   2   2   0   2   2   2
 MK-4-4                 2   2   2   0   2   2   0   0   2   0   2   0   2   2   2   2   0   0   0   2   2   2   0   2   0   2   2   0   2   0   2   0   2   2   0   0   0   2   0   0   0   0   2   2   0   2   2   0   0   2   0   2   0   2   0   2   2   0   2   2   2   2   2   2   0   0   2   2   0   2   2   2   2   0   2   2   2   2   2   2   0   2   2   2   0   0   2   0   2   2   2   0   0   0   2   2   0   0   2   0   2   0   0   2   0   2   0   2   0   0   0   2   2   2   0   2   0   2   0   2   0   2   2   0   0   0   2   0   2   0   2   2   0   2   0   2   2   0   0   0   2   0   0   2   0   2   2   2   0   2   2   0   2   2   2   0   0   0   0   2   0   2   2   0   2   0   2   2   0   2   0   2   2   0   2   0   0   2   0   2   2   0   2   0   2   0   0   0   0   2   2   0   0   2   2   2   0   2   2   2
 MK-4-5                 2   2   2   0   2   2   0   0   2   0   2   0   2   2   2   2   0   0   0   2   2   2   0   2   0   2   2   0   2   0   2   0   0   2   0   0   0   2   0   0   0   0   2   2   0   2   2   0   0   0   0   0   0   2   0   2   2   0   2   2   2   2   2   2   0   0   2   2   0   2   2   0   2   0   2   2   2   2   2   2   0   2   2   2   0   0   2   0   2   2   2   0   0   0   2   2   0   0   2   0   2   2   0   2   0   2   0   2   0   0   0   2   0   2   2   2   0   2   0   2   0   2   2   0   0   0   2   0   2   0   2   0   0   2   2   2   2   0   2   0   2   0   0   2   0   2   2   2   0   2   2   0   2   2   2   0   0   0   0   2   2   2   0   0   2   0   2   0   2   2   2   2   2   0   2   0   2   2   0   2   2   0   2   0   2   0   0   0   0   2   2   0   0   2   2   2   0   0   2   2
 MK-4-6                 2   0   0   0   0   2   0   0   2   0   2   0   2   2   2   2   0   0   0   2   2   2   0   2   0   2   2   0   2   0   2   2   0   2   0   0   0   2   0   0   0   2   2   2   0   2   2   0   0   0   0   0   0   2   0   2   2   0   2   2   2   2   2   0   0   0   2   2   0   2   2   0   2   2   2   2   2   2   2   2   0   2   2   2   0   0   2   0   2   2   0   0   0   0   2   2   0   0   2   0   2   2   0   2   0   2   0   2   2   0   0   0   0   2   2   2   0   2   0   2   0   2   2   0   0   0   2   0   2   0   2   0   0   2   2   0   2   0   2   0   2   0   0   2   0   2   2   2   0   2   2   0   2   2   0   0   0   0   0   2   0   2   0   0   2   0   2   0   2   2   2   2   2   2   2   0   2   2   0   2   2   0   2   0   2   2   0   0   2   2   2   0   0   2   2   2   0   0   0   2
 MK-4-7                 2   0   0   0   0   2   0   2   2   0   2   0   2   2   2   2   0   0   0   2   2   2   0   2   0   2   2   0   2   0   2   2   0   2   0   0   0   2   2   0   0   2   2   2   0   2   2   0   0   0   0   0   0   2   0   2   0   0   2   0   2   2   2   0   0   0   2   2   0   2   2   0   2   2   2   2   2   2   2   0   0   2   2   2   0   0   2   0   2   2   0   0   0   0   2   2   0   0   2   0   2   2   0   2   2   0   0   2   2   0   0   0   0   2   2   2   0   2   0   2   0   2   2   0   0   0   2   0   2   0   2   0   0   2   2   0   2   0   2   0   2   2   0   2   0   0   2   2   0   2   2   0   0   2   0   0   0   0   0   2   2   2   0   0   2   0   0   0   2   2   2   2   2   2   0   0   2   2   0   0   2   0   2   0   2   2   0   0   2   2   2   0   0   2   2   2   0   0   0   2
 MK-4-8                 2   0   0   0   0   2   0   0   2   0   2   0   2   2   2   0   0   0   0   2   2   2   0   2   0   2   2   0   2   0   2   2   0   0   0   0   0   0   0   0   0   2   2   2   0   2   2   0   2   0   0   0   0   2   2   2   0   0   2   0   2   2   2   0   0   0   2   2   0   2   2   0   2   2   2   2   2   2   2   0   0   0   0   0   0   0   2   0   2   2   0   0   0   0   0   2   2   0   2   0   2   2   0   2   2   2   0   2   2   0   0   0   0   2   2   2   0   2   0   2   2   2   2   2   0   0   2   0   2   0   2   0   0   2   2   0   2   0   2   0   2   2   0   2   0   0   2   2   0   2   0   0   0   2   0   0   0   0   0   2   2   2   0   0   2   0   0   0   2   2   2   2   2   2   0   0   2   2   0   0   2   0   2   0   2   2   2   0   0   0   2   0   0   2   2   2   0   0   0   2
 MK-4-9                 2   0   0   0   0   2   0   0   2   2   2   0   2   2   2   0   0   2   0   2   2   2   0   2   0   2   2   0   2   0   2   2   0   0   0   0   0   0   0   0   0   2   2   2   0   2   2   0   2   2   0   0   0   2   2   0   2   0   2   0   2   2   2   2   0   0   2   2   0   2   2   0   2   2   2   2   2   2   2   0   0   0   0   0   0   0   2   0   2   2   0   0   0   2   0   0   2   0   2   0   2   2   0   2   2   2   0   2   2   0   2   0   0   0   2   2   0   2   2   2   2   0   2   2   0   0   2   2   2   2   2   0   0   2   2   0   2   0   2   0   2   2   2   2   0   2   2   2   0   2   0   0   0   2   0   0   0   0   0   2   2   2   0   0   2   0   0   0   2   2   2   2   2   2   0   0   2   2   0   0   2   0   2   0   2   2   2   0   0   0   2   2   2   2   2   0   0   0   0   2
 MK-4-10                2   0   0   0   0   2   0   0   2   0   2   0   2   2   2   0   0   2   0   2   2   2   0   2   0   2   2   0   2   0   2   2   0   0   0   0   0   0   0   0   0   2   2   2   0   2   2   0   2   2   0   0   0   2   0   0   2   0   2   0   0   2   2   2   0   0   2   0   0   2   2   0   2   2   2   2   2   2   2   0   0   0   0   0   2   0   2   0   2   2   0   2   0   2   0   0   2   0   2   0   2   2   0   0   2   2   0   0   2   0   2   0   0   0   2   2   0   2   2   2   2   0   2   2   0   0   0   0   2   2   2   0   0   2   2   2   2   0   2   0   2   2   2   2   0   2   2   2   0   2   0   0   0   2   0   0   0   0   0   2   2   2   0   0   2   2   0   0   2   2   2   2   2   2   0   0   2   2   0   0   2   0   2   2   2   2   2   2   0   0   0   2   2   2   2   0   2   0   0   2
 MK-4-11                2   0   0   2   0   2   0   0   2   2   2   0   2   2   2   0   0   2   0   2   2   2   0   2   0   0   2   0   2   0   2   2   0   0   0   0   0   0   0   0   2   2   2   2   0   2   2   2   2   2   0   0   0   2   0   0   2   0   2   0   0   2   2   2   0   0   0   0   0   2   2   0   2   2   2   2   2   2   0   0   0   0   0   0   2   0   2   0   2   2   0   2   0   2   0   0   2   0   2   0   2   2   0   0   2   2   0   0   2   0   0   0   0   0   2   2   0   2   2   2   2   0   2   2   0   0   2   0   2   0   2   0   2   2   2   2   2   0   2   0   2   2   2   2   0   0   2   2   0   2   0   0   0   2   0   0   0   0   0   2   2   2   0   0   2   2   0   0   2   2   2   0   2   2   0   0   2   2   0   0   2   0   2   2   2   2   2   2   0   0   0   0   2   2   2   0   2   0   0   2
 MK-4-12                2   0   0   2   0   0   0   0   2   0   2   0   2   2   2   0   0   2   2   2   2   2   0   0   0   0   2   0   2   0   2   2   0   0   0   0   0   0   0   0   2   2   2   2   0   2   2   2   2   2   0   0   0   2   0   0   2   0   2   2   0   0   2   2   0   0   2   0   2   2   2   0   2   2   0   2   0   2   0   0   0   0   0   0   2   0   2   0   2   2   0   2   0   2   0   0   2   0   2   0   2   2   0   2   2   2   0   0   2   0   0   0   0   0   2   2   0   2   2   2   2   0   2   2   0   0   2   0   2   0   0   0   2   2   2   2   0   0   2   0   2   2   2   2   0   0   2   2   0   2   0   0   0   2   0   0   2   0   0   2   2   2   0   0   2   2   0   0   0   2   0   0   2   2   2   0   2   0   0   0   2   0   2   0   2   2   2   2   0   0   0   0   2   2   2   0   2   0   0   2
 MK-4-13                2   0   0   2   0   0   0   2   2   0   2   0   2   0   2   2   0   2   2   2   2   2   0   0   0   0   2   0   2   0   2   2   0   0   0   0   0   0   0   0   2   2   0   2   0   2   2   0   0   2   2   0   0   2   2   0   2   0   2   2   0   0   2   2   0   0   2   2   2   2   2   0   2   2   0   2   0   2   0   0   0   0   0   0   2   0   2   2   2   2   0   2   0   2   0   0   2   0   2   2   2   2   0   2   2   2   0   0   2   0   0   0   0   0   2   2   2   2   2   2   2   0   2   2   0   0   2   2   2   0   2   0   2   2   2   2   0   0   2   0   2   2   2   2   0   0   2   2   0   2   0   0   0   2   0   0   2   0   0   2   2   2   0   0   2   2   0   0   0   2   0   0   2   2   2   0   2   0   0   2   2   0   2   2   2   2   2   2   2   0   0   0   0   2   2   0   2   0   0   2
 MK-4-14                2   0   0   2   0   0   0   2   2   0   2   0   2   0   2   2   0   2   2   2   2   2   0   2   0   2   2   0   2   0   0   2   0   0   0   0   0   0   0   0   2   2   0   2   0   2   2   0   0   2   2   0   0   2   2   0   2   0   2   2   0   0   2   2   0   0   2   0   2   2   2   0   2   2   0   2   0   2   2   0   0   0   0   2   2   0   2   2   2   2   0   2   0   2   0   0   2   0   2   0   0   0   0   2   0   2   0   0   2   0   0   0   0   0   2   2   2   2   2   2   2   0   0   2   0   0   2   2   2   2   2   0   2   2   2   2   0   0   2   0   2   2   2   0   0   0   2   2   0   2   0   0   0   2   0   0   2   0   0   2   2   2   0   0   2   2   0   0   0   2   0   0   2   2   2   0   2   0   0   2   2   0   2   0   2   2   0   2   2   2   0   0   0   2   2   0   2   0   0   2
 MK-4-15                2   0   0   2   0   0   0   2   2   0   2   0   2   0   2   0   0   2   2   2   2   2   0   2   0   2   2   0   2   0   0   2   0   0   0   0   0   0   0   0   2   2   0   2   2   2   2   0   0   2   0   0   0   2   0   0   0   0   2   2   0   0   2   2   0   2   2   0   2   2   2   0   2   2   0   2   0   2   2   0   2   0   0   2   2   2   2   2   2   2   0   2   0   2   2   2   2   0   2   0   0   2   2   2   0   2   2   0   2   0   0   0   2   0   2   2   2   2   2   2   0   0   0   2   0   0   2   2   0   2   2   0   2   2   2   2   2   0   2   0   0   2   2   0   0   0   2   2   0   2   0   0   0   2   0   2   2   0   0   2   2   2   0   2   2   2   0   0   2   2   0   0   2   2   2   0   2   0   0   2   2   0   2   0   2   2   0   2   2   2   0   2   0   2   2   0   2   0   0   2
 MK-4-16                2   2   0   2   0   0   0   2   2   0   2   0   2   0   2   0   0   2   2   2   2   2   0   2   0   2   2   0   2   0   0   2   0   0   0   2   0   0   0   2   2   2   0   2   2   2   2   0   0   2   0   2   0   0   0   0   0   0   2   2   0   0   2   2   0   2   2   0   2   2   2   0   2   2   0   2   0   0   2   0   2   0   0   2   2   2   2   2   2   0   0   2   0   2   0   2   2   0   2   0   0   2   2   2   0   2   2   0   2   0   0   0   2   0   2   2   2   2   2   0   0   0   0   2   0   0   0   2   0   2   2   0   2   2   2   2   2   0   2   0   0   2   2   2   2   0   0   0   0   2   0   0   2   2   0   2   2   0   0   2   2   2   0   2   0   2   0   0   2   2   0   2   2   2   2   0   2   0   0   2   2   0   2   0   2   2   0   2   2   2   0   2   0   2   2   0   2   0   0   2
 MK-5-1                 2   2   0   2   2   2   2   2   0   0   2   2   0   2   0   0   0   0   2   0   0   0   0   2   2   0   2   0   2   2   0   2   2   0   2   2   2   2   2   0   2   0   2   2   0   2   0   0   2   2   0   0   0   0   2   2   2   2   2   2   2   2   2   2   0   2   0   0   0   0   0   0   0   2   2   0   2   0   0   2   0   0   0   2   2   0   2   0   0   0   2   0   0   2   2   2   2   2   0   0   0   0   2   2   0   2   2   0   0   2   2   0   0   2   2   2   2   0   0   0   0   2   2   2   2   2   0   2   2   0   2   0   2   0   0   2   0   0   2   0   2   2   0   0   2   2   2   0   2   0   0   0   0   2   0   2   0   0   2   0   0   2   0   0   0   2   2   0   2   0   2   2   2   0   0   2   2   2   2   2   2   0   2   0   2   2   0   0   2   2   0   0   0   0   0   0   2   0   2   2
 MK-5-2                 2   2   0   2   2   0   2   2   0   0   2   2   0   2   0   0   0   0   2   0   0   0   0   2   2   0   0   0   2   2   2   2   2   0   2   2   2   2   2   0   2   0   2   2   0   2   0   0   2   2   0   0   0   0   2   2   2   2   2   2   2   2   2   2   0   2   0   0   0   2   0   0   2   2   2   0   2   0   0   2   0   0   0   2   0   0   2   0   0   0   0   0   2   2   2   2   2   2   0   0   0   0   2   2   2   2   2   0   0   2   2   0   0   2   2   2   2   0   0   0   0   2   0   2   2   2   0   2   2   0   2   0   2   0   0   2   0   0   2   0   2   2   0   0   2   2   2   0   2   0   2   0   0   2   2   2   0   0   0   0   0   2   0   0   0   2   2   0   2   0   2   2   2   0   0   2   2   2   2   2   2   0   2   0   2   2   0   0   2   2   0   0   0   0   0   0   2   0   2   2
 MK-5-3                 2   2   0   2   2   0   2   2   0   2   2   2   0   2   0   0   0   0   2   0   0   0   0   2   2   0   0   0   2   2   2   2   2   0   2   2   2   2   2   0   2   0   2   2   2   0   0   2   2   2   0   0   0   0   2   2   2   2   2   2   2   2   2   2   0   2   0   0   0   2   0   0   2   2   0   0   2   0   0   2   0   0   0   0   0   0   2   0   0   0   0   0   2   2   2   2   2   2   0   0   0   0   0   2   2   0   2   0   0   2   2   0   0   2   2   2   2   0   0   0   0   2   0   2   2   2   0   2   2   2   2   2   2   0   0   2   0   0   2   0   2   2   0   0   2   2   2   0   2   0   2   2   0   2   2   2   0   2   0   0   0   2   0   0   0   2   2   0   2   0   2   2   0   0   0   2   2   2   2   2   2   2   2   0   2   2   0   0   2   2   0   0   0   0   0   0   0   0   2   2
 MK-5-4                 2   2   0   2   2   0   2   0   0   0   2   2   0   0   0   0   0   0   2   0   0   2   0   0   2   2   0   0   2   2   2   2   2   0   2   2   2   2   2   0   2   0   2   2   2   0   0   2   2   2   0   0   0   2   2   2   2   2   2   2   2   2   2   2   0   2   0   0   0   0   0   0   0   2   0   0   2   0   0   2   0   0   0   0   2   2   2   0   0   0   2   0   2   2   2   2   2   2   0   0   0   0   0   2   2   2   2   0   0   2   2   0   0   2   2   2   2   0   0   0   0   2   0   2   2   2   0   2   2   2   2   2   2   0   0   2   0   0   2   0   2   2   0   0   2   2   2   0   2   0   2   2   0   2   2   2   2   2   0   0   2   2   0   0   0   2   0   0   2   0   2   2   0   0   0   2   0   2   2   2   2   2   2   0   2   2   0   0   2   0   0   0   0   0   0   0   0   0   2   0
 MK-5-5                 2   0   0   2   2   0   2   0   0   0   2   2   0   0   0   0   0   2   2   0   2   2   0   0   2   2   0   0   2   2   2   0   2   2   2   2   2   2   2   0   2   0   2   2   2   0   0   2   2   2   0   0   0   2   2   2   0   0   2   2   0   2   2   2   0   2   0   0   0   0   0   0   0   2   0   0   0   0   0   2   0   0   0   0   2   2   0   0   0   0   2   0   2   2   2   2   2   2   0   0   0   0   0   2   2   2   2   2   0   0   2   0   0   2   2   2   2   0   0   0   0   0   0   2   2   2   0   2   2   2   2   2   2   0   0   2   0   0   2   2   2   2   0   0   2   2   2   0   2   0   2   2   0   2   2   2   2   2   0   0   2   2   0   0   0   2   0   0   2   0   2   2   0   0   0   2   0   2   2   2   2   2   2   0   2   2   0   0   2   0   0   0   0   0   0   2   0   0   2   0
 MK-5-6                 2   0   0   2   2   0   0   2   2   0   2   2   0   0   2   0   0   2   2   0   2   2   0   0   2   0   0   0   2   2   2   0   2   2   2   2   2   2   2   0   2   2   2   2   2   2   0   2   2   2   0   0   2   0   2   2   2   0   2   0   0   2   2   2   0   2   0   0   0   0   0   0   2   2   0   0   0   0   0   2   0   0   0   0   2   2   0   0   0   0   2   0   2   2   2   2   2   2   0   0   0   0   0   0   2   2   2   2   0   0   2   0   2   2   2   2   2   0   0   2   0   0   0   2   2   2   0   2   2   2   2   2   2   0   0   2   0   2   2   2   2   2   0   0   2   2   2   0   0   0   2   2   0   2   2   2   2   2   0   0   2   2   0   0   0   2   2   0   2   0   2   0   0   0   0   2   0   2   0   2   2   2   0   0   2   2   0   2   2   0   0   0   2   0   0   2   0   0   0   0
 MK-5-7                 2   0   0   2   2   0   0   0   2   2   2   2   0   0   2   0   0   2   2   0   2   2   0   0   2   0   0   0   2   2   2   0   2   2   2   2   2   2   2   0   2   2   2   2   2   2   0   2   2   0   0   0   2   0   2   0   2   0   0   0   0   2   2   2   0   0   0   0   2   0   0   0   2   2   0   2   0   0   0   2   0   0   0   0   2   0   0   0   0   0   2   0   2   2   0   2   0   2   0   2   0   0   0   0   2   0   2   2   0   0   2   2   2   2   2   0   2   0   0   2   0   0   0   2   2   0   0   2   2   2   2   2   2   0   0   2   2   2   2   2   2   2   0   0   2   2   2   0   2   0   2   0   0   0   2   2   2   2   0   2   2   2   0   2   0   2   2   0   2   0   2   0   0   0   2   0   0   2   0   2   2   2   0   2   2   2   0   0   2   0   0   0   2   0   0   2   0   0   2   0
 MK-5-8                 2   0   0   2   2   0   0   0   2   2   2   2   0   0   2   0   0   2   2   0   2   2   0   0   2   0   0   0   0   2   2   0   2   2   2   2   2   2   2   0   2   2   2   2   2   2   0   2   2   0   0   0   2   0   0   0   2   0   0   0   0   2   2   2   0   0   0   2   2   0   0   2   2   2   0   2   0   2   0   2   0   0   0   0   2   0   0   0   0   0   2   0   2   2   0   2   0   2   0   2   0   0   0   0   2   0   2   2   0   0   2   2   2   2   2   0   2   0   0   0   0   0   0   0   2   0   0   2   2   2   2   2   2   0   0   2   2   0   2   2   2   2   2   0   0   2   2   0   2   0   2   0   0   0   2   2   0   2   2   2   2   2   0   2   0   2   2   0   2   0   2   0   0   0   2   0   0   2   0   2   2   2   0   2   2   0   0   0   2   0   0   0   2   0   0   2   0   0   2   0
 MK-5-9                 2   2   0   2   2   0   0   0   0   2   2   2   0   0   0   0   0   2   2   0   2   2   0   2   2   0   0   0   0   2   2   2   2   2   2   2   2   2   2   2   2   2   2   2   2   2   0   2   0   0   0   0   2   0   0   0   2   0   2   0   0   2   2   2   0   0   0   2   2   0   0   2   2   2   0   0   0   2   0   2   0   0   0   0   2   0   0   0   0   0   2   0   2   2   0   2   0   2   0   2   0   0   0   0   2   0   2   2   0   0   2   2   2   2   2   0   2   0   0   0   0   0   0   0   2   2   0   2   2   0   2   2   2   0   0   2   2   0   0   2   2   2   2   0   0   2   2   0   2   0   2   0   2   0   2   0   0   2   2   2   2   2   0   2   0   2   2   0   2   0   2   0   0   0   2   0   0   2   0   2   2   2   2   2   2   0   0   0   2   0   0   0   2   0   0   2   0   0   2   0
 MK-5-10                2   0   0   2   2   0   0   0   0   2   2   0   0   0   0   2   0   2   2   0   2   2   0   2   2   0   0   2   0   2   2   2   2   2   2   2   2   2   2   2   2   2   2   2   0   2   0   2   0   0   0   0   2   0   0   0   2   0   2   0   0   2   2   0   2   0   0   2   0   0   0   2   2   2   0   0   0   2   0   2   0   0   2   0   2   0   0   0   0   0   2   2   2   2   0   2   0   2   0   2   0   0   0   0   2   0   2   2   0   0   2   2   2   2   2   0   2   0   0   0   0   0   2   0   2   2   0   2   2   0   2   2   2   0   0   2   2   2   0   2   2   2   2   0   2   2   2   2   2   0   2   0   2   0   2   0   0   2   2   2   2   2   0   2   0   2   2   0   2   0   2   0   0   0   2   0   0   2   0   2   2   2   2   2   2   0   2   0   2   0   0   0   2   0   0   2   0   0   0   0
 MK-5-11                2   0   0   2   2   0   0   0   2   0   0   0   0   0   0   2   0   0   2   0   0   2   0   2   2   0   0   2   0   2   2   2   0   2   2   2   0   2   2   2   2   2   2   2   0   2   2   2   0   0   0   0   2   0   0   0   2   0   2   0   2   0   2   0   2   0   0   2   0   0   0   2   2   2   0   0   0   2   0   2   0   0   2   0   2   0   0   0   0   0   2   0   2   2   0   2   0   2   0   2   0   0   2   0   2   0   2   2   0   0   0   2   0   2   2   0   2   0   0   0   0   0   2   0   2   2   0   2   2   0   2   2   2   0   0   2   2   2   0   2   2   2   2   0   2   2   2   2   2   0   2   0   2   0   2   0   2   2   2   0   2   2   0   2   2   0   2   0   2   2   0   0   0   2   2   0   0   2   2   2   0   2   2   2   2   0   2   0   2   0   2   0   0   0   0   2   0   0   0   0
 MK-5-12                2   0   0   0   0   0   0   0   2   0   0   0   2   0   0   2   0   0   2   0   0   2   0   2   2   0   0   2   0   2   2   2   0   0   2   0   0   2   2   2   0   2   2   2   0   0   2   2   0   0   0   0   2   0   0   0   0   2   2   0   0   0   2   0   2   0   0   2   0   0   0   2   2   2   0   0   2   0   0   2   0   0   2   0   2   0   0   0   0   0   0   0   2   0   0   2   0   2   2   2   0   0   2   0   2   0   2   2   0   0   0   0   0   0   0   0   2   0   0   0   0   0   2   0   2   2   0   2   2   0   2   2   0   0   0   2   2   0   0   2   2   2   0   2   2   2   2   2   2   0   2   0   2   0   2   0   2   0   2   0   2   2   0   2   2   0   2   2   2   2   0   2   0   2   2   0   0   2   2   2   0   2   2   2   2   0   2   0   2   0   2   0   0   0   0   2   0   2   0   0
 MK-5-13                0   2   0   0   0   0   0   0   2   0   0   0   2   0   0   2   0   0   2   2   0   2   0   2   0   0   0   2   0   0   0   2   0   0   2   0   0   2   2   0   0   2   2   2   0   2   2   2   0   0   0   0   2   0   0   0   0   2   2   2   0   0   2   0   2   0   0   2   0   0   0   2   2   2   0   0   2   0   2   2   0   0   2   0   2   0   0   0   0   0   0   0   2   0   0   2   0   2   2   2   0   0   2   0   2   0   2   2   0   0   0   0   0   0   0   0   2   0   0   0   0   0   2   0   2   2   0   0   2   0   2   0   0   0   0   2   2   0   0   2   2   2   0   2   2   2   2   2   2   0   2   2   2   0   0   2   2   0   2   0   2   2   0   2   2   0   2   0   2   2   2   2   0   2   2   0   0   2   2   2   0   2   2   2   2   0   2   0   2   0   2   0   0   0   0   2   0   2   0   0
 MK-5-14                0   2   0   0   0   0   0   0   2   0   2   2   2   0   0   2   0   0   2   2   0   2   2   2   0   0   0   2   0   0   0   2   0   0   2   0   0   2   2   0   0   2   2   0   0   2   2   2   0   0   0   0   2   0   2   0   0   2   2   2   0   0   2   0   2   0   0   2   0   0   0   2   2   2   0   0   2   2   0   2   0   0   2   0   2   0   0   0   0   0   0   0   2   0   0   2   0   2   2   2   2   2   0   0   2   2   2   2   2   0   0   0   0   0   0   0   2   0   0   2   0   0   2   0   2   2   0   0   2   0   2   0   0   0   0   2   2   2   0   2   2   2   0   2   2   2   2   2   2   0   2   2   2   0   0   2   2   0   2   2   2   2   0   2   2   0   0   0   2   2   2   2   0   0   2   0   0   2   2   2   0   2   2   2   2   0   2   0   2   0   2   0   0   0   0   2   0   2   0   0
 MK-5-15                0   2   0   0   0   0   0   0   2   0   2   2   2   0   0   2   0   0   2   2   0   2   2   0   0   0   0   2   0   0   0   2   0   0   2   0   0   2   2   2   0   2   2   0   0   2   2   2   0   0   0   0   2   2   2   0   0   2   0   2   0   0   2   0   2   0   0   2   0   0   0   2   2   2   0   0   2   2   0   2   0   0   0   0   2   0   0   0   0   0   0   0   2   0   0   2   0   2   2   2   2   2   0   0   2   2   2   2   0   0   0   2   0   0   0   0   2   0   0   2   0   0   2   0   2   2   0   0   2   0   0   0   2   2   0   2   2   2   0   2   2   2   0   2   2   2   0   2   2   0   2   2   2   0   0   2   2   0   2   2   2   2   0   2   2   0   0   0   2   2   2   0   0   0   2   0   0   2   2   2   0   2   0   2   2   0   2   0   2   0   2   0   0   0   0   2   0   2   0   0
 MK-5-16                0   2   0   2   0   0   0   0   2   0   2   2   2   0   0   2   0   0   2   2   0   2   2   2   0   0   0   2   2   0   0   2   0   0   2   2   0   0   2   2   0   2   2   0   0   2   2   0   0   0   0   0   2   2   2   0   0   2   0   2   0   0   2   0   2   0   0   2   0   0   0   2   2   0   0   0   2   2   0   2   2   0   0   0   2   0   0   0   0   0   0   0   2   0   0   2   0   2   2   2   0   2   0   0   2   2   2   2   2   0   0   2   0   0   2   0   2   0   0   2   0   0   0   0   2   2   0   2   2   0   0   0   2   2   0   2   2   2   2   2   2   2   0   2   2   2   0   2   2   0   2   2   2   0   0   2   2   0   2   2   2   2   0   2   2   0   2   2   2   2   2   0   0   0   2   0   0   2   2   0   0   2   0   2   2   0   2   0   2   0   2   0   0   0   2   2   0   2   0   0
 MK-6-1                 2   0   0   2   2   2   0   0   2   2   0   2   0   2   0   0   2   0   0   2   2   0   2   0   0   0   0   2   0   2   0   2   2   0   2   0   0   0   2   0   0   0   2   2   0   2   2   2   0   2   2   0   2   2   2   2   2   0   2   0   2   0   2   0   0   0   0   2   0   2   2   2   0   2   2   2   2   0   2   0   2   2   2   0   2   2   0   2   0   0   2   0   0   2   0   2   2   2   0   2   0   0   2   2   0   0   0   0   0   2   2   2   0   0   2   0   2   2   2   2   2   0   0   2   0   2   2   0   2   2   0   2   0   2   2   0   2   0   2   0   2   0   2   0   2   2   2   0   0   2   0   2   2   0   2   2   2   0   2   2   2   0   0   0   2   2   0   0   2   0   0   0   2   0   2   2   0   2   2   2   0   2   0   2   2   2   2   0   0   0   2   2   0   2   0   0   0   0   2   0
 MK-6-2                 2   0   0   2   2   2   0   0   0   2   0   2   0   2   0   0   2   0   0   2   0   0   2   0   0   0   0   2   0   2   0   2   2   0   2   0   0   0   2   0   0   0   2   2   0   2   2   0   0   2   2   0   2   2   2   2   2   0   2   0   2   0   2   0   0   2   0   2   0   2   2   2   0   2   2   2   2   0   2   0   2   2   2   0   2   2   0   2   0   0   2   0   0   2   0   2   2   2   0   0   0   0   0   2   0   0   0   0   0   2   2   2   0   0   2   0   2   2   2   2   2   0   0   2   0   2   2   0   0   2   0   2   0   2   2   0   2   0   2   0   2   0   2   0   2   2   2   0   0   2   0   2   2   0   2   2   2   0   2   2   2   0   0   2   2   2   0   0   2   0   0   0   0   0   2   2   0   2   2   2   0   2   0   2   2   2   2   0   0   0   2   2   2   2   0   0   0   0   2   0
 MK-6-3                 2   0   0   2   2   2   0   0   2   2   0   2   0   2   0   0   2   0   0   2   0   0   2   0   0   0   0   2   0   2   0   2   2   0   2   0   0   0   2   0   0   0   2   2   0   2   2   2   2   2   2   0   2   2   2   2   2   0   2   0   2   0   2   0   0   2   0   2   2   2   2   2   2   2   0   2   2   0   2   0   2   2   2   0   2   2   0   2   2   0   2   0   0   2   0   2   2   2   0   0   0   2   0   2   0   0   0   0   0   2   2   2   0   0   2   0   2   2   2   2   2   0   2   2   0   2   2   0   0   2   0   2   0   2   2   0   0   0   2   0   0   0   2   0   2   2   2   0   2   2   0   2   2   0   2   2   2   0   2   2   2   0   0   2   2   2   2   0   2   0   0   0   0   0   0   2   0   2   0   2   0   2   0   2   2   2   2   0   2   0   2   2   2   2   0   0   0   0   2   0
 MK-6-4                 2   0   0   2   2   2   2   2   2   2   0   2   0   2   0   0   2   0   0   2   0   0   2   0   0   0   0   0   0   2   0   2   2   0   2   0   0   0   2   0   0   0   2   2   0   2   2   2   2   2   2   0   2   2   0   2   2   0   0   2   2   2   2   0   0   2   2   2   2   2   0   2   2   2   0   2   2   0   0   0   2   2   2   0   2   0   0   2   2   0   2   0   0   2   0   0   2   2   0   0   0   2   0   2   0   0   0   0   0   2   2   2   0   0   2   0   2   2   2   2   2   2   2   2   0   0   2   0   0   2   0   2   0   2   2   0   0   0   2   0   0   0   2   0   0   2   2   0   2   2   0   2   2   0   2   2   2   0   2   2   0   2   0   2   2   2   2   0   2   0   0   0   0   0   0   0   0   2   0   2   0   2   0   2   2   0   0   0   0   0   0   2   2   2   0   0   0   0   2   0
 MK-6-5                 2   0   0   2   2   0   2   2   2   2   0   2   0   2   2   0   2   0   0   2   0   0   2   0   0   0   0   0   0   2   0   2   2   0   2   0   0   0   0   0   0   0   2   0   2   2   0   2   2   0   2   0   0   2   0   2   2   0   0   2   2   2   2   0   0   0   2   2   2   2   0   0   2   2   0   2   2   2   0   0   2   2   2   0   2   0   0   2   2   2   0   0   0   2   0   2   0   0   0   0   0   2   0   2   2   0   0   2   0   2   2   2   0   0   2   0   2   2   2   2   2   2   2   2   0   0   2   0   0   2   0   2   0   2   2   0   0   0   2   0   0   0   2   0   0   2   2   0   2   2   0   2   2   0   2   2   2   0   0   2   0   2   0   2   2   2   2   0   2   2   0   0   0   0   0   0   0   2   0   2   0   2   0   2   2   0   0   0   0   0   0   0   2   2   0   0   0   0   2   0
 MK-6-6                 2   2   0   2   2   0   2   2   2   2   0   2   0   2   2   0   2   0   0   2   0   0   2   0   2   0   0   0   0   2   0   2   2   0   2   2   0   0   0   0   0   0   2   0   2   2   2   2   2   0   2   0   0   2   0   2   2   0   0   2   0   2   0   0   0   0   2   2   0   2   0   0   2   2   0   2   2   2   0   0   2   2   2   0   2   0   0   2   2   2   0   0   0   2   0   2   0   0   0   0   0   2   0   2   2   0   0   2   0   2   2   2   0   0   2   0   2   2   2   2   2   2   2   2   0   0   2   0   0   2   0   2   0   0   2   0   2   0   2   0   0   0   2   0   0   2   2   0   2   2   0   2   2   0   2   2   2   0   0   2   0   2   0   2   2   2   2   0   2   2   0   0   0   0   0   0   0   2   0   2   2   2   0   2   2   0   0   0   0   0   0   0   2   2   0   0   2   0   2   0
 MK-6-7                 2   2   0   0   0   0   2   2   2   0   0   2   0   2   2   0   2   0   0   2   0   0   0   0   2   0   0   0   0   2   0   2   2   0   2   2   0   0   0   0   0   0   2   0   2   2   2   2   2   0   2   0   2   2   0   2   2   0   0   2   0   2   0   0   0   0   2   2   0   2   0   0   2   2   0   2   2   2   2   0   2   2   2   0   2   0   0   2   2   2   0   0   0   2   0   2   0   0   2   0   0   2   0   2   2   0   0   2   0   2   2   2   0   0   2   0   2   2   2   2   2   2   2   2   0   0   2   0   2   2   0   2   0   0   0   0   2   0   0   0   0   0   0   0   0   2   0   0   2   2   0   2   2   0   2   2   2   2   0   2   0   2   2   2   2   2   2   0   2   0   0   0   0   0   0   0   0   0   0   2   2   0   0   2   2   2   0   0   0   0   0   0   2   2   0   0   2   0   2   0
 MK-6-8                 2   2   0   0   0   2   2   2   2   0   0   2   0   0   0   0   2   0   0   2   0   0   0   0   2   0   0   0   0   2   0   2   2   0   2   2   2   0   0   0   0   0   2   2   2   2   2   2   2   0   2   0   2   2   0   2   2   0   0   2   0   2   0   0   0   0   2   0   0   2   0   0   2   2   0   2   2   2   2   0   2   2   2   0   2   0   0   2   0   2   0   0   0   2   0   2   0   0   2   0   2   2   0   2   2   0   0   2   2   2   2   2   0   0   2   0   2   2   2   2   0   2   2   2   0   0   0   0   2   0   0   2   0   0   0   0   2   0   0   0   0   2   0   0   0   2   2   0   2   2   0   2   2   0   2   2   0   0   0   2   0   2   2   2   2   2   2   0   0   0   0   0   0   0   0   0   0   2   0   2   0   0   2   2   2   2   0   0   0   0   2   0   2   2   0   0   2   2   2   0
 MK-6-9                 0   2   0   0   0   2   2   2   2   0   0   2   0   0   0   0   2   0   0   2   0   0   0   0   2   0   0   0   0   0   2   2   2   0   2   2   2   0   0   0   0   0   2   2   2   2   2   2   2   0   2   0   2   2   0   2   2   0   0   2   0   0   0   0   2   0   2   0   0   2   0   0   2   2   2   2   2   2   2   0   2   2   2   2   2   0   2   2   0   2   0   0   0   2   0   2   0   0   2   0   2   2   0   2   2   0   0   2   2   2   2   2   0   0   2   0   2   2   2   2   0   2   0   0   0   0   0   0   2   0   0   2   0   0   2   0   2   0   0   0   0   2   0   0   0   2   2   0   2   2   0   0   2   0   2   2   0   0   0   2   0   2   0   2   2   2   2   2   0   0   0   0   0   2   0   0   0   2   0   2   2   0   2   2   2   2   0   2   0   0   0   0   2   2   0   0   2   2   2   0
 MK-6-10                0   2   0   0   0   2   2   2   2   0   0   0   0   0   0   0   0   0   0   2   0   0   0   0   2   0   0   0   0   0   0   2   2   0   2   2   2   0   0   0   0   0   2   2   0   2   2   2   0   0   2   0   2   2   0   2   0   0   0   2   0   0   0   0   2   0   2   0   0   2   0   0   2   2   2   2   2   0   2   0   2   2   2   2   2   0   2   2   0   2   0   0   0   2   0   2   0   0   2   0   2   0   0   2   2   0   0   2   2   2   2   2   0   2   2   0   2   2   2   0   0   2   0   0   0   0   0   0   2   0   0   2   0   0   2   2   0   0   0   0   0   2   0   0   0   2   2   0   2   2   0   0   0   2   2   2   0   0   0   2   0   2   0   2   2   2   2   2   0   0   0   0   0   2   0   0   0   2   0   2   2   0   2   2   2   2   0   0   0   0   2   0   2   2   0   0   2   2   2   0
 MK-6-11                0   2   0   0   0   2   2   2   2   0   0   0   0   0   0   0   2   0   0   2   0   0   0   0   0   0   0   2   0   2   0   2   2   0   2   2   0   0   2   0   0   0   2   2   0   2   2   2   0   0   2   0   2   2   0   2   0   0   0   2   0   0   0   0   2   0   0   0   2   2   0   0   2   2   2   2   2   0   2   0   2   2   2   2   2   0   0   2   0   2   0   0   0   2   0   2   0   0   2   0   0   2   0   2   2   0   0   2   2   2   2   2   0   2   2   0   2   2   2   0   0   2   0   0   0   0   0   0   2   0   0   2   0   0   2   2   0   0   0   0   0   2   0   0   0   2   2   0   2   2   0   0   0   2   0   2   0   0   0   2   0   2   2   2   2   2   2   2   0   0   0   0   0   0   2   0   0   2   0   2   2   2   2   2   2   2   0   0   0   0   2   0   2   2   0   0   2   2   2   0
 MK-6-12                0   2   0   0   0   2   2   2   2   2   0   0   0   0   0   0   2   0   0   2   0   0   0   0   0   0   0   2   0   2   0   2   0   0   2   2   0   0   0   0   0   0   2   2   2   2   0   0   0   0   2   2   2   2   0   2   0   0   0   2   2   0   0   0   2   0   0   0   2   2   0   0   2   2   0   2   2   0   2   0   2   2   2   2   0   0   0   2   0   2   0   0   0   2   0   2   0   0   2   0   0   2   0   2   2   0   0   2   2   0   2   2   0   2   2   0   2   2   2   0   0   2   0   0   0   0   0   0   2   0   0   2   0   0   2   2   0   0   0   0   0   2   0   0   0   2   2   0   0   2   0   0   0   0   0   0   0   0   0   2   0   2   2   0   2   2   2   2   0   2   0   0   0   0   2   0   0   2   0   2   2   2   2   2   2   2   0   0   0   0   0   0   2   2   2   0   2   2   0   0
 MK-6-13                0   2   0   0   0   2   2   2   2   2   0   0   2   0   0   0   2   0   0   2   0   0   0   0   0   0   2   2   0   2   0   2   0   0   2   2   2   0   0   0   0   0   2   2   2   2   0   0   0   0   2   2   2   2   0   2   0   0   0   2   0   0   0   2   2   0   0   0   2   2   0   0   2   2   0   2   2   0   2   0   2   2   2   2   0   0   0   2   0   2   0   0   0   2   0   2   0   0   2   0   0   2   2   2   2   0   0   2   2   0   2   2   0   0   0   0   2   0   0   0   0   2   0   0   0   0   0   0   2   0   0   2   0   0   2   2   0   0   0   0   0   0   0   0   0   2   2   0   0   2   0   0   0   0   0   0   0   0   0   2   0   2   2   0   2   2   2   2   0   0   0   0   0   0   2   0   0   2   2   2   2   2   2   2   2   2   0   0   0   0   0   0   0   2   2   0   2   2   0   0
 MK-6-14                2   2   0   0   0   2   2   2   2   2   0   0   2   0   0   0   2   0   0   2   0   0   0   0   2   0   0   2   0   2   0   2   0   2   2   2   2   0   0   0   0   0   2   2   2   2   0   0   0   0   2   2   2   2   2   2   2   0   0   2   0   0   0   0   2   0   0   0   2   2   0   0   2   2   0   2   2   0   2   0   2   2   2   2   0   2   0   2   0   2   0   0   0   0   0   2   0   0   2   0   0   2   2   2   2   0   0   2   2   2   2   2   2   0   2   0   2   0   0   0   0   2   2   0   0   0   0   0   2   0   0   0   0   0   2   2   0   0   0   0   0   0   0   2   0   2   2   0   0   2   0   0   0   0   0   2   0   0   0   2   0   2   2   0   2   0   2   2   0   0   0   0   0   0   2   0   2   0   2   2   2   2   2   2   2   0   0   0   0   0   0   0   0   2   2   0   2   2   0   0
 MK-6-15                0   2   0   0   0   2   2   2   2   2   0   0   2   0   0   2   2   0   0   2   0   0   2   0   2   2   0   2   0   2   0   2   0   2   2   2   2   0   0   0   2   0   2   2   0   2   0   2   0   0   2   2   2   0   2   2   2   0   0   2   0   0   0   2   2   0   0   0   2   2   0   0   2   2   0   0   2   0   2   0   2   2   2   2   0   2   2   2   0   2   0   0   0   0   0   0   0   2   2   0   0   2   2   2   2   0   0   2   0   2   2   2   2   0   2   0   2   0   0   2   0   2   2   0   0   0   0   0   2   0   0   0   0   0   2   2   0   0   0   0   0   0   0   2   0   2   2   0   2   2   0   0   0   0   0   2   0   0   0   2   0   2   2   0   2   0   2   2   0   2   0   0   2   0   2   0   2   0   2   2   2   2   2   2   2   0   0   0   0   0   0   0   0   2   2   0   2   2   0   2
 MK-6-16                0   2   0   0   0   2   2   0   2   2   0   0   2   0   0   2   2   0   0   2   0   0   2   0   2   2   0   2   0   2   0   2   0   0   2   2   2   0   0   0   2   0   2   2   0   2   0   2   0   0   2   2   2   0   2   0   2   0   0   2   0   0   0   2   2   0   0   2   2   2   0   0   2   2   0   0   2   0   2   0   2   2   2   2   0   2   2   2   2   0   0   0   0   2   0   0   0   2   2   0   0   2   2   2   2   0   0   2   0   2   2   0   2   0   2   0   2   0   0   2   0   2   0   0   0   0   0   0   2   0   2   0   0   0   2   2   0   0   0   0   2   0   0   2   0   2   2   0   2   2   0   0   0   0   0   2   0   0   0   2   0   2   0   0   2   0   2   2   0   2   0   0   2   0   2   0   2   2   2   2   2   2   2   0   2   0   0   0   0   0   0   0   0   2   2   2   2   2   0   2
 
!****************************************** Phenotypic Data **********************************************************
!-100.0 is resevred for missing phenotype
SimulatedTrait1        14.4822   14.5968   14.9209   14.2349   14.7527   15.4165   13.3395   16.7680   15.1643   16.2713   14.1989   15.2127   15.0299   16.1232   15.5173   14.9308   16.2561   14.3935   16.3586   12.3308   15.0850   14.2170   14.5151   16.5359   13.9505   15.4494   16.4997   15.1568   16.2849   15.2715   17.3696   12.6410   16.5321   13.1015   14.0904   14.1232   15.8081   16.5090   15.8874   13.9731   15.7981   14.3263   13.0441   16.9922   15.5395   16.8990   16.2777   14.6763   12.6865   14.6938   14.4586   14.8634   15.7866   13.7556   15.6227   14.6750   15.2593   14.3358   14.1826   16.9357   16.3609   15.9595   17.1739   15.7286   15.4207   16.2484   16.4433   13.8585   15.9319   14.6999   11.9606   15.7317   15.6582   12.6921   13.6729   13.2237   14.4786   15.7162   14.7133   15.2815   15.2772   13.2276   16.0337   14.6759   15.4756   16.1412   14.2189   13.1117   15.2467   17.0928   14.6723   12.8654   14.1724   14.5482   16.0906   16.3130   16.1848   14.9874   17.1616   12.4389   14.5884   16.6503   17.0129   13.4852   13.6396   15.6614   13.5507   13.2507   13.6920   17.5477   15.4277   15.6706   15.0132   13.9693   13.2437   14.9284   12.2030   15.0674   14.0371   14.8295   15.0973   13.5067   14.8663   16.0177   13.7365   15.4819   13.8443   13.6989   16.0020   17.0993   17.6309   12.7883   16.2463   13.7019   15.6815   14.1167   15.7807   14.6966   13.7092   15.2483   16.1107   12.8454   16.3378   12.2332   15.5404   14.0796   15.7968   16.1825   15.8259   14.3024   12.8726   13.3398   14.9122   15.9408   15.9252   15.3617   13.8716   14.1388   15.9400   12.8999   12.5806   14.8922   14.0996   16.0155   16.0396   15.5897   15.4415   12.9646   16.3921   14.3976   15.6640   13.7703   13.3760   15.6447   14.0493   14.0749   13.9013   14.9833   12.2979   14.2365   13.0955   13.2545   14.8234   15.6591   14.3945   14.4472   17.4050   15.6496   16.1452   17.2396   15.1164   13.8987   15.3519   13.9158   15.1973   16.2240   14.8615   15.0943   15.7107   15.8541
SimulatedTrait2        11.6263   10.0175   11.1733    9.6692    9.0399    9.7941    9.9744   10.3025   10.8825    9.6316   10.2281    9.2148   11.3552    9.6765    9.8726   11.0288    8.7085    9.9028    9.0108   11.4739   11.2211   11.3681    9.0374    9.8410   10.6023    8.9844    9.5031   10.3574    9.0704    9.7505    9.0396   10.5657    9.0431   10.8483   10.9379    9.6986   10.2863   10.2920    9.5483   10.0092    9.3655   10.6698   10.5322    8.6808    9.5009   10.2456   10.2453    9.6650   10.1792    9.2045   10.5484   11.7745    9.2693   10.4247    9.2526   10.3216    8.9945   10.2413   10.6450    8.8601    8.5886    9.5888    8.9773   11.0251    9.4337   10.8392    9.7381   10.6173    9.3915    9.7638    9.7132   10.0279   11.0196   10.5046    9.1359    9.7880   10.7208   10.0944   10.0851    9.3284   10.5140   10.5400    9.1768   10.5862    9.0977    9.0870   11.1897    9.3611   10.2213    9.5655    9.7412   10.4230   10.3386   10.2919    9.8870    9.8900   10.1949    9.7023    9.3292   11.1549    9.7778    9.0020    9.5134   11.2880   10.5731   10.3272   10.4849   10.9662   11.3737    9.8523   10.5340   10.4435    9.8842    8.2869   10.9078    9.4041   10.0148    9.4862   10.0881   11.1361    9.3706   10.8158   10.3916    8.7900   10.4762   10.2382    9.5195   10.1205    8.7336    9.9408   10.4380   11.3750    8.8349   10.8159    9.1387   10.2697    9.8155   10.0588   11.1714   10.2888   10.1032   10.9993    8.5569   10.1551    8.7430   10.2680    9.6296    9.6463   10.2408   10.3350   10.0023   10.3748    9.9114    8.9909    8.7260    9.5181    9.8705   10.5276    9.3857   10.6183   10.0496    8.8396   11.0086    9.8974    8.8106    9.6541   10.1521   10.7075   10.4321    9.1931   10.3578   10.4389    9.3529    9.0608    9.4943   11.3338   10.1880    9.7695   10.7639   10.5268   11.0397   10.7651   10.1387   10.8638   10.2621   10.3013   10.1576   10.0664   10.1070    9.9590    9.8174   10.7119    9.1806   11.0826    8.7599    9.7758    9.1974   11.1525    9.0316   10.5450
 
