# Supplementary material for: Inclusive Composite Interval Mapping of QTL by Environment Interactions in Biparental Populations
Source: PLoS One. 2015 Jul 10;10(7):e0132414. doi: 10.1371/journal.pone.0132414 (PMC4498613; doi:10.1371/journal.pone.0132414)
Supplement: S5 File — (ZIP) [file pone.0132414.s005.zip › H=0.5/L1/run_00077.met]

!**********************Note: lines staring with "!" are remarks and will be ignored in the program********************
!*********************************General Information**********************************
!Assuming F1 = P1 x P2, populations available in QTL IciMapping are: 
!  1, P1BC1F1 = P1 x F1, the first backcrossing where P1 is used as the recurrent parent;
!  2, P2BC1F1 = P2 x F1, the first backcrossing where P2 is used as the recurrent parent;
!  3, F1DH, F1-derived doubled haploids; 
!  4, RIL or F1RIL, recombination inbred lines through the repeated selfing of F1;
!  5, P1BC1RIL, recombination inbred lines through the repeated selfing of P1BC1F1;
!  6, P2BC1RIL, recombination inbred lines through the repeated selfing of P2BC1F1;
!  7, F2, the selfing generation of F1;
!  8, F3, the selfing generation of F2;
!  9, P1BC2F1, the second backcrossing where P1 is used as the recurrent parent; 
! 10, P2BC2F1, the second backcrossing where P2 is used as the recurrent parent;
! 11, P1BC2RIL, recombination inred lines through the repeated selfing of P1BC2F1; 
! 12, P2BC2RIL, recombination inred lines through the repeated selfing of P2BC2F1; 
! 13, P1BC1F2, the selfing generation of P1BC1F1; 
! 14, P2BC1F2, the selfing generation of P2BC1F1; 
! 15, P1BC2F2, the selfing generation of P1BC2F1; 
! 16, P2BC2F2, the selfing generation of P2BC2F1; 
! 17, P1BC1DH, P1BC1F1-derived doubled haploids; 
! 18, P2BC1DH, P2BC1F1-derived doubled haploids; 
! 19, P1BC2DH, P1BC2F1-derived doubled haploids; 
! 20, P2BC2DH, P2BC2F1-derived doubled haploids; 
   3      !Mapping Population (see remarks above)
   2      !Mapping Function (1 for Kosambi; 2 for Haldane; 3 for Morgan)
   2      !Marker Space Type (1 for intervals; 2 for positions)
   1      !Marker Space Unit(1 for centiMorgans; 2 for Morgan)
   6      !Number of Chromosomes (or Linkage Groups)
 200      !Size of the mapping population
   2      !Number of environments
 
!***************************************** Chromosomes and Linkage Maps **********************************************
!Chromosome                 NumMarkers
-CH1                        16
-CH2                        16
-CH3                        16
-CH4                        16
-CH5                        16
-CH6                        16
!Linkage map (Marker name followed by position or the interval length)
 MK-1-1                1     0.000
 MK-1-2                1    10.000
 MK-1-3                1    20.000
 MK-1-4                1    30.000
 MK-1-5                1    40.000
 MK-1-6                1    50.000
 MK-1-7                1    60.000
 MK-1-8                1    70.000
 MK-1-9                1    80.000
 MK-1-10               1    90.000
 MK-1-11               1   100.000
 MK-1-12               1   110.000
 MK-1-13               1   120.000
 MK-1-14               1   130.000
 MK-1-15               1   140.000
 MK-1-16               1   150.000
 MK-2-1                2     0.000
 MK-2-2                2    10.000
 MK-2-3                2    20.000
 MK-2-4                2    30.000
 MK-2-5                2    40.000
 MK-2-6                2    50.000
 MK-2-7                2    60.000
 MK-2-8                2    70.000
 MK-2-9                2    80.000
 MK-2-10               2    90.000
 MK-2-11               2   100.000
 MK-2-12               2   110.000
 MK-2-13               2   120.000
 MK-2-14               2   130.000
 MK-2-15               2   140.000
 MK-2-16               2   150.000
 MK-3-1                3     0.000
 MK-3-2                3    10.000
 MK-3-3                3    20.000
 MK-3-4                3    30.000
 MK-3-5                3    40.000
 MK-3-6                3    50.000
 MK-3-7                3    60.000
 MK-3-8                3    70.000
 MK-3-9                3    80.000
 MK-3-10               3    90.000
 MK-3-11               3   100.000
 MK-3-12               3   110.000
 MK-3-13               3   120.000
 MK-3-14               3   130.000
 MK-3-15               3   140.000
 MK-3-16               3   150.000
 MK-4-1                4     0.000
 MK-4-2                4    10.000
 MK-4-3                4    20.000
 MK-4-4                4    30.000
 MK-4-5                4    40.000
 MK-4-6                4    50.000
 MK-4-7                4    60.000
 MK-4-8                4    70.000
 MK-4-9                4    80.000
 MK-4-10               4    90.000
 MK-4-11               4   100.000
 MK-4-12               4   110.000
 MK-4-13               4   120.000
 MK-4-14               4   130.000
 MK-4-15               4   140.000
 MK-4-16               4   150.000
 MK-5-1                5     0.000
 MK-5-2                5    10.000
 MK-5-3                5    20.000
 MK-5-4                5    30.000
 MK-5-5                5    40.000
 MK-5-6                5    50.000
 MK-5-7                5    60.000
 MK-5-8                5    70.000
 MK-5-9                5    80.000
 MK-5-10               5    90.000
 MK-5-11               5   100.000
 MK-5-12               5   110.000
 MK-5-13               5   120.000
 MK-5-14               5   130.000
 MK-5-15               5   140.000
 MK-5-16               5   150.000
 MK-6-1                6     0.000
 MK-6-2                6    10.000
 MK-6-3                6    20.000
 MK-6-4                6    30.000
 MK-6-5                6    40.000
 MK-6-6                6    50.000
 MK-6-7                6    60.000
 MK-6-8                6    70.000
 MK-6-9                6    80.000
 MK-6-10               6    90.000
 MK-6-11               6   100.000
 MK-6-12               6   110.000
 MK-6-13               6   120.000
 MK-6-14               6   130.000
 MK-6-15               6   140.000
 MK-6-16               6   150.000
!*********************************** Marker Types ********************************************************************
!Co-dominant marker: When heterozygote F1 is present, P1 is coded as 2, F1 is coded as 1, and P2 is coded as 0; Otherwise, P1 is coded as 2, and P2 is coded as 0. 
!Dominant marker: When heterozygote F1 is present, P1 and F1 are coded as 12, and P2 is coded as 0; Otherwise, P1 is coded as 2, and P2 is coded as 0.  
!Recessive markers: When heterozygote F1 is present, P1 is coded as 2, and F1 and P2 are coded as 10; Otherwise, P1 is coded as 2, and P2 is coded as 0. 
!Missing marker is coded as -1. 
 MK-1-1                 0   2   0   0   0   0   0   2   2   2   2   0   2   2   2   2   2   2   0   2   0   0   2   0   0   2   2   0   0   0   0   0   0   0   0   0   2   2   2   2   2   0   0   0   2   2   0   2   2   0   2   2   0   2   0   2   2   2   2   0   2   2   0   0   2   2   2   0   2   0   0   0   0   2   0   2   0   2   2   2   2   2   2   2   2   2   2   0   2   0   0   0   0   2   0   0   2   0   0   2   0   0   0   0   2   0   2   0   0   0   2   0   2   2   0   0   2   0   2   2   0   0   0   0   0   0   2   2   2   2   2   0   0   2   2   0   2   0   2   0   0   2   2   2   0   0   2   0   0   2   2   0   0   2   2   0   0   0   0   2   0   0   0   0   0   0   0   2   0   0   0   0   2   2   0   2   0   2   2   2   2   0   2   2   0   2   0   2   2   2   0   2   0   0   0   0   0   0   2   0
 MK-1-2                 0   2   0   0   0   0   0   2   2   2   2   0   2   2   2   2   2   2   0   0   0   2   2   0   0   2   2   0   0   0   0   0   0   0   0   0   0   2   2   2   0   2   0   0   2   2   2   2   2   0   2   2   0   2   0   2   2   2   2   2   2   2   0   0   0   2   2   0   0   0   0   0   0   2   2   2   0   2   2   2   2   2   2   2   0   2   2   0   2   0   0   2   2   2   0   0   2   2   0   2   0   0   0   2   2   0   2   0   0   0   2   0   2   0   0   0   2   0   2   0   0   0   0   0   0   0   2   2   2   0   2   0   0   2   2   0   2   0   0   0   0   0   2   2   0   0   2   0   0   0   0   0   0   2   2   0   0   0   0   2   0   0   0   0   0   0   0   2   0   2   0   2   2   2   0   2   0   2   2   0   2   0   2   2   0   2   0   2   2   2   0   0   0   0   2   0   0   0   0   0
 MK-1-3                 2   0   0   0   0   0   0   2   2   2   2   0   2   2   2   2   2   2   0   2   0   2   2   2   0   2   2   0   0   0   0   0   0   0   0   0   0   2   2   2   0   2   2   0   2   2   2   2   2   0   2   2   0   2   0   2   2   2   2   2   2   2   0   0   0   2   2   0   0   0   0   0   0   2   2   2   0   2   2   2   2   2   2   2   0   2   2   0   2   0   0   2   2   2   0   0   2   2   0   2   0   0   2   2   2   0   0   0   0   0   2   0   2   0   0   0   2   0   0   2   2   0   0   0   0   0   0   2   2   0   2   0   0   2   0   0   2   0   0   0   0   0   2   2   0   0   2   0   0   0   0   0   0   2   0   0   0   0   0   2   0   0   0   0   0   0   0   0   0   2   0   2   2   2   0   0   0   2   2   0   2   0   2   2   0   2   0   2   2   2   2   0   0   0   2   0   0   0   0   0
 MK-1-4                 2   2   0   0   0   0   0   2   2   2   2   0   2   2   2   2   2   2   0   0   0   2   2   0   0   2   2   0   0   0   0   0   0   0   0   0   0   2   2   2   0   2   2   0   2   2   0   2   2   0   2   2   0   2   0   2   2   2   2   2   2   2   0   0   2   2   2   0   2   0   0   0   0   2   2   2   0   2   0   2   2   2   2   2   0   2   2   0   2   0   0   2   2   0   0   0   2   2   0   2   2   0   2   2   2   0   0   0   2   0   2   0   0   0   0   0   2   0   0   2   2   0   0   0   0   0   0   2   2   0   2   0   0   2   2   0   2   0   0   2   2   0   2   2   0   0   2   0   0   0   0   0   2   2   0   0   0   0   0   2   2   0   0   2   0   0   0   0   0   2   0   2   2   2   0   0   2   2   2   0   2   0   2   2   0   2   0   2   0   2   2   0   0   0   2   0   0   2   0   0
 MK-1-5                 2   2   0   0   2   0   0   2   2   2   2   2   2   2   2   2   2   2   0   0   0   2   2   0   0   2   2   0   0   0   0   0   0   0   2   0   0   2   2   2   0   2   2   0   2   2   2   2   2   0   2   2   0   0   0   2   2   2   2   2   2   2   0   0   2   2   2   0   2   0   0   0   0   2   2   2   0   2   0   0   2   0   2   2   0   2   2   0   2   0   0   0   2   0   0   0   2   2   0   2   2   0   2   2   2   0   0   0   2   0   2   0   0   2   0   0   2   0   0   2   2   0   0   0   0   0   0   2   2   0   2   2   0   2   2   0   2   0   0   2   2   0   0   2   0   0   2   0   0   2   0   0   2   2   0   0   0   0   0   2   2   0   0   2   0   0   0   0   2   0   0   2   2   2   0   0   2   2   2   0   2   0   2   2   0   2   2   2   2   2   2   0   0   0   2   0   0   2   0   0
 MK-1-6                 2   2   0   0   2   0   0   2   2   2   2   0   2   2   2   0   2   2   0   0   0   2   0   0   0   0   2   0   0   0   0   0   0   0   2   0   0   2   2   2   2   2   2   0   0   2   2   2   2   0   2   2   0   0   0   2   2   2   2   2   2   2   0   2   2   2   2   0   2   0   0   0   0   2   2   2   0   2   0   2   0   0   2   2   2   2   2   0   2   0   0   0   2   0   0   0   2   2   0   2   2   0   2   2   2   2   0   0   2   0   2   0   0   2   0   0   2   0   0   2   2   2   2   2   0   0   0   2   2   0   2   2   0   2   2   0   2   0   0   2   0   0   0   2   0   2   2   0   0   0   0   0   2   2   0   0   0   0   0   2   2   0   0   2   0   0   0   0   2   0   0   2   2   2   0   0   0   2   2   0   2   2   2   2   0   2   2   0   2   2   2   0   0   0   2   2   0   2   0   0
 MK-1-7                 2   2   0   0   2   0   0   2   2   2   0   0   2   2   2   0   2   2   0   2   0   0   2   0   0   0   2   0   2   0   0   2   0   0   2   0   0   2   2   0   2   2   2   0   0   2   2   2   0   0   2   2   0   0   0   2   2   2   2   2   0   2   0   2   0   2   0   0   2   0   0   0   0   2   2   2   0   2   0   2   0   0   2   2   2   2   2   0   2   0   0   0   2   0   0   0   2   2   0   2   2   0   2   2   2   2   0   0   2   0   2   0   0   2   0   0   2   0   2   2   2   2   2   2   0   0   0   2   2   0   2   2   0   2   2   0   2   0   0   2   0   0   0   2   0   2   2   0   0   0   0   0   2   2   0   0   0   0   2   2   0   2   0   2   0   0   0   0   2   0   0   2   2   2   0   0   0   2   2   0   2   2   2   0   0   2   2   0   0   2   2   0   0   0   2   2   0   2   0   0
 MK-1-8                 2   2   0   0   2   0   0   2   2   0   0   0   2   2   2   0   2   2   0   2   0   0   2   0   2   0   2   0   2   0   0   2   0   0   2   0   2   2   2   0   2   2   2   0   0   2   2   2   2   0   2   0   0   0   0   2   2   2   2   2   2   2   0   2   0   0   0   0   2   0   0   0   0   2   2   2   0   2   0   2   0   2   2   2   2   2   2   2   2   0   2   0   2   0   0   0   2   2   0   2   2   0   2   2   2   2   0   0   2   0   2   0   0   2   0   0   2   0   2   2   0   0   2   2   0   0   0   2   2   2   2   2   0   2   2   0   2   0   0   2   0   0   0   2   0   2   0   0   0   0   0   0   2   2   0   0   0   2   2   2   0   0   0   2   0   0   0   0   2   0   2   2   2   2   0   0   0   2   2   0   0   2   2   2   0   2   2   0   0   2   2   0   0   0   2   0   0   2   0   0
 MK-1-9                 0   2   0   0   2   0   2   2   2   2   0   2   2   2   2   0   2   2   0   2   0   0   2   0   2   0   2   0   2   0   0   2   0   0   2   0   2   2   2   0   2   2   2   0   2   2   2   2   2   0   2   0   2   0   0   2   2   2   0   2   2   2   0   2   0   0   0   2   2   0   0   0   0   2   0   0   0   2   0   2   0   2   2   2   0   2   2   2   2   0   2   0   2   2   0   2   2   2   0   2   2   0   2   2   2   0   0   0   2   0   2   0   0   2   0   0   2   0   2   2   0   0   2   2   0   0   0   0   2   2   2   2   0   2   2   0   2   0   0   2   0   0   0   0   0   2   0   0   0   0   0   0   2   2   0   0   0   2   2   2   0   0   0   2   0   0   0   2   2   0   2   2   2   2   2   0   0   2   2   0   0   2   2   2   0   2   0   0   0   2   2   0   0   0   2   0   0   2   0   0
 MK-1-10                0   2   0   0   2   0   0   2   2   2   0   2   2   2   2   0   0   2   0   2   0   0   2   0   2   0   2   0   0   0   2   2   0   0   2   0   2   2   2   0   2   2   2   0   2   2   2   2   2   0   0   0   2   0   0   0   2   2   0   2   2   2   0   2   0   0   0   2   2   0   0   0   0   2   0   0   0   2   0   2   0   2   2   2   0   2   2   2   2   2   2   0   2   2   0   2   2   2   0   0   0   0   2   2   2   0   0   0   2   0   2   0   0   2   0   0   2   0   2   2   0   0   2   2   0   0   0   0   2   2   2   2   0   2   2   0   2   0   0   2   0   0   0   0   0   2   0   0   0   0   0   0   2   2   0   0   0   2   2   2   0   0   0   2   0   0   0   2   2   0   2   2   2   2   2   0   0   2   2   0   0   2   2   0   0   2   0   0   0   2   0   0   0   0   2   0   0   2   0   0
 MK-1-11                0   2   0   0   2   0   0   2   2   2   0   2   2   2   2   0   0   2   0   2   0   0   2   0   2   0   2   0   0   0   2   2   0   0   2   0   2   2   2   0   2   2   2   0   2   2   2   2   2   0   0   2   0   0   0   0   2   2   0   2   0   2   0   2   0   0   0   2   2   0   0   0   0   2   0   0   0   2   0   2   0   2   2   2   0   2   2   2   2   2   2   2   2   2   0   2   0   2   0   2   0   0   2   2   2   0   0   0   2   0   2   0   0   2   2   0   2   2   2   2   0   0   2   2   0   2   0   0   2   2   2   0   0   2   2   0   2   0   0   2   0   0   0   0   0   2   0   0   0   2   0   0   2   2   0   0   0   2   2   0   0   0   0   2   2   0   0   2   2   0   2   0   2   2   2   0   0   2   2   0   0   2   2   2   0   0   0   0   0   2   0   0   0   0   2   0   0   2   0   0
 MK-1-12                0   0   0   0   2   0   0   2   2   2   0   2   2   2   2   0   0   2   0   2   0   0   2   0   2   0   2   0   0   2   2   2   2   0   2   0   2   2   2   0   0   2   2   0   2   2   2   0   2   0   0   2   0   0   0   0   2   2   0   2   0   2   0   2   0   0   0   2   2   0   2   0   0   2   0   0   0   2   0   0   0   2   2   2   0   2   2   2   2   2   2   2   2   0   0   2   0   2   0   2   0   2   2   2   2   0   0   0   2   0   0   0   2   2   2   0   0   2   2   2   0   2   2   2   0   2   0   0   2   2   2   0   0   2   2   0   2   0   0   2   0   0   0   0   2   2   2   0   0   2   0   0   2   2   0   0   0   2   2   0   0   0   2   2   2   2   0   2   2   0   2   0   0   2   2   0   0   2   2   0   0   2   2   2   0   0   0   0   0   2   0   0   0   0   2   0   0   2   0   0
 MK-1-13                0   0   0   0   2   0   0   2   2   2   0   2   2   2   2   0   0   2   2   2   0   2   2   0   2   0   2   0   0   2   0   2   2   0   2   0   2   2   2   0   0   2   2   0   2   2   2   0   2   0   0   2   0   0   0   0   0   2   0   2   0   2   0   2   0   0   0   2   0   0   2   0   0   2   2   0   0   2   0   0   0   2   2   2   0   2   2   2   2   0   2   2   2   0   0   2   0   2   2   0   0   2   2   2   2   0   0   0   2   0   0   0   2   2   2   0   0   2   0   2   0   2   2   2   0   2   0   0   0   2   2   0   2   2   2   0   0   0   0   2   0   0   0   0   2   2   2   0   0   2   0   2   2   2   0   2   0   2   2   2   0   0   2   0   2   2   0   2   0   0   2   0   0   2   2   0   0   2   2   0   0   2   2   2   0   0   0   0   0   0   0   0   0   0   2   0   0   2   0   0
 MK-1-14                0   0   0   0   2   0   0   2   2   2   0   2   2   2   2   0   0   2   2   2   0   2   2   0   2   0   2   0   0   2   0   2   2   0   2   0   2   2   2   0   0   2   0   0   2   2   2   0   2   0   0   2   0   2   0   0   0   2   0   0   0   2   0   2   0   0   0   2   0   0   2   0   0   2   2   0   0   2   0   0   0   0   2   2   0   2   2   2   0   0   2   2   2   0   0   2   0   2   2   0   0   2   2   2   2   0   0   0   2   2   0   2   2   2   2   0   0   2   2   2   0   2   2   2   0   2   0   0   0   2   2   0   2   2   2   0   0   0   0   2   2   2   0   0   0   0   2   0   0   2   0   2   2   2   0   2   0   2   2   2   0   0   2   2   2   2   0   2   0   0   2   0   0   2   2   0   0   2   2   0   0   2   2   2   0   0   0   0   0   0   0   0   2   0   2   0   0   2   0   0
 MK-1-15                0   0   0   0   2   0   0   0   2   2   0   2   0   2   2   0   0   2   2   2   0   0   2   2   2   2   2   0   0   2   0   2   2   0   2   0   2   2   2   0   0   2   0   0   0   2   2   0   0   0   0   2   0   2   0   0   0   2   0   0   0   2   0   2   0   0   2   2   0   0   2   0   0   2   2   0   0   2   0   0   0   0   2   2   0   0   2   2   0   0   2   2   2   0   0   2   0   2   2   0   0   2   2   2   2   0   0   0   2   0   0   2   2   2   2   0   0   2   2   0   0   2   0   2   0   2   2   0   0   2   2   0   0   2   2   0   0   0   0   2   2   2   0   0   0   2   2   0   0   2   0   2   2   2   0   2   0   2   2   2   0   0   2   2   2   2   2   2   0   0   2   2   0   2   2   0   0   2   0   0   0   2   2   2   0   0   0   0   0   0   0   2   2   0   2   0   0   2   0   0
 MK-1-16                0   0   0   0   2   0   0   0   2   2   0   2   0   2   2   0   0   2   2   2   0   0   2   2   2   2   2   2   0   2   0   2   0   0   2   0   2   0   2   0   0   2   0   0   0   2   2   2   0   0   0   2   0   2   0   0   0   2   2   0   0   2   0   2   0   2   2   2   0   0   2   0   0   2   2   0   0   2   0   0   0   0   2   2   0   0   2   2   0   0   2   2   0   0   0   2   0   2   2   0   0   2   0   2   2   0   0   0   2   0   0   2   2   2   2   0   0   2   2   0   0   2   0   2   0   2   2   0   0   2   2   0   0   2   2   0   0   0   0   2   2   2   0   0   0   2   2   0   2   2   0   2   2   2   0   0   0   2   2   2   2   0   2   2   2   2   0   0   0   0   2   2   0   2   2   0   0   2   2   0   0   2   2   2   0   0   0   0   0   0   0   2   2   0   0   0   0   2   0   0
 MK-2-1                 2   0   0   0   0   2   0   0   0   0   0   2   2   0   0   2   2   0   2   0   0   0   0   2   2   2   2   0   0   0   0   0   0   2   2   0   2   0   0   0   2   0   0   0   2   2   0   2   0   0   2   2   2   0   0   0   2   2   0   0   0   2   2   2   0   0   0   0   0   2   2   2   0   0   2   0   2   0   0   0   0   0   0   0   0   2   2   0   2   0   0   0   2   2   2   0   0   2   2   0   0   2   2   0   2   0   2   0   2   2   2   0   0   0   0   0   0   2   0   0   2   2   2   2   0   0   2   0   2   2   0   0   2   2   2   0   2   0   0   0   2   2   2   2   2   0   2   2   0   0   0   2   0   2   2   2   0   2   2   2   0   0   2   0   2   0   2   0   2   0   0   2   0   0   2   2   0   0   2   0   0   0   0   0   2   0   2   2   0   2   0   2   0   2   2   2   0   2   2   2
 MK-2-2                 2   0   0   0   0   2   0   0   0   0   0   2   2   0   0   2   2   0   2   0   0   0   0   2   2   2   2   0   0   0   0   2   0   2   2   0   2   0   0   0   0   0   0   0   2   2   0   2   0   0   2   0   2   2   0   0   2   2   2   0   0   2   2   2   0   2   0   0   0   2   2   2   0   0   2   0   2   0   0   0   0   0   0   0   0   2   2   0   2   0   0   2   2   2   2   0   0   2   2   2   2   2   2   2   2   0   2   0   2   2   2   0   0   0   0   0   0   2   2   0   0   2   2   2   0   0   2   0   2   2   0   0   2   2   2   0   2   0   0   0   2   2   2   2   2   0   2   2   0   0   0   2   0   2   2   2   0   0   2   2   0   0   0   0   2   0   2   0   2   0   0   2   0   0   2   2   0   0   2   0   0   0   0   0   2   0   2   2   0   0   0   0   0   2   2   2   0   2   0   2
 MK-2-3                 2   0   0   0   0   2   0   0   0   2   0   2   2   0   0   2   2   0   2   0   0   0   0   2   2   2   0   0   0   0   0   2   0   2   2   0   2   0   0   0   0   0   0   0   2   2   0   2   0   0   2   0   2   2   0   0   2   2   2   0   0   2   2   2   0   2   0   0   0   2   2   2   0   0   2   0   2   2   0   0   0   0   0   0   0   2   2   0   2   0   0   2   2   2   2   2   0   2   0   2   2   2   0   2   2   0   2   0   2   2   2   0   0   0   0   0   0   2   2   2   2   2   2   2   0   0   2   0   2   2   0   0   2   0   2   0   2   2   0   0   2   2   0   2   2   2   2   2   0   0   0   2   0   2   2   0   2   0   2   2   0   0   0   0   2   0   2   0   2   0   0   2   0   0   0   2   2   0   2   0   0   0   0   0   2   0   2   2   2   0   0   0   0   2   2   2   0   2   0   2
 MK-2-4                 2   0   2   2   0   2   0   0   2   2   0   2   2   0   0   2   2   0   2   0   0   0   0   2   2   2   0   0   0   0   0   0   2   2   2   0   2   0   0   0   0   0   0   2   2   2   0   2   0   0   2   0   2   0   0   0   2   2   2   0   0   2   2   2   0   2   0   0   0   2   0   0   0   0   2   2   2   2   0   0   0   2   0   2   0   2   2   0   2   0   0   2   2   2   2   2   0   2   2   2   2   2   0   2   2   0   2   0   2   2   2   0   0   0   0   0   0   2   2   2   2   2   2   2   0   0   2   0   2   2   0   0   0   2   2   0   2   2   0   0   2   2   2   2   2   0   2   2   0   0   0   2   0   2   2   0   2   0   2   0   0   0   2   0   2   0   2   0   2   0   0   2   2   0   0   2   2   0   2   0   0   0   0   0   2   0   0   2   2   0   0   0   0   2   2   0   0   0   0   2
 MK-2-5                 0   0   2   0   0   0   0   0   2   2   0   0   2   0   0   2   2   0   2   0   0   0   0   2   0   2   0   0   0   0   0   0   2   2   2   0   2   0   0   0   0   0   0   2   0   2   0   0   0   0   2   0   2   0   2   2   0   2   2   2   0   2   2   2   0   0   0   0   0   2   0   0   2   0   2   2   2   2   0   0   0   2   0   2   0   2   2   0   2   0   0   2   2   2   2   2   0   2   2   2   2   2   0   2   2   0   2   0   2   2   2   0   0   0   0   0   2   2   2   2   2   2   2   2   2   0   2   0   2   2   0   0   0   2   2   0   2   2   0   0   2   2   2   2   2   2   2   2   0   0   0   2   0   2   2   0   2   0   2   0   0   0   2   0   2   0   2   0   2   0   0   2   2   0   0   2   0   0   2   0   0   0   0   0   2   0   0   2   0   0   0   0   0   2   2   0   0   0   0   2
 MK-2-6                 0   0   0   0   0   0   0   2   2   2   0   0   2   0   2   2   2   0   2   2   0   0   0   2   0   0   0   0   0   0   0   2   2   2   2   0   2   0   0   0   0   0   0   2   2   2   0   0   2   0   2   0   2   0   2   2   0   2   2   2   0   2   2   2   0   0   0   0   0   2   0   2   2   0   2   0   2   2   0   0   0   2   0   2   0   2   2   0   0   0   0   2   2   2   2   2   0   2   2   2   2   2   2   2   2   2   2   0   2   2   0   2   0   0   0   0   2   2   2   2   2   2   2   2   2   0   2   0   2   2   0   0   0   2   2   0   2   2   0   0   2   2   2   2   2   2   2   2   0   0   0   2   0   2   2   2   2   0   2   0   0   0   0   0   2   0   2   0   2   0   0   2   2   0   0   2   0   0   2   0   2   0   0   0   2   0   0   2   0   0   0   0   0   2   2   0   0   0   0   2
 MK-2-7                 0   0   0   2   0   0   0   2   2   2   0   0   2   2   2   2   2   2   2   2   0   0   2   2   0   0   0   0   0   0   0   2   2   2   2   0   2   0   0   0   0   0   0   2   2   2   0   0   2   0   2   0   2   0   2   2   0   2   2   0   0   2   2   2   0   0   0   2   0   2   0   2   2   0   2   0   2   2   0   0   2   2   0   2   0   2   2   0   0   0   0   2   2   2   2   2   0   2   2   2   2   2   2   2   2   2   2   0   2   2   0   2   0   0   0   0   2   2   2   2   0   0   2   2   0   0   2   0   0   2   0   0   0   0   2   0   2   2   0   2   2   2   2   2   2   2   2   2   0   0   0   2   0   2   2   2   2   0   2   0   0   0   0   0   2   0   2   0   2   2   0   2   2   0   0   2   0   0   2   0   2   0   2   0   2   0   2   2   0   0   0   2   0   2   2   0   0   0   0   0
 MK-2-8                 0   0   2   2   0   0   0   2   0   2   2   0   2   2   2   2   2   2   2   2   0   0   2   2   0   0   0   0   0   0   0   2   2   2   2   0   2   0   0   0   0   0   0   0   2   2   0   0   2   0   2   0   2   0   2   2   0   2   2   0   2   2   2   2   0   0   0   2   0   2   2   2   2   0   2   0   2   2   0   0   2   0   0   2   0   2   2   0   2   0   0   2   2   2   0   0   0   2   2   2   2   2   2   0   2   2   2   0   2   2   0   2   0   0   0   2   2   2   2   2   0   0   0   2   0   0   2   0   0   0   0   0   0   0   2   0   2   2   0   2   2   2   2   2   2   2   2   2   0   0   0   2   0   2   2   2   2   0   2   2   0   0   0   2   2   2   2   2   2   2   0   2   2   0   0   2   0   0   2   0   2   0   0   0   2   0   2   2   0   0   2   2   2   2   2   0   0   0   0   0
 MK-2-9                 2   0   2   2   0   0   0   2   0   2   2   0   2   2   2   2   2   0   2   2   0   0   2   2   0   0   0   0   2   0   0   2   2   2   2   0   2   0   0   0   0   0   0   0   2   2   0   0   2   0   0   0   2   2   0   2   2   0   2   0   2   2   2   2   0   0   0   2   0   2   2   2   2   0   2   0   2   2   0   0   2   0   0   2   0   2   2   0   0   0   0   2   2   2   0   0   0   2   2   2   2   0   2   0   2   2   0   0   2   2   0   2   0   0   2   2   2   2   2   2   2   0   0   2   0   0   2   0   0   0   2   0   0   0   2   2   2   2   0   2   2   2   2   2   2   2   0   2   0   2   0   2   0   2   2   2   2   0   2   2   0   0   0   2   2   2   2   2   2   2   0   2   2   0   0   2   0   0   2   0   2   0   0   0   2   0   2   2   0   0   2   2   2   2   2   0   0   2   0   0
 MK-2-10                0   0   2   2   0   0   0   2   0   2   2   0   0   2   0   2   2   0   2   2   0   0   2   2   0   0   0   0   2   0   0   2   2   2   2   0   2   0   0   0   0   0   0   0   2   2   0   0   2   0   0   0   2   2   0   2   2   2   2   0   2   2   2   2   0   2   0   2   0   2   2   2   2   0   2   0   2   2   0   0   2   0   0   2   0   0   2   0   0   0   0   2   0   2   0   0   0   2   2   2   2   0   2   0   2   0   0   0   2   2   0   2   0   0   2   2   2   2   2   2   2   2   0   2   0   0   2   0   0   0   2   0   0   0   0   2   2   2   0   2   2   2   2   2   2   2   0   2   0   2   0   2   0   2   2   2   2   0   2   2   0   0   0   2   2   2   0   2   2   2   0   2   2   0   0   2   0   0   2   0   2   0   0   0   2   0   2   2   0   0   2   2   2   2   2   0   0   2   0   0
 MK-2-11                0   0   2   2   0   0   0   2   0   2   2   0   0   2   0   2   2   0   2   2   0   0   2   2   0   0   0   0   2   0   0   2   2   2   2   0   2   0   0   0   0   0   0   0   2   2   0   2   2   0   0   0   2   2   0   2   2   0   0   0   2   2   2   2   0   2   0   2   2   2   0   2   0   0   2   0   2   2   0   0   2   0   0   2   0   2   2   0   0   0   0   2   2   2   0   0   0   2   2   2   2   0   2   0   2   0   0   0   2   2   0   0   0   0   2   0   2   2   2   2   2   2   0   0   0   0   0   2   0   0   2   0   0   0   0   2   2   0   0   2   2   2   2   2   2   2   0   0   0   2   0   2   0   2   2   2   2   0   2   2   0   0   0   2   2   2   0   2   2   2   0   2   2   0   0   2   0   0   2   0   2   0   2   2   2   0   2   0   0   0   2   2   2   2   2   0   0   2   0   0
 MK-2-12                0   0   2   2   0   0   0   2   0   2   2   0   0   2   0   2   2   0   2   2   0   0   2   0   0   0   0   0   2   0   0   2   2   2   2   0   2   0   0   0   2   0   0   2   2   2   0   2   2   0   2   0   2   2   0   2   2   2   0   0   2   2   2   2   0   2   0   2   2   2   0   2   0   0   2   0   2   2   0   0   2   0   0   2   2   2   2   0   0   0   0   2   2   2   0   0   0   2   2   2   2   0   2   0   2   0   0   0   2   2   0   0   0   0   2   0   2   0   2   2   2   2   0   0   0   0   0   2   0   0   2   0   0   0   0   2   2   0   0   2   2   2   2   2   2   0   0   0   0   2   0   2   0   2   2   2   2   2   2   2   0   2   0   2   2   2   0   2   2   2   0   2   2   2   0   2   0   0   2   2   2   0   0   2   0   0   2   0   0   2   2   2   2   2   2   0   0   2   0   2
 MK-2-13                0   0   2   2   0   0   0   2   0   2   2   0   0   2   0   2   2   2   2   2   0   0   2   0   0   0   0   0   2   0   0   2   2   2   2   0   2   0   0   0   2   0   0   2   2   2   0   2   2   0   2   0   2   2   0   2   2   2   0   0   2   2   2   2   0   2   0   0   2   2   0   0   2   0   2   0   2   2   0   0   2   0   0   2   2   2   2   0   0   0   0   2   2   2   0   0   0   2   2   2   2   0   2   0   2   0   0   0   2   2   0   0   0   2   0   0   2   0   2   2   2   2   0   0   0   0   0   2   0   0   2   0   0   0   0   2   2   0   0   2   2   2   2   2   2   0   0   0   0   2   0   2   0   2   2   2   2   2   2   2   0   2   0   2   2   2   0   2   2   2   0   2   2   2   0   0   0   0   2   2   2   0   0   2   0   0   2   0   0   2   2   2   2   2   2   0   0   2   0   2
 MK-2-14                0   0   2   2   0   0   0   2   0   2   2   0   0   2   0   2   2   2   2   2   0   0   2   2   0   0   2   0   2   0   0   2   2   2   2   2   2   0   0   0   2   0   0   0   2   2   0   2   2   2   2   0   2   2   0   2   2   2   2   0   0   2   2   2   0   2   0   0   2   2   0   0   2   0   2   0   2   2   0   0   2   0   0   2   2   2   2   0   0   0   0   2   2   2   0   0   0   2   2   2   2   0   2   0   0   0   0   0   2   2   0   0   0   2   0   0   2   0   0   2   2   2   0   0   0   0   0   2   0   0   2   0   2   0   0   2   2   0   0   2   2   2   2   2   2   0   0   0   0   2   0   2   0   0   0   2   2   2   2   2   0   2   0   2   2   2   0   2   2   2   0   2   2   0   0   0   2   0   2   2   2   0   0   2   0   0   2   0   0   2   2   2   2   2   2   2   0   2   0   2
 MK-2-15                0   0   2   2   0   0   0   2   0   0   2   0   0   2   2   2   2   2   2   2   0   0   2   2   0   0   2   0   2   0   0   2   2   2   2   2   0   0   0   0   2   0   0   0   0   2   0   2   2   2   2   0   2   2   0   2   2   2   2   2   0   0   2   2   0   2   0   0   2   2   0   0   2   0   2   0   2   2   0   0   2   0   0   2   2   2   2   0   0   0   0   2   2   2   0   0   0   2   2   2   2   0   2   0   0   0   0   0   0   2   2   0   0   2   0   0   2   0   0   2   0   2   0   0   0   0   0   2   0   0   2   0   2   2   0   2   2   0   0   2   2   2   0   0   2   0   0   0   0   2   0   2   0   0   0   2   2   2   2   2   0   2   0   0   2   2   0   2   2   2   0   2   2   0   0   0   2   0   2   2   2   2   0   2   0   0   2   2   0   2   0   2   2   2   2   2   0   2   2   2
 MK-2-16                0   0   2   2   0   0   0   2   0   0   0   0   0   2   2   2   0   2   2   2   0   0   2   2   0   0   0   0   2   0   0   0   2   2   2   2   0   0   0   0   2   2   0   0   0   2   0   2   2   2   0   0   2   2   0   2   2   2   2   2   0   0   2   2   0   2   0   0   2   0   0   2   2   2   2   0   2   2   0   0   2   0   0   0   2   0   0   0   0   0   0   2   2   2   0   0   0   2   2   2   2   0   2   0   0   0   0   0   0   2   2   0   0   0   0   0   2   0   0   0   0   2   0   0   0   0   0   2   0   2   2   0   2   2   0   2   2   2   0   2   2   2   0   0   2   0   0   0   0   2   0   2   0   0   0   2   2   0   2   2   0   2   0   0   2   2   0   2   2   2   0   2   2   0   0   0   0   0   2   2   2   2   0   2   0   0   2   2   0   2   0   2   2   2   2   2   0   2   2   2
 MK-3-1                 2   2   0   0   2   0   2   2   0   0   2   0   0   0   2   0   2   2   0   2   0   0   2   0   0   2   2   0   0   2   2   0   2   2   2   0   2   0   0   0   0   2   0   2   0   0   2   2   0   0   0   0   2   2   2   2   2   2   0   2   2   0   0   2   0   0   2   2   2   2   2   2   0   2   0   2   0   2   2   2   0   0   0   0   2   2   2   0   0   0   0   0   0   2   2   0   2   0   0   2   2   0   2   0   2   2   0   2   2   0   2   0   0   2   2   0   2   2   0   0   0   0   0   2   2   2   0   2   0   2   2   0   0   2   0   2   2   0   2   2   0   2   0   2   2   2   0   0   2   0   2   2   2   0   0   2   2   2   0   2   0   0   0   2   0   0   0   0   2   0   0   2   2   2   2   0   2   0   0   0   0   2   2   0   0   2   2   2   0   2   0   0   2   0   2   0   0   2   2   0
 MK-3-2                 2   2   0   2   2   0   2   2   2   0   2   0   0   0   2   0   2   2   0   2   0   0   2   0   0   2   2   0   0   2   0   2   2   2   2   0   2   0   0   0   0   2   0   2   0   0   0   2   0   0   0   0   2   2   2   2   2   2   0   2   2   0   2   2   0   0   2   0   0   2   0   2   0   2   0   2   2   2   2   2   0   0   0   0   2   2   0   0   0   0   0   0   0   2   2   0   2   0   0   2   2   0   2   0   2   2   0   2   2   0   2   0   0   2   2   0   2   2   0   0   0   0   0   2   2   2   2   2   0   2   2   0   0   2   0   2   2   0   2   2   0   2   0   2   2   2   0   0   2   0   2   2   2   0   0   2   2   2   0   2   0   0   0   2   0   0   0   0   2   0   0   2   2   0   2   0   2   0   0   0   0   2   2   0   0   2   2   2   0   2   0   0   2   0   2   0   0   2   2   0
 MK-3-3                 0   2   0   2   2   0   2   2   2   0   0   0   0   0   2   0   2   2   2   2   0   0   2   0   2   2   2   0   0   2   0   2   2   2   2   0   2   0   0   0   0   2   0   2   0   0   0   2   0   0   0   0   2   2   2   2   2   2   0   2   2   0   2   2   0   0   2   0   0   2   0   2   0   2   0   2   2   2   2   2   0   0   0   0   2   2   0   0   0   0   2   0   0   2   0   0   2   2   0   2   0   0   2   2   2   2   0   2   2   0   2   0   0   2   2   0   0   2   0   0   0   0   0   2   2   2   2   2   0   2   2   0   0   2   2   2   2   0   2   0   0   0   0   2   2   2   0   0   2   0   2   2   2   0   0   2   2   2   0   2   0   0   0   2   0   0   0   0   2   0   0   2   2   0   2   0   2   0   0   0   0   2   2   0   0   2   2   2   0   2   0   0   0   0   2   0   0   2   2   2
 MK-3-4                 2   2   2   2   2   0   2   2   2   0   0   2   0   0   0   0   2   2   2   2   0   2   2   0   2   2   2   0   0   2   0   2   2   0   2   0   0   0   0   0   0   2   0   2   0   0   0   2   0   0   2   0   2   2   2   0   2   2   2   2   2   0   2   0   0   0   2   0   0   2   0   2   0   2   0   2   2   2   2   2   0   0   0   0   2   2   0   0   0   0   2   0   0   2   0   0   2   2   0   2   0   0   2   2   0   2   0   2   2   0   2   0   0   2   0   0   0   2   0   2   0   0   0   2   2   2   2   2   0   2   2   0   0   2   2   2   0   0   2   0   0   0   2   2   2   2   0   0   2   0   2   2   2   0   0   2   2   2   0   2   0   2   0   2   0   0   2   0   2   0   0   2   2   0   2   0   2   0   0   0   0   2   2   0   0   0   2   2   0   2   0   2   0   0   2   0   2   2   0   2
 MK-3-5                 2   2   2   2   2   0   2   2   2   0   0   2   0   0   0   0   2   2   2   2   0   2   2   0   2   2   2   0   0   0   0   2   2   0   2   0   0   0   0   0   0   2   0   2   0   2   0   2   0   0   2   0   2   2   0   2   0   2   2   2   2   0   2   0   0   0   2   0   0   2   0   2   0   2   0   2   2   0   2   2   2   0   0   0   2   2   2   0   0   0   2   0   0   2   0   2   2   2   2   2   2   0   2   2   0   2   2   2   2   0   2   0   0   2   0   2   0   2   0   2   0   0   0   2   2   2   2   0   0   2   2   0   0   2   2   2   0   0   2   0   0   0   2   2   2   2   0   0   2   0   2   0   2   0   0   2   2   2   0   2   0   2   0   2   0   0   2   0   2   0   2   2   2   0   2   0   2   0   0   0   0   2   2   2   0   0   2   2   0   2   0   0   0   0   2   0   2   2   0   2
 MK-3-6                 2   2   2   2   2   0   2   2   2   0   0   2   0   0   0   0   2   0   2   0   0   2   2   0   2   0   2   0   0   0   2   2   2   0   0   0   0   0   0   0   0   2   0   2   0   2   0   2   0   0   2   0   2   2   0   2   0   2   0   0   2   0   2   2   0   0   0   0   0   2   0   2   0   2   0   2   2   0   0   2   2   0   0   0   2   2   2   0   0   0   2   0   0   2   0   2   2   2   2   2   2   0   2   2   0   2   0   2   2   0   2   0   2   2   0   2   0   2   2   2   0   0   0   2   0   2   0   0   2   2   0   0   2   2   2   2   0   0   2   0   0   0   2   2   2   2   0   0   2   2   2   0   2   0   2   0   0   2   0   0   0   2   0   2   2   0   2   0   2   0   2   2   2   0   2   0   0   0   2   2   0   2   2   0   0   0   0   2   0   2   0   0   0   0   2   0   0   2   0   2
 MK-3-7                 2   2   2   2   2   2   2   2   2   0   0   2   0   0   0   0   2   0   2   0   0   0   2   0   2   0   2   0   0   0   2   2   0   0   0   0   0   0   0   0   0   0   0   2   0   2   0   2   0   0   0   0   2   2   0   2   0   2   0   0   2   0   2   2   0   0   0   2   2   2   0   0   0   2   0   2   2   0   0   2   2   0   0   0   2   2   2   0   2   0   2   0   0   2   0   2   2   2   2   2   2   0   2   2   0   2   0   2   2   0   2   0   2   0   0   2   0   2   2   2   0   2   2   2   0   2   0   0   2   2   0   0   2   2   2   0   0   0   0   0   0   0   2   2   2   0   0   0   2   2   2   0   2   0   2   0   0   2   0   0   2   0   0   2   2   0   2   0   2   0   2   0   0   0   2   0   0   2   2   2   0   2   2   0   0   0   2   2   0   2   0   0   0   0   2   0   0   0   0   0
 MK-3-8                 2   2   2   2   0   2   2   0   2   2   2   2   0   0   0   2   2   0   2   0   0   0   2   0   0   2   2   0   0   0   2   2   0   0   0   0   0   0   0   0   0   0   0   2   0   2   0   2   0   0   2   0   2   2   0   2   0   2   0   0   2   0   2   2   0   0   0   2   2   2   0   2   0   2   0   2   2   0   0   2   2   0   0   0   2   2   2   0   2   0   2   2   0   2   0   2   2   2   2   2   2   0   2   2   0   2   0   2   2   0   2   0   2   0   0   2   0   0   2   2   0   2   2   2   0   0   0   0   2   2   0   0   2   2   0   0   0   0   0   0   0   0   2   2   2   2   0   0   2   2   2   0   2   0   2   0   0   2   0   0   2   0   0   2   2   0   2   2   2   2   2   0   0   0   2   0   0   0   2   2   0   2   2   0   0   0   2   2   0   2   0   0   0   0   2   0   0   0   0   0
 MK-3-9                 2   2   2   2   0   2   2   0   2   2   2   2   2   0   0   2   2   0   2   0   0   0   2   0   0   0   2   0   0   0   2   2   0   0   0   0   0   0   0   0   0   0   0   2   2   2   0   2   0   0   2   2   2   2   0   2   0   2   2   0   2   0   2   0   0   0   0   2   2   2   0   0   0   2   2   2   2   0   0   2   2   0   0   0   2   0   2   2   2   0   2   2   0   0   0   2   2   2   2   2   2   0   2   2   0   2   0   2   2   0   2   0   2   0   0   2   2   0   2   2   0   2   2   2   2   0   0   0   2   2   0   0   2   2   0   0   0   0   0   0   0   0   2   2   0   2   0   0   2   2   2   0   2   0   0   0   0   2   0   0   2   2   0   0   2   0   2   2   2   2   2   0   0   0   2   0   0   0   2   2   0   2   2   0   0   0   2   2   0   2   0   2   0   0   2   0   0   0   0   0
 MK-3-10                2   2   2   2   0   2   2   0   2   2   0   2   2   0   0   2   2   0   2   0   0   0   2   0   0   2   0   2   0   0   2   2   0   0   0   0   2   0   0   0   0   0   0   2   2   2   0   2   0   0   2   2   2   2   0   2   0   2   2   0   2   0   2   0   0   0   0   0   2   2   0   0   0   2   2   2   2   0   0   2   2   0   0   0   2   2   2   2   2   0   2   2   0   0   0   2   2   2   2   2   0   0   2   2   0   2   0   2   2   0   2   2   2   0   0   0   2   2   2   2   0   2   2   2   2   0   0   0   2   2   0   0   2   2   0   0   0   2   0   0   2   0   2   2   0   2   0   0   2   2   2   0   2   0   0   0   0   2   0   0   0   2   0   0   2   0   2   2   2   2   2   0   0   0   0   0   0   0   2   2   0   2   0   0   0   0   2   2   0   2   0   2   0   0   2   0   0   2   0   0
 MK-3-11                2   2   2   2   0   2   2   0   2   2   0   2   2   0   0   2   2   2   2   0   0   0   2   0   0   2   0   2   2   0   2   2   0   0   0   0   2   0   0   0   0   0   2   2   2   2   0   0   0   0   2   2   2   2   2   2   0   2   2   0   2   0   0   0   0   0   0   0   2   0   2   0   0   2   2   2   2   0   0   2   2   0   0   2   2   2   0   2   2   2   2   2   2   0   0   2   2   2   2   2   0   0   2   2   0   2   0   2   2   0   2   2   0   0   0   0   2   2   2   2   0   2   2   2   2   0   0   0   0   2   0   0   2   2   0   0   0   2   0   0   2   0   0   0   0   2   0   0   2   2   2   0   2   0   0   0   0   2   0   0   0   2   0   0   2   2   0   2   2   2   0   2   0   0   0   0   0   0   0   2   0   2   0   0   0   2   2   2   2   2   0   2   0   0   2   0   0   2   0   0
 MK-3-12                2   2   2   2   2   2   2   0   2   0   0   2   2   0   2   0   2   2   2   0   0   2   2   0   2   2   0   2   2   0   2   2   0   2   0   0   2   0   0   0   0   0   2   2   2   2   0   0   0   0   2   2   2   2   2   2   0   2   2   0   2   0   0   0   0   0   0   0   2   0   2   0   0   0   2   2   2   0   0   2   2   0   0   2   2   2   2   0   2   2   2   2   2   0   0   2   2   2   2   2   0   0   2   2   2   0   0   2   2   0   2   2   0   0   0   0   2   2   2   2   0   2   2   0   2   0   2   0   0   2   0   2   2   2   0   0   0   2   0   0   2   0   0   2   2   2   0   0   2   2   2   2   2   0   0   2   0   2   0   0   0   2   0   0   2   2   0   2   2   2   0   2   0   2   0   0   0   0   0   2   0   2   0   0   0   2   2   2   2   2   0   2   0   0   2   0   0   2   0   0
 MK-3-13                2   2   2   2   2   2   2   0   2   0   0   2   2   0   2   0   2   2   2   0   2   2   0   0   0   2   0   2   2   0   2   0   0   2   0   0   2   0   0   0   2   0   2   2   2   2   0   0   0   0   2   2   2   2   2   0   0   2   2   0   2   0   0   0   0   0   0   0   2   2   2   0   0   0   2   2   2   2   0   2   2   0   0   2   2   2   2   0   2   0   2   2   2   0   0   2   2   2   2   2   0   0   2   2   2   0   0   2   2   0   2   0   2   0   0   0   2   2   2   2   0   2   2   0   2   0   2   0   0   2   0   2   2   2   0   0   0   0   0   0   2   2   2   2   2   0   0   0   2   2   2   2   2   0   0   2   0   2   0   0   2   2   0   0   2   2   0   2   2   2   2   0   0   2   0   0   2   0   0   2   0   2   0   0   0   2   2   2   2   2   0   2   0   0   2   0   0   2   0   0
 MK-3-14                2   2   0   2   0   0   2   0   2   0   0   2   2   0   0   0   2   2   2   2   2   0   0   0   0   2   0   2   2   2   2   0   0   2   0   0   2   0   0   0   2   0   2   2   2   2   0   0   0   0   2   2   2   2   2   0   0   2   2   2   2   0   0   0   0   0   0   0   2   2   2   0   0   0   0   2   0   2   0   2   2   0   2   2   2   2   2   0   2   0   2   2   2   0   0   2   2   2   2   2   0   0   2   2   2   0   0   0   2   0   2   0   2   0   0   0   2   2   2   2   0   2   2   0   2   0   2   2   0   0   0   2   2   2   0   0   0   0   2   0   2   2   0   2   2   0   0   0   2   2   2   2   2   0   0   2   0   2   0   0   2   2   0   0   2   2   0   2   2   2   2   0   0   2   0   0   2   0   0   2   2   2   0   0   0   2   0   2   2   2   0   2   0   0   2   0   0   2   2   0
 MK-3-15                2   2   0   2   0   0   2   0   2   0   2   2   2   2   0   0   2   2   2   2   2   0   0   0   0   2   0   2   0   2   0   0   0   2   0   0   2   0   0   0   2   2   2   2   2   2   2   0   0   0   2   2   2   2   0   0   0   2   2   2   2   0   0   0   0   0   0   0   2   2   0   0   0   0   0   2   0   2   0   2   2   0   2   2   2   2   2   0   2   2   2   2   2   0   0   2   2   2   2   2   0   0   2   2   2   0   0   0   2   0   0   0   2   0   2   0   2   2   0   2   0   2   2   0   2   0   2   2   0   0   0   2   0   2   2   0   0   0   2   0   2   0   0   0   2   0   0   0   2   0   2   2   2   0   0   2   0   2   0   0   2   0   0   0   2   2   0   2   2   2   2   0   0   2   2   0   2   0   0   2   2   2   0   0   0   2   0   2   2   2   0   2   0   2   2   0   0   2   2   0
 MK-3-16                2   2   0   2   0   0   2   0   2   0   2   2   2   2   0   0   2   2   2   2   2   0   2   0   0   2   0   0   0   2   0   0   0   2   0   0   2   0   0   0   2   2   2   2   2   2   2   2   2   2   2   2   2   0   0   0   0   2   2   2   2   0   0   0   0   0   0   0   2   2   0   0   0   0   0   0   0   2   0   0   2   0   2   0   2   2   2   0   2   2   2   2   2   0   0   2   2   2   2   2   0   0   2   2   2   0   0   0   2   0   0   0   2   0   2   0   2   2   0   2   2   2   2   0   2   0   2   2   0   0   0   2   0   2   2   0   0   0   2   2   2   0   0   0   2   0   0   2   2   0   2   2   0   0   0   2   0   2   0   0   2   0   0   0   2   2   0   2   2   2   2   0   0   2   2   0   0   0   0   2   2   2   0   0   0   0   0   2   2   2   0   2   0   2   2   2   0   2   2   0
 MK-4-1                 2   0   2   0   0   0   2   2   2   2   0   0   0   2   0   0   0   0   2   2   0   2   0   0   0   2   0   0   2   2   0   0   0   0   0   2   0   2   0   0   0   0   0   0   0   2   0   2   2   0   2   2   2   0   0   0   0   0   0   0   0   0   0   0   2   0   0   0   0   0   2   0   0   2   0   0   0   2   2   0   0   2   2   2   2   2   0   2   2   2   0   0   0   0   0   0   2   2   0   0   0   2   0   0   2   2   2   0   2   2   2   2   0   0   2   2   0   0   2   0   2   2   0   2   0   2   0   2   2   2   2   0   2   2   2   0   0   2   2   2   0   0   0   0   2   0   2   2   0   0   2   0   2   0   2   2   2   2   2   2   2   0   2   2   0   0   2   0   2   0   2   2   2   2   0   2   0   2   2   0   2   0   2   2   0   2   2   0   0   0   2   0   0   0   0   2   2   2   2   2
 MK-4-2                 2   0   2   2   0   0   2   2   2   2   0   0   2   2   0   0   0   0   2   2   0   2   0   0   0   2   0   0   2   2   0   2   0   0   2   2   0   2   0   0   0   0   0   2   0   2   2   2   2   0   2   2   2   0   0   0   0   0   2   0   0   2   0   0   2   0   2   0   0   0   2   0   0   2   0   0   0   2   0   0   0   2   2   2   2   2   0   2   2   2   0   0   0   0   0   2   2   2   0   0   0   2   0   0   2   2   0   0   2   2   2   2   0   0   2   2   0   0   2   0   0   2   2   2   0   2   0   2   2   2   2   0   2   2   2   0   2   2   2   2   0   0   0   0   2   0   2   2   0   0   2   0   2   0   2   2   2   2   2   2   2   0   2   2   0   0   0   0   2   0   2   2   0   2   0   2   0   2   2   0   2   0   2   2   0   2   2   2   0   0   2   0   0   0   0   2   0   2   2   2
 MK-4-3                 2   0   2   2   2   0   2   2   2   0   0   0   2   2   0   0   0   0   2   2   0   2   0   0   0   2   0   2   2   0   0   2   0   0   2   2   0   0   0   0   0   0   0   2   2   2   2   2   2   0   2   2   2   0   0   0   0   0   2   0   0   2   0   0   0   0   2   0   0   0   2   0   2   2   0   0   0   2   0   0   0   2   0   2   2   2   0   2   2   2   0   0   0   0   0   2   2   2   0   0   0   0   0   0   2   2   0   0   2   2   2   2   0   0   0   2   0   0   2   0   0   2   2   2   0   0   0   2   2   2   2   0   2   2   2   2   2   2   2   2   0   0   0   0   2   0   2   2   0   0   2   0   2   0   2   2   2   2   2   2   2   0   2   0   2   2   0   0   2   0   2   2   0   2   2   0   0   2   2   0   2   0   0   2   0   2   2   2   0   0   2   2   0   0   0   2   0   2   2   2
 MK-4-4                 2   0   2   2   2   2   0   2   2   0   0   0   0   2   0   0   0   0   2   2   0   2   2   0   0   2   0   2   2   0   0   2   0   0   2   2   0   0   0   0   0   0   2   2   2   2   2   2   2   0   2   2   2   2   2   0   0   2   2   0   0   2   2   0   0   0   2   2   0   0   2   0   2   2   0   0   0   2   0   0   0   2   0   2   2   2   0   2   2   2   0   0   0   0   0   2   2   2   0   0   0   0   0   0   2   2   0   0   2   2   0   2   0   0   0   2   0   0   2   0   0   2   2   2   0   0   0   2   2   2   2   2   2   2   2   2   2   2   2   2   0   0   0   0   2   0   2   2   0   0   2   0   2   2   2   2   2   2   2   2   2   0   2   0   2   2   0   0   2   0   2   2   0   0   2   0   0   2   2   0   0   0   0   2   0   0   2   2   0   0   2   2   0   0   0   2   0   2   2   0
 MK-4-5                 2   2   0   2   2   2   0   2   2   0   0   0   0   2   0   0   0   0   2   2   0   2   2   0   0   2   0   2   2   0   0   2   0   0   2   2   0   0   0   0   0   0   2   2   2   0   2   2   0   0   2   2   2   2   2   0   2   0   2   0   2   2   2   0   0   0   2   2   0   0   2   0   0   2   0   0   0   2   0   0   0   2   2   2   2   2   0   2   2   2   0   0   0   0   0   2   2   2   0   0   0   0   0   0   2   2   0   0   2   2   0   2   0   0   0   2   0   0   0   0   2   2   2   0   0   0   0   2   2   2   2   2   2   0   2   2   0   2   2   2   0   0   0   0   2   0   2   2   0   0   2   0   2   2   2   2   2   2   2   2   2   0   2   0   2   2   0   0   2   0   2   2   0   0   2   0   0   2   2   0   0   0   0   2   0   0   2   2   0   0   2   2   0   0   0   2   0   2   2   0
 MK-4-6                 2   2   0   2   2   2   0   2   2   0   0   0   0   2   0   0   0   0   2   2   0   2   2   0   0   2   0   2   2   0   0   2   0   0   2   2   0   0   0   0   0   0   2   2   2   0   2   2   0   0   2   2   2   2   2   0   2   0   2   0   2   0   2   0   0   0   2   2   0   0   0   0   0   2   0   0   0   2   0   0   0   2   2   2   2   2   2   2   2   2   0   0   0   0   0   2   2   2   0   0   0   0   0   0   2   2   0   0   2   0   0   2   2   0   0   0   0   0   0   2   2   2   0   0   0   0   0   2   2   2   2   2   2   0   2   2   2   0   2   2   0   0   0   0   2   0   2   2   0   0   2   0   2   2   2   2   2   2   2   2   2   0   2   0   2   2   0   2   2   0   2   2   0   0   2   0   0   2   2   0   0   0   0   2   0   0   2   2   2   0   2   2   0   0   0   2   0   2   2   0
 MK-4-7                 2   2   2   2   2   2   0   2   2   0   0   2   0   2   0   2   0   0   0   2   0   2   2   0   0   2   0   2   2   0   2   2   0   0   2   0   0   0   0   0   0   0   2   0   2   0   2   0   0   0   2   2   2   2   2   0   2   0   2   0   2   0   0   0   0   0   2   2   0   2   0   0   0   2   0   0   0   2   0   0   0   2   2   2   2   2   2   0   2   2   0   0   0   0   0   2   2   2   0   0   2   0   0   0   2   2   2   0   2   0   0   2   2   0   0   0   0   0   0   2   2   2   0   0   0   0   0   2   2   2   0   2   2   0   2   2   2   0   2   2   2   0   0   0   2   0   2   2   0   0   2   0   2   0   0   2   2   2   2   2   2   0   2   0   0   2   0   2   0   0   2   2   2   0   2   0   2   2   2   0   0   0   0   2   0   0   2   2   2   0   2   2   0   0   0   2   0   2   2   0
 MK-4-8                 2   2   2   2   2   2   0   2   2   0   0   2   0   2   0   2   0   0   0   2   0   2   2   0   0   2   0   2   2   0   2   2   0   0   2   2   0   0   0   0   0   2   2   0   2   0   0   0   0   0   2   2   2   2   2   0   2   0   0   0   2   2   0   0   2   0   2   2   2   0   0   0   0   2   0   0   0   2   0   2   0   2   2   2   2   2   2   0   2   2   0   0   0   0   0   2   2   2   0   0   2   0   0   0   2   2   0   0   2   0   2   0   2   0   0   0   0   0   0   2   2   2   0   0   0   0   0   2   2   2   0   0   2   0   2   2   2   0   2   2   0   0   0   0   2   0   2   2   0   0   2   0   2   0   0   2   2   0   2   0   2   0   2   0   0   2   0   2   0   0   2   2   2   0   2   0   2   2   2   0   0   0   0   2   2   0   2   0   2   0   2   2   0   0   0   2   0   2   2   0
 MK-4-9                 2   2   2   2   2   2   0   2   2   0   0   0   0   0   0   2   0   0   0   2   0   2   0   0   2   2   0   2   2   0   2   2   0   0   2   2   2   0   0   2   0   2   2   0   2   0   2   0   2   0   0   2   2   2   2   0   2   0   0   0   2   2   0   0   2   0   2   2   2   0   0   0   0   2   0   0   0   2   0   2   0   2   2   2   2   2   2   0   0   2   0   0   0   0   0   0   2   2   0   0   2   0   0   0   2   2   0   2   2   0   0   0   2   0   0   0   0   0   0   2   2   2   0   0   0   0   0   2   0   2   0   0   2   0   0   2   2   0   2   0   0   0   0   0   2   0   2   2   0   0   2   2   2   0   0   2   2   0   2   0   2   0   2   0   0   2   0   2   0   0   2   2   0   2   2   0   2   2   2   0   0   0   0   2   2   0   2   0   2   0   2   2   0   0   0   2   0   2   2   0
 MK-4-10                2   2   2   2   0   2   0   2   2   0   0   0   0   2   0   0   0   0   0   2   0   2   0   0   2   0   0   0   2   0   2   2   0   0   2   2   2   0   0   2   0   2   0   0   2   0   2   0   0   0   0   2   2   2   2   0   2   0   0   0   2   2   0   0   2   0   2   2   2   0   0   0   0   2   0   0   0   2   0   2   0   2   2   2   2   2   2   0   0   2   0   0   0   0   2   0   2   2   0   2   0   0   0   0   2   2   0   2   2   0   0   0   2   0   0   0   0   0   0   2   2   0   0   0   0   0   0   2   0   2   0   0   2   0   0   0   0   0   2   0   0   0   0   0   2   2   2   2   0   0   2   2   2   0   0   0   2   0   2   0   2   0   2   0   0   2   0   2   0   0   2   2   0   0   2   0   0   2   2   0   0   0   0   2   2   0   2   0   2   2   2   2   0   0   0   2   0   2   2   0
 MK-4-11                2   2   2   2   0   2   0   2   2   0   0   0   0   2   0   0   0   0   0   2   0   2   2   0   2   0   0   0   2   0   2   2   0   0   2   2   2   0   0   0   0   2   0   0   0   0   2   0   0   0   0   2   2   2   2   0   2   0   0   0   2   2   0   0   2   0   0   2   2   0   0   0   0   2   0   0   0   2   0   2   0   2   2   0   2   2   2   0   0   2   0   0   0   0   2   0   2   2   0   2   0   0   0   0   2   0   2   2   2   0   0   0   2   0   0   0   0   0   0   2   2   0   0   0   0   0   0   0   0   2   0   0   2   0   0   0   0   0   0   0   0   0   2   0   2   2   2   2   0   0   2   2   2   2   0   0   2   0   2   0   2   0   2   0   0   2   0   2   0   0   2   2   0   2   2   2   0   2   2   0   0   0   0   2   2   0   2   0   2   2   2   2   0   0   0   2   0   2   2   0
 MK-4-12                2   2   2   2   0   2   0   2   2   0   0   0   0   2   0   0   0   0   0   2   0   2   0   0   2   0   0   0   2   2   2   2   0   0   2   2   2   0   0   0   0   2   0   2   0   0   2   0   0   0   0   2   2   2   2   0   2   0   0   0   2   2   0   0   0   2   0   2   2   0   0   0   0   2   0   0   0   2   0   2   0   0   2   0   2   2   2   0   0   2   0   0   0   0   2   0   2   0   0   2   2   0   0   0   2   0   2   2   2   0   0   0   2   0   0   2   0   2   0   2   2   0   0   0   0   0   0   0   0   2   0   0   2   0   0   0   2   0   0   0   0   0   2   0   2   2   2   2   0   0   2   2   2   2   0   2   2   0   2   0   2   2   2   0   0   2   2   2   0   0   2   2   0   2   2   2   0   2   2   0   0   0   0   2   2   2   2   0   2   2   2   2   0   0   0   2   0   2   2   0
 MK-4-13                2   2   2   2   0   2   2   2   2   0   0   0   0   2   0   0   0   0   0   0   0   2   0   0   0   0   0   0   2   0   2   2   2   0   2   2   2   0   0   0   0   2   0   2   0   0   2   0   0   0   0   2   2   2   2   0   2   0   0   0   2   2   2   0   0   2   0   2   2   0   0   0   0   2   0   0   0   2   0   2   0   0   2   0   2   0   2   0   0   2   0   0   0   0   2   2   2   0   0   2   2   0   0   0   2   0   2   0   2   0   0   0   2   0   0   2   0   2   0   2   2   0   0   0   0   0   0   0   0   0   0   0   2   0   0   0   2   2   0   0   0   0   2   0   2   2   2   2   2   2   0   2   2   2   0   2   2   0   2   0   2   2   2   0   0   2   2   2   0   0   2   2   0   2   2   2   2   2   2   0   0   0   0   2   0   2   2   0   2   2   0   2   0   0   0   2   0   2   2   0
 MK-4-14                2   0   2   2   2   2   2   2   2   0   0   0   0   2   0   0   0   0   0   0   0   2   0   0   2   0   2   0   2   0   2   2   2   0   2   2   2   0   0   0   0   2   2   2   0   0   2   0   0   0   0   2   2   2   2   0   2   0   0   2   2   2   2   0   0   2   0   2   2   0   0   0   0   2   0   0   0   2   2   2   2   0   2   0   2   0   2   0   0   2   0   0   0   0   2   2   2   0   0   2   2   0   0   0   2   0   2   0   2   0   0   0   2   0   0   2   0   2   0   2   0   0   0   0   0   0   0   0   0   0   0   0   0   0   0   0   2   2   0   0   0   0   2   2   2   2   2   2   2   2   0   2   2   2   0   2   2   2   2   0   2   2   2   0   0   2   2   2   0   0   2   2   0   2   2   2   2   2   2   0   0   0   2   0   0   2   2   0   2   2   0   0   0   2   0   2   0   2   2   0
 MK-4-15                2   0   2   2   2   2   2   2   2   0   0   2   0   2   0   0   0   0   0   0   0   2   0   2   2   0   2   0   2   0   0   2   2   0   2   2   2   0   0   2   0   2   0   2   0   0   2   0   2   2   0   0   2   2   2   0   2   0   0   2   2   2   2   0   0   2   0   2   2   0   0   2   0   2   0   0   0   2   2   2   2   0   2   0   2   0   0   0   0   2   0   0   2   0   2   2   2   0   0   2   2   0   0   0   0   0   2   0   2   0   2   2   2   0   0   2   0   2   0   2   0   0   0   0   0   0   0   0   0   0   0   0   0   0   0   0   2   2   0   0   0   0   2   2   2   0   2   2   2   2   0   2   2   2   0   2   2   2   2   0   2   2   2   0   0   2   2   2   0   2   2   2   0   2   2   2   2   2   2   0   0   0   2   0   0   2   2   0   2   2   0   0   0   2   0   2   0   2   0   0
 MK-4-16                2   0   2   2   2   2   2   2   2   0   0   2   0   2   0   0   0   0   0   0   0   2   0   2   2   0   2   0   2   0   0   2   2   0   0   2   2   0   0   2   0   2   0   2   0   0   2   0   2   2   0   0   2   2   2   0   2   0   0   2   2   0   2   0   0   0   0   0   2   0   2   2   0   2   2   0   0   2   2   2   2   0   2   0   2   0   0   0   0   0   0   0   2   0   2   0   2   0   2   2   2   0   0   0   0   0   2   0   2   0   2   2   0   0   0   2   0   2   0   2   0   0   0   0   0   0   0   0   0   0   2   0   0   0   0   0   2   2   0   0   2   0   2   2   2   0   2   2   2   2   0   2   2   2   0   2   0   2   2   0   2   2   2   0   0   0   2   2   0   2   2   2   0   2   2   2   2   2   2   0   0   0   2   0   0   2   2   0   2   2   0   0   0   2   0   2   0   2   0   0
 MK-5-1                 0   2   2   2   2   2   2   2   2   2   2   2   0   0   0   0   2   2   0   2   0   2   2   2   0   0   2   2   2   2   0   0   0   2   0   0   2   0   2   0   0   0   2   0   2   2   2   2   0   0   2   0   0   0   0   2   0   2   2   2   0   2   2   2   2   0   2   0   2   0   0   0   0   0   2   2   2   2   0   0   2   0   0   0   2   2   0   2   2   0   0   0   2   0   0   0   0   2   2   0   0   0   0   2   0   0   0   2   2   0   0   0   2   0   2   2   0   2   2   2   2   2   0   0   0   0   0   0   0   0   0   2   2   0   2   0   2   0   2   0   0   0   0   0   0   2   2   2   2   0   0   2   0   0   2   0   2   0   2   2   0   2   0   2   2   0   2   2   2   2   2   0   0   0   0   0   0   0   0   0   0   2   2   0   0   0   2   2   0   2   2   0   0   0   2   2   2   0   2   0
 MK-5-2                 0   2   2   2   2   0   2   0   0   2   2   2   0   0   0   0   2   2   0   2   2   2   2   2   0   0   2   2   0   2   0   0   0   2   0   0   2   0   0   2   0   0   2   0   2   0   2   2   0   0   2   0   0   0   0   2   0   0   2   2   0   2   2   0   0   0   2   0   2   0   0   0   0   0   2   2   2   2   0   0   2   0   0   0   2   2   0   2   2   0   2   0   2   0   0   0   0   0   2   2   0   0   0   2   2   0   0   2   2   0   0   0   2   0   2   2   0   2   2   2   2   2   2   0   0   0   0   0   0   2   0   2   2   0   2   0   2   0   2   0   2   0   2   0   0   2   2   2   2   0   0   0   0   0   2   0   2   0   2   2   2   2   0   2   2   0   0   2   2   0   2   0   0   0   0   0   2   0   0   0   0   2   2   0   0   0   2   2   0   2   2   0   0   0   2   2   2   0   2   0
 MK-5-3                 0   2   2   2   2   0   2   0   0   2   2   2   0   0   0   0   2   2   0   2   2   2   2   2   0   0   2   2   2   2   0   0   2   2   0   0   2   0   0   2   0   0   2   0   2   0   0   2   0   0   2   0   0   2   0   0   0   0   2   2   0   2   2   0   2   0   2   0   2   0   2   0   2   0   2   2   2   2   0   0   2   0   0   2   2   2   0   2   2   2   2   2   0   0   0   0   0   0   2   0   0   0   0   0   2   0   0   2   2   0   0   0   2   0   0   2   0   0   2   2   2   2   2   0   0   0   0   0   0   2   0   0   2   2   2   2   0   0   2   0   2   0   0   0   0   2   2   2   2   0   0   0   0   0   2   0   2   2   2   2   2   2   0   2   2   0   0   2   2   0   2   0   0   0   0   0   2   0   0   2   0   2   2   0   0   0   2   2   0   2   2   0   0   0   2   2   2   0   0   0
 MK-5-4                 0   2   2   2   0   0   2   0   0   2   2   2   0   0   0   0   2   0   0   2   2   2   2   2   0   0   2   2   2   2   0   0   2   2   0   0   2   2   0   2   0   0   2   0   2   0   0   2   0   0   2   2   0   2   2   0   0   0   2   2   0   2   2   0   2   0   0   0   2   0   2   0   2   2   2   2   2   2   0   0   2   0   0   2   2   2   0   2   2   2   2   2   0   0   0   0   0   0   0   0   0   0   0   0   2   0   0   2   2   0   0   0   2   0   0   2   0   0   2   0   2   2   2   0   0   0   0   0   0   2   0   0   2   2   0   2   0   0   2   0   2   2   0   0   2   2   2   2   2   0   0   0   0   0   0   0   2   2   2   2   2   2   0   2   2   0   0   2   2   0   2   2   0   0   0   0   2   0   0   2   0   2   2   0   0   0   2   2   0   2   2   0   0   0   2   2   2   0   0   0
 MK-5-5                 0   2   2   2   0   0   2   0   0   2   2   2   0   0   0   0   2   0   0   2   2   2   0   2   0   0   2   2   2   2   0   0   0   2   0   0   2   2   2   2   0   0   2   0   2   2   0   2   0   0   2   2   0   2   2   0   2   0   2   2   2   2   2   0   2   0   0   0   2   0   0   0   2   2   2   2   2   2   0   0   2   0   0   2   2   2   0   0   2   2   2   2   0   0   0   0   0   0   0   0   0   0   0   0   2   2   0   2   2   0   2   0   2   0   2   2   0   0   2   0   2   2   2   0   0   0   0   0   0   2   0   0   2   2   0   2   0   0   2   0   2   2   0   0   2   2   2   2   0   0   0   0   0   0   0   0   2   0   2   2   2   2   0   2   2   0   0   2   2   0   2   2   0   0   0   0   2   0   0   2   0   2   2   0   0   0   2   2   0   0   2   0   0   0   2   2   2   0   0   2
 MK-5-6                 0   2   2   2   0   0   2   0   0   2   2   2   0   0   0   2   2   0   0   2   0   0   0   2   0   0   2   2   0   2   0   0   0   2   0   0   2   2   2   2   0   0   2   0   2   2   2   2   0   0   2   2   0   0   2   0   2   0   2   2   2   2   2   2   2   0   0   0   2   0   0   0   0   2   2   2   2   2   0   0   2   0   2   2   2   2   0   0   2   2   2   2   0   0   0   0   0   0   0   0   0   0   0   2   2   2   0   2   2   0   2   0   2   0   2   2   0   0   2   0   2   2   2   0   2   0   0   2   0   2   0   0   2   2   0   2   0   2   0   0   0   2   0   0   2   2   2   2   0   0   0   0   0   0   0   0   2   0   2   2   2   2   2   2   2   0   0   2   2   0   2   2   0   0   0   0   2   0   0   2   0   2   2   0   0   0   2   2   0   0   2   0   0   0   2   2   2   0   0   2
 MK-5-7                 0   2   2   2   0   0   2   2   0   2   2   0   0   0   0   2   0   0   0   0   0   0   0   2   0   0   2   2   0   2   0   0   0   2   0   0   2   2   2   2   0   0   2   0   2   2   2   2   0   0   2   2   0   2   2   0   2   0   2   2   2   2   2   2   2   0   0   0   2   0   0   0   0   2   2   2   2   2   0   2   2   0   2   2   2   2   0   0   2   2   2   2   0   0   0   0   2   0   0   0   0   0   0   2   2   2   0   2   2   0   2   0   0   2   0   2   0   0   2   0   2   2   2   0   0   2   0   2   0   2   0   0   2   2   2   0   0   2   0   0   0   2   0   0   2   2   2   2   0   0   0   0   0   0   0   0   2   0   2   0   2   2   2   2   2   0   0   2   2   0   2   2   0   0   0   0   2   0   2   2   0   2   2   2   0   0   2   2   0   0   2   0   0   0   0   0   2   0   0   2
 MK-5-8                 0   0   2   2   0   0   2   2   0   2   0   0   0   0   0   2   0   0   0   0   0   0   0   2   0   0   2   2   0   0   0   0   0   2   0   0   2   2   2   2   0   0   2   0   2   0   2   0   0   0   2   2   0   2   2   0   2   0   2   2   2   2   2   2   2   0   2   0   2   0   0   0   0   2   2   2   0   2   0   2   2   0   2   2   0   0   2   0   2   2   2   2   0   0   0   0   2   0   0   0   0   0   0   2   2   2   0   2   2   0   0   0   0   2   0   2   0   0   2   0   2   2   0   0   0   2   0   2   0   2   0   0   2   2   2   0   0   2   0   0   0   0   0   0   2   2   2   2   2   0   0   0   0   0   0   0   2   0   2   0   2   0   2   2   2   0   0   2   2   0   2   2   0   0   0   0   2   0   0   2   0   2   2   2   0   0   2   2   0   0   2   0   0   0   0   0   2   0   0   2
 MK-5-9                 0   0   2   2   0   0   2   2   0   2   0   2   2   2   0   2   0   2   0   2   0   0   0   2   2   0   2   2   0   0   2   0   0   2   2   0   2   2   2   2   0   0   2   0   2   0   2   2   0   0   2   2   0   2   2   0   2   0   2   2   2   2   2   2   0   0   2   0   2   0   0   0   0   2   2   2   2   2   0   2   2   0   0   2   0   0   0   0   2   2   2   2   2   0   0   0   2   0   0   0   2   0   0   2   2   2   0   2   2   0   0   0   0   2   0   2   0   2   2   0   2   0   0   0   0   2   0   2   0   2   0   0   2   2   2   0   0   2   0   0   0   0   0   0   2   2   2   2   2   0   2   0   0   0   0   0   2   0   2   0   2   0   0   2   2   0   2   2   2   0   0   2   0   0   0   0   2   0   0   2   0   2   2   2   0   0   2   0   0   0   2   0   0   2   0   0   2   0   0   2
 MK-5-10                0   0   2   2   0   0   2   2   0   2   0   2   0   2   0   2   0   2   0   2   0   0   0   2   2   0   2   2   0   2   2   0   2   2   2   0   2   2   2   2   0   0   2   0   2   0   2   2   2   0   0   2   0   2   2   0   2   0   2   2   2   2   2   2   0   0   2   0   2   0   0   0   0   0   2   2   2   0   0   2   2   0   0   2   0   0   0   0   2   2   2   2   2   0   0   0   2   0   0   0   2   0   0   0   0   2   0   2   2   0   0   0   0   2   0   2   0   2   2   0   2   0   0   0   0   2   0   2   0   2   2   0   2   2   2   2   0   2   0   0   0   0   0   0   0   2   2   2   2   0   2   0   0   0   0   0   2   0   2   0   2   0   0   2   2   2   2   2   2   0   0   2   0   0   0   0   2   0   0   2   0   2   2   2   2   0   2   2   0   0   0   0   0   2   0   0   2   0   0   2
 MK-5-11                0   0   2   2   0   0   2   2   0   2   0   2   0   2   0   0   0   2   2   2   0   0   0   2   0   2   2   2   0   2   2   2   2   2   2   0   2   2   2   2   0   0   2   0   2   0   2   2   2   0   0   2   0   2   2   0   2   0   2   2   2   2   2   2   0   0   2   0   2   0   0   0   0   0   0   2   2   0   0   2   2   0   0   0   0   0   2   0   0   2   2   2   2   0   0   0   2   0   0   0   2   0   0   0   0   2   2   2   2   0   0   0   0   2   0   2   0   0   2   0   2   0   2   0   0   2   0   2   0   2   2   0   2   2   0   2   2   2   0   0   0   0   0   0   0   2   2   0   2   0   2   0   0   0   0   0   2   0   2   2   2   0   0   2   2   2   0   2   2   0   0   2   0   0   0   0   2   0   0   0   0   2   2   2   2   0   2   2   0   0   0   0   0   2   0   0   2   0   0   2
 MK-5-12                0   0   2   2   2   0   0   0   0   2   0   2   0   2   2   0   2   2   2   0   0   0   0   2   0   2   2   2   0   2   0   2   2   2   2   0   2   2   2   0   0   0   2   0   2   0   2   2   2   0   0   2   0   2   2   2   2   0   2   2   0   0   2   2   0   0   2   0   2   0   0   0   0   0   0   0   0   0   0   2   2   0   0   0   0   0   2   0   0   2   2   2   2   0   0   0   2   0   0   0   2   0   0   0   0   2   0   2   2   2   0   0   0   2   0   2   0   0   2   0   2   0   2   0   0   2   0   2   0   2   2   0   2   2   0   2   2   2   0   0   0   0   0   0   0   2   2   0   2   0   2   0   0   0   0   0   2   0   2   2   2   0   0   2   2   2   0   0   2   0   0   2   0   0   0   0   2   2   0   0   0   2   0   2   2   0   2   2   0   0   0   0   2   2   0   0   2   0   0   2
 MK-5-13                0   0   2   2   2   0   0   0   0   2   0   2   0   2   2   0   2   2   2   0   0   0   0   2   0   2   2   2   0   2   0   0   2   2   2   0   2   2   2   0   0   0   2   0   0   0   0   2   2   0   2   2   0   2   2   2   2   0   2   2   0   0   2   2   0   0   2   0   2   0   0   0   0   0   0   0   2   0   0   2   2   0   2   0   2   0   2   0   2   2   2   2   2   2   0   0   2   2   2   0   2   0   0   0   0   2   0   2   2   2   0   0   0   2   0   0   0   0   2   0   2   0   2   0   0   2   0   2   0   2   2   0   2   2   0   2   2   2   0   0   0   0   0   0   0   2   2   0   2   0   2   0   0   0   0   0   2   2   2   0   2   0   0   2   2   2   2   0   2   0   2   2   0   0   0   0   2   2   2   0   0   2   0   2   2   0   2   2   0   0   0   2   2   2   0   0   2   0   0   2
 MK-5-14                0   0   0   2   0   0   2   0   0   2   0   2   0   2   2   0   2   2   2   0   0   0   0   2   0   2   2   2   0   2   0   0   2   2   2   0   2   2   2   2   0   0   0   0   0   0   0   2   2   0   2   2   0   2   2   2   2   0   2   2   2   0   0   2   0   0   2   0   2   0   0   0   0   0   0   0   2   0   0   2   2   0   2   0   2   0   2   0   2   2   2   2   2   2   0   0   2   2   2   0   2   0   0   0   0   2   0   2   2   2   0   2   0   2   0   0   0   0   2   0   2   0   2   0   0   2   0   2   2   2   2   0   2   2   0   2   2   2   0   0   0   0   0   0   0   2   2   0   0   0   2   0   0   0   0   0   2   2   0   0   2   2   2   2   2   2   2   0   2   0   2   2   0   0   0   0   2   2   2   2   0   2   0   2   2   0   2   2   0   0   0   2   2   2   0   2   2   2   0   2
 MK-5-15                0   0   0   2   0   2   2   0   0   0   0   2   0   2   2   0   2   2   2   0   0   0   0   2   0   2   2   2   0   2   0   0   2   2   2   0   2   0   2   2   0   2   0   0   0   0   0   2   2   0   2   2   0   2   2   2   2   0   2   2   0   0   0   2   2   0   2   0   2   0   0   0   0   0   0   0   2   2   0   2   2   0   0   0   2   0   2   0   2   2   2   2   0   2   0   0   2   2   2   0   2   0   2   0   0   2   0   0   2   2   2   2   0   2   2   0   0   0   2   2   2   0   2   0   0   0   0   2   2   2   2   2   0   0   0   0   2   2   0   0   0   0   0   0   0   2   0   0   2   0   2   2   0   0   0   0   2   2   0   0   2   2   2   2   2   2   2   0   2   0   2   2   0   0   0   0   2   2   2   2   0   2   0   2   2   0   2   0   0   0   0   2   2   2   0   2   2   2   0   2
 MK-5-16                2   0   0   2   0   2   2   0   2   0   0   2   0   2   2   0   2   2   2   0   0   0   2   2   0   2   0   2   0   2   0   0   2   2   2   0   2   0   2   2   0   0   0   0   0   0   0   2   2   0   2   2   0   2   2   2   2   0   2   2   0   0   0   2   2   0   2   0   2   0   0   0   2   0   0   2   0   2   0   2   2   0   0   0   2   0   2   0   2   0   2   2   0   2   2   0   0   0   2   0   2   0   2   0   0   2   0   0   2   0   2   2   0   2   2   0   0   0   2   0   2   0   2   2   0   0   0   2   2   2   0   2   0   0   0   0   2   2   0   0   0   0   0   0   0   2   0   0   2   0   2   2   0   0   0   0   2   2   0   0   2   2   2   2   2   2   2   0   0   0   2   2   0   0   0   2   2   2   2   2   0   2   0   2   2   0   2   0   2   0   0   0   2   2   0   0   2   2   0   2
 MK-6-1                 0   0   2   0   0   2   0   0   0   0   0   0   2   2   2   2   2   0   2   0   2   2   2   2   2   2   0   0   0   2   0   2   2   0   0   0   0   2   0   2   0   2   0   2   0   0   2   0   2   2   2   2   0   2   0   0   2   2   0   2   2   0   0   0   0   0   2   2   2   0   2   2   0   0   2   0   0   0   0   0   0   2   0   0   2   0   2   0   0   2   0   0   0   2   2   0   2   0   2   2   2   0   2   0   2   2   0   0   2   2   0   0   0   0   0   2   0   2   2   0   2   0   2   0   0   2   0   0   0   2   2   0   2   2   0   0   0   0   2   2   0   0   0   0   2   0   2   0   2   0   2   2   2   0   0   0   0   0   2   0   2   0   2   0   0   0   0   0   2   0   2   2   0   0   0   0   0   0   2   0   0   0   0   0   2   2   2   2   2   0   0   2   0   2   2   0   2   0   2   2
 MK-6-2                 0   0   2   0   2   2   0   0   0   0   0   0   0   2   0   2   0   0   2   0   2   2   2   2   2   2   0   0   0   2   2   0   2   0   0   2   0   2   0   2   0   2   0   2   0   0   2   0   2   2   2   2   0   2   0   0   2   0   0   2   2   0   2   0   0   0   2   2   2   2   2   2   0   0   2   0   0   0   0   2   0   2   0   0   2   0   2   0   0   2   0   2   0   2   2   0   2   0   2   2   2   0   2   0   2   2   0   0   2   0   0   0   0   0   0   2   0   2   2   0   2   0   2   0   0   0   0   0   0   0   2   0   2   2   0   0   0   2   2   2   2   0   0   0   2   0   2   0   2   0   2   2   0   0   0   0   0   0   2   2   2   0   2   0   0   0   0   0   2   0   2   2   0   0   0   0   0   2   2   0   0   0   0   0   2   2   2   2   2   0   0   2   2   2   2   2   2   0   2   2
 MK-6-3                 0   2   2   0   0   2   0   0   0   0   0   0   0   2   0   2   0   0   2   0   2   2   2   2   2   2   0   0   0   2   2   0   2   0   0   2   0   2   2   2   0   2   2   2   0   0   2   0   2   2   2   2   0   2   0   0   2   0   0   2   2   0   2   0   0   0   2   2   2   2   2   2   0   0   2   0   0   0   0   2   0   2   0   0   2   0   2   0   0   2   0   2   0   0   2   0   2   0   2   2   2   0   2   0   2   0   0   0   2   0   0   0   0   0   0   2   0   2   2   2   0   0   2   2   0   0   0   0   0   0   2   0   0   2   0   0   0   0   2   2   2   2   0   0   2   0   2   0   2   0   2   2   0   0   0   0   0   0   2   0   2   0   2   0   0   0   2   0   2   0   2   2   0   2   0   0   0   2   2   0   0   0   0   0   2   2   2   2   2   0   0   2   2   2   2   2   2   0   2   2
 MK-6-4                 0   2   2   0   0   2   0   0   0   0   0   0   0   2   0   2   2   0   2   0   2   2   2   2   2   2   0   0   0   2   0   0   2   0   0   2   0   2   2   2   0   2   2   2   0   0   2   0   2   2   2   0   0   2   2   0   2   0   0   2   0   0   0   0   0   2   2   2   2   2   2   2   0   0   2   0   0   0   0   2   2   2   2   0   2   0   2   0   0   2   2   2   0   0   2   0   2   0   2   2   0   0   2   0   2   0   0   0   2   2   0   0   0   0   2   2   0   2   2   2   0   0   2   2   0   0   0   0   0   0   2   0   0   2   0   0   2   0   2   2   2   2   0   0   0   0   2   0   2   0   2   2   0   0   0   0   0   0   2   0   2   0   2   0   0   0   2   0   2   0   0   2   0   2   0   0   0   2   2   0   2   0   0   0   2   2   2   2   2   0   0   2   2   2   0   2   2   2   2   2
 MK-6-5                 0   2   2   0   0   2   0   2   0   0   0   0   0   2   0   2   2   0   2   0   0   2   2   2   2   2   0   0   0   2   0   0   2   0   0   2   0   0   2   2   0   0   2   2   0   0   2   0   2   2   2   0   0   0   2   0   0   2   0   2   0   0   0   2   0   2   2   2   2   2   0   2   0   0   2   0   0   0   0   2   2   2   2   0   0   0   2   0   0   2   2   2   2   0   2   0   2   0   2   0   0   0   2   2   2   0   0   0   0   2   2   0   0   0   2   2   0   2   2   2   0   0   2   2   0   0   0   0   2   0   2   0   0   2   0   0   2   0   2   2   2   2   0   0   0   0   2   0   2   0   2   2   0   0   0   0   0   0   2   2   2   0   2   0   0   0   2   0   2   0   0   0   0   2   0   0   0   2   2   0   2   0   0   0   2   2   2   2   2   0   0   2   2   2   0   2   2   2   2   2
 MK-6-6                 0   2   2   0   0   2   0   2   0   0   0   0   0   2   0   0   2   2   2   0   0   2   2   0   2   2   0   0   0   2   0   0   2   0   0   2   0   0   2   0   0   0   2   2   0   0   2   0   0   2   2   0   2   0   2   0   0   2   0   2   0   0   0   2   0   2   2   2   2   0   0   2   0   0   2   0   2   0   0   2   2   2   2   0   0   0   2   0   0   0   2   2   2   0   2   0   2   2   2   0   0   2   2   2   2   0   0   0   0   2   2   0   2   0   0   2   2   2   2   2   0   0   2   2   0   0   0   2   0   0   2   0   0   2   0   2   2   0   2   2   2   2   0   0   0   2   2   0   2   0   0   2   0   0   2   0   0   0   2   2   0   0   0   0   0   0   2   0   2   0   2   0   0   2   0   0   0   2   2   0   0   0   0   2   2   2   2   2   0   0   0   2   2   0   2   2   2   2   2   2
 MK-6-7                 0   2   2   0   0   2   0   2   0   0   0   0   0   2   0   0   2   2   2   0   0   2   2   2   2   2   0   0   0   2   0   0   2   0   0   2   0   0   2   2   0   2   2   2   0   0   2   0   0   2   2   0   2   0   2   0   0   0   0   0   0   0   0   2   0   2   2   2   2   0   0   2   0   0   2   0   2   0   0   2   2   2   2   0   0   0   2   0   0   0   2   2   2   0   2   2   2   0   0   0   2   2   2   2   2   0   0   0   0   2   2   0   2   2   2   2   2   2   2   2   0   0   2   2   0   0   0   2   0   0   2   0   0   2   0   2   2   0   2   2   2   2   2   0   0   2   2   0   2   0   0   2   0   0   2   0   0   0   2   2   0   0   2   0   0   0   2   0   0   0   2   0   0   2   0   0   0   2   2   0   2   0   2   2   2   2   2   2   0   2   0   2   2   0   2   2   2   2   2   2
 MK-6-8                 0   2   2   0   0   2   0   2   0   0   0   0   0   2   0   0   2   0   2   2   0   2   2   2   2   2   0   0   0   2   0   0   2   0   0   2   0   0   2   2   0   2   2   0   2   0   2   0   0   2   2   0   2   0   2   2   0   0   0   0   0   0   0   0   2   2   2   2   2   0   0   2   0   0   2   2   2   2   0   2   2   2   2   0   0   0   2   0   0   0   2   2   2   0   2   2   2   2   0   0   2   2   2   2   2   2   2   0   0   2   2   0   2   2   2   2   2   2   0   0   0   0   2   0   0   0   0   2   0   0   2   0   0   2   0   2   2   0   2   0   2   2   2   0   0   2   2   0   2   0   0   2   0   0   2   0   0   0   2   2   0   0   0   0   0   0   2   0   0   0   2   0   0   2   0   0   2   2   0   0   2   0   2   0   2   2   2   2   0   2   0   2   2   0   2   2   2   0   2   2
 MK-6-9                 0   2   2   0   0   0   0   2   0   0   0   0   0   2   2   0   2   0   0   2   0   0   2   2   2   2   0   0   0   2   0   0   2   0   0   0   0   0   2   2   0   2   2   0   2   0   2   0   0   2   2   0   2   0   2   2   0   2   0   0   0   0   2   0   2   2   2   2   2   0   0   2   0   0   0   2   2   2   0   2   2   2   2   0   0   0   2   0   0   2   2   2   2   0   2   2   2   0   0   0   2   2   2   0   0   2   2   0   0   2   2   0   2   2   2   2   2   2   0   0   0   0   2   0   2   0   0   0   0   0   2   0   0   0   0   0   2   0   2   0   0   2   2   0   0   2   2   0   2   0   0   2   0   0   2   0   0   0   0   2   0   0   0   0   0   0   2   2   0   0   2   2   0   2   2   0   2   2   0   0   2   0   0   0   2   2   0   2   0   2   0   0   2   0   2   2   2   0   2   2
 MK-6-10                0   2   2   0   2   2   0   2   0   0   2   0   0   2   2   0   2   0   0   2   0   0   2   2   2   2   2   0   2   2   0   0   2   0   0   0   0   0   2   2   2   2   2   0   2   0   2   0   0   2   2   0   2   0   2   2   0   2   0   0   0   0   0   2   2   0   2   2   2   0   0   2   0   0   0   2   2   2   0   2   2   2   2   0   0   0   2   0   0   2   2   2   2   2   2   2   2   0   0   0   2   2   2   0   2   2   2   0   2   2   2   0   2   2   2   2   2   2   0   2   0   0   2   0   2   0   0   0   0   0   2   0   0   0   0   0   2   0   2   0   0   0   2   0   2   2   2   0   2   0   0   2   0   0   0   0   0   0   0   2   0   0   0   0   0   0   2   2   0   0   2   0   0   2   0   2   2   0   0   0   2   0   0   0   2   2   0   2   0   2   0   0   2   2   2   2   0   0   0   2
 MK-6-11                0   2   2   0   2   2   0   2   0   0   2   2   0   2   2   2   2   0   0   2   0   0   2   2   2   2   2   0   2   2   0   0   2   2   0   0   0   0   2   2   2   2   2   0   2   0   2   0   0   2   2   2   2   0   0   2   2   2   2   0   0   2   0   2   2   0   0   2   0   0   2   2   0   0   0   2   2   2   0   2   2   2   0   0   0   0   2   0   0   2   2   2   2   0   2   2   2   0   0   0   2   2   2   0   2   2   2   0   2   2   2   2   2   2   0   2   2   2   0   2   0   0   2   0   2   0   2   2   0   0   2   0   2   2   0   0   2   0   2   0   0   0   2   0   2   2   2   0   2   0   0   0   0   0   0   0   0   0   2   2   0   2   0   0   2   0   2   2   0   0   2   0   0   2   0   2   2   0   0   0   2   0   0   0   2   2   0   2   0   2   0   2   2   2   2   2   0   0   0   2
 MK-6-12                0   2   2   2   2   2   0   2   0   0   2   2   0   2   2   2   2   0   0   2   0   0   2   2   2   2   2   0   0   2   0   0   0   2   2   0   0   0   2   2   2   2   2   0   0   2   2   0   0   2   2   2   2   0   0   2   2   2   2   0   0   2   0   2   2   0   0   2   0   0   0   2   0   0   0   2   2   2   0   2   2   2   0   0   0   0   2   2   0   2   2   2   2   0   2   2   2   2   0   0   2   2   2   0   2   2   2   0   2   2   2   0   2   2   0   2   2   2   0   2   0   0   2   2   2   0   2   2   0   2   2   0   2   2   0   0   2   0   2   0   0   0   2   0   2   2   2   0   2   0   0   0   2   0   0   0   0   0   2   2   0   2   0   2   2   0   2   2   0   0   2   0   0   2   2   2   2   0   2   0   2   0   0   0   2   2   2   2   0   0   0   2   2   2   2   2   0   0   0   2
 MK-6-13                0   2   2   2   2   2   0   2   0   0   2   0   0   2   2   2   2   0   0   2   0   0   0   2   2   2   2   0   0   2   0   0   0   2   0   0   0   0   2   2   2   2   2   2   0   2   2   0   0   2   2   0   2   0   0   2   2   2   2   0   0   2   0   2   2   0   0   2   0   2   0   2   0   0   0   2   2   2   0   2   2   2   0   0   0   0   2   2   0   2   2   2   2   0   2   2   2   2   0   2   0   0   2   0   0   2   2   0   2   0   2   0   2   2   0   2   2   2   2   2   0   0   2   2   2   2   0   2   0   2   2   0   2   2   0   0   2   0   2   0   0   0   2   0   2   2   2   0   2   0   0   0   2   2   0   0   2   0   2   0   0   2   2   2   2   0   2   2   0   0   2   0   0   2   2   2   2   0   2   0   2   0   0   0   2   2   2   2   0   0   0   0   2   2   2   2   0   0   2   0
 MK-6-14                0   2   2   2   2   2   0   2   0   2   2   0   2   2   2   2   0   0   0   2   0   0   0   2   2   2   2   0   0   2   0   0   0   2   0   0   0   0   2   2   0   2   2   2   0   2   2   0   2   2   2   0   2   0   0   2   2   2   2   0   0   2   0   2   2   2   0   2   0   0   0   2   2   2   0   2   2   2   0   2   2   2   2   0   0   0   2   2   0   2   2   2   2   0   2   2   2   2   0   2   0   0   2   2   0   2   2   0   2   2   2   2   2   2   0   2   2   2   2   2   0   0   2   2   2   2   0   2   0   2   2   0   0   2   0   0   2   0   2   0   0   0   0   0   2   2   2   0   2   0   0   2   2   2   0   0   2   0   2   0   0   2   2   2   2   0   0   2   0   0   2   0   0   2   2   2   2   0   2   0   2   0   0   0   2   2   2   2   0   0   0   0   2   2   2   2   0   0   2   0
 MK-6-15                0   2   2   2   2   2   0   2   0   2   0   0   2   2   2   2   0   0   0   2   0   0   0   0   2   2   2   0   0   2   0   0   0   2   0   0   0   0   0   2   0   2   2   2   0   2   2   0   2   2   2   0   2   0   0   2   2   2   2   0   0   2   0   2   2   2   0   2   0   0   0   2   2   2   0   2   2   2   0   2   2   2   2   0   0   0   2   2   0   2   2   2   0   0   2   2   0   0   0   2   0   0   2   2   0   2   2   0   2   2   2   2   2   2   0   2   2   2   2   2   0   0   2   2   2   2   0   2   0   2   2   0   2   0   0   0   2   0   2   0   0   0   0   0   2   2   2   0   2   0   0   0   2   2   0   0   2   0   0   0   0   2   2   2   2   0   0   2   0   0   2   0   0   2   2   2   0   0   2   0   2   0   0   0   2   2   2   0   0   0   0   0   0   2   2   2   0   0   2   0
 MK-6-16                2   2   2   2   2   2   0   2   0   2   0   0   2   2   2   2   0   0   0   2   0   0   2   0   2   0   2   0   0   2   0   0   0   2   0   0   0   0   0   2   0   2   2   2   0   2   2   0   2   2   2   0   2   0   0   2   2   2   2   0   0   2   0   2   2   0   0   2   0   0   2   2   2   2   0   2   2   2   0   2   2   2   2   0   0   0   2   0   2   2   2   2   0   0   2   2   0   0   0   2   0   0   2   2   0   2   2   0   2   2   0   2   2   2   0   2   2   2   2   2   0   0   2   0   2   2   0   2   0   2   2   0   2   0   0   0   2   0   2   0   0   0   0   0   2   0   2   0   2   0   0   0   0   2   0   0   2   0   0   0   0   2   2   2   2   0   0   2   0   0   2   0   0   2   2   2   0   0   2   0   2   0   0   0   2   2   2   0   0   0   0   0   0   2   2   2   0   0   2   0
 
!****************************************** Phenotypic Data **********************************************************
!-100.0 is resevred for missing phenotype
SimulatedTrait1        15.8376   14.7982   13.0473   13.9046   14.5913   12.1906   14.4233   17.4304   16.0619   15.3314   15.2154   14.9846   16.7120   16.5894   15.2223   14.0360   16.0186   16.7647   12.0561   15.3499   13.7419   16.1568   15.5403   14.0171   13.8974   16.4094   16.4319   14.0788   15.0005   12.1717   12.4552   13.9278   14.4288   13.5188   14.1774   12.2311   12.6863   14.9794   16.0516   15.4043   16.0378   14.3816   15.3616   15.1070   14.4516   16.4467   15.0763   16.5677   16.7659   12.9468   17.1001   16.2375   13.3924   15.3486   15.4581   16.7866   16.6214   14.6726   15.2055   16.2967   14.5897   17.4577   14.9635   14.0936   14.4463   16.2190   16.0142   12.7603   15.6587   14.2052   14.0713   14.4389   13.4355   17.2914   14.2650   15.5293   14.7573   16.4198   14.3794   16.6821   14.9122   13.9013   16.1056   14.2617   14.0040   16.0903   16.5205   13.6423   17.7041   15.2884   14.8849   15.0089   17.5094   13.1513   14.3919   13.4593   14.5838   16.3963   13.1338   14.4583   17.5484   14.1805   13.7531   16.0109   17.7401   15.8171   12.9805   15.7835   17.2484   14.7507   15.7261   12.9976   14.5023   13.9656   12.3832   14.6919   16.3879   14.7403   14.6706   16.1120   16.3044   15.5135   15.4492   15.1915   14.0928   14.5268   12.7014   16.9382   16.4064   14.4499   16.4465   16.2131   14.8043   14.8404   15.3287   13.5505   16.2066   13.3579   13.2743   14.7251   15.0110   14.9456   14.5165   15.8292   13.9038   15.1179   15.9026   13.8494   14.3860   13.4569   12.9968   15.4362   15.5038   17.4437   15.5353   15.7183   14.0167   15.4984   15.2060   15.4694   14.6423   14.8393   14.1162   15.5631   14.3026   13.7230   13.5221   13.9793   15.3093   15.2123   12.7652   16.4620   15.4722   16.0262   14.5224   12.9515   16.3453   15.2045   17.0864   12.8495   17.3859   14.5101   16.8815   15.7525   14.1220   15.8653   15.8287   13.9337   16.6295   16.1333   15.7400   14.3206   14.8303   13.1750   14.4084   15.3740   13.8856   15.1355   14.3020   13.4704
SimulatedTrait2        10.0204   10.1466    9.8372   10.1461   10.8163    9.7700   10.4460    9.3264   10.0946    9.6947    9.8718   10.5842    9.1539   10.6221    9.5560    9.6201    9.8326    8.7439    9.8639   10.9225   10.2280   10.5032    8.6455   11.3216   10.1547    9.0297   10.2537   10.2005   10.9927   10.7830   10.2335   10.2615    9.7051   10.3309   10.1648   10.6914    9.3488   10.5775   10.5658    9.7134   10.8023    8.9301   10.0311   10.3890    8.9904    9.4070    9.8825    9.7030   10.0600   10.6561   10.3567   10.5471   10.8351    9.4235   10.3687    9.4152    8.9886    9.9633    9.2332    9.8470    8.6855    9.3404   10.5069   10.6891    9.2967   10.2041    9.4755   10.5390    9.1258    9.4432   10.5442   10.7992   10.4093    9.5672    9.8070    8.6846   11.1540    9.1592    8.9971    9.8380    9.3123    9.6848    8.7606   10.1039   10.7794    9.8339    9.2385   10.6536    9.9391   10.6457   11.5307    8.9637    8.8959    9.6157   10.8909    9.8333    9.4763    9.0833   10.2248    9.4969    8.7492   10.4940    9.2707    9.0006    9.4341   10.8409   10.5236    9.9868   10.6973   10.7717    9.8049   10.9547   10.2279   10.2718    9.6030    9.7448    8.5760   10.5154   10.3527    9.4730    9.6426   10.5540   10.5175   10.2736   10.7755   10.8262    9.9462    9.5740    8.8751   10.7190   10.2614   10.2023   10.4518   10.5012    9.8848   10.5110    9.1021   11.6792   10.0158   10.7397    9.9071   10.6536   10.1528    9.3406   10.3409   10.6485   10.2922   10.2997   10.9520   10.6497   10.9187   10.9607   10.0518    8.3784   10.9917   11.0167   10.5224   10.0026   10.4919    9.0488   10.3219   10.2316   10.5371    9.5170   10.8921   10.4955   10.5057   10.2663   10.1245    9.5532   10.4678    9.3441    9.8724    9.8678   10.4392    9.9709   10.1346    9.5206    9.5906   11.1521   10.0796   10.3800   10.5059   10.0897   11.3027    9.7957   11.4066    8.8249   10.3303    8.9107    9.6585   10.1117    9.4306   11.2824    9.0589   11.2232   10.5641   11.3945    9.7325   11.0302
 
