# Supplementary material for: Inclusive Composite Interval Mapping of QTL by Environment Interactions in Biparental Populations
Source: PLoS One. 2015 Jul 10;10(7):e0132414. doi: 10.1371/journal.pone.0132414 (PMC4498613; doi:10.1371/journal.pone.0132414)
Supplement: S5 File — (ZIP) [file pone.0132414.s005.zip › H=0.5/L1/run_00078.met]

!**********************Note: lines staring with "!" are remarks and will be ignored in the program********************
!*********************************General Information**********************************
!Assuming F1 = P1 x P2, populations available in QTL IciMapping are: 
!  1, P1BC1F1 = P1 x F1, the first backcrossing where P1 is used as the recurrent parent;
!  2, P2BC1F1 = P2 x F1, the first backcrossing where P2 is used as the recurrent parent;
!  3, F1DH, F1-derived doubled haploids; 
!  4, RIL or F1RIL, recombination inbred lines through the repeated selfing of F1;
!  5, P1BC1RIL, recombination inbred lines through the repeated selfing of P1BC1F1;
!  6, P2BC1RIL, recombination inbred lines through the repeated selfing of P2BC1F1;
!  7, F2, the selfing generation of F1;
!  8, F3, the selfing generation of F2;
!  9, P1BC2F1, the second backcrossing where P1 is used as the recurrent parent; 
! 10, P2BC2F1, the second backcrossing where P2 is used as the recurrent parent;
! 11, P1BC2RIL, recombination inred lines through the repeated selfing of P1BC2F1; 
! 12, P2BC2RIL, recombination inred lines through the repeated selfing of P2BC2F1; 
! 13, P1BC1F2, the selfing generation of P1BC1F1; 
! 14, P2BC1F2, the selfing generation of P2BC1F1; 
! 15, P1BC2F2, the selfing generation of P1BC2F1; 
! 16, P2BC2F2, the selfing generation of P2BC2F1; 
! 17, P1BC1DH, P1BC1F1-derived doubled haploids; 
! 18, P2BC1DH, P2BC1F1-derived doubled haploids; 
! 19, P1BC2DH, P1BC2F1-derived doubled haploids; 
! 20, P2BC2DH, P2BC2F1-derived doubled haploids; 
   3      !Mapping Population (see remarks above)
   2      !Mapping Function (1 for Kosambi; 2 for Haldane; 3 for Morgan)
   2      !Marker Space Type (1 for intervals; 2 for positions)
   1      !Marker Space Unit(1 for centiMorgans; 2 for Morgan)
   6      !Number of Chromosomes (or Linkage Groups)
 200      !Size of the mapping population
   2      !Number of environments
 
!***************************************** Chromosomes and Linkage Maps **********************************************
!Chromosome                 NumMarkers
-CH1                        16
-CH2                        16
-CH3                        16
-CH4                        16
-CH5                        16
-CH6                        16
!Linkage map (Marker name followed by position or the interval length)
 MK-1-1                1     0.000
 MK-1-2                1    10.000
 MK-1-3                1    20.000
 MK-1-4                1    30.000
 MK-1-5                1    40.000
 MK-1-6                1    50.000
 MK-1-7                1    60.000
 MK-1-8                1    70.000
 MK-1-9                1    80.000
 MK-1-10               1    90.000
 MK-1-11               1   100.000
 MK-1-12               1   110.000
 MK-1-13               1   120.000
 MK-1-14               1   130.000
 MK-1-15               1   140.000
 MK-1-16               1   150.000
 MK-2-1                2     0.000
 MK-2-2                2    10.000
 MK-2-3                2    20.000
 MK-2-4                2    30.000
 MK-2-5                2    40.000
 MK-2-6                2    50.000
 MK-2-7                2    60.000
 MK-2-8                2    70.000
 MK-2-9                2    80.000
 MK-2-10               2    90.000
 MK-2-11               2   100.000
 MK-2-12               2   110.000
 MK-2-13               2   120.000
 MK-2-14               2   130.000
 MK-2-15               2   140.000
 MK-2-16               2   150.000
 MK-3-1                3     0.000
 MK-3-2                3    10.000
 MK-3-3                3    20.000
 MK-3-4                3    30.000
 MK-3-5                3    40.000
 MK-3-6                3    50.000
 MK-3-7                3    60.000
 MK-3-8                3    70.000
 MK-3-9                3    80.000
 MK-3-10               3    90.000
 MK-3-11               3   100.000
 MK-3-12               3   110.000
 MK-3-13               3   120.000
 MK-3-14               3   130.000
 MK-3-15               3   140.000
 MK-3-16               3   150.000
 MK-4-1                4     0.000
 MK-4-2                4    10.000
 MK-4-3                4    20.000
 MK-4-4                4    30.000
 MK-4-5                4    40.000
 MK-4-6                4    50.000
 MK-4-7                4    60.000
 MK-4-8                4    70.000
 MK-4-9                4    80.000
 MK-4-10               4    90.000
 MK-4-11               4   100.000
 MK-4-12               4   110.000
 MK-4-13               4   120.000
 MK-4-14               4   130.000
 MK-4-15               4   140.000
 MK-4-16               4   150.000
 MK-5-1                5     0.000
 MK-5-2                5    10.000
 MK-5-3                5    20.000
 MK-5-4                5    30.000
 MK-5-5                5    40.000
 MK-5-6                5    50.000
 MK-5-7                5    60.000
 MK-5-8                5    70.000
 MK-5-9                5    80.000
 MK-5-10               5    90.000
 MK-5-11               5   100.000
 MK-5-12               5   110.000
 MK-5-13               5   120.000
 MK-5-14               5   130.000
 MK-5-15               5   140.000
 MK-5-16               5   150.000
 MK-6-1                6     0.000
 MK-6-2                6    10.000
 MK-6-3                6    20.000
 MK-6-4                6    30.000
 MK-6-5                6    40.000
 MK-6-6                6    50.000
 MK-6-7                6    60.000
 MK-6-8                6    70.000
 MK-6-9                6    80.000
 MK-6-10               6    90.000
 MK-6-11               6   100.000
 MK-6-12               6   110.000
 MK-6-13               6   120.000
 MK-6-14               6   130.000
 MK-6-15               6   140.000
 MK-6-16               6   150.000
!*********************************** Marker Types ********************************************************************
!Co-dominant marker: When heterozygote F1 is present, P1 is coded as 2, F1 is coded as 1, and P2 is coded as 0; Otherwise, P1 is coded as 2, and P2 is coded as 0. 
!Dominant marker: When heterozygote F1 is present, P1 and F1 are coded as 12, and P2 is coded as 0; Otherwise, P1 is coded as 2, and P2 is coded as 0.  
!Recessive markers: When heterozygote F1 is present, P1 is coded as 2, and F1 and P2 are coded as 10; Otherwise, P1 is coded as 2, and P2 is coded as 0. 
!Missing marker is coded as -1. 
 MK-1-1                 2   2   0   0   2   2   0   0   0   0   2   0   0   0   2   0   2   0   2   0   0   2   2   2   2   0   0   0   0   0   2   2   2   2   0   2   2   0   2   2   0   2   2   0   0   2   0   2   2   0   2   0   2   2   0   0   0   0   0   2   0   0   2   2   0   2   2   2   2   0   2   0   2   0   2   2   2   2   0   0   2   2   2   2   2   2   0   0   2   2   0   2   0   2   2   2   2   2   0   2   0   0   2   2   2   0   2   2   2   0   0   2   2   2   0   2   2   0   2   2   0   2   2   0   0   2   2   2   0   0   0   2   2   2   0   0   0   0   2   0   2   0   0   0   0   0   0   0   0   2   0   2   0   2   2   2   2   0   0   0   0   0   2   2   2   2   0   2   0   0   2   2   0   0   0   0   2   2   2   2   0   0   2   0   0   2   0   0   2   2   0   2   0   2   2   0   2   2   2   2
 MK-1-2                 2   2   0   2   2   2   0   0   0   0   2   0   0   0   2   0   2   0   0   0   0   2   2   2   2   0   0   2   0   0   2   2   2   2   0   2   2   0   2   2   0   2   2   0   2   2   0   2   2   0   2   0   2   2   0   0   0   0   0   2   0   0   2   2   0   2   2   2   2   0   2   0   2   0   2   2   2   2   2   0   2   2   2   2   2   2   0   0   2   2   0   2   0   2   2   2   2   2   0   2   0   0   2   2   2   0   2   2   2   0   0   2   0   2   2   2   2   2   2   2   0   2   2   0   0   2   2   0   0   0   0   2   0   0   0   0   0   0   2   0   2   0   0   0   2   0   0   0   0   0   0   2   0   2   2   2   2   2   0   0   0   0   2   2   2   0   0   2   0   0   2   2   0   0   0   0   2   2   2   2   0   0   2   0   0   2   0   0   2   2   0   2   0   2   2   0   2   2   2   2
 MK-1-3                 2   2   0   2   2   2   0   0   0   0   2   2   0   0   2   0   2   0   0   0   0   2   0   2   2   0   0   2   0   0   2   2   2   2   0   2   0   0   2   0   0   2   2   0   2   2   0   2   2   0   2   0   2   2   0   2   0   0   0   2   0   0   0   2   0   2   2   2   2   0   2   0   2   0   2   2   2   2   2   0   2   2   2   2   2   2   0   2   2   2   0   2   0   2   2   0   2   2   0   0   0   0   2   2   2   0   2   2   2   0   0   2   0   2   2   2   2   2   2   2   2   0   2   2   0   2   2   0   0   0   0   2   0   0   0   0   0   0   0   0   2   0   0   0   2   0   0   0   0   0   0   2   0   2   2   0   2   2   0   0   0   0   2   2   2   0   2   2   0   0   0   2   0   0   0   0   0   2   2   2   2   0   2   0   0   2   0   0   2   2   0   2   0   2   2   0   2   2   2   2
 MK-1-4                 2   2   0   0   0   2   0   0   0   0   2   2   2   0   2   2   2   0   0   0   0   2   0   0   2   0   0   2   0   0   2   2   0   2   0   2   0   0   2   0   0   0   2   0   2   2   0   0   2   0   2   0   2   2   2   2   0   2   0   0   0   0   0   2   0   2   2   2   2   0   2   0   2   0   2   0   2   2   2   0   2   2   2   2   0   2   0   2   2   2   2   2   0   2   2   0   2   2   0   2   0   0   2   2   2   0   2   0   2   0   0   0   0   0   2   2   0   2   2   2   2   0   2   2   0   2   2   0   0   0   0   2   0   0   0   2   0   0   0   0   0   2   0   0   2   0   0   0   2   0   0   2   0   2   0   0   2   2   0   2   0   0   2   0   2   0   2   2   0   0   0   2   0   0   0   0   0   2   0   2   2   0   2   0   0   2   0   0   2   2   0   2   0   2   0   0   2   2   2   2
 MK-1-5                 2   2   0   0   0   2   0   0   0   2   2   2   2   0   2   2   2   0   0   0   0   2   0   0   2   0   2   2   2   0   2   2   0   2   0   2   0   0   2   0   0   0   2   2   2   2   0   0   2   0   2   0   0   2   2   2   0   2   0   0   0   0   0   2   0   2   2   2   2   0   2   2   2   0   2   0   2   2   2   0   2   2   2   2   0   2   0   2   2   2   0   2   2   2   2   0   2   2   0   2   0   0   2   0   2   0   2   2   2   0   0   0   0   0   2   2   0   2   2   2   2   0   2   2   0   2   2   0   0   0   0   2   0   0   0   2   0   0   0   0   0   2   0   0   2   0   0   0   0   0   2   2   0   2   0   0   2   2   0   2   0   0   2   0   2   0   2   2   0   0   0   2   0   0   0   0   0   2   0   2   0   0   2   0   2   2   2   0   2   2   0   2   0   2   0   0   2   0   0   2
 MK-1-6                 0   2   0   0   0   2   0   0   0   2   2   2   0   2   2   2   2   2   0   0   0   2   0   0   0   0   2   2   2   0   2   2   0   2   0   2   0   0   2   0   0   0   2   0   2   2   0   0   2   0   2   0   0   2   2   0   0   2   0   0   0   0   0   2   0   2   0   2   0   0   2   2   2   0   2   0   2   2   2   0   2   2   2   2   0   2   0   2   2   2   0   2   2   2   2   0   2   2   0   2   0   0   2   0   2   0   2   2   2   0   0   0   0   0   0   0   0   2   2   2   2   0   2   2   0   2   2   0   0   2   0   2   0   0   0   2   0   0   0   0   0   2   0   0   2   0   0   0   0   0   2   2   0   2   0   0   2   2   0   2   2   0   2   0   2   0   2   2   0   0   0   2   0   0   0   0   0   2   2   2   0   0   2   0   2   2   2   0   2   2   0   2   0   2   0   0   2   0   0   2
 MK-1-7                 0   2   0   2   0   2   0   0   0   2   2   0   0   2   2   2   2   2   0   0   0   2   0   0   0   0   2   2   2   0   2   2   0   2   0   2   0   0   2   0   0   0   2   0   2   2   2   2   2   0   2   0   0   2   2   0   0   2   0   0   0   2   0   2   0   2   0   2   0   0   2   2   2   0   2   0   2   2   2   0   2   0   2   2   0   2   0   2   2   2   0   2   2   2   2   0   2   2   0   0   0   0   2   0   0   0   2   2   0   0   2   0   0   0   0   0   0   2   2   2   2   0   2   2   0   0   0   0   0   2   0   2   0   0   0   2   0   0   0   0   0   2   2   0   2   0   0   0   0   0   2   0   0   2   0   0   2   2   2   2   2   0   2   0   2   0   2   2   0   0   0   2   0   0   0   0   0   2   2   2   0   0   2   2   2   2   2   0   2   2   0   2   0   2   0   0   2   0   0   2
 MK-1-8                 0   2   0   2   0   2   0   0   0   2   2   0   0   2   2   2   2   2   0   0   0   2   0   0   0   0   2   2   2   0   2   2   0   2   0   2   0   0   2   0   0   0   2   0   2   2   2   2   2   2   2   0   0   0   2   0   0   2   0   0   0   2   0   2   0   2   0   2   0   0   0   2   0   0   2   0   2   0   2   0   2   0   2   0   0   2   0   2   0   2   0   2   2   2   2   2   2   2   0   0   0   0   2   0   0   0   2   2   0   0   2   0   2   0   2   0   0   2   0   2   2   2   2   2   0   0   0   2   0   2   0   2   0   0   0   2   0   0   0   2   0   2   2   0   2   0   2   0   0   0   2   0   0   2   0   0   2   2   2   2   2   2   2   0   2   0   2   2   2   0   0   2   0   2   0   0   0   0   2   2   0   0   2   2   2   2   2   0   2   2   0   2   0   2   0   0   2   0   0   2
 MK-1-9                 0   2   2   2   0   2   0   0   0   2   2   2   0   2   0   2   2   2   0   0   0   2   0   0   0   0   2   0   2   0   2   2   0   2   0   2   0   0   0   2   0   0   2   0   2   2   2   2   2   2   2   0   0   0   2   0   2   2   0   0   0   2   0   2   0   2   0   2   0   0   0   2   0   0   2   0   2   0   2   0   2   0   2   0   0   2   0   2   0   2   0   0   2   2   2   2   2   2   0   0   0   2   2   0   0   0   2   2   0   0   0   2   2   0   2   0   0   2   0   2   0   2   2   2   0   0   2   2   0   2   0   2   0   0   0   2   0   0   0   2   2   2   2   2   2   0   2   0   0   2   2   0   0   2   0   0   2   2   2   2   2   2   2   2   2   2   2   2   2   0   0   2   0   2   0   0   0   0   2   0   0   0   0   2   2   2   2   0   2   2   0   2   0   2   0   0   2   0   0   2
 MK-1-10                0   2   2   2   0   2   0   0   0   0   2   2   0   2   0   2   2   2   2   0   0   2   0   0   0   0   2   0   2   0   2   2   0   2   0   2   2   0   0   2   0   2   0   0   2   2   2   2   2   2   2   0   0   0   2   0   2   2   0   0   0   2   0   2   0   2   0   2   0   0   0   2   0   0   2   0   2   0   2   0   2   0   2   0   0   0   0   2   0   2   0   0   2   2   2   2   2   2   0   0   0   2   2   0   0   0   2   2   0   0   2   0   2   0   2   0   0   2   0   2   0   2   2   2   0   0   2   0   0   2   0   2   0   0   0   2   0   0   0   2   2   2   2   2   2   0   2   0   0   2   2   0   2   2   0   0   2   2   2   2   2   2   0   2   2   2   2   2   2   2   0   2   2   2   0   0   0   0   2   0   0   0   0   2   2   2   2   0   2   2   0   2   0   2   0   2   2   0   0   2
 MK-1-11                0   2   2   2   0   2   0   2   0   0   2   2   0   2   0   2   2   2   2   0   0   2   2   0   0   0   2   0   2   0   2   0   2   2   0   2   2   0   0   2   0   2   0   0   2   2   2   2   2   2   2   0   2   0   2   0   2   2   0   0   0   2   0   2   0   2   0   2   2   0   0   2   0   2   2   0   2   0   2   0   2   0   2   0   0   0   0   2   0   2   0   0   2   2   2   2   2   2   0   0   0   2   2   0   0   0   2   2   0   0   2   0   2   0   2   0   0   2   0   2   0   2   0   2   0   0   2   0   0   0   0   2   0   0   0   2   2   0   0   2   2   2   2   2   2   2   2   0   0   2   2   0   2   2   0   0   0   2   2   2   2   2   0   2   2   2   2   2   2   2   0   2   2   2   0   0   0   0   2   0   0   0   0   2   2   2   2   0   2   2   0   2   0   2   0   2   2   0   2   2
 MK-1-12                0   2   2   2   0   2   0   2   0   0   2   2   0   0   0   2   2   2   2   0   2   2   2   0   0   0   2   0   0   2   2   0   2   2   0   2   2   2   0   2   0   2   0   2   2   2   2   2   0   2   0   0   2   0   2   0   2   0   0   2   0   2   0   2   0   2   0   0   2   0   0   2   0   2   2   0   2   0   2   0   2   0   2   0   0   0   0   2   0   2   0   0   0   2   2   2   2   2   0   2   0   2   2   0   0   2   0   2   0   0   2   0   2   0   2   0   0   2   0   2   0   2   0   2   0   0   2   0   0   0   0   2   0   0   0   2   2   0   0   2   2   2   2   2   2   2   2   2   0   2   0   0   2   2   0   2   0   2   2   2   2   2   0   2   2   2   2   2   2   2   0   2   2   2   0   0   0   0   2   0   0   0   0   2   2   2   2   2   0   2   0   2   2   2   0   2   2   0   2   2
 MK-1-13                0   0   2   2   0   2   0   2   2   0   0   2   0   0   2   2   0   2   2   0   2   2   2   0   0   0   2   0   0   2   2   2   2   2   2   2   2   2   0   2   0   2   2   2   2   2   2   2   0   2   0   0   2   0   2   0   2   0   0   2   0   2   0   2   0   2   0   0   2   2   0   2   0   2   2   0   2   0   2   0   2   0   2   2   2   0   0   2   0   2   2   0   0   2   2   2   2   2   0   2   0   2   2   0   0   2   0   2   0   0   2   0   2   0   2   0   0   0   0   2   0   2   0   2   0   0   2   0   0   0   0   2   0   0   0   2   2   2   0   2   2   2   0   2   2   2   2   2   0   2   0   0   2   2   0   2   0   2   2   2   2   2   0   2   2   0   2   0   2   2   0   2   2   2   0   0   0   0   2   0   0   0   0   2   2   2   2   0   0   2   0   2   0   2   0   2   2   0   2   0
 MK-1-14                0   0   2   2   0   2   0   2   2   0   0   2   2   0   2   2   0   2   2   2   2   2   2   0   0   0   2   0   0   2   2   2   2   2   2   2   2   2   0   2   0   2   2   0   2   2   2   0   0   2   0   0   2   0   2   0   2   0   0   2   0   0   0   2   0   2   0   0   2   2   0   0   0   2   2   0   2   0   2   0   2   0   2   2   2   0   0   2   0   2   2   0   0   2   2   2   2   2   0   2   0   2   2   0   2   2   0   2   0   0   2   0   2   0   2   2   0   0   0   0   0   2   2   2   0   0   2   0   2   0   0   2   0   0   0   2   2   2   0   2   2   2   0   2   2   2   2   2   0   2   0   0   2   2   0   2   0   2   2   2   2   0   0   2   2   0   0   0   2   2   0   2   2   2   0   0   0   0   2   0   0   0   0   2   2   2   2   0   0   2   0   2   0   0   0   2   2   0   2   0
 MK-1-15                0   0   0   2   0   2   2   2   2   0   0   0   2   0   2   0   0   2   2   2   2   0   2   0   2   0   2   0   0   2   2   2   2   2   2   2   2   2   0   2   0   2   2   0   2   2   2   0   0   2   0   0   2   0   2   0   2   2   0   2   0   0   0   2   0   2   0   0   2   2   2   0   0   2   2   0   2   0   2   0   2   0   2   2   2   0   2   2   2   2   2   0   0   2   2   2   2   2   0   0   0   2   2   0   2   0   0   0   0   0   2   2   2   0   2   0   0   0   0   0   0   2   2   2   0   0   2   0   2   0   0   2   0   0   0   2   2   2   0   2   2   2   0   2   2   2   2   2   0   2   2   0   2   0   0   2   0   0   2   2   2   0   2   2   2   0   0   0   0   0   0   2   2   0   0   0   0   0   2   0   0   0   0   2   2   2   2   2   0   2   0   2   0   0   0   2   2   0   2   0
 MK-1-16                0   0   0   2   0   2   2   2   2   0   2   0   2   2   2   2   0   2   2   2   2   0   2   0   2   0   0   0   0   2   2   2   2   2   2   2   2   0   0   2   0   2   0   0   2   2   2   0   0   2   0   0   2   0   0   0   0   2   0   2   0   0   0   2   0   0   0   0   2   2   2   0   2   2   2   0   2   0   2   0   2   2   2   2   0   0   2   2   2   2   2   0   2   0   2   2   2   2   0   0   0   2   2   0   2   0   0   0   0   0   2   2   2   2   2   0   0   0   0   0   0   2   2   2   0   0   2   0   2   0   0   2   0   0   0   2   2   2   0   2   2   2   2   2   2   2   2   0   0   2   2   0   2   0   0   2   0   0   2   2   2   0   2   2   2   0   0   0   0   0   0   2   2   0   2   0   0   0   2   0   0   0   2   2   2   2   2   2   0   2   0   0   0   0   2   2   2   0   2   0
 MK-2-1                 0   0   2   2   0   2   0   0   2   0   0   2   0   0   2   2   0   2   2   0   2   2   2   2   2   0   2   2   0   0   0   2   0   0   2   0   2   0   0   2   0   0   2   0   0   0   0   2   2   0   2   0   0   2   2   2   0   0   0   0   0   2   2   2   0   2   2   2   0   0   0   2   2   0   0   2   2   2   2   0   2   2   0   2   2   0   0   0   0   0   0   0   0   2   2   2   0   0   0   2   0   2   0   0   0   0   2   2   0   0   0   2   2   0   2   0   0   2   0   0   2   0   0   2   2   0   0   2   0   0   2   0   2   0   2   2   2   2   0   0   2   0   0   0   0   0   0   2   2   0   0   2   0   0   2   2   2   2   2   0   2   2   0   2   0   2   2   2   0   0   2   2   2   0   2   0   2   2   2   0   2   0   2   0   0   2   0   2   2   2   2   2   0   2   2   2   2   2   0   0
 MK-2-2                 0   0   2   0   0   2   0   0   2   0   0   2   0   0   0   2   0   2   0   0   2   2   2   2   2   0   2   2   0   0   0   2   0   0   2   0   2   0   0   0   0   2   2   0   0   2   0   2   2   0   2   0   0   0   2   2   0   0   0   2   2   2   2   2   0   2   2   0   0   0   0   2   2   0   0   2   2   2   2   0   2   0   0   2   2   0   0   0   0   0   0   0   0   2   2   0   0   0   0   2   0   2   0   0   0   0   2   2   0   0   0   2   0   0   2   0   0   0   0   0   2   0   0   2   2   0   0   2   0   0   2   0   0   0   2   2   2   2   0   0   2   0   0   2   0   0   0   2   2   0   0   2   0   0   2   0   0   2   2   0   2   2   0   2   0   2   2   2   0   0   2   2   2   0   2   0   2   2   2   0   2   0   2   0   2   2   0   2   2   0   0   2   0   2   2   2   0   2   0   0
 MK-2-3                 0   0   2   0   0   2   2   0   2   0   0   2   0   0   0   2   0   2   2   0   2   2   0   2   2   0   2   2   0   0   0   2   0   0   2   0   2   0   0   0   0   2   2   0   0   2   0   2   2   0   2   0   0   0   2   2   0   0   0   2   2   2   2   2   0   2   2   2   2   0   0   2   2   0   0   2   2   0   2   0   2   0   0   2   2   0   0   0   0   0   0   0   0   2   2   0   0   2   0   2   0   2   0   0   0   0   2   0   2   2   0   2   0   0   2   0   0   0   2   0   2   0   0   2   2   0   0   2   0   0   2   0   0   0   2   2   2   2   0   0   2   0   0   2   0   0   2   2   0   0   0   2   2   0   2   0   0   2   0   0   2   2   0   2   0   2   2   2   0   0   2   2   0   0   2   0   2   0   2   0   0   0   2   0   2   0   0   0   2   2   0   2   0   2   2   2   0   2   0   0
 MK-2-4                 0   0   2   0   2   2   2   0   0   2   0   2   0   0   2   2   0   2   2   0   2   2   0   2   2   0   2   2   2   0   0   2   0   0   2   0   2   0   0   0   0   2   2   0   2   2   0   2   2   0   2   2   0   0   2   2   0   0   0   2   2   2   2   2   0   2   2   0   2   0   0   2   2   0   0   2   2   0   2   0   2   0   0   2   2   0   0   0   0   0   0   0   0   2   2   0   0   2   2   2   0   2   0   0   0   0   2   0   0   2   2   2   0   0   0   0   0   0   2   0   2   0   0   2   2   0   0   2   0   0   2   2   0   0   2   2   2   2   0   0   0   0   0   2   0   0   2   2   2   0   0   2   2   0   2   0   0   2   0   0   2   2   0   2   0   2   2   2   0   0   0   2   0   0   2   0   2   0   0   0   0   0   0   0   2   0   2   0   2   2   0   2   0   0   2   2   0   2   0   0
 MK-2-5                 0   0   2   0   2   2   2   0   0   0   0   2   0   0   2   2   0   2   2   0   2   2   0   0   2   0   0   2   2   0   0   2   0   0   2   0   2   2   0   0   2   2   2   2   2   0   0   0   2   0   2   2   0   0   2   2   0   0   0   0   2   2   0   2   0   2   2   0   2   0   0   2   2   0   0   2   2   0   2   0   2   0   0   2   2   0   0   0   0   0   0   0   0   2   2   0   0   2   2   2   0   2   0   0   0   0   2   0   0   2   2   2   0   0   0   0   0   0   0   0   2   0   0   2   0   0   0   2   0   0   2   2   0   0   2   2   2   2   0   0   0   0   0   0   0   0   2   2   2   0   0   2   2   0   2   0   0   0   0   0   0   2   0   2   0   2   2   2   0   0   0   2   0   0   2   0   2   0   0   0   0   0   2   0   0   2   2   0   2   2   0   2   0   0   0   2   0   2   2   0
 MK-2-6                 0   0   2   0   2   2   2   0   0   0   0   2   0   0   2   2   0   2   2   0   0   2   0   0   2   0   0   2   2   0   0   2   0   0   0   0   2   2   0   0   0   2   2   2   2   2   0   0   2   0   2   2   0   0   2   2   0   0   0   0   2   2   0   2   0   2   2   0   2   0   0   0   2   0   0   2   2   0   2   0   0   0   2   2   2   0   0   0   0   0   2   2   0   2   2   0   0   2   2   2   0   2   0   0   0   0   2   0   0   2   2   2   2   0   0   0   0   0   2   0   2   0   2   2   0   0   0   2   0   0   2   2   0   0   2   2   0   2   0   0   0   0   0   0   2   0   2   2   2   0   0   2   2   0   2   2   0   0   0   0   0   2   0   2   0   2   2   2   2   0   0   0   0   0   2   0   2   0   0   0   0   0   2   0   2   2   0   0   2   0   0   2   0   0   0   0   0   2   2   0
 MK-2-7                 0   0   2   0   2   2   2   0   0   0   0   2   0   2   0   2   0   2   2   0   0   0   0   0   2   0   0   2   2   0   0   2   0   2   0   0   2   2   0   0   0   2   2   2   2   2   0   0   2   0   2   2   0   0   0   2   0   0   0   0   2   2   0   2   0   2   2   2   2   0   0   0   2   0   0   2   2   0   2   0   0   0   2   2   2   0   0   0   0   2   2   2   0   2   2   0   0   0   2   2   0   2   0   0   0   0   2   0   0   2   2   2   2   0   0   0   2   2   2   0   2   0   2   0   0   0   0   2   0   0   2   2   0   0   2   2   0   0   0   0   0   0   0   0   2   0   2   2   2   0   0   2   2   0   2   2   0   0   0   0   0   2   0   2   0   2   2   2   2   0   0   0   0   0   2   0   2   0   0   0   0   0   2   0   2   2   0   0   2   0   0   2   0   0   0   0   0   2   2   0
 MK-2-8                 0   2   2   0   2   2   2   0   0   2   0   2   0   2   0   2   0   2   2   2   0   0   0   0   2   0   0   2   2   0   0   2   2   0   0   0   2   2   0   0   0   2   2   2   2   2   0   0   2   0   2   0   0   0   0   2   0   0   0   2   2   2   0   0   0   2   2   0   0   0   0   0   2   0   2   2   2   0   2   0   0   0   2   2   2   2   0   0   0   2   2   2   0   2   2   0   0   0   2   2   0   2   0   0   0   0   0   0   2   2   2   2   2   0   0   0   2   0   2   0   2   0   0   0   0   0   0   2   0   0   2   2   0   0   2   2   0   0   0   0   2   0   0   0   0   2   2   2   2   0   0   2   2   0   0   2   0   0   0   0   0   2   0   2   0   2   2   2   2   0   0   0   0   0   2   0   0   0   0   0   0   0   2   0   2   2   0   2   2   0   0   2   0   0   0   2   0   2   0   0
 MK-2-9                 0   2   2   0   2   2   2   0   0   2   0   2   0   2   0   2   0   2   2   0   0   0   0   0   0   0   0   2   2   2   0   2   2   0   0   0   2   2   0   0   0   2   2   2   2   2   0   0   2   0   2   0   0   0   0   2   0   0   0   2   2   2   0   0   0   2   2   0   0   0   0   0   2   0   2   2   2   0   2   0   0   0   2   2   2   2   0   0   0   2   2   0   0   2   2   2   2   0   2   2   0   2   0   0   0   0   0   0   2   2   2   2   2   0   0   0   0   0   2   0   0   0   0   0   0   0   0   0   0   0   2   2   2   0   2   2   2   0   0   0   2   2   0   0   2   2   2   2   2   0   0   0   2   0   0   2   0   0   0   0   2   2   2   2   0   2   2   0   2   0   0   0   0   0   2   0   0   0   0   0   0   0   2   0   0   2   0   2   2   0   0   2   0   0   2   2   0   2   0   0
 MK-2-10                0   2   2   0   2   2   2   0   0   2   0   2   0   2   0   2   0   2   2   0   0   2   2   0   2   0   0   2   2   2   0   0   2   0   0   0   2   2   0   0   0   0   2   2   2   2   0   0   2   0   2   0   0   0   0   2   0   0   0   0   2   2   0   0   0   2   2   0   0   0   0   0   2   0   2   2   2   0   2   2   0   2   0   2   2   2   0   0   0   2   2   0   0   2   2   2   2   0   2   0   0   2   0   0   0   0   2   0   2   2   2   2   2   0   0   2   0   0   2   0   0   0   0   0   0   0   0   0   0   0   2   2   2   0   2   2   2   0   0   0   2   2   0   0   0   2   2   2   2   0   0   0   2   0   0   2   0   0   0   0   2   0   2   2   0   2   2   0   2   0   0   2   0   0   2   0   0   0   2   0   2   0   0   0   0   2   0   2   2   0   0   2   0   0   2   2   0   2   0   0
 MK-2-11                0   2   2   0   2   2   2   0   0   0   0   2   0   2   0   2   0   2   2   0   0   2   2   0   2   0   0   2   2   2   2   0   2   0   0   0   2   2   0   2   0   2   2   2   2   2   0   2   2   0   2   0   0   0   0   0   0   2   0   0   2   2   0   0   2   2   2   0   0   0   0   2   2   0   2   2   2   0   2   2   0   2   0   2   0   2   0   0   0   2   2   0   0   2   2   2   2   2   2   0   0   0   0   0   0   0   2   0   2   2   2   2   2   0   0   2   2   0   2   0   0   0   0   0   0   0   0   0   0   2   0   2   2   0   2   2   2   0   0   0   2   2   0   0   0   2   0   2   2   2   0   0   2   0   0   2   0   0   0   0   2   2   2   2   0   2   2   0   2   0   0   2   0   2   2   0   0   0   2   0   2   0   0   0   2   2   0   2   2   0   0   2   0   0   2   2   0   2   0   0
 MK-2-12                0   2   2   0   2   2   2   0   0   0   0   2   0   2   0   2   0   2   2   0   0   2   2   0   2   0   2   2   2   2   2   0   2   0   0   0   2   2   0   2   0   2   2   2   2   2   0   2   2   0   2   0   0   0   0   0   0   2   0   0   2   2   2   0   2   2   2   0   0   0   0   2   2   2   2   2   2   2   2   2   0   2   0   2   0   2   0   0   0   2   2   0   0   2   2   2   2   2   2   2   0   0   0   0   0   2   2   0   2   2   2   2   2   2   0   2   2   0   0   0   0   0   2   2   0   0   0   0   0   2   0   2   2   0   2   2   2   0   0   0   2   2   0   0   2   2   0   2   2   0   0   0   2   0   0   2   0   0   0   0   2   2   2   2   0   2   0   0   2   0   0   2   0   0   2   0   0   0   2   0   2   0   0   0   2   2   0   2   2   0   0   2   0   0   2   2   0   2   2   0
 MK-2-13                0   2   2   0   2   2   2   0   0   0   0   2   0   2   2   2   0   2   2   0   0   0   2   0   2   0   2   2   2   2   2   2   2   2   0   0   2   2   0   2   0   2   2   2   2   2   0   2   2   0   2   0   0   0   0   2   0   2   2   2   2   0   2   0   2   2   2   0   0   0   0   2   2   0   2   2   2   2   2   0   0   2   0   2   0   0   2   0   0   2   2   0   0   2   2   2   2   2   2   2   0   0   0   0   0   2   2   0   2   2   2   2   2   2   0   0   2   0   2   0   0   0   2   2   0   0   0   2   0   2   0   2   2   0   2   2   2   0   0   0   2   2   0   0   2   0   0   2   2   0   0   0   0   0   0   2   0   0   0   0   2   2   2   2   0   2   0   0   2   0   0   2   0   0   2   0   0   0   2   0   2   0   0   0   2   2   0   2   2   0   0   2   0   0   2   2   0   2   2   0
 MK-2-14                0   2   0   0   0   2   0   0   0   0   0   2   0   2   0   2   0   2   2   0   0   0   2   0   2   2   2   2   2   2   2   2   0   2   0   0   2   0   0   2   0   2   2   2   2   2   0   2   2   0   2   0   0   0   0   2   0   2   0   2   2   0   2   0   2   2   2   0   0   0   0   2   2   0   2   2   2   2   2   0   0   0   0   2   0   0   2   0   0   2   2   0   2   0   2   2   2   2   2   2   0   0   0   0   0   2   2   0   2   2   2   2   2   2   2   0   2   0   2   0   0   0   2   2   0   0   0   2   0   2   0   2   2   0   2   2   2   0   0   0   2   2   0   0   2   0   0   2   2   0   0   0   0   0   0   2   2   0   0   0   2   2   2   2   0   2   0   0   2   0   0   2   0   0   2   0   0   0   2   0   2   0   0   0   2   2   0   2   2   0   0   2   0   0   2   2   0   2   0   0
 MK-2-15                2   2   0   0   0   2   0   0   0   0   0   2   0   2   0   2   0   2   2   0   0   0   0   0   0   2   0   2   2   2   2   2   0   2   0   0   2   0   0   2   0   2   2   2   2   2   0   2   2   0   2   0   0   0   0   2   2   2   0   2   2   0   2   0   2   2   2   0   0   0   0   2   2   0   2   2   2   2   2   0   0   0   0   2   0   0   2   0   0   2   2   0   0   0   2   2   2   2   2   2   0   0   0   0   0   2   2   0   2   2   2   2   2   2   2   0   2   0   2   2   0   0   2   2   0   0   0   2   0   2   0   2   2   0   2   2   2   0   0   0   2   2   0   0   2   0   0   2   2   0   0   0   0   0   0   2   2   0   0   0   2   2   2   2   0   2   0   0   2   0   0   2   0   0   0   0   0   0   2   0   0   0   0   0   2   2   0   2   2   0   0   2   0   0   2   2   0   2   0   0
 MK-2-16                2   2   0   0   0   2   0   0   0   2   0   2   0   2   0   2   0   2   2   0   0   0   0   0   2   2   0   2   2   2   2   2   0   2   0   0   2   0   0   2   0   2   2   2   2   2   0   2   2   2   2   0   0   0   0   0   0   2   0   2   2   2   2   0   2   0   2   0   0   0   0   2   2   0   2   2   2   2   2   0   0   0   0   2   2   0   2   0   0   2   2   2   0   0   2   2   2   2   2   2   0   0   0   0   2   2   2   0   2   2   2   2   2   0   0   0   2   0   2   2   0   0   2   2   0   0   0   2   0   0   0   2   2   0   2   0   2   0   0   0   2   2   2   0   2   0   0   2   2   0   0   0   0   0   0   2   2   0   0   0   2   2   2   2   0   2   0   0   2   0   0   2   0   0   0   0   0   0   2   0   0   0   0   0   2   2   0   2   0   0   0   2   0   0   2   0   0   2   0   0
 MK-3-1                 2   2   0   2   0   0   0   0   2   0   2   2   0   0   0   2   2   2   0   0   0   0   2   2   0   2   2   2   2   2   2   0   2   2   0   0   0   2   2   0   2   2   2   0   0   2   2   0   0   2   2   2   2   0   2   0   2   2   0   2   0   0   2   0   2   2   2   2   2   2   2   2   0   2   2   2   0   0   2   2   0   0   0   0   2   2   0   2   0   2   2   0   0   0   2   0   2   0   0   2   0   0   2   0   0   0   0   2   0   0   2   0   0   0   2   2   0   0   0   0   2   2   0   0   0   2   0   2   2   0   2   0   2   0   0   0   2   0   0   2   2   0   0   2   0   2   2   0   0   0   0   0   2   2   2   2   0   0   0   0   0   2   0   0   0   2   2   0   2   2   2   2   0   2   0   2   2   2   0   0   2   0   2   2   2   2   0   0   0   0   2   2   0   2   2   2   2   0   0   0
 MK-3-2                 2   2   0   2   0   0   0   0   2   0   2   2   0   0   0   2   0   2   0   0   2   0   0   2   0   2   2   2   2   2   2   0   2   2   0   2   0   2   2   0   2   2   2   0   0   2   2   0   0   2   2   2   2   0   2   0   2   2   0   2   0   0   2   0   0   2   2   2   2   2   2   2   0   2   2   2   0   0   2   2   0   0   0   0   2   2   0   2   2   2   2   0   0   0   2   0   2   2   0   2   2   0   2   0   0   2   0   2   0   0   2   0   0   0   2   2   0   0   0   2   2   2   2   0   2   2   0   2   2   0   2   2   2   0   0   0   2   0   0   2   2   0   0   2   0   2   2   0   0   0   0   0   2   2   2   2   0   0   2   0   0   2   0   0   0   2   2   0   2   2   2   2   0   0   0   0   2   2   0   0   2   0   2   2   2   2   2   0   0   0   2   2   0   2   2   2   2   0   0   0
 MK-3-3                 2   2   0   2   0   0   0   0   2   0   2   2   0   0   0   2   0   2   2   0   0   0   0   2   2   2   2   0   2   2   2   0   0   2   0   0   0   2   2   2   2   2   2   0   0   2   2   0   0   2   2   2   2   0   2   0   2   2   0   2   0   0   2   0   0   0   2   2   2   2   2   2   0   2   0   2   0   0   2   0   0   0   0   2   0   2   0   2   2   2   0   0   2   0   2   0   2   0   0   2   2   0   2   0   0   2   0   2   0   0   2   0   0   0   2   2   0   0   0   2   2   2   2   0   2   2   0   2   2   0   2   2   0   0   0   0   2   0   0   0   2   0   0   2   0   2   2   0   0   0   0   2   2   2   2   2   0   0   2   0   0   2   0   0   0   2   2   2   2   2   2   2   0   0   0   0   2   0   2   0   2   0   2   2   2   2   2   0   0   0   2   2   2   0   2   2   2   0   0   0
 MK-3-4                 0   2   0   2   0   0   0   0   0   0   2   2   0   0   0   2   0   0   2   0   0   0   0   2   2   2   2   0   2   2   2   0   0   2   0   0   0   2   2   2   2   2   2   0   0   2   2   0   0   2   2   2   2   0   2   0   2   2   0   2   0   0   2   0   0   0   2   0   2   2   2   2   0   0   0   2   2   0   2   2   0   0   2   2   0   0   2   2   2   2   0   0   2   0   0   2   2   2   0   2   2   0   2   0   0   0   0   2   0   0   2   2   2   0   2   2   0   0   0   2   2   2   2   0   2   2   0   2   2   0   2   2   0   0   0   2   2   0   0   0   2   0   0   2   2   2   2   0   0   0   0   2   2   2   2   2   0   0   2   0   0   2   2   0   2   2   2   2   2   2   2   2   0   0   0   0   0   0   2   0   2   0   2   2   2   2   2   0   0   0   2   2   0   0   2   2   2   0   0   0
 MK-3-5                 0   2   0   2   0   0   0   0   0   0   2   2   0   0   0   2   0   0   2   0   2   0   0   2   2   2   2   0   2   2   2   0   0   2   0   0   0   2   2   2   0   2   2   0   0   2   2   0   0   2   2   2   2   0   0   0   2   2   0   2   0   0   2   0   0   0   2   0   2   2   2   2   0   0   0   2   0   0   2   2   0   0   2   2   2   0   2   2   2   2   0   0   2   0   0   0   2   2   0   2   2   0   2   0   0   2   0   2   0   0   2   2   2   0   2   2   0   0   0   2   2   2   2   0   2   2   0   0   2   0   2   2   0   0   0   2   2   0   0   0   2   0   0   2   2   2   2   0   0   0   0   2   2   2   2   2   0   2   2   0   0   2   2   0   2   2   2   2   2   2   2   2   0   0   0   0   0   0   2   0   2   0   2   2   2   2   2   0   0   0   2   2   0   0   0   2   2   0   0   0
 MK-3-6                 2   2   0   2   0   0   0   0   0   0   2   2   0   0   0   2   0   2   0   0   2   0   0   2   2   2   2   0   2   2   2   0   0   2   0   0   0   2   2   2   0   2   2   0   0   2   2   0   2   2   2   2   2   2   0   0   2   2   0   2   0   2   2   0   0   0   2   0   2   2   2   2   0   0   0   2   0   0   2   2   0   0   0   2   2   0   2   2   2   2   0   0   2   0   0   0   2   2   0   2   0   0   2   0   0   2   0   2   0   0   2   2   2   0   2   2   2   0   0   2   2   2   2   0   2   2   0   0   2   0   2   2   0   0   0   2   2   0   0   0   2   0   2   2   2   2   2   0   0   0   0   2   2   2   2   0   0   2   2   0   0   2   0   0   2   2   2   2   2   2   2   2   2   2   0   0   0   0   2   0   2   0   0   2   2   2   2   0   0   0   2   2   0   0   2   2   2   0   0   0
 MK-3-7                 2   2   0   2   0   0   0   0   0   0   0   2   0   0   2   2   2   2   0   0   2   0   0   2   2   2   2   0   2   2   0   0   0   0   0   0   0   2   2   2   0   0   2   0   0   2   2   0   2   2   2   2   2   2   2   0   2   2   0   2   0   2   2   0   0   0   2   0   2   2   2   2   0   0   0   2   0   0   2   2   0   0   0   2   2   0   0   2   2   2   0   0   2   0   0   0   2   2   2   0   0   0   2   0   0   2   0   2   0   0   2   2   2   0   2   2   2   0   0   2   0   2   0   0   2   2   0   0   2   0   2   2   0   0   0   2   2   0   0   0   2   2   2   2   0   2   2   0   2   0   0   2   2   2   2   0   0   2   2   0   0   2   0   0   2   2   2   2   2   2   2   2   2   2   0   0   0   0   2   0   2   0   0   0   2   2   2   0   0   0   2   2   0   0   2   2   0   0   0   0
 MK-3-8                 2   2   0   2   0   0   0   0   2   0   0   2   0   2   2   2   2   2   0   0   2   0   0   2   2   2   2   0   2   2   0   0   0   0   0   0   2   2   2   2   0   0   2   0   0   2   2   0   2   2   2   2   2   2   2   0   2   2   0   2   2   2   2   0   0   0   2   0   0   2   2   2   0   0   0   2   0   0   2   2   0   0   0   2   2   0   2   2   0   2   0   0   2   0   0   0   2   2   2   0   2   0   2   0   0   2   0   2   0   0   2   2   2   2   2   2   2   0   0   2   0   2   0   0   2   2   0   0   2   0   2   2   0   0   0   2   2   0   0   0   2   2   2   2   0   2   0   0   2   0   0   2   0   2   2   0   2   0   2   2   0   2   0   0   2   0   2   2   2   2   2   0   2   2   0   0   2   2   2   0   2   0   0   0   2   2   2   0   0   0   2   2   0   0   2   2   0   0   0   0
 MK-3-9                 2   2   0   2   0   0   0   0   2   0   0   2   0   2   2   2   2   2   0   0   2   0   0   2   2   2   2   0   2   0   0   0   0   0   2   0   2   2   2   2   0   0   2   0   0   2   2   0   2   2   2   2   2   2   2   0   2   2   0   2   2   2   2   0   0   0   2   0   0   0   2   2   0   0   0   2   0   0   2   2   0   0   0   2   2   0   2   2   0   2   0   2   2   0   0   0   2   2   0   0   2   2   2   0   0   0   0   2   0   0   2   2   2   2   2   2   2   0   0   2   0   2   0   0   2   2   0   0   0   0   2   0   0   0   0   2   2   0   0   0   2   0   2   2   0   2   0   0   2   0   0   2   0   2   2   0   2   0   2   2   0   2   0   0   2   0   2   2   2   2   2   0   0   2   0   0   2   2   0   0   2   0   0   0   0   2   2   2   0   0   2   2   2   0   2   2   0   0   0   0
 MK-3-10                2   2   0   2   0   0   0   0   2   0   0   2   0   2   2   2   2   2   0   2   2   0   0   2   2   2   2   0   0   0   0   0   0   2   2   0   0   2   2   2   0   0   2   0   0   2   2   0   2   2   2   2   2   2   2   2   2   2   0   0   2   2   2   0   0   0   2   0   2   0   0   2   0   0   0   2   0   0   2   2   0   0   0   2   2   0   2   2   0   2   0   2   2   0   0   0   2   0   0   0   2   2   2   0   2   0   0   2   0   2   2   2   2   2   2   2   2   2   0   2   0   2   0   0   2   2   0   0   0   0   0   0   0   0   0   2   2   0   2   0   2   0   0   2   0   2   0   0   2   0   0   2   0   2   2   0   2   0   2   2   0   2   0   0   2   0   2   2   0   2   2   0   0   0   0   0   2   2   0   0   0   0   0   0   0   2   2   2   0   0   2   0   2   0   2   2   0   0   0   2
 MK-3-11                2   2   0   2   0   2   0   0   2   2   0   2   0   2   2   2   2   2   0   2   2   0   2   2   2   2   0   0   0   0   2   0   0   2   2   0   0   2   0   0   0   2   2   0   0   2   0   0   2   2   2   2   0   2   2   2   2   2   0   0   0   2   2   0   0   0   2   0   2   2   0   2   0   0   0   2   0   0   2   2   2   0   0   2   2   0   2   0   0   2   0   2   2   0   0   2   2   0   0   0   2   2   2   0   2   2   0   2   0   2   2   2   2   2   2   2   2   2   2   2   0   2   0   0   2   2   0   0   0   0   0   0   2   0   0   2   2   0   2   0   2   0   0   2   0   2   2   0   2   0   0   2   0   2   2   0   2   0   2   2   0   2   0   0   2   0   2   2   0   2   2   0   0   0   0   0   2   2   0   0   0   0   0   0   0   2   0   2   0   0   2   0   2   0   2   2   0   0   0   2
 MK-3-12                2   2   0   2   0   2   0   0   2   2   0   2   0   2   2   2   2   2   2   2   2   0   2   2   2   2   2   0   0   0   2   0   0   2   2   0   0   2   0   0   0   2   2   0   2   2   0   0   2   2   2   2   0   2   2   2   2   2   0   0   0   2   2   2   0   0   0   0   0   2   0   2   0   0   0   2   0   2   2   2   2   0   2   0   2   0   2   0   0   2   0   2   2   0   0   2   0   0   0   0   2   2   2   0   2   2   0   2   0   0   0   2   2   0   2   2   2   2   2   2   0   2   0   0   2   2   0   0   0   0   0   0   2   0   0   0   2   0   2   0   2   0   0   2   0   2   2   0   2   0   0   2   0   2   2   0   2   0   2   2   0   2   0   0   2   0   2   2   0   2   2   2   0   0   0   0   2   2   0   0   0   2   0   0   0   2   0   2   0   0   2   0   0   0   2   2   0   0   2   2
 MK-3-13                2   0   0   2   0   2   2   0   2   2   0   2   0   2   2   2   2   2   2   2   0   0   2   2   0   2   0   0   0   0   2   0   0   2   2   0   0   2   0   0   0   2   2   0   2   2   0   0   2   2   2   2   0   2   2   2   2   2   0   0   0   2   2   2   2   0   0   0   0   2   0   2   0   0   0   2   0   2   2   2   2   0   2   0   2   0   2   2   0   2   0   2   2   0   0   2   2   2   0   0   2   2   2   0   2   2   0   2   0   0   0   2   0   0   2   0   2   2   2   2   0   2   0   0   2   2   0   0   0   0   0   0   2   0   0   0   2   0   2   0   2   0   2   2   0   2   2   0   2   0   2   2   0   2   2   0   2   0   0   2   0   2   0   0   2   0   2   2   0   2   2   2   0   0   0   0   2   0   0   0   0   2   0   0   0   2   0   2   0   0   2   0   0   0   2   2   0   0   2   0
 MK-3-14                0   0   0   2   0   2   2   0   2   2   0   2   0   2   2   2   2   0   2   2   0   0   2   2   0   2   0   0   0   0   2   0   0   2   2   2   0   0   0   2   0   2   2   0   2   2   0   0   2   2   2   2   0   2   2   2   2   2   0   0   0   2   2   2   2   0   0   0   0   2   0   0   0   0   0   2   2   2   2   2   2   0   2   0   2   0   2   2   0   2   0   2   2   0   0   2   2   2   0   0   2   2   0   0   2   2   0   2   2   0   0   2   0   0   2   0   0   2   2   2   0   2   0   2   2   0   0   0   0   0   0   0   2   0   0   2   2   0   2   0   0   0   2   2   0   2   2   0   2   0   2   2   0   2   2   0   2   2   0   2   0   2   0   0   2   0   0   2   0   2   2   2   0   0   0   0   2   0   0   2   0   0   0   0   0   2   0   2   0   0   2   0   0   0   2   2   0   0   2   0
 MK-3-15                0   2   0   2   0   2   2   0   2   2   0   2   0   2   2   2   2   0   2   2   0   0   2   2   0   2   0   2   2   0   2   0   0   2   2   2   2   2   0   2   0   2   2   0   2   2   2   0   2   2   2   2   0   2   2   0   2   2   0   0   0   2   2   2   2   2   2   0   0   0   0   0   0   0   0   2   2   2   2   2   2   0   0   0   2   0   2   2   0   2   0   2   0   0   2   0   2   2   0   0   2   0   0   0   2   2   0   2   2   2   0   2   0   0   2   2   0   2   2   2   0   2   0   2   2   0   0   0   0   0   0   0   2   0   0   2   2   2   2   0   0   0   2   2   0   2   2   2   2   0   2   2   0   2   2   0   2   2   0   2   0   2   0   0   2   0   0   2   0   2   2   2   0   2   0   0   2   0   0   2   0   0   2   0   0   2   0   2   0   0   2   0   0   0   0   0   0   0   2   0
 MK-3-16                0   2   0   2   0   2   2   0   2   2   0   2   0   2   0   2   2   0   2   2   0   0   2   2   0   0   0   2   2   2   2   2   0   2   2   2   2   2   0   2   0   0   2   0   2   2   2   0   2   2   2   2   0   2   2   0   2   2   0   2   0   2   2   2   2   2   2   0   0   0   0   0   0   0   0   2   2   0   0   0   2   0   0   0   2   0   0   2   0   2   0   2   0   2   2   0   2   2   0   0   2   0   0   0   2   2   0   2   2   2   0   2   0   0   2   2   0   2   2   2   0   2   0   2   2   0   0   0   0   0   0   0   2   0   0   2   2   2   2   0   0   0   2   2   0   2   2   2   2   0   2   0   0   2   2   0   2   2   0   2   0   2   0   0   2   0   0   2   0   2   2   2   0   2   0   2   2   0   0   2   0   0   2   0   0   2   0   2   0   0   2   2   0   0   0   0   2   0   2   0
 MK-4-1                 2   0   0   0   0   0   2   0   2   0   2   2   2   2   0   0   2   0   0   0   0   0   2   2   2   2   0   0   0   2   0   2   0   0   2   2   0   2   2   0   0   0   0   2   0   0   2   2   0   0   2   2   2   0   0   0   0   2   0   2   0   0   2   2   2   2   2   2   2   0   0   2   2   0   0   2   2   2   2   2   0   0   2   0   0   0   0   0   0   2   0   0   2   0   0   0   0   2   2   0   2   0   0   2   0   0   0   2   2   0   0   0   0   2   2   0   0   2   0   0   2   0   0   2   0   2   2   0   0   2   0   0   2   2   2   2   0   0   0   2   2   2   0   0   2   0   2   2   0   0   2   0   2   0   0   0   2   2   2   0   0   2   2   0   0   2   2   0   2   0   0   2   0   0   0   2   2   2   0   2   0   0   2   2   2   0   0   0   2   2   2   0   0   2   2   0   0   2   0   2
 MK-4-2                 2   2   0   0   0   0   2   0   2   0   2   0   2   2   0   0   2   2   0   0   2   0   2   2   2   2   0   0   0   2   0   0   0   0   2   2   0   2   2   0   0   0   0   2   0   0   2   2   0   0   2   2   2   0   0   0   0   2   0   2   0   0   2   2   0   2   2   2   2   0   0   2   0   2   0   2   2   2   2   2   0   0   2   0   0   0   0   0   0   0   0   0   2   2   0   0   0   2   2   0   2   2   0   2   0   0   0   2   2   0   0   2   0   2   2   0   0   2   2   0   2   0   0   2   0   2   2   0   2   2   0   0   2   2   0   2   0   0   0   2   2   2   0   0   2   0   2   2   0   0   0   0   2   0   0   0   2   2   2   0   0   2   2   0   0   0   2   0   2   0   0   2   0   0   0   2   2   2   0   2   2   2   2   2   0   0   0   0   0   2   2   2   0   2   2   0   0   2   0   2
 MK-4-3                 2   2   0   0   0   0   2   0   2   0   0   0   2   2   0   0   2   2   0   0   2   2   2   2   2   2   0   0   0   2   0   0   0   0   2   2   0   2   2   0   2   0   0   2   0   0   2   2   0   0   2   2   2   0   0   0   0   2   0   2   0   0   2   2   0   2   2   2   2   0   0   2   0   2   0   2   2   2   2   2   2   0   2   0   0   0   0   0   0   0   0   0   2   2   0   0   0   2   2   0   2   2   0   2   0   0   0   2   2   0   0   2   0   2   2   0   0   2   2   0   2   0   0   2   0   2   2   0   2   2   0   0   2   2   0   2   0   2   0   2   2   2   0   0   2   0   2   0   0   0   0   0   2   0   0   0   2   2   2   0   0   2   2   2   0   0   2   0   2   2   0   2   0   0   0   2   2   2   0   2   2   2   2   0   0   0   0   0   0   2   2   2   0   2   2   0   0   2   0   2
 MK-4-4                 2   2   0   0   0   2   2   0   2   0   0   0   2   2   0   0   2   2   0   0   2   2   2   2   2   2   0   0   0   2   0   0   0   0   2   2   0   0   0   0   0   0   0   2   0   0   2   2   0   0   2   0   0   0   0   0   0   2   0   0   0   0   2   2   0   2   2   2   2   0   0   2   0   2   0   0   2   2   2   2   2   0   2   0   0   0   0   0   0   0   0   0   2   2   0   2   0   2   2   0   2   2   0   2   0   0   0   2   0   0   0   2   0   2   2   0   0   2   2   0   2   0   0   2   0   2   2   0   2   2   0   0   2   2   0   0   0   2   0   2   2   2   0   0   2   0   2   0   0   0   0   0   2   0   0   0   2   0   2   0   0   2   2   2   0   0   2   0   2   2   0   2   2   0   0   2   0   2   0   2   2   2   2   0   0   0   0   0   0   2   2   2   0   0   2   0   0   0   0   0
 MK-4-5                 2   2   0   2   0   2   0   0   2   0   0   0   2   2   2   0   2   2   0   0   2   2   2   2   2   2   0   0   0   2   0   0   0   0   2   0   0   0   0   0   0   0   0   2   0   0   2   2   0   0   2   0   0   0   0   0   0   2   0   0   0   0   2   2   0   2   2   0   2   0   0   2   0   2   0   0   2   2   2   2   2   0   2   0   0   0   0   0   0   0   0   0   2   2   0   2   0   2   0   0   2   2   0   2   0   0   2   2   0   0   0   2   0   2   2   0   0   2   2   0   2   0   0   0   0   2   0   0   2   2   0   0   0   2   0   0   0   2   2   2   2   2   2   0   2   0   2   0   2   0   0   0   2   0   0   2   2   0   0   0   0   2   2   2   0   0   2   0   2   2   0   2   2   0   0   2   0   2   0   2   2   2   2   0   0   0   0   0   0   2   2   2   0   0   0   0   0   0   2   0
 MK-4-6                 2   2   0   2   0   2   0   0   2   0   2   0   2   2   2   0   2   2   0   0   2   2   2   2   2   2   0   0   0   2   2   0   0   0   2   2   0   0   0   0   0   0   0   2   0   0   2   2   0   0   2   0   0   0   0   0   2   2   0   2   0   0   2   2   0   2   2   0   2   0   0   2   0   2   0   0   2   2   2   2   2   0   2   0   0   0   0   0   0   0   0   0   2   2   0   0   0   2   0   0   2   0   0   2   0   0   2   2   0   0   0   2   0   2   2   0   0   2   0   2   0   0   0   2   0   2   0   0   2   2   0   2   0   2   0   0   0   2   2   2   2   2   2   0   2   0   2   0   2   0   0   0   2   0   0   2   2   0   0   0   0   2   2   0   0   0   2   0   2   2   0   2   2   0   0   2   2   2   0   2   2   2   0   0   0   0   0   0   0   2   2   2   0   2   2   0   0   2   2   2
 MK-4-7                 2   2   0   2   2   2   0   0   2   0   2   0   2   2   2   2   0   2   0   2   2   2   2   2   2   2   0   2   0   2   2   0   0   0   2   2   0   0   0   0   0   0   0   2   0   0   2   2   0   2   2   0   0   0   0   0   2   2   0   2   0   0   2   2   0   2   2   0   2   0   0   2   0   2   0   0   2   2   2   0   2   0   2   0   0   0   0   0   0   0   0   0   2   2   0   0   0   2   0   0   2   0   0   0   0   0   2   2   2   2   0   2   0   2   2   0   0   2   0   2   0   0   0   2   0   0   0   0   2   2   0   2   0   2   0   0   0   2   2   2   2   2   2   0   2   0   2   0   0   0   0   0   2   0   0   2   2   0   0   0   0   2   2   0   0   0   2   0   2   2   0   2   2   0   0   2   2   2   0   2   2   2   0   0   0   0   0   0   0   2   2   2   0   2   2   0   0   2   2   2
 MK-4-8                 2   2   0   2   0   2   0   0   2   0   2   0   2   2   2   2   0   2   2   2   2   2   2   2   2   2   0   2   2   2   2   0   0   0   2   2   0   0   0   0   0   0   2   2   0   0   2   2   0   2   2   0   0   0   2   0   2   2   0   2   0   2   2   2   0   0   2   0   2   0   0   0   2   2   0   0   2   2   2   0   2   0   2   0   0   0   0   0   0   0   0   0   2   2   0   0   0   2   0   0   2   0   0   0   0   0   2   2   0   2   0   2   0   2   2   2   0   2   0   2   0   0   0   2   0   0   2   0   2   0   0   0   0   2   0   0   0   2   2   2   2   2   2   0   0   0   2   0   0   0   2   2   2   0   0   2   2   0   0   0   0   2   2   0   0   0   2   0   2   2   0   2   2   0   0   2   2   2   0   0   2   2   0   0   0   0   0   0   0   2   2   2   2   2   2   0   0   2   2   2
 MK-4-9                 2   2   0   0   0   2   0   0   2   0   2   0   2   2   2   2   0   2   2   2   2   2   2   2   2   2   2   2   0   2   2   2   2   2   2   2   0   0   0   0   0   0   2   2   0   0   2   2   0   2   2   0   0   0   2   0   2   2   0   2   0   2   0   2   0   0   2   0   0   2   0   0   2   2   0   0   2   2   2   0   0   0   2   0   0   0   2   2   2   0   0   0   2   2   0   0   0   2   2   2   2   0   0   0   0   0   2   2   2   2   0   0   0   0   2   2   0   2   0   2   0   0   2   2   0   0   2   0   2   2   0   0   0   2   0   0   0   2   2   2   2   2   2   0   2   0   2   2   0   0   2   0   2   0   0   2   2   0   0   0   0   2   2   0   0   0   2   0   0   2   0   0   0   0   2   2   2   0   0   2   0   2   0   0   0   0   0   0   0   2   2   2   2   0   2   0   0   2   2   2
 MK-4-10                2   0   0   0   0   2   0   0   2   0   2   0   2   2   2   2   0   2   2   2   2   2   2   2   2   2   2   0   0   2   2   2   2   0   2   2   0   0   0   0   0   2   2   2   0   0   2   2   0   2   2   0   0   0   2   2   2   2   0   2   2   2   2   2   0   0   2   0   2   2   0   0   2   2   0   0   0   2   2   0   0   0   2   0   2   0   2   0   2   0   2   0   2   2   0   0   0   2   2   2   2   0   0   0   0   0   2   0   2   2   0   2   0   0   2   0   0   2   0   0   0   0   2   2   0   0   2   0   2   2   0   0   0   2   0   0   0   2   2   2   2   2   2   0   2   0   2   2   2   2   2   0   2   2   2   2   2   2   0   0   0   2   2   0   0   0   2   0   0   2   0   0   0   0   2   2   2   0   0   2   0   2   0   0   0   0   0   0   0   0   2   2   2   0   2   2   0   2   2   2
 MK-4-11                2   0   2   0   0   2   2   0   2   0   2   0   2   2   2   2   0   0   2   2   2   2   2   2   2   2   2   0   0   0   2   2   0   0   2   2   0   2   2   0   0   2   2   2   0   0   2   2   0   2   2   0   0   0   2   0   2   2   0   0   2   0   2   2   0   0   2   0   2   2   0   0   2   2   0   0   0   2   2   0   0   2   2   0   2   0   0   2   2   0   2   0   2   2   0   0   2   2   2   2   2   0   0   0   0   0   2   0   2   2   0   2   0   0   2   0   0   2   0   2   0   0   2   2   0   0   2   0   0   2   0   0   0   2   0   0   0   2   2   2   2   2   0   0   2   0   2   2   2   2   2   0   2   2   2   2   2   2   0   0   0   2   2   0   2   0   2   0   0   2   0   0   0   0   0   2   0   2   0   2   0   0   0   0   0   0   0   0   0   0   2   2   2   0   2   2   0   2   2   2
 MK-4-12                0   0   2   0   0   2   2   2   2   0   2   0   2   0   2   2   0   0   2   2   2   2   2   2   2   2   2   0   0   0   2   2   0   0   2   2   0   2   2   0   0   2   2   2   0   0   2   2   0   0   2   0   0   0   2   0   0   2   0   0   2   0   2   2   0   0   2   0   2   2   0   0   2   2   0   0   0   2   2   0   0   2   2   0   2   0   0   2   2   0   2   0   2   2   0   0   2   2   2   2   2   0   0   0   0   0   2   0   2   2   2   2   0   0   2   0   0   2   0   2   0   0   0   2   0   0   2   0   0   2   0   0   0   2   0   0   0   2   2   2   2   2   0   0   2   0   2   0   2   2   2   0   2   2   2   2   2   2   0   0   0   2   2   0   2   2   2   0   0   2   0   0   0   0   0   2   0   2   0   2   0   2   0   0   0   0   0   0   0   0   2   2   0   0   2   2   0   2   0   2
 MK-4-13                0   0   2   0   0   2   0   2   2   0   2   0   2   0   2   2   0   0   2   2   0   2   2   2   2   0   2   0   0   0   2   2   0   0   0   2   0   2   2   0   0   2   2   2   0   0   2   2   0   0   2   0   0   0   2   0   0   2   0   0   2   0   2   2   0   0   2   0   0   2   0   2   2   2   0   0   0   2   2   0   0   2   0   0   2   0   0   0   2   0   2   0   2   2   0   0   2   2   2   2   2   2   0   0   0   2   2   0   2   2   2   2   0   0   2   0   0   2   0   2   0   0   0   2   2   0   0   0   0   2   0   0   0   2   0   0   0   2   0   2   2   2   0   0   2   0   2   2   2   2   2   0   2   2   2   2   2   2   0   0   0   2   2   0   2   2   2   2   0   2   0   0   0   0   2   2   0   2   0   2   0   2   0   0   0   0   0   0   0   0   0   2   0   0   2   2   0   2   0   2
 MK-4-14                2   0   0   0   0   2   0   2   2   0   2   0   2   0   2   0   0   0   2   2   0   0   2   2   2   0   2   0   0   0   2   2   0   0   0   2   0   2   2   0   0   2   2   2   0   0   2   2   0   0   2   0   0   0   2   0   0   2   0   0   2   0   2   2   0   0   2   0   0   0   0   0   2   2   0   0   0   2   2   0   0   2   0   0   2   0   2   2   2   0   2   0   2   2   0   0   2   2   2   2   2   2   0   0   0   2   2   0   2   2   2   2   0   2   2   0   0   2   0   2   0   2   0   2   2   2   0   2   0   2   0   0   0   2   0   0   0   2   0   2   2   0   0   0   0   0   2   2   2   2   2   0   0   2   2   0   2   2   2   2   0   2   2   0   2   2   2   0   0   0   0   0   0   0   2   2   0   2   0   2   0   2   0   0   0   0   0   0   0   0   0   2   0   0   0   2   0   2   0   2
 MK-4-15                2   0   0   0   0   2   0   2   2   2   2   0   2   0   2   2   0   0   2   2   0   0   2   0   2   0   2   0   0   0   2   2   0   0   0   2   0   2   2   0   0   2   2   2   0   0   2   0   0   0   2   0   0   0   2   0   0   2   0   0   2   0   2   2   0   0   2   0   0   0   0   0   2   2   0   0   0   2   2   0   0   2   0   0   2   0   2   2   2   0   2   0   2   2   0   0   2   2   2   2   2   2   0   0   0   2   2   0   2   2   2   2   0   0   2   0   2   0   0   2   0   2   0   2   2   2   0   2   0   0   0   0   0   2   0   0   0   2   0   0   2   0   0   0   2   0   2   2   2   2   0   2   0   2   2   0   2   2   2   2   0   2   2   0   2   2   2   0   0   0   0   0   0   0   2   0   0   2   0   2   0   2   2   0   0   0   0   0   0   0   0   2   0   0   0   2   0   2   0   2
 MK-4-16                2   0   0   0   0   2   0   2   0   2   2   0   2   0   2   2   0   0   2   2   0   0   2   0   2   0   2   0   0   0   2   2   0   2   0   2   0   2   2   0   0   2   2   2   0   2   2   0   0   0   2   0   0   0   0   0   0   2   0   0   2   0   2   2   0   0   2   0   0   0   2   0   2   2   0   0   0   2   2   0   0   2   0   0   2   0   2   2   0   0   2   0   2   0   0   0   2   2   2   2   2   2   0   0   0   2   2   0   2   2   2   2   0   0   0   0   2   0   0   2   0   2   0   2   2   0   0   2   2   0   0   0   0   2   0   0   0   2   0   0   2   0   0   0   2   0   2   2   2   2   0   2   0   2   2   0   2   2   2   2   0   2   2   2   2   2   2   2   0   2   0   0   0   0   2   0   0   2   0   2   0   2   2   0   0   0   0   0   0   0   0   2   0   0   0   2   2   2   0   2
 MK-5-1                 0   2   2   0   2   2   2   2   2   0   2   2   0   0   2   2   2   0   2   0   0   2   0   0   0   2   2   2   2   0   0   0   2   0   2   0   2   2   0   0   2   0   2   0   2   0   0   2   2   2   2   0   2   0   2   2   0   0   2   2   0   2   2   0   0   2   2   0   0   2   2   0   2   0   2   0   0   2   2   0   2   0   0   2   0   2   0   2   2   2   2   2   0   2   2   0   0   2   2   2   0   2   2   2   2   2   0   0   2   0   0   0   2   0   0   0   0   2   0   0   0   0   2   2   2   2   0   0   0   2   2   2   2   0   0   0   0   2   2   2   0   0   2   2   2   2   0   2   0   0   2   0   2   2   0   0   2   0   2   0   0   2   0   2   2   2   0   2   0   0   2   2   0   2   0   2   0   2   0   0   2   0   0   2   0   2   2   2   2   2   0   2   0   2   0   0   0   2   0   0
 MK-5-2                 0   2   2   0   2   2   2   2   2   0   2   2   0   0   2   0   2   0   2   0   0   2   0   0   0   2   2   2   2   0   0   0   2   0   2   0   2   2   0   0   0   0   2   0   2   0   0   2   2   2   2   0   0   0   2   0   0   0   2   2   0   2   2   0   0   2   2   0   0   0   2   0   2   0   2   0   0   2   2   0   2   2   0   2   0   0   2   2   2   2   2   2   0   2   2   0   0   2   2   0   0   2   2   0   2   0   0   0   2   0   0   0   2   0   0   2   0   2   0   0   0   0   2   0   2   2   0   0   0   2   2   2   2   0   0   0   0   2   2   2   0   0   2   0   2   2   0   2   0   0   2   0   2   2   0   0   2   0   2   0   0   2   0   2   2   2   0   2   0   0   0   2   0   2   2   2   0   2   0   0   2   0   0   2   0   2   2   2   2   2   0   2   0   2   0   0   0   2   0   0
 MK-5-3                 2   2   2   0   2   2   2   2   2   0   2   2   0   0   2   0   2   2   2   0   0   0   0   0   0   2   2   2   2   0   0   0   2   0   0   0   2   2   0   0   0   0   2   0   2   2   0   2   2   2   0   0   0   2   2   0   0   0   2   2   0   2   2   2   0   2   0   0   0   0   2   0   2   0   2   0   0   2   2   0   2   0   0   2   0   0   2   2   2   0   2   2   2   2   2   0   2   2   0   0   0   2   2   0   2   0   0   0   2   0   0   0   0   0   2   2   0   2   0   0   0   0   2   0   2   2   0   2   0   2   2   2   2   0   0   0   0   0   2   2   0   0   2   0   2   2   0   2   2   2   2   0   2   2   0   0   0   0   2   0   0   2   0   2   2   2   0   2   0   0   0   2   0   2   0   0   0   2   0   0   0   2   0   2   0   2   2   2   0   2   0   2   0   2   0   0   0   2   0   0
 MK-5-4                 2   2   0   0   2   2   2   2   2   2   2   0   0   0   2   0   2   0   2   0   0   0   0   0   0   2   2   0   2   0   0   0   2   2   0   0   2   0   0   0   0   0   2   0   2   2   0   2   2   2   2   0   0   0   2   0   0   0   2   2   2   2   2   2   0   0   0   2   0   0   2   0   2   0   0   0   0   0   2   0   2   0   0   2   0   0   2   2   2   0   2   2   2   2   2   0   2   2   0   0   0   2   2   0   2   0   0   0   2   0   0   0   0   0   2   2   0   2   0   0   0   0   2   0   2   2   0   2   0   2   2   2   2   0   0   0   0   2   0   2   0   0   2   0   2   2   0   2   2   0   2   0   2   2   0   0   2   0   2   0   0   2   0   0   2   2   0   2   0   0   0   0   0   2   0   0   0   0   0   0   2   2   0   2   0   2   2   2   0   2   0   2   0   2   0   2   0   0   0   0
 MK-5-5                 2   2   0   2   2   2   2   2   2   2   2   0   0   0   2   0   2   0   2   0   0   0   0   0   0   2   2   0   2   0   0   0   2   2   0   0   2   0   0   0   0   2   2   0   2   2   0   0   2   2   2   0   0   0   0   0   0   0   2   2   2   2   2   2   0   0   0   2   0   0   2   0   2   0   0   2   0   0   0   0   0   0   2   0   0   0   2   2   2   0   2   2   2   2   2   0   2   2   0   0   0   0   2   0   2   0   0   0   2   0   0   0   0   2   2   2   0   2   0   0   0   0   2   0   2   2   0   2   0   2   2   2   2   0   0   0   0   2   0   2   0   0   2   0   2   2   0   2   2   0   0   0   2   2   0   0   2   0   2   0   0   2   0   0   0   2   0   0   0   0   0   0   0   2   0   0   0   0   2   0   2   2   0   2   0   2   2   2   0   0   0   2   0   2   0   0   0   0   0   0
 MK-5-6                 2   2   0   2   2   2   2   2   2   2   2   0   0   2   2   0   2   0   2   0   0   2   2   0   0   2   2   0   2   0   0   0   0   2   0   0   2   0   0   0   0   2   2   0   2   2   0   0   0   2   2   0   2   0   0   0   0   0   2   2   2   2   2   2   0   0   0   2   0   0   2   0   0   0   0   2   0   0   2   0   2   0   2   0   0   0   2   2   2   0   2   2   2   2   2   0   2   2   2   0   0   0   2   0   0   0   0   2   2   0   0   0   0   2   2   2   0   2   0   0   0   0   2   0   0   2   0   2   0   0   2   2   2   0   0   0   0   2   0   2   0   0   2   0   2   2   0   2   2   0   0   0   2   2   0   0   2   0   2   0   0   2   0   0   0   2   0   0   0   0   0   0   0   2   0   0   0   0   2   0   2   2   0   2   0   2   2   2   0   0   0   2   0   2   0   0   0   0   2   0
 MK-5-7                 2   2   0   2   0   2   2   2   2   2   2   0   2   2   2   0   2   0   2   0   0   2   2   0   0   2   2   0   0   0   0   2   0   2   0   2   2   0   0   0   0   2   2   2   2   0   0   0   0   2   2   2   2   0   0   0   0   0   2   2   2   2   0   2   2   0   0   2   0   0   2   0   0   0   0   2   0   2   2   0   2   0   2   0   0   0   2   2   2   0   2   2   2   2   2   0   2   2   2   0   0   0   2   2   0   2   0   0   2   0   0   0   0   2   2   2   0   2   0   2   0   0   0   0   0   2   0   2   0   0   2   2   2   2   0   0   0   2   0   2   0   2   2   2   2   2   0   0   2   0   0   0   2   2   0   0   2   2   0   0   0   2   0   0   0   2   0   0   0   0   0   0   0   2   0   0   0   0   2   0   2   2   0   2   2   2   2   2   0   0   0   2   0   2   0   0   2   0   2   0
 MK-5-8                 2   2   0   2   0   2   2   0   2   2   2   0   2   2   0   0   2   0   2   0   0   0   2   0   0   2   2   0   0   0   0   2   2   2   0   0   2   0   0   0   0   2   0   2   2   0   0   0   0   2   2   2   2   2   0   0   0   0   2   2   2   2   0   2   0   0   0   2   0   0   2   0   0   0   0   2   0   2   2   0   0   0   2   0   0   0   0   2   2   0   2   2   2   2   2   0   2   2   2   0   0   0   2   2   0   2   2   0   2   0   0   0   0   2   2   2   0   2   0   2   0   0   0   0   0   2   2   2   0   0   2   2   2   2   0   0   0   2   2   2   0   2   2   2   2   2   0   0   0   0   2   0   2   2   0   0   2   2   0   0   0   2   0   0   0   2   0   0   0   0   0   0   0   2   0   0   0   0   2   0   2   0   0   2   0   2   2   2   0   0   0   2   0   2   0   0   2   0   2   0
 MK-5-9                 2   2   0   0   0   2   2   0   2   2   2   0   2   2   2   0   2   0   2   2   0   0   2   2   0   2   2   0   0   0   0   2   2   2   0   0   2   0   0   0   0   2   0   2   2   0   0   0   0   2   2   2   2   2   0   0   0   0   2   2   2   2   0   0   0   0   0   2   2   0   0   0   0   0   2   2   0   2   2   0   0   0   2   0   0   0   0   2   2   0   2   2   2   2   2   0   2   2   2   2   0   0   2   2   0   2   2   0   2   2   0   2   0   0   2   2   0   2   0   2   0   0   0   0   0   2   2   2   0   2   2   2   2   2   0   0   0   2   2   2   0   2   2   2   2   2   0   0   0   0   2   2   2   0   0   0   2   0   0   0   0   2   0   0   0   2   0   0   0   0   0   0   0   2   0   0   0   0   2   2   2   0   0   0   0   0   2   2   2   0   0   2   0   2   0   0   0   2   0   0
 MK-5-10                2   2   0   0   0   2   2   0   0   2   2   0   2   2   2   0   2   0   0   0   0   0   2   2   0   2   2   0   0   0   0   2   2   2   2   0   2   0   0   0   0   2   0   2   2   0   0   0   0   2   2   2   2   2   0   0   0   0   2   2   0   2   0   0   0   0   0   2   2   0   0   0   0   0   2   2   0   2   2   0   0   0   2   2   0   0   2   0   2   0   2   2   2   2   2   0   2   0   2   2   0   0   2   2   0   2   2   0   0   2   0   2   0   0   2   2   0   2   0   2   0   0   0   0   0   2   2   2   0   0   2   2   2   2   0   0   0   2   2   2   0   0   2   2   2   2   0   0   0   0   2   2   2   0   0   0   0   0   2   0   0   2   0   0   0   2   0   0   0   0   0   0   0   2   0   0   0   2   2   2   2   0   0   0   0   0   2   2   2   2   0   2   0   0   0   0   0   2   0   0
 MK-5-11                2   2   0   0   0   2   2   2   0   2   2   0   2   2   0   0   2   0   0   0   0   0   2   2   0   0   2   0   2   2   0   2   2   2   2   0   2   0   0   0   0   0   0   0   2   0   0   0   0   2   2   2   2   2   0   0   0   0   2   2   0   0   0   0   0   0   0   2   0   0   0   0   0   0   2   2   0   2   2   2   0   2   2   2   0   2   2   0   2   0   2   2   2   2   0   0   2   0   2   2   0   0   2   0   0   2   2   2   0   2   0   2   0   0   2   2   0   2   0   2   0   0   0   0   0   2   2   2   0   0   2   2   2   2   0   0   0   2   2   2   0   0   2   2   2   2   0   0   0   0   2   2   2   0   0   0   0   0   2   0   0   2   0   0   0   2   0   0   0   0   0   0   0   2   0   0   0   2   2   2   2   0   2   0   0   0   2   2   2   2   0   2   0   0   2   0   0   2   0   0
 MK-5-12                0   2   2   0   0   2   2   2   0   2   2   0   2   2   0   0   2   2   0   0   0   0   2   2   0   0   0   0   2   2   0   2   2   2   2   0   2   2   0   0   0   0   0   0   0   0   0   0   0   2   2   2   2   2   0   0   0   0   2   2   0   0   0   0   0   0   0   2   0   0   0   0   0   0   2   2   0   2   2   2   0   2   0   2   0   2   2   0   2   0   2   0   2   2   0   0   0   0   2   2   0   0   2   0   0   2   2   2   0   2   0   2   0   0   2   2   0   2   0   2   0   0   0   0   0   2   2   2   0   0   2   2   2   2   2   0   0   2   2   2   0   0   2   2   2   2   0   0   0   0   2   2   2   0   0   0   0   0   2   0   0   2   0   0   0   2   0   0   0   0   0   0   0   2   0   0   0   2   2   2   2   0   2   0   0   0   2   2   2   2   0   2   0   0   2   0   0   2   0   0
 MK-5-13                0   2   2   0   0   2   2   2   0   2   2   2   2   2   0   0   2   2   0   2   0   0   2   0   2   0   0   2   2   2   0   0   2   2   2   0   2   0   0   0   0   0   0   0   0   0   0   0   0   2   0   2   2   2   2   0   0   0   2   2   2   0   0   0   0   0   2   2   0   0   0   0   0   0   2   2   0   0   2   2   2   2   0   2   0   2   2   0   2   0   2   0   2   2   0   2   0   2   2   2   2   0   0   0   2   2   2   2   0   2   0   2   0   0   2   2   0   0   2   2   0   0   0   0   2   2   2   2   0   0   2   2   2   2   2   0   0   2   2   2   0   0   2   2   2   2   2   0   0   0   2   2   2   0   0   0   0   0   2   2   0   2   2   0   0   2   0   0   0   0   0   0   0   2   0   0   0   2   2   2   2   0   0   0   0   0   2   2   2   2   0   2   0   0   2   0   0   2   0   0
 MK-5-14                0   2   2   0   2   2   2   2   0   2   2   2   2   2   0   0   2   2   0   2   0   2   2   0   2   0   0   2   0   0   0   0   2   2   2   0   2   0   0   0   0   0   0   0   0   0   0   0   0   2   0   2   2   2   2   0   0   0   0   2   2   0   0   0   0   0   0   0   0   0   0   0   2   0   2   0   0   0   2   2   2   2   0   2   0   2   2   0   2   0   2   0   2   2   0   2   0   2   2   2   2   0   0   0   2   2   2   2   0   2   0   2   2   0   2   0   0   0   2   2   0   2   0   0   2   2   2   2   0   0   0   2   2   2   2   0   2   2   2   2   0   0   2   2   2   2   2   0   0   0   2   2   2   0   0   0   0   0   2   2   0   2   2   0   0   0   0   0   0   0   0   0   0   2   0   0   0   2   2   2   2   0   0   2   0   0   2   2   2   2   0   2   0   0   2   0   0   0   0   0
 MK-5-15                0   2   2   0   2   2   2   2   0   2   2   2   0   2   2   2   2   2   0   2   2   2   2   0   2   0   0   2   0   0   0   0   2   2   0   0   0   0   0   0   0   0   0   0   0   0   0   0   0   2   0   2   2   2   2   0   0   0   2   0   2   0   0   0   0   0   0   0   0   0   0   0   2   2   2   0   0   2   2   2   2   2   0   2   0   2   0   0   2   2   2   0   2   2   0   2   0   2   2   2   2   0   0   0   2   2   2   2   0   2   0   2   2   0   2   0   0   0   2   2   0   2   0   0   0   2   2   2   2   0   0   2   2   2   2   0   2   2   2   2   0   0   2   2   2   2   2   0   0   0   2   2   2   0   0   0   0   0   0   2   0   2   0   0   0   0   0   0   0   0   0   0   0   2   0   0   0   2   2   2   2   0   0   2   0   0   2   2   2   2   0   2   0   0   2   0   0   0   0   0
 MK-5-16                0   2   2   0   2   2   0   2   0   2   2   2   0   2   2   2   2   2   0   2   2   2   2   0   2   0   0   2   0   0   2   0   2   2   0   0   0   0   2   0   2   0   0   2   0   0   0   0   0   2   0   2   2   2   2   0   2   0   2   0   2   0   0   0   2   0   0   0   0   0   0   0   2   2   2   0   0   2   2   2   2   2   0   2   0   2   0   0   2   2   2   0   2   2   0   0   0   0   2   2   2   0   0   0   2   2   2   2   0   2   0   2   2   0   2   0   0   0   2   2   0   2   0   0   0   2   2   2   2   0   0   2   0   2   2   0   2   0   2   2   0   0   2   2   2   2   2   0   0   0   2   2   2   0   0   0   0   0   0   2   0   2   0   0   0   0   2   0   0   0   0   0   0   0   0   0   0   2   2   2   2   0   0   2   0   0   0   2   2   0   0   2   0   0   2   0   0   0   0   0
 MK-6-1                 0   0   0   0   2   0   2   2   2   2   2   2   2   0   0   0   2   0   2   2   2   2   0   0   2   0   0   0   0   0   0   2   0   0   0   2   2   0   2   2   2   0   2   0   0   2   0   2   2   2   0   2   2   2   2   2   2   0   0   2   0   2   0   2   2   0   0   0   2   0   2   0   2   2   2   2   0   2   0   0   2   0   2   0   2   0   0   2   0   0   0   2   0   2   0   0   0   0   2   2   0   2   2   0   0   0   2   2   0   0   2   0   0   2   2   0   2   2   0   2   0   0   0   2   2   0   0   2   2   2   0   2   0   0   2   2   0   2   0   2   2   2   2   2   2   2   0   0   2   0   0   2   0   0   2   0   0   0   0   0   0   0   2   0   2   0   0   2   0   2   2   2   0   0   2   2   2   0   2   0   2   2   2   2   2   0   2   2   2   0   2   2   2   2   2   2   0   2   0   0
 MK-6-2                 0   0   0   0   2   0   2   2   2   0   2   2   2   0   0   0   2   0   2   2   2   2   0   0   2   2   0   0   0   2   0   2   0   2   0   0   2   0   2   2   0   0   2   2   0   2   0   2   2   2   0   2   0   2   2   2   0   0   0   2   2   2   0   2   2   0   0   0   2   0   2   0   2   2   0   2   0   2   0   0   2   0   2   0   2   0   2   2   2   0   0   2   0   2   0   0   0   0   2   2   0   2   2   0   0   0   2   2   0   0   0   0   0   2   0   0   2   2   0   2   0   2   0   0   2   0   0   2   0   2   0   2   0   0   2   2   0   2   0   2   2   2   2   2   2   2   2   0   2   0   0   2   0   0   2   0   0   0   2   0   0   0   0   0   2   0   0   2   0   2   2   0   0   0   2   2   2   2   2   0   2   2   2   2   2   2   2   2   2   0   2   2   2   2   2   2   0   2   0   0
 MK-6-3                 0   0   0   0   2   0   2   2   2   0   2   2   2   0   2   0   2   0   2   2   2   0   0   0   2   2   0   0   0   2   0   2   0   2   0   0   0   0   2   2   0   0   2   2   0   2   0   2   0   2   0   0   0   2   2   2   0   2   0   2   2   2   0   2   2   0   0   2   2   0   2   0   2   2   0   2   0   2   0   2   2   0   2   0   2   0   2   2   2   0   0   2   0   2   2   0   2   0   2   0   0   2   2   0   0   0   2   2   0   0   0   0   0   2   0   0   2   2   0   2   0   2   2   0   2   0   0   2   0   2   0   2   0   0   0   2   0   2   0   2   2   2   0   2   2   0   2   0   2   0   2   2   0   0   2   0   0   0   2   0   0   0   0   0   2   0   0   2   0   2   2   0   0   0   2   2   2   2   2   0   2   2   2   0   2   2   2   2   2   0   2   2   2   2   2   2   0   2   0   0
 MK-6-4                 0   0   0   0   2   0   0   2   2   0   2   2   2   0   2   0   2   0   2   2   2   0   0   0   2   2   0   0   0   2   0   2   0   2   0   0   0   0   2   2   0   0   2   2   0   2   0   2   0   2   0   0   0   2   2   2   0   2   2   0   2   0   0   0   0   2   0   2   0   0   2   0   2   2   0   2   0   2   0   2   2   0   2   0   2   0   2   2   0   0   2   2   0   2   2   0   2   0   2   0   0   2   2   0   0   2   2   0   0   0   0   0   0   2   0   0   2   2   0   2   0   2   2   0   2   0   0   2   2   2   0   2   0   0   0   2   0   2   0   2   2   2   0   2   2   0   2   0   2   2   2   2   0   0   2   0   0   0   2   0   0   0   0   0   2   0   0   2   0   2   2   0   0   0   2   0   2   2   2   0   2   2   2   0   0   2   2   2   2   0   2   2   2   2   2   2   0   2   0   0
 MK-6-5                 0   0   0   0   0   0   0   2   2   0   2   2   2   0   2   0   2   2   2   2   2   2   2   0   2   2   0   2   0   2   0   2   0   2   0   0   0   0   2   2   2   2   2   2   0   0   0   2   0   2   2   0   0   2   2   2   0   2   0   0   0   0   0   0   0   2   2   2   0   0   2   0   2   2   0   2   0   2   0   2   2   0   2   2   2   0   2   2   0   0   2   2   0   2   2   0   2   0   2   0   0   2   2   0   0   2   2   0   2   0   0   2   0   2   0   0   2   2   0   2   0   2   2   0   0   0   0   2   2   0   0   2   0   0   0   2   0   2   0   2   2   2   0   2   2   0   2   0   2   2   2   2   0   0   2   0   0   0   2   0   0   2   0   0   2   0   0   2   2   2   2   0   0   0   2   0   2   0   2   0   2   2   2   0   0   2   2   0   2   0   2   2   2   2   2   0   2   2   2   0
 MK-6-6                 0   2   2   0   0   0   0   2   2   0   2   2   2   0   2   0   2   2   2   2   2   2   2   0   2   2   0   0   0   2   0   2   0   2   0   0   0   0   2   2   0   2   2   2   2   0   0   2   0   2   2   0   0   2   2   2   0   2   0   0   0   0   0   0   2   2   2   2   0   0   2   0   2   0   0   2   0   2   0   2   2   0   2   2   2   0   2   2   0   0   2   2   0   2   2   0   2   2   2   0   0   0   2   0   0   2   0   0   2   0   0   2   0   0   0   0   2   2   0   2   0   2   2   2   0   0   0   2   2   0   0   2   0   0   0   2   0   2   0   2   2   0   0   2   2   0   2   0   2   2   2   2   0   0   2   0   0   0   2   0   0   2   0   0   0   0   0   2   2   0   2   0   0   2   2   0   2   0   2   0   2   2   2   0   0   2   2   0   2   0   2   2   2   2   2   0   2   2   2   0
 MK-6-7                 0   2   2   0   0   0   0   2   2   0   2   2   2   0   0   0   2   2   2   2   2   2   2   0   2   0   0   0   0   2   0   2   0   2   0   0   0   0   2   2   0   2   0   2   2   2   0   2   0   2   2   0   0   2   2   2   0   2   0   0   2   0   0   0   2   2   2   2   0   0   2   0   2   0   0   2   0   2   0   2   2   2   2   2   2   0   2   2   0   0   2   2   0   2   2   0   0   2   2   0   0   0   2   0   0   2   0   2   2   0   0   2   0   0   0   2   2   0   2   2   0   0   2   2   0   0   0   2   2   0   0   2   0   0   0   2   0   2   0   2   2   0   0   2   2   0   2   2   2   2   2   2   0   0   2   0   0   0   2   0   0   2   0   0   0   0   0   2   2   0   2   0   0   2   2   0   2   0   2   0   2   2   2   0   0   2   2   0   2   2   2   2   2   2   2   0   2   2   2   0
 MK-6-8                 0   2   2   0   0   0   0   2   2   0   2   2   2   0   0   0   2   0   2   2   2   2   2   0   2   0   0   2   0   2   0   2   0   2   0   0   0   0   2   2   0   2   0   2   2   2   0   2   0   2   2   0   0   2   2   2   0   2   0   0   2   0   0   0   2   2   2   2   0   0   2   0   2   0   0   2   0   2   0   2   2   2   2   2   0   0   2   2   0   0   2   2   0   2   2   2   0   2   2   0   0   2   2   0   0   2   0   2   2   0   0   2   0   0   0   2   2   0   2   2   0   0   2   2   2   0   0   2   2   0   0   2   0   0   0   2   0   2   0   2   2   0   0   2   2   0   2   2   2   2   2   2   0   0   2   0   0   0   2   2   0   2   0   0   0   0   2   2   2   2   2   0   0   2   2   2   2   0   2   2   0   2   2   0   0   2   0   0   2   2   2   2   2   2   2   0   2   2   2   0
 MK-6-9                 0   2   0   0   0   0   0   0   2   0   2   2   2   0   0   0   2   0   2   0   2   0   2   0   2   0   0   2   0   2   0   2   0   2   0   0   0   0   2   0   0   0   0   2   2   2   0   2   0   2   2   0   0   2   2   2   0   2   0   0   2   0   2   2   2   2   2   2   0   0   2   0   2   0   0   2   0   2   0   2   2   2   2   2   0   0   2   0   0   0   0   2   0   2   2   2   0   2   2   0   0   0   2   0   0   0   0   0   2   0   2   0   0   0   0   2   2   0   2   2   2   0   2   2   2   0   2   2   2   0   0   0   0   0   0   2   2   2   0   2   2   2   0   2   2   0   2   2   2   0   0   2   0   0   0   0   0   0   2   2   0   2   2   0   0   0   2   2   2   2   2   2   0   2   2   2   2   0   2   2   0   2   2   0   0   2   0   0   2   2   2   2   2   2   2   0   2   2   0   0
 MK-6-10                0   2   0   0   0   0   0   0   0   0   2   2   0   0   0   0   2   0   2   0   2   0   0   0   0   2   0   0   0   2   0   2   0   2   0   0   0   0   2   0   0   0   2   2   2   2   0   2   0   2   2   0   0   2   2   2   0   2   0   0   2   0   2   0   2   2   2   2   0   0   2   0   2   0   0   2   0   2   0   2   2   2   2   2   0   0   2   0   0   0   2   2   2   2   2   2   0   2   2   0   0   0   2   0   2   0   0   2   2   0   2   0   0   0   0   2   2   0   2   2   2   2   2   2   2   0   2   0   2   2   2   0   0   0   0   2   2   2   0   2   2   2   2   2   2   2   2   2   2   0   0   2   0   0   2   0   0   0   2   2   0   2   2   0   0   0   2   2   2   2   0   2   0   2   2   2   2   0   2   2   0   2   2   0   0   2   0   0   2   2   2   2   2   2   2   0   2   2   0   0
 MK-6-11                0   2   0   0   0   0   0   0   0   0   2   2   0   0   0   0   2   0   2   0   2   0   0   0   0   2   0   0   0   2   0   2   0   2   0   0   0   0   2   0   0   0   2   2   2   2   2   2   2   2   2   0   0   2   2   2   0   2   0   0   0   0   2   0   2   2   0   2   0   0   2   0   2   0   0   2   0   2   0   2   2   2   2   2   2   0   2   0   2   2   2   2   2   2   2   2   0   2   2   0   0   0   2   0   2   0   0   2   2   0   2   0   0   0   2   2   2   0   2   2   2   2   2   2   2   0   2   0   2   2   2   0   0   0   0   2   2   2   0   0   2   2   2   2   2   2   2   2   2   0   2   2   0   0   2   0   0   0   2   2   0   2   2   0   0   0   2   2   2   2   0   2   0   2   2   2   2   0   2   2   0   2   2   0   0   2   0   0   2   2   2   2   2   2   2   0   2   2   2   0
 MK-6-12                2   2   0   0   0   2   0   0   0   0   2   2   0   0   0   0   2   0   2   0   2   0   0   0   0   2   0   0   0   2   0   2   0   2   0   0   0   0   2   0   0   0   2   2   2   2   2   2   2   2   2   2   0   2   2   2   0   2   0   0   0   0   2   0   2   2   0   2   0   0   2   0   2   0   0   2   0   2   0   2   2   2   2   2   2   0   2   0   2   2   2   2   0   2   2   2   0   2   2   0   0   0   2   0   2   0   2   2   2   0   2   0   0   0   2   2   2   2   2   2   2   2   2   2   2   0   2   0   2   2   2   0   0   0   0   2   2   2   0   0   2   2   2   2   2   2   2   2   2   0   2   2   0   0   2   2   0   0   2   2   0   2   2   0   0   0   2   2   2   2   0   2   0   2   2   0   2   0   2   2   0   2   2   0   2   0   0   0   2   2   2   2   2   2   0   0   2   2   2   0
 MK-6-13                2   2   0   0   0   2   0   0   0   0   2   2   0   0   0   0   2   0   2   2   2   0   0   0   0   2   0   0   0   2   0   2   0   2   0   0   0   0   2   0   2   0   0   2   2   2   2   2   2   2   2   2   0   2   2   2   0   2   0   0   0   0   2   0   2   2   0   2   0   2   2   0   2   0   2   2   0   0   0   2   2   2   2   2   2   0   2   0   2   2   2   2   2   2   2   2   0   0   2   0   0   0   2   0   2   2   2   2   2   2   2   0   0   0   2   2   2   2   2   2   2   2   2   2   2   0   2   0   2   2   2   0   0   0   2   2   2   2   0   0   2   2   2   2   2   2   2   2   2   0   0   2   0   0   2   2   0   0   2   2   0   2   2   0   0   0   2   2   2   2   0   2   0   2   2   0   2   0   2   2   0   0   0   0   2   0   0   0   2   2   2   2   2   2   0   0   2   2   2   0
 MK-6-14                2   2   0   0   0   2   0   0   0   0   2   2   0   2   0   0   0   0   2   2   2   2   2   0   0   0   0   0   0   2   0   2   0   2   0   0   2   0   2   2   2   0   0   2   2   2   2   2   2   2   2   2   0   2   2   2   2   2   0   0   0   2   2   0   2   2   0   2   2   2   2   0   2   0   2   2   0   0   2   0   2   2   2   2   2   0   2   0   2   2   2   2   2   0   2   0   0   0   2   0   0   0   2   0   2   2   2   2   2   2   2   0   0   0   2   2   2   2   2   2   2   2   2   2   2   0   2   0   2   2   2   0   0   0   2   2   2   2   0   0   2   2   2   2   2   2   2   2   2   0   0   2   0   0   2   2   0   0   2   2   0   2   2   0   0   0   2   2   2   2   2   2   2   2   2   0   2   0   2   2   0   0   0   0   2   0   0   0   2   0   0   2   2   2   0   0   2   2   2   0
 MK-6-15                2   2   0   0   0   2   0   0   0   0   2   2   0   2   0   0   0   0   2   2   2   2   2   0   0   0   2   0   0   2   0   2   0   2   0   0   2   0   2   2   2   0   0   2   2   2   2   2   2   2   2   2   0   2   2   2   2   2   0   0   0   2   2   0   2   2   0   2   0   2   0   0   2   0   2   2   0   0   2   0   2   2   2   2   2   0   2   0   2   2   2   2   2   0   2   0   0   0   2   0   0   0   0   0   2   2   2   2   2   2   2   0   0   0   2   2   2   2   2   2   2   2   2   2   0   0   2   0   2   2   2   0   0   0   2   2   2   0   0   0   2   2   2   2   2   2   2   2   2   0   0   2   0   0   2   0   0   0   2   0   0   2   2   0   0   0   2   2   2   2   2   2   2   2   2   0   2   0   2   2   0   0   0   0   2   0   0   0   2   0   0   2   2   2   0   0   2   2   2   0
 MK-6-16                2   2   0   0   0   2   0   0   0   0   2   2   0   2   0   0   0   2   2   2   2   2   2   0   0   0   0   0   0   2   2   2   0   2   0   0   2   0   0   2   2   0   0   2   2   2   0   2   0   2   2   0   0   2   2   2   2   2   0   2   0   2   2   0   2   2   0   2   0   2   0   0   2   0   2   0   0   0   2   0   2   2   2   2   2   0   2   0   2   2   2   2   2   0   2   0   0   0   2   0   0   0   0   0   2   2   2   2   2   2   2   0   0   0   2   2   2   2   2   0   0   2   2   2   2   0   2   0   2   2   2   0   0   0   2   2   2   0   0   0   2   2   0   2   2   2   2   2   2   0   0   2   0   0   2   0   0   0   2   0   2   2   2   0   0   0   2   2   2   2   2   2   2   2   2   0   2   0   2   2   0   2   0   0   2   0   0   0   2   0   0   2   2   2   0   0   2   2   2   0
 
!****************************************** Phenotypic Data **********************************************************
!-100.0 is resevred for missing phenotype
SimulatedTrait1        13.6558   14.2807   14.5414   15.2143   14.1254   15.0979   14.9816   14.5422   13.2687   13.3256   15.8697   15.5047   13.1551   14.6974   15.4640   15.9954   17.0068   14.0957   13.8365   13.9810   13.3752   14.4237   13.8609   14.9093   14.6716   14.0001   17.0614   15.0712   14.5158   14.2288   16.1916   16.3277   14.0612   16.0562   13.8104   16.2439   13.3890   14.1644   15.1021   14.7968   14.9035   15.0249   14.9984   14.3400   15.6258   15.6538   17.1451   13.9838   16.5307   15.1736   16.0939   14.1402   14.3111   15.4865   15.2860   16.0634   12.6681   15.5242   14.6137   13.9240   13.5272   14.8792   15.4222   15.3301   12.6142   16.7774   15.2870   16.5798   15.3621   14.5060   16.8711   13.1627   14.5403   13.9850   13.8644   14.7332   17.6393   14.3694   15.1393   13.3886   16.7785   16.1921   15.7273   15.8079   13.3654   16.3594   14.3854   16.3579   14.9409   15.2914   14.6092   15.9078   15.1920   16.7932   16.6678   14.0289   15.9649   16.7941   14.7649   13.2984   12.0020   13.1776   18.1546   14.0917   15.3460   14.0378   16.8927   16.0910   13.4957   13.7506   14.6067   14.2315   14.1034   15.5438   14.4665   14.1036   14.8422   16.4691   16.3201   17.1331   15.6861   13.3020   15.1856   15.1872   14.8437   14.0344   14.6063   14.9245   13.6375   16.3247   14.1477   15.0816   13.1487   14.8688   12.1183   15.8206   14.5439   14.3387   12.4830   14.6583   13.3403   16.9349   13.7688   14.2834   15.0411   13.6959   13.5076   13.5660   13.3855   14.4339   15.7268   16.3784   12.5917   16.7872   14.6553   13.9096   16.4369   16.2898   13.9994   14.6599   14.8211   13.9519   14.3320   14.9899   15.9122   15.9051   16.0797   14.9618   13.6119   14.8775   13.0438   15.7131   14.0565   15.6993   14.2349   14.6383   13.5754   15.8207   15.5980   14.8622   14.1680   13.0643   16.3002   14.7971   15.2882   16.2467   15.9135   13.9299   14.0302   15.9687   13.5216   15.8575   14.9029   15.0449   13.8373   12.5907   16.6208   13.7559   13.7771   16.0331
SimulatedTrait2        10.2303    9.5306   11.0225   10.8451   10.3565   11.1168   10.6523   10.2324   10.7556   11.4470    9.2183   10.2580    9.7769   11.3975    8.8558    9.8619    9.2303   10.3619   10.7492   10.1854   10.0051    9.4019   10.7371    9.5118    9.1959    9.8740   10.9379    8.9002   11.1308    9.4881    9.9891    9.1816    8.6667    9.6231   11.3627    8.2863   10.8205   11.2392    9.7017   10.6543   10.9048    9.0218   10.7076   10.9893    9.6215    9.4234   10.2731   11.0934    8.7075   10.3489    9.1276   10.4644    9.2995    9.3208    9.4083    9.3624    9.4156   10.6433   10.4845   10.3008   10.6818    9.8333   10.1974    9.0668   10.3391    9.7348    9.2263    8.2038    9.9644    9.6248    9.6367   10.1086    9.7079   11.6729    8.9441    8.8974    9.0433    8.9280   10.2395   10.2214   10.0577    9.6388   10.3419    9.9807   11.3389    9.1820   10.5362    8.6651   10.0143    8.7678   10.2847    8.7001   10.3593   10.0604    9.2246   10.0513    9.7906    8.4324   10.8662    9.9698   10.5650   11.7196    8.9091    9.8875    9.2444   10.2879    8.9673   10.0655    8.8681   10.3480   10.3765   10.7662   10.5849    9.4277    9.1352   10.0238   11.6419    8.5533    9.5584    9.1627    9.2443   10.2840    9.7468    8.7036   11.0146   10.0623    9.9360   10.5193   10.4362   10.9864   10.2482    9.9159   10.5198   10.2093   10.3260   10.3572   10.3136   11.2972   10.9814   10.6521    9.7231   11.4354   10.2896   10.6217    9.5477    9.8806   10.0148   10.1565   10.9372   10.6662   10.3837    9.1185   10.5640   10.3807    9.7615   10.8693    8.6341    9.7134   10.5764   10.3441   11.7608   10.6364    9.3824    8.7750    9.0396   10.1416    8.8976    8.9946   11.1180   11.3688   10.9546    8.9403    9.5579   10.5950   10.2581   12.0176   10.7319    9.1582    9.7771    8.9685    9.2364   10.5051    9.4447    9.9983   10.1796    8.7607   10.6825    9.8283    9.8196    9.5175    9.7729    8.1991   10.7637    9.8646   10.4635   11.1304    9.8074   11.1168    9.6628    8.8573
 
