# Supplementary material for: Inclusive Composite Interval Mapping of QTL by Environment Interactions in Biparental Populations
Source: PLoS One. 2015 Jul 10;10(7):e0132414. doi: 10.1371/journal.pone.0132414 (PMC4498613; doi:10.1371/journal.pone.0132414)
Supplement: S5 File — (ZIP) [file pone.0132414.s005.zip › H=0.5/L1/run_00079.met]

!**********************Note: lines staring with "!" are remarks and will be ignored in the program********************
!*********************************General Information**********************************
!Assuming F1 = P1 x P2, populations available in QTL IciMapping are: 
!  1, P1BC1F1 = P1 x F1, the first backcrossing where P1 is used as the recurrent parent;
!  2, P2BC1F1 = P2 x F1, the first backcrossing where P2 is used as the recurrent parent;
!  3, F1DH, F1-derived doubled haploids; 
!  4, RIL or F1RIL, recombination inbred lines through the repeated selfing of F1;
!  5, P1BC1RIL, recombination inbred lines through the repeated selfing of P1BC1F1;
!  6, P2BC1RIL, recombination inbred lines through the repeated selfing of P2BC1F1;
!  7, F2, the selfing generation of F1;
!  8, F3, the selfing generation of F2;
!  9, P1BC2F1, the second backcrossing where P1 is used as the recurrent parent; 
! 10, P2BC2F1, the second backcrossing where P2 is used as the recurrent parent;
! 11, P1BC2RIL, recombination inred lines through the repeated selfing of P1BC2F1; 
! 12, P2BC2RIL, recombination inred lines through the repeated selfing of P2BC2F1; 
! 13, P1BC1F2, the selfing generation of P1BC1F1; 
! 14, P2BC1F2, the selfing generation of P2BC1F1; 
! 15, P1BC2F2, the selfing generation of P1BC2F1; 
! 16, P2BC2F2, the selfing generation of P2BC2F1; 
! 17, P1BC1DH, P1BC1F1-derived doubled haploids; 
! 18, P2BC1DH, P2BC1F1-derived doubled haploids; 
! 19, P1BC2DH, P1BC2F1-derived doubled haploids; 
! 20, P2BC2DH, P2BC2F1-derived doubled haploids; 
   3      !Mapping Population (see remarks above)
   2      !Mapping Function (1 for Kosambi; 2 for Haldane; 3 for Morgan)
   2      !Marker Space Type (1 for intervals; 2 for positions)
   1      !Marker Space Unit(1 for centiMorgans; 2 for Morgan)
   6      !Number of Chromosomes (or Linkage Groups)
 200      !Size of the mapping population
   2      !Number of environments
 
!***************************************** Chromosomes and Linkage Maps **********************************************
!Chromosome                 NumMarkers
-CH1                        16
-CH2                        16
-CH3                        16
-CH4                        16
-CH5                        16
-CH6                        16
!Linkage map (Marker name followed by position or the interval length)
 MK-1-1                1     0.000
 MK-1-2                1    10.000
 MK-1-3                1    20.000
 MK-1-4                1    30.000
 MK-1-5                1    40.000
 MK-1-6                1    50.000
 MK-1-7                1    60.000
 MK-1-8                1    70.000
 MK-1-9                1    80.000
 MK-1-10               1    90.000
 MK-1-11               1   100.000
 MK-1-12               1   110.000
 MK-1-13               1   120.000
 MK-1-14               1   130.000
 MK-1-15               1   140.000
 MK-1-16               1   150.000
 MK-2-1                2     0.000
 MK-2-2                2    10.000
 MK-2-3                2    20.000
 MK-2-4                2    30.000
 MK-2-5                2    40.000
 MK-2-6                2    50.000
 MK-2-7                2    60.000
 MK-2-8                2    70.000
 MK-2-9                2    80.000
 MK-2-10               2    90.000
 MK-2-11               2   100.000
 MK-2-12               2   110.000
 MK-2-13               2   120.000
 MK-2-14               2   130.000
 MK-2-15               2   140.000
 MK-2-16               2   150.000
 MK-3-1                3     0.000
 MK-3-2                3    10.000
 MK-3-3                3    20.000
 MK-3-4                3    30.000
 MK-3-5                3    40.000
 MK-3-6                3    50.000
 MK-3-7                3    60.000
 MK-3-8                3    70.000
 MK-3-9                3    80.000
 MK-3-10               3    90.000
 MK-3-11               3   100.000
 MK-3-12               3   110.000
 MK-3-13               3   120.000
 MK-3-14               3   130.000
 MK-3-15               3   140.000
 MK-3-16               3   150.000
 MK-4-1                4     0.000
 MK-4-2                4    10.000
 MK-4-3                4    20.000
 MK-4-4                4    30.000
 MK-4-5                4    40.000
 MK-4-6                4    50.000
 MK-4-7                4    60.000
 MK-4-8                4    70.000
 MK-4-9                4    80.000
 MK-4-10               4    90.000
 MK-4-11               4   100.000
 MK-4-12               4   110.000
 MK-4-13               4   120.000
 MK-4-14               4   130.000
 MK-4-15               4   140.000
 MK-4-16               4   150.000
 MK-5-1                5     0.000
 MK-5-2                5    10.000
 MK-5-3                5    20.000
 MK-5-4                5    30.000
 MK-5-5                5    40.000
 MK-5-6                5    50.000
 MK-5-7                5    60.000
 MK-5-8                5    70.000
 MK-5-9                5    80.000
 MK-5-10               5    90.000
 MK-5-11               5   100.000
 MK-5-12               5   110.000
 MK-5-13               5   120.000
 MK-5-14               5   130.000
 MK-5-15               5   140.000
 MK-5-16               5   150.000
 MK-6-1                6     0.000
 MK-6-2                6    10.000
 MK-6-3                6    20.000
 MK-6-4                6    30.000
 MK-6-5                6    40.000
 MK-6-6                6    50.000
 MK-6-7                6    60.000
 MK-6-8                6    70.000
 MK-6-9                6    80.000
 MK-6-10               6    90.000
 MK-6-11               6   100.000
 MK-6-12               6   110.000
 MK-6-13               6   120.000
 MK-6-14               6   130.000
 MK-6-15               6   140.000
 MK-6-16               6   150.000
!*********************************** Marker Types ********************************************************************
!Co-dominant marker: When heterozygote F1 is present, P1 is coded as 2, F1 is coded as 1, and P2 is coded as 0; Otherwise, P1 is coded as 2, and P2 is coded as 0. 
!Dominant marker: When heterozygote F1 is present, P1 and F1 are coded as 12, and P2 is coded as 0; Otherwise, P1 is coded as 2, and P2 is coded as 0.  
!Recessive markers: When heterozygote F1 is present, P1 is coded as 2, and F1 and P2 are coded as 10; Otherwise, P1 is coded as 2, and P2 is coded as 0. 
!Missing marker is coded as -1. 
 MK-1-1                 0   0   0   2   0   2   2   2   0   2   2   0   0   2   2   0   0   0   0   2   0   0   2   0   2   0   0   0   2   0   0   2   0   0   0   2   2   0   0   2   2   0   2   2   0   0   0   2   0   2   0   0   0   0   2   0   2   2   0   2   0   0   0   2   0   0   0   2   0   0   0   2   0   0   0   2   2   2   0   2   2   2   2   0   2   2   0   2   2   0   0   0   2   0   2   0   0   2   2   2   0   2   2   2   0   2   2   2   2   0   0   0   2   2   2   0   2   2   0   0   0   0   0   0   2   0   2   2   2   2   0   0   2   2   0   0   0   2   2   2   0   2   0   0   2   2   0   0   0   2   2   2   0   0   2   0   2   2   0   0   0   2   2   0   2   0   2   0   2   2   2   2   0   2   2   2   0   2   2   2   0   0   2   0   0   2   0   0   2   0   0   2   0   2   0   2   0   2   0   0
 MK-1-2                 2   0   0   2   0   2   2   2   0   0   0   0   0   2   0   0   0   0   0   0   0   2   2   0   2   0   0   2   2   0   0   2   0   0   0   2   2   2   0   2   2   0   2   0   0   0   0   2   2   2   0   0   0   0   2   2   2   2   0   2   0   0   0   0   0   0   0   2   0   2   0   2   0   0   0   2   2   2   0   2   2   2   2   0   2   2   0   2   2   0   0   0   2   0   0   0   0   0   2   2   0   2   2   2   2   2   2   0   2   0   0   0   2   2   2   0   2   2   0   0   0   0   2   0   0   0   2   2   2   2   0   0   2   2   0   0   0   2   2   2   0   2   0   0   2   2   2   0   0   2   2   2   0   0   2   0   2   2   0   0   0   2   2   0   0   0   2   0   2   2   2   2   0   2   0   2   0   2   2   2   0   0   2   0   0   2   0   0   2   0   0   2   0   0   0   0   0   2   0   0
 MK-1-3                 2   2   0   2   0   2   2   2   0   0   0   0   0   2   0   0   0   0   0   0   0   2   0   0   2   0   0   2   2   0   0   0   0   0   0   2   2   2   0   2   2   2   2   0   0   0   0   0   2   2   0   0   0   0   2   2   2   2   0   2   2   0   0   0   2   0   2   2   0   2   2   2   0   0   0   0   2   2   0   2   2   2   2   0   2   2   0   2   2   0   0   0   2   0   2   0   0   2   2   2   0   2   2   2   2   2   0   0   2   0   0   0   2   2   2   0   2   2   0   0   2   0   2   0   0   2   2   2   2   0   0   2   2   2   0   0   0   0   2   2   0   2   0   2   2   2   2   0   0   2   2   2   2   0   2   0   2   2   0   0   0   0   2   0   0   2   2   2   2   2   2   0   2   2   0   2   0   2   2   2   2   0   2   0   0   2   0   2   0   2   0   2   0   0   0   0   0   0   0   0
 MK-1-4                 0   2   0   2   0   2   2   2   0   0   0   0   0   2   0   0   0   0   0   0   0   2   0   0   2   0   0   2   0   0   0   0   0   0   0   0   2   2   0   2   2   2   2   0   0   0   0   0   2   2   2   0   0   0   2   2   0   2   0   2   2   0   0   0   2   0   2   2   0   2   2   2   0   0   0   0   2   2   0   2   2   2   2   0   2   2   0   2   2   0   0   0   2   0   2   0   0   2   2   2   0   2   2   2   2   0   2   0   2   0   0   0   2   2   2   0   2   2   0   0   2   0   2   0   0   2   2   2   2   0   0   2   2   2   0   0   0   0   2   2   0   2   0   2   2   2   2   0   0   2   2   2   2   0   2   0   0   2   0   0   0   0   2   0   0   2   2   2   2   2   2   0   2   2   0   2   0   2   2   2   2   0   2   0   0   2   0   2   0   2   0   2   0   0   0   0   0   0   2   0
 MK-1-5                 0   0   0   2   0   2   2   2   0   0   0   0   0   2   0   0   0   2   0   0   0   2   0   0   2   0   0   2   0   0   0   0   0   0   0   0   2   2   0   2   2   2   2   0   0   0   0   0   2   2   2   0   0   0   2   2   0   2   2   2   0   0   0   0   2   2   0   2   0   2   2   2   0   0   0   0   2   2   0   2   2   2   2   0   2   2   0   2   2   0   0   0   2   0   2   0   0   2   2   2   0   2   2   2   2   0   2   0   2   0   0   0   2   2   2   0   2   2   0   0   2   0   2   0   0   2   2   2   2   0   0   2   2   2   0   0   0   0   2   2   0   2   0   2   2   2   2   0   2   2   2   2   2   0   2   0   0   2   2   0   0   0   2   0   0   2   2   0   2   2   2   0   2   2   0   2   0   0   2   2   2   0   2   0   0   2   0   2   0   2   0   2   0   0   0   0   0   0   2   0
 MK-1-6                 0   0   0   2   0   2   2   2   0   0   0   0   0   2   0   0   0   0   0   0   0   2   0   0   2   0   0   2   2   0   0   0   0   0   0   0   2   0   0   2   2   2   2   0   0   0   0   2   2   2   2   0   0   0   2   2   2   2   2   0   0   0   0   0   0   2   0   2   0   2   2   2   0   0   0   0   2   2   0   2   2   2   2   2   2   2   0   0   2   0   0   2   2   0   2   0   0   2   2   2   2   2   2   2   2   0   2   0   2   0   2   0   2   2   2   0   2   2   0   0   2   0   2   0   0   2   2   2   2   0   0   2   2   2   0   0   0   0   2   2   0   2   0   2   0   2   2   0   2   2   2   2   2   0   2   0   0   2   2   0   0   0   2   0   2   2   2   0   2   2   2   0   0   2   2   2   0   2   2   2   2   0   2   0   0   2   0   2   0   2   0   2   0   0   0   0   0   0   2   0
 MK-1-7                 0   0   0   2   0   2   2   2   0   0   0   0   0   2   0   0   0   0   0   0   0   2   0   2   2   0   0   0   2   0   0   0   0   0   0   0   2   0   0   2   2   2   2   0   0   2   0   2   2   2   2   0   0   0   2   2   2   2   2   0   0   0   0   2   0   0   0   2   0   2   0   2   2   0   0   0   2   2   0   2   2   2   2   2   2   2   0   0   2   0   0   2   2   0   0   2   0   2   2   2   2   2   2   2   2   0   2   0   2   0   2   0   2   2   2   0   2   2   2   0   2   0   2   0   0   0   2   2   2   0   0   2   2   2   0   0   0   0   2   2   0   2   0   2   0   2   2   0   2   2   2   2   0   0   2   0   0   2   2   0   0   0   2   0   0   2   2   0   2   2   0   0   2   2   2   2   0   2   2   2   2   0   2   0   2   2   0   2   0   2   0   2   0   0   0   0   0   0   2   2
 MK-1-8                 0   0   0   2   0   2   2   2   0   0   0   0   0   0   0   0   0   0   0   0   0   2   0   2   2   0   0   0   2   0   0   0   0   0   0   0   2   0   2   2   2   2   0   0   2   2   0   2   2   2   2   0   2   0   2   2   2   0   2   0   0   0   0   2   0   0   0   2   0   0   0   2   2   0   0   0   2   2   0   0   2   2   2   2   0   2   0   0   2   0   0   2   2   0   0   2   0   2   2   2   2   2   2   2   2   0   0   0   2   0   2   0   2   2   2   2   2   2   2   0   2   0   2   0   0   0   2   2   2   0   0   2   2   2   0   0   0   0   2   2   0   2   0   2   0   2   2   0   0   2   2   2   2   0   0   2   0   2   2   2   2   0   2   0   0   2   2   0   2   2   0   0   2   2   2   2   2   2   2   2   2   0   2   0   2   2   0   2   0   2   0   2   2   0   0   0   0   0   2   2
 MK-1-9                 0   0   0   2   0   2   2   2   0   0   0   0   0   2   0   0   0   0   0   0   0   2   2   2   2   0   0   0   2   0   0   0   0   0   0   0   2   0   2   2   2   0   0   0   2   2   0   2   2   2   2   0   2   0   2   2   2   0   2   0   0   0   0   2   0   2   0   2   0   0   0   2   2   0   0   0   2   2   0   0   2   2   2   2   0   2   0   0   2   0   0   2   2   0   2   2   0   2   2   0   2   2   2   2   2   0   0   0   2   0   0   2   2   2   2   2   2   2   2   0   2   0   2   0   0   0   2   2   2   0   0   2   2   2   0   0   0   0   2   2   0   2   0   2   0   2   2   0   0   2   2   2   0   0   0   2   2   2   2   2   0   0   2   0   2   2   2   0   2   2   0   0   2   2   2   2   0   2   0   2   2   0   2   0   2   2   0   2   0   2   0   2   2   0   0   0   0   0   2   2
 MK-1-10                0   0   0   2   0   2   2   2   0   0   0   0   0   2   0   0   0   0   0   0   0   2   2   2   0   0   0   0   2   0   0   0   0   0   0   0   0   0   2   2   2   0   0   0   2   2   0   2   2   2   2   2   2   0   0   2   0   0   2   0   0   0   0   2   0   2   0   0   2   0   0   2   2   0   0   0   0   2   0   0   0   2   2   2   2   2   2   0   2   0   0   2   2   0   2   2   2   2   2   0   2   2   2   2   2   0   0   0   2   0   0   0   2   2   2   2   2   2   2   0   2   0   2   0   0   0   2   2   2   0   0   2   2   2   0   0   0   0   2   2   2   2   2   2   0   2   2   0   2   2   2   2   2   0   0   0   2   2   2   0   0   0   2   0   0   2   2   0   2   2   0   0   2   2   0   0   0   2   0   2   2   0   2   0   0   2   0   2   0   2   0   2   2   0   0   0   0   0   2   2
 MK-1-11                0   0   0   2   2   2   2   2   0   0   0   0   0   2   0   2   0   2   0   0   0   2   2   2   2   0   0   0   2   0   0   0   0   0   0   0   0   0   2   2   0   0   0   0   2   0   0   2   2   0   2   2   2   0   0   2   0   0   2   0   0   0   0   2   0   2   0   0   2   0   0   2   0   2   0   0   0   2   0   0   0   2   2   2   2   2   2   0   0   0   0   2   2   0   2   2   2   2   2   0   2   2   2   2   2   0   0   0   2   0   0   0   2   2   2   2   2   2   2   0   2   0   2   0   0   0   2   0   2   0   0   0   2   2   0   0   0   0   2   2   2   2   2   2   0   2   2   0   2   2   2   2   0   0   2   0   2   0   2   0   0   0   2   0   0   2   2   0   2   2   0   0   2   2   0   0   0   2   0   2   2   0   2   0   0   2   0   0   0   2   0   2   2   0   0   0   0   0   2   2
 MK-1-12                0   0   0   2   2   2   2   2   0   0   0   0   0   2   0   2   0   2   0   2   0   2   0   2   2   0   0   0   2   0   0   0   2   0   0   0   2   0   2   2   0   0   0   0   2   0   0   2   2   0   2   2   2   2   0   2   0   0   2   0   0   0   2   2   0   2   0   0   0   0   0   2   0   2   0   0   0   2   0   0   0   2   2   2   2   2   2   0   0   0   0   2   0   0   2   2   2   2   2   0   0   2   2   2   2   0   0   0   2   0   0   0   2   2   2   2   0   2   2   0   2   2   2   2   0   0   2   0   2   0   0   0   2   2   0   0   0   0   0   2   2   2   2   2   0   2   2   0   2   2   2   2   0   0   2   0   2   0   2   0   0   0   2   0   0   0   2   2   2   2   0   0   2   2   0   0   0   2   0   2   0   0   2   0   0   2   0   0   0   0   0   2   2   0   0   0   0   0   2   2
 MK-1-13                0   0   0   2   2   2   2   2   0   0   0   0   2   2   0   2   0   2   0   0   0   2   0   0   2   0   0   2   2   0   0   0   0   0   2   0   2   0   2   2   0   0   0   0   2   2   2   2   2   0   2   2   2   2   2   2   0   0   2   0   0   0   2   0   0   0   2   0   0   0   0   2   0   2   0   0   0   2   0   0   0   2   2   2   2   2   2   0   0   0   0   2   0   0   2   2   2   2   0   0   0   2   2   2   2   0   0   0   2   0   2   0   2   2   2   2   0   2   2   0   2   2   0   2   0   0   2   0   2   0   0   2   2   2   0   0   0   0   0   2   0   2   2   2   0   2   2   2   2   2   2   2   0   0   2   0   2   0   2   0   0   0   0   0   0   0   2   2   2   2   0   0   2   2   0   0   0   0   0   2   0   0   2   0   0   2   0   2   0   0   2   2   2   0   0   0   0   0   0   2
 MK-1-14                2   0   0   2   2   2   2   2   0   2   0   0   2   0   0   2   0   2   0   0   0   2   0   2   2   0   0   2   2   0   0   0   2   0   2   0   2   0   2   2   0   2   0   0   2   2   2   2   2   0   2   2   2   2   2   2   0   0   2   0   0   0   2   0   0   0   2   2   0   0   0   2   0   2   0   0   0   2   0   0   2   2   0   2   2   2   2   0   0   0   0   2   0   0   2   2   2   2   0   0   0   2   2   2   2   2   0   0   2   0   2   0   2   0   2   2   0   2   2   0   2   2   0   2   0   0   2   0   2   0   0   2   2   2   0   0   0   0   0   0   0   2   2   2   0   2   2   2   2   2   2   2   0   0   2   0   2   0   2   0   0   0   0   0   0   0   2   0   2   0   0   0   2   2   0   2   0   0   0   2   0   0   2   0   0   2   0   2   0   0   2   2   2   0   0   0   0   0   0   2
 MK-1-15                2   2   0   2   2   2   0   2   0   2   0   0   2   0   0   2   0   2   0   0   0   2   0   2   0   0   0   2   2   0   0   0   2   0   2   0   2   0   2   2   0   2   0   0   2   2   2   2   2   0   2   2   2   2   2   2   0   0   2   0   0   0   2   2   0   0   2   2   0   0   0   2   0   2   0   0   2   2   0   0   2   0   0   2   2   2   2   0   0   0   0   2   0   0   2   2   2   2   0   0   0   2   0   2   2   2   0   2   2   0   2   0   2   0   2   2   0   2   0   0   2   2   0   2   0   0   2   0   2   0   0   2   2   0   0   0   0   0   2   0   0   2   2   2   0   2   2   2   2   2   2   2   0   0   2   0   2   0   2   0   0   0   0   0   0   0   2   0   2   0   0   0   0   0   2   2   0   0   0   2   2   0   2   0   0   2   0   2   0   0   2   2   2   0   0   0   0   0   0   2
 MK-1-16                2   2   0   2   2   2   0   2   0   2   0   0   2   0   0   2   0   2   0   2   0   2   0   0   0   0   0   2   2   0   2   0   2   0   2   0   2   0   2   2   2   2   0   0   2   2   2   2   2   0   2   2   2   0   0   2   0   0   2   0   2   0   2   2   0   0   2   2   0   0   0   2   0   2   2   0   2   0   0   0   2   0   0   2   2   2   2   0   0   0   0   2   0   2   2   2   2   2   0   0   2   2   0   2   2   0   0   2   2   0   2   0   2   0   2   2   0   2   0   0   2   2   0   2   0   2   0   0   2   2   0   2   2   0   0   0   0   0   2   0   2   2   2   2   0   2   2   2   0   2   2   2   0   0   2   0   2   2   2   0   0   0   0   0   0   0   2   0   2   0   2   0   0   0   2   0   0   0   0   2   2   0   2   0   0   2   0   2   0   0   0   2   2   0   0   0   2   0   0   2
 MK-2-1                 0   2   2   2   0   0   0   2   2   2   2   2   2   2   2   2   0   0   2   2   0   2   2   2   0   0   2   2   0   0   2   0   0   2   2   2   0   0   2   2   2   2   2   2   0   2   2   2   0   0   2   2   0   0   2   2   0   2   0   2   0   2   2   2   2   2   0   0   0   0   0   0   0   2   2   2   0   2   2   0   0   0   2   0   2   2   0   0   0   0   2   2   2   2   0   2   0   2   0   2   0   0   2   0   2   2   2   2   0   0   2   2   0   0   0   2   0   2   2   0   0   2   0   2   2   2   0   0   0   2   2   2   2   2   2   0   2   0   2   2   2   2   2   2   0   0   2   2   2   0   2   2   2   0   2   0   0   2   2   2   0   2   0   2   0   0   2   2   0   2   2   2   0   2   2   2   2   2   0   0   0   2   0   2   2   0   0   0   2   2   2   0   0   2   0   0   2   0   0   2
 MK-2-2                 0   2   2   2   0   0   0   2   2   2   2   2   2   2   2   2   0   2   2   2   0   2   2   2   0   0   2   2   0   0   2   0   0   2   2   2   0   0   2   2   2   2   2   2   0   0   2   2   0   0   2   2   0   0   2   2   2   2   0   2   0   0   2   2   0   2   0   0   0   0   0   0   0   2   2   2   0   2   2   0   0   0   2   0   0   2   0   0   2   0   2   2   2   2   0   2   0   2   0   2   0   0   2   0   2   2   2   2   0   0   0   2   0   0   0   0   0   2   2   0   0   2   0   2   2   2   0   0   0   2   2   2   2   2   2   0   2   0   2   2   2   2   2   2   0   0   2   2   2   0   2   2   2   0   2   0   2   2   2   2   0   2   0   0   0   2   2   2   0   2   2   2   0   2   2   2   2   2   0   0   0   2   2   2   2   0   0   0   2   2   2   0   0   2   0   0   2   0   2   2
 MK-2-3                 0   2   2   2   0   2   0   2   0   0   2   2   2   2   2   2   0   2   2   2   2   2   2   2   0   0   2   2   2   0   2   0   0   2   2   2   0   0   2   2   2   2   0   2   0   0   2   2   0   0   2   2   0   0   2   2   2   2   0   2   0   2   2   2   0   2   0   2   0   0   0   0   0   2   2   2   2   2   0   0   2   0   2   0   0   2   0   0   2   0   2   2   2   2   0   2   0   0   2   2   0   2   2   0   2   2   2   2   0   0   0   2   0   2   0   0   0   2   2   0   0   2   0   2   2   2   0   0   0   2   2   2   2   2   2   0   2   0   2   2   2   2   2   2   0   0   2   2   2   0   2   2   2   0   2   0   2   2   2   2   0   0   0   0   2   2   2   2   0   2   2   2   0   2   2   2   2   2   2   0   0   2   2   2   2   0   0   0   0   0   2   2   0   2   0   0   2   0   2   2
 MK-2-4                 2   2   2   2   0   2   0   2   0   0   2   2   2   2   2   0   0   2   2   2   0   2   2   2   0   0   2   0   2   0   2   0   0   2   2   2   0   0   2   2   2   2   0   2   2   0   2   2   0   0   0   2   0   0   2   2   2   2   0   2   0   2   0   2   0   0   0   2   0   0   0   0   0   2   2   2   2   2   0   2   2   0   2   0   0   2   0   0   2   0   2   2   2   2   0   2   0   0   2   2   0   2   2   0   2   2   0   2   0   2   0   2   0   2   0   0   0   2   2   0   0   2   0   2   2   2   0   0   0   2   2   2   2   0   2   0   2   0   2   2   2   2   2   2   0   0   2   2   2   0   2   2   2   0   2   0   2   2   2   2   0   0   0   0   2   2   2   2   0   2   2   2   0   2   2   2   2   2   2   0   0   2   2   2   2   0   0   0   0   0   2   2   0   2   0   0   2   0   2   2
 MK-2-5                 2   2   2   2   0   2   0   2   0   0   2   2   2   2   2   0   2   2   2   0   2   2   2   2   2   0   2   0   2   0   2   0   0   2   2   2   0   0   2   2   0   2   2   2   2   0   2   2   0   0   0   2   2   0   2   2   2   2   0   2   0   2   2   2   0   0   0   2   0   0   0   0   0   2   2   2   2   2   0   2   2   0   2   2   0   2   0   0   2   0   2   2   2   2   0   2   0   0   2   2   0   2   2   0   2   2   0   2   2   2   0   2   0   0   0   0   0   2   2   0   0   2   0   2   2   2   0   0   0   2   2   0   2   0   2   0   0   2   2   2   2   2   2   2   0   0   2   2   2   0   2   2   2   0   0   0   2   2   2   2   0   0   0   0   2   0   2   2   0   2   2   2   0   2   2   0   2   2   2   0   0   2   2   2   2   0   0   0   0   0   2   2   0   0   0   0   2   0   2   2
 MK-2-6                 2   2   2   2   0   2   0   0   0   0   0   2   2   2   2   0   2   2   2   0   2   2   2   2   2   0   2   0   2   0   2   0   0   2   0   2   2   0   2   2   2   2   2   2   2   0   2   2   0   0   0   2   2   0   2   2   2   2   0   2   0   0   2   2   0   0   0   2   0   2   0   0   0   2   0   2   2   2   0   2   2   0   0   2   0   2   0   0   2   0   2   2   2   2   0   2   0   0   2   2   0   2   2   0   2   2   0   2   2   2   0   2   2   0   0   0   0   2   2   0   0   2   2   2   2   2   0   0   0   2   2   0   2   0   2   0   2   0   2   2   0   2   2   2   0   0   2   2   2   0   2   2   2   0   0   0   2   2   2   2   0   0   0   0   2   0   2   2   0   2   2   0   0   2   2   0   0   2   2   0   0   2   2   2   0   0   0   0   0   0   2   2   0   0   0   0   2   0   2   2
 MK-2-7                 2   2   2   2   0   2   0   0   2   0   0   0   2   2   2   0   2   2   2   0   2   0   0   2   2   0   0   0   2   0   2   0   0   2   0   2   2   0   2   0   2   2   2   2   2   0   2   2   0   0   0   2   2   0   2   0   2   0   0   2   0   0   2   2   0   0   0   2   0   2   0   0   0   2   0   2   2   2   0   2   2   0   0   2   0   2   0   0   2   0   0   2   2   2   0   2   0   0   2   2   0   2   2   2   2   2   0   2   2   2   0   2   2   0   0   0   0   2   2   0   0   2   0   2   2   0   0   0   0   2   2   0   2   0   2   0   2   0   2   2   0   0   2   2   0   0   0   2   2   0   2   2   2   0   2   0   2   2   2   2   0   0   0   0   2   0   2   2   0   0   2   0   0   2   2   0   0   2   2   0   0   2   2   2   0   0   0   0   0   0   2   2   0   2   0   2   2   0   2   2
 MK-2-8                 2   2   2   2   0   2   0   0   2   2   0   0   2   2   2   0   2   2   2   0   2   0   0   2   2   0   2   0   0   0   2   0   0   2   0   2   2   0   2   0   2   2   2   2   2   0   2   2   0   0   0   2   2   0   2   0   2   0   0   0   0   0   2   2   0   0   0   2   0   2   0   0   0   2   0   2   2   2   0   2   2   0   0   2   0   2   0   0   2   0   0   2   2   2   0   2   0   2   2   2   0   2   2   2   0   2   0   2   2   2   0   0   2   0   0   0   0   2   2   0   0   2   0   2   2   0   0   0   2   2   2   0   2   0   2   0   2   0   0   2   0   0   2   2   0   0   0   2   2   0   2   0   2   0   2   0   2   2   2   0   0   0   0   0   2   0   2   2   0   0   2   0   2   2   2   0   0   2   2   0   0   2   2   2   0   0   0   0   0   0   2   2   0   2   0   0   2   0   0   2
 MK-2-9                 2   2   2   2   0   2   0   0   2   2   0   0   2   2   2   0   2   2   2   0   2   0   0   2   2   0   2   0   0   0   2   0   0   2   2   2   2   0   2   0   2   2   2   2   2   0   2   2   0   2   0   2   2   0   2   0   0   0   0   0   0   0   2   2   0   0   0   2   0   2   0   0   0   2   0   2   0   2   2   2   2   0   0   2   0   2   0   0   2   0   0   2   0   0   0   2   0   0   2   0   0   2   2   2   0   2   0   2   2   2   2   0   2   0   0   0   0   2   2   0   0   2   0   2   2   0   0   2   2   2   2   0   2   0   2   0   2   0   0   2   0   0   0   2   0   0   0   2   2   0   2   0   2   0   2   2   2   2   2   0   0   0   0   0   2   0   2   2   0   0   2   2   2   2   2   0   0   2   2   0   0   2   0   2   2   0   0   0   0   0   2   2   0   2   0   2   2   0   0   2
 MK-2-10                2   2   2   2   2   0   0   0   2   2   0   0   0   2   2   0   2   2   2   0   2   0   0   2   2   0   2   0   0   0   2   0   0   2   0   2   0   0   2   0   2   2   2   2   2   0   2   2   0   2   0   2   2   0   2   2   0   0   0   0   0   0   2   2   0   0   0   0   0   2   0   2   0   0   0   2   0   2   2   2   2   0   0   2   0   2   0   0   2   0   0   2   0   0   0   2   0   0   2   0   0   2   2   0   0   2   0   2   2   0   2   0   2   0   0   0   0   2   2   0   0   2   2   2   2   0   0   2   2   2   2   0   2   0   2   0   2   0   0   0   0   0   0   2   0   0   0   0   2   0   2   0   2   0   2   2   2   2   2   0   0   0   0   0   2   2   2   2   0   0   2   2   2   2   2   0   0   2   2   0   0   2   0   0   2   0   0   0   0   0   2   2   0   0   0   2   2   0   0   2
 MK-2-11                2   2   2   2   2   0   0   2   2   2   0   0   0   0   2   0   2   2   2   0   2   2   0   2   2   0   2   0   0   0   0   0   0   2   0   2   0   0   2   0   2   2   2   2   2   0   2   0   0   0   0   2   2   0   2   2   0   0   0   0   0   0   2   2   2   0   0   0   0   2   0   2   0   0   0   2   0   2   2   2   2   2   0   2   0   2   0   0   2   0   0   2   0   0   0   2   2   0   2   0   0   2   2   0   0   2   2   2   0   0   2   0   0   0   0   0   0   0   2   0   0   2   2   2   2   2   0   2   2   0   2   0   2   0   2   0   2   0   0   0   0   0   0   2   0   0   0   0   2   0   0   0   2   0   2   2   2   2   2   0   0   0   0   0   2   2   2   2   0   0   2   2   2   2   2   0   0   2   0   0   0   2   0   0   2   0   0   0   0   0   2   2   0   0   0   0   2   0   0   2
 MK-2-12                2   2   2   2   2   0   0   2   0   2   0   0   0   0   0   0   2   2   2   0   2   2   0   2   2   0   2   0   0   2   0   0   0   2   0   2   0   0   2   0   2   2   2   2   2   0   2   0   0   0   0   2   2   0   2   2   0   0   0   0   0   0   2   2   2   0   0   0   0   2   0   2   0   0   0   2   0   2   2   2   2   2   0   2   0   2   0   0   2   0   0   2   0   0   0   2   2   0   2   0   0   2   2   0   0   2   2   2   0   0   2   0   2   0   0   0   0   0   2   0   0   2   2   0   2   0   0   2   2   0   2   0   2   0   2   0   2   2   0   0   0   0   0   2   0   0   0   0   2   0   0   0   2   0   2   2   0   2   2   0   0   0   0   2   2   0   2   2   0   0   2   2   2   2   2   0   0   2   0   0   0   0   2   0   2   2   0   0   0   0   2   2   0   0   0   0   2   0   0   2
 MK-2-13                2   2   2   2   2   0   0   2   0   2   0   0   0   0   2   0   2   2   2   2   2   2   0   2   2   0   2   0   0   2   0   0   0   0   0   2   0   0   2   0   2   2   2   2   2   2   2   0   0   0   0   2   2   0   2   2   0   0   0   0   0   2   2   0   0   0   0   0   2   2   0   2   0   0   0   2   0   2   2   2   2   2   0   2   0   2   0   0   2   0   0   2   0   0   0   2   2   0   2   0   0   2   2   0   0   2   2   2   0   0   2   0   2   0   0   0   0   0   2   0   0   2   2   0   2   0   0   2   2   0   2   0   2   0   0   0   2   2   0   2   0   0   0   2   0   0   0   0   2   0   0   0   2   0   2   2   0   2   2   2   0   0   2   0   2   0   2   2   0   0   2   2   2   2   2   0   0   2   0   0   0   0   2   0   2   2   0   0   0   0   2   2   0   0   0   0   2   0   0   2
 MK-2-14                2   2   2   2   2   0   0   2   0   2   0   0   2   0   2   0   2   2   2   0   2   2   0   2   2   0   2   0   0   2   0   0   0   2   0   2   0   0   2   0   2   0   2   2   2   2   2   0   0   0   0   2   2   0   2   2   0   0   0   0   0   2   0   2   0   0   0   0   2   0   0   0   0   0   0   2   2   2   2   2   2   2   0   2   0   2   0   0   2   2   0   2   0   0   0   2   2   0   2   0   0   2   2   0   0   2   2   2   0   0   2   0   2   0   0   2   0   0   0   0   0   2   2   0   2   0   0   2   2   0   2   0   2   0   0   0   2   2   0   0   0   0   0   2   0   0   0   0   2   0   0   0   2   0   2   2   0   2   2   0   0   0   2   0   2   0   2   2   0   0   2   2   2   2   2   0   0   2   2   0   0   0   2   0   2   2   0   0   0   0   2   0   0   0   0   0   2   0   0   2
 MK-2-15                2   2   0   2   2   0   0   2   2   2   0   0   2   0   2   0   2   2   2   0   2   2   0   2   2   0   2   0   0   2   0   0   0   2   2   2   0   0   2   2   2   0   2   0   2   2   2   0   0   0   0   2   2   0   2   2   0   0   2   0   0   2   2   2   0   0   0   0   2   0   0   2   0   0   0   0   2   0   2   2   2   2   0   2   0   2   0   0   2   2   0   2   0   0   0   2   2   0   2   0   0   2   2   0   0   2   2   2   0   0   2   0   0   0   0   2   2   0   0   0   0   2   2   0   2   0   0   2   0   0   2   0   2   2   0   2   0   2   0   0   0   0   0   2   0   0   2   2   0   0   0   2   2   0   2   2   0   2   2   0   2   2   2   0   2   0   2   2   0   0   2   2   2   2   2   0   0   2   2   0   0   0   2   0   2   2   0   0   0   0   2   0   0   0   0   0   2   0   2   2
 MK-2-16                2   2   2   2   2   0   0   2   2   2   0   0   2   0   2   0   2   2   2   0   2   2   0   2   2   0   2   0   0   2   0   0   2   2   2   2   0   0   2   2   2   0   2   0   2   2   2   0   0   0   0   2   2   0   2   2   0   0   2   0   0   2   2   2   0   0   0   0   2   0   0   2   2   0   2   0   2   0   2   2   2   2   0   2   0   2   2   2   0   0   0   2   2   0   0   2   2   0   2   0   0   2   2   0   0   2   0   2   0   0   2   0   0   0   0   2   2   0   0   0   0   2   2   0   2   0   0   2   0   2   2   2   2   2   0   2   2   2   0   0   0   0   0   2   0   0   2   2   0   0   0   2   2   0   2   2   0   2   2   0   2   2   0   0   2   0   2   2   0   0   2   2   2   2   2   0   0   2   2   0   0   0   2   2   2   2   0   2   2   0   2   2   0   0   0   0   2   0   0   2
 MK-3-1                 0   0   2   0   2   0   0   0   2   2   2   2   2   0   0   2   2   0   2   0   0   0   2   0   2   2   2   0   2   0   0   2   0   2   0   2   2   2   0   0   0   2   0   0   2   2   2   0   0   2   0   0   2   2   2   2   0   0   2   2   0   0   2   2   2   0   0   0   0   0   0   2   0   2   2   2   0   0   0   2   2   0   2   0   2   0   0   2   2   2   0   2   0   2   0   0   0   0   2   2   2   2   2   2   2   2   2   2   2   0   2   0   0   0   0   2   2   2   0   0   0   2   2   0   0   2   2   2   0   2   2   0   0   2   2   2   0   2   0   2   2   2   0   0   0   0   2   0   0   0   0   2   2   2   2   0   2   0   0   2   2   2   2   2   0   2   0   2   2   2   2   0   0   2   2   0   0   2   2   2   2   2   0   2   0   2   0   0   2   2   0   0   2   2   0   2   0   2   2   2
 MK-3-2                 0   0   2   2   2   0   0   0   2   2   2   2   0   2   0   2   2   0   2   0   0   2   0   0   2   2   2   2   2   0   0   0   2   2   0   2   2   2   0   0   0   2   0   2   0   2   2   0   0   2   0   0   2   2   2   2   0   0   2   2   0   2   2   2   2   0   0   0   0   0   0   2   0   2   2   2   0   2   0   2   2   0   0   0   2   0   0   2   2   2   0   2   0   2   0   0   0   0   2   2   2   2   2   2   2   2   2   2   0   0   2   0   0   0   0   2   2   2   0   0   0   2   2   0   2   2   2   2   0   0   2   0   0   2   2   2   0   2   0   2   2   2   0   0   0   0   2   0   0   0   0   2   2   2   2   2   0   0   0   2   2   2   2   2   0   2   0   2   2   2   2   0   2   2   2   0   0   0   2   2   0   2   0   2   2   2   0   2   2   0   0   0   2   2   0   2   2   2   2   2
 MK-3-3                 0   0   2   2   2   0   0   0   2   0   2   2   0   2   0   2   2   0   2   0   0   2   0   0   2   2   0   2   2   0   0   0   2   2   0   2   0   2   0   0   0   2   0   2   2   2   2   0   0   2   0   0   2   2   2   2   2   0   2   2   0   2   2   2   2   0   0   0   0   0   0   2   0   2   2   2   0   2   0   2   2   0   0   0   2   0   0   2   0   2   0   2   0   2   0   0   0   0   2   2   2   2   0   2   2   2   2   2   0   0   2   2   0   0   0   2   2   2   0   0   0   2   2   0   2   2   2   2   0   0   2   0   0   2   2   2   2   2   0   2   2   2   0   0   2   0   2   0   0   0   0   2   2   0   2   0   0   0   2   2   2   0   2   2   0   2   0   2   2   2   2   0   2   2   2   0   0   0   2   2   0   2   0   2   2   2   0   2   2   2   0   0   2   2   0   2   2   0   2   2
 MK-3-4                 0   0   2   0   2   0   0   0   2   0   2   2   0   2   0   2   2   0   2   0   0   2   0   0   2   2   0   2   2   0   0   0   2   2   0   2   0   2   0   0   0   0   0   2   2   2   2   0   0   2   0   0   2   2   2   2   2   0   2   2   0   2   2   2   2   0   0   0   0   0   0   2   0   2   2   2   0   2   0   2   2   0   0   2   2   0   0   0   0   2   0   2   0   2   0   2   0   0   2   2   2   2   0   2   2   2   2   2   0   2   2   2   0   0   0   2   2   2   0   0   0   2   0   0   2   2   2   0   2   0   2   2   0   0   2   2   2   2   0   0   2   2   0   2   2   0   2   2   0   0   0   2   2   0   2   0   0   0   2   2   0   0   2   2   0   2   2   2   2   2   2   0   2   0   2   0   0   0   2   2   0   2   2   2   2   0   0   2   2   2   0   0   2   2   2   2   2   0   2   2
 MK-3-5                 0   0   2   0   2   0   0   0   2   0   2   2   0   2   0   2   0   0   2   0   0   2   0   0   2   2   0   2   2   0   0   0   2   2   2   2   0   2   0   0   2   2   0   2   0   2   2   0   0   2   0   2   2   0   2   2   2   0   2   2   0   2   2   2   2   0   0   0   0   0   0   2   0   2   2   2   0   2   0   2   2   0   0   2   2   0   0   0   0   0   0   2   0   2   0   2   0   0   2   2   2   2   0   2   2   2   2   2   0   2   0   2   0   0   0   2   2   0   0   0   0   2   0   0   2   2   2   0   2   0   2   2   0   0   2   2   2   2   2   2   2   2   0   2   2   0   2   2   0   0   2   2   2   0   2   0   0   0   2   2   0   0   2   2   0   2   2   0   2   0   2   2   2   0   2   0   0   2   2   2   0   2   2   2   2   0   2   2   0   2   0   0   2   2   2   2   2   0   2   2
 MK-3-6                 0   0   2   0   2   0   0   0   2   0   2   0   0   2   0   2   0   0   2   0   0   2   0   0   2   2   0   2   2   0   0   0   2   2   2   2   0   2   0   0   2   2   0   2   0   2   2   0   0   2   0   2   2   0   2   2   2   0   2   2   0   0   2   0   2   0   2   0   0   0   0   2   0   0   2   2   0   2   0   2   2   0   0   2   2   2   0   0   0   0   0   2   0   2   0   2   0   0   2   2   2   2   0   2   2   2   2   2   2   2   0   2   0   0   0   2   2   0   0   0   0   2   0   0   2   2   2   0   2   2   2   0   0   0   2   2   2   2   2   2   2   2   0   2   0   0   2   2   0   0   2   2   2   0   2   0   0   0   2   2   2   0   2   2   0   2   2   0   2   0   2   2   2   2   2   2   0   2   2   2   0   0   0   2   2   0   2   2   2   2   0   0   2   2   2   2   2   2   2   2
 MK-3-7                 0   0   2   0   2   0   0   0   2   0   2   0   0   2   0   2   0   0   2   2   0   0   0   0   2   2   0   2   2   0   2   0   2   2   2   2   0   2   0   0   2   2   0   2   2   2   2   0   0   2   2   2   2   0   2   2   2   0   2   0   0   0   2   0   2   0   0   0   0   0   0   2   0   0   0   0   0   2   0   2   2   0   2   0   2   2   0   0   2   2   2   2   2   2   0   2   0   0   2   2   2   0   0   2   2   2   2   2   2   2   2   2   0   2   0   2   2   0   2   0   2   2   0   0   2   2   2   0   2   2   2   0   0   0   2   2   2   2   2   2   0   2   0   0   0   0   2   2   0   0   0   2   2   0   2   0   0   0   2   2   2   2   2   2   0   2   2   0   0   0   2   2   0   2   2   2   0   2   2   2   0   0   0   2   2   2   2   2   2   2   0   0   2   2   2   2   2   0   2   2
 MK-3-8                 0   0   2   0   0   0   0   0   0   0   2   0   0   2   0   2   0   0   2   0   0   0   0   0   2   2   0   2   2   0   2   0   2   2   2   2   0   2   0   0   2   2   0   2   2   2   2   0   0   0   2   2   2   0   2   2   2   0   2   0   0   0   2   0   2   0   0   0   0   2   0   0   0   0   0   0   0   2   0   2   2   0   2   0   2   2   0   0   2   0   2   2   2   2   0   2   0   0   2   0   2   0   0   2   2   2   0   2   2   2   2   2   0   2   0   2   2   0   2   0   2   2   0   0   2   2   2   0   2   2   2   0   0   0   2   0   2   2   2   2   0   2   0   0   0   0   2   2   0   0   0   2   0   0   2   0   0   0   2   2   2   2   2   2   0   2   2   0   0   0   2   2   0   2   2   2   0   2   2   2   2   0   0   2   2   2   2   2   2   2   0   0   2   2   2   2   2   0   2   2
 MK-3-9                 0   0   2   0   2   2   0   0   0   0   2   2   0   2   0   2   0   0   2   0   0   0   0   2   2   2   0   2   2   0   2   0   2   2   2   2   0   2   0   0   2   2   0   2   2   2   2   0   0   0   2   2   2   0   2   2   2   0   2   0   2   0   2   0   2   0   0   0   0   0   0   0   0   0   0   0   0   2   0   2   0   0   2   0   2   2   0   0   2   0   2   2   2   2   0   2   0   0   2   0   2   0   0   2   0   2   0   2   2   2   2   2   0   2   0   2   2   0   2   0   2   2   0   0   2   2   2   0   2   2   2   0   0   0   2   0   2   2   2   2   0   2   0   0   0   0   2   2   0   0   0   2   0   2   2   0   0   2   2   2   2   2   0   2   0   2   2   0   2   2   2   2   0   2   2   2   0   0   2   2   2   0   0   2   2   2   0   2   2   2   0   0   2   2   2   2   0   0   2   2
 MK-3-10                0   0   2   0   2   2   0   0   0   0   2   2   0   2   0   2   0   0   2   0   0   0   0   2   2   2   0   2   2   0   2   0   2   2   0   2   0   2   0   0   2   2   0   2   2   2   0   0   0   0   2   0   2   0   2   2   0   0   2   0   2   0   0   0   2   0   0   0   0   0   0   0   0   0   0   0   0   2   0   2   0   0   0   2   2   2   0   0   2   0   2   2   2   0   0   2   0   2   2   0   2   2   2   2   0   2   0   2   2   2   2   2   0   2   0   2   2   0   2   0   0   2   0   0   2   2   2   0   2   2   2   0   0   0   2   0   2   2   2   2   0   2   0   0   2   0   2   2   0   0   0   2   0   2   2   0   0   2   2   2   2   2   0   2   0   2   2   0   2   2   2   2   0   2   2   2   0   0   2   0   2   0   0   2   0   2   0   2   2   0   0   0   2   2   2   2   0   0   2   2
 MK-3-11                0   0   2   0   0   2   0   0   0   0   2   2   0   2   0   2   0   0   2   0   0   0   0   2   2   2   0   2   2   0   2   0   2   2   0   2   0   2   0   0   2   2   0   2   0   2   0   0   2   0   2   0   2   0   2   0   0   0   2   0   2   0   0   0   2   0   0   0   0   0   0   0   0   0   0   0   0   2   0   2   2   0   0   2   2   2   0   0   2   0   2   0   2   0   0   2   0   2   2   0   2   2   2   2   0   2   0   2   2   2   2   2   0   0   0   2   2   0   2   0   0   0   0   0   2   2   2   0   2   2   2   0   0   0   2   0   2   2   2   2   0   2   0   0   2   0   2   2   0   0   0   2   0   2   2   0   0   2   2   2   2   2   0   2   0   2   2   0   2   2   2   2   0   2   2   0   0   0   2   0   2   0   0   2   0   2   0   2   2   0   0   0   2   2   2   2   0   0   2   2
 MK-3-12                0   0   2   0   0   2   0   0   0   0   2   2   0   2   0   2   2   0   0   0   0   0   0   2   0   2   0   2   2   2   2   0   2   2   0   2   0   2   0   0   2   2   0   2   0   2   2   0   2   0   2   0   2   0   2   0   2   2   2   0   2   0   0   0   2   0   0   0   0   0   0   0   0   2   0   0   0   2   0   0   2   0   0   2   2   2   0   0   2   2   2   0   2   0   0   2   0   2   0   0   2   2   2   2   0   2   2   2   2   2   2   2   0   0   0   2   2   0   2   0   0   0   0   0   2   2   2   0   2   2   2   0   0   0   2   0   2   2   2   0   0   2   0   0   2   0   2   2   0   0   0   2   0   2   2   0   0   0   2   2   2   2   0   2   0   2   2   0   2   2   2   2   0   2   2   0   0   0   2   0   0   0   0   2   0   2   0   2   2   0   0   0   2   2   2   2   2   0   2   2
 MK-3-13                0   0   2   0   0   2   0   2   0   0   2   2   0   2   0   2   2   0   0   0   0   0   0   2   0   2   0   2   2   2   2   0   2   2   0   2   0   2   0   0   2   2   0   0   0   2   2   0   2   0   2   0   2   0   2   0   2   0   2   0   2   0   2   0   2   0   0   0   0   0   0   0   2   2   0   0   2   2   0   2   2   0   0   0   2   0   0   0   0   2   2   0   2   0   0   2   0   2   0   0   0   2   2   2   0   2   2   2   2   2   2   2   0   0   0   2   2   0   2   0   2   0   0   0   2   2   2   0   2   0   2   0   0   0   2   0   2   2   2   0   0   2   0   0   2   0   2   2   0   0   0   2   0   2   2   0   0   0   2   2   2   0   0   2   0   2   2   0   2   2   2   2   0   0   2   0   0   2   2   0   0   0   0   0   0   2   0   2   2   0   0   0   2   2   2   2   2   0   0   2
 MK-3-14                0   0   2   0   0   2   0   2   0   0   2   2   0   2   0   2   0   0   0   0   0   0   0   0   0   2   0   0   2   2   2   0   2   2   0   2   0   2   0   2   2   2   0   0   0   2   2   0   2   0   2   0   2   0   0   0   0   0   2   0   0   0   2   0   0   0   0   0   0   0   2   0   2   2   0   0   2   2   0   2   0   0   0   0   2   2   0   0   0   2   2   2   2   0   0   2   0   2   0   0   0   2   2   0   2   2   0   2   2   2   2   2   0   2   0   2   2   0   2   0   2   0   2   0   2   2   2   0   2   0   2   0   2   0   2   0   2   0   2   0   0   2   0   0   2   0   2   2   0   0   0   2   0   2   2   0   0   0   2   2   2   0   0   2   0   2   2   0   2   2   2   2   0   0   2   0   0   0   2   0   0   0   0   0   0   2   2   2   2   0   0   0   2   2   2   2   2   2   0   2
 MK-3-15                0   0   2   0   0   2   0   2   0   0   2   2   0   2   0   2   0   0   0   0   0   2   2   0   0   2   0   0   2   2   2   0   2   0   0   2   0   2   0   2   2   2   0   0   2   2   0   0   2   0   2   0   2   0   0   0   0   0   2   0   0   0   2   0   0   0   0   0   0   0   2   0   2   2   0   0   2   2   0   2   2   0   0   0   2   2   0   0   0   2   0   2   2   0   0   2   0   2   0   0   0   2   2   0   2   2   0   2   2   2   0   2   0   2   0   2   0   0   2   0   2   0   2   0   2   2   2   0   2   0   2   0   0   0   2   0   2   0   2   0   0   2   0   2   2   0   2   2   0   0   0   2   0   2   2   0   0   0   2   2   0   0   0   2   0   2   2   2   2   2   2   2   2   0   2   0   0   0   2   0   0   0   0   0   0   2   2   2   2   0   0   0   2   2   0   2   2   2   0   2
 MK-3-16                0   0   2   0   2   0   0   2   2   0   2   2   0   2   0   2   2   0   0   0   0   2   2   0   0   2   0   0   2   2   2   0   2   0   0   2   2   2   0   2   2   0   2   0   2   2   0   0   2   0   2   0   2   0   2   0   0   2   2   0   0   0   2   0   0   0   0   0   0   0   2   0   2   2   0   0   2   2   0   2   2   0   0   0   2   2   0   0   0   2   0   2   2   0   0   2   0   2   0   0   0   2   2   0   2   2   0   2   2   2   0   2   0   2   0   2   0   0   2   0   2   2   2   0   2   2   2   0   2   0   2   0   0   2   2   0   2   2   2   0   0   2   0   2   2   0   2   2   0   0   0   2   0   2   2   0   0   0   2   2   0   0   0   2   0   2   2   2   2   2   2   2   2   0   2   0   0   0   2   0   0   0   0   0   0   2   2   2   2   2   0   0   2   2   0   2   2   2   0   2
 MK-4-1                 0   0   0   2   0   0   2   2   0   2   2   0   0   2   0   0   2   2   2   2   2   2   2   0   2   0   0   2   2   0   0   0   2   0   0   2   2   0   0   0   2   0   2   2   0   0   0   2   2   2   2   0   0   0   0   0   2   2   2   0   0   2   0   0   0   0   0   2   2   0   0   2   0   0   0   0   0   0   0   2   2   2   2   2   0   2   2   2   2   2   0   2   2   2   0   2   0   2   2   2   0   2   2   0   0   0   2   0   0   2   0   2   0   0   2   0   0   2   0   2   2   0   2   0   0   2   2   0   2   2   0   0   0   2   2   0   2   0   0   2   0   0   2   0   0   2   0   2   0   2   0   2   0   0   2   0   2   0   0   0   0   0   2   2   2   0   0   2   0   0   2   0   0   0   0   0   2   2   0   0   2   0   0   0   2   2   2   2   0   0   0   0   0   0   2   2   0   0   2   2
 MK-4-2                 0   0   0   2   0   0   2   2   0   2   2   0   0   2   0   0   2   2   0   2   2   2   2   0   2   0   2   2   2   0   2   2   2   2   0   2   2   0   0   0   2   2   2   2   0   0   0   2   2   2   2   0   0   2   0   0   2   2   2   0   0   2   0   0   0   0   0   2   2   2   0   2   0   0   0   0   0   2   0   2   2   2   2   2   0   2   0   2   2   2   2   2   2   2   0   2   0   2   2   0   0   2   0   0   0   0   2   0   0   2   0   2   0   2   2   0   0   2   0   0   2   0   2   0   0   2   0   0   0   2   0   0   0   2   2   0   2   0   0   2   0   0   2   0   0   2   0   2   0   2   0   2   0   0   2   0   2   0   0   0   0   0   2   2   2   0   0   2   0   0   2   2   0   0   0   0   2   2   0   2   2   0   0   0   0   2   2   2   0   0   0   2   0   0   2   2   0   0   2   2
 MK-4-3                 0   0   0   2   0   0   2   2   0   2   2   0   0   2   0   0   2   2   0   2   2   2   2   0   2   0   2   2   0   0   2   2   2   0   0   0   2   0   0   0   2   2   0   2   0   0   0   2   2   2   2   0   0   2   0   0   2   2   2   0   0   2   0   2   0   0   0   0   2   2   0   2   0   0   0   0   0   2   0   2   0   0   2   2   0   2   0   2   2   0   2   2   2   2   0   2   0   2   0   0   0   2   0   0   0   0   2   0   0   2   0   2   0   2   2   0   0   2   0   0   2   0   2   0   0   2   0   0   0   2   0   0   2   2   2   0   2   0   0   2   0   0   2   0   0   0   0   2   0   2   2   2   0   0   2   0   2   0   0   0   0   0   2   2   2   0   2   2   0   2   2   2   0   0   0   0   2   2   0   2   2   2   0   0   0   2   2   2   0   0   0   2   2   0   2   2   2   0   2   0
 MK-4-4                 0   0   0   2   2   2   0   2   0   2   2   0   0   2   0   0   2   2   0   2   2   2   2   2   0   0   2   2   0   2   2   2   2   0   0   0   2   0   0   0   2   2   0   2   0   0   0   2   2   2   2   0   2   2   0   0   2   2   2   0   0   2   0   2   0   2   0   2   2   2   0   2   0   0   0   0   0   2   0   2   0   0   2   2   0   2   2   2   2   0   2   2   2   2   0   2   0   2   0   0   0   2   0   0   0   0   2   0   0   2   0   0   0   2   2   0   0   2   2   2   2   0   2   0   2   2   0   0   0   2   0   0   2   2   2   0   2   0   0   2   0   0   2   0   0   0   0   2   0   0   2   2   0   0   2   0   2   2   0   0   0   0   0   0   2   0   2   2   0   0   2   2   0   0   0   0   2   2   0   2   2   0   0   0   0   2   2   2   0   0   2   2   2   0   2   2   2   0   2   0
 MK-4-5                 0   0   0   2   2   2   0   2   0   0   2   0   0   2   0   0   2   2   0   2   2   0   2   2   0   0   0   2   0   2   2   2   2   0   0   0   2   0   0   0   2   2   0   2   0   0   0   2   0   2   2   0   2   2   2   0   2   2   2   0   0   0   0   2   0   2   0   2   2   2   0   2   0   2   0   0   0   2   2   2   0   0   2   2   0   2   2   2   2   0   2   2   2   2   0   2   0   2   0   0   0   0   0   0   0   0   2   0   0   2   0   0   0   2   2   0   0   2   2   2   2   0   2   0   0   2   0   0   0   2   0   0   2   2   0   0   2   0   0   2   0   0   2   0   0   0   0   2   0   0   2   2   0   0   2   0   2   0   0   0   0   2   0   0   2   0   2   2   0   0   2   2   0   2   0   2   2   2   0   2   2   0   0   0   0   0   2   2   0   0   2   2   2   0   2   0   2   0   2   0
 MK-4-6                 0   0   0   2   2   2   0   2   0   2   2   0   0   2   0   0   2   2   0   2   2   0   2   2   0   0   0   0   0   2   2   2   2   0   0   0   2   0   0   0   2   2   0   2   2   0   0   0   0   2   2   0   2   2   2   0   2   2   2   0   0   0   2   2   0   2   0   2   2   2   0   0   0   2   0   0   0   2   2   0   0   2   2   2   0   2   2   2   2   0   2   2   2   2   0   2   0   2   0   2   0   0   2   0   0   0   2   0   0   2   0   0   0   2   0   2   0   2   2   0   2   0   2   0   0   2   0   0   0   2   0   0   2   2   0   0   2   0   0   2   0   0   2   0   0   0   0   2   0   0   2   2   0   0   2   0   2   0   0   0   0   2   2   0   2   0   0   2   0   0   2   2   0   0   0   2   2   2   0   2   2   0   0   0   0   0   2   2   0   0   2   2   2   2   2   0   2   0   2   0
 MK-4-7                 0   0   0   2   2   2   0   2   0   2   2   0   0   0   0   0   0   2   0   2   0   0   2   0   0   0   0   0   2   2   2   2   2   0   0   0   2   0   0   0   2   2   0   2   2   0   0   0   0   2   2   0   2   2   2   0   2   2   2   0   2   0   0   2   0   0   0   2   0   2   2   0   0   2   0   0   2   2   2   0   0   2   2   2   0   2   2   2   2   0   2   2   2   2   2   2   0   2   0   2   0   0   2   0   0   0   2   0   0   2   0   0   0   2   0   2   0   2   2   0   2   0   2   0   0   2   0   0   0   2   0   0   2   2   0   0   2   0   0   2   0   0   0   0   0   0   0   2   0   0   2   2   0   2   2   0   2   0   0   0   0   2   0   0   2   0   0   2   0   0   2   2   0   0   0   2   2   2   0   2   2   0   0   2   0   0   2   2   0   0   2   2   2   2   0   0   2   0   2   0
 MK-4-8                 0   0   2   2   2   2   0   2   0   2   2   0   0   0   0   0   0   2   0   2   0   0   0   0   0   0   0   0   2   2   2   2   2   2   0   0   2   0   0   0   0   2   0   2   2   0   0   0   2   2   2   0   2   2   2   0   2   2   2   0   0   0   0   2   0   0   0   2   0   2   2   0   0   2   0   0   2   0   2   0   0   2   2   2   2   2   2   2   2   0   2   0   0   2   2   2   0   2   0   2   0   0   2   0   0   0   0   0   0   2   0   0   2   2   0   2   0   2   2   0   2   0   2   0   0   2   0   0   0   2   0   2   2   0   0   0   2   0   0   2   0   0   0   0   0   0   0   2   0   0   2   2   0   2   2   0   2   0   0   2   0   2   0   0   2   0   0   2   0   0   2   2   0   0   0   0   2   2   0   2   2   2   0   2   0   0   2   2   0   0   2   2   2   2   0   2   2   0   2   0
 MK-4-9                 0   0   2   2   2   2   0   2   0   2   0   0   0   0   0   0   2   2   0   2   0   2   0   0   2   0   0   0   2   2   2   2   2   2   0   0   2   0   0   0   2   2   0   2   2   0   0   0   2   2   0   0   2   2   2   0   2   2   2   0   2   0   0   2   0   0   0   2   0   2   2   0   0   2   0   0   2   0   2   0   0   2   2   2   2   0   2   2   2   2   2   0   0   2   2   2   2   2   0   2   0   0   2   0   0   0   0   0   0   2   0   0   2   0   0   2   0   2   2   0   2   2   2   0   0   2   0   0   0   2   0   2   2   0   0   0   2   0   0   2   0   0   0   0   0   2   0   2   0   0   2   2   0   2   0   0   2   0   0   2   0   2   0   0   2   0   0   2   0   0   2   2   0   0   0   0   2   2   0   2   2   2   2   2   0   0   2   2   0   0   2   2   2   2   0   2   2   0   0   0
 MK-4-10                0   0   2   2   2   2   0   2   0   2   2   0   0   2   0   0   2   2   0   2   0   2   0   0   2   0   0   0   2   2   2   2   2   2   0   0   2   0   0   0   2   2   0   2   2   0   0   0   2   2   2   0   2   2   2   0   2   2   0   0   2   0   0   2   0   0   0   0   0   2   2   0   0   2   0   0   2   0   2   0   0   2   0   2   2   0   2   2   2   2   2   0   0   2   2   2   2   2   0   2   0   0   2   0   0   0   0   0   0   2   0   0   2   0   0   2   0   2   2   0   2   2   2   0   0   2   0   0   0   2   0   2   2   0   0   0   2   0   0   2   0   0   0   0   2   2   0   2   0   0   2   2   0   2   0   0   2   0   0   2   0   0   0   0   2   0   0   2   0   2   0   2   0   0   0   0   2   2   0   2   2   2   2   2   0   2   2   2   0   0   2   2   2   0   0   2   2   0   0   0
 MK-4-11                0   0   2   2   2   2   0   2   0   2   2   0   0   0   0   0   2   2   0   2   0   2   0   0   2   0   0   0   2   2   2   2   2   2   0   0   2   0   0   0   2   2   0   2   2   0   0   0   2   2   2   0   2   2   2   0   2   2   0   0   2   0   0   2   0   0   0   0   0   2   2   0   0   2   0   0   2   0   2   0   0   0   0   2   2   0   2   2   2   2   2   0   0   2   2   2   2   2   0   2   0   0   2   0   0   0   0   0   0   2   0   0   0   0   0   0   0   2   2   0   2   2   2   2   0   2   0   0   0   2   0   2   2   2   0   0   2   0   0   2   0   0   0   0   2   2   0   2   0   0   2   2   2   2   0   0   2   0   0   2   2   0   0   0   2   0   0   2   0   2   0   2   2   0   0   0   2   2   0   2   2   2   2   2   0   2   0   2   0   0   0   0   2   2   0   2   2   0   0   0
 MK-4-12                0   0   2   2   0   2   0   2   0   2   2   0   0   0   0   0   2   2   0   2   0   2   0   0   2   0   0   0   2   2   0   2   2   2   0   2   2   0   0   0   2   2   0   0   2   0   0   0   2   2   2   0   2   2   2   0   2   2   0   0   2   0   2   2   0   0   2   0   0   2   2   0   0   2   0   0   2   2   2   0   2   0   0   2   2   0   2   0   2   2   2   0   0   2   2   2   2   2   0   0   0   0   2   0   0   0   0   0   0   2   0   0   0   2   0   0   0   0   2   0   2   2   2   2   0   2   0   0   0   2   0   2   2   2   0   0   2   0   0   2   0   0   2   0   2   2   0   2   0   0   2   2   2   2   0   0   2   0   0   2   0   0   0   0   2   0   0   2   0   2   0   2   2   0   2   0   2   2   0   2   2   2   2   2   0   2   0   2   0   0   0   0   2   2   0   2   2   0   0   0
 MK-4-13                0   0   2   2   0   2   0   2   0   2   2   2   2   0   0   0   2   2   0   2   0   2   0   0   2   0   0   0   2   2   0   2   2   2   2   2   2   0   0   0   2   2   0   0   2   0   0   0   2   2   0   0   2   2   2   0   2   2   0   0   2   0   2   2   0   0   2   0   0   0   2   0   0   2   0   0   2   2   0   0   2   0   0   2   2   2   2   0   2   2   0   0   0   2   2   2   2   2   0   0   2   0   2   0   0   0   0   0   0   2   0   0   0   2   0   0   0   0   2   0   2   2   2   2   0   2   0   0   2   2   0   2   2   2   0   0   2   0   0   2   0   0   2   0   2   0   2   2   0   2   2   2   2   2   0   0   2   2   2   2   2   0   0   0   2   0   0   2   0   2   0   2   2   0   2   0   2   2   0   2   2   0   2   2   0   2   0   0   0   0   0   0   2   2   0   2   2   0   0   0
 MK-4-14                0   0   2   2   0   2   0   2   0   2   2   2   2   0   0   0   2   2   0   0   0   2   0   0   2   0   0   0   2   2   0   2   2   2   2   2   2   0   0   0   2   2   0   0   2   0   0   0   2   2   0   0   2   2   2   0   2   2   0   0   2   0   2   2   0   0   2   0   2   0   2   0   0   2   0   0   2   2   0   0   2   0   0   2   2   2   2   0   2   2   0   0   0   2   2   2   2   2   0   0   2   0   2   0   0   0   0   0   0   2   0   0   0   2   0   0   0   0   2   0   2   2   2   0   0   2   0   0   2   2   2   2   2   2   0   0   2   0   0   2   0   2   2   0   2   0   2   2   0   2   2   2   2   2   0   0   2   2   2   2   2   2   0   0   2   0   0   2   0   2   2   2   2   0   2   0   2   0   0   2   2   0   0   2   0   2   0   0   0   0   0   0   2   2   0   2   2   0   0   2
 MK-4-15                2   0   2   2   0   2   0   2   0   2   2   2   2   0   0   0   2   2   0   0   0   2   2   2   2   0   0   0   2   2   0   2   2   2   2   2   2   0   0   0   2   2   0   0   2   0   0   0   2   2   0   0   2   2   0   0   2   0   0   0   2   0   2   2   0   0   2   0   2   0   2   0   0   2   0   0   2   2   0   0   0   0   0   2   2   2   2   0   2   2   0   0   0   2   2   2   2   2   2   0   2   0   2   0   0   0   0   0   0   2   0   0   0   2   0   0   0   0   2   0   2   2   2   0   0   2   2   0   2   2   2   2   2   2   0   0   2   0   0   2   0   2   2   0   2   0   2   2   0   2   2   2   2   2   0   0   2   2   2   2   2   2   0   0   2   0   0   2   0   2   2   0   2   0   2   0   2   0   0   2   2   0   0   2   0   2   0   0   0   0   0   0   2   0   0   2   2   0   0   2
 MK-4-16                2   0   2   2   0   2   0   2   0   2   0   2   2   0   0   0   2   2   0   0   0   2   2   2   2   0   2   0   2   2   0   2   2   2   2   2   2   0   0   0   2   2   0   0   2   0   2   0   2   2   0   0   2   2   0   0   2   0   0   0   2   2   2   2   0   0   0   0   0   0   2   0   2   2   0   0   2   2   0   0   0   0   0   2   2   2   2   0   0   2   0   2   0   2   2   2   2   0   2   0   2   0   2   0   0   0   0   0   0   2   0   0   0   0   0   0   0   0   2   0   2   0   2   0   0   2   0   0   2   2   2   0   2   2   0   0   2   0   0   2   0   2   0   0   2   0   2   2   0   0   2   2   2   2   0   0   2   2   2   2   2   2   0   0   2   0   0   2   0   2   2   0   2   0   2   0   2   2   0   2   2   0   0   2   0   2   0   0   0   0   0   0   2   0   0   2   2   0   0   2
 MK-5-1                 0   0   2   0   0   0   2   0   0   2   2   0   2   2   2   2   2   2   0   2   0   2   0   2   0   2   2   2   2   0   2   0   0   2   0   0   2   2   2   0   2   0   0   2   2   0   0   2   2   2   2   0   0   0   0   0   2   2   2   0   2   2   0   2   2   2   0   2   0   2   0   2   0   0   2   2   0   2   2   2   0   2   0   0   2   2   2   2   0   0   0   0   2   0   0   2   2   2   0   2   0   2   0   0   2   0   0   0   0   2   2   0   0   2   0   0   0   2   0   0   0   2   2   0   0   0   2   2   2   0   0   2   2   2   0   0   2   0   2   2   2   0   0   2   2   2   2   0   2   0   2   0   0   0   0   0   2   2   0   2   2   0   2   2   2   2   2   2   2   0   0   0   2   2   2   0   0   2   0   0   2   2   2   2   0   0   2   0   2   2   0   0   2   2   0   0   2   2   2   2
 MK-5-2                 0   0   2   0   0   0   2   0   0   2   2   0   2   2   2   2   2   0   0   2   0   2   0   2   0   2   2   2   2   0   2   0   0   2   0   0   2   2   2   2   2   2   0   2   2   0   2   0   2   2   2   0   0   0   0   0   0   2   2   0   2   2   0   0   2   0   0   0   0   2   0   0   0   2   0   2   0   0   2   2   0   2   0   0   2   2   2   2   0   2   0   0   2   2   0   0   2   2   0   2   0   2   0   0   2   0   0   0   0   2   2   0   2   0   2   0   0   2   0   0   0   2   0   0   0   0   2   2   2   2   0   2   2   2   0   0   2   0   2   2   2   2   0   2   2   0   2   0   2   0   2   0   0   0   0   0   0   2   0   2   2   0   2   2   2   2   2   2   2   0   0   0   2   2   0   0   0   2   0   0   2   2   2   2   0   0   2   0   0   2   0   0   0   2   0   0   2   2   2   0
 MK-5-3                 0   0   2   0   0   0   0   0   0   2   0   0   2   2   2   2   2   0   0   2   0   2   0   2   0   2   2   2   0   0   2   0   2   0   0   0   0   2   2   2   2   2   0   0   2   0   2   0   2   2   0   0   0   2   0   2   0   2   2   0   2   2   0   2   2   0   0   0   0   2   0   0   0   2   0   2   0   0   2   0   0   2   0   0   2   2   2   2   0   2   0   0   2   2   0   0   2   2   0   2   2   2   0   0   2   2   0   0   0   2   2   2   2   0   2   2   0   2   0   0   0   2   0   0   0   0   0   2   2   2   0   2   2   2   0   0   2   0   2   0   2   2   0   2   2   0   2   0   2   0   2   0   0   0   0   0   0   2   0   2   2   0   2   2   2   2   2   2   2   0   0   0   2   2   0   0   0   0   0   0   2   2   2   2   0   0   2   0   0   2   0   0   2   0   0   0   0   2   2   2
 MK-5-4                 2   0   2   0   0   0   0   0   0   2   0   0   2   2   2   2   2   0   0   0   0   2   0   2   2   2   2   2   0   2   2   0   2   0   0   0   0   2   0   2   0   0   0   0   2   0   2   0   2   2   0   2   0   2   0   2   2   2   0   0   2   2   0   2   2   0   0   0   0   2   0   0   2   2   0   2   0   0   2   0   0   2   0   0   2   2   2   2   0   2   2   0   2   2   2   2   2   2   0   2   2   2   0   0   0   2   0   0   0   0   2   2   2   0   2   0   0   2   0   0   0   2   0   0   0   2   0   2   2   2   0   2   0   2   0   0   2   0   2   0   2   2   0   2   2   0   2   0   2   0   2   0   0   2   0   2   0   0   2   2   2   0   2   2   2   2   2   2   2   0   0   0   2   2   2   0   0   0   0   0   2   2   2   2   0   0   2   2   0   2   0   0   2   0   0   0   0   2   0   2
 MK-5-5                 2   0   0   0   0   0   0   0   0   2   0   0   2   2   2   2   2   0   0   0   0   0   0   2   2   2   2   2   0   2   2   0   2   0   0   0   0   2   0   2   0   0   0   0   2   0   2   2   2   2   0   2   0   2   0   2   2   2   0   0   2   2   2   2   2   0   0   0   0   2   0   2   2   2   0   2   0   0   2   0   0   2   0   0   2   2   2   2   0   2   2   0   2   0   0   2   2   2   0   2   2   2   0   0   0   2   0   0   0   0   2   0   2   0   0   0   0   2   0   0   0   2   0   2   0   2   0   2   2   2   2   2   0   2   0   2   2   0   2   0   2   2   0   2   2   0   2   0   2   0   2   0   0   2   0   2   0   0   2   2   2   0   2   2   2   2   2   2   2   0   0   0   2   2   2   0   0   0   0   0   2   2   2   2   0   0   2   2   0   0   0   0   2   0   0   0   0   2   0   2
 MK-5-6                 2   0   0   0   0   0   0   0   0   2   0   0   2   2   2   2   2   0   0   0   0   0   0   2   2   2   2   2   0   2   2   0   2   0   0   0   0   2   0   0   0   0   0   0   2   0   2   2   2   2   0   2   0   2   0   2   2   2   2   0   0   2   2   2   2   2   0   0   0   2   0   2   2   2   0   2   0   0   2   2   2   2   0   2   2   2   0   2   0   2   2   0   2   0   0   2   2   0   0   2   2   2   0   2   0   2   0   2   0   0   2   0   2   0   2   0   0   2   0   0   0   2   0   2   0   2   0   2   2   2   2   2   0   2   0   2   2   0   2   0   2   2   0   2   2   0   2   0   2   0   2   0   2   2   0   2   0   0   2   2   2   0   2   2   2   2   2   2   2   0   0   0   2   2   2   0   0   0   2   0   2   2   2   2   0   0   2   2   0   0   0   0   2   0   2   0   2   2   0   2
 MK-5-7                 2   0   0   0   0   0   0   0   2   2   0   0   2   2   2   2   2   0   0   0   0   0   0   2   2   2   2   2   0   2   2   0   2   0   0   2   0   2   0   2   0   0   0   2   2   2   2   2   2   2   2   2   0   2   0   2   2   2   2   0   0   2   2   0   0   2   0   0   0   2   0   2   2   2   0   2   2   0   2   2   2   2   0   2   2   2   0   0   0   2   0   0   2   0   0   2   2   0   0   2   0   2   0   2   0   2   0   2   0   0   0   0   2   0   2   0   0   2   0   0   0   2   0   2   0   2   0   2   2   2   2   2   0   2   0   2   2   0   2   0   2   2   0   2   2   0   2   0   2   0   2   0   2   2   0   2   0   0   2   2   2   0   2   2   2   2   2   2   2   0   0   0   2   2   2   0   0   2   2   2   2   2   2   2   0   2   2   2   0   0   0   0   2   0   2   0   2   2   0   2
 MK-5-8                 0   0   0   0   0   0   0   2   2   2   0   0   2   2   2   0   2   0   0   2   0   0   0   2   2   2   2   2   0   2   2   0   2   0   0   0   0   2   0   0   0   0   0   2   2   2   2   2   0   2   2   2   0   2   0   2   2   2   0   0   0   2   2   0   0   2   0   0   0   2   0   2   2   2   0   2   2   0   0   2   2   2   0   2   2   2   0   0   2   2   0   0   2   0   0   2   2   0   0   2   0   2   0   2   0   2   0   2   2   0   2   0   2   2   2   0   0   0   0   0   0   2   0   2   0   2   0   2   2   2   2   2   0   0   0   2   2   0   2   0   2   0   2   2   2   0   2   0   2   0   2   0   2   2   0   2   0   0   2   2   2   2   2   2   2   2   0   2   2   0   0   2   2   2   2   0   0   2   2   2   2   2   2   2   0   2   2   2   0   0   0   0   2   0   2   0   2   2   0   2
 MK-5-9                 2   0   0   0   0   0   0   2   2   0   0   0   2   0   0   0   2   0   0   2   0   0   0   0   2   2   2   2   0   2   0   0   2   0   2   0   0   0   0   0   0   0   0   0   2   2   2   2   0   2   2   2   0   2   0   0   2   2   0   0   0   2   2   2   0   2   0   0   0   2   0   2   2   2   2   2   0   0   0   2   2   2   0   2   2   2   0   0   2   0   0   0   2   2   0   2   2   0   0   2   0   2   2   2   2   2   2   2   2   0   2   0   2   2   2   0   0   2   2   0   0   2   0   2   0   0   0   2   2   2   2   2   0   0   0   0   2   0   2   0   2   0   2   0   2   0   2   0   0   2   2   0   2   2   0   2   0   0   2   2   2   0   2   2   2   2   0   2   2   0   0   2   2   2   2   0   0   2   2   2   2   2   2   0   0   2   2   2   0   0   0   0   2   0   2   0   2   2   0   2
 MK-5-10                2   0   0   0   0   0   0   2   2   0   0   0   2   0   0   0   2   0   0   2   0   0   0   0   2   2   2   2   2   2   0   0   2   0   2   2   0   0   0   0   0   0   0   0   2   2   2   2   0   2   2   2   0   2   0   0   2   2   0   0   0   2   2   2   2   2   0   0   0   2   0   2   2   2   2   2   0   0   0   2   2   2   0   2   2   2   0   0   2   0   0   0   2   2   0   2   2   0   0   2   0   2   2   2   2   2   2   2   2   0   2   2   2   2   2   0   0   2   2   0   2   2   0   2   0   0   2   2   2   2   0   2   0   0   0   0   2   0   2   0   2   0   2   0   2   0   2   0   0   2   2   2   2   0   0   2   0   0   2   0   0   0   2   2   2   2   0   2   2   0   0   2   2   2   2   0   0   2   2   2   2   2   2   0   0   2   2   2   0   0   0   0   2   0   2   0   2   2   0   2
 MK-5-11                2   0   0   0   0   0   0   0   2   0   0   0   2   0   0   0   2   2   0   2   0   0   0   2   0   2   2   2   2   2   0   0   2   0   2   2   0   0   0   2   0   0   0   0   2   0   2   2   0   2   2   2   0   2   2   0   2   2   0   0   0   2   2   2   2   2   2   2   0   2   0   2   2   2   2   2   0   2   0   2   0   2   0   2   2   2   0   0   2   0   0   0   2   0   0   2   2   0   0   2   0   2   2   2   2   0   2   2   2   0   2   2   2   2   2   0   2   2   2   0   2   2   0   2   0   0   2   2   2   0   0   0   0   0   0   0   2   0   2   0   2   0   2   0   2   0   2   0   0   2   2   2   2   0   0   2   0   0   2   0   0   0   2   2   2   2   0   2   2   2   0   2   2   2   2   0   2   2   0   2   2   2   2   0   0   0   2   2   0   0   0   0   2   0   0   0   2   2   0   2
 MK-5-12                0   0   0   0   0   0   0   0   2   0   0   2   2   2   0   0   2   2   2   2   0   0   0   0   0   2   2   2   2   2   0   0   0   0   2   2   2   0   0   2   0   0   0   0   2   0   2   2   0   2   2   2   0   2   2   0   2   0   0   0   0   2   2   2   2   2   2   2   0   2   2   2   2   2   0   2   0   2   0   2   0   2   0   2   2   2   0   0   2   0   2   0   2   0   0   2   2   0   0   2   0   0   2   2   2   0   2   2   2   0   2   2   2   0   2   0   2   2   2   0   2   2   0   0   0   0   2   2   2   0   0   0   0   2   0   0   2   0   2   0   2   0   0   0   2   0   2   0   0   2   2   2   2   0   0   2   0   0   2   2   0   2   2   2   2   2   2   0   2   2   0   2   2   2   2   0   2   2   0   2   0   2   0   0   0   0   2   2   0   0   0   0   2   0   0   0   2   2   0   0
 MK-5-13                0   0   0   2   0   0   0   0   2   0   2   2   2   2   2   2   2   0   2   2   0   0   0   0   0   2   2   2   2   2   0   0   2   0   2   2   0   2   0   2   0   0   0   0   2   0   2   0   2   2   2   2   0   2   2   0   2   0   0   0   0   0   2   2   2   2   2   2   0   2   0   2   2   2   0   2   2   0   0   2   0   2   0   2   2   2   0   2   0   0   2   2   2   0   0   2   2   0   0   2   0   0   2   2   2   0   2   2   2   2   2   2   2   0   2   0   0   2   0   0   0   0   0   0   0   0   2   2   2   0   0   0   0   0   0   0   2   0   2   0   2   0   0   0   0   0   2   0   0   2   0   2   2   0   0   2   0   0   2   2   0   2   2   2   2   2   2   2   2   2   0   2   2   0   2   2   2   2   0   2   0   2   0   0   0   0   2   2   2   0   0   0   2   0   0   0   2   2   0   0
 MK-5-14                0   0   0   0   0   0   2   0   2   0   2   2   2   0   2   2   2   0   2   2   2   0   0   2   0   0   2   2   2   2   2   0   2   0   2   2   0   2   0   2   2   0   0   0   0   0   2   0   2   2   2   2   0   2   2   0   2   0   2   0   0   0   2   0   2   2   2   2   0   2   0   0   2   2   0   0   2   0   0   2   0   2   0   2   2   2   0   2   0   0   2   2   2   0   0   2   2   2   0   0   0   0   2   2   2   0   2   2   2   2   2   0   2   0   2   0   0   2   2   0   0   2   2   0   0   0   2   2   2   0   0   0   0   0   0   0   2   0   2   0   2   0   0   0   2   0   2   0   0   2   0   2   2   0   0   2   0   0   2   2   2   2   2   2   2   2   2   2   2   2   0   2   0   0   2   2   2   2   0   2   0   2   0   0   0   0   2   0   2   0   0   0   2   0   0   0   2   2   0   0
 MK-5-15                0   0   0   0   0   2   2   2   0   0   0   2   2   0   2   2   2   0   2   2   2   0   0   2   0   0   2   2   0   0   2   0   2   0   2   2   0   2   0   2   2   0   0   0   0   0   2   0   2   2   2   2   0   2   2   2   2   0   2   0   0   2   2   0   0   2   0   2   0   2   0   0   2   2   0   0   2   0   0   0   0   2   0   2   2   2   0   2   0   0   2   2   2   0   0   2   2   2   0   0   0   0   0   0   0   0   2   2   0   2   2   0   2   0   2   0   0   2   2   0   0   2   2   0   2   0   2   2   2   0   2   0   0   0   0   0   2   0   2   0   2   0   0   0   0   2   0   0   0   2   0   2   2   0   0   2   0   0   2   0   2   0   2   2   2   2   2   2   2   2   0   2   0   0   2   2   2   2   0   2   0   2   0   0   0   0   2   0   0   0   0   0   2   0   0   0   2   2   0   0
 MK-5-16                0   0   0   2   0   2   2   2   0   0   0   2   0   2   2   2   2   0   2   2   2   0   0   2   0   0   2   2   0   0   2   0   2   0   2   2   0   2   0   2   2   2   0   0   0   0   2   0   2   2   2   0   0   2   0   2   2   0   2   0   0   0   2   0   0   2   2   2   2   2   2   0   2   0   0   0   2   0   0   0   0   2   0   2   0   2   0   2   0   0   2   2   2   0   0   0   0   2   0   0   0   0   0   0   0   0   0   2   0   2   2   2   0   0   2   0   0   2   2   0   0   2   2   0   2   0   2   2   2   0   2   0   0   0   0   0   2   0   2   2   2   0   0   0   0   2   0   0   0   2   0   2   2   0   0   2   0   2   2   0   2   0   2   2   2   2   2   2   2   2   0   0   0   2   2   0   2   2   0   2   0   2   0   0   0   0   2   0   0   0   0   0   2   0   2   0   0   2   0   0
 MK-6-1                 2   0   0   2   0   2   2   2   0   0   0   0   0   0   2   0   0   0   0   0   0   0   0   0   0   2   2   2   0   0   0   0   0   0   0   2   2   0   2   0   2   2   0   0   0   2   0   0   0   0   0   0   0   0   2   2   0   0   2   2   0   2   0   0   0   2   2   2   0   2   2   2   2   2   0   2   2   0   0   0   0   2   2   2   2   0   2   0   2   2   2   2   2   2   0   2   0   2   0   2   0   2   2   2   2   2   2   2   0   2   2   0   2   0   0   2   0   0   2   0   0   2   2   2   0   0   2   2   2   2   0   2   2   0   0   2   0   2   0   2   2   0   2   2   0   2   0   2   2   2   0   2   0   2   0   2   2   0   0   2   2   2   2   2   2   2   0   2   0   2   0   2   2   2   0   2   0   2   0   2   0   2   0   2   0   2   0   0   2   0   0   2   0   2   2   0   0   2   2   0
 MK-6-2                 2   0   0   2   0   2   0   2   0   0   0   0   2   0   2   0   0   0   0   0   0   0   0   0   0   2   2   2   0   0   0   0   0   0   0   2   0   0   2   2   2   0   2   0   0   2   0   0   0   0   0   0   2   0   2   2   0   2   2   2   0   2   0   2   0   2   2   0   0   2   2   2   2   2   0   2   2   0   0   0   2   2   2   2   2   0   2   0   2   2   2   2   2   0   0   2   0   0   0   2   0   2   0   2   2   2   2   2   2   2   2   2   0   0   0   2   2   0   2   0   0   2   2   2   0   0   2   2   2   2   0   2   2   0   0   2   0   2   0   2   2   2   2   2   0   2   0   2   2   2   0   2   0   2   0   2   2   0   0   2   2   0   2   2   2   2   0   2   0   2   0   2   2   2   0   2   0   2   0   2   0   2   0   2   0   2   0   0   0   0   0   0   0   2   2   0   0   2   0   0
 MK-6-3                 2   0   0   2   0   2   0   0   0   0   0   0   2   0   2   0   0   0   0   0   0   0   0   0   0   2   0   2   0   0   2   0   0   0   0   2   2   0   2   2   2   0   2   0   0   2   0   0   0   0   0   0   0   2   2   2   0   2   2   0   0   2   0   2   0   2   2   2   0   2   2   0   2   2   0   2   2   0   0   0   2   2   2   2   2   0   0   0   2   2   2   2   2   0   0   2   0   0   0   2   0   2   2   2   2   2   2   2   2   2   2   2   0   0   0   2   2   0   2   0   0   2   2   2   0   0   0   2   2   2   0   2   2   0   0   2   0   0   0   2   2   2   2   2   0   2   0   2   2   2   0   2   0   2   0   2   2   0   0   2   2   0   0   2   2   2   0   2   0   2   0   2   2   2   2   0   0   2   0   2   0   2   0   2   0   2   0   0   0   0   0   0   0   2   2   0   0   2   0   2
 MK-6-4                 2   0   0   2   0   2   0   0   0   0   0   0   2   0   0   0   0   0   0   0   0   0   0   0   2   2   0   2   0   0   2   0   2   0   0   2   2   0   2   2   2   0   2   0   0   0   0   0   0   0   0   0   0   2   2   2   0   2   2   0   0   2   0   2   0   2   0   2   0   2   2   0   2   2   0   2   0   2   2   0   2   2   2   2   2   0   0   0   2   2   2   2   2   0   0   2   2   0   0   2   2   2   2   0   2   0   2   2   0   2   2   2   0   0   0   0   0   0   2   0   0   0   2   2   0   0   0   2   2   2   0   2   2   0   0   2   0   0   0   2   2   2   2   2   0   2   0   2   2   2   0   2   0   2   0   2   2   2   0   2   2   0   0   2   2   2   0   2   0   2   0   2   2   2   2   0   2   2   0   2   0   0   0   2   0   2   0   2   0   0   0   0   0   2   0   0   0   2   0   2
 MK-6-5                 2   0   0   2   0   2   0   0   0   0   0   0   2   0   0   0   0   0   0   0   0   0   0   0   2   2   2   2   0   0   2   0   2   0   0   2   2   0   2   2   2   0   2   2   2   0   2   0   0   0   0   0   0   2   2   2   0   2   2   0   0   2   0   2   0   0   0   2   0   2   2   0   2   2   0   2   0   2   2   0   2   2   2   2   2   2   0   0   2   2   2   2   2   0   0   2   2   0   0   2   2   2   2   0   2   0   2   2   0   0   2   0   0   2   0   0   0   0   2   0   0   2   2   2   0   0   2   2   2   2   0   2   2   0   0   2   0   0   0   2   2   2   2   2   2   2   0   2   2   2   0   0   0   2   0   2   0   2   0   2   2   0   0   2   2   0   0   2   0   2   0   2   0   2   2   0   2   2   0   2   2   0   0   2   0   2   2   2   0   0   2   2   0   0   0   0   0   2   0   2
 MK-6-6                 2   0   0   2   2   2   0   2   0   0   0   0   2   0   0   2   0   2   0   0   0   0   0   2   2   2   2   2   0   0   0   0   2   0   0   2   2   0   0   2   2   0   2   2   2   0   2   0   0   2   2   0   0   2   2   2   2   2   2   2   0   2   0   2   0   0   0   2   0   0   2   0   2   0   0   2   2   2   2   0   0   2   2   2   2   2   0   0   2   2   0   2   2   0   0   2   2   0   0   2   2   2   2   0   2   0   2   2   0   0   0   0   0   2   0   2   0   0   2   0   0   2   2   2   0   0   2   2   2   2   0   2   2   0   0   2   0   0   0   2   2   2   2   2   0   2   0   2   2   2   0   0   0   2   0   2   0   2   0   0   2   0   0   2   2   0   0   2   0   2   0   2   0   2   2   0   2   2   0   2   2   2   2   0   0   2   2   2   0   0   0   2   0   0   0   0   0   2   0   2
 MK-6-7                 2   0   0   2   2   2   0   2   0   0   0   0   2   0   0   2   0   2   0   0   0   0   0   2   2   2   2   2   0   0   0   0   2   0   0   2   2   0   2   2   2   0   2   2   2   0   0   0   0   2   2   0   0   2   2   2   2   2   2   2   0   0   0   2   0   0   2   2   0   0   2   0   2   0   0   2   0   2   2   0   0   2   2   2   2   0   0   0   2   2   0   2   2   2   0   2   2   0   0   2   0   2   2   0   2   0   2   2   0   0   0   0   0   2   0   2   0   0   2   0   0   2   2   2   0   0   2   2   2   2   0   2   2   0   0   2   0   0   0   2   2   0   2   2   0   2   0   2   0   2   0   0   0   2   0   2   0   0   0   0   2   0   0   2   2   0   0   2   0   2   0   2   0   2   2   0   2   2   0   2   2   0   2   0   0   2   2   2   0   0   0   2   0   0   0   0   0   2   0   2
 MK-6-8                 2   0   0   2   2   2   0   2   0   0   0   0   2   0   0   2   0   0   0   2   0   0   0   2   2   2   2   2   0   0   0   0   2   0   0   2   0   0   2   2   2   0   2   2   2   0   0   0   0   2   2   0   2   2   2   0   2   2   2   2   0   0   0   2   0   2   2   2   0   0   0   0   2   0   0   2   0   2   2   0   2   2   2   2   2   0   0   0   2   2   0   2   2   2   0   2   0   0   0   0   0   2   2   0   2   0   2   2   0   0   0   0   0   2   0   2   0   2   2   0   0   2   2   2   0   0   2   2   2   2   0   2   0   0   0   2   0   0   0   2   2   0   0   2   0   2   0   2   0   2   0   0   0   2   0   2   2   2   0   0   2   0   0   2   2   0   0   2   0   2   0   2   0   2   2   0   2   2   2   2   2   0   2   0   0   2   2   2   0   0   2   2   0   2   0   2   0   2   0   2
 MK-6-9                 2   0   0   2   2   2   0   2   2   0   0   0   2   0   0   2   0   0   0   2   0   0   2   2   2   2   2   2   0   0   0   2   2   0   0   2   0   0   2   2   2   0   2   2   2   0   0   0   0   2   2   0   2   2   0   2   2   2   2   2   2   0   0   2   0   2   2   2   0   0   0   0   2   0   0   2   0   2   2   0   2   2   2   2   2   2   0   0   2   2   0   2   2   2   0   2   0   0   0   0   0   2   2   0   2   0   2   2   0   0   0   0   0   2   0   2   0   2   2   0   0   2   2   2   0   0   2   2   2   2   0   2   0   0   0   2   0   0   0   2   2   0   0   2   0   2   0   2   0   2   0   2   0   2   0   0   2   2   0   0   2   0   0   2   2   0   0   2   0   0   2   2   0   2   0   0   2   2   2   2   0   0   2   0   2   2   2   2   0   0   2   2   0   2   2   2   0   2   0   2
 MK-6-10                2   0   0   2   2   2   0   2   2   0   0   0   2   0   0   0   0   0   0   2   0   2   2   2   2   2   2   2   0   0   0   2   2   0   0   0   0   0   0   2   2   0   2   2   2   0   0   0   0   2   2   0   2   2   0   2   2   2   2   2   2   0   0   0   0   2   2   2   0   0   0   0   2   0   0   2   0   0   0   0   2   2   2   2   0   2   0   0   2   2   0   2   2   0   0   2   0   0   0   0   0   2   2   2   2   0   2   2   0   0   0   0   0   2   0   2   0   2   2   0   0   2   0   2   0   0   2   2   2   2   0   2   2   0   0   2   0   0   0   2   2   0   0   2   0   2   0   2   2   2   0   2   2   2   0   0   2   2   0   0   2   2   0   2   2   0   2   2   0   0   2   2   0   0   0   0   2   2   2   2   0   2   2   0   2   2   0   2   0   0   2   2   0   0   2   2   0   2   0   2
 MK-6-11                2   0   0   2   0   2   0   2   2   0   0   0   2   2   0   0   0   0   0   2   0   2   2   0   2   2   2   2   0   0   2   0   2   0   0   0   0   0   0   2   0   0   2   2   2   0   0   0   0   2   2   0   2   2   0   2   2   2   0   2   2   0   0   0   0   2   2   2   0   2   0   0   2   0   0   2   0   0   0   0   2   2   2   0   0   2   0   0   2   2   0   2   2   0   0   2   0   0   0   0   0   2   2   2   2   0   2   2   0   0   0   0   0   2   0   2   0   2   2   0   0   2   0   2   0   0   2   2   2   2   0   2   2   0   0   2   0   2   0   2   2   0   0   0   0   2   0   2   2   2   0   2   2   2   0   2   2   2   0   0   2   2   0   2   2   0   2   2   0   0   2   2   0   2   0   0   2   2   2   2   0   0   0   0   2   0   0   2   0   0   2   2   0   0   2   2   0   2   0   2
 MK-6-12                2   0   2   2   0   2   0   2   2   0   0   0   2   2   0   0   0   0   2   0   0   2   2   0   2   2   2   2   0   0   2   0   2   0   0   0   0   0   0   2   0   0   2   2   0   2   0   0   0   2   2   0   2   2   0   0   2   2   0   2   2   0   0   0   0   2   2   2   0   2   0   0   2   0   0   0   0   0   0   0   2   2   2   0   0   2   0   0   2   2   2   2   2   0   0   2   0   0   0   0   0   2   2   2   2   0   2   2   0   0   0   0   0   2   0   2   0   2   2   0   0   2   0   2   0   0   2   2   2   0   0   2   2   0   0   2   0   2   0   2   0   0   0   0   2   2   0   2   2   2   0   2   2   2   0   2   2   2   0   0   2   2   0   2   2   0   2   2   0   0   2   2   0   2   0   0   2   2   2   2   0   0   0   0   2   0   2   2   0   0   0   2   0   0   2   2   0   2   0   2
 MK-6-13                2   0   2   2   0   2   0   2   2   0   0   0   2   2   0   0   0   0   2   0   0   2   2   0   2   2   2   2   0   2   2   0   2   0   0   0   0   2   0   2   0   0   2   2   0   2   0   0   0   2   2   0   2   2   0   0   2   2   0   2   2   2   0   0   0   2   2   2   0   2   0   2   2   0   0   0   0   0   0   0   2   2   2   0   0   2   0   2   2   2   0   0   2   0   0   2   0   0   0   0   0   2   2   2   2   0   2   2   0   0   0   0   0   0   0   2   0   2   2   0   0   2   0   2   0   0   2   2   2   0   0   2   2   0   0   2   0   2   0   2   2   0   0   0   2   2   0   2   2   2   0   2   2   0   0   2   2   2   0   0   2   2   0   2   2   0   2   2   0   0   2   0   0   2   0   0   0   2   2   2   0   0   0   0   2   0   2   2   0   0   0   2   0   0   2   2   0   2   0   2
 MK-6-14                0   0   2   2   0   2   0   2   2   0   0   0   2   2   0   0   0   0   2   0   0   2   2   0   2   2   2   2   0   2   2   0   2   0   0   0   0   0   0   2   0   0   2   2   0   2   2   0   2   2   2   0   2   2   0   2   2   2   2   2   2   2   0   0   0   0   2   2   0   2   0   2   2   0   0   0   0   0   0   0   2   2   2   0   0   2   0   2   0   2   0   0   2   2   0   2   0   2   0   0   0   0   2   2   2   0   2   2   0   0   0   0   0   0   2   2   0   2   2   0   0   2   0   2   0   0   2   2   2   0   0   2   2   0   0   2   0   2   0   2   2   0   0   0   2   2   0   2   2   0   0   2   0   2   0   2   2   2   0   0   2   2   0   2   0   2   2   2   0   0   2   0   0   2   2   0   0   2   2   2   0   0   0   0   2   0   2   2   0   0   0   2   0   0   2   2   0   2   0   2
 MK-6-15                0   0   2   2   0   2   0   2   2   0   0   0   2   2   0   0   0   0   2   0   0   2   2   0   2   2   2   2   0   2   2   0   2   0   0   0   0   0   0   2   0   0   2   2   2   0   2   0   2   2   2   0   2   2   0   2   2   2   2   2   2   2   0   0   0   0   0   2   2   2   0   2   2   0   0   0   0   0   0   0   0   2   2   0   0   2   0   2   0   2   0   0   2   2   0   0   0   2   0   2   0   0   2   2   2   0   2   2   0   0   0   2   0   0   2   2   0   2   2   0   0   2   0   2   0   0   2   2   2   0   2   2   2   0   0   2   0   0   0   0   2   0   0   0   2   2   0   2   2   0   0   2   0   2   0   2   2   2   2   0   2   0   0   2   2   2   2   2   0   0   2   0   0   0   2   0   0   2   2   2   0   0   0   0   2   0   2   2   0   0   0   0   0   0   0   2   0   2   0   0
 MK-6-16                2   0   0   2   0   2   0   2   2   0   0   0   2   2   0   0   0   0   2   0   0   0   2   2   0   2   2   2   0   2   2   0   2   0   0   0   0   0   0   2   0   0   2   2   2   0   0   0   2   0   0   0   2   2   0   2   2   2   2   2   2   2   0   0   0   0   0   2   2   2   0   2   2   0   0   0   0   0   0   0   0   0   2   0   0   2   0   2   0   2   0   0   2   2   2   0   0   2   0   2   0   2   2   2   0   0   2   0   0   0   0   2   0   0   2   2   0   2   2   0   0   2   0   2   0   0   2   2   2   0   2   2   2   0   0   2   0   0   0   0   2   0   2   0   2   2   0   2   2   2   0   2   0   2   0   2   2   2   2   0   2   0   0   2   2   2   2   2   0   0   2   0   0   0   2   0   0   2   2   2   0   0   0   0   2   0   2   2   0   0   0   0   0   0   2   2   0   2   0   0
 
!****************************************** Phenotypic Data **********************************************************
!-100.0 is resevred for missing phenotype
SimulatedTrait1        14.7034   15.9732   14.5495   15.5760   13.7872   15.9175   15.4996   15.2278   14.6589   13.4843   15.9081   12.9093   14.0729   16.9770   15.5304   14.7315   14.8319   14.6248   14.1491   12.9611   14.1352   15.0976   15.0821   15.0187   15.5263   14.2764   14.2993   15.5045   15.6409   14.1403   13.4927   14.2817   14.2727   14.2752   13.8572   15.3686   16.0758   15.3494   15.0305   17.6581   17.8927   16.3541   16.9191   15.6766   14.3087   15.3101   15.2436   16.1127   16.2001   15.8133   15.7784   13.6018   14.3802   14.0782   15.8054   16.0795   14.9184   15.1703   14.6375   14.0182   15.3814   15.3696   13.3422   16.0190   14.5868   12.8946   15.4625   17.7770   15.9024   16.7783   14.1967   16.0488   14.5526   13.4237   13.0664   13.5913   15.2164   15.9501   13.7934   15.8130   15.6632   16.2065   15.6611   16.8276   16.4319   16.4859   14.3700   13.5590   16.8177   12.7101   15.6188   13.4260   16.0393   13.5615   15.3469   13.2907   15.9031   15.9754   15.9051   16.3816   14.9849   15.7393   17.0083   16.5283   15.7374   16.1491   16.7022   15.0731   15.4133   13.1586   14.3292   14.7943   16.4534   16.5236   14.4486   13.8499   16.5124   16.5408   15.5901   12.5464   15.0244   13.5877   17.8938   13.6166   13.7863   16.2562   15.5795   17.0887   16.6574   15.0757   12.4101   17.0221   16.7578   15.5353   12.5620   13.6899   15.3049   14.5572   15.6744   16.3001   14.3393   16.2290   14.0265   15.8289   14.8570   15.8975   17.4101   14.1644   14.8924   16.0689   15.8743   15.3537   16.7413   12.9710   15.3636   13.3074   13.7016   14.2204   15.3612   13.4043   15.8290   13.0339   15.3912   13.0231   15.0594   17.1284   15.6561   15.0357   16.0860   16.7500   13.5990   14.9272   16.7505   15.8053   14.6040   15.1323   13.6267   17.1749   16.3760   17.0416   17.9291   14.3492   16.2328   14.0154   13.6567   16.4257   12.9034   15.5780   13.5191   17.0375   14.4012   17.2463   13.8774   13.0211   12.3077   13.0958   13.8797   13.8591   15.3478   14.9433
SimulatedTrait2         9.1040    9.8204   10.0190    8.6711    9.9414    8.8349    9.5891   10.2930   10.1317   10.3622    9.7947   10.5138   10.0095    9.6372   10.5147   10.7749   10.6838   10.8780    9.6257   10.0955   11.1078   10.2906   10.5641   11.3898    9.6360   10.2042   10.8400    9.7106    9.4727   10.9085    9.5710    9.7652    9.7153   11.2887    9.9362   10.3522    9.4412   10.0751   10.8564    9.2941    9.4327    9.2865    9.9977   11.4568   10.5162   10.3896   10.0097   10.2950    9.4998    8.7981    9.0722   10.8467   10.7679   10.2293    9.0401    9.5242   10.2761    9.5249   10.8381    8.7373    9.6661    9.6943    9.7528   10.6978    9.8936   11.2036   10.4091    9.3872   10.7178    9.8528   10.1431    9.7340   10.4187   10.3096   10.6517   10.3799    9.9085    9.4235   10.8921    8.8665    9.0899    9.1852    8.7099   10.9738    9.6151    9.3164    9.8978    9.4733    9.6959   10.1923   11.3934   10.4911    9.8590   10.6074    9.8574   11.7012   11.3457    9.2220    9.0925    9.9951   10.9161    8.8613    9.9143    9.0871    8.5528    9.5704    9.7483   10.1967    9.7514   10.8476   10.7346    9.8398    8.5766    9.3060    9.2753   10.6618   10.4123    9.9503   10.1953   10.1792    9.7804   10.5625    9.9698   10.1964   10.2376    8.6815    9.3401    9.3448    9.9354   10.7605   10.4749    9.3630    8.9660    9.6074   11.2880   10.3110   10.0633    9.2523    9.3409    9.8643   10.0596   10.4593    9.3794   10.0419    9.2365    9.8761   10.2565   10.3318    9.3212    9.6179    9.0924   10.4042    9.1120   10.3701   10.4414   10.5139   10.1960    8.9058   10.9203   10.2361    9.8476   10.1691    8.9991   10.7873   11.1192    9.0317    9.6611    9.9467    9.3743    9.6049    9.9528   11.1217    9.0668    8.4016   10.5922    9.6569   10.7611    9.9316    9.3277    9.9094    9.9886   10.6655    9.4782   10.6437   10.6690    9.0720   11.2339   10.1840   10.6412    8.8227    9.9524    8.1839   10.9001   10.1888   10.6834   11.1630   10.5972   10.9797   10.6305   10.0449
 
