# Supplementary material for: Inclusive Composite Interval Mapping of QTL by Environment Interactions in Biparental Populations
Source: PLoS One. 2015 Jul 10;10(7):e0132414. doi: 10.1371/journal.pone.0132414 (PMC4498613; doi:10.1371/journal.pone.0132414)
Supplement: S5 File — (ZIP) [file pone.0132414.s005.zip › H=0.5/L1/run_00080.met]

!**********************Note: lines staring with "!" are remarks and will be ignored in the program********************
!*********************************General Information**********************************
!Assuming F1 = P1 x P2, populations available in QTL IciMapping are: 
!  1, P1BC1F1 = P1 x F1, the first backcrossing where P1 is used as the recurrent parent;
!  2, P2BC1F1 = P2 x F1, the first backcrossing where P2 is used as the recurrent parent;
!  3, F1DH, F1-derived doubled haploids; 
!  4, RIL or F1RIL, recombination inbred lines through the repeated selfing of F1;
!  5, P1BC1RIL, recombination inbred lines through the repeated selfing of P1BC1F1;
!  6, P2BC1RIL, recombination inbred lines through the repeated selfing of P2BC1F1;
!  7, F2, the selfing generation of F1;
!  8, F3, the selfing generation of F2;
!  9, P1BC2F1, the second backcrossing where P1 is used as the recurrent parent; 
! 10, P2BC2F1, the second backcrossing where P2 is used as the recurrent parent;
! 11, P1BC2RIL, recombination inred lines through the repeated selfing of P1BC2F1; 
! 12, P2BC2RIL, recombination inred lines through the repeated selfing of P2BC2F1; 
! 13, P1BC1F2, the selfing generation of P1BC1F1; 
! 14, P2BC1F2, the selfing generation of P2BC1F1; 
! 15, P1BC2F2, the selfing generation of P1BC2F1; 
! 16, P2BC2F2, the selfing generation of P2BC2F1; 
! 17, P1BC1DH, P1BC1F1-derived doubled haploids; 
! 18, P2BC1DH, P2BC1F1-derived doubled haploids; 
! 19, P1BC2DH, P1BC2F1-derived doubled haploids; 
! 20, P2BC2DH, P2BC2F1-derived doubled haploids; 
   3      !Mapping Population (see remarks above)
   2      !Mapping Function (1 for Kosambi; 2 for Haldane; 3 for Morgan)
   2      !Marker Space Type (1 for intervals; 2 for positions)
   1      !Marker Space Unit(1 for centiMorgans; 2 for Morgan)
   6      !Number of Chromosomes (or Linkage Groups)
 200      !Size of the mapping population
   2      !Number of environments
 
!***************************************** Chromosomes and Linkage Maps **********************************************
!Chromosome                 NumMarkers
-CH1                        16
-CH2                        16
-CH3                        16
-CH4                        16
-CH5                        16
-CH6                        16
!Linkage map (Marker name followed by position or the interval length)
 MK-1-1                1     0.000
 MK-1-2                1    10.000
 MK-1-3                1    20.000
 MK-1-4                1    30.000
 MK-1-5                1    40.000
 MK-1-6                1    50.000
 MK-1-7                1    60.000
 MK-1-8                1    70.000
 MK-1-9                1    80.000
 MK-1-10               1    90.000
 MK-1-11               1   100.000
 MK-1-12               1   110.000
 MK-1-13               1   120.000
 MK-1-14               1   130.000
 MK-1-15               1   140.000
 MK-1-16               1   150.000
 MK-2-1                2     0.000
 MK-2-2                2    10.000
 MK-2-3                2    20.000
 MK-2-4                2    30.000
 MK-2-5                2    40.000
 MK-2-6                2    50.000
 MK-2-7                2    60.000
 MK-2-8                2    70.000
 MK-2-9                2    80.000
 MK-2-10               2    90.000
 MK-2-11               2   100.000
 MK-2-12               2   110.000
 MK-2-13               2   120.000
 MK-2-14               2   130.000
 MK-2-15               2   140.000
 MK-2-16               2   150.000
 MK-3-1                3     0.000
 MK-3-2                3    10.000
 MK-3-3                3    20.000
 MK-3-4                3    30.000
 MK-3-5                3    40.000
 MK-3-6                3    50.000
 MK-3-7                3    60.000
 MK-3-8                3    70.000
 MK-3-9                3    80.000
 MK-3-10               3    90.000
 MK-3-11               3   100.000
 MK-3-12               3   110.000
 MK-3-13               3   120.000
 MK-3-14               3   130.000
 MK-3-15               3   140.000
 MK-3-16               3   150.000
 MK-4-1                4     0.000
 MK-4-2                4    10.000
 MK-4-3                4    20.000
 MK-4-4                4    30.000
 MK-4-5                4    40.000
 MK-4-6                4    50.000
 MK-4-7                4    60.000
 MK-4-8                4    70.000
 MK-4-9                4    80.000
 MK-4-10               4    90.000
 MK-4-11               4   100.000
 MK-4-12               4   110.000
 MK-4-13               4   120.000
 MK-4-14               4   130.000
 MK-4-15               4   140.000
 MK-4-16               4   150.000
 MK-5-1                5     0.000
 MK-5-2                5    10.000
 MK-5-3                5    20.000
 MK-5-4                5    30.000
 MK-5-5                5    40.000
 MK-5-6                5    50.000
 MK-5-7                5    60.000
 MK-5-8                5    70.000
 MK-5-9                5    80.000
 MK-5-10               5    90.000
 MK-5-11               5   100.000
 MK-5-12               5   110.000
 MK-5-13               5   120.000
 MK-5-14               5   130.000
 MK-5-15               5   140.000
 MK-5-16               5   150.000
 MK-6-1                6     0.000
 MK-6-2                6    10.000
 MK-6-3                6    20.000
 MK-6-4                6    30.000
 MK-6-5                6    40.000
 MK-6-6                6    50.000
 MK-6-7                6    60.000
 MK-6-8                6    70.000
 MK-6-9                6    80.000
 MK-6-10               6    90.000
 MK-6-11               6   100.000
 MK-6-12               6   110.000
 MK-6-13               6   120.000
 MK-6-14               6   130.000
 MK-6-15               6   140.000
 MK-6-16               6   150.000
!*********************************** Marker Types ********************************************************************
!Co-dominant marker: When heterozygote F1 is present, P1 is coded as 2, F1 is coded as 1, and P2 is coded as 0; Otherwise, P1 is coded as 2, and P2 is coded as 0. 
!Dominant marker: When heterozygote F1 is present, P1 and F1 are coded as 12, and P2 is coded as 0; Otherwise, P1 is coded as 2, and P2 is coded as 0.  
!Recessive markers: When heterozygote F1 is present, P1 is coded as 2, and F1 and P2 are coded as 10; Otherwise, P1 is coded as 2, and P2 is coded as 0. 
!Missing marker is coded as -1. 
 MK-1-1                 2   2   0   2   2   0   2   0   0   2   0   0   0   2   2   0   2   0   2   2   2   2   2   2   2   2   0   2   0   2   0   0   0   0   2   0   2   2   2   2   2   0   0   0   2   0   0   2   0   0   2   0   2   0   2   2   2   2   0   2   2   2   0   2   0   0   2   2   2   0   0   0   0   0   2   0   0   0   0   2   2   0   2   0   2   0   2   0   0   2   2   2   0   0   2   0   2   2   2   2   0   2   2   2   0   2   2   2   2   0   0   2   2   2   2   2   0   2   2   0   2   2   0   0   2   2   0   2   2   2   2   0   0   2   0   2   0   2   2   2   0   2   2   0   0   2   0   2   0   0   2   0   0   0   0   2   2   0   2   0   2   0   0   0   2   0   0   2   0   2   2   0   0   0   0   2   2   2   2   2   0   0   2   2   0   0   0   2   0   2   0   2   2   2   2   2   0   2   0   0
 MK-1-2                 2   2   0   2   2   0   2   0   0   2   0   0   0   2   2   0   2   0   0   2   2   2   2   2   2   2   0   2   0   2   0   0   0   0   2   0   2   0   2   2   2   0   0   0   2   2   0   2   0   0   2   0   2   2   2   2   2   2   2   2   2   2   2   2   0   0   2   0   2   0   2   0   0   0   2   0   2   0   0   2   2   0   2   2   2   0   0   0   0   2   2   0   0   0   2   0   2   2   2   0   0   2   2   2   0   2   2   2   2   0   0   2   2   2   2   2   0   2   2   0   2   2   0   0   2   2   0   2   2   2   2   0   0   2   0   2   2   2   2   2   0   2   2   0   0   2   0   0   0   0   2   0   0   2   0   2   2   0   2   0   2   0   0   0   2   2   2   2   0   0   2   0   0   0   0   2   2   2   2   2   0   0   2   2   0   0   0   2   0   2   0   2   0   2   2   2   0   2   2   0
 MK-1-3                 2   2   0   2   2   0   2   0   0   0   0   0   0   2   2   0   2   0   0   2   2   2   2   2   0   2   0   2   0   2   0   2   2   0   2   0   2   0   2   2   2   0   0   0   2   2   0   2   0   0   2   2   2   2   2   2   2   0   2   2   2   2   2   2   0   2   2   0   2   0   0   0   0   2   2   0   2   0   0   2   2   0   2   2   2   0   0   0   0   2   2   2   0   0   2   0   2   2   2   0   0   2   2   0   0   2   2   2   2   0   2   2   0   2   2   2   0   2   2   0   2   2   0   0   2   0   0   2   2   2   2   0   2   2   0   2   2   2   2   2   0   2   2   0   0   2   0   0   0   0   2   2   2   2   0   0   2   0   2   2   0   0   0   0   2   2   2   2   0   0   2   0   0   0   0   2   2   2   2   0   0   0   2   2   0   0   0   2   0   0   0   2   2   2   2   2   0   2   2   0
 MK-1-4                 2   2   0   2   2   0   2   0   0   2   0   0   2   2   2   0   2   0   0   2   2   2   2   0   0   2   0   2   0   2   0   2   2   2   2   0   2   0   2   2   2   0   2   0   2   2   2   2   0   0   2   2   2   2   2   2   2   0   2   2   0   2   2   2   2   2   2   0   0   0   0   0   0   0   2   0   2   0   0   0   2   0   2   2   0   0   0   0   2   2   2   2   0   0   2   0   2   2   2   0   0   2   2   0   0   2   2   2   2   0   2   2   0   2   2   2   0   2   2   0   2   2   0   0   2   0   0   2   2   2   2   0   0   2   0   2   2   2   2   2   0   2   2   0   2   2   0   0   0   0   0   2   2   2   0   0   2   0   2   2   0   0   0   0   2   2   2   2   0   0   2   0   0   0   0   2   2   2   2   2   0   0   2   2   0   0   0   2   0   0   2   2   2   2   2   2   0   2   2   0
 MK-1-5                 2   2   0   2   2   0   2   0   0   2   0   0   2   2   0   0   2   0   2   2   0   2   2   0   0   2   0   2   0   2   2   2   2   2   2   0   2   2   2   2   2   0   2   0   2   2   2   2   2   0   2   2   2   2   2   2   0   0   2   2   0   0   2   2   0   2   2   0   0   2   2   0   0   0   2   0   2   0   0   2   2   0   2   2   0   0   0   0   2   2   2   2   2   0   2   0   2   0   2   0   0   2   2   0   0   2   2   2   2   2   2   2   0   2   2   2   0   2   2   2   2   2   0   0   2   0   0   2   2   2   0   0   0   2   0   2   2   2   2   2   0   2   2   0   2   2   0   0   0   0   0   2   2   2   0   0   2   0   2   2   0   0   0   0   0   2   0   2   0   2   2   0   0   0   0   2   2   2   0   2   2   0   2   2   0   0   0   2   0   0   2   2   2   2   2   2   0   0   2   0
 MK-1-6                 2   2   0   2   2   0   2   0   0   2   0   2   2   2   0   0   2   0   0   2   0   2   2   0   0   2   0   2   0   2   2   2   2   2   2   0   2   2   2   2   2   0   2   0   2   2   2   2   2   0   2   2   2   2   2   2   0   0   2   2   0   0   2   2   2   2   2   0   0   2   2   0   0   2   2   0   2   0   0   2   2   0   2   2   2   0   0   0   2   2   2   2   2   0   2   0   2   0   2   0   0   2   2   0   0   0   0   0   2   2   2   2   0   2   2   2   0   2   2   2   0   2   0   0   2   0   0   0   2   2   0   0   2   2   0   2   2   2   2   2   0   2   2   2   2   2   0   0   0   0   0   2   2   2   2   0   2   0   2   2   0   0   0   0   0   2   0   2   0   2   2   0   2   0   0   2   2   2   0   2   2   0   2   2   0   0   0   2   0   0   2   2   2   2   2   2   0   0   2   2
 MK-1-7                 2   2   0   0   2   0   2   2   0   2   0   2   2   2   2   0   2   0   2   2   0   2   2   0   0   0   0   2   2   2   0   2   0   2   2   0   2   2   2   2   2   0   2   2   2   2   2   2   2   0   2   2   2   2   2   2   0   0   2   2   0   0   0   2   2   2   2   2   0   2   2   0   0   2   2   0   2   0   0   2   2   0   2   2   2   0   0   0   2   2   2   2   2   0   2   0   2   0   2   0   0   2   2   0   0   0   0   2   2   2   2   2   0   2   2   2   0   2   2   0   0   2   0   0   0   0   0   0   2   2   0   0   0   2   0   2   2   2   0   2   0   2   0   2   2   2   0   0   0   0   0   2   2   2   2   0   2   0   2   2   0   0   0   0   0   2   0   2   0   2   0   0   2   2   0   2   2   0   0   0   2   0   2   2   0   2   0   2   0   0   2   2   2   2   2   2   0   0   2   2
 MK-1-8                 0   2   0   0   2   0   2   2   0   0   0   2   2   2   2   0   2   0   0   2   0   2   2   0   0   0   0   2   2   2   0   2   2   2   2   0   2   0   2   2   2   0   2   2   2   2   2   2   2   0   2   2   2   2   2   2   2   0   2   2   0   0   0   2   2   2   2   2   0   2   2   0   0   2   2   2   2   0   0   2   2   0   0   2   2   0   0   0   2   2   2   2   2   0   2   0   2   0   0   0   0   2   2   0   0   0   0   2   2   2   2   0   0   2   2   2   0   2   2   0   0   2   0   0   0   0   0   0   2   2   0   0   0   2   0   2   2   2   0   2   0   2   2   2   2   2   0   0   0   0   2   2   2   2   2   0   2   0   2   2   0   0   0   0   0   2   0   2   0   2   2   0   2   2   0   2   2   2   0   0   2   0   2   0   0   2   0   0   0   0   2   2   2   2   2   2   0   0   2   2
 MK-1-9                 0   2   0   0   2   0   2   2   0   0   0   2   2   2   0   0   2   0   0   2   0   2   2   2   0   0   2   2   2   2   0   2   2   2   2   0   2   0   2   2   2   0   2   2   2   2   2   2   2   0   2   2   2   2   2   2   2   0   2   0   0   0   0   2   2   2   2   2   0   2   2   0   0   2   2   2   2   0   0   2   2   0   0   2   2   0   0   0   2   2   2   2   2   0   2   0   2   0   0   0   0   2   2   0   0   2   0   2   0   2   0   0   0   2   2   2   2   2   2   0   0   2   0   0   0   0   0   0   2   2   0   0   0   2   0   2   2   2   0   0   2   2   2   2   2   2   0   0   0   0   2   2   2   0   2   0   2   2   2   2   0   0   0   0   0   2   0   2   0   2   2   2   2   2   0   2   2   2   0   0   2   0   2   0   0   0   0   0   0   0   2   2   2   0   2   2   0   0   2   2
 MK-1-10                0   2   2   0   2   0   2   2   0   0   0   2   2   2   0   0   2   0   0   2   0   2   2   2   0   2   2   2   2   2   0   2   2   2   2   0   2   2   2   2   0   0   2   0   2   2   2   2   2   0   2   2   2   2   2   2   2   0   2   0   0   0   0   2   2   2   0   2   0   2   2   0   2   2   2   2   2   0   0   2   2   0   2   2   2   0   0   0   2   2   0   2   2   0   2   0   2   0   0   0   0   2   0   0   0   2   0   2   0   2   0   0   2   2   2   2   0   2   2   0   0   2   0   0   0   0   0   0   2   2   0   0   0   2   0   2   2   2   0   0   2   2   2   2   2   2   0   0   0   0   0   2   2   0   2   0   2   2   2   2   2   2   0   0   0   2   0   2   0   2   2   2   2   2   0   0   2   2   0   0   2   0   2   0   0   0   2   0   0   0   2   2   2   0   2   2   2   0   2   2
 MK-1-11                0   2   2   0   2   0   2   2   0   0   0   2   2   2   0   0   2   0   0   2   0   2   2   2   2   2   2   2   2   0   0   2   2   2   2   0   2   2   2   2   2   0   2   0   2   2   2   2   0   0   2   2   2   2   2   2   2   2   2   0   0   0   0   2   2   2   0   2   0   2   0   0   2   2   2   2   2   0   2   2   0   0   2   2   2   0   0   0   2   2   0   2   0   0   2   0   2   0   0   0   0   2   0   0   0   2   0   2   0   2   0   0   2   2   2   0   0   0   0   0   0   2   0   0   0   0   0   0   2   2   0   0   0   2   0   2   2   0   0   0   0   2   2   0   2   2   2   0   0   0   0   2   2   0   2   0   0   2   2   2   2   2   2   0   0   2   0   2   0   2   2   2   2   2   0   0   2   2   0   2   2   0   2   0   0   0   2   0   2   0   0   2   2   0   2   2   2   0   2   0
 MK-1-12                0   2   2   0   0   2   2   2   0   0   0   2   2   2   0   0   2   0   0   2   0   0   2   2   2   2   2   2   2   0   0   2   2   2   2   0   2   2   2   2   2   2   2   0   2   2   2   2   2   0   2   2   2   2   2   2   2   2   2   0   0   0   0   2   2   2   0   2   0   2   0   0   2   2   2   2   2   0   2   2   0   0   2   0   2   0   2   2   2   2   0   2   0   0   2   2   2   0   0   0   0   0   0   0   2   2   0   2   0   2   0   0   2   2   2   0   0   0   0   0   2   2   2   0   2   0   2   0   2   2   0   0   0   2   0   0   2   0   0   2   0   2   2   0   2   2   2   0   0   0   0   2   2   0   2   0   0   2   2   0   2   2   2   0   0   2   0   2   0   2   2   2   2   2   0   0   2   0   0   2   0   0   2   0   0   0   0   0   2   0   0   2   2   0   2   2   0   0   2   0
 MK-1-13                2   2   2   2   2   0   2   2   0   2   2   2   2   2   0   0   2   0   2   2   0   0   2   2   2   2   2   2   2   0   0   2   2   2   2   0   2   2   2   2   0   2   0   0   2   2   2   2   2   0   2   0   2   0   2   2   2   2   2   0   0   0   0   2   2   2   0   2   0   2   0   0   2   2   2   2   2   0   2   2   0   0   2   0   2   0   2   2   0   2   0   2   0   0   2   2   2   0   0   0   0   0   0   0   2   0   0   2   0   2   0   0   0   0   2   0   2   0   0   0   2   2   0   2   2   0   2   0   2   2   0   0   0   2   2   0   2   0   0   2   0   2   2   0   2   2   2   2   0   0   0   2   2   0   2   2   2   2   2   0   2   2   2   0   0   2   0   2   0   2   2   2   2   2   0   0   2   0   0   2   0   0   2   0   0   0   0   0   2   0   0   2   2   0   2   2   0   0   0   0
 MK-1-14                2   2   0   2   2   0   2   2   0   2   2   2   2   0   0   0   2   0   2   2   0   0   2   2   2   2   2   2   2   0   0   0   2   2   2   0   2   2   0   2   0   2   0   0   2   2   2   2   2   0   2   0   2   0   2   2   2   2   2   0   0   0   0   2   2   0   0   2   0   2   0   2   2   2   2   2   2   0   0   2   0   0   2   0   2   0   2   2   2   2   0   2   0   0   2   0   0   0   0   0   0   0   0   0   2   0   0   2   0   2   0   0   0   0   2   0   2   0   0   0   2   2   0   2   0   0   2   0   2   2   0   0   0   2   2   0   2   0   0   2   0   2   2   0   2   2   2   2   0   2   0   2   2   0   2   2   2   2   2   0   2   2   2   0   0   2   0   2   0   2   2   2   2   2   2   0   2   0   0   2   0   0   2   0   0   0   0   0   2   0   0   2   2   2   2   2   0   2   0   0
 MK-1-15                2   2   0   2   2   0   2   2   0   2   2   0   2   2   0   0   2   0   2   2   0   0   2   0   2   2   2   2   2   0   0   0   2   2   2   0   2   2   0   2   0   0   0   0   2   2   2   2   2   0   2   0   2   0   2   0   2   2   2   0   0   0   0   0   2   0   0   2   0   2   0   2   2   2   2   2   2   0   0   2   0   0   0   0   2   0   2   2   2   2   0   0   0   0   2   0   0   0   0   2   0   0   0   0   2   0   0   2   0   2   0   0   0   0   2   2   0   0   0   0   2   2   0   2   0   0   2   2   2   2   0   0   2   2   2   0   0   0   0   2   0   2   2   0   2   2   2   2   0   2   0   2   2   0   2   2   2   2   2   2   2   2   2   0   0   2   0   2   0   2   2   2   2   2   2   0   2   0   0   0   0   0   2   0   0   0   0   0   0   0   0   2   2   0   2   2   0   2   0   0
 MK-1-16                2   2   0   2   2   0   2   2   0   2   2   0   2   2   0   0   2   0   2   0   0   2   0   0   2   2   0   2   2   0   0   0   2   2   2   0   2   0   0   0   0   0   0   0   2   2   2   2   2   0   2   0   2   0   2   2   2   2   2   0   0   0   0   0   2   0   0   2   0   2   0   2   0   2   2   2   2   0   0   2   0   2   0   0   2   0   2   0   2   2   0   0   0   0   0   0   0   0   0   2   0   0   0   0   2   0   0   2   0   0   0   0   0   0   2   2   0   0   0   0   2   0   0   2   0   0   2   2   2   2   0   0   2   0   2   0   0   0   0   2   2   2   2   0   2   2   0   2   0   2   0   2   0   0   2   2   2   2   2   0   2   2   2   0   0   2   0   2   2   2   2   2   2   2   2   0   2   0   0   0   0   0   2   0   0   0   0   0   0   0   0   2   2   2   2   2   0   2   0   0
 MK-2-1                 2   2   2   2   2   2   2   0   2   0   0   2   0   0   0   0   2   0   0   2   2   2   0   2   2   2   2   0   2   0   0   2   0   0   2   0   2   0   0   2   0   2   0   0   2   0   0   2   0   2   2   2   2   2   0   0   0   0   2   0   0   2   2   2   2   2   2   0   0   2   2   2   0   0   0   2   2   2   0   0   2   0   2   0   2   2   2   0   0   0   0   0   2   2   0   2   2   0   0   0   2   2   0   2   0   2   0   2   2   2   0   2   2   2   0   0   2   2   2   0   0   0   0   0   0   0   0   2   0   0   0   0   2   0   2   0   0   0   0   0   2   0   2   0   0   0   0   0   0   2   2   0   0   0   2   0   0   2   2   0   2   2   0   2   0   0   2   0   2   0   0   2   0   0   0   2   2   0   2   2   2   0   0   2   0   0   2   2   0   2   0   2   2   2   2   2   0   0   2   0
 MK-2-2                 2   2   2   2   2   2   2   0   2   0   0   2   0   0   2   0   0   0   2   2   2   2   0   2   2   2   2   0   2   0   0   2   0   0   0   0   2   0   0   2   2   2   0   0   2   0   0   2   0   2   2   2   2   0   0   0   0   0   2   0   0   2   2   2   2   2   2   0   0   2   2   2   0   0   0   2   2   2   0   0   0   0   2   0   2   0   2   0   0   0   0   0   2   2   0   2   0   0   0   2   2   2   0   2   0   2   2   2   2   2   0   2   0   2   0   0   2   2   2   0   0   0   0   0   0   0   2   2   0   0   0   0   2   0   2   0   2   0   0   0   2   0   2   2   0   2   0   0   0   2   2   0   0   0   2   0   0   2   2   0   2   2   0   2   2   0   2   2   2   0   0   2   0   0   0   2   0   0   2   2   2   0   0   2   0   2   2   2   0   2   0   0   2   2   2   2   2   0   2   0
 MK-2-3                 2   2   2   2   2   2   0   0   2   0   0   0   2   0   2   0   0   0   0   2   2   2   0   2   2   2   2   0   2   0   0   2   0   0   0   0   2   0   0   2   2   2   0   0   2   0   0   2   0   2   0   2   2   0   0   0   0   0   2   0   0   2   2   2   0   2   2   0   0   2   2   2   0   0   0   2   0   2   0   0   0   0   2   0   2   0   2   0   0   0   0   0   2   2   0   2   0   0   0   2   2   2   0   2   0   2   2   0   2   2   0   2   0   2   0   0   2   2   2   0   0   0   0   0   0   0   2   2   0   0   0   0   2   0   2   0   2   2   0   0   2   0   2   2   0   2   0   0   2   2   2   0   0   0   2   0   0   2   2   0   2   2   2   0   2   0   2   0   0   0   0   2   0   0   0   2   0   0   2   2   2   0   0   2   0   2   2   2   0   2   0   0   2   2   2   2   2   0   2   2
 MK-2-4                 2   2   0   2   2   2   0   0   2   0   0   2   2   0   2   2   2   0   0   2   2   2   0   2   2   2   2   0   2   0   0   2   0   0   0   0   2   0   0   2   2   2   0   0   2   2   0   0   0   2   0   2   2   0   0   0   0   0   2   0   0   2   2   2   0   0   2   2   0   2   2   2   0   2   0   2   0   2   0   2   0   0   2   0   2   0   2   0   0   0   0   0   2   2   0   2   0   2   0   2   2   2   2   2   0   2   2   0   2   2   0   2   0   2   0   0   2   2   2   0   0   0   0   0   0   2   2   2   0   0   0   0   2   2   2   2   2   2   0   0   2   2   0   2   0   2   0   0   2   2   2   0   0   0   2   0   0   2   2   0   2   2   2   0   2   0   2   0   0   0   0   2   0   0   0   2   0   0   2   2   2   0   0   2   0   0   2   2   2   0   0   0   2   2   2   2   0   2   2   2
 MK-2-5                 2   2   0   2   2   2   0   0   2   0   0   0   2   0   2   2   2   0   0   2   2   2   0   2   2   2   2   0   2   0   0   2   0   0   0   2   2   0   0   2   2   0   0   0   2   2   0   0   0   2   2   2   2   0   0   2   2   0   2   0   0   2   2   2   0   0   2   2   0   2   2   2   0   2   0   2   2   2   0   2   0   0   2   0   2   0   2   2   0   2   0   0   2   2   0   2   0   2   2   0   2   2   2   2   0   2   2   0   2   2   0   2   0   2   0   2   0   2   2   0   0   0   0   0   0   2   2   2   0   0   0   0   2   2   2   2   0   2   0   0   2   2   0   2   0   2   0   0   2   0   2   0   0   2   2   0   0   2   0   0   2   2   2   0   2   0   2   0   0   0   0   2   2   0   0   2   0   0   2   2   2   0   0   2   0   0   2   2   2   0   0   0   2   2   2   2   0   2   2   2
 MK-2-6                 2   2   0   0   2   2   0   0   2   0   0   0   0   0   2   2   2   0   0   2   2   2   0   2   2   2   0   0   2   0   0   2   0   0   0   2   2   0   0   0   2   0   0   0   2   2   0   0   0   2   0   2   2   0   2   2   2   0   2   0   0   2   2   2   0   2   2   2   0   2   2   2   0   0   0   2   2   2   0   2   0   0   2   0   2   0   2   2   0   2   2   0   0   2   0   2   2   2   2   0   2   2   0   2   0   2   2   2   2   2   0   2   0   2   0   2   0   0   2   0   0   0   0   0   0   2   2   2   0   0   0   2   2   2   2   2   0   2   0   0   2   2   0   2   2   2   2   0   2   2   2   0   0   0   2   0   0   2   0   0   2   2   2   0   2   0   2   0   0   0   0   0   2   0   0   0   0   0   2   2   0   0   0   2   0   0   2   2   2   0   2   0   2   2   2   2   0   2   2   2
 MK-2-7                 2   2   0   0   2   2   0   2   2   2   0   0   0   0   2   2   2   0   0   2   2   2   0   2   2   2   0   0   2   0   0   2   0   0   0   2   2   0   0   0   2   2   0   2   2   2   0   0   0   2   0   2   2   0   0   2   2   2   2   0   0   2   2   2   0   2   2   2   0   2   2   2   0   0   0   2   0   2   0   2   0   0   2   0   2   0   0   2   0   2   2   2   0   2   0   2   2   2   2   0   2   0   0   2   0   2   2   2   2   2   0   2   2   2   0   2   0   0   2   0   0   0   2   0   0   2   2   2   0   0   0   2   2   2   2   2   0   2   0   0   0   2   0   2   0   2   2   0   2   2   2   0   0   0   2   0   2   2   2   0   2   2   2   0   0   0   2   0   2   0   0   2   2   0   0   0   0   2   2   2   2   0   0   2   0   0   2   2   2   0   2   0   2   2   2   2   0   2   2   0
 MK-2-8                 0   2   0   0   2   2   0   2   2   2   0   0   2   0   2   2   2   2   0   2   2   2   0   2   0   2   0   0   2   0   0   2   0   0   2   2   2   0   2   0   2   2   0   2   2   2   0   0   0   2   0   2   2   0   0   2   2   2   2   0   0   2   2   2   0   2   2   2   0   0   2   2   0   0   0   2   0   2   0   2   0   0   2   0   0   0   0   2   0   2   2   2   0   0   0   2   2   2   2   0   2   0   0   2   0   2   0   2   2   2   0   2   2   2   0   2   0   0   0   0   0   0   2   0   0   0   2   2   2   0   0   2   0   2   2   2   0   2   0   2   0   2   0   2   0   2   0   2   2   2   0   0   0   0   2   0   2   2   2   0   2   2   2   0   0   0   2   0   2   0   0   2   0   0   0   0   0   0   2   2   2   0   0   2   0   0   2   2   2   0   2   0   2   2   2   2   0   2   0   2
 MK-2-9                 0   2   0   0   2   2   0   2   0   2   2   0   2   0   2   2   0   2   0   2   2   2   0   2   0   2   0   0   0   0   0   2   2   0   2   2   2   0   2   0   2   2   0   2   2   2   0   0   0   2   0   2   2   0   0   2   0   2   2   0   2   2   2   2   0   2   2   2   0   0   2   2   0   0   0   2   0   2   0   2   0   0   2   0   0   0   0   2   0   2   2   2   0   0   0   2   2   2   2   0   2   0   0   2   0   2   0   2   2   2   0   2   2   2   2   2   0   0   0   0   0   0   2   0   0   2   2   2   2   0   0   2   0   2   2   2   0   2   0   2   0   2   0   2   0   2   0   2   2   2   0   0   0   0   2   0   2   2   2   0   2   2   2   0   0   2   2   0   2   0   0   2   0   2   0   0   0   0   2   2   2   0   0   2   0   0   2   2   2   2   2   0   2   0   2   2   0   2   0   2
 MK-2-10                0   2   0   0   2   2   0   2   2   0   2   0   2   0   2   2   0   2   0   2   0   2   0   2   0   2   0   0   0   0   0   0   2   0   2   2   0   0   2   0   2   0   0   0   2   2   0   0   0   2   0   2   2   0   0   2   0   2   0   0   2   0   2   2   0   2   0   2   0   0   2   2   0   0   0   2   0   2   0   2   0   0   2   0   0   0   0   2   0   2   2   2   2   0   0   2   2   2   2   0   2   2   0   2   0   2   0   2   0   2   0   2   2   2   2   2   0   0   0   0   2   2   2   0   0   2   2   2   2   0   0   2   0   2   2   2   2   2   0   2   0   2   0   2   0   2   0   0   0   2   0   0   2   0   2   0   2   2   2   0   2   2   2   0   0   2   2   0   2   0   0   2   0   0   0   0   0   0   2   2   2   0   0   0   2   0   0   2   2   2   2   0   2   0   2   2   0   0   0   2
 MK-2-11                0   2   0   0   2   2   0   2   2   0   2   0   2   0   2   2   0   2   0   2   0   2   0   2   0   2   2   0   0   0   0   0   2   0   2   2   0   0   2   0   2   0   0   0   2   2   0   0   0   2   0   2   2   0   0   2   0   2   0   0   2   0   2   0   0   2   0   2   2   0   2   2   0   2   2   0   0   2   0   2   0   0   2   0   0   0   0   2   0   2   2   2   2   0   0   2   2   2   2   0   2   2   0   2   0   2   0   2   0   2   0   2   2   2   2   0   0   0   0   0   2   2   2   0   0   2   2   0   2   0   0   2   0   2   2   2   2   2   2   2   0   2   0   2   0   2   0   0   0   0   0   0   2   0   2   0   2   2   2   0   2   2   2   0   0   2   2   0   2   0   0   2   0   0   0   0   0   0   2   2   2   0   0   0   2   0   0   2   2   2   2   0   2   0   2   2   0   0   0   2
 MK-2-12                0   2   0   0   2   2   0   2   2   0   2   0   2   0   2   2   0   2   0   2   0   2   0   2   0   2   2   0   0   0   0   0   2   0   2   2   2   0   2   0   2   0   0   2   2   2   0   0   0   2   0   2   2   0   0   2   2   0   0   0   2   2   2   0   2   2   0   2   2   0   0   2   0   2   2   0   0   2   0   2   0   0   2   0   0   0   0   0   0   2   2   2   2   0   0   2   0   0   2   0   2   2   0   2   0   2   0   2   0   2   0   2   2   2   0   0   0   0   0   0   2   2   2   0   0   2   2   0   2   0   0   2   0   2   2   2   2   2   2   2   0   2   0   0   0   2   0   0   0   0   0   0   0   0   2   2   2   2   0   0   2   2   2   0   0   2   2   0   2   0   0   2   0   0   0   0   2   0   2   0   2   0   0   0   2   0   0   2   2   2   2   0   2   0   2   2   0   0   0   2
 MK-2-13                0   2   0   0   2   2   0   2   0   0   2   0   2   2   2   2   0   2   0   2   0   2   0   2   0   2   2   0   0   0   0   0   2   0   2   2   0   0   2   0   2   0   0   2   2   2   0   0   2   2   0   2   2   2   0   2   2   0   0   0   2   2   0   0   2   2   0   2   2   0   0   2   2   2   0   2   0   0   2   2   0   2   2   0   0   0   0   0   0   2   2   0   2   0   0   2   0   0   2   0   0   2   2   2   0   2   0   2   0   2   0   2   0   2   0   0   0   0   0   0   2   2   2   0   0   2   2   0   2   0   0   2   0   2   2   2   2   2   2   2   0   2   0   0   0   0   2   0   0   0   0   0   0   0   2   2   0   2   0   0   2   2   2   0   0   2   2   0   2   2   0   2   0   0   0   0   2   0   2   0   2   0   0   2   2   0   0   2   2   2   2   0   2   0   2   2   0   0   0   2
 MK-2-14                0   2   0   0   2   2   0   2   0   0   2   0   2   2   2   2   2   0   0   2   0   2   0   2   0   2   2   0   0   0   0   0   2   0   0   2   0   0   2   2   2   0   0   2   2   2   0   0   2   2   0   2   0   2   0   2   0   0   0   0   2   2   0   0   2   2   0   0   2   0   0   2   0   2   0   2   0   0   2   2   0   2   0   0   2   0   0   2   0   2   2   2   2   2   0   2   0   0   0   0   0   2   2   2   0   2   0   2   0   2   0   2   0   2   0   0   0   0   0   0   2   2   2   2   0   2   2   0   2   2   0   2   0   2   2   2   2   2   2   2   0   2   0   0   0   0   2   0   0   0   0   0   0   0   2   2   0   2   0   0   2   2   2   0   0   2   2   0   2   2   0   2   0   0   0   0   2   0   2   0   2   2   0   2   0   0   0   2   2   2   2   0   2   2   2   0   0   0   0   2
 MK-2-15                0   2   0   0   2   0   0   2   0   0   2   0   2   0   2   2   2   0   0   2   0   2   2   2   0   2   2   0   0   0   0   0   2   0   0   2   2   0   2   2   2   0   0   2   2   2   0   0   2   2   0   2   0   2   0   2   0   0   0   0   0   2   0   0   2   0   0   0   2   0   0   2   0   2   0   2   0   0   2   2   0   2   0   0   2   0   0   2   2   2   2   2   2   2   0   2   0   0   2   0   0   2   2   2   0   2   0   2   0   0   0   2   0   2   0   0   0   0   2   0   2   2   2   2   0   0   0   2   2   2   0   2   0   2   2   2   0   0   2   2   0   2   0   0   0   0   2   0   0   0   0   0   2   2   2   2   0   2   0   0   2   2   0   0   0   2   2   0   0   2   0   2   0   0   0   0   2   0   2   0   2   2   0   2   0   0   0   2   2   0   2   0   2   2   2   0   0   0   0   2
 MK-2-16                0   2   0   0   2   0   0   2   0   0   2   0   2   0   2   0   2   0   0   2   0   0   2   2   0   2   2   0   0   0   0   2   2   0   0   2   2   0   2   2   2   0   0   2   2   2   0   0   2   2   0   2   0   2   0   2   2   0   0   0   0   0   0   0   2   0   0   0   2   0   2   2   0   2   0   2   0   2   2   2   0   2   0   0   2   0   0   2   2   2   2   2   2   2   0   2   0   0   2   0   0   2   2   2   0   2   0   2   0   0   2   2   0   2   0   0   0   2   2   0   2   2   2   2   0   0   0   2   2   2   0   2   0   2   0   2   0   0   2   2   0   2   0   0   0   0   2   0   0   0   2   0   2   2   2   0   0   2   0   0   2   2   0   0   0   2   2   0   0   2   0   2   0   2   0   0   2   0   2   0   2   2   0   2   0   0   2   2   2   0   2   0   2   2   2   0   0   0   0   2
 MK-3-1                 0   0   2   2   0   2   0   2   0   2   0   0   0   2   2   0   0   2   0   0   2   2   2   0   0   2   0   0   0   2   0   0   2   2   0   2   0   2   2   0   2   2   2   2   2   2   0   2   0   0   2   0   2   2   0   0   0   2   2   2   0   2   2   0   0   0   2   2   0   0   0   2   0   2   2   2   2   2   2   2   0   2   0   2   0   2   0   0   2   2   0   2   0   0   2   0   2   0   2   0   2   0   2   0   2   2   2   0   0   0   0   2   0   0   2   0   2   2   2   0   0   0   2   2   0   0   2   0   2   2   2   2   2   0   2   0   2   2   2   2   2   2   2   0   0   2   0   2   0   0   2   0   2   0   2   0   0   0   0   0   2   2   2   2   0   0   0   2   0   0   0   2   0   0   0   2   0   2   0   2   2   2   0   2   2   0   2   2   2   2   0   2   2   2   2   2   0   0   2   0
 MK-3-2                 0   0   2   2   0   2   0   2   0   2   0   0   0   2   2   0   0   2   0   0   2   2   2   0   0   0   0   2   0   2   0   0   2   2   0   2   0   2   2   2   2   2   2   2   2   2   0   2   0   0   2   0   2   2   0   0   0   2   2   2   0   2   2   0   2   0   2   2   0   2   0   2   0   2   2   2   2   2   2   2   0   2   2   2   0   2   0   0   2   2   0   2   0   0   2   0   2   0   2   0   2   0   2   0   2   2   2   0   0   0   2   2   0   0   2   0   2   2   2   0   0   0   2   2   0   0   2   0   2   2   2   2   0   0   0   0   2   2   2   2   2   2   2   0   0   2   2   2   0   2   2   0   2   0   2   0   0   0   0   0   2   2   2   2   0   0   2   2   0   0   0   0   0   0   0   2   0   2   0   2   2   2   0   0   2   0   2   2   2   2   0   2   2   0   2   2   0   0   2   0
 MK-3-3                 2   0   2   2   2   0   0   0   0   2   0   2   0   2   2   0   0   2   2   2   2   2   2   0   0   0   0   2   2   2   0   0   0   2   0   2   0   2   2   2   2   2   2   2   2   2   0   2   0   0   2   0   2   0   0   0   0   2   2   2   0   0   2   0   0   0   2   0   0   2   0   2   0   2   2   2   2   2   2   2   0   2   2   0   0   2   0   0   2   2   0   2   0   0   2   0   2   0   2   0   2   0   2   0   2   2   2   0   0   0   2   2   0   0   2   0   0   2   2   0   0   0   2   2   0   0   2   0   2   2   0   2   2   0   0   2   2   2   2   2   2   2   2   0   0   2   2   2   0   2   2   0   2   0   2   0   0   2   0   0   2   2   2   2   0   0   2   2   0   0   2   0   0   0   0   2   0   2   0   2   2   2   0   0   2   0   2   2   2   2   0   2   2   0   2   0   0   0   2   0
 MK-3-4                 2   0   2   2   2   0   0   0   0   2   0   2   0   2   2   0   0   2   0   2   0   2   2   0   0   0   0   2   2   2   0   0   0   2   0   2   0   2   2   2   2   0   0   2   2   2   0   2   0   0   2   0   2   0   0   0   0   0   0   2   0   0   2   0   0   0   2   0   0   2   0   2   0   2   2   2   2   2   2   0   2   2   2   0   0   2   0   0   2   2   0   2   0   0   2   0   2   0   2   0   2   0   2   0   2   0   2   0   0   0   2   2   0   0   2   0   0   2   2   2   0   0   2   2   0   0   2   0   2   2   2   2   2   0   0   2   2   2   2   2   2   2   2   0   0   2   2   2   0   2   2   0   2   0   2   0   0   2   0   0   2   2   2   2   0   0   2   2   0   0   2   0   0   0   0   2   0   2   0   2   2   2   0   0   2   2   2   0   2   2   0   2   2   0   2   0   0   0   2   0
 MK-3-5                 2   0   2   2   2   0   0   0   2   2   0   2   0   0   2   0   0   2   0   2   0   2   2   0   0   0   0   2   2   2   0   0   0   0   0   2   0   2   2   2   2   0   0   2   2   2   0   0   0   0   2   0   2   0   0   2   2   0   0   2   0   0   2   0   0   0   2   0   0   2   0   2   0   2   0   2   2   0   0   0   0   2   2   2   0   2   0   0   2   2   2   2   0   2   2   0   2   0   2   0   0   0   2   0   2   0   2   0   0   0   2   2   0   0   2   0   0   2   2   2   0   0   2   2   0   0   2   0   2   2   2   2   2   2   0   2   2   2   2   2   2   2   2   0   0   0   2   2   2   2   2   0   2   0   2   0   2   2   0   0   2   2   2   2   0   0   2   2   0   0   0   0   0   0   0   2   0   2   0   2   2   2   0   0   2   2   2   0   2   2   0   2   2   2   0   0   0   0   2   0
 MK-3-6                 2   0   2   2   2   0   0   0   2   2   0   2   0   0   2   0   0   2   0   2   0   2   2   0   0   2   0   2   2   2   0   0   0   0   0   2   0   0   2   2   2   0   0   2   2   2   2   0   2   0   2   0   2   0   0   2   2   0   2   2   2   0   2   2   2   0   2   0   0   2   0   2   0   2   0   2   2   0   0   0   0   2   2   2   0   2   0   0   2   2   2   2   0   2   2   0   2   0   2   0   2   0   2   2   2   0   2   0   0   0   0   2   0   0   2   0   0   0   2   2   0   2   2   2   0   0   2   0   2   2   2   2   2   2   2   2   2   0   2   2   2   2   2   0   0   0   2   2   2   2   2   0   2   0   2   0   2   2   0   0   2   2   2   2   0   0   2   2   0   0   2   2   0   0   0   2   0   2   0   2   2   2   0   0   2   2   2   2   2   2   0   2   2   2   0   0   0   0   2   2
 MK-3-7                 0   0   2   2   2   0   0   2   0   2   0   2   0   0   2   2   0   2   0   2   0   2   2   0   0   0   0   2   2   2   0   0   0   0   0   2   0   0   0   2   2   0   0   2   2   2   2   0   2   0   2   0   2   0   0   2   2   0   0   2   2   2   2   2   2   0   2   0   0   2   0   2   0   2   0   2   2   0   0   0   0   2   2   2   0   2   0   0   2   2   2   2   0   2   2   0   2   0   2   2   2   0   0   2   2   0   2   0   0   0   0   2   0   0   2   0   0   0   2   2   0   2   2   2   0   0   2   0   2   2   2   2   2   0   2   0   2   0   2   2   2   2   2   0   0   0   2   2   2   2   2   0   2   0   2   0   2   2   0   0   2   2   2   2   0   0   2   2   0   0   2   2   0   0   0   2   0   2   0   2   2   2   0   0   2   2   2   2   2   2   0   2   2   0   0   0   0   0   2   2
 MK-3-8                 0   0   2   2   2   0   0   2   0   2   0   0   0   0   2   2   0   2   0   2   0   2   2   0   2   0   0   2   2   2   0   0   0   0   0   2   0   0   0   2   0   0   0   2   2   2   2   2   2   0   2   0   2   0   0   2   2   0   0   2   2   2   0   2   2   0   2   0   0   2   0   2   0   2   0   2   2   0   0   2   0   2   2   2   0   2   0   0   2   2   2   2   0   2   2   0   2   0   2   2   2   0   0   2   2   0   2   0   0   2   0   2   0   0   2   0   2   0   2   2   0   2   2   2   0   0   2   0   2   2   2   2   2   0   2   0   2   0   2   2   0   2   2   0   0   0   2   2   2   2   2   0   2   0   2   2   0   2   0   0   2   2   2   0   0   2   0   2   0   0   2   2   0   0   0   2   0   2   0   2   2   2   0   0   2   0   2   2   2   2   0   2   0   0   0   0   0   0   2   2
 MK-3-9                 0   0   2   2   2   2   2   2   0   2   0   0   2   0   0   2   0   0   0   2   2   2   2   0   2   0   0   2   2   2   0   0   2   0   0   2   0   0   0   2   0   0   0   2   2   2   2   2   2   0   2   0   2   0   0   2   0   0   0   0   2   2   0   2   2   2   2   0   0   2   0   2   0   2   0   2   2   0   0   2   0   2   2   2   2   2   0   0   2   0   2   0   0   2   2   0   2   0   2   2   2   2   0   2   0   0   2   0   0   2   0   2   0   0   2   2   2   0   2   2   2   2   2   0   0   0   2   0   2   0   2   2   2   0   2   0   2   2   2   2   0   2   2   0   0   0   2   2   2   2   2   0   2   0   0   0   2   2   0   0   2   2   2   0   0   2   0   2   0   0   0   2   0   0   0   2   0   2   0   2   2   2   0   0   2   0   0   2   2   2   0   0   0   0   0   0   0   0   2   2
 MK-3-10                0   0   2   2   2   2   2   0   0   2   0   0   2   0   0   0   0   0   0   2   2   2   2   0   2   0   0   2   2   2   2   2   2   0   0   2   2   0   0   2   0   0   0   2   2   2   2   2   2   0   0   0   2   0   0   2   0   0   0   0   2   2   0   2   2   2   2   0   0   0   0   2   0   0   0   2   2   0   0   2   0   2   2   2   2   2   0   2   2   0   2   0   0   2   2   0   2   0   2   2   2   2   2   2   0   0   2   0   0   2   0   2   2   0   2   2   2   0   2   2   2   2   2   0   0   0   2   0   2   2   2   2   2   0   2   0   2   0   2   2   0   2   2   2   0   0   2   2   2   2   2   0   2   0   0   0   2   2   0   0   2   2   2   0   0   2   0   2   0   0   0   0   0   0   0   2   0   2   0   2   0   2   0   0   2   0   0   2   2   0   0   0   0   0   0   2   0   0   2   2
 MK-3-11                0   0   2   2   2   0   2   0   0   2   0   0   2   0   0   0   0   0   0   2   2   2   2   0   2   0   0   2   0   2   2   2   2   0   0   2   2   0   0   2   0   0   0   2   2   0   0   2   2   0   2   0   2   2   0   2   0   0   0   0   2   2   2   2   2   2   2   0   0   0   0   2   2   0   0   2   2   0   0   2   2   2   2   2   2   2   0   2   2   0   0   0   0   2   2   0   2   0   2   2   2   2   2   2   0   0   0   0   0   2   0   2   2   0   2   2   2   0   2   2   2   2   2   0   0   0   2   0   2   2   2   2   0   0   2   0   0   0   2   2   0   2   2   2   0   0   2   2   2   2   2   0   2   0   0   0   2   2   0   0   2   2   2   0   0   0   0   2   0   0   0   0   0   0   0   2   0   0   0   2   0   2   0   0   2   0   0   2   2   0   0   0   2   0   0   2   0   0   2   2
 MK-3-12                0   0   2   2   2   0   2   0   0   2   0   0   2   0   0   0   0   0   0   2   2   2   2   0   2   0   0   2   0   2   2   2   2   0   0   2   2   0   0   2   0   0   0   2   2   0   0   2   2   0   2   0   2   0   0   2   0   0   0   0   2   2   2   2   2   2   2   2   0   2   0   2   2   2   0   2   2   0   0   2   2   2   2   2   2   2   0   2   2   0   0   0   0   2   2   0   2   0   2   2   2   2   2   2   0   0   0   2   0   2   0   0   2   0   2   2   2   0   2   2   0   2   0   0   0   0   2   0   2   2   0   2   2   0   2   0   0   0   2   2   2   2   2   0   0   0   0   2   2   2   2   0   2   0   0   0   2   2   0   0   2   2   2   0   0   0   0   2   0   0   0   0   0   0   0   2   0   0   0   2   2   2   0   2   0   0   2   2   2   0   0   0   2   0   0   2   0   0   2   2
 MK-3-13                0   0   2   2   2   0   2   0   2   2   0   2   2   0   0   0   0   0   0   2   0   2   2   0   2   0   0   0   0   2   2   2   2   0   0   2   2   0   0   2   0   0   0   2   2   0   0   0   2   0   2   0   2   0   0   2   2   0   0   0   2   2   2   2   2   2   2   2   0   2   0   2   2   2   0   2   2   0   0   2   2   2   2   2   2   2   0   2   2   0   0   0   0   2   2   0   2   0   2   2   2   2   2   2   0   0   2   0   0   2   0   0   2   0   2   2   2   0   2   2   0   2   0   0   0   0   0   2   2   2   0   0   2   0   2   0   0   0   2   0   2   2   2   0   0   0   0   2   2   2   2   0   2   0   0   0   2   2   2   0   2   2   2   0   0   0   0   2   2   0   0   0   0   0   0   2   0   0   0   2   2   2   0   2   0   0   2   2   2   0   0   0   2   0   0   2   0   0   2   0
 MK-3-14                0   0   2   2   2   0   2   2   2   2   2   2   2   0   0   0   0   0   0   2   0   0   2   2   2   0   0   0   0   2   2   2   2   0   0   0   2   0   0   2   0   0   0   2   2   0   0   0   2   0   2   0   2   0   0   2   2   0   0   2   0   2   2   2   2   2   2   2   0   2   0   2   2   2   0   2   0   0   0   2   2   2   2   2   2   2   0   2   2   0   0   0   2   0   2   0   2   0   2   2   2   2   2   2   0   0   2   0   0   2   0   0   2   0   2   2   2   0   2   2   0   2   0   0   0   0   0   2   2   2   0   0   0   0   2   0   0   0   2   0   2   2   2   0   0   0   0   2   2   2   2   0   2   2   0   0   2   2   2   0   2   2   2   0   0   2   0   2   2   0   0   0   0   0   0   2   0   0   0   2   2   2   0   2   0   0   2   2   2   0   0   0   2   2   2   2   0   0   2   0
 MK-3-15                0   0   2   2   2   0   2   2   2   2   2   2   2   0   0   0   0   0   0   0   2   0   2   2   2   0   0   0   0   2   2   2   2   0   0   0   2   0   0   2   0   0   0   2   2   0   0   0   2   0   2   0   2   2   0   2   2   0   0   2   0   2   2   0   2   2   2   2   0   2   0   2   2   2   0   2   0   0   0   2   2   2   2   2   2   2   0   2   0   0   0   0   2   2   2   0   2   0   2   2   2   2   2   0   0   0   2   0   0   2   0   0   0   0   2   2   2   0   2   2   0   2   0   0   0   0   0   2   2   2   2   0   0   0   2   0   0   0   2   0   2   2   2   0   0   2   0   2   2   2   2   0   0   2   0   0   2   2   0   0   2   2   2   0   0   2   0   2   2   0   0   0   0   0   0   2   0   0   0   2   2   0   0   2   0   0   2   2   0   2   0   0   2   2   2   2   0   2   2   0
 MK-3-16                0   0   2   2   2   0   2   2   2   2   2   2   2   0   2   0   0   0   0   0   2   0   2   2   2   0   0   2   0   2   2   2   2   0   0   0   2   0   2   2   0   0   0   2   2   2   0   2   2   0   2   0   2   0   0   2   2   0   0   0   0   2   2   0   2   2   2   2   0   2   0   2   2   2   0   2   0   0   0   2   2   2   2   2   2   2   2   2   2   0   0   0   2   2   2   0   2   0   2   2   2   2   2   0   2   0   2   0   0   2   0   0   0   0   0   2   2   0   2   0   0   2   0   0   0   0   0   2   2   2   2   0   2   2   2   0   0   0   2   0   2   2   2   0   2   2   0   2   2   2   2   0   0   2   0   0   2   2   0   2   2   2   2   0   0   2   0   2   2   0   0   0   0   0   0   2   0   0   0   2   2   0   0   2   0   0   2   2   0   2   0   0   2   2   2   2   0   2   2   0
 MK-4-1                 2   2   0   0   0   2   2   0   0   0   2   0   0   2   0   0   0   2   2   2   0   2   2   2   2   2   0   0   0   0   2   2   0   0   2   2   2   2   0   0   2   2   0   2   0   2   2   2   2   2   2   0   0   2   2   0   2   2   0   0   2   0   0   2   2   0   0   2   0   2   2   2   2   0   0   2   0   0   0   0   2   2   0   0   0   2   0   2   2   0   2   2   2   0   2   0   0   0   0   2   0   2   0   0   2   0   0   2   0   0   0   2   2   0   0   0   0   2   0   0   0   2   0   0   0   0   0   0   2   2   0   0   0   2   0   2   2   0   0   2   0   0   2   0   0   0   0   0   2   0   2   2   2   0   0   0   0   0   0   2   0   0   0   0   2   0   2   0   2   2   0   0   2   2   2   2   0   2   0   0   0   2   2   0   2   2   2   2   2   0   0   0   0   2   0   0   2   2   0   0
 MK-4-2                 2   2   0   0   0   2   2   0   0   0   2   0   0   0   0   0   0   2   2   2   0   2   2   2   2   2   0   0   0   0   2   2   0   0   2   2   2   2   0   0   2   2   0   0   0   2   2   2   0   2   2   0   0   2   2   0   2   2   0   0   2   0   0   2   2   0   0   2   0   2   2   2   2   0   0   2   0   0   0   0   2   2   0   0   0   2   0   2   2   0   2   2   2   0   2   0   2   0   0   2   0   2   0   0   2   0   0   2   0   0   0   2   2   0   0   0   0   2   0   0   0   2   0   0   2   0   0   0   2   2   0   0   0   2   0   0   2   0   0   2   0   0   2   2   0   0   0   0   2   2   2   2   2   0   0   0   2   0   0   2   0   0   0   0   2   0   2   0   2   0   0   2   2   2   2   2   0   2   0   0   0   2   2   0   2   2   2   2   2   0   0   0   0   2   0   0   2   2   0   0
 MK-4-3                 2   2   0   0   0   2   2   0   0   0   2   0   0   0   0   0   0   2   2   2   0   2   2   2   0   2   0   0   0   0   2   2   2   0   2   2   2   2   0   0   2   2   0   0   0   2   2   2   0   2   2   0   0   2   2   2   2   2   2   0   2   0   0   2   2   0   0   2   0   2   2   2   2   0   0   2   0   0   0   2   2   2   0   0   0   2   0   0   2   0   0   2   2   0   2   0   2   0   0   2   0   2   0   0   2   0   0   2   0   2   0   2   2   0   0   0   0   2   0   0   0   2   0   0   2   0   0   0   2   2   2   0   2   2   2   0   2   0   2   2   0   2   2   2   0   0   0   0   2   2   2   2   2   0   0   0   2   0   0   2   0   0   0   0   2   0   2   0   2   0   0   2   2   2   2   2   0   2   0   2   0   0   2   0   2   0   2   2   2   0   0   0   2   2   0   0   2   2   0   0
 MK-4-4                 2   2   0   0   0   2   2   2   0   0   2   0   0   0   0   0   0   2   2   2   0   2   2   2   0   2   0   0   0   0   2   2   2   0   2   2   0   2   0   0   2   2   0   0   0   2   2   2   0   2   2   0   0   2   2   2   0   0   0   0   2   0   0   2   2   2   0   2   0   2   2   2   2   2   0   2   0   0   0   2   2   2   0   0   0   2   0   2   2   0   0   2   2   0   2   0   2   0   0   2   0   2   0   0   2   0   0   2   0   2   0   2   2   0   0   0   0   2   0   0   2   2   0   0   2   0   0   0   2   2   2   0   2   2   2   0   2   0   2   2   0   2   2   2   0   2   0   0   2   2   2   2   2   0   0   0   2   2   0   2   0   0   2   0   2   0   2   0   2   0   2   2   2   2   2   2   0   2   0   2   0   0   2   0   2   0   2   2   2   0   2   0   0   2   0   0   2   2   2   2
 MK-4-5                 2   2   0   0   0   2   2   2   0   0   2   0   0   0   0   2   0   2   2   2   0   2   2   2   0   2   0   0   0   0   2   2   2   2   2   2   0   2   0   0   2   2   0   2   0   0   2   2   0   2   2   0   0   2   2   2   0   0   0   0   2   0   0   2   2   2   0   2   0   2   2   2   2   2   0   2   0   0   0   2   2   2   2   0   0   2   0   2   2   0   0   0   2   0   2   0   2   2   0   2   2   2   0   0   0   0   0   2   0   2   0   2   2   0   0   0   0   2   2   0   2   2   0   0   2   0   0   0   2   2   2   0   2   0   2   2   2   0   2   2   0   2   2   2   0   2   0   0   2   2   2   2   2   0   0   0   2   2   0   2   0   0   2   0   2   0   2   0   2   0   2   2   2   2   2   2   0   2   0   2   0   0   2   2   2   0   2   2   2   0   2   2   0   2   0   0   2   2   0   0
 MK-4-6                 2   2   0   0   0   2   2   2   0   0   2   0   0   0   0   2   0   2   2   2   0   2   2   2   0   2   0   0   0   2   2   2   2   2   2   2   0   2   0   0   2   2   0   2   0   0   2   2   2   0   2   0   0   2   2   0   0   0   0   0   2   2   0   2   2   2   0   2   0   2   2   2   2   0   0   2   0   0   0   2   2   2   2   2   0   2   0   2   2   0   0   2   2   0   2   0   2   2   0   2   2   2   2   0   0   0   0   0   0   2   0   0   2   0   0   0   0   2   2   0   2   2   2   0   2   0   0   0   2   2   2   0   2   0   2   2   2   0   2   2   0   2   2   2   0   2   0   0   2   2   0   2   2   0   0   2   2   2   0   2   0   0   2   0   2   0   2   0   0   0   2   2   2   2   2   2   0   0   0   0   0   0   2   2   2   0   2   2   2   0   2   2   0   2   0   0   0   2   2   0
 MK-4-7                 2   0   0   0   0   2   2   2   0   0   2   0   0   0   0   2   0   2   2   2   2   2   2   2   0   2   0   0   0   2   2   2   2   2   2   2   0   0   0   0   0   2   0   0   0   0   2   2   0   0   2   0   0   2   2   0   0   2   0   0   2   2   0   2   2   2   0   2   0   2   2   2   2   0   0   2   0   2   0   2   2   2   2   2   0   2   0   2   0   0   0   2   2   0   2   0   2   2   0   2   2   2   2   0   0   0   0   0   0   2   2   0   2   0   0   0   0   2   2   0   2   2   2   0   2   2   0   0   2   2   2   0   2   0   2   2   2   0   2   2   2   2   2   2   0   2   0   0   2   2   0   2   2   0   0   2   2   2   0   2   0   0   0   0   2   0   2   0   0   2   0   2   2   2   0   0   0   0   0   0   0   0   2   0   2   0   2   2   2   0   2   2   0   2   0   0   0   2   0   0
 MK-4-8                 2   0   0   0   0   2   2   2   0   0   2   0   0   0   0   2   0   2   2   2   2   2   2   2   0   2   0   0   0   2   2   2   2   2   2   2   0   0   0   2   0   2   0   0   0   0   2   2   0   0   0   2   0   0   2   0   2   2   0   0   2   2   0   2   2   2   0   2   0   2   2   2   2   2   0   2   0   2   0   2   2   2   2   2   0   0   0   2   2   0   2   2   2   0   2   0   2   2   0   2   2   2   2   0   0   0   2   0   0   2   2   0   2   0   0   0   0   2   2   0   2   2   2   0   2   2   0   0   2   2   2   0   2   0   2   2   2   0   2   2   2   2   2   2   0   2   0   0   2   2   2   2   2   0   0   2   2   2   0   0   2   0   0   2   2   0   0   0   0   2   0   2   2   2   0   0   0   2   0   0   0   0   2   0   2   0   2   2   2   0   2   0   0   2   0   0   0   2   0   0
 MK-4-9                 2   2   0   0   0   2   2   2   0   0   2   0   0   2   0   2   2   2   2   0   2   2   2   2   0   2   0   0   0   2   2   2   2   2   2   2   0   0   2   2   0   2   0   0   0   2   2   2   0   0   0   2   0   0   2   0   2   2   0   0   2   2   0   2   2   2   0   0   0   2   2   2   2   2   0   2   0   2   0   0   2   2   2   2   0   0   0   2   2   2   2   2   2   0   0   0   2   2   0   2   2   2   0   0   2   0   2   0   0   2   2   2   2   2   0   0   0   2   2   2   2   0   2   2   0   2   0   0   2   2   2   0   2   0   2   2   2   0   0   2   2   2   2   2   2   2   0   0   0   2   2   2   2   0   0   2   2   0   0   0   2   0   0   2   2   0   0   0   2   2   2   2   2   2   0   0   2   2   0   0   0   2   2   0   2   0   2   2   0   0   2   0   0   2   0   0   2   2   0   0
 MK-4-10                2   2   0   0   0   2   2   2   0   0   2   0   0   2   2   0   2   2   2   0   2   2   2   2   0   2   0   0   0   2   2   2   2   2   2   2   0   0   2   2   0   2   0   0   0   2   2   2   0   0   0   2   0   0   2   0   2   2   0   2   2   2   2   2   2   2   0   2   0   2   2   2   2   2   0   2   0   2   2   0   2   2   2   2   0   0   0   0   0   2   2   2   2   0   0   0   2   2   0   2   2   2   0   0   2   0   2   0   0   2   2   2   2   2   0   0   0   2   2   0   2   0   2   2   0   2   0   0   2   0   2   0   0   0   2   2   2   0   0   2   2   2   2   2   2   2   0   0   0   2   2   0   2   0   0   2   2   0   0   0   2   0   0   2   2   0   0   0   2   2   2   2   2   2   0   0   2   2   0   0   0   2   2   0   2   0   2   2   0   0   2   0   0   2   0   0   2   2   0   2
 MK-4-11                2   2   2   0   0   2   2   2   0   0   2   0   0   2   2   0   2   2   2   0   2   2   2   2   0   2   2   0   0   2   2   2   2   0   2   2   0   0   2   2   2   2   0   2   0   2   2   0   0   0   0   2   0   2   2   0   2   2   0   2   2   2   2   2   2   2   0   2   0   2   2   2   2   2   0   2   0   2   2   0   2   2   2   0   0   0   0   0   0   0   2   2   2   0   0   0   2   2   2   2   0   2   0   0   2   0   2   0   0   2   2   2   2   2   0   0   0   2   2   0   0   0   2   2   2   0   0   2   2   0   2   0   0   0   2   2   2   0   0   2   2   2   2   2   2   2   0   0   0   2   2   0   2   0   0   2   2   0   0   0   2   2   0   2   2   2   0   0   2   2   2   2   2   2   0   0   0   0   0   0   0   2   0   0   2   0   2   2   0   0   2   0   0   2   0   0   0   2   0   2
 MK-4-12                2   2   2   0   0   2   2   2   0   0   2   0   0   2   2   0   2   2   2   2   2   2   2   2   0   2   2   0   0   2   2   2   2   0   2   2   0   0   2   0   2   2   0   2   0   0   2   0   0   0   0   2   0   2   2   0   2   2   2   0   2   2   2   2   2   2   0   0   0   2   2   2   2   2   0   2   0   2   0   0   2   2   0   0   0   0   0   0   0   0   2   2   2   0   0   0   2   2   2   2   2   2   0   0   2   0   2   0   0   2   2   2   2   2   0   0   0   2   2   0   0   0   2   2   2   0   0   2   2   0   2   2   0   2   2   2   2   0   0   2   0   0   2   2   2   2   0   0   0   2   2   0   2   0   0   2   2   2   0   0   2   2   2   2   2   2   0   0   2   2   2   2   2   2   0   0   0   0   0   2   0   2   0   0   2   0   2   2   0   0   2   0   0   2   0   0   0   0   0   2
 MK-4-13                2   2   2   0   2   2   2   2   0   0   2   0   0   2   2   0   2   2   2   0   2   2   2   2   0   2   2   2   0   2   2   2   2   0   2   2   0   0   2   2   2   2   0   2   0   0   2   0   0   0   0   2   0   2   2   0   2   2   2   0   2   2   2   2   0   2   0   0   0   0   2   2   2   2   0   0   0   2   0   2   2   0   0   0   2   0   0   0   2   0   2   2   2   0   0   0   0   2   2   2   2   2   0   0   2   0   2   0   0   2   2   2   2   2   0   0   0   2   2   0   0   0   2   2   2   0   0   2   2   0   2   2   0   2   0   2   2   2   0   2   0   0   2   2   2   2   0   0   0   2   2   0   2   0   0   0   2   2   0   0   2   2   2   2   0   2   0   0   2   2   2   2   2   0   0   2   0   0   2   2   0   2   0   0   0   0   2   0   0   0   0   0   0   2   0   0   2   0   0   2
 MK-4-14                0   2   2   0   2   2   2   2   0   0   2   0   0   2   2   0   2   2   2   0   2   2   2   2   0   2   2   2   0   2   2   2   2   0   2   2   0   0   2   2   2   2   0   2   0   0   0   2   0   0   0   2   0   2   2   0   2   2   2   0   2   2   2   2   0   2   0   0   0   2   2   2   0   2   0   0   0   2   0   2   2   0   0   0   2   0   0   0   2   0   2   2   2   0   0   0   0   2   2   2   2   2   0   0   2   2   2   0   0   2   2   2   2   2   0   2   0   2   2   0   0   0   2   2   2   0   0   2   2   0   2   2   2   2   0   2   2   2   0   2   0   0   0   2   2   0   2   0   0   2   2   0   2   0   0   0   2   2   0   0   2   0   2   2   0   2   0   0   2   2   2   2   2   0   0   2   0   0   2   2   0   2   0   0   0   0   0   0   0   0   0   0   0   2   0   0   2   0   0   2
 MK-4-15                0   2   2   0   2   2   2   2   0   0   2   0   0   2   2   0   2   2   2   0   2   2   2   2   0   2   2   2   0   2   2   2   2   0   2   2   0   0   2   2   2   0   0   2   2   0   0   2   0   2   2   2   0   2   2   0   2   2   2   0   0   2   2   2   0   2   0   2   0   2   2   0   0   2   0   0   0   2   0   2   2   0   0   2   2   0   2   0   2   0   2   2   0   0   0   0   0   2   2   2   2   2   0   0   2   2   2   0   2   2   2   2   2   2   0   2   0   2   2   0   0   2   2   2   2   0   0   2   2   0   0   2   0   2   0   2   2   2   0   2   0   0   0   2   2   0   2   0   0   0   2   0   2   0   0   0   2   2   0   0   2   0   0   2   0   2   0   0   2   2   0   2   2   0   0   2   2   2   2   2   0   2   0   0   0   0   0   0   0   0   0   0   0   2   0   0   2   0   0   2
 MK-4-16                0   2   2   0   2   2   2   2   0   0   2   0   0   2   2   0   2   2   2   0   2   2   2   0   0   2   2   2   0   2   2   2   2   0   2   2   0   0   2   2   2   0   0   2   2   0   0   2   2   2   2   2   0   2   2   0   2   2   2   0   0   2   2   2   0   2   0   2   0   2   2   0   0   2   0   0   0   2   0   2   2   0   0   2   2   0   2   0   2   2   0   2   0   0   0   0   0   2   2   0   0   2   0   0   2   2   2   0   2   2   2   2   2   2   0   2   0   2   2   0   0   2   2   2   2   0   0   2   2   2   0   2   0   2   0   2   2   0   0   2   0   0   0   2   2   0   2   0   0   0   2   0   2   0   0   0   2   2   0   0   2   0   0   2   0   2   0   0   0   2   0   2   2   0   0   2   2   2   2   2   0   2   0   0   0   0   0   0   0   0   0   0   0   0   0   0   2   0   0   2
 MK-5-1                 0   0   2   0   2   2   2   0   0   0   2   0   2   0   0   0   2   0   2   2   0   0   0   0   2   2   0   0   0   2   0   2   2   2   0   0   2   2   0   0   2   2   0   2   2   2   0   2   0   2   0   0   2   0   2   2   0   0   2   2   2   2   0   0   2   0   0   2   2   2   2   0   0   0   2   0   2   2   2   2   0   2   2   2   0   2   2   0   0   0   0   0   0   0   2   0   0   2   2   2   2   2   0   2   2   2   2   0   0   2   0   0   0   2   0   0   0   0   2   2   2   0   2   0   2   0   0   0   2   2   2   2   0   0   0   0   0   0   0   2   0   0   2   2   2   0   0   0   2   2   0   2   0   2   0   0   0   2   2   0   2   0   2   0   0   0   0   2   2   2   2   2   2   2   0   2   0   0   2   0   2   0   2   2   2   0   0   0   0   2   0   0   0   0   0   2   0   2   2   2
 MK-5-2                 0   2   2   0   2   0   2   0   0   0   2   0   2   0   0   0   2   0   2   0   0   0   0   0   0   2   0   0   0   2   0   2   2   2   0   0   2   2   0   0   0   2   2   2   2   2   0   2   0   2   0   0   2   0   2   2   0   2   2   2   2   0   0   0   2   0   0   2   2   2   2   0   0   0   2   0   2   2   2   2   0   2   2   2   2   2   2   0   0   0   0   0   0   0   2   0   2   2   2   0   2   2   0   2   2   2   2   2   0   2   0   0   0   2   0   0   0   0   2   2   2   0   2   0   0   0   0   0   2   2   2   2   0   0   0   0   0   0   2   0   0   0   2   2   2   0   2   0   2   2   0   2   0   2   0   0   0   2   2   0   2   0   2   0   0   0   2   2   2   2   2   2   2   2   2   2   0   0   2   0   2   0   2   2   2   2   0   0   0   2   0   0   0   0   0   2   0   2   2   2
 MK-5-3                 0   2   2   0   2   0   2   0   0   0   2   0   2   0   0   0   2   0   0   0   0   0   0   0   0   2   0   0   0   2   0   2   2   0   0   0   2   2   0   0   0   2   2   2   2   2   0   2   0   2   0   0   2   0   2   2   0   0   2   2   2   0   0   0   0   0   0   2   2   2   2   0   0   0   2   0   2   2   2   2   0   2   2   2   2   2   2   0   0   0   0   0   0   0   2   0   2   2   2   0   2   2   0   2   0   2   2   2   0   2   0   0   0   2   2   0   0   0   2   2   2   0   2   0   0   0   0   0   2   2   2   2   0   0   2   0   0   0   0   0   0   2   2   2   2   0   2   0   2   2   2   2   0   2   0   0   0   2   2   0   0   0   2   0   0   0   2   2   2   2   2   2   2   2   0   0   0   0   2   0   2   0   2   2   2   0   0   0   0   2   0   0   2   0   2   2   0   2   2   2
 MK-5-4                 2   2   0   0   0   0   2   0   0   0   2   2   2   0   0   0   2   0   0   0   0   0   2   0   0   2   0   0   0   2   0   2   2   0   2   0   2   2   0   0   0   2   2   2   2   2   0   2   0   2   2   0   2   2   2   2   0   0   2   2   2   0   0   0   0   0   0   2   2   2   0   0   0   0   2   2   2   2   2   2   0   2   2   2   2   2   2   0   0   0   0   0   0   0   2   2   2   0   2   2   2   2   0   2   2   2   2   2   0   0   0   0   0   0   2   2   0   2   2   2   2   0   2   0   0   0   0   0   2   2   2   2   0   0   2   0   0   0   0   0   0   0   0   2   2   0   2   0   2   2   2   2   0   2   0   0   0   0   2   0   0   0   2   0   0   2   2   2   2   2   0   2   2   2   0   0   0   0   0   0   2   2   2   2   2   0   0   0   0   2   0   0   2   0   2   2   0   2   2   2
 MK-5-5                 2   2   0   2   0   0   2   0   0   0   2   2   2   2   0   0   2   0   0   0   0   0   2   0   0   2   0   2   0   0   0   0   2   0   2   0   2   2   0   0   0   2   2   2   2   2   0   2   0   2   2   0   2   2   2   2   0   0   2   2   2   2   0   0   0   0   0   2   2   2   0   0   0   0   2   2   2   2   2   2   0   2   2   2   2   2   2   0   0   0   0   0   0   0   2   2   2   0   2   2   2   2   0   0   2   2   2   2   0   0   0   0   0   0   2   2   0   2   2   2   2   0   2   0   0   0   0   0   2   2   2   2   0   0   2   0   0   0   0   0   0   0   0   2   2   0   2   0   2   2   2   0   0   2   0   2   2   0   2   0   0   0   2   0   0   2   2   2   2   2   0   2   2   2   0   0   0   0   0   0   2   2   2   2   2   0   0   0   0   2   0   0   2   0   2   2   0   2   2   2
 MK-5-6                 2   2   2   2   2   0   2   0   0   0   2   0   2   2   0   0   2   0   0   2   2   0   2   2   0   2   0   2   2   2   0   0   0   0   2   0   0   2   0   0   0   2   2   2   2   2   0   2   0   2   2   0   2   2   2   2   0   0   2   2   2   2   0   0   0   0   0   2   2   2   0   0   0   0   2   2   2   2   2   2   0   0   2   0   2   2   2   0   0   0   0   0   0   0   2   0   0   0   2   2   2   2   0   0   2   2   0   2   2   2   0   0   0   0   2   2   0   2   2   2   2   0   2   0   0   0   0   0   2   2   2   0   0   0   2   0   0   0   0   0   0   0   0   2   2   0   2   0   2   2   2   0   0   2   0   0   2   0   2   2   0   0   2   0   0   2   2   2   2   2   2   2   2   2   0   0   2   0   2   0   2   2   2   2   2   0   0   0   0   2   0   0   2   2   2   2   0   2   2   2
 MK-5-7                 2   2   2   2   2   0   2   0   0   0   2   2   2   2   2   0   2   0   2   2   2   0   2   2   0   2   0   2   2   2   0   0   0   0   0   0   0   2   0   0   0   2   2   0   2   2   0   2   0   2   2   0   2   2   2   2   0   0   2   2   2   2   0   0   0   0   0   2   2   2   0   0   0   0   2   0   2   2   2   2   0   0   2   0   2   2   2   0   0   0   0   0   0   0   2   0   0   0   0   2   2   2   0   0   2   0   0   0   2   2   2   0   0   0   2   2   0   2   2   2   2   0   2   0   0   0   0   0   2   2   2   0   0   2   2   0   0   2   0   0   0   0   0   2   2   0   0   0   2   2   2   0   0   2   2   0   2   0   2   2   0   0   2   0   0   2   2   2   2   2   2   2   2   2   0   0   2   0   2   0   2   2   2   2   2   0   0   0   0   2   2   0   2   2   2   2   0   2   2   2
 MK-5-8                 2   0   2   2   2   0   2   0   2   0   2   2   2   2   2   0   2   0   2   2   2   0   0   2   0   0   0   2   2   2   0   0   0   0   2   0   0   2   0   0   0   2   2   0   2   2   0   2   2   2   2   0   2   0   2   2   2   0   2   0   2   2   0   0   0   0   0   2   2   2   0   0   0   0   2   0   2   2   2   2   0   2   2   0   2   2   2   0   0   2   0   0   0   0   2   0   0   2   0   2   2   2   0   0   2   0   0   0   2   2   2   0   0   0   2   2   0   0   2   2   0   0   2   0   0   0   0   0   2   2   2   0   0   2   2   0   0   2   2   0   0   0   0   0   2   0   0   0   2   2   2   0   0   2   2   0   2   0   2   2   0   0   2   0   0   2   2   2   2   2   2   2   2   2   0   0   2   0   2   0   2   2   2   2   2   0   0   0   0   2   2   0   2   2   0   2   0   0   2   2
 MK-5-9                 2   0   2   2   2   0   2   0   2   0   0   2   2   2   2   0   2   0   0   2   0   0   0   2   0   0   0   2   2   2   0   0   0   0   0   0   0   2   2   0   0   2   2   2   2   2   0   2   2   2   2   2   2   0   0   2   2   0   2   0   2   2   0   0   0   0   0   2   2   2   0   0   0   0   2   0   2   2   2   0   0   2   0   0   2   2   2   0   2   2   0   0   2   2   0   0   0   2   0   2   0   2   0   0   2   2   0   2   2   2   2   0   0   0   2   2   0   0   2   2   0   0   2   0   0   0   0   0   2   2   2   0   0   2   2   0   0   2   0   0   2   0   2   0   2   0   2   0   2   2   0   0   0   2   2   0   2   2   0   2   0   0   2   0   0   0   2   2   2   2   2   2   2   2   0   0   2   0   2   0   2   2   2   2   2   2   0   0   0   2   2   0   2   2   0   2   0   0   2   2
 MK-5-10                2   0   2   2   2   0   2   0   2   0   0   2   2   2   2   0   2   0   0   2   0   0   2   2   0   0   0   0   2   2   0   0   2   0   0   0   0   2   2   0   0   0   2   2   2   0   0   2   2   2   2   2   2   0   0   2   2   0   2   2   2   2   0   0   0   0   0   2   2   2   0   0   0   0   2   0   2   0   2   0   0   2   0   0   2   2   2   0   2   2   0   0   2   2   0   0   0   0   0   2   0   2   0   0   2   0   0   2   2   2   2   2   0   0   2   2   0   0   2   0   0   0   2   0   0   0   0   0   2   2   2   0   0   2   2   2   0   2   0   0   2   2   2   0   2   0   2   0   2   2   0   0   0   2   2   0   2   2   0   2   0   2   2   0   0   0   2   2   2   2   2   0   2   2   0   0   2   0   2   0   2   2   2   2   2   2   0   0   0   2   2   2   2   2   0   2   0   0   2   2
 MK-5-11                2   0   0   0   0   0   2   0   2   0   0   2   2   2   2   0   2   0   2   2   0   0   2   2   0   0   0   0   2   2   0   0   2   0   0   0   0   2   2   0   0   0   2   2   2   0   0   2   0   2   2   2   2   0   0   2   2   0   2   2   2   2   0   0   0   0   2   2   2   2   0   2   0   0   2   0   0   0   2   0   0   2   0   0   2   2   2   2   2   2   2   0   2   2   0   0   2   0   0   2   0   2   0   0   2   0   0   2   2   2   2   2   0   0   0   2   0   0   2   0   0   0   0   0   0   0   0   0   2   2   2   0   0   2   0   2   0   2   2   0   2   2   2   0   2   0   2   0   2   2   0   0   0   2   2   0   2   2   0   2   0   0   2   0   0   0   2   2   2   0   2   0   2   2   0   0   2   0   2   0   0   2   2   2   2   2   0   0   0   0   2   2   2   2   0   2   0   0   2   2
 MK-5-12                2   0   0   0   0   0   2   0   0   0   0   0   2   2   2   0   2   0   2   2   0   0   2   2   0   0   0   0   2   2   2   0   2   0   0   0   0   2   2   0   0   0   2   2   2   0   0   2   0   2   0   2   2   0   0   2   2   0   2   2   2   2   0   0   0   0   2   2   2   0   2   2   2   0   2   0   0   0   2   0   0   2   0   0   0   2   2   2   2   2   2   0   2   2   0   0   2   0   0   2   0   2   0   0   2   0   0   0   2   2   2   2   0   0   0   2   0   0   2   0   0   0   0   0   0   0   0   0   2   2   2   0   0   2   0   2   0   2   2   0   2   2   2   0   2   0   2   0   2   2   0   2   0   2   2   0   2   2   0   2   0   0   2   0   0   0   2   2   0   0   2   0   2   2   0   0   2   0   2   0   2   2   2   0   2   2   0   0   2   0   2   2   2   2   0   2   0   0   2   2
 MK-5-13                2   0   0   0   0   0   2   0   0   2   0   0   2   2   2   0   2   0   2   2   0   0   2   2   0   2   0   0   2   2   2   0   2   0   0   0   0   2   2   2   0   0   2   2   2   0   0   2   0   2   2   2   2   0   2   0   2   0   2   2   2   2   0   0   0   0   2   2   2   0   2   2   2   0   2   0   0   0   2   0   0   2   0   0   0   2   0   2   0   2   2   0   2   2   0   0   2   0   0   2   2   2   0   0   2   0   0   0   2   2   2   2   2   0   0   2   0   0   2   0   0   0   0   0   0   0   0   0   2   2   2   0   0   2   2   2   0   2   2   0   2   2   2   2   2   0   2   0   2   2   0   2   0   2   2   0   2   2   0   2   0   0   2   0   0   0   2   2   0   0   2   0   2   0   0   0   2   0   2   2   2   2   2   0   2   2   0   0   2   0   2   2   2   2   0   2   0   0   2   2
 MK-5-14                2   0   0   0   0   0   2   0   0   2   0   0   2   0   2   0   0   0   2   2   0   0   2   2   0   2   0   2   0   2   2   0   0   0   0   0   0   2   2   2   0   0   2   0   2   0   0   2   2   2   2   2   2   0   0   0   2   0   2   2   2   2   2   0   0   0   2   2   2   0   2   2   2   0   2   0   0   0   2   0   0   2   0   0   0   2   0   2   2   2   2   0   2   2   0   0   2   2   2   2   2   2   0   0   2   0   0   0   2   2   0   2   2   0   0   0   0   0   2   0   0   0   2   0   0   0   0   0   2   2   0   0   0   2   2   2   0   2   2   0   2   2   2   2   2   0   2   0   2   2   0   2   0   2   0   0   2   2   0   2   0   0   2   0   0   2   2   2   0   0   2   0   0   0   0   0   2   0   2   2   0   2   2   0   2   0   0   0   2   0   2   2   2   2   2   2   0   0   2   2
 MK-5-15                0   0   0   0   0   0   2   0   0   2   0   0   2   0   2   0   0   0   2   2   0   0   2   0   0   2   0   2   2   2   2   0   0   0   0   0   0   2   2   0   0   0   2   0   0   0   0   2   2   0   2   2   2   0   0   0   2   0   2   2   2   2   0   0   0   0   2   2   2   0   2   2   2   2   0   0   0   2   2   0   0   2   0   0   0   2   2   2   2   0   2   2   2   2   0   0   2   2   2   2   2   2   0   0   0   0   0   0   2   2   0   2   2   0   0   0   0   0   2   0   0   0   2   0   0   0   0   0   2   2   0   0   0   2   2   2   0   2   0   0   2   2   2   0   2   0   2   0   2   2   0   0   0   0   0   0   0   2   0   2   2   0   2   0   2   2   2   2   0   0   2   0   0   0   0   0   0   0   2   2   0   2   2   0   0   2   0   0   2   0   2   2   2   2   2   0   0   0   2   2
 MK-5-16                0   0   0   0   0   2   2   2   0   0   0   0   2   0   2   0   0   0   2   2   0   0   2   0   0   2   0   2   2   2   0   0   0   0   0   0   0   2   2   0   0   0   2   0   0   0   0   2   2   0   2   2   2   0   0   0   2   0   2   2   0   2   0   0   0   0   2   2   0   0   2   2   2   2   0   0   0   2   2   0   0   2   0   0   0   2   2   0   2   2   2   2   2   2   0   0   0   2   2   2   0   0   0   0   0   0   0   0   2   0   0   2   2   2   0   0   0   0   2   0   0   0   2   0   0   2   0   0   2   2   0   0   0   2   2   2   0   2   2   0   2   2   2   0   2   0   2   0   2   2   0   0   0   0   0   0   0   2   0   2   2   0   2   0   0   2   2   2   0   0   0   0   0   0   0   2   0   0   2   2   0   2   2   0   0   2   0   2   2   0   2   2   2   2   2   2   0   0   2   2
 MK-6-1                 2   2   0   2   2   2   0   2   2   2   0   0   2   2   2   0   2   0   0   2   0   0   0   2   2   0   0   0   2   2   2   0   2   0   2   0   0   0   2   0   0   2   0   2   0   0   0   2   0   0   2   0   0   0   0   0   2   2   0   0   0   0   0   2   0   2   0   2   2   2   2   0   0   2   0   0   0   0   2   2   0   2   0   2   0   2   0   0   0   0   2   2   0   2   0   0   0   2   0   0   0   2   2   0   2   2   0   0   2   2   2   2   0   0   0   0   2   0   0   2   2   2   0   2   0   2   0   2   2   0   0   0   2   2   2   0   0   0   2   2   0   0   0   2   0   2   2   2   2   0   0   0   0   0   2   0   2   2   2   0   0   2   0   0   0   0   2   0   0   0   2   0   2   2   0   0   0   0   0   0   2   2   2   0   0   0   0   0   2   0   2   0   2   0   0   2   2   0   2   2
 MK-6-2                 2   2   2   2   0   2   0   2   2   2   0   0   2   2   0   0   2   0   0   2   0   2   0   2   2   0   0   0   0   2   2   2   2   0   2   0   0   0   2   0   0   2   0   2   0   0   0   2   0   0   2   0   0   0   0   0   2   2   0   0   0   0   0   2   0   2   0   2   2   2   2   0   0   2   2   2   0   0   2   2   0   2   0   2   0   2   0   0   0   0   2   2   0   2   0   0   0   2   2   2   0   2   0   0   2   2   0   0   2   2   2   2   0   0   0   0   2   0   0   2   2   0   0   2   0   2   0   2   0   0   0   2   2   2   2   0   0   0   2   2   0   0   2   2   0   2   0   2   2   0   0   0   0   0   2   0   2   2   2   0   0   2   0   0   0   0   2   0   2   0   2   2   2   2   0   0   0   2   0   2   2   2   2   0   0   0   0   0   2   0   2   0   0   0   0   0   2   0   2   2
 MK-6-3                 0   2   2   2   0   2   2   2   2   2   0   0   2   2   0   0   2   0   0   2   0   2   0   2   2   0   0   0   0   2   0   2   2   0   2   0   0   2   0   0   0   2   0   2   2   0   0   2   0   0   2   0   0   0   0   0   2   2   0   0   0   0   0   0   0   2   0   2   2   2   2   2   0   2   2   2   0   0   2   2   0   2   0   2   0   2   0   0   0   2   2   2   0   2   0   0   0   2   0   2   2   0   0   0   2   2   0   2   2   2   2   2   0   0   0   0   2   0   2   2   2   0   0   0   0   2   0   2   0   0   0   2   2   2   2   0   0   0   2   0   0   2   2   2   0   2   0   2   2   0   0   0   0   0   2   0   2   2   0   0   0   2   0   2   0   2   2   0   2   0   2   2   2   2   0   0   2   2   0   2   2   2   2   0   0   0   0   0   2   0   2   0   0   0   0   0   2   0   2   2
 MK-6-4                 0   2   2   2   0   2   2   2   2   2   0   0   2   2   0   0   2   0   0   2   0   2   0   2   2   0   0   2   0   2   0   2   0   0   0   0   2   2   0   0   0   2   0   0   2   0   0   2   0   0   2   0   0   0   0   0   2   2   0   0   0   0   0   0   0   2   0   2   0   2   2   2   0   2   2   2   0   0   2   2   0   2   0   2   2   2   0   0   0   2   2   2   0   0   0   0   0   2   0   2   2   0   0   0   2   2   0   2   2   2   2   2   0   0   0   0   2   0   2   2   2   0   0   0   0   2   0   2   0   0   0   2   2   2   2   2   0   0   2   0   0   2   0   2   0   2   0   2   2   0   0   0   2   0   2   2   2   2   0   0   0   2   0   2   0   2   2   2   2   0   2   2   2   2   0   0   0   2   0   2   2   2   2   0   0   0   0   0   2   0   2   0   0   2   0   2   2   0   2   0
 MK-6-5                 0   2   2   2   0   0   2   2   2   2   0   0   2   2   0   0   2   2   0   2   0   2   0   2   0   0   0   0   0   2   0   2   0   0   0   0   2   2   0   0   0   2   0   0   2   0   0   0   0   0   2   0   2   0   2   0   2   2   0   0   2   0   2   0   0   2   0   2   0   2   2   2   0   2   2   2   0   0   2   2   0   2   0   2   2   2   0   0   2   2   2   2   0   0   0   0   0   2   0   0   2   0   0   0   2   2   0   2   0   2   2   2   0   2   0   0   2   0   2   2   2   0   0   0   0   2   0   0   0   0   0   0   2   0   2   2   0   0   2   0   0   2   0   2   0   2   2   2   2   0   0   2   2   0   2   2   2   2   2   0   0   2   0   2   2   2   2   2   2   0   2   2   2   2   0   0   0   2   0   2   2   2   2   0   0   0   0   0   2   0   2   0   0   2   2   2   2   0   2   0
 MK-6-6                 0   2   2   2   0   2   2   2   0   2   0   0   2   2   0   2   2   2   0   2   0   2   0   2   0   0   0   0   0   2   0   2   0   2   0   2   2   2   0   0   0   2   0   0   2   0   0   0   0   0   2   0   2   0   2   0   2   2   0   0   2   0   2   0   0   2   0   2   0   2   2   2   2   2   2   2   0   0   2   2   0   2   0   2   2   2   0   0   2   0   2   2   0   0   2   0   2   0   0   0   2   0   0   0   2   2   0   2   0   0   2   2   0   2   2   0   2   0   2   2   2   2   0   0   0   2   0   0   0   0   0   0   2   2   2   2   0   0   2   0   0   2   2   2   0   2   2   2   2   0   0   2   2   0   2   2   2   2   2   0   0   2   0   2   2   2   2   2   2   0   2   2   2   2   0   0   0   2   0   2   2   2   2   0   0   0   0   2   2   0   2   0   0   2   2   2   2   0   2   0
 MK-6-7                 0   2   2   2   0   2   2   2   0   2   0   0   2   0   0   2   2   2   2   2   0   2   0   2   0   0   0   0   0   2   0   0   0   2   0   2   2   2   0   0   0   2   0   0   2   0   0   0   0   0   2   0   2   0   2   0   2   2   0   0   0   0   2   0   0   2   0   2   2   2   2   2   2   2   2   2   0   0   2   2   0   2   0   2   2   2   0   0   2   2   0   2   0   0   2   0   2   0   0   0   2   0   2   0   2   2   0   2   0   2   2   2   0   2   2   0   0   0   2   2   2   2   0   0   0   2   0   0   2   0   0   0   2   2   2   2   0   0   2   0   0   2   2   2   0   2   2   2   2   0   0   2   2   0   2   2   2   0   2   0   2   2   0   2   2   2   2   2   2   0   2   2   2   2   0   0   0   2   0   2   2   2   2   0   0   0   0   2   2   0   2   0   2   2   2   2   2   0   2   0
 MK-6-8                 0   2   2   2   0   2   2   2   0   2   0   0   2   0   0   0   2   0   2   2   0   2   0   2   2   0   2   0   0   2   0   0   0   2   0   2   2   2   0   0   0   2   0   0   2   0   0   0   0   0   2   0   2   0   2   0   2   2   0   0   0   0   2   0   0   2   0   2   2   2   2   2   2   2   2   2   0   0   2   2   2   2   2   2   2   2   0   0   2   0   0   0   0   0   2   0   2   0   0   0   2   0   2   2   2   2   0   2   0   2   2   2   2   0   0   0   0   2   2   2   2   2   0   0   0   2   2   0   2   0   0   0   2   2   2   2   0   0   2   0   0   2   2   2   0   2   2   2   2   0   0   2   2   0   2   2   2   0   2   0   2   2   0   2   0   2   2   2   2   0   2   2   2   2   0   0   0   2   0   2   2   2   2   0   0   0   0   2   2   0   2   0   2   2   2   2   2   0   2   0
 MK-6-9                 0   2   2   2   2   2   0   2   0   2   0   0   0   0   0   0   2   0   2   2   2   2   0   2   2   0   2   0   0   2   0   0   2   2   0   2   2   0   0   2   0   2   2   0   2   0   0   0   0   0   0   0   2   2   2   0   2   2   0   0   0   0   2   0   0   2   0   2   2   2   2   2   0   2   2   2   0   0   2   2   2   2   2   2   2   2   0   0   2   0   2   0   0   0   2   0   2   0   2   0   2   0   2   2   2   2   0   2   2   2   2   2   0   0   0   0   0   2   2   2   2   2   0   0   0   2   2   0   2   2   0   0   2   2   0   2   2   0   2   0   0   2   2   2   0   2   2   2   0   0   2   2   2   0   2   2   2   0   2   0   2   2   2   2   0   2   2   2   2   2   2   2   2   2   0   0   0   2   0   2   2   2   2   0   0   0   0   2   2   0   2   0   2   2   2   2   2   0   2   0
 MK-6-10                0   0   2   2   2   2   0   2   0   2   0   0   0   0   0   2   2   2   2   2   2   2   0   2   2   0   0   0   0   2   0   0   2   2   0   2   2   0   0   2   0   2   2   0   2   0   0   2   0   0   0   0   2   2   2   0   2   2   0   0   2   0   2   0   0   2   0   2   2   2   2   2   0   2   2   2   0   0   2   2   2   2   2   0   2   2   0   0   2   0   2   0   2   0   2   0   2   2   0   0   2   0   0   2   2   2   0   0   2   2   2   2   0   0   0   2   0   2   2   0   2   2   0   0   0   2   2   0   2   2   0   0   2   2   0   2   2   0   2   0   0   0   2   0   0   2   2   2   0   0   2   2   2   0   2   2   2   0   2   2   0   2   2   0   0   2   2   0   2   2   2   2   0   2   0   0   0   2   0   2   2   2   2   0   0   0   0   2   2   0   2   2   2   2   2   2   2   0   0   0
 MK-6-11                0   0   2   2   2   2   0   2   0   2   0   0   0   0   0   2   2   2   2   2   2   2   0   2   2   0   0   0   0   2   0   0   2   2   0   2   0   0   0   2   2   2   2   0   2   0   0   2   0   0   0   0   0   2   2   0   2   2   0   0   2   0   2   0   2   2   0   2   2   2   2   2   0   2   2   2   0   0   2   0   2   2   2   0   2   2   2   0   2   0   2   0   2   0   2   0   2   2   0   0   2   0   2   2   2   2   0   0   2   2   0   2   0   0   2   2   0   2   2   0   2   2   2   0   0   2   2   0   0   2   0   0   0   2   0   2   2   0   2   0   0   0   2   0   0   2   2   2   0   2   2   2   2   0   2   2   2   0   0   2   0   2   2   2   0   2   2   2   2   2   2   0   0   2   0   0   0   2   0   0   2   0   2   0   0   0   0   2   2   0   0   0   2   2   2   2   2   0   0   0
 MK-6-12                0   0   2   2   2   2   0   2   0   2   0   0   0   0   0   0   2   2   2   2   2   2   0   2   0   0   0   0   0   2   0   0   2   2   0   0   0   0   0   2   2   2   0   0   2   2   0   2   0   0   0   0   0   2   2   0   2   2   0   0   2   0   2   2   2   2   0   2   2   2   0   2   0   2   2   0   0   0   2   0   2   2   2   2   2   2   2   0   2   0   2   0   2   0   2   0   2   0   0   0   2   0   2   2   2   2   0   0   2   2   0   2   0   0   2   2   0   2   2   0   2   2   2   0   0   2   2   0   0   2   0   0   0   2   0   2   2   0   2   0   0   0   2   0   0   2   2   2   0   2   2   2   2   0   2   2   2   0   0   2   0   2   2   2   2   2   2   2   2   2   2   0   2   2   0   0   0   0   0   0   2   0   2   0   0   0   2   2   0   0   0   0   2   2   2   2   2   0   0   0
 MK-6-13                0   0   2   2   2   2   0   2   0   2   0   0   0   0   0   0   2   2   2   2   2   2   0   2   0   0   0   0   0   2   0   0   2   2   0   0   2   0   0   2   2   2   0   0   2   2   0   2   0   0   0   0   2   2   2   0   2   2   0   0   2   0   2   2   2   2   0   2   2   2   0   2   0   2   2   0   2   0   2   0   2   2   2   2   0   2   2   0   2   0   2   0   2   2   2   0   2   2   0   0   2   0   2   0   2   0   2   0   2   2   0   2   0   0   2   2   0   2   2   0   2   0   2   2   0   2   2   2   0   2   0   0   0   2   0   2   2   0   2   0   0   0   2   0   0   2   2   2   0   2   2   2   2   0   2   2   2   0   0   2   0   2   2   2   0   2   2   2   2   2   2   2   2   2   2   0   0   0   2   0   2   0   2   0   0   0   2   2   0   0   0   0   2   2   0   2   2   0   0   0
 MK-6-14                0   0   2   2   2   2   0   2   0   2   0   0   0   0   0   0   2   2   2   2   2   2   0   2   0   0   0   0   0   2   0   0   2   0   0   0   2   0   0   2   2   2   2   0   0   2   0   2   0   0   0   0   2   2   2   0   2   0   2   0   2   2   2   2   2   2   0   2   2   2   0   2   0   2   2   2   2   0   2   0   2   0   2   2   0   2   2   0   2   0   2   0   2   2   2   0   2   2   0   0   2   0   2   2   2   0   2   0   2   0   0   2   0   0   2   2   0   2   2   0   2   0   2   2   0   2   2   0   0   2   0   2   0   2   0   2   2   0   2   0   0   2   2   0   0   2   2   0   0   2   2   2   2   0   2   2   2   0   0   2   0   2   2   2   0   2   2   2   2   2   2   2   2   2   2   0   0   0   2   0   2   2   2   0   0   0   2   0   0   0   0   0   2   2   0   2   2   0   0   0
 MK-6-15                2   0   2   2   2   2   0   2   0   2   0   0   0   0   2   2   2   2   2   2   2   2   0   2   0   0   0   0   0   2   0   2   2   0   0   0   2   0   0   2   2   2   2   0   0   2   0   2   0   0   0   0   2   0   2   0   2   0   2   2   2   2   2   2   2   2   0   0   2   2   0   2   0   2   2   2   2   0   2   0   2   0   2   2   0   0   2   0   2   0   2   0   0   0   2   0   0   2   0   0   2   0   2   2   2   0   2   0   2   0   0   2   0   0   2   2   0   2   2   0   2   0   0   2   0   2   2   0   0   2   2   2   0   2   0   2   2   0   2   0   0   2   0   0   0   2   2   0   0   2   2   0   2   0   2   2   2   0   0   2   0   2   2   2   2   2   2   2   2   2   2   2   2   2   2   0   0   0   2   0   2   2   2   0   0   0   2   0   0   0   0   0   2   2   2   2   2   0   0   0
 MK-6-16                2   0   2   2   2   2   0   2   0   2   0   0   0   0   2   2   0   2   2   2   0   2   0   2   0   0   0   0   0   2   0   2   2   0   0   0   2   0   0   2   2   2   2   0   0   2   0   2   0   0   0   0   2   2   2   0   2   0   2   2   2   2   2   2   2   2   0   0   2   0   0   2   0   2   2   2   2   0   2   0   0   0   2   2   0   0   2   0   2   0   2   0   0   0   2   0   0   2   2   0   2   0   2   2   2   0   2   0   2   0   2   2   0   0   2   2   0   2   2   0   2   0   0   2   0   2   2   0   2   0   2   2   0   2   0   2   2   0   2   0   2   2   0   0   0   2   2   0   0   2   2   2   2   0   2   2   2   0   2   2   0   2   2   0   2   2   2   2   0   2   2   2   2   2   2   2   0   0   2   0   2   2   2   0   0   0   0   0   0   0   2   0   2   2   2   2   2   0   0   0
 
!****************************************** Phenotypic Data **********************************************************
!-100.0 is resevred for missing phenotype
SimulatedTrait1        15.1038   15.4405   13.1927   17.1647   13.8705   13.3984   16.2785   13.4526   14.3272   15.4228   14.4360   14.3804   15.1593   15.7347   16.4374   13.2112   16.4762   14.2364   14.4387   15.8357   16.7873   15.7777   16.2803   13.7277   14.8437   14.9088   13.5182   15.1701   14.9359   16.2315   15.7083   15.3289   13.2295   15.9933   16.3662   14.3832   15.1900   14.4338   15.5666   16.8440   15.7925   12.8883   16.7003   14.7083   16.4941   16.3259   17.4787   15.8187   14.7945   14.5606   15.9136   14.7647   16.8979   15.8807   17.9443   17.5201   14.7354   12.6383   15.5538   15.5508   12.8641   15.4175   14.4034   16.5414   16.1084   17.1459   15.2441   15.0218   12.8466   15.1888   15.1212   13.8311   14.2533   17.3093   15.2429   14.1229   16.1114   14.3397   13.2420   15.2433   16.7365   13.6198   14.8953   14.7878   14.4847   14.7972   14.9089   13.8254   16.1432   14.8570   15.0579   15.5564   14.7504   12.9730   15.5720   13.4790   17.2405   14.7001   15.6332   10.6459   13.4578   16.1156   17.2454   13.6762   13.9639   14.3720   16.9332   17.9221   15.7548   16.8593   14.5958   16.0321   14.4474   15.8932   15.9620   15.2167   13.8396   15.6336   16.4709   14.5192   14.9794   15.7615   13.9278   15.4995   15.5723   14.7867   12.8758   16.3753   16.4981   14.9520   15.6203   12.8964   15.3124   15.3194   12.4969   17.1087   15.0116   16.7379   16.6086   15.3587   13.3584   15.7694   14.7898   13.9570   13.9434   15.7316   14.4065   13.3332   14.6220   15.1380   13.6824   16.3794   17.9832   15.3382   15.7207   13.8018   16.2584   14.7816   15.9373   14.5551   13.1622   14.5199   13.1444   14.6993   15.3732   14.7815   14.1057   15.4845   13.9032   15.2649   16.0429   14.1691   14.4811   14.5598   15.2182   15.9260   16.4496   16.2448   14.6367   14.6831   16.5799   14.4362   14.9313   15.9916   15.1039   14.7247   14.9754   15.8715   14.8517   13.3737   17.1842   16.1800   16.9906   15.2594   17.3646   15.7109   13.6163   14.9014   17.5055   14.3965
SimulatedTrait2         9.6190    9.8324   10.1082    8.9606    9.5734   10.0305   10.0607   10.5466   10.4813   10.1882   10.9981   10.9584   10.7419    9.1510    8.8719    9.8200    9.0773   10.5594   10.2426    9.8505    9.2917    8.9125    9.3958   10.2109   10.4315    9.3965   10.2293    8.9938   10.3848    9.3856   11.0494    9.6682    9.8594    8.7820    9.3177   10.0139    8.5799   10.7165   10.3299    9.4936   10.2891    9.9765    9.9572   10.4163    9.1907    9.2267    9.7375    9.2699   10.6559   10.5071    8.9672    9.4630    9.8849    8.7217    9.3982    9.6692    9.2984   10.0503    9.7033    9.9530   10.1110    9.6619    9.1111   10.0744   10.2719    9.5329    9.6600    9.9794    9.4116   10.3235   11.1041   11.3384   10.0394    9.5306    9.8333   11.2972    9.9018   10.7199   10.6683   10.0858    9.8986   10.7607    9.7994    8.2952    9.6884    9.8900   10.6956   10.0952   11.0703   10.3067    9.6942   10.1884   11.5682   10.2259   10.9113   10.5066    9.3055    9.3863    9.9552   10.6230   10.6020    9.0138    9.6806    9.7246   10.5444    8.8641    9.3694   10.2207    9.0288   11.3150    9.1639    9.6230   10.4148    9.5007    9.2110    9.1712   10.7044    9.0761   10.2452   10.9721    9.0527    9.4845    9.5016    9.9538    8.8630   10.4755   10.1078    9.0248    9.9788    9.6770    9.3988   10.4734    9.8202    9.2809   10.6369    9.8719    8.9485   10.4739    9.6979   10.1953   11.2521    9.4130    9.2939   11.1838   10.4770    9.1272   10.7487   10.0145   10.2951    9.6689    9.8180    9.6338    9.7972    9.3135   10.2406   10.7216    8.7611   10.1270   10.1323    8.4567   10.4862    9.6901   10.2010   10.8117    8.9147    9.1122    9.0254    9.9130   10.1093    9.9039   10.0918   10.9170   11.5621   10.2416   11.0642    9.7694    9.2831    9.4449    9.7389   10.4466    9.0816   10.4320    9.3510   10.0420   10.7701   10.2448    9.9022    9.9062   10.6721   10.9512    9.2551    9.1375    9.8836    9.0365    9.2576    8.5151   11.0565    8.4542    9.1354   10.4223
 
