# Supplementary material for: Inclusive Composite Interval Mapping of QTL by Environment Interactions in Biparental Populations
Source: PLoS One. 2015 Jul 10;10(7):e0132414. doi: 10.1371/journal.pone.0132414 (PMC4498613; doi:10.1371/journal.pone.0132414)
Supplement: S5 File — (ZIP) [file pone.0132414.s005.zip › H=0.5/L1/run_00081.met]

!**********************Note: lines staring with "!" are remarks and will be ignored in the program********************
!*********************************General Information**********************************
!Assuming F1 = P1 x P2, populations available in QTL IciMapping are: 
!  1, P1BC1F1 = P1 x F1, the first backcrossing where P1 is used as the recurrent parent;
!  2, P2BC1F1 = P2 x F1, the first backcrossing where P2 is used as the recurrent parent;
!  3, F1DH, F1-derived doubled haploids; 
!  4, RIL or F1RIL, recombination inbred lines through the repeated selfing of F1;
!  5, P1BC1RIL, recombination inbred lines through the repeated selfing of P1BC1F1;
!  6, P2BC1RIL, recombination inbred lines through the repeated selfing of P2BC1F1;
!  7, F2, the selfing generation of F1;
!  8, F3, the selfing generation of F2;
!  9, P1BC2F1, the second backcrossing where P1 is used as the recurrent parent; 
! 10, P2BC2F1, the second backcrossing where P2 is used as the recurrent parent;
! 11, P1BC2RIL, recombination inred lines through the repeated selfing of P1BC2F1; 
! 12, P2BC2RIL, recombination inred lines through the repeated selfing of P2BC2F1; 
! 13, P1BC1F2, the selfing generation of P1BC1F1; 
! 14, P2BC1F2, the selfing generation of P2BC1F1; 
! 15, P1BC2F2, the selfing generation of P1BC2F1; 
! 16, P2BC2F2, the selfing generation of P2BC2F1; 
! 17, P1BC1DH, P1BC1F1-derived doubled haploids; 
! 18, P2BC1DH, P2BC1F1-derived doubled haploids; 
! 19, P1BC2DH, P1BC2F1-derived doubled haploids; 
! 20, P2BC2DH, P2BC2F1-derived doubled haploids; 
   3      !Mapping Population (see remarks above)
   2      !Mapping Function (1 for Kosambi; 2 for Haldane; 3 for Morgan)
   2      !Marker Space Type (1 for intervals; 2 for positions)
   1      !Marker Space Unit(1 for centiMorgans; 2 for Morgan)
   6      !Number of Chromosomes (or Linkage Groups)
 200      !Size of the mapping population
   2      !Number of environments
 
!***************************************** Chromosomes and Linkage Maps **********************************************
!Chromosome                 NumMarkers
-CH1                        16
-CH2                        16
-CH3                        16
-CH4                        16
-CH5                        16
-CH6                        16
!Linkage map (Marker name followed by position or the interval length)
 MK-1-1                1     0.000
 MK-1-2                1    10.000
 MK-1-3                1    20.000
 MK-1-4                1    30.000
 MK-1-5                1    40.000
 MK-1-6                1    50.000
 MK-1-7                1    60.000
 MK-1-8                1    70.000
 MK-1-9                1    80.000
 MK-1-10               1    90.000
 MK-1-11               1   100.000
 MK-1-12               1   110.000
 MK-1-13               1   120.000
 MK-1-14               1   130.000
 MK-1-15               1   140.000
 MK-1-16               1   150.000
 MK-2-1                2     0.000
 MK-2-2                2    10.000
 MK-2-3                2    20.000
 MK-2-4                2    30.000
 MK-2-5                2    40.000
 MK-2-6                2    50.000
 MK-2-7                2    60.000
 MK-2-8                2    70.000
 MK-2-9                2    80.000
 MK-2-10               2    90.000
 MK-2-11               2   100.000
 MK-2-12               2   110.000
 MK-2-13               2   120.000
 MK-2-14               2   130.000
 MK-2-15               2   140.000
 MK-2-16               2   150.000
 MK-3-1                3     0.000
 MK-3-2                3    10.000
 MK-3-3                3    20.000
 MK-3-4                3    30.000
 MK-3-5                3    40.000
 MK-3-6                3    50.000
 MK-3-7                3    60.000
 MK-3-8                3    70.000
 MK-3-9                3    80.000
 MK-3-10               3    90.000
 MK-3-11               3   100.000
 MK-3-12               3   110.000
 MK-3-13               3   120.000
 MK-3-14               3   130.000
 MK-3-15               3   140.000
 MK-3-16               3   150.000
 MK-4-1                4     0.000
 MK-4-2                4    10.000
 MK-4-3                4    20.000
 MK-4-4                4    30.000
 MK-4-5                4    40.000
 MK-4-6                4    50.000
 MK-4-7                4    60.000
 MK-4-8                4    70.000
 MK-4-9                4    80.000
 MK-4-10               4    90.000
 MK-4-11               4   100.000
 MK-4-12               4   110.000
 MK-4-13               4   120.000
 MK-4-14               4   130.000
 MK-4-15               4   140.000
 MK-4-16               4   150.000
 MK-5-1                5     0.000
 MK-5-2                5    10.000
 MK-5-3                5    20.000
 MK-5-4                5    30.000
 MK-5-5                5    40.000
 MK-5-6                5    50.000
 MK-5-7                5    60.000
 MK-5-8                5    70.000
 MK-5-9                5    80.000
 MK-5-10               5    90.000
 MK-5-11               5   100.000
 MK-5-12               5   110.000
 MK-5-13               5   120.000
 MK-5-14               5   130.000
 MK-5-15               5   140.000
 MK-5-16               5   150.000
 MK-6-1                6     0.000
 MK-6-2                6    10.000
 MK-6-3                6    20.000
 MK-6-4                6    30.000
 MK-6-5                6    40.000
 MK-6-6                6    50.000
 MK-6-7                6    60.000
 MK-6-8                6    70.000
 MK-6-9                6    80.000
 MK-6-10               6    90.000
 MK-6-11               6   100.000
 MK-6-12               6   110.000
 MK-6-13               6   120.000
 MK-6-14               6   130.000
 MK-6-15               6   140.000
 MK-6-16               6   150.000
!*********************************** Marker Types ********************************************************************
!Co-dominant marker: When heterozygote F1 is present, P1 is coded as 2, F1 is coded as 1, and P2 is coded as 0; Otherwise, P1 is coded as 2, and P2 is coded as 0. 
!Dominant marker: When heterozygote F1 is present, P1 and F1 are coded as 12, and P2 is coded as 0; Otherwise, P1 is coded as 2, and P2 is coded as 0.  
!Recessive markers: When heterozygote F1 is present, P1 is coded as 2, and F1 and P2 are coded as 10; Otherwise, P1 is coded as 2, and P2 is coded as 0. 
!Missing marker is coded as -1. 
 MK-1-1                 0   0   0   2   2   0   2   0   2   2   0   2   0   0   0   0   2   2   2   2   0   0   0   2   2   2   2   2   0   2   2   2   0   2   0   2   0   0   2   2   2   2   2   2   2   2   2   0   2   0   2   0   2   0   2   2   0   2   2   0   2   0   2   0   2   0   0   2   0   0   0   0   2   0   0   0   0   0   0   2   2   2   2   2   0   2   0   0   0   0   0   2   0   2   0   2   0   2   0   0   0   0   0   0   2   2   0   0   0   0   2   0   0   0   0   0   2   0   0   2   0   2   0   0   2   2   0   0   2   2   0   2   2   2   2   2   0   2   0   0   2   2   0   0   2   2   0   2   0   0   0   0   2   2   0   2   0   0   2   0   2   2   2   0   0   2   2   0   2   2   0   0   2   2   2   0   2   2   0   0   2   2   0   0   2   0   0   2   2   2   2   2   0   2   2   2   2   0   0   2
 MK-1-2                 0   0   0   2   2   0   2   2   2   2   0   0   2   0   0   0   2   2   2   2   0   0   0   2   2   2   2   2   0   2   2   2   0   2   0   2   0   0   2   0   2   2   2   2   2   2   2   0   2   0   2   0   2   0   2   2   0   2   2   0   2   0   2   2   0   0   0   2   0   2   0   0   2   0   0   0   0   0   0   2   2   2   2   2   0   2   0   0   0   0   0   2   0   2   0   2   0   2   0   0   0   0   0   0   2   2   0   0   0   0   2   0   0   0   0   0   2   0   0   2   0   2   0   0   2   2   0   2   0   2   0   2   2   2   2   2   0   2   0   0   2   2   0   0   2   2   0   2   0   0   2   0   2   2   0   2   0   0   2   2   0   2   2   0   0   2   2   0   2   2   0   0   2   2   2   0   0   2   0   0   2   2   0   0   2   0   0   2   2   2   2   2   0   2   2   2   2   0   0   2
 MK-1-3                 0   0   0   2   2   0   2   2   2   2   0   0   2   0   2   0   2   2   2   0   0   0   0   0   2   2   2   2   0   2   2   0   0   2   0   2   0   0   2   0   2   0   2   2   2   2   2   0   2   0   2   0   2   0   2   2   0   2   2   0   2   0   2   2   0   0   0   2   0   2   0   0   2   0   0   0   0   0   2   2   2   2   2   2   0   2   2   0   0   0   0   2   0   2   0   2   0   2   0   0   0   0   0   0   2   2   0   0   2   0   2   0   0   0   0   0   2   0   0   0   0   2   0   2   2   2   0   2   0   2   0   2   2   0   2   2   0   2   0   0   2   2   0   0   2   2   0   2   0   0   2   0   2   2   0   0   0   0   2   0   0   2   2   0   0   2   2   2   2   2   0   0   2   2   2   0   0   2   0   0   2   2   0   0   2   0   2   2   2   2   2   2   0   2   2   2   2   0   0   2
 MK-1-4                 0   0   0   2   2   0   2   0   2   0   0   0   2   0   0   0   2   2   2   0   2   0   2   2   0   2   2   2   0   2   2   0   0   2   0   2   0   2   2   0   2   0   2   2   2   2   2   0   0   0   2   0   0   0   2   2   2   2   2   0   2   0   2   2   0   0   0   2   0   2   0   0   0   0   0   0   0   0   2   2   2   2   2   2   0   2   2   2   0   0   0   2   0   2   0   2   0   2   2   0   0   2   0   0   0   2   0   0   2   2   2   0   0   0   0   0   2   2   0   0   0   2   0   2   0   2   0   2   0   2   0   0   2   0   0   0   0   0   0   0   2   2   0   0   2   2   0   2   0   0   2   2   2   2   0   0   0   0   2   0   0   2   2   2   0   2   2   2   2   2   0   0   2   2   2   0   0   2   0   0   2   2   0   0   2   0   2   2   2   2   2   2   0   2   0   2   2   0   0   2
 MK-1-5                 2   2   0   2   2   2   2   0   2   0   0   2   2   0   0   0   0   0   2   0   2   0   2   2   0   2   2   2   0   2   0   0   0   2   0   2   0   2   2   0   2   0   0   2   2   2   2   2   0   0   0   0   2   0   2   0   2   2   2   0   2   0   0   2   0   0   0   2   0   2   0   0   0   0   0   0   0   0   2   0   2   2   2   0   0   2   2   2   0   0   0   2   0   2   0   2   0   2   2   0   0   2   0   0   0   2   0   0   2   2   2   0   0   0   2   0   2   2   0   0   0   2   0   2   0   2   0   2   0   2   0   0   2   0   0   0   0   0   0   0   2   2   0   0   2   2   0   2   0   0   2   2   2   2   0   2   0   2   2   0   0   0   0   2   0   2   2   2   2   2   0   0   2   2   2   0   0   2   0   0   2   2   0   0   2   0   2   0   2   2   2   0   0   2   0   2   2   2   0   2
 MK-1-6                 2   2   0   2   2   2   2   0   2   0   0   2   2   0   0   0   0   0   2   0   2   0   2   2   0   0   2   2   0   2   0   2   0   2   0   2   2   2   2   0   2   0   0   2   2   2   2   2   0   0   0   0   2   0   2   0   2   2   2   0   2   0   0   2   0   0   0   2   0   2   0   0   0   0   0   0   0   0   2   0   2   2   2   0   0   2   2   2   0   0   0   2   0   0   0   2   0   2   2   0   0   2   0   0   0   2   0   0   2   2   2   0   0   0   2   0   2   2   0   2   0   2   0   2   0   2   0   2   0   2   0   0   2   0   0   0   0   0   0   0   2   0   0   0   2   2   0   2   0   0   2   2   2   2   0   2   0   2   2   0   0   0   0   2   0   2   2   2   2   2   0   0   2   2   2   0   0   2   0   0   2   2   0   0   2   2   2   0   0   2   2   0   2   0   0   2   2   2   0   2
 MK-1-7                 2   2   0   2   2   2   2   0   2   0   0   0   2   0   2   0   0   0   2   0   2   0   2   0   0   0   2   2   0   2   0   2   0   2   0   2   2   2   2   0   2   0   0   2   2   2   2   2   0   0   0   0   2   0   2   0   2   0   2   0   2   0   0   0   0   0   0   2   0   2   0   0   0   0   0   0   0   0   2   0   2   2   2   0   0   2   2   2   0   0   0   2   0   0   0   2   2   2   2   0   0   2   0   2   0   2   0   0   2   2   2   0   2   0   2   2   2   2   0   2   0   2   0   2   0   0   0   2   0   2   0   0   2   0   0   0   0   0   0   2   2   0   0   2   2   2   0   2   0   0   2   2   2   2   0   2   2   2   2   0   0   0   0   2   0   2   2   2   2   2   0   0   0   2   2   0   0   2   0   0   2   2   0   0   0   2   2   0   0   2   2   0   2   0   0   2   2   2   0   2
 MK-1-8                 2   2   0   2   2   2   2   0   2   0   0   0   2   0   2   0   0   0   2   0   2   0   2   0   0   0   2   2   0   2   0   2   0   2   0   2   2   2   2   0   2   0   0   2   2   2   2   2   0   0   0   0   2   0   2   0   2   0   2   0   2   0   0   0   0   0   0   2   0   0   0   0   0   0   0   0   0   0   2   0   0   2   2   0   2   0   2   0   0   0   0   2   2   0   0   2   2   2   2   0   0   2   0   2   2   2   0   0   2   2   2   0   2   0   2   2   2   2   0   2   0   2   0   2   0   2   0   2   0   2   0   0   2   0   0   0   0   0   0   2   2   0   0   2   2   2   0   2   0   0   2   2   2   2   2   2   2   2   2   0   0   0   0   2   2   2   2   2   0   2   0   0   2   2   0   2   0   2   0   0   2   2   0   0   0   2   2   0   0   2   2   2   2   0   0   0   2   2   0   2
 MK-1-9                 2   2   0   2   2   2   2   0   2   0   0   0   2   0   2   0   0   0   2   0   2   2   2   0   0   0   2   2   0   2   0   2   0   2   0   2   2   2   2   0   2   0   0   2   2   2   2   0   0   0   0   0   2   0   0   0   2   2   2   0   2   0   0   0   0   0   0   2   0   0   0   0   0   0   0   0   0   0   0   0   0   0   2   0   2   0   2   2   0   0   0   2   2   0   2   0   2   2   2   0   0   2   0   2   2   2   0   0   2   2   2   0   2   0   2   2   2   2   0   2   2   2   0   2   0   2   0   2   0   2   0   0   2   0   0   0   0   0   2   2   2   0   0   2   2   2   0   2   0   0   2   0   2   2   2   2   2   2   2   0   0   0   0   2   2   2   2   2   0   2   0   0   2   2   2   2   0   2   0   0   2   2   0   0   0   2   2   0   0   2   2   2   2   0   2   2   2   0   0   2
 MK-1-10                2   2   0   2   2   2   2   0   0   0   0   0   2   0   2   2   0   0   2   0   2   2   2   0   0   0   2   2   0   2   0   2   0   2   0   2   0   2   2   2   0   0   0   2   2   2   2   0   0   0   0   0   2   0   0   0   2   2   2   0   2   0   0   0   0   0   0   2   0   0   0   0   0   0   0   0   0   2   0   0   0   2   2   0   2   0   0   2   0   0   0   2   2   0   2   0   0   2   2   0   0   2   0   2   0   2   0   0   2   2   2   0   2   0   2   2   2   2   0   2   2   2   0   2   0   2   0   2   0   2   0   0   2   0   0   0   0   0   2   2   2   0   0   2   2   2   0   0   0   0   2   0   2   2   2   2   2   0   2   0   0   0   0   2   2   2   2   2   0   2   0   0   2   2   2   0   0   2   0   0   2   2   0   0   0   2   2   0   0   2   2   2   2   0   2   2   2   0   0   2
 MK-1-11                0   2   0   2   2   0   2   2   0   0   0   2   0   0   2   0   0   0   2   0   2   2   2   0   0   0   2   2   0   2   0   2   2   2   0   0   0   2   2   2   0   0   0   2   2   2   2   0   0   0   0   2   2   0   0   0   2   2   2   0   0   0   0   0   0   0   0   2   0   0   0   2   0   0   0   0   0   2   0   0   0   2   2   2   2   0   0   2   0   0   0   2   2   2   2   0   0   2   2   0   0   2   0   2   0   2   0   0   2   2   2   0   2   0   2   2   2   2   0   0   2   2   0   2   0   2   0   2   0   2   0   0   2   2   0   0   0   0   2   2   2   0   0   2   2   2   0   0   0   0   2   0   2   2   2   2   2   2   2   2   0   0   0   2   2   2   2   2   0   0   0   0   2   2   2   0   0   2   0   0   2   2   0   0   0   2   2   0   0   2   2   2   2   0   2   2   2   0   2   2
 MK-1-12                0   0   2   2   2   0   2   2   0   0   0   2   0   0   2   0   0   0   0   0   2   2   0   0   0   2   2   2   0   2   0   2   2   2   0   0   0   2   0   2   0   0   0   2   2   2   2   0   0   0   0   2   2   0   0   0   2   2   2   0   0   0   0   0   0   0   0   2   0   0   0   2   0   0   0   0   0   2   0   0   2   2   2   2   2   0   0   2   0   0   2   2   0   2   2   0   0   2   2   0   2   2   0   2   0   2   0   0   2   2   2   0   2   0   2   2   2   2   2   0   2   2   0   2   0   2   0   0   0   0   0   0   2   2   0   0   0   2   2   2   2   0   0   2   2   2   0   0   0   0   2   0   2   2   2   2   0   0   0   2   0   0   0   2   2   2   2   2   0   0   0   0   2   2   2   0   0   2   0   2   2   0   0   0   2   2   2   2   0   2   2   2   2   0   0   2   2   0   2   2
 MK-1-13                0   0   2   2   2   0   2   2   0   2   0   2   0   0   2   2   0   0   0   0   2   2   0   0   0   2   2   2   0   0   0   2   2   2   0   0   0   2   0   2   0   0   0   2   2   2   2   0   0   0   0   0   2   0   0   0   2   2   2   0   0   0   0   0   0   0   0   2   0   0   0   2   0   0   0   0   0   2   0   0   2   0   2   2   2   0   0   2   0   0   2   2   0   2   2   0   0   2   2   0   2   2   0   2   0   2   2   0   2   2   2   0   2   0   0   2   2   2   0   0   0   2   0   2   0   2   0   0   0   0   0   2   2   2   0   0   0   2   2   2   2   0   0   2   2   2   0   0   0   0   2   0   2   2   2   2   0   0   0   2   0   0   0   2   2   2   2   2   0   0   0   0   2   2   2   0   0   2   0   2   2   0   0   0   2   2   2   2   0   2   2   2   2   0   0   2   2   0   2   2
 MK-1-14                0   0   2   0   2   0   2   2   0   2   0   2   0   0   2   2   0   0   0   0   2   0   0   0   0   2   2   2   2   0   0   2   2   0   0   0   0   2   0   2   0   0   0   2   2   2   2   0   0   0   0   0   2   0   2   0   2   2   2   0   0   2   0   0   0   0   0   2   0   0   0   2   0   0   0   0   0   2   0   0   2   0   2   2   2   0   0   2   0   0   2   2   0   2   2   0   0   2   2   0   0   2   0   2   0   2   0   0   2   0   2   0   2   0   0   2   2   2   0   0   2   2   0   2   0   2   0   0   0   0   0   2   2   2   2   0   0   2   2   2   2   0   0   2   2   2   0   0   0   0   2   0   2   2   2   2   0   0   0   0   0   0   0   2   2   2   2   2   0   0   0   0   2   2   2   0   0   2   0   2   2   0   0   0   2   2   2   2   0   2   2   2   2   0   0   2   2   0   2   2
 MK-1-15                0   0   0   0   2   0   2   2   0   0   0   2   0   0   2   2   2   0   0   0   2   0   0   0   0   2   0   2   2   0   0   2   2   0   0   0   2   2   0   2   0   0   0   2   2   2   0   0   2   0   2   0   2   0   2   0   2   2   0   0   0   2   0   0   0   0   0   2   0   0   0   2   0   0   0   0   0   2   0   0   2   0   2   0   2   0   0   2   2   2   2   2   0   2   2   0   0   2   2   0   0   2   0   2   0   2   2   0   2   0   0   0   0   0   0   2   0   2   0   2   2   2   0   2   0   2   0   0   0   0   0   2   2   2   2   0   0   2   2   2   2   2   2   2   2   2   0   0   0   0   2   0   2   2   2   2   0   0   0   0   0   0   0   2   2   0   0   2   2   0   0   0   2   2   2   0   0   0   0   2   2   0   0   0   2   2   2   2   0   2   2   0   2   0   0   2   2   0   2   2
 MK-1-16                0   0   0   0   0   0   2   2   0   0   0   2   0   0   2   2   2   0   0   0   2   0   0   0   2   2   0   2   2   0   2   0   2   0   0   0   2   2   0   2   0   0   2   2   2   2   0   0   0   0   2   0   2   0   2   0   2   2   0   0   0   2   2   0   0   0   0   2   0   0   2   2   0   0   0   0   2   2   0   2   2   0   2   0   2   2   0   2   0   2   0   2   0   2   2   2   0   2   2   0   0   2   0   2   2   2   2   0   2   0   0   0   0   0   0   2   0   2   0   2   2   2   0   2   0   2   0   0   0   0   0   2   2   2   2   0   0   2   2   2   2   2   2   2   2   2   0   0   0   0   2   0   2   2   2   2   0   0   0   0   0   0   0   2   2   0   0   2   2   0   0   0   2   2   2   0   0   0   0   2   2   0   0   0   2   2   2   2   0   2   2   0   2   0   0   2   2   0   2   2
 MK-2-1                 0   0   2   2   0   2   0   0   0   2   0   0   0   0   0   0   0   0   2   2   2   0   0   2   0   0   0   0   0   2   2   0   0   0   2   0   0   0   2   2   2   2   0   0   0   0   2   0   0   2   2   2   0   2   2   0   0   2   0   2   2   0   2   2   2   0   2   0   2   2   0   0   0   2   0   0   2   0   0   2   0   0   0   2   0   0   2   2   0   0   0   2   0   0   2   0   0   2   0   2   0   0   2   0   2   2   0   2   0   0   2   2   2   0   2   2   2   2   2   0   0   0   0   0   0   2   2   0   0   2   0   2   0   2   2   2   2   0   2   0   2   2   0   0   0   2   0   0   2   0   0   0   0   2   0   2   0   2   0   2   2   2   0   0   0   2   2   2   2   0   0   2   0   2   2   0   2   0   0   2   2   0   2   0   0   2   2   2   0   2   2   0   0   2   0   0   2   0   0   0
 MK-2-2                 0   0   2   2   0   2   0   0   0   2   0   0   0   0   0   0   0   0   2   2   0   0   0   2   0   0   0   0   2   2   2   0   2   0   2   2   0   0   2   0   2   2   0   2   0   0   2   0   0   2   2   2   0   2   2   0   0   0   0   2   2   0   2   2   2   0   2   2   2   2   0   0   0   0   0   0   2   0   0   2   0   0   0   2   2   0   2   2   2   0   0   2   0   0   0   0   0   2   0   2   0   0   2   2   2   2   0   2   0   0   0   2   2   0   2   2   2   2   2   0   0   0   0   0   0   2   2   0   0   0   0   2   2   2   2   2   2   0   2   2   2   0   0   0   0   2   0   0   2   0   2   0   0   2   0   2   0   2   0   2   2   2   0   0   0   2   2   2   2   0   0   2   0   2   2   0   2   0   2   2   2   0   2   0   2   0   0   2   0   0   2   0   0   2   0   0   0   2   0   0
 MK-2-3                 0   0   2   0   2   2   0   0   0   2   0   0   0   0   0   0   0   0   2   2   0   0   2   2   0   0   0   0   2   2   2   0   2   0   0   2   0   0   2   2   2   2   0   2   0   0   2   0   0   0   2   2   0   2   2   0   0   0   0   2   2   2   0   2   2   0   2   2   2   2   2   0   0   0   0   0   2   0   2   2   0   0   0   2   2   0   2   2   2   0   0   2   0   0   0   0   0   2   0   2   0   0   2   2   2   2   0   2   0   0   0   2   2   0   2   2   2   2   2   0   0   0   0   2   0   2   2   0   0   0   0   2   2   2   2   2   2   0   2   2   2   0   0   0   0   2   0   0   0   0   2   2   0   2   0   2   0   2   0   2   0   2   0   0   0   0   2   2   2   0   0   0   0   2   2   2   2   0   2   2   2   2   2   2   2   0   0   2   0   0   2   0   0   2   0   0   2   2   0   0
 MK-2-4                 0   0   2   0   2   2   0   0   0   2   0   0   0   0   0   0   0   0   2   2   2   0   2   2   0   0   0   0   2   2   2   0   2   0   0   2   0   0   2   2   2   2   0   2   0   0   2   0   0   0   2   2   0   2   2   0   0   0   0   2   2   2   0   2   0   0   2   2   2   2   2   0   0   0   0   0   2   2   2   2   0   0   0   0   2   0   2   2   2   0   0   2   2   0   0   0   0   2   0   2   0   0   2   2   2   2   0   2   0   0   0   2   2   0   2   2   0   2   2   0   0   0   2   2   0   2   2   0   0   0   0   2   2   2   0   2   2   0   2   2   2   2   0   0   0   2   0   0   0   0   0   2   0   2   0   2   0   2   0   2   0   0   0   0   0   0   2   2   2   0   0   2   0   2   2   2   2   0   2   2   2   2   2   2   2   0   0   2   0   0   2   0   2   2   0   0   2   2   0   2
 MK-2-5                 0   0   2   2   2   0   0   0   0   2   0   0   0   2   0   0   0   0   2   2   2   0   2   2   0   0   0   0   0   2   0   0   2   0   0   2   0   2   2   2   2   2   2   2   0   0   2   0   0   0   0   2   0   2   2   0   2   0   0   2   2   2   0   2   0   2   2   2   2   0   2   0   0   2   0   0   2   2   2   2   0   0   0   0   0   0   2   2   2   0   0   2   0   0   0   0   0   2   0   2   0   2   2   0   2   2   0   2   0   0   0   2   2   0   2   2   0   2   2   0   0   0   2   2   0   2   2   0   0   0   0   0   2   2   2   2   2   0   2   2   2   2   0   0   0   2   0   0   0   0   0   2   0   2   2   2   0   2   0   2   0   0   0   0   2   0   2   0   0   0   0   0   0   2   2   2   2   0   2   2   2   0   2   0   0   0   0   2   0   0   2   0   2   2   0   2   2   2   0   2
 MK-2-6                 0   0   2   0   2   0   0   0   0   2   2   0   2   2   0   0   0   0   2   2   2   0   2   2   0   0   0   0   0   2   0   0   2   0   0   2   0   0   2   2   2   2   2   2   0   0   2   0   0   0   0   2   0   2   2   0   2   0   0   2   2   2   2   2   0   2   2   0   2   0   2   2   0   2   0   0   2   2   2   2   0   0   0   0   0   0   2   2   2   2   0   2   0   0   0   0   0   2   0   2   0   2   0   0   2   2   0   2   0   0   0   2   2   0   2   2   0   2   2   0   0   0   2   2   0   2   2   2   0   0   0   0   2   2   2   2   0   0   0   2   2   2   0   0   0   0   0   0   2   0   0   2   0   0   2   2   0   2   0   2   0   0   0   0   2   0   2   0   0   0   0   0   0   2   2   2   2   0   2   2   2   0   2   0   0   0   0   2   0   0   0   0   2   0   0   2   0   2   0   2
 MK-2-7                 0   0   2   0   0   0   0   0   0   2   2   0   2   2   2   0   0   0   2   2   2   2   2   2   0   2   0   2   0   2   0   0   2   2   0   2   0   0   2   0   2   0   0   2   0   2   2   0   0   0   0   2   0   0   2   0   2   0   0   0   2   2   2   2   0   0   2   0   0   0   0   2   0   2   0   0   2   2   2   2   2   0   2   0   0   0   2   2   0   2   2   2   0   0   0   0   0   2   0   2   2   2   0   0   2   0   0   2   0   2   0   2   2   0   2   2   0   2   2   0   0   0   2   2   0   2   2   2   2   2   0   0   2   2   2   2   0   0   0   2   0   2   0   0   0   0   0   0   2   2   0   0   0   0   0   2   0   2   2   2   2   0   0   0   2   0   2   0   0   0   2   0   0   2   2   2   0   0   0   0   2   0   2   0   0   0   0   2   0   0   0   0   2   0   0   2   2   2   0   2
 MK-2-8                 0   0   2   0   0   0   0   0   2   2   2   0   2   2   2   2   0   0   2   2   2   2   2   2   0   2   0   2   0   2   0   0   2   2   0   2   0   0   2   0   2   0   0   2   0   2   2   0   0   0   0   2   0   0   2   0   2   0   0   0   2   2   2   2   0   0   2   0   0   2   0   0   0   2   0   0   2   2   0   2   0   0   2   0   0   2   2   2   0   2   2   2   0   0   0   0   0   2   0   2   2   2   0   2   2   0   0   2   0   2   0   0   0   0   2   2   0   2   2   0   0   0   2   2   0   2   2   2   2   2   0   0   0   2   2   2   0   0   0   2   0   2   0   0   0   0   0   0   2   2   0   0   0   0   0   2   0   0   2   2   0   0   0   0   2   0   2   0   0   0   2   0   0   2   2   2   2   0   0   0   2   0   2   2   0   0   2   2   0   0   0   0   2   0   2   2   2   2   0   2
 MK-2-9                 0   0   2   0   0   0   0   0   2   2   2   0   2   2   2   2   0   0   2   2   2   2   2   2   0   2   0   2   0   2   0   0   2   2   0   2   0   0   2   0   2   0   0   2   0   2   2   0   0   0   0   2   2   0   2   0   2   0   0   0   0   2   2   2   0   0   2   0   0   0   0   0   0   2   0   0   2   2   0   2   0   0   2   0   2   2   2   2   0   0   2   2   0   0   0   0   0   2   0   2   2   2   2   2   2   2   0   2   0   2   0   0   0   0   2   2   0   2   2   0   0   0   2   2   0   2   2   2   2   2   0   0   2   2   2   2   0   0   0   2   0   2   2   0   0   0   0   0   2   2   0   0   0   0   0   2   0   0   2   2   0   0   0   0   0   0   2   0   0   2   2   0   0   2   2   2   2   2   0   0   2   0   2   2   0   0   2   0   0   0   0   0   2   0   0   2   2   2   0   2
 MK-2-10                0   0   2   0   2   0   2   0   2   2   2   0   2   2   2   2   0   0   2   2   2   0   2   2   0   2   0   2   2   2   0   0   2   2   2   2   0   0   2   0   2   0   0   2   2   2   2   0   0   0   0   2   2   0   2   0   2   0   0   0   2   2   2   2   0   0   2   2   0   0   0   0   0   2   2   2   2   2   0   2   2   0   2   0   2   2   2   2   0   0   2   2   0   0   0   2   2   0   0   0   2   2   2   0   2   2   0   2   0   2   0   2   0   0   2   2   0   2   0   0   0   0   2   2   0   2   2   2   2   2   0   0   2   2   2   0   0   0   0   2   0   2   2   0   0   0   0   0   2   2   2   0   0   0   0   2   0   0   2   2   0   2   0   0   2   0   2   0   0   2   0   0   0   2   2   2   2   2   0   0   0   0   2   0   0   0   0   0   0   0   0   0   2   0   0   2   2   2   2   2
 MK-2-11                0   0   2   0   0   0   0   0   2   2   2   0   2   2   2   2   0   0   2   2   2   0   0   2   0   0   0   2   2   2   0   0   2   2   2   2   2   0   2   0   2   0   0   2   2   2   2   0   0   0   0   0   0   0   2   0   2   0   0   0   2   2   2   2   0   0   2   2   2   0   2   0   0   2   2   2   0   2   0   2   0   0   2   0   2   2   0   2   0   0   2   2   0   0   0   2   2   0   0   0   2   2   2   0   0   2   0   2   0   2   0   2   2   0   0   2   0   2   0   0   0   0   0   2   0   2   0   2   2   2   0   0   2   2   0   0   0   0   0   0   0   2   2   0   0   0   0   2   2   2   0   0   0   0   2   2   0   0   2   2   0   2   0   0   2   0   2   0   0   2   0   0   0   2   2   2   2   2   0   0   0   0   2   0   0   0   0   0   0   0   0   0   2   0   0   2   0   2   2   2
 MK-2-12                0   2   2   0   0   0   0   0   2   2   2   0   0   2   2   2   0   0   2   2   2   0   0   2   0   0   0   2   2   2   0   0   2   2   2   2   2   0   2   0   2   0   0   2   2   2   2   2   0   2   0   0   0   0   2   0   2   0   0   0   2   2   2   2   0   0   2   2   2   0   2   0   0   2   2   2   0   2   0   2   0   2   2   0   2   2   0   2   0   0   2   2   2   0   0   2   2   0   0   0   2   2   2   0   0   2   0   2   0   0   0   2   2   0   0   2   0   2   0   0   0   0   0   2   0   2   0   2   2   2   0   0   2   2   0   0   2   0   0   0   0   2   2   0   0   0   0   2   2   2   2   0   0   0   2   2   0   0   2   2   2   2   0   0   2   2   2   0   0   2   0   0   0   2   2   2   2   2   0   0   0   0   2   2   0   0   0   0   0   0   0   0   2   0   2   2   0   2   2   2
 MK-2-13                0   2   2   0   2   0   2   0   2   2   2   0   0   0   2   0   0   0   2   2   2   0   0   2   0   0   0   2   2   2   0   0   2   2   2   2   0   0   2   0   2   0   2   2   2   2   2   2   0   2   0   0   0   0   2   0   0   0   0   0   2   2   2   0   2   0   2   2   2   0   2   0   0   2   2   2   0   2   0   2   0   2   2   0   2   2   0   0   2   0   2   2   2   0   0   2   0   0   0   0   2   2   2   0   0   2   0   2   0   0   0   2   2   0   0   2   0   2   2   0   2   0   0   2   0   2   0   2   0   0   0   0   2   2   0   0   2   0   0   0   0   2   2   0   0   0   0   2   2   2   2   0   0   0   2   2   0   0   2   2   2   2   0   0   2   2   2   0   0   2   0   0   0   2   2   2   2   2   0   2   0   0   2   2   2   0   0   0   0   2   0   0   2   0   2   2   0   2   2   2
 MK-2-14                0   2   2   0   2   0   2   0   2   2   0   0   0   0   2   0   0   0   2   2   2   0   0   2   0   0   0   2   2   2   0   0   2   2   0   2   2   0   2   0   2   0   2   2   0   2   2   0   0   2   0   0   0   0   0   0   2   0   0   0   2   2   2   0   2   0   2   2   2   0   0   0   0   2   0   2   0   2   0   2   0   2   2   0   0   2   0   0   2   0   2   2   2   0   0   2   0   0   2   0   2   2   2   0   0   2   0   2   0   0   0   2   2   0   0   2   0   2   2   0   2   0   0   2   0   2   0   2   0   0   0   0   2   2   0   0   2   0   0   2   0   2   2   0   0   0   0   2   2   2   2   0   0   0   2   2   0   0   2   2   2   2   0   0   2   2   2   0   0   2   0   0   0   2   2   2   0   2   0   2   0   0   2   2   2   0   0   0   0   2   0   0   2   0   2   2   0   2   2   0
 MK-2-15                0   2   2   0   2   2   2   0   2   2   0   0   0   0   2   0   0   0   2   2   2   0   0   2   0   0   0   2   2   2   0   0   2   2   0   2   0   0   2   0   2   0   2   0   0   2   2   0   0   2   0   0   0   0   0   0   2   0   0   0   2   2   2   0   2   0   2   2   2   0   0   0   0   2   2   2   2   2   0   2   0   2   2   0   0   2   0   0   2   0   2   2   2   0   0   2   0   0   2   0   2   2   2   0   0   2   2   2   0   0   0   2   2   0   0   2   0   2   2   0   2   0   0   2   0   2   0   2   0   2   0   2   2   2   0   0   2   0   0   2   0   2   2   0   0   0   0   2   2   2   2   0   0   0   2   2   0   0   2   2   2   2   0   0   2   2   2   0   0   2   0   0   0   2   0   0   2   2   0   2   0   0   2   2   2   0   0   0   0   2   0   0   2   0   2   2   0   2   2   0
 MK-2-16                0   2   2   0   2   2   2   2   2   2   0   2   2   0   2   0   0   0   2   2   2   0   0   2   0   0   0   2   2   2   0   2   2   2   0   2   0   0   2   0   0   2   2   0   0   2   2   0   0   2   0   0   0   2   0   0   2   0   0   0   2   0   2   0   2   0   2   2   2   0   0   0   0   2   2   2   2   2   0   0   0   2   2   2   0   2   0   0   0   0   0   2   0   0   0   2   0   0   2   0   2   2   2   0   0   2   2   2   0   2   0   0   2   0   0   2   0   2   2   0   2   0   0   2   0   2   0   2   0   2   0   2   2   2   2   0   2   0   0   0   0   2   2   0   0   0   0   2   2   2   0   0   0   0   2   2   0   0   2   2   2   2   2   0   2   2   0   0   0   2   0   0   0   2   0   0   2   2   0   2   0   0   0   2   2   2   0   0   0   2   0   0   2   0   2   2   0   2   2   0
 MK-3-1                 0   2   2   0   2   0   2   0   2   2   0   0   2   2   0   2   0   0   2   0   2   0   2   2   0   2   2   2   2   2   2   2   0   2   0   2   2   2   2   2   0   2   2   0   2   0   0   2   0   0   0   2   2   0   2   2   0   0   2   0   2   0   2   2   2   0   2   2   0   2   0   0   2   2   2   0   0   0   2   2   0   0   0   0   2   2   2   0   2   2   2   2   0   0   0   2   0   0   2   2   2   0   2   2   2   0   2   0   0   0   2   0   2   0   0   0   2   2   2   0   2   2   0   0   0   0   2   2   2   0   0   2   0   0   2   2   0   0   2   0   2   2   2   0   0   2   0   0   0   2   0   2   0   0   0   0   2   0   2   0   2   2   2   2   2   0   2   0   0   0   0   2   2   0   2   2   0   0   2   2   2   0   0   2   0   0   2   0   2   2   2   0   2   2   0   0   2   0   0   2
 MK-3-2                 0   2   0   0   2   0   2   0   2   2   0   0   2   2   0   2   0   0   2   0   2   0   2   2   0   0   2   2   2   2   2   2   0   2   2   2   0   2   2   2   0   2   2   0   2   0   0   2   2   0   2   2   2   0   0   2   2   0   2   0   2   0   2   0   2   0   2   2   0   2   0   0   2   2   2   0   0   0   2   2   0   0   0   0   2   2   2   0   2   2   2   2   0   0   0   2   0   0   2   2   2   0   2   2   2   2   2   0   0   0   2   0   2   0   0   0   2   2   2   0   2   2   0   0   0   2   2   2   2   0   0   0   0   0   2   2   2   2   2   0   2   2   2   0   0   2   0   0   0   2   0   2   0   0   0   0   2   0   0   0   2   2   2   2   2   0   2   0   0   0   2   2   2   0   2   2   0   0   2   2   2   0   0   0   0   0   2   0   2   2   2   0   0   2   0   0   2   0   0   2
 MK-3-3                 0   2   0   0   2   0   0   0   2   2   0   0   2   2   0   2   0   0   2   0   2   0   2   2   0   0   2   2   2   2   2   2   0   2   2   2   0   2   2   2   0   2   2   0   2   0   0   2   2   0   2   2   2   0   2   2   2   0   2   0   2   2   2   0   0   2   2   0   0   2   0   0   2   2   2   0   0   0   2   2   0   0   0   0   2   2   2   0   2   2   2   2   0   0   0   2   0   0   2   2   0   0   2   2   2   2   2   0   0   0   2   2   2   0   0   0   2   2   2   0   2   2   0   0   0   2   2   2   2   0   0   0   0   0   2   2   2   2   2   0   2   2   2   0   0   2   0   0   0   2   0   2   0   0   0   0   2   0   0   0   2   2   2   2   2   0   0   0   0   0   2   2   2   0   2   2   2   0   2   2   2   0   0   0   0   0   2   0   2   2   2   0   0   2   0   0   2   0   0   2
 MK-3-4                 0   2   2   0   2   2   0   0   2   2   0   0   2   2   0   2   0   0   2   0   2   0   2   2   0   0   2   2   2   2   2   2   0   2   2   2   0   2   2   2   0   2   2   0   2   0   0   2   2   0   2   2   2   0   2   2   2   2   2   0   2   2   2   0   0   2   0   2   0   2   0   0   0   2   2   0   2   0   2   2   0   0   0   0   0   2   0   0   2   2   2   0   0   0   0   2   0   0   2   2   0   0   2   0   2   2   0   0   0   0   2   2   2   0   0   0   2   2   2   2   2   0   0   0   0   2   2   2   2   0   0   0   0   0   2   2   2   0   2   0   2   2   2   0   0   2   0   0   0   2   0   2   0   0   2   0   2   0   0   0   0   2   2   2   2   0   0   0   0   2   2   2   2   2   2   2   2   0   2   2   2   0   0   0   0   0   0   0   2   2   2   0   0   2   0   2   0   0   0   2
 MK-3-5                 0   2   2   0   2   2   0   0   2   2   0   0   0   2   0   2   2   0   2   0   0   2   0   2   0   0   2   2   2   2   2   2   0   2   2   2   0   2   2   2   0   2   2   0   2   0   0   2   2   0   0   2   2   0   2   2   2   2   2   0   2   2   2   2   0   2   0   2   0   2   0   0   0   2   2   0   2   0   2   2   0   0   0   0   0   2   0   0   2   2   2   0   0   0   0   2   0   0   2   2   0   0   2   0   2   2   0   0   0   0   2   2   2   0   0   2   2   2   0   2   2   2   0   0   0   2   2   2   2   0   2   0   0   0   2   2   2   0   0   0   0   2   2   0   0   2   0   0   0   0   0   2   0   0   2   0   2   0   0   0   0   2   2   2   2   2   0   0   0   2   2   2   2   0   2   2   2   0   2   2   2   0   2   0   0   0   0   0   0   2   2   0   0   0   0   2   0   0   0   2
 MK-3-6                 0   2   2   0   2   2   0   0   2   2   0   0   0   2   0   2   2   0   2   0   0   2   2   2   0   0   2   2   2   2   2   0   0   2   2   2   0   2   2   2   0   2   2   0   2   0   0   2   2   0   0   2   2   0   2   0   2   2   0   0   2   2   2   0   2   2   0   2   0   2   0   0   2   2   2   0   2   0   2   2   0   0   2   2   0   2   0   0   2   2   2   0   0   0   0   2   0   0   2   2   0   0   2   0   2   2   0   0   0   0   2   2   2   0   0   2   2   2   0   0   2   2   0   0   0   2   2   2   2   0   2   0   0   0   2   2   2   0   0   2   0   2   2   2   0   2   2   0   0   0   0   2   2   2   0   0   2   0   0   0   0   0   0   0   2   2   0   0   0   2   2   2   2   0   2   0   2   0   2   2   0   0   2   2   0   0   0   0   0   2   0   0   0   0   0   2   0   0   0   2
 MK-3-7                 0   2   2   0   2   0   0   0   2   2   0   0   0   2   0   0   2   0   2   2   0   2   2   2   0   0   2   2   2   2   2   0   0   2   2   2   0   2   2   2   0   2   2   0   2   0   0   2   2   0   2   2   2   0   2   0   2   2   0   0   2   0   2   0   2   2   2   2   0   2   0   0   0   2   2   0   2   2   2   2   2   0   2   2   0   2   0   0   2   2   2   0   0   0   0   2   0   0   2   2   0   0   2   0   2   2   0   0   0   0   2   2   2   0   0   2   2   2   2   0   2   2   0   0   0   2   2   2   2   2   2   2   0   0   2   2   2   0   0   2   0   2   2   2   0   2   2   0   0   0   0   2   2   2   0   2   2   0   0   2   0   0   0   0   2   2   0   0   0   0   2   2   2   0   0   0   2   0   2   2   0   2   2   0   0   0   0   0   2   2   0   0   0   0   0   2   0   0   0   0
 MK-3-8                 0   2   2   0   2   0   0   0   2   2   0   0   0   2   0   0   2   0   2   2   0   2   2   2   0   0   2   2   2   2   2   0   0   2   2   2   0   2   2   2   0   2   2   0   2   0   0   2   2   0   0   2   0   0   2   0   2   2   0   0   2   0   2   0   2   0   2   2   0   0   0   0   0   2   2   0   2   2   0   2   2   0   2   2   0   2   0   0   2   2   2   0   2   0   0   2   0   0   2   2   0   0   2   0   2   2   2   0   0   0   2   2   2   0   0   2   2   2   2   0   2   2   0   2   0   2   2   2   2   2   2   2   0   0   2   2   2   0   0   2   0   2   2   2   0   2   2   0   0   0   0   2   2   2   0   2   2   2   0   2   0   0   0   2   2   2   0   0   0   0   2   2   2   0   0   0   2   0   2   2   0   2   2   0   0   0   0   0   2   2   0   0   0   0   2   2   0   0   0   0
 MK-3-9                 0   2   2   0   2   0   0   0   2   0   0   0   0   2   2   0   2   0   2   2   0   2   2   2   0   0   2   2   2   2   2   0   0   2   2   2   0   2   2   2   2   2   2   2   2   0   0   2   2   0   0   2   2   0   2   0   2   2   0   0   2   0   2   0   2   0   2   2   0   0   0   0   0   2   2   0   2   0   0   2   2   2   2   2   0   2   0   0   2   2   2   0   2   0   0   2   0   0   2   2   0   0   2   0   2   2   2   0   0   0   2   2   2   0   0   2   2   2   2   0   2   2   0   2   0   2   2   2   2   0   2   2   0   0   2   2   2   0   0   2   0   0   2   2   0   0   2   0   0   0   0   0   0   2   0   2   2   2   0   2   0   0   0   2   2   2   0   0   0   0   2   2   2   0   0   0   2   0   2   2   0   2   2   0   0   0   0   0   2   2   0   2   0   0   2   2   0   0   0   0
 MK-3-10                0   0   2   0   2   0   0   0   2   0   2   0   0   0   2   0   2   0   2   2   0   2   2   2   0   0   2   2   2   2   2   2   0   2   2   2   0   2   2   0   2   2   2   2   2   0   0   2   2   0   2   2   2   0   2   0   2   2   0   0   2   0   2   0   2   0   2   2   0   0   0   0   2   2   2   0   2   0   0   2   2   2   0   2   0   2   0   0   2   2   2   0   2   0   0   2   0   0   2   0   0   0   2   0   2   2   2   0   2   0   2   2   2   0   0   2   2   2   2   0   0   2   0   2   0   0   2   2   2   0   2   2   0   0   2   2   2   0   0   2   0   0   2   2   0   0   2   0   0   0   0   2   0   2   0   2   2   2   0   2   0   0   0   2   2   2   0   0   0   0   0   2   2   0   0   0   2   0   0   2   2   2   0   0   0   0   0   2   2   2   0   0   0   0   2   2   0   0   0   0
 MK-3-11                0   0   2   0   2   0   0   0   2   0   0   0   0   0   2   0   2   0   0   0   2   2   2   2   0   0   2   2   2   2   2   2   0   2   2   2   0   2   2   0   2   2   2   2   2   0   0   2   2   0   2   2   2   0   2   0   2   2   0   0   2   0   2   0   2   2   2   2   0   2   0   0   2   2   2   0   2   0   2   2   2   2   0   2   0   2   0   0   0   2   2   0   2   0   0   2   0   0   2   0   0   0   2   0   2   2   2   0   2   0   2   2   2   0   0   2   2   2   0   0   0   2   0   2   0   0   2   2   2   0   2   2   0   0   2   2   2   0   0   2   0   2   2   2   0   0   2   0   0   0   0   2   0   2   0   2   2   2   0   2   0   0   0   2   2   2   0   0   0   2   0   2   2   0   0   0   2   0   0   2   2   2   0   0   0   0   0   2   2   2   2   0   0   2   2   0   2   0   0   0
 MK-3-12                0   0   2   0   2   0   0   2   0   0   0   0   0   0   2   0   2   0   2   2   2   0   2   2   0   0   2   2   2   0   2   2   0   2   0   2   0   2   0   0   2   2   2   2   2   0   0   2   0   0   2   2   2   0   0   0   2   2   0   0   2   0   2   2   2   2   2   2   0   2   0   0   2   2   2   0   2   0   2   2   2   2   0   2   0   2   2   0   0   2   2   0   2   0   0   2   0   0   2   0   0   0   2   0   0   2   2   0   2   0   2   2   2   0   0   2   2   2   0   0   0   2   0   2   0   0   0   2   2   0   2   2   0   0   2   2   2   0   0   2   0   2   0   2   0   0   2   0   0   0   0   2   0   2   0   2   2   2   0   2   0   0   0   2   2   2   0   0   0   2   0   2   2   0   0   0   2   0   0   2   2   2   0   0   2   0   0   2   2   0   2   0   0   2   2   0   0   0   0   0
 MK-3-13                0   0   2   0   2   0   0   2   2   0   0   0   0   2   2   0   2   0   2   0   2   0   2   2   0   0   2   2   2   0   2   2   0   0   0   0   2   2   0   0   2   2   2   2   2   0   0   0   0   0   2   2   2   0   0   0   2   2   2   0   2   0   2   2   0   2   0   2   0   2   0   0   2   2   2   0   2   0   2   2   2   2   0   2   0   2   2   0   0   2   2   0   2   2   0   0   0   0   2   0   0   0   2   0   0   2   0   0   2   0   2   2   2   0   0   2   2   2   0   0   0   2   0   2   0   0   0   2   2   0   2   2   0   0   2   2   2   0   0   2   0   2   0   2   0   0   2   0   0   0   0   2   0   2   0   2   2   2   0   2   0   0   0   2   2   2   0   0   0   2   0   2   2   0   0   0   2   0   0   2   2   2   0   0   0   0   0   2   2   0   2   0   2   2   2   0   2   0   0   0
 MK-3-14                2   0   2   0   2   0   0   2   2   2   0   0   0   2   2   2   2   0   2   0   2   0   2   2   0   0   2   2   2   0   2   2   0   2   0   0   2   2   0   0   2   2   2   2   2   0   0   0   0   0   0   2   2   0   0   0   2   2   2   0   2   0   2   2   0   2   0   2   0   2   2   0   2   2   2   0   0   0   2   2   2   2   0   2   0   2   2   0   0   2   0   0   2   2   0   0   0   0   2   2   0   0   2   2   2   2   0   0   2   0   2   2   2   0   0   2   2   2   0   0   2   2   0   0   0   0   0   2   2   0   2   2   0   0   2   2   2   0   0   2   2   2   0   0   0   0   2   0   0   2   0   2   0   2   0   2   2   2   0   2   0   0   0   2   2   2   0   0   0   2   0   2   2   0   0   0   2   0   0   2   2   2   2   0   0   0   0   2   2   0   2   0   2   2   2   0   2   0   0   0
 MK-3-15                2   2   2   0   2   0   0   2   2   2   0   0   2   2   2   2   2   0   2   0   2   0   2   2   2   0   2   2   2   0   2   2   0   2   0   0   2   2   0   0   2   2   2   0   2   0   0   0   0   2   2   2   2   0   0   0   2   2   2   0   2   0   2   2   0   2   0   2   0   0   2   0   2   2   2   0   0   0   2   2   2   2   0   2   0   2   2   0   0   2   0   0   2   2   0   0   0   2   2   2   0   0   2   2   2   2   0   0   2   0   2   2   2   0   0   2   2   2   0   0   0   2   0   0   0   0   2   2   2   2   2   2   0   0   2   2   2   0   0   2   2   2   0   2   0   0   2   0   0   0   0   2   0   2   0   2   2   0   0   2   0   0   0   2   2   2   0   0   0   2   0   2   0   0   0   0   2   0   0   2   2   2   2   0   0   0   0   2   2   0   2   0   0   2   2   0   2   0   2   0
 MK-3-16                2   2   2   0   2   0   0   2   2   2   0   0   2   2   2   2   2   0   2   0   2   0   0   2   2   0   2   2   2   2   2   2   2   2   0   0   2   2   0   0   2   2   0   0   2   0   0   0   0   2   0   2   2   0   0   0   2   2   2   0   2   0   2   2   0   2   0   2   0   0   2   0   2   2   2   0   0   0   2   2   2   2   0   2   0   2   2   0   0   2   0   0   2   2   0   0   0   2   2   2   0   0   2   2   2   2   0   0   2   0   2   2   2   0   0   2   2   2   0   0   0   2   0   0   0   0   2   2   2   2   2   2   0   0   2   2   2   0   0   2   2   2   0   0   0   0   2   0   0   0   2   2   0   2   0   2   2   0   0   2   2   0   0   0   2   2   0   0   0   2   0   2   0   0   0   0   0   0   0   2   2   2   2   2   0   0   0   2   2   0   2   0   0   0   2   0   2   0   2   0
 MK-4-1                 2   0   0   0   2   0   0   2   2   2   2   0   2   2   2   0   0   2   0   2   0   2   2   0   2   2   0   0   0   2   2   2   0   2   0   2   0   2   2   0   0   0   2   2   0   0   2   2   0   2   2   2   2   2   2   2   2   2   2   0   0   2   0   0   2   2   0   2   0   2   0   2   2   0   2   2   0   0   2   2   0   2   0   2   2   0   0   2   0   2   0   2   0   2   2   0   0   0   2   2   0   0   2   2   0   2   0   0   2   0   2   0   2   2   0   0   2   0   2   2   2   0   2   2   2   0   0   2   2   2   2   0   0   2   2   0   0   2   0   0   2   2   2   2   2   2   0   0   0   0   2   2   2   0   2   2   2   2   2   0   0   0   2   2   2   0   2   0   2   0   2   2   2   0   0   0   2   0   2   2   2   0   0   0   0   2   0   2   0   0   2   0   2   2   0   0   2   2   0   2
 MK-4-2                 2   0   0   0   2   2   0   2   0   2   2   0   2   2   2   0   0   2   0   2   0   2   2   0   2   2   0   0   0   2   2   2   0   2   0   2   0   2   2   0   0   0   2   2   0   0   2   2   0   2   2   0   2   0   2   2   2   0   2   0   0   2   0   0   2   2   0   2   0   0   0   2   2   2   2   2   0   0   2   2   0   2   0   2   2   0   0   2   0   2   2   2   0   2   2   0   0   0   2   2   0   0   2   2   0   2   0   0   2   0   2   0   2   2   0   0   2   0   2   0   2   0   2   2   2   0   0   2   0   2   2   0   0   2   2   0   2   2   0   0   2   2   2   2   2   0   0   0   0   0   2   2   2   2   2   2   2   2   2   0   0   0   2   0   2   0   0   0   2   0   2   2   2   0   0   0   2   2   2   2   2   0   0   0   0   2   0   2   0   0   2   0   2   2   0   0   2   2   0   2
 MK-4-3                 2   0   0   0   2   2   0   2   0   2   2   0   2   2   2   0   2   0   0   2   0   2   2   0   2   2   0   0   2   2   2   2   0   2   0   2   0   0   2   0   0   2   2   2   2   0   2   2   0   2   2   0   2   0   2   2   2   0   2   0   0   2   2   0   2   2   0   2   0   0   0   2   2   2   2   2   0   0   0   2   0   2   0   2   2   0   0   2   0   2   2   2   0   2   2   0   2   0   2   2   0   0   2   2   0   2   0   0   2   0   2   0   2   2   0   0   2   0   2   0   2   2   2   2   2   0   0   2   2   2   2   0   2   2   2   0   2   2   0   0   2   2   0   2   2   0   0   0   0   0   2   2   2   2   2   0   2   2   2   0   0   0   2   0   2   0   0   0   2   0   2   2   2   0   0   0   2   2   2   2   2   0   0   0   0   2   0   2   0   0   2   0   0   2   0   0   2   2   0   2
 MK-4-4                 2   2   0   0   2   2   0   2   0   2   0   0   2   2   2   0   2   2   0   2   0   0   2   0   2   2   0   0   2   2   2   2   0   2   2   2   0   0   2   0   0   2   0   2   2   0   2   2   0   2   2   2   2   0   2   2   2   0   2   0   2   2   2   0   2   2   0   2   0   0   0   2   2   2   2   2   0   0   0   0   0   2   0   2   2   0   0   2   2   2   0   2   0   2   2   0   2   0   2   2   0   0   2   2   0   0   0   2   2   0   2   0   2   0   0   0   0   0   2   0   0   2   2   2   2   0   0   2   2   2   2   0   2   2   2   0   2   2   0   0   2   2   0   2   2   0   0   0   0   0   0   2   2   2   2   0   2   2   2   0   0   0   2   0   0   0   0   0   0   0   2   2   2   0   0   0   2   2   2   2   2   0   0   0   0   2   0   2   0   0   2   0   0   0   0   0   2   2   0   2
 MK-4-5                 2   2   0   0   2   2   0   2   0   2   0   0   0   2   2   0   2   2   0   2   0   0   2   0   2   2   0   0   2   2   2   0   2   2   2   2   0   0   2   0   0   2   2   2   2   0   2   2   0   2   2   2   0   0   2   2   2   0   2   0   0   2   2   0   2   2   0   2   0   0   0   2   2   0   0   2   0   0   0   0   0   2   0   0   2   0   0   2   2   2   0   2   0   2   2   0   2   0   2   2   0   0   2   2   0   2   0   0   2   0   0   0   0   0   0   0   2   0   2   0   0   2   2   2   2   0   0   2   2   2   2   0   2   2   2   0   2   2   0   0   0   2   0   2   2   0   0   0   0   0   0   2   2   2   2   0   2   2   2   0   0   0   0   0   0   0   0   0   0   0   0   2   0   0   0   0   2   0   2   0   2   0   0   0   0   2   0   2   0   0   2   0   0   0   0   0   2   0   0   2
 MK-4-6                 0   2   0   0   2   2   0   2   0   2   0   0   0   0   2   0   2   2   0   2   0   0   0   0   2   2   0   0   0   2   0   0   2   2   2   2   0   0   2   0   0   2   2   2   2   0   0   0   0   2   2   2   0   0   2   2   2   0   2   0   0   2   2   0   2   2   2   2   0   0   0   2   2   0   0   2   2   0   0   0   0   2   0   2   2   0   0   2   2   2   0   2   0   2   2   0   2   0   2   2   0   0   2   2   0   2   0   0   2   0   0   0   0   0   0   0   2   0   2   0   0   2   2   2   2   0   0   2   2   2   2   0   2   2   2   0   2   2   2   0   0   2   0   2   2   0   0   0   0   0   0   0   2   2   2   0   2   2   2   0   0   0   0   0   0   0   0   0   0   0   0   2   0   0   0   2   2   0   2   0   2   0   0   0   0   2   0   0   0   0   0   0   2   0   0   0   2   0   0   2
 MK-4-7                 0   0   0   2   0   2   0   2   0   2   0   0   0   0   2   0   2   2   0   2   0   0   0   0   2   2   0   0   0   2   0   2   2   2   2   2   0   0   2   0   0   2   2   0   2   2   0   0   0   2   2   2   0   0   2   2   2   0   2   0   0   2   2   0   2   2   2   2   0   0   2   2   2   0   0   2   2   0   0   0   0   2   0   2   2   0   0   2   2   2   0   2   0   2   2   0   2   0   2   2   0   0   2   2   0   2   0   0   2   0   0   0   0   0   0   0   2   0   2   0   0   2   2   2   2   0   0   2   0   2   2   0   0   2   2   0   2   2   2   0   0   2   0   2   2   2   2   0   0   0   0   0   2   2   2   0   2   2   2   0   0   0   0   0   0   0   0   2   0   0   0   2   0   0   0   2   2   0   2   0   2   0   2   0   0   2   0   2   0   2   0   0   2   0   0   0   2   0   0   2
 MK-4-8                 2   0   0   0   0   2   0   2   0   2   0   0   2   0   2   0   2   2   0   2   0   0   0   0   2   2   0   0   0   2   0   0   2   2   2   2   0   0   2   0   0   2   2   0   2   2   0   0   0   0   2   2   0   0   2   2   2   0   2   0   0   0   2   0   2   2   2   2   0   0   2   2   2   0   0   2   2   0   0   2   0   2   0   2   2   0   0   0   2   2   0   2   0   2   2   0   2   0   2   2   0   0   2   2   0   2   2   0   2   0   2   2   0   0   0   0   2   0   2   0   2   2   2   2   2   0   0   2   0   2   2   0   0   2   0   0   2   2   0   0   0   2   0   2   2   2   2   0   0   0   0   0   2   2   2   0   2   2   2   0   0   0   0   0   0   0   0   2   0   0   0   2   0   2   0   2   2   0   0   0   2   0   2   0   2   2   0   2   0   2   0   0   2   0   0   0   2   0   0   2
 MK-4-9                 2   0   0   0   0   2   0   2   0   2   0   0   2   0   2   0   0   2   0   2   0   0   0   0   2   2   0   0   0   2   0   2   2   2   0   0   0   0   2   0   0   2   2   0   2   2   0   0   0   0   2   0   0   0   0   2   2   0   2   0   0   0   2   0   2   2   2   2   0   0   2   2   2   0   0   0   2   0   0   2   0   2   0   2   2   0   0   0   2   2   0   0   0   2   2   0   2   0   2   2   0   0   2   2   0   2   2   0   2   0   2   2   2   0   0   2   2   0   2   0   0   2   2   2   2   0   0   2   0   2   2   0   0   0   2   0   2   2   0   0   0   2   0   2   0   2   2   0   0   0   0   0   2   2   2   0   2   2   2   0   0   0   0   0   0   0   0   2   0   0   0   2   0   2   0   0   2   0   0   2   2   0   2   0   2   2   0   2   0   2   0   0   2   0   0   0   2   0   0   2
 MK-4-10                2   0   0   0   0   2   0   2   0   0   0   0   2   0   2   0   0   2   0   2   0   0   0   2   2   2   0   0   0   2   2   2   2   2   0   0   0   0   2   0   2   2   2   0   2   2   0   0   0   0   2   0   0   0   0   0   2   0   2   0   0   0   2   0   2   2   0   0   0   0   2   2   0   2   0   0   2   0   0   2   0   2   0   2   2   0   0   0   2   2   0   2   0   2   2   0   0   0   2   2   2   2   2   2   0   2   2   0   2   0   2   0   2   0   0   2   2   0   2   0   0   2   2   2   2   0   2   0   0   2   2   0   0   2   2   0   2   2   0   0   0   0   0   2   0   2   2   0   0   0   0   0   2   2   2   0   0   2   2   0   2   0   0   0   0   2   2   2   0   0   0   0   2   0   0   2   2   0   0   2   2   0   2   2   2   2   0   2   2   2   0   0   0   0   0   0   2   0   0   0
 MK-4-11                2   0   0   0   0   2   0   2   0   0   0   0   2   0   2   0   0   2   2   0   2   2   0   2   2   2   2   0   0   2   2   2   2   2   0   0   0   0   0   0   2   2   2   0   2   2   0   0   0   0   2   0   0   0   0   0   2   0   0   0   0   0   2   0   0   2   0   0   0   0   2   2   0   0   0   0   2   0   0   2   0   2   0   0   2   0   0   0   2   2   0   2   2   2   2   0   0   0   2   2   2   2   2   2   0   0   2   0   2   0   2   0   2   0   0   2   2   0   2   0   0   0   2   2   2   0   2   0   0   2   2   0   0   2   2   0   2   2   0   0   0   0   0   2   0   2   2   0   0   0   0   0   2   2   2   0   0   2   2   0   0   0   0   0   0   2   2   2   0   0   0   2   2   0   0   2   2   0   0   2   2   0   0   2   2   2   0   2   2   2   0   0   0   0   0   0   2   0   0   0
 MK-4-12                2   0   0   0   0   2   0   2   0   0   0   0   2   0   2   0   0   2   0   0   2   2   0   2   2   2   2   0   0   0   2   2   2   2   2   0   2   0   0   0   2   2   2   0   2   2   2   0   0   0   2   0   0   0   0   0   2   0   0   0   0   0   2   0   0   2   0   0   2   0   2   2   0   0   0   0   2   0   0   0   2   2   0   0   2   0   2   0   2   2   0   2   2   2   0   0   0   0   2   2   2   2   2   2   0   0   0   2   2   0   2   0   2   0   0   2   2   0   2   0   0   0   0   2   2   0   2   0   0   2   2   0   0   2   2   0   2   2   0   0   0   0   0   2   0   2   2   0   0   0   2   0   2   2   2   0   0   2   2   0   0   0   0   0   0   2   2   2   0   0   0   2   2   0   0   2   2   0   0   2   2   0   0   2   2   0   0   2   2   2   0   0   0   2   0   0   2   0   0   0
 MK-4-13                2   0   0   0   0   2   0   2   0   0   0   2   2   0   2   0   0   2   0   0   2   2   2   2   2   2   2   0   2   0   2   2   2   2   2   0   2   0   0   0   2   2   2   0   2   2   2   0   0   0   2   2   0   2   0   0   2   0   0   0   0   0   2   0   0   0   0   0   2   0   2   2   0   0   0   0   2   0   0   0   2   0   0   0   2   0   2   0   2   0   0   2   2   2   0   2   0   0   2   2   2   0   2   2   0   0   2   2   2   0   2   0   2   0   0   0   2   0   2   0   0   0   0   2   2   0   2   0   0   2   2   0   0   0   2   0   2   2   0   0   0   0   0   0   0   2   2   2   0   0   2   0   2   2   2   2   0   2   2   0   0   0   0   0   0   2   2   2   0   0   0   2   2   0   2   2   2   0   2   2   2   0   0   2   0   0   0   2   2   0   0   0   0   2   0   0   2   0   0   0
 MK-4-14                2   2   0   0   0   2   0   2   0   0   0   2   2   0   2   0   2   2   0   0   2   2   2   2   2   2   2   0   2   0   2   2   0   2   2   0   2   0   0   0   2   2   2   0   2   2   2   0   0   0   2   2   2   2   0   0   2   0   0   0   0   0   2   0   0   0   0   0   2   0   2   2   2   0   0   0   2   0   2   0   2   2   0   0   2   0   2   0   2   0   0   2   2   2   0   2   0   0   0   2   2   0   2   2   2   0   2   2   2   0   2   0   2   0   0   0   2   0   0   0   0   0   0   2   2   0   2   0   0   2   2   0   0   0   2   0   2   0   0   0   0   0   0   0   0   2   2   0   0   0   0   0   2   2   2   2   0   2   2   0   0   0   0   0   0   2   2   2   0   0   0   2   0   0   2   2   2   0   2   0   2   0   0   2   2   0   0   0   2   2   0   0   0   2   0   0   2   0   0   0
 MK-4-15                0   2   0   0   0   2   0   2   0   0   0   2   2   0   0   0   0   2   0   0   2   2   0   2   2   2   2   0   2   0   2   2   0   2   2   0   2   0   2   0   0   2   2   0   2   2   0   0   0   0   2   2   2   2   0   0   2   0   0   0   0   2   0   0   0   0   0   0   2   0   0   2   2   0   0   0   2   0   2   0   2   2   0   0   2   0   2   0   2   0   0   2   2   2   0   2   0   0   0   2   2   0   2   2   2   0   2   2   0   0   2   0   2   0   0   0   2   0   0   0   0   0   0   2   2   0   2   0   2   2   0   0   0   0   2   0   2   0   0   0   0   0   0   0   0   2   2   2   0   0   0   0   2   2   2   2   0   2   0   0   0   0   0   0   0   2   2   2   0   0   0   2   0   0   2   2   2   0   2   0   2   0   0   2   2   0   0   0   2   2   0   0   0   2   0   0   2   0   0   0
 MK-4-16                2   2   0   0   2   0   0   0   0   0   0   2   2   2   0   0   0   2   0   0   2   2   0   2   2   2   2   0   2   2   2   2   0   2   2   0   2   0   2   0   0   2   2   0   0   2   0   0   2   0   0   2   2   0   0   2   2   0   0   0   0   2   0   0   0   0   0   0   2   0   0   2   2   0   0   0   2   0   2   0   2   2   0   0   2   0   0   0   2   0   0   2   2   2   0   2   0   2   0   2   2   0   0   2   2   0   2   2   2   0   2   2   2   0   0   2   0   0   0   0   0   0   0   2   2   0   2   0   2   2   0   0   0   0   2   2   2   0   2   0   0   0   0   0   0   0   2   2   0   0   0   2   2   0   2   2   0   0   0   0   0   0   0   0   0   2   2   2   0   0   0   2   0   0   2   2   2   0   2   0   0   0   0   2   2   0   0   0   2   2   0   0   0   2   0   0   2   2   0   0
 MK-5-1                 2   0   0   0   2   0   0   2   2   2   0   2   2   0   0   2   2   0   0   0   0   2   2   0   2   2   2   0   2   0   0   2   0   0   0   2   0   0   2   2   2   2   0   2   0   0   2   2   0   2   0   2   2   2   0   2   2   0   2   0   0   2   0   2   0   2   0   0   2   2   2   2   0   0   0   0   0   2   0   2   0   2   0   0   2   0   0   0   0   0   2   0   0   2   0   2   0   0   2   0   2   0   2   0   0   0   2   2   2   0   0   2   2   0   0   0   0   0   2   2   0   0   0   2   0   0   0   0   0   0   2   2   2   0   2   2   0   2   2   0   2   0   0   0   2   2   2   2   2   0   2   2   2   0   0   2   0   0   0   2   0   0   0   2   2   2   2   2   2   0   2   0   2   0   0   2   0   0   2   0   2   2   0   2   0   0   2   0   0   2   0   0   2   2   2   0   0   2   0   2
 MK-5-2                 2   0   0   0   2   0   0   2   2   0   0   2   2   0   0   2   2   0   0   0   0   2   2   2   2   2   2   0   0   0   0   0   0   0   0   2   0   0   2   2   2   2   0   2   0   0   2   0   0   2   0   2   2   2   0   2   2   0   2   0   2   2   0   2   0   2   0   0   2   2   2   2   0   0   0   0   0   2   0   0   0   2   0   2   0   0   0   0   0   0   2   0   0   2   0   2   0   0   2   0   2   0   2   0   0   0   0   2   2   0   0   2   2   0   0   0   0   0   2   2   0   0   0   2   0   0   0   0   0   2   2   2   2   0   2   2   0   2   2   2   2   0   0   0   2   2   2   2   2   0   2   2   2   0   0   2   0   0   0   0   2   2   0   2   2   0   2   2   0   0   2   0   0   0   0   2   0   0   2   0   2   2   0   2   0   0   2   0   0   2   0   0   2   2   0   0   0   2   0   2
 MK-5-3                 2   0   2   0   2   0   0   2   2   0   0   2   2   0   2   2   2   0   0   0   2   2   2   2   2   2   2   0   2   2   0   0   2   0   0   2   0   0   2   2   2   2   0   2   0   2   2   0   0   2   0   2   2   2   0   2   2   0   0   0   0   2   0   2   0   2   0   0   2   2   0   2   0   0   0   0   0   2   0   0   2   2   0   2   0   0   0   2   0   0   2   0   0   2   0   2   0   0   2   2   2   0   2   0   0   0   0   2   0   2   0   2   2   0   0   0   0   0   2   2   0   0   0   2   0   0   0   0   0   2   0   2   2   0   2   2   0   2   2   2   0   0   0   0   2   2   2   2   2   0   0   2   0   0   0   2   0   0   0   0   2   2   0   2   2   0   2   2   0   0   2   0   0   0   0   2   0   0   2   0   2   2   0   2   0   0   2   0   0   2   0   0   2   2   0   0   0   2   0   2
 MK-5-4                 2   0   2   0   2   0   0   2   0   0   0   2   2   0   2   2   2   0   0   0   2   0   2   2   2   2   2   0   2   0   0   0   2   0   0   2   0   0   2   2   0   2   0   2   0   2   2   0   0   2   0   2   2   2   0   2   2   2   0   0   0   2   0   2   0   2   0   0   2   2   0   2   0   0   0   0   0   2   0   0   2   2   2   2   0   0   0   2   0   0   2   0   0   0   0   2   0   0   2   2   2   0   2   0   0   0   0   2   0   2   0   2   2   0   0   0   0   0   2   2   0   0   0   2   0   0   0   0   0   2   0   2   2   0   2   2   0   2   2   2   0   0   0   0   2   0   2   2   2   0   0   2   0   0   0   2   0   0   0   0   2   2   0   2   2   0   2   2   0   0   2   0   0   0   0   2   0   0   2   0   2   0   0   2   0   0   2   0   0   2   0   0   2   0   0   0   0   2   0   2
 MK-5-5                 2   0   2   0   2   0   0   2   0   0   0   2   2   0   2   2   2   0   0   2   2   0   2   2   2   0   2   0   2   0   0   0   2   0   0   2   0   0   2   2   0   2   0   2   0   2   0   0   0   2   0   2   2   0   0   2   2   2   0   0   0   2   0   2   0   2   0   0   0   2   0   2   0   0   0   0   0   2   0   0   2   2   2   2   0   0   0   2   0   0   2   0   0   0   0   2   0   0   2   2   0   2   2   0   0   0   0   2   0   2   0   2   2   2   0   0   0   0   2   2   0   0   0   2   0   0   0   2   0   2   0   0   2   0   2   2   0   0   2   2   0   0   0   0   2   0   2   2   0   0   0   2   0   0   0   2   0   0   0   0   2   2   0   2   2   0   2   2   0   0   2   0   0   0   0   2   0   0   2   0   2   0   0   2   0   2   2   2   0   0   0   0   2   0   0   0   0   2   0   0
 MK-5-6                 2   2   2   0   2   0   0   2   0   0   0   2   2   2   0   2   2   0   0   2   2   0   2   2   2   0   2   0   2   2   0   0   2   0   0   0   0   0   2   2   0   2   2   2   0   2   0   0   0   2   0   2   2   0   0   2   2   2   0   0   0   2   0   2   2   2   0   0   0   2   2   0   0   0   0   0   0   2   2   0   2   2   2   2   0   0   0   2   0   0   2   0   0   0   2   2   0   2   2   2   0   2   2   0   2   0   0   2   0   0   0   2   2   2   0   0   0   0   2   2   0   0   0   2   0   0   0   2   0   2   0   0   2   0   2   2   0   0   2   2   0   0   0   2   2   0   2   2   0   0   2   2   2   0   0   2   0   0   0   0   2   2   0   2   2   0   2   2   0   0   2   2   0   0   0   2   2   2   2   0   2   0   0   2   0   2   2   0   0   0   0   2   0   0   0   0   0   2   2   0
 MK-5-7                 2   2   2   0   2   0   0   0   0   0   0   2   0   2   0   2   2   0   0   2   2   0   2   2   2   0   2   0   2   2   0   0   2   0   2   0   0   0   2   2   0   2   2   2   0   2   0   0   0   2   0   2   2   0   0   2   2   2   0   0   0   0   0   2   2   2   0   0   0   2   2   0   0   0   0   2   0   2   2   0   2   2   2   2   0   0   0   2   0   0   0   0   0   0   2   0   0   2   2   2   0   2   2   0   2   0   0   2   0   0   0   2   2   2   0   0   0   2   2   2   0   0   0   2   2   0   0   2   0   2   0   0   2   0   2   2   0   0   2   2   0   0   0   2   2   2   2   0   0   0   2   2   2   0   0   2   0   0   0   0   2   2   0   0   0   0   2   0   0   0   2   2   0   0   0   2   2   0   2   0   0   0   0   2   2   2   2   0   2   0   0   2   0   0   0   0   0   2   2   0
 MK-5-8                 2   2   2   0   2   0   0   0   0   0   0   2   0   2   0   2   2   0   0   2   2   0   2   2   2   0   0   0   2   2   0   0   2   0   2   0   0   0   2   2   0   2   2   2   0   2   0   0   0   0   0   2   2   0   2   2   2   2   0   0   2   0   0   2   0   2   0   0   0   2   2   0   0   0   0   2   0   2   2   0   2   2   2   2   0   0   0   2   0   0   0   0   0   0   2   0   0   2   2   2   0   2   2   0   2   0   2   2   0   0   0   2   2   2   0   0   0   2   2   2   0   0   0   2   2   0   0   2   0   2   2   0   2   0   2   2   0   0   0   2   0   0   0   2   2   2   2   0   0   0   0   2   2   0   2   2   0   0   0   0   2   2   0   0   0   0   2   0   0   0   2   2   0   0   0   2   2   2   2   0   0   0   0   2   2   2   2   0   2   0   0   2   0   0   0   0   0   2   2   0
 MK-5-9                 2   2   0   0   2   0   0   0   0   0   0   2   2   2   0   2   2   0   0   2   2   2   2   2   2   0   2   0   2   2   0   0   2   0   2   0   0   0   2   2   0   0   2   2   0   2   0   0   0   0   2   2   2   0   0   2   2   2   0   0   2   0   0   2   2   2   0   2   0   2   2   0   0   0   0   2   0   2   2   0   2   2   2   2   0   0   0   2   0   0   0   0   0   0   2   0   0   2   2   0   0   2   2   2   2   0   2   2   0   2   0   2   2   2   0   0   0   2   2   2   0   0   0   2   2   0   0   2   0   2   2   0   2   0   2   2   0   0   0   2   0   2   0   2   2   2   0   0   0   0   0   0   2   0   2   2   0   0   0   0   2   2   0   0   0   0   2   0   2   0   2   2   0   0   0   2   2   2   2   0   0   2   0   2   0   2   2   0   2   0   0   2   0   0   0   0   0   0   2   0
 MK-5-10                2   2   0   0   2   0   0   0   0   0   0   2   2   2   0   2   2   0   0   2   2   2   0   2   2   0   2   0   2   2   0   0   2   0   2   0   0   0   2   2   0   0   2   2   0   2   0   0   0   0   2   2   2   0   0   2   2   2   0   2   2   0   0   2   2   2   0   2   0   2   2   2   0   0   2   2   0   2   2   0   2   2   0   2   0   0   0   2   0   0   0   0   0   0   2   0   0   2   2   0   0   2   2   2   2   0   2   0   0   2   0   2   2   2   0   0   0   2   2   2   0   2   0   0   2   0   0   2   2   2   0   0   2   0   2   2   0   2   0   2   0   2   0   2   2   2   0   0   0   0   0   0   2   2   0   2   0   0   0   0   2   2   0   0   2   0   2   0   2   0   2   2   2   0   0   0   2   2   2   0   0   2   0   2   0   0   2   0   2   0   0   2   0   0   0   0   0   0   2   0
 MK-5-11                2   2   0   0   2   2   0   0   0   0   0   2   2   2   2   2   2   0   0   2   2   2   2   2   2   0   2   0   2   2   2   0   2   0   2   0   0   0   2   2   0   0   2   2   0   2   0   0   0   0   2   2   2   0   0   0   2   2   0   2   2   0   0   2   2   2   0   2   0   2   2   2   0   0   2   0   0   2   2   0   2   0   0   2   0   0   2   2   0   0   0   0   0   0   2   0   0   2   2   0   0   2   2   2   2   2   2   0   0   2   0   2   2   2   0   0   0   2   2   2   0   2   2   0   2   0   0   2   2   0   0   0   2   0   2   2   0   2   0   2   0   2   0   2   2   2   0   0   0   0   2   0   2   2   0   2   0   0   0   0   2   2   0   0   2   0   2   0   2   0   2   0   2   0   0   0   2   2   0   0   0   2   0   2   2   0   0   0   2   2   2   2   0   0   2   0   2   0   2   0
 MK-5-12                2   2   0   0   2   2   0   0   0   0   0   2   2   2   2   2   2   0   0   2   2   2   2   2   2   0   2   2   2   2   2   0   0   0   2   0   0   2   2   2   0   2   2   2   0   2   0   0   2   0   2   0   2   0   0   0   2   0   0   2   2   0   0   0   2   2   0   0   0   2   2   2   0   0   2   2   2   2   2   0   2   0   0   2   0   0   0   2   0   0   0   0   0   0   2   0   0   2   2   2   0   2   2   2   2   2   2   0   0   2   0   2   2   2   0   2   0   2   2   2   0   2   2   0   2   0   0   2   2   0   0   0   2   0   2   2   2   2   0   2   0   2   0   2   2   2   0   0   0   0   2   0   2   2   0   2   0   0   0   0   2   2   0   0   2   0   2   0   2   0   2   0   2   2   0   0   2   0   0   0   0   2   0   2   0   0   0   0   2   2   2   2   0   2   2   2   2   0   2   0
 MK-5-13                2   2   0   0   2   2   0   0   0   0   0   2   2   2   2   2   2   0   0   2   2   2   2   2   2   0   2   2   2   2   2   0   0   2   2   0   0   2   2   2   0   2   2   0   0   2   0   0   2   0   0   0   2   0   0   0   2   0   2   2   2   2   0   0   2   2   0   0   0   2   2   2   0   0   0   2   2   2   2   0   2   0   0   2   0   0   0   2   0   0   0   0   0   2   2   0   0   2   2   2   0   2   2   2   2   2   2   0   0   2   2   2   2   2   0   2   0   2   2   0   0   0   2   0   2   0   0   0   2   0   0   0   2   0   2   2   2   2   0   2   2   2   0   2   2   2   0   0   0   0   2   0   2   2   0   2   2   0   0   0   2   0   0   0   2   0   0   0   2   0   2   0   2   0   0   0   2   0   0   0   0   2   0   2   0   0   2   0   2   2   2   2   0   0   2   2   2   0   2   0
 MK-5-14                2   2   0   0   2   2   0   0   0   0   0   2   2   2   2   2   2   0   2   2   2   2   0   0   2   0   2   0   2   2   2   0   0   2   2   0   0   2   2   0   0   2   2   0   0   2   0   0   2   0   0   0   0   0   0   0   2   0   2   2   2   2   0   0   2   2   0   0   0   2   2   2   0   0   0   2   2   2   2   0   2   0   2   2   0   0   0   2   0   0   0   0   0   2   2   0   0   2   2   2   0   2   2   2   2   2   2   0   2   2   2   2   2   2   0   2   0   2   2   0   0   0   2   2   2   0   0   0   2   0   0   0   2   0   2   2   2   2   0   0   2   0   0   2   2   2   0   0   0   0   2   0   2   2   0   2   2   0   0   0   2   0   0   0   2   0   0   0   2   0   2   0   2   2   0   0   2   0   0   2   0   2   0   2   0   0   2   0   2   2   2   2   0   0   2   2   2   0   2   0
 MK-5-15                2   2   2   0   2   2   0   2   0   0   0   2   2   2   2   2   2   0   2   0   2   2   0   0   2   2   2   2   2   2   2   0   0   2   2   0   0   2   2   0   0   2   2   0   0   2   0   0   2   0   0   0   0   2   0   0   2   0   2   2   2   2   0   0   2   2   0   0   0   2   2   2   0   0   0   2   2   2   2   0   2   0   2   2   0   0   2   2   2   0   0   0   0   2   2   2   0   2   0   2   0   2   2   2   2   2   2   0   2   2   2   2   2   2   0   2   0   2   2   0   0   2   0   2   2   0   0   0   2   0   0   0   2   0   0   2   2   2   0   0   2   0   0   2   2   2   0   0   0   0   2   0   2   2   0   2   2   0   2   0   2   2   0   0   0   0   0   0   2   0   0   0   2   2   0   2   2   0   0   2   0   2   0   2   0   0   2   0   0   2   2   2   0   0   2   2   2   0   2   0
 MK-5-16                2   2   2   0   2   2   0   2   0   0   0   2   2   2   0   2   0   0   0   0   2   2   0   0   0   2   2   2   2   2   2   0   0   2   2   0   0   2   2   0   0   2   2   0   0   2   0   0   2   0   0   0   0   2   0   0   2   0   2   2   2   2   0   0   2   2   0   0   0   2   2   0   0   0   0   2   2   0   2   0   2   0   2   2   0   0   2   0   2   0   0   0   0   2   0   0   0   2   0   2   0   2   2   2   2   2   2   0   2   2   2   0   2   2   2   2   0   2   2   0   0   2   0   2   2   0   0   0   2   0   2   0   2   0   2   2   2   2   2   0   2   0   0   2   2   2   0   0   0   0   2   0   2   2   0   2   2   0   2   0   0   2   2   0   2   0   0   0   2   0   0   0   2   2   0   2   2   0   0   2   0   2   0   2   0   0   2   0   0   2   2   0   0   0   2   0   2   0   2   0
 MK-6-1                 2   2   2   2   0   2   2   2   2   2   2   0   0   0   2   0   0   2   0   2   0   0   0   2   0   2   2   0   0   0   2   2   2   0   2   2   0   0   0   0   2   2   0   2   0   0   0   0   0   0   0   2   2   0   2   0   0   0   0   0   0   0   0   0   2   0   0   2   2   2   0   2   2   2   2   2   2   0   2   2   2   0   0   2   0   0   0   0   2   2   0   0   0   2   0   2   0   2   2   0   2   2   0   2   2   0   2   0   0   0   2   2   0   0   0   2   0   0   0   0   2   2   2   2   0   0   2   0   2   2   0   2   0   0   0   0   2   2   2   0   2   0   2   0   0   2   0   2   2   0   0   2   0   2   0   2   2   0   0   0   2   0   2   0   2   0   0   2   2   0   0   2   2   2   2   2   0   2   2   2   2   2   0   2   0   0   0   2   0   2   2   2   2   0   2   2   0   0   2   2
 MK-6-2                 2   0   2   2   0   2   2   2   2   2   2   0   0   0   0   2   0   2   0   2   0   0   0   2   0   0   2   0   0   0   2   2   2   0   0   2   0   2   0   0   2   2   0   2   0   0   0   0   0   0   0   2   2   0   2   0   0   0   0   0   0   0   0   2   2   0   0   2   2   2   0   2   2   2   2   2   0   0   2   2   2   2   0   2   0   0   0   0   2   2   0   0   0   2   0   2   2   0   2   0   2   2   0   2   0   0   2   0   2   0   2   2   0   2   0   2   0   0   2   0   2   2   2   2   0   0   2   0   2   2   0   0   2   0   0   0   2   2   2   0   2   2   2   0   0   2   0   2   2   0   0   2   0   2   0   2   0   2   2   2   0   0   2   0   2   0   0   2   2   0   0   2   2   2   2   2   0   2   2   2   2   2   0   2   0   0   0   2   0   2   2   2   0   2   2   0   0   0   2   2
 MK-6-3                 2   0   2   2   0   2   2   2   2   2   2   0   0   0   0   2   0   2   0   2   0   0   0   2   0   0   2   0   0   2   2   2   2   0   0   2   0   0   0   0   2   2   0   2   0   0   0   0   0   0   0   2   2   0   2   0   0   0   0   0   2   0   0   2   2   0   0   2   2   2   0   2   0   2   2   2   0   0   2   2   2   2   0   2   0   0   0   0   2   2   0   0   0   0   0   2   2   0   2   0   2   2   0   2   0   0   2   0   2   0   2   0   0   2   0   2   0   0   2   2   2   2   0   2   0   0   2   0   2   0   0   0   2   0   0   0   2   2   2   0   2   2   2   2   0   2   0   2   2   0   0   2   0   2   0   2   2   2   2   2   0   0   2   0   2   0   0   2   2   0   2   2   2   2   2   0   0   2   2   2   2   2   0   2   0   0   0   2   0   2   2   2   0   2   2   0   0   0   0   2
 MK-6-4                 2   0   2   2   0   2   2   2   2   2   2   0   0   0   0   2   0   2   0   2   2   0   0   2   0   0   2   0   0   2   2   0   2   0   0   0   0   0   0   0   2   2   2   2   0   0   0   0   0   0   0   2   2   0   0   0   0   2   0   0   2   0   0   2   2   0   2   2   2   0   0   2   0   2   2   2   0   2   2   2   2   2   0   2   2   0   0   0   2   2   2   2   0   0   0   2   2   0   2   0   0   2   0   2   0   0   2   0   2   0   2   0   0   2   2   2   0   0   2   2   2   2   0   2   0   0   2   0   2   0   0   0   2   2   0   0   0   0   2   0   2   2   2   2   0   2   0   2   2   2   0   2   0   2   0   2   2   2   2   2   0   0   2   0   2   0   0   2   2   0   0   2   2   2   2   0   0   2   2   2   2   2   0   2   2   0   0   2   0   2   2   0   0   2   2   0   0   0   0   2
 MK-6-5                 2   2   2   2   0   2   2   2   2   2   2   0   0   2   0   2   2   2   0   2   2   0   0   2   0   0   2   0   0   2   2   0   2   2   0   0   0   0   0   0   2   2   2   2   2   0   0   0   0   0   0   2   2   0   0   0   2   2   0   0   2   0   0   0   2   0   2   2   0   0   0   2   0   2   2   2   0   2   2   0   2   2   0   2   2   0   0   0   2   2   2   2   0   0   0   0   2   0   2   0   0   2   0   2   0   0   2   0   2   0   2   0   0   2   2   2   0   0   0   2   2   2   0   2   2   0   2   0   0   0   0   0   0   0   0   0   0   0   2   0   2   2   2   2   0   2   0   0   2   2   0   2   0   2   0   2   2   2   2   2   0   0   0   0   2   0   0   2   2   0   0   2   2   2   2   0   0   2   2   2   2   2   0   2   2   0   0   2   0   2   2   0   0   2   2   0   0   0   0   2
 MK-6-6                 2   2   2   2   0   2   2   2   2   2   2   2   0   2   0   2   2   2   0   2   2   0   0   2   0   0   2   0   0   2   2   0   2   2   0   0   2   0   0   0   2   2   2   0   2   0   0   0   0   0   0   2   2   0   0   0   2   2   0   0   2   2   0   0   2   0   2   2   0   0   2   2   0   2   0   2   0   0   2   0   2   2   0   2   2   0   0   0   2   2   2   2   0   0   0   0   2   0   2   0   0   2   0   2   2   0   2   2   0   0   2   0   0   2   2   2   0   0   0   2   0   2   0   2   2   0   2   0   0   0   0   2   0   0   0   0   0   0   2   0   2   2   2   2   0   2   0   0   0   2   0   2   0   2   0   2   2   2   2   2   0   0   0   0   2   0   0   2   2   0   0   2   2   2   2   0   0   2   2   2   2   2   0   2   2   0   0   2   0   0   2   0   0   2   2   0   0   2   0   2
 MK-6-7                 2   2   2   2   0   2   2   2   2   2   2   2   0   2   0   2   2   2   0   2   2   0   0   0   0   0   2   2   0   2   2   0   2   2   2   0   0   0   0   0   2   2   2   0   2   0   0   0   0   0   0   2   2   0   0   0   0   2   0   0   2   2   0   0   2   0   2   2   0   0   2   2   0   2   2   2   0   0   2   0   2   2   0   2   0   2   0   0   2   2   2   2   0   0   0   0   2   0   2   0   0   2   0   2   2   0   2   2   0   0   2   0   0   2   2   2   0   0   2   2   0   2   0   2   2   0   2   0   0   2   0   2   0   0   0   0   0   0   0   2   2   2   2   2   0   2   0   0   0   2   0   0   0   2   0   2   2   2   2   2   0   0   0   0   2   0   0   2   2   0   0   2   2   2   2   0   0   2   2   2   2   2   0   2   2   0   0   2   0   0   2   0   0   2   0   0   0   2   0   0
 MK-6-8                 2   2   0   2   2   2   2   2   2   0   2   2   0   2   0   2   2   2   0   2   2   0   0   0   0   0   2   2   0   2   2   0   0   2   2   2   0   0   2   0   2   2   2   0   0   0   0   2   0   0   0   0   2   0   0   2   0   2   0   0   0   2   0   0   2   0   2   2   0   2   0   2   0   2   2   2   0   0   2   0   2   2   0   2   0   2   2   0   2   0   2   2   0   0   0   0   2   0   2   0   0   2   0   2   2   0   2   0   2   0   2   0   0   2   2   2   0   0   2   2   0   2   0   2   2   0   2   0   0   2   0   2   0   0   0   0   0   0   0   2   2   2   2   2   0   2   0   2   0   2   0   0   0   2   0   2   2   2   2   2   0   0   0   0   2   0   0   2   2   2   2   2   2   2   2   0   0   2   0   2   2   2   0   0   2   0   0   2   0   0   2   0   0   2   0   0   0   2   0   0
 MK-6-9                 2   0   0   2   0   2   2   2   2   0   2   2   0   0   0   2   2   2   0   2   2   0   0   0   0   0   2   2   2   2   2   0   0   2   2   2   2   0   2   0   2   2   2   0   0   0   0   2   2   0   2   0   2   0   0   2   0   2   0   0   2   2   0   0   2   0   2   0   0   2   0   2   0   2   2   2   0   0   2   0   2   2   0   2   0   2   2   2   0   0   2   2   0   0   0   0   0   0   2   0   0   2   0   2   2   0   2   0   2   0   2   0   0   2   2   2   0   0   2   2   0   2   0   2   2   0   2   2   2   2   0   0   0   0   2   0   0   0   0   2   2   2   2   2   0   2   0   2   2   2   0   0   0   0   0   2   2   0   0   2   0   0   2   0   2   0   0   2   2   0   2   2   2   2   2   0   2   0   0   2   2   0   0   0   2   0   0   2   0   0   2   0   2   2   0   0   0   2   0   0
 MK-6-10                2   0   0   2   0   2   2   2   2   0   0   2   0   0   0   2   2   2   0   2   2   0   0   0   0   0   0   2   2   2   2   0   0   2   2   2   0   0   2   0   2   2   2   0   0   0   0   2   2   0   2   0   2   0   0   2   2   2   0   0   2   2   0   0   2   2   2   0   0   2   0   2   0   0   2   2   0   0   2   2   2   2   0   2   2   2   2   2   0   0   2   2   2   0   0   0   0   0   2   0   0   2   0   2   2   0   2   2   2   0   2   0   2   2   2   2   0   0   2   2   0   2   0   2   2   2   2   2   2   2   0   0   0   0   2   2   2   2   0   2   0   2   0   2   0   2   0   2   2   2   0   0   0   0   0   2   2   0   0   2   0   0   2   0   2   0   2   2   2   0   2   2   2   2   0   0   2   0   2   2   2   0   0   0   0   0   0   2   0   0   0   0   2   2   0   0   0   0   0   2
 MK-6-11                2   0   0   2   0   2   2   2   2   0   0   2   0   0   0   0   2   2   2   2   2   2   0   0   0   0   0   2   2   0   2   2   0   2   0   2   0   0   2   0   2   2   2   0   0   0   0   0   2   0   2   0   0   0   0   2   2   0   0   0   2   2   0   2   0   0   2   0   0   2   0   2   0   0   2   2   0   0   0   2   2   2   0   2   2   2   2   2   0   0   2   2   2   0   0   0   0   0   2   0   0   2   0   2   2   0   2   2   2   2   2   0   2   2   2   2   0   2   2   2   0   2   0   2   2   2   2   0   2   0   0   0   0   0   2   2   2   2   0   2   0   2   2   2   0   2   0   2   2   2   0   0   2   0   0   2   2   0   2   2   0   0   2   2   2   0   2   2   2   0   2   2   2   0   0   2   2   0   2   2   2   0   0   0   0   0   0   2   0   0   0   0   2   0   0   2   0   0   0   2
 MK-6-12                2   0   0   2   2   2   2   2   2   2   0   2   0   2   0   0   2   0   2   2   2   2   0   0   0   0   0   0   2   0   2   2   0   2   0   2   0   0   2   0   2   2   2   0   0   2   0   0   2   0   2   0   0   0   0   2   2   0   0   2   0   2   0   0   0   0   2   0   0   2   0   2   0   0   0   2   0   0   0   2   2   2   0   2   2   2   2   2   0   0   2   2   2   2   2   0   0   0   2   0   0   2   0   2   2   0   2   2   2   2   2   0   2   2   2   2   0   2   2   2   0   2   0   2   2   2   2   0   2   0   0   0   0   0   2   2   2   2   2   0   0   2   2   2   0   2   0   2   2   2   0   0   2   0   0   2   2   0   2   2   0   0   2   0   2   0   2   2   2   2   2   2   0   0   0   2   0   2   2   2   2   0   0   0   0   0   0   2   2   0   0   0   2   0   0   2   0   0   0   2
 MK-6-13                2   2   0   2   2   2   2   2   2   0   0   2   0   2   2   0   2   0   2   0   2   2   0   0   0   0   0   0   2   0   2   2   0   0   0   2   2   0   2   0   2   2   2   0   0   2   0   2   0   0   2   0   0   0   0   2   2   0   0   2   0   2   0   0   0   0   2   0   0   2   0   2   0   0   0   2   0   0   0   2   2   2   0   2   2   0   2   2   0   0   2   2   2   2   2   0   0   0   2   2   0   2   0   2   0   2   2   2   2   2   2   0   2   2   2   2   0   0   2   2   0   2   0   2   2   2   2   0   2   0   0   2   2   0   2   2   0   0   2   2   0   2   2   2   2   2   0   2   2   0   0   0   0   0   0   2   2   0   2   0   0   0   2   0   2   0   2   0   2   2   2   2   0   0   0   2   0   2   2   2   2   0   0   0   0   0   0   2   2   0   0   0   0   0   0   2   0   0   0   2
 MK-6-14                2   0   0   2   2   2   2   2   0   0   0   2   0   0   2   0   2   0   2   2   2   2   2   0   0   0   0   0   2   0   0   2   0   0   0   2   2   0   2   0   2   2   2   0   0   2   0   2   0   0   2   2   2   0   0   2   2   2   0   2   0   0   0   2   0   0   2   0   0   2   0   2   0   0   0   2   0   0   0   2   2   2   0   0   0   0   2   2   0   0   2   0   2   2   2   0   0   0   2   2   0   2   0   0   0   2   0   2   2   2   2   0   2   2   2   2   0   0   0   2   2   2   0   2   2   2   0   0   2   0   0   2   2   0   2   2   0   0   2   2   0   0   0   2   2   2   0   2   2   0   0   0   2   0   0   2   2   0   2   0   0   0   2   0   2   0   2   0   2   2   2   2   0   0   0   2   0   0   2   2   2   0   0   0   0   0   0   2   2   0   0   0   0   0   0   2   0   0   2   2
 MK-6-15                2   0   0   0   2   2   2   2   0   2   0   0   0   0   2   0   0   0   0   2   0   2   2   0   0   0   0   0   2   0   0   2   0   2   0   2   2   0   2   0   2   0   2   0   0   2   0   2   0   0   0   2   2   0   0   2   2   2   0   2   0   0   0   2   2   0   2   0   0   2   0   2   0   0   0   2   0   0   2   2   2   0   0   0   0   0   2   2   0   0   2   0   2   2   2   0   0   0   2   2   2   2   0   0   0   2   0   2   2   2   2   0   2   2   2   2   0   0   0   2   2   2   0   2   2   2   0   0   2   2   0   2   2   0   2   2   0   0   2   2   0   0   0   0   0   2   0   2   2   0   0   2   2   0   0   2   2   0   0   0   0   0   2   0   2   0   2   2   2   2   2   0   0   0   0   2   0   0   2   2   2   0   0   0   0   0   0   0   2   0   0   0   0   0   0   2   0   0   2   2
 MK-6-16                2   0   0   2   2   2   2   2   0   2   0   0   0   0   0   0   0   0   0   2   0   2   2   0   0   0   0   0   2   0   0   2   0   2   0   2   2   0   2   0   2   0   0   0   0   2   0   0   0   0   2   2   2   0   0   2   2   2   0   2   0   0   0   2   2   0   2   0   0   2   0   2   0   0   0   2   0   2   2   2   2   0   0   0   0   0   2   2   0   0   2   0   2   2   2   0   0   0   0   2   2   2   0   0   0   2   0   0   2   2   2   0   2   2   2   2   0   0   0   2   2   2   2   0   2   2   0   0   2   0   0   2   2   0   2   0   0   0   2   2   2   0   0   0   0   2   0   2   2   0   2   2   2   0   0   2   2   0   0   0   0   0   2   0   2   0   2   2   2   2   2   0   0   0   0   2   0   0   2   2   2   0   0   0   0   0   0   0   2   0   0   0   0   0   0   2   2   0   2   2
 
!****************************************** Phenotypic Data **********************************************************
!-100.0 is resevred for missing phenotype
SimulatedTrait1        14.9072   15.8430   14.7515   16.1847   14.9664   15.7046   15.9697   15.5533   17.3634   13.5306   14.5686   14.2624   16.3101   15.7317   15.2829   13.3988   14.0901   14.3142   16.1405   13.5973   16.2575   13.1221   16.4769   13.0585   14.1364   15.0484   16.6236   15.7643   14.1520   15.4762   13.5873   15.2101   13.7135   16.9182   14.8986   16.9741   17.2459   15.4667   16.1776   14.0921   14.3316   14.4971   15.2632   14.1386   15.2175   15.8555   17.1933   16.8598   14.9228   13.5394   14.0610   12.4675   17.2192   13.8050   15.0979   13.8175   16.4244   15.3823   16.7852   14.3913   15.3787   13.4439   15.5630   18.6161   12.8826   13.7300   15.4857   16.5541   15.4322   15.3419   15.9785   12.9821   14.9638   13.7198   14.7005   12.7029   13.4477   14.1049   17.5114   14.0764   16.0944   15.3722   15.1628   14.4372   14.9184   16.2384   16.2900   15.5525   12.6305   12.8118   14.6664   17.1493   13.9793   15.9968   13.8670   15.8935   15.6798   15.9417   15.5515   15.3330   13.7047   15.2563   13.9301   15.9277   13.8418   15.7195   12.4677   14.6176   15.8179   15.5963   15.9749   12.3714   14.6003   13.1785   14.7787   15.1094   15.2332   15.3323   14.2292   14.1335   15.0229   14.7109   13.4745   15.1436   16.1654   15.6831   14.3406   16.4908   14.3967   15.5044   14.6585   15.2851   15.6777   13.4490   13.9331   14.0448   14.7459   14.1790   12.8244   14.3627   16.8072   14.2557   14.3441   16.3479   14.9401   17.2950   13.9665   14.5235   15.0236   14.6744   16.4200   16.6356   14.9413   16.8550   13.6359   15.0197   15.6600   13.7294   16.3892   14.7466   15.0135   15.5552   15.3529   15.5786   14.4899   16.6347   15.3352   17.4746   14.5347   15.6063   14.7425   13.8720   18.1186   16.3344   16.9804   15.8236   13.3955   14.9748   14.1419   14.5900   16.5591   17.2292   15.2987   14.4815   15.7314   14.8523   15.5181   16.3286   13.6962   17.1686   16.8105   14.3254   16.9906   15.7770   14.6796   15.3316   15.5624   14.1980   14.9854   14.9154
SimulatedTrait2        10.3028   10.4228   10.4837    9.9289    8.7545   10.1317    9.1677   11.3603    9.1812   10.1922   11.8548   10.6856    9.7080   10.9817   10.1625    9.3952   10.5647    8.9231    9.3959    9.7183    9.1230    9.8657    9.3055    9.0426   10.0669    9.4398    9.1555    9.0742   10.5957    9.2888   10.0813    9.9341   10.6560    8.5538   11.1116    9.1080   10.2522   11.3284    9.1182   10.7883    9.4981   11.1154    9.3110    9.5868    9.8328    9.9886   10.1486   10.4216   10.3023   10.4996    9.2810   10.4534    9.7185   10.7585    9.2832    8.6498    9.0575   10.1226    9.8491   11.0012   10.1018   10.4640    8.6508    9.3959   10.4958   10.8792   10.1933    9.2450   10.7485    9.9848   10.8071    9.9248   10.3089   10.5371    9.6746   10.4341   10.4361   10.8027   10.0390    9.7814    9.5879    8.7732    9.0775    9.2758    9.6920   10.2719    9.3888   10.1355   10.1965   10.8223   10.9500    9.1464    9.9205    9.5502   11.2163    9.9875   10.5169   10.0142    8.9922   10.9050   10.8769   10.1421   11.2474   10.0643    9.4271    9.2072   10.3433   10.5494    9.9011   10.1956    9.4127   11.0138   10.5708   10.6266   10.9406   10.9197    9.1237   10.4573   10.3271   10.4012   11.4600    9.9929   11.1556    8.5014    9.1408    9.3196   11.0446    9.5751    9.9638    8.7075   10.0836    9.1121    9.0462   10.8496    9.4190   10.4497   10.6788   11.9282    9.8941    9.3696    9.3703    9.3904    9.8549   10.8307    9.3911    9.8125   10.0854    8.9050   10.3487   10.6958    9.8873   11.4901    9.4310    9.4087   10.2504   10.3021   10.7763    9.9985    9.8388   10.8273   10.8781   10.0265    9.8323   10.4330   10.8626    8.7659    8.4756    8.1524    9.6294    8.9809   10.2851   10.6146    9.5258    9.5082    9.1281   10.2491   10.8397    9.5091   11.1451   10.6312    9.5000    8.5117   10.7853   10.0478   10.0022   10.1464    9.8146    9.8753    9.6274    9.4951    9.9420    9.4744   10.8389   10.4442    9.5308    9.7155   10.0652   10.0168    9.8637    9.5670
 
