# Supplementary material for: Inclusive Composite Interval Mapping of QTL by Environment Interactions in Biparental Populations
Source: PLoS One. 2015 Jul 10;10(7):e0132414. doi: 10.1371/journal.pone.0132414 (PMC4498613; doi:10.1371/journal.pone.0132414)
Supplement: S5 File — (ZIP) [file pone.0132414.s005.zip › H=0.5/L1/run_00082.met]

!**********************Note: lines staring with "!" are remarks and will be ignored in the program********************
!*********************************General Information**********************************
!Assuming F1 = P1 x P2, populations available in QTL IciMapping are: 
!  1, P1BC1F1 = P1 x F1, the first backcrossing where P1 is used as the recurrent parent;
!  2, P2BC1F1 = P2 x F1, the first backcrossing where P2 is used as the recurrent parent;
!  3, F1DH, F1-derived doubled haploids; 
!  4, RIL or F1RIL, recombination inbred lines through the repeated selfing of F1;
!  5, P1BC1RIL, recombination inbred lines through the repeated selfing of P1BC1F1;
!  6, P2BC1RIL, recombination inbred lines through the repeated selfing of P2BC1F1;
!  7, F2, the selfing generation of F1;
!  8, F3, the selfing generation of F2;
!  9, P1BC2F1, the second backcrossing where P1 is used as the recurrent parent; 
! 10, P2BC2F1, the second backcrossing where P2 is used as the recurrent parent;
! 11, P1BC2RIL, recombination inred lines through the repeated selfing of P1BC2F1; 
! 12, P2BC2RIL, recombination inred lines through the repeated selfing of P2BC2F1; 
! 13, P1BC1F2, the selfing generation of P1BC1F1; 
! 14, P2BC1F2, the selfing generation of P2BC1F1; 
! 15, P1BC2F2, the selfing generation of P1BC2F1; 
! 16, P2BC2F2, the selfing generation of P2BC2F1; 
! 17, P1BC1DH, P1BC1F1-derived doubled haploids; 
! 18, P2BC1DH, P2BC1F1-derived doubled haploids; 
! 19, P1BC2DH, P1BC2F1-derived doubled haploids; 
! 20, P2BC2DH, P2BC2F1-derived doubled haploids; 
   3      !Mapping Population (see remarks above)
   2      !Mapping Function (1 for Kosambi; 2 for Haldane; 3 for Morgan)
   2      !Marker Space Type (1 for intervals; 2 for positions)
   1      !Marker Space Unit(1 for centiMorgans; 2 for Morgan)
   6      !Number of Chromosomes (or Linkage Groups)
 200      !Size of the mapping population
   2      !Number of environments
 
!***************************************** Chromosomes and Linkage Maps **********************************************
!Chromosome                 NumMarkers
-CH1                        16
-CH2                        16
-CH3                        16
-CH4                        16
-CH5                        16
-CH6                        16
!Linkage map (Marker name followed by position or the interval length)
 MK-1-1                1     0.000
 MK-1-2                1    10.000
 MK-1-3                1    20.000
 MK-1-4                1    30.000
 MK-1-5                1    40.000
 MK-1-6                1    50.000
 MK-1-7                1    60.000
 MK-1-8                1    70.000
 MK-1-9                1    80.000
 MK-1-10               1    90.000
 MK-1-11               1   100.000
 MK-1-12               1   110.000
 MK-1-13               1   120.000
 MK-1-14               1   130.000
 MK-1-15               1   140.000
 MK-1-16               1   150.000
 MK-2-1                2     0.000
 MK-2-2                2    10.000
 MK-2-3                2    20.000
 MK-2-4                2    30.000
 MK-2-5                2    40.000
 MK-2-6                2    50.000
 MK-2-7                2    60.000
 MK-2-8                2    70.000
 MK-2-9                2    80.000
 MK-2-10               2    90.000
 MK-2-11               2   100.000
 MK-2-12               2   110.000
 MK-2-13               2   120.000
 MK-2-14               2   130.000
 MK-2-15               2   140.000
 MK-2-16               2   150.000
 MK-3-1                3     0.000
 MK-3-2                3    10.000
 MK-3-3                3    20.000
 MK-3-4                3    30.000
 MK-3-5                3    40.000
 MK-3-6                3    50.000
 MK-3-7                3    60.000
 MK-3-8                3    70.000
 MK-3-9                3    80.000
 MK-3-10               3    90.000
 MK-3-11               3   100.000
 MK-3-12               3   110.000
 MK-3-13               3   120.000
 MK-3-14               3   130.000
 MK-3-15               3   140.000
 MK-3-16               3   150.000
 MK-4-1                4     0.000
 MK-4-2                4    10.000
 MK-4-3                4    20.000
 MK-4-4                4    30.000
 MK-4-5                4    40.000
 MK-4-6                4    50.000
 MK-4-7                4    60.000
 MK-4-8                4    70.000
 MK-4-9                4    80.000
 MK-4-10               4    90.000
 MK-4-11               4   100.000
 MK-4-12               4   110.000
 MK-4-13               4   120.000
 MK-4-14               4   130.000
 MK-4-15               4   140.000
 MK-4-16               4   150.000
 MK-5-1                5     0.000
 MK-5-2                5    10.000
 MK-5-3                5    20.000
 MK-5-4                5    30.000
 MK-5-5                5    40.000
 MK-5-6                5    50.000
 MK-5-7                5    60.000
 MK-5-8                5    70.000
 MK-5-9                5    80.000
 MK-5-10               5    90.000
 MK-5-11               5   100.000
 MK-5-12               5   110.000
 MK-5-13               5   120.000
 MK-5-14               5   130.000
 MK-5-15               5   140.000
 MK-5-16               5   150.000
 MK-6-1                6     0.000
 MK-6-2                6    10.000
 MK-6-3                6    20.000
 MK-6-4                6    30.000
 MK-6-5                6    40.000
 MK-6-6                6    50.000
 MK-6-7                6    60.000
 MK-6-8                6    70.000
 MK-6-9                6    80.000
 MK-6-10               6    90.000
 MK-6-11               6   100.000
 MK-6-12               6   110.000
 MK-6-13               6   120.000
 MK-6-14               6   130.000
 MK-6-15               6   140.000
 MK-6-16               6   150.000
!*********************************** Marker Types ********************************************************************
!Co-dominant marker: When heterozygote F1 is present, P1 is coded as 2, F1 is coded as 1, and P2 is coded as 0; Otherwise, P1 is coded as 2, and P2 is coded as 0. 
!Dominant marker: When heterozygote F1 is present, P1 and F1 are coded as 12, and P2 is coded as 0; Otherwise, P1 is coded as 2, and P2 is coded as 0.  
!Recessive markers: When heterozygote F1 is present, P1 is coded as 2, and F1 and P2 are coded as 10; Otherwise, P1 is coded as 2, and P2 is coded as 0. 
!Missing marker is coded as -1. 
 MK-1-1                 2   2   2   2   2   2   2   0   2   2   0   0   0   0   0   2   2   2   2   2   0   2   2   0   0   0   2   0   2   0   0   2   0   2   2   2   2   2   0   0   2   0   2   2   0   0   0   2   2   0   2   0   2   0   0   0   2   0   0   0   2   2   2   2   0   0   0   2   2   0   0   0   0   0   0   0   0   2   2   0   0   2   2   0   2   2   0   0   2   0   2   2   0   2   0   0   2   0   0   2   0   2   0   0   2   2   0   0   0   2   0   2   0   2   0   0   0   0   2   2   2   0   2   2   2   2   2   2   0   2   0   0   0   2   2   2   0   0   2   0   2   0   2   2   2   2   0   2   2   2   0   0   2   2   2   0   0   2   2   2   0   2   0   0   2   0   2   0   2   0   0   0   2   0   2   2   2   2   0   2   0   2   0   0   2   2   0   0   0   2   2   0   0   2   0   0   2   2   2   2
 MK-1-2                 2   2   2   2   2   2   2   0   2   2   0   0   0   0   0   2   2   2   2   2   0   2   2   0   0   0   2   2   2   0   0   2   0   2   2   2   2   0   0   0   2   0   2   2   2   0   0   2   2   2   2   0   2   0   0   2   2   0   0   0   2   2   2   0   0   2   2   2   0   0   0   0   0   0   0   0   0   2   0   0   0   2   2   0   2   2   0   0   2   0   2   2   0   2   0   0   2   0   0   2   0   2   2   0   2   2   0   0   0   2   0   2   2   2   0   0   0   2   2   2   2   0   2   2   2   2   2   2   0   2   0   2   2   2   2   2   0   0   2   0   2   0   2   2   2   2   0   0   2   2   0   0   2   2   0   0   0   2   2   2   0   2   0   0   2   0   2   0   0   2   0   0   2   0   2   2   2   2   0   2   0   2   0   0   2   2   0   0   0   2   2   0   0   2   0   0   2   2   2   2
 MK-1-3                 2   2   2   2   2   2   2   0   2   2   0   0   0   0   0   2   2   2   2   2   0   2   2   0   0   0   0   2   2   0   0   2   0   2   2   2   2   0   0   0   2   0   2   2   2   0   0   2   2   2   0   0   2   2   0   2   2   0   0   0   2   2   2   0   0   0   2   2   0   0   0   0   0   0   0   0   0   2   0   0   0   0   2   0   0   2   2   0   2   0   2   2   0   2   0   0   2   0   0   2   0   0   2   0   2   0   0   0   0   0   0   2   0   2   2   0   0   2   2   2   2   0   2   2   2   2   2   0   0   2   0   2   2   2   2   2   0   0   2   0   2   0   2   2   2   2   2   2   2   2   0   0   2   2   0   0   0   2   2   2   0   2   2   0   2   0   2   0   0   2   0   0   0   0   2   2   2   0   0   2   0   2   0   0   2   2   0   0   0   2   2   0   0   0   2   0   2   2   2   2
 MK-1-4                 2   2   2   2   2   0   2   2   0   2   0   0   0   0   0   2   2   2   2   2   2   2   0   0   0   0   0   0   2   0   0   2   0   2   2   2   2   0   0   0   2   0   2   0   2   0   0   2   2   2   0   0   2   0   0   2   2   0   0   2   2   0   0   0   0   0   2   2   0   0   2   0   0   0   0   0   0   0   0   0   0   0   2   0   0   2   2   2   2   0   2   0   0   2   0   0   2   2   0   2   0   2   2   0   2   2   0   0   0   0   0   2   2   2   2   0   0   2   2   2   2   0   2   2   2   2   2   0   0   2   0   2   2   2   2   2   0   0   2   0   2   0   2   2   2   2   2   2   2   2   0   0   2   2   2   0   0   2   2   2   0   2   2   0   2   2   2   0   0   2   0   0   0   2   2   2   2   2   0   2   0   2   0   0   2   2   0   0   0   2   2   0   0   0   2   0   2   2   2   2
 MK-1-5                 2   2   2   2   2   0   2   0   0   2   0   2   2   0   0   2   2   2   2   2   2   2   0   0   2   0   0   0   2   0   0   2   0   2   2   2   2   0   0   0   2   0   2   0   2   0   0   2   2   0   0   0   0   0   0   2   2   0   0   2   2   0   0   0   0   0   2   2   0   0   2   2   0   0   0   0   0   0   0   0   2   0   2   2   0   2   2   2   2   0   2   0   0   0   0   0   2   2   0   0   0   2   2   0   0   0   0   0   0   0   2   2   2   2   2   0   0   2   2   2   2   2   2   2   2   2   0   0   0   2   2   2   2   2   2   2   0   0   2   2   2   0   2   2   2   2   2   2   2   2   0   2   2   2   2   0   0   2   2   2   0   2   2   0   2   2   2   0   0   2   0   0   0   2   0   2   2   2   0   2   0   2   0   0   2   2   0   0   0   2   2   0   0   0   2   0   2   2   2   2
 MK-1-6                 2   2   2   2   2   0   2   0   0   2   0   0   0   0   0   2   2   2   2   2   2   2   0   0   0   0   0   0   2   0   0   2   0   2   2   2   2   0   0   0   2   0   2   0   2   0   0   2   2   0   0   0   0   0   0   2   2   0   0   2   2   2   0   0   0   0   2   2   2   2   2   2   0   0   0   0   0   0   0   0   0   2   2   2   0   2   2   2   0   0   0   0   0   0   2   0   2   2   0   0   0   2   2   2   2   0   0   0   0   0   2   2   2   2   2   2   0   2   2   2   2   2   2   2   2   2   0   0   0   2   2   2   2   2   2   2   0   0   0   2   2   0   2   2   2   0   2   2   2   2   2   2   2   2   2   0   0   2   2   2   2   2   2   0   2   2   2   0   0   2   0   0   0   2   0   2   2   2   2   2   0   2   0   0   2   2   0   0   0   2   2   0   0   0   2   0   2   2   2   2
 MK-1-7                 2   2   2   2   2   0   2   0   2   2   0   0   2   0   0   2   2   0   2   2   0   2   0   0   0   0   0   0   2   0   0   2   0   2   2   2   2   0   0   0   2   0   2   0   2   0   0   2   2   0   2   0   0   0   0   2   2   0   0   2   2   2   0   0   0   0   2   2   2   2   2   2   2   0   0   0   0   2   0   0   0   2   2   2   0   0   2   2   2   0   0   0   2   0   2   0   2   2   0   0   0   2   2   2   0   0   0   0   0   0   2   2   2   2   2   2   2   2   2   2   2   2   2   2   2   2   0   0   0   2   2   2   2   2   2   2   0   0   0   2   2   0   2   2   2   0   2   2   2   2   2   2   0   2   2   0   0   0   2   2   2   2   2   0   0   2   2   0   0   2   0   0   0   2   0   2   2   2   2   2   0   0   0   0   2   2   0   0   0   2   2   2   0   0   2   0   2   2   2   2
 MK-1-8                 2   2   2   2   2   0   2   0   0   2   0   0   2   0   0   2   2   0   2   2   0   2   0   0   0   0   0   0   2   0   0   2   0   2   2   2   2   0   0   0   0   0   2   0   2   0   0   2   2   0   2   0   0   2   0   2   2   0   0   2   2   2   0   0   2   2   2   2   2   2   2   0   2   2   0   0   0   2   0   0   2   2   2   2   0   0   2   2   2   0   0   0   2   0   2   0   2   2   0   0   0   2   2   2   0   0   0   0   0   0   2   0   2   0   2   2   2   2   2   2   2   2   2   0   2   2   0   0   0   2   0   2   2   2   2   2   0   0   0   2   2   0   2   2   2   0   2   2   2   2   2   2   0   2   2   0   0   0   2   2   2   2   2   0   0   2   2   0   0   2   0   0   0   2   2   2   2   2   2   2   0   0   2   0   2   2   2   2   0   2   2   2   0   0   2   0   2   2   2   2
 MK-1-9                 2   2   2   2   2   0   2   0   0   2   0   0   2   0   0   2   2   0   2   2   0   0   0   0   0   2   0   0   2   0   0   2   0   0   2   2   2   0   0   0   0   0   2   0   2   0   2   2   2   0   0   0   0   2   0   2   2   0   0   2   2   2   2   0   0   2   2   2   2   2   2   2   2   2   0   0   2   2   0   2   2   2   2   2   2   0   2   2   2   2   0   0   2   0   2   0   0   2   0   0   0   2   2   2   0   0   0   0   2   0   2   0   2   0   2   2   2   2   2   2   2   2   2   0   2   2   0   0   0   2   0   2   2   2   2   2   0   0   0   2   2   0   2   2   2   0   2   2   2   2   2   2   2   2   0   0   0   0   2   2   2   2   2   0   0   2   2   0   0   2   0   0   0   0   2   2   2   2   2   2   2   0   2   0   2   2   2   2   0   2   2   2   0   0   2   0   2   2   2   2
 MK-1-10                2   2   2   2   2   0   2   0   0   0   2   0   2   0   0   2   2   0   2   0   0   0   0   0   0   2   0   0   2   0   2   0   0   2   2   2   2   0   0   0   0   0   2   0   2   0   2   2   2   0   0   0   0   2   0   2   2   0   0   2   2   2   2   0   2   2   2   2   2   2   0   2   2   0   0   0   2   2   0   2   2   2   2   2   2   0   2   2   2   2   0   0   0   0   2   0   0   2   0   0   0   2   2   2   0   2   0   0   2   0   2   0   2   0   2   2   2   2   2   2   2   2   2   0   0   2   0   0   0   0   0   2   2   0   2   2   0   0   0   2   2   0   2   2   0   0   2   0   2   2   2   2   2   2   0   0   0   0   2   0   2   2   2   0   0   2   2   0   0   2   0   0   0   0   2   2   0   2   2   2   2   0   2   0   0   2   2   2   0   2   2   2   0   0   2   0   2   2   2   2
 MK-1-11                2   0   2   2   2   0   2   0   0   0   2   0   2   0   0   2   2   0   2   2   0   0   0   0   0   2   0   0   2   0   2   0   2   2   2   2   2   0   0   0   0   0   2   0   2   0   0   2   2   0   0   2   0   2   0   2   2   0   0   2   0   2   2   0   2   2   2   2   2   2   0   2   2   0   0   0   2   2   0   2   2   0   2   2   2   0   2   2   2   2   0   0   0   0   2   0   0   0   0   0   0   2   2   0   0   2   0   0   2   0   2   0   2   0   2   2   2   0   2   2   2   2   2   2   0   2   0   0   0   0   0   2   2   0   2   2   2   0   0   2   2   0   2   2   0   0   0   0   2   2   2   2   2   2   0   0   0   0   2   0   2   0   2   0   0   2   2   0   0   2   0   0   0   0   2   2   2   2   2   2   2   0   0   0   0   2   2   2   0   2   2   2   0   0   2   0   2   2   2   2
 MK-1-12                2   0   2   2   2   0   2   0   0   0   2   0   2   0   0   2   2   0   0   2   0   0   0   0   0   2   0   2   2   2   2   2   0   2   2   2   2   0   2   0   0   0   2   0   2   0   0   2   2   0   2   2   0   2   0   2   2   0   0   2   0   2   0   0   2   2   2   2   2   2   0   2   2   2   2   0   2   2   0   2   2   0   2   2   0   0   2   2   2   2   0   0   0   0   0   0   0   0   0   0   0   2   2   0   0   2   0   0   2   0   2   0   2   0   2   2   0   0   2   2   2   2   2   0   0   2   0   0   0   0   0   2   2   0   2   2   0   0   0   2   2   0   0   2   0   0   0   0   2   2   2   2   0   2   0   0   2   0   2   0   2   0   2   0   0   2   2   0   0   2   0   0   2   0   2   2   2   2   2   2   2   0   0   0   0   2   0   2   0   2   2   0   2   0   2   0   2   2   2   2
 MK-1-13                2   0   2   2   2   0   2   0   0   0   2   2   2   0   0   0   0   0   0   2   0   0   0   2   0   2   0   2   2   2   2   2   0   2   2   2   2   0   2   0   0   0   2   0   2   0   0   2   2   0   2   2   0   2   0   2   2   0   0   2   2   2   0   0   2   2   2   2   2   2   0   2   2   2   2   0   2   2   0   0   2   0   2   2   0   0   2   2   2   2   0   0   0   0   0   0   0   0   0   0   0   2   2   0   2   2   0   0   2   0   2   0   2   0   2   2   0   0   2   2   2   2   2   0   0   2   2   2   2   0   0   2   2   0   2   2   0   0   0   2   2   0   0   2   0   0   0   0   2   2   2   2   0   2   0   0   2   0   2   0   2   2   0   0   0   0   2   0   0   2   0   0   2   0   2   2   0   2   2   2   2   0   0   0   0   2   0   2   0   2   2   0   0   0   2   0   2   2   2   2
 MK-1-14                2   0   2   2   2   2   0   0   0   0   2   0   2   0   0   2   0   0   0   2   0   0   0   2   0   2   0   2   2   2   2   2   0   2   2   2   2   0   2   0   0   0   2   0   0   0   2   2   2   0   0   2   0   0   0   2   2   0   0   2   2   0   0   0   0   2   2   2   2   2   0   2   2   0   2   0   2   2   0   0   2   0   2   0   0   0   2   2   2   2   2   0   0   0   0   0   0   2   0   0   0   2   2   0   2   2   0   0   2   0   2   0   2   0   0   2   0   0   2   2   2   2   2   0   2   2   2   2   2   0   0   2   2   0   2   2   0   0   0   2   2   0   0   2   0   0   0   2   2   2   2   2   0   2   0   0   2   0   2   0   2   2   0   0   0   2   0   0   2   0   2   0   2   0   2   2   0   2   2   2   2   0   0   0   0   2   2   2   0   0   2   0   0   0   2   0   2   2   2   2
 MK-1-15                2   0   2   2   2   2   0   0   0   0   2   0   2   0   0   2   0   0   2   0   0   0   0   2   0   2   0   2   2   2   2   2   0   2   2   2   2   2   2   2   0   0   2   0   0   0   2   2   2   0   0   2   0   0   0   2   2   0   0   2   2   0   0   0   2   0   2   2   0   2   0   2   2   2   2   0   2   2   0   0   2   0   2   0   0   0   2   2   2   2   2   0   0   2   0   0   0   2   0   0   0   2   2   0   2   0   0   0   2   0   2   0   2   0   0   2   0   0   2   2   2   2   2   0   2   2   2   2   2   0   0   2   2   0   2   2   0   0   0   0   2   0   0   2   0   0   0   2   2   2   0   2   0   2   0   0   2   0   2   0   2   2   0   0   0   2   0   0   2   2   2   0   2   0   2   0   0   2   2   2   2   0   0   0   0   2   2   2   0   0   2   0   0   0   2   0   2   2   2   2
 MK-1-16                2   0   2   2   2   2   0   0   0   0   2   0   2   0   0   2   0   0   2   0   0   0   0   0   0   0   0   2   2   0   2   0   0   2   2   2   2   2   2   2   0   0   2   0   2   2   2   2   2   0   0   2   2   0   0   2   2   2   0   2   2   0   0   0   2   0   0   2   0   2   0   2   0   0   0   0   0   2   2   0   2   2   2   0   0   0   2   2   2   2   2   2   0   2   0   0   0   2   0   0   0   2   2   0   2   2   0   0   0   0   2   0   2   0   0   2   0   0   2   2   0   2   2   0   2   2   2   2   2   0   2   2   0   0   2   2   0   0   0   0   2   0   0   0   0   0   0   0   2   2   0   2   0   0   0   0   2   0   0   0   2   2   0   0   0   2   0   0   2   0   2   0   2   0   2   0   0   2   2   2   2   0   2   2   0   2   2   2   0   0   2   0   0   0   2   0   2   2   2   2
 MK-2-1                 0   2   0   2   2   0   2   2   2   2   0   2   0   2   0   0   2   0   0   2   0   2   0   2   2   2   2   2   0   0   2   0   0   2   0   0   2   2   2   0   2   2   2   2   2   2   2   2   2   0   0   2   0   0   0   0   2   0   2   2   0   2   2   0   2   0   0   0   2   0   0   0   0   2   2   0   0   0   2   2   2   0   0   0   2   2   2   0   2   0   0   2   0   2   2   2   2   0   2   2   2   0   2   0   0   0   2   0   2   0   0   0   0   0   0   2   2   2   0   0   2   0   2   2   2   0   2   2   2   2   2   2   2   0   2   2   2   2   2   0   2   2   2   0   2   0   2   0   0   2   0   2   0   0   0   2   0   0   2   0   2   0   0   0   0   0   0   2   0   0   2   0   0   0   2   0   2   0   0   2   2   2   0   0   0   0   2   0   0   0   0   2   0   2   0   2   0   0   0   0
 MK-2-2                 2   2   0   2   2   2   2   2   2   2   0   2   0   2   0   2   2   0   2   2   0   2   0   2   2   2   2   2   2   0   0   0   2   2   0   0   2   2   2   0   0   0   2   2   2   2   2   2   2   0   2   2   0   2   2   0   2   0   2   2   0   2   2   0   2   0   0   0   2   0   0   0   0   2   0   0   0   0   2   2   2   0   0   0   2   2   2   0   2   0   0   2   0   2   2   2   2   0   2   2   2   0   2   0   0   0   2   0   2   0   0   0   0   0   0   2   2   2   0   0   2   0   2   2   2   0   2   2   2   2   2   2   2   0   2   2   2   0   2   0   2   2   2   0   2   0   2   0   0   2   2   2   2   0   0   2   0   0   2   0   2   0   0   0   0   0   0   2   0   0   2   0   0   0   2   0   2   0   2   2   2   2   0   0   0   0   2   0   0   0   0   2   0   0   0   2   2   0   0   0
 MK-2-3                 2   2   0   2   2   2   2   2   2   2   0   0   0   2   2   2   2   0   2   2   0   2   0   2   2   2   2   2   2   0   0   2   2   2   0   2   2   2   2   0   0   0   2   2   2   2   2   0   2   0   2   2   0   2   2   0   2   0   2   2   0   0   2   0   2   0   0   0   2   0   0   0   0   2   0   0   0   0   0   2   2   0   0   0   2   2   2   0   2   0   0   2   0   2   2   0   2   0   2   2   2   0   2   0   0   0   2   0   2   0   0   0   0   0   0   2   2   2   0   0   2   0   2   2   2   2   2   2   2   2   2   2   2   0   0   2   2   0   2   0   0   2   2   0   2   0   2   0   0   2   2   2   2   0   0   2   0   0   0   0   2   0   0   0   2   0   0   2   0   0   2   0   0   0   2   0   2   0   2   2   2   2   0   0   0   0   2   0   0   0   2   2   0   0   0   2   2   2   0   0
 MK-2-4                 2   2   0   2   2   2   2   2   2   2   0   0   0   2   2   2   2   0   2   2   0   2   2   2   2   2   2   2   2   0   0   0   2   2   0   2   2   2   2   0   0   0   2   2   2   2   2   0   2   0   2   2   0   2   2   0   2   0   2   2   0   0   2   0   2   2   0   0   2   0   2   0   0   2   0   0   0   0   0   2   2   0   0   0   2   2   2   0   2   0   0   2   0   2   2   0   2   0   2   2   2   0   2   0   0   0   2   0   2   2   2   0   0   0   0   2   2   2   0   0   0   0   0   2   2   2   2   2   2   2   0   2   0   0   0   2   0   0   2   0   0   2   0   0   2   0   2   0   0   2   2   2   2   0   0   2   0   2   0   0   2   0   0   0   2   0   0   2   0   0   2   0   0   0   2   0   2   0   2   2   2   2   0   0   0   0   2   0   0   0   2   2   0   0   0   0   0   2   0   0
 MK-2-5                 2   0   0   2   2   2   2   2   2   2   0   0   0   2   2   2   2   0   2   2   0   2   2   2   2   0   2   2   2   0   0   0   2   2   0   2   2   2   2   0   0   2   0   2   2   2   2   0   2   0   2   2   0   2   2   0   0   0   2   2   0   0   2   0   2   2   0   0   2   0   2   0   0   2   0   0   0   0   0   2   2   0   0   0   2   2   2   0   2   0   0   2   0   2   2   0   2   0   2   2   2   0   2   0   0   0   2   0   2   2   2   0   0   0   2   2   2   2   0   0   0   0   0   2   2   2   2   2   2   2   0   2   0   0   0   2   0   0   2   0   0   0   0   0   2   0   0   0   0   2   2   2   2   0   0   2   0   2   0   0   2   0   0   0   2   2   0   2   0   0   2   0   2   0   2   0   2   0   2   2   2   2   0   0   0   0   2   0   0   0   2   2   0   2   0   0   0   2   0   0
 MK-2-6                 2   0   0   2   0   0   0   0   2   2   2   0   0   2   2   2   2   0   2   2   2   2   2   2   2   0   2   2   2   0   0   0   2   2   2   2   2   2   2   0   0   2   0   2   2   2   2   0   2   0   2   2   0   2   2   0   0   0   2   2   0   0   2   0   2   2   0   0   2   0   0   0   0   2   0   0   0   0   0   2   2   0   0   0   2   2   2   0   2   0   0   2   0   2   2   0   2   0   2   2   2   2   2   0   0   0   2   0   2   2   2   0   0   0   2   2   2   2   0   0   0   2   0   2   2   2   2   2   0   2   0   2   0   0   0   2   0   0   2   0   0   0   0   0   2   0   0   0   2   2   2   2   2   0   0   2   0   2   0   0   2   0   0   0   2   2   0   2   2   0   2   0   2   0   2   0   2   0   2   2   2   2   0   0   0   0   2   0   0   0   2   2   0   2   2   0   0   2   2   0
 MK-2-7                 2   2   0   2   0   0   0   0   2   2   2   0   0   2   2   2   2   0   2   0   2   2   2   2   2   0   2   2   2   0   0   0   2   2   2   2   2   2   2   0   0   2   2   2   2   2   0   0   2   0   2   2   0   2   2   0   0   0   2   2   0   0   2   0   2   2   0   0   2   0   0   0   0   2   0   0   0   0   0   0   2   0   0   0   2   2   2   0   2   2   0   2   0   2   2   0   2   0   0   2   2   2   2   0   0   0   2   0   2   2   2   0   0   0   2   2   2   2   2   0   0   2   0   2   2   2   2   2   0   2   0   2   0   0   2   2   0   0   2   0   0   0   0   0   2   0   0   0   2   0   2   2   2   0   2   2   2   2   0   0   0   0   0   0   2   2   0   2   2   0   2   0   2   0   2   0   2   0   2   0   2   2   0   0   0   0   2   0   0   0   2   2   0   2   2   2   0   2   0   0
 MK-2-8                 2   2   2   2   0   0   2   0   2   2   2   0   0   2   2   2   2   0   2   0   2   2   2   2   2   0   2   2   2   0   0   0   2   2   2   0   2   2   2   0   2   2   2   2   2   2   0   0   2   0   2   2   0   2   2   0   0   0   2   2   0   2   2   0   2   2   0   0   2   0   0   0   0   2   0   0   0   0   0   0   2   0   0   0   2   2   2   0   2   2   0   2   0   2   2   0   2   0   2   2   2   0   2   0   0   2   2   0   2   2   2   0   0   0   2   2   2   0   2   0   0   2   0   2   2   2   2   0   0   2   2   2   0   0   2   2   0   0   2   0   0   2   0   0   2   0   0   2   2   0   2   2   2   0   2   0   2   0   0   0   0   0   0   0   2   2   0   2   2   0   2   0   2   0   2   0   2   0   2   0   2   0   0   0   0   0   2   0   0   0   2   2   0   2   2   2   0   2   0   0
 MK-2-9                 2   2   2   2   2   2   2   0   2   2   2   0   0   2   2   2   2   0   2   2   2   2   2   2   2   2   2   2   2   2   0   0   2   2   2   0   2   2   2   0   0   2   2   2   2   2   0   0   2   0   2   2   0   2   2   0   0   0   2   2   0   2   2   0   2   2   0   0   2   0   0   0   0   2   0   0   0   0   0   0   2   0   0   0   2   0   2   0   2   2   0   2   0   2   2   0   2   0   2   2   2   0   2   0   0   2   2   0   2   0   2   0   0   0   2   2   2   0   2   0   0   2   0   0   2   2   2   2   0   2   2   2   0   0   2   2   0   0   2   0   0   0   0   0   2   0   0   0   2   0   2   2   2   0   2   0   2   0   0   0   0   0   0   0   2   2   0   2   2   0   2   0   2   0   2   0   2   0   0   0   2   0   0   0   0   0   2   0   0   0   2   2   0   0   2   2   0   2   0   0
 MK-2-10                2   2   2   2   2   0   2   0   2   2   2   0   0   2   2   0   2   0   2   2   2   2   2   2   2   2   2   2   2   2   0   0   2   2   2   0   2   2   2   0   0   2   2   2   2   2   0   0   2   0   2   2   0   2   2   0   0   0   2   0   0   2   2   0   2   0   0   0   2   0   0   0   0   0   0   0   0   0   0   2   2   0   0   0   2   0   2   0   2   2   0   2   0   2   2   0   2   0   2   2   2   0   2   0   0   2   2   0   2   0   2   0   0   0   2   2   2   2   2   0   0   2   0   0   2   2   2   2   0   2   2   2   0   0   2   2   2   0   2   0   0   0   0   0   2   0   0   0   0   0   2   2   2   0   2   0   2   0   0   0   0   0   2   2   2   2   0   2   2   0   2   0   2   0   2   0   2   0   0   0   2   0   0   0   0   0   2   0   0   0   2   0   0   0   2   2   0   2   2   0
 MK-2-11                2   2   2   2   0   0   2   0   2   2   2   0   0   2   0   2   2   0   2   2   2   2   2   2   2   2   2   2   2   0   2   0   0   2   2   0   2   2   2   2   0   2   2   2   2   2   0   0   2   0   2   2   0   2   2   0   0   0   2   0   0   2   2   2   2   0   0   0   2   0   0   0   0   0   0   0   0   0   0   2   2   0   0   0   0   0   2   0   2   2   0   2   0   2   2   0   2   0   2   2   2   0   2   0   0   2   2   2   2   0   2   0   0   0   2   2   2   2   2   0   0   2   0   0   2   2   2   2   0   2   2   0   0   0   2   2   2   0   2   0   0   0   0   0   2   0   0   0   0   0   2   0   2   0   2   0   2   0   0   0   0   0   2   2   2   2   0   2   2   0   2   0   2   2   2   0   2   0   0   0   2   2   0   0   0   0   2   0   0   0   2   2   2   0   0   2   0   2   2   0
 MK-2-12                2   2   2   2   0   2   2   0   2   2   2   0   0   2   2   2   0   0   2   2   2   2   2   2   2   2   2   2   0   0   2   0   0   2   2   0   2   2   2   2   2   2   2   2   2   2   0   0   2   0   0   2   0   2   2   0   0   0   2   0   0   2   2   2   2   0   0   0   2   0   0   0   0   0   0   0   0   0   0   2   2   0   0   0   0   0   2   0   2   2   0   0   0   2   2   0   2   0   2   0   2   0   2   0   0   2   2   2   2   0   2   0   0   0   2   0   2   2   2   0   0   2   0   0   2   2   2   2   0   2   2   0   0   2   2   2   2   0   2   0   0   0   0   0   2   0   0   0   0   0   2   2   0   0   2   0   2   0   0   0   0   0   2   2   2   2   0   2   2   0   2   0   2   0   2   0   2   0   0   0   2   2   0   0   0   0   2   0   0   0   2   2   2   0   0   2   0   2   2   0
 MK-2-13                2   2   2   2   0   0   2   0   2   2   2   0   0   2   2   2   0   2   2   2   2   2   2   2   2   2   2   2   0   0   2   0   0   0   2   0   2   2   2   2   2   2   2   2   2   2   0   0   2   2   0   2   0   2   2   2   0   2   2   0   0   2   2   2   2   0   0   0   2   0   0   0   0   0   0   0   0   0   0   2   2   0   0   0   0   0   2   2   2   2   0   0   0   2   2   0   2   0   2   0   2   0   2   0   0   2   2   2   2   0   2   0   0   0   2   0   2   2   2   0   0   2   0   0   2   0   2   0   0   2   2   0   2   2   2   2   2   0   2   0   0   0   2   0   2   0   0   0   0   2   2   0   0   0   2   0   2   0   0   0   0   0   2   2   2   0   0   2   2   0   2   0   2   0   2   2   2   0   0   0   2   2   0   0   0   0   2   0   0   0   2   2   2   0   0   2   0   2   2   0
 MK-2-14                2   2   2   2   0   2   2   0   2   2   2   0   0   2   0   2   0   0   2   2   2   2   2   2   2   2   2   2   0   0   2   0   0   0   2   0   2   2   2   2   2   2   2   2   2   2   0   0   2   2   0   2   0   2   2   2   0   2   2   0   2   2   2   2   2   0   0   0   2   0   0   0   0   2   0   0   0   2   0   2   2   0   0   0   0   0   2   2   2   0   0   0   0   2   2   0   0   2   2   0   2   0   0   0   0   0   2   0   2   0   2   0   0   0   2   0   2   2   2   0   0   2   0   0   2   0   2   0   2   2   2   0   2   0   2   0   2   0   2   0   0   0   2   0   2   0   2   0   0   2   2   0   0   0   2   0   2   0   0   2   0   0   2   2   2   2   0   2   2   0   2   0   2   0   2   2   2   0   0   2   2   2   0   0   0   0   2   0   0   0   2   0   2   0   0   2   0   2   2   0
 MK-2-15                0   2   2   2   2   2   0   0   2   2   2   0   0   2   0   2   0   0   2   2   2   2   0   2   2   2   2   2   0   0   2   0   0   0   0   0   2   2   2   2   2   0   0   2   2   0   0   0   2   2   0   2   0   2   2   2   0   2   2   0   2   0   2   2   2   0   0   0   2   0   0   0   0   0   0   0   0   2   0   2   2   0   2   0   0   0   2   2   2   0   0   0   0   2   0   0   0   2   2   0   2   0   0   0   0   0   0   0   2   0   2   0   0   0   2   0   2   2   2   0   0   2   0   0   2   0   2   0   2   2   0   0   0   2   2   0   2   0   2   2   0   0   2   0   2   0   2   0   0   2   2   0   0   0   0   0   2   0   0   2   2   0   2   0   2   0   0   2   2   0   2   0   0   2   2   2   2   0   2   2   2   2   0   0   0   0   2   0   0   0   2   0   2   0   0   2   0   2   2   0
 MK-2-16                0   2   2   0   2   2   0   0   2   2   2   0   2   2   0   2   0   0   2   2   2   2   0   2   2   2   2   2   0   0   0   0   2   0   0   0   0   2   2   2   2   0   0   2   2   0   0   0   2   2   2   2   0   2   2   2   2   0   2   0   2   0   2   2   2   0   0   0   2   0   0   0   0   0   0   0   0   2   0   2   2   0   2   2   0   2   2   0   2   2   2   0   0   2   0   0   0   2   2   0   2   0   0   0   0   0   0   0   2   0   2   0   0   0   2   0   2   2   2   0   0   2   0   0   2   2   2   0   2   2   2   0   0   2   2   0   2   2   2   2   0   2   2   0   2   0   0   0   0   2   2   0   0   0   0   0   2   0   0   2   0   0   2   0   2   0   0   2   2   0   2   0   0   2   2   2   2   0   2   2   2   2   0   0   0   0   2   0   0   0   2   0   2   0   2   2   0   2   2   0
 MK-3-1                 0   2   2   2   0   0   2   0   0   2   0   0   2   2   2   2   0   0   2   2   2   2   2   2   2   2   0   0   2   2   2   0   2   2   2   2   0   2   0   0   0   0   2   2   0   0   2   2   0   0   0   0   2   2   0   0   0   2   2   2   2   0   2   2   2   2   0   2   2   0   2   0   2   2   2   2   0   2   2   2   0   0   2   0   0   0   0   0   0   2   0   2   2   2   0   2   2   0   2   2   0   0   0   0   0   2   2   0   0   0   0   2   2   2   0   0   0   0   2   2   2   2   2   0   2   0   0   2   2   0   2   0   0   0   0   0   0   2   0   2   2   0   2   2   2   0   0   0   2   0   2   0   2   2   2   0   2   2   0   2   2   0   2   0   0   0   2   0   0   0   2   0   0   2   2   2   0   0   2   0   0   0   0   0   2   2   0   2   0   2   0   2   0   0   0   2   0   2   2   0
 MK-3-2                 0   2   2   2   0   0   2   0   0   2   0   0   2   2   2   2   0   0   2   2   2   2   2   0   2   2   0   0   2   2   2   0   2   2   2   2   2   0   0   0   0   0   2   2   0   0   2   2   0   0   0   0   2   2   0   0   0   0   0   2   2   0   2   2   2   0   0   2   2   0   2   0   2   2   2   2   0   2   2   2   0   0   2   0   0   2   0   0   0   2   0   2   2   2   0   2   2   0   2   2   0   2   0   2   0   2   2   0   0   2   0   2   2   2   0   0   0   0   2   2   2   2   2   0   2   0   0   2   2   0   2   0   0   0   0   0   0   2   0   0   2   0   2   2   2   0   0   0   2   0   2   0   2   2   2   0   2   2   0   2   2   0   2   0   0   2   2   0   0   0   2   0   0   2   2   2   0   0   2   0   0   0   2   0   2   2   0   2   0   2   0   2   2   0   2   2   0   2   2   0
 MK-3-3                 0   2   2   2   0   0   0   0   0   2   0   0   2   2   2   2   0   0   2   2   2   2   2   0   2   0   0   0   2   2   2   0   0   2   2   2   2   0   0   0   0   0   2   2   0   0   2   2   0   0   0   0   2   2   0   0   0   0   0   2   0   0   2   2   2   0   0   2   2   0   2   0   2   2   2   0   0   2   2   2   0   0   2   0   0   2   0   0   0   2   0   2   2   2   0   2   2   0   2   2   0   2   0   2   0   2   2   0   0   2   0   2   2   2   0   0   0   0   2   0   0   2   2   0   2   0   0   2   2   0   2   0   0   0   0   0   0   2   0   2   2   0   2   2   2   2   0   0   2   0   2   0   2   2   2   0   2   2   0   2   0   0   2   0   0   2   2   0   0   0   2   0   0   0   2   2   0   0   2   0   0   0   2   0   2   0   0   2   0   2   0   2   2   0   2   2   0   2   2   0
 MK-3-4                 0   2   2   2   0   0   0   0   0   2   0   0   2   2   2   2   0   0   2   2   0   2   2   0   2   0   0   0   2   2   2   0   0   2   2   2   2   0   0   0   2   0   2   2   0   0   2   2   0   0   0   0   2   2   0   0   0   0   0   2   0   0   2   2   2   0   0   2   2   0   2   0   2   2   2   0   0   2   2   2   0   0   2   0   0   2   0   0   0   2   0   2   2   0   0   2   2   0   2   2   0   2   0   2   0   2   2   0   0   2   0   2   2   2   0   0   0   2   2   0   0   2   2   0   2   0   0   2   0   0   2   0   0   0   0   0   0   2   0   2   2   0   2   2   2   2   0   0   2   0   2   0   2   2   2   0   2   2   0   2   0   0   2   2   0   2   2   0   0   0   2   0   2   2   2   2   0   0   2   0   0   2   2   0   2   0   2   2   0   2   0   2   2   0   2   2   0   2   2   0
 MK-3-5                 0   2   2   2   0   2   0   0   0   2   0   0   2   2   2   0   0   0   0   2   0   2   2   0   2   0   0   0   2   2   2   0   0   2   2   2   2   0   0   0   2   2   2   2   0   0   2   2   0   0   0   0   2   2   0   0   0   0   0   0   0   2   0   0   2   0   2   2   2   0   2   0   2   2   2   0   0   2   2   2   0   0   2   0   0   2   0   0   0   2   0   2   2   0   0   2   2   0   2   0   0   2   2   2   0   2   2   0   0   2   0   2   2   2   0   0   0   2   2   0   0   2   2   0   2   0   0   2   0   0   0   0   0   0   0   0   0   2   0   2   2   0   0   2   2   2   0   0   2   0   2   0   2   2   0   0   2   2   0   2   2   0   2   0   0   2   2   0   0   2   2   0   2   2   2   2   0   0   2   2   2   2   2   0   2   0   2   2   0   2   0   2   2   0   2   2   2   2   2   0
 MK-3-6                 0   2   2   2   0   2   2   0   0   2   0   0   2   2   2   0   0   0   0   2   0   2   2   0   2   2   0   0   2   0   2   0   0   2   2   2   2   0   0   0   2   0   2   2   0   0   2   2   0   0   0   0   2   2   0   0   0   2   0   0   0   2   0   0   2   0   2   2   2   0   2   0   2   2   2   0   0   2   2   2   0   0   2   0   0   2   0   0   0   2   0   0   2   0   0   2   2   0   2   0   0   2   2   2   0   2   2   0   0   2   0   2   2   2   0   2   0   2   2   0   0   2   2   0   2   2   0   2   0   0   0   2   0   0   0   0   0   0   0   2   2   0   0   0   2   2   0   0   2   0   2   0   2   2   0   2   2   2   2   0   2   0   2   0   0   2   2   0   0   2   2   0   0   2   2   2   0   0   2   2   2   2   2   0   2   0   2   0   0   2   0   2   2   0   2   2   2   2   2   0
 MK-3-7                 0   2   2   2   0   2   2   0   0   2   0   0   2   2   2   0   0   0   0   2   0   2   2   0   0   2   0   0   2   0   2   0   2   2   2   2   2   0   0   0   2   0   2   2   0   0   2   2   0   0   0   2   2   2   0   0   0   2   0   0   0   2   0   0   2   0   2   2   0   2   2   0   2   2   2   0   0   2   2   2   0   0   2   0   0   2   0   0   0   2   0   2   2   2   0   2   2   0   2   2   0   2   2   2   0   2   2   0   0   2   0   2   2   2   0   0   0   2   2   0   0   2   0   0   2   2   0   2   0   0   0   2   0   0   0   0   0   0   0   2   2   2   0   0   2   2   0   0   2   2   2   0   2   2   0   2   2   2   2   0   2   0   2   0   2   0   2   0   0   2   2   0   0   2   2   0   0   0   2   2   2   2   2   2   2   0   2   0   0   2   0   2   2   2   2   2   0   2   2   0
 MK-3-8                 0   2   2   2   0   2   2   0   0   2   0   0   2   2   2   0   0   0   0   2   0   2   2   0   0   2   0   0   2   0   0   0   2   2   0   2   2   2   0   0   2   0   2   2   0   0   2   0   0   0   0   2   2   2   0   0   0   2   0   0   0   2   0   0   2   0   2   2   0   2   2   0   2   2   2   0   2   2   2   2   0   0   2   0   0   2   0   2   0   2   0   2   2   2   2   0   2   2   2   0   0   2   0   2   0   2   2   0   0   2   2   2   2   2   0   0   2   2   2   0   0   2   0   0   2   2   0   2   0   0   0   2   0   0   0   0   0   2   0   2   0   2   0   0   2   2   0   0   2   2   2   0   2   2   0   2   2   2   2   0   2   0   0   0   2   0   2   0   0   2   2   0   0   2   2   0   0   0   2   2   2   2   2   2   2   0   2   0   0   2   0   2   2   2   2   2   0   2   2   0
 MK-3-9                 0   2   2   2   0   2   2   0   0   2   0   0   2   2   2   0   0   0   0   2   0   2   2   0   0   2   0   0   2   0   0   0   2   2   0   2   2   2   0   0   2   0   2   2   0   2   2   2   0   0   2   2   2   2   0   0   0   2   0   0   0   2   0   0   2   0   2   2   0   2   2   0   2   2   0   2   2   2   2   0   0   0   2   0   0   2   0   2   0   2   0   2   2   2   2   0   2   2   2   0   0   2   0   2   0   2   2   0   0   2   2   2   2   2   0   0   2   2   2   2   0   2   2   0   2   2   0   2   2   0   0   2   0   0   0   0   0   2   0   2   0   0   0   0   2   2   2   0   2   2   2   0   2   2   0   0   2   2   0   0   2   0   0   0   2   0   2   0   2   2   2   0   0   2   2   0   2   0   2   2   2   2   2   2   2   0   2   0   0   2   0   2   2   2   0   2   0   2   2   2
 MK-3-10                0   2   2   2   0   2   0   2   0   2   0   0   2   2   2   0   2   0   0   2   0   2   2   0   0   2   0   0   0   0   0   0   2   2   0   2   2   2   0   0   2   0   0   2   0   2   2   2   0   0   2   2   2   2   0   0   0   0   0   0   0   2   0   0   2   0   2   2   0   2   2   0   2   2   2   2   2   2   2   2   0   0   0   0   0   2   0   2   0   2   0   2   2   2   2   0   2   2   0   0   0   2   0   2   0   2   2   0   0   2   2   2   2   2   0   0   2   0   2   2   0   2   2   0   2   2   0   2   2   0   0   2   0   0   0   2   0   2   0   2   2   0   0   0   2   0   2   0   2   2   2   0   2   2   0   0   0   2   0   0   2   0   0   0   0   0   2   0   2   2   2   0   0   2   2   2   2   0   2   2   0   2   2   2   2   0   2   0   0   2   0   2   2   2   0   2   0   2   2   0
 MK-3-11                0   2   2   2   0   2   0   2   0   2   0   0   2   0   2   0   2   0   0   0   0   2   2   0   0   2   0   2   2   2   0   0   2   2   0   2   2   2   0   0   2   0   0   0   0   2   2   2   0   0   2   2   2   2   0   0   0   2   0   0   0   2   0   0   2   0   0   2   0   2   2   0   0   2   2   2   2   2   0   2   0   2   0   0   0   2   2   0   0   2   0   2   2   2   2   0   2   2   0   0   0   2   0   2   0   2   2   0   2   2   2   2   2   2   0   0   2   0   2   0   2   2   2   0   2   2   2   2   2   0   0   2   0   0   0   2   0   2   0   2   2   0   0   0   2   0   2   0   2   2   2   0   2   2   2   0   0   2   0   0   2   0   0   0   0   0   2   0   2   2   2   0   0   2   2   0   2   0   2   2   0   2   2   2   2   0   2   0   2   0   0   2   2   2   2   2   0   2   2   0
 MK-3-12                0   2   0   0   0   2   0   2   0   2   0   2   2   0   2   0   0   0   0   0   0   2   2   0   0   2   0   2   2   2   2   0   2   0   0   2   2   2   2   0   2   0   0   0   2   2   2   2   0   0   2   2   2   2   0   0   0   2   0   0   0   0   0   0   2   0   2   2   0   2   2   0   0   2   2   0   2   2   2   2   0   2   0   2   2   2   2   0   0   2   0   2   0   2   2   0   2   2   0   2   0   2   0   2   0   2   2   0   2   2   0   2   2   2   0   0   2   2   2   0   2   0   2   0   2   2   2   2   2   0   0   2   0   0   0   2   0   2   0   2   2   0   0   0   2   0   2   0   2   2   2   0   2   2   2   0   0   2   0   0   2   0   0   0   0   0   2   0   2   2   2   0   0   2   2   0   2   2   2   2   0   2   2   2   2   2   2   0   2   0   0   2   2   2   2   2   0   0   2   0
 MK-3-13                2   2   0   2   0   2   0   2   0   0   0   2   2   0   2   0   0   0   0   0   0   0   2   2   0   2   0   2   2   2   2   0   2   0   0   2   0   2   2   0   2   0   0   0   2   2   2   2   0   0   2   2   2   2   0   2   0   2   0   0   0   0   0   2   2   2   2   2   2   2   2   0   0   2   2   0   2   2   2   2   0   2   0   2   2   2   2   0   0   2   0   0   0   2   2   0   2   2   0   2   0   0   0   2   0   2   2   0   2   2   0   2   2   2   0   0   2   2   2   0   2   2   2   0   2   2   0   2   2   0   0   0   0   0   0   2   0   2   0   2   2   0   0   0   2   0   2   0   2   2   2   0   2   2   2   0   0   2   0   0   2   0   0   0   2   0   2   0   2   2   2   2   0   2   2   0   2   2   2   2   0   2   2   2   2   2   0   0   2   0   0   2   2   2   2   0   0   0   2   0
 MK-3-14                2   2   0   2   0   2   0   2   0   0   0   2   2   0   2   0   0   0   0   0   0   0   2   0   0   2   0   2   0   2   0   0   2   0   2   2   0   2   2   0   2   0   0   2   2   0   2   0   0   0   2   2   2   2   0   2   0   2   0   0   0   0   0   2   2   2   2   2   0   2   2   0   0   2   2   0   2   2   2   2   0   2   0   0   2   2   2   0   0   2   0   0   2   2   0   2   2   2   0   2   0   2   0   0   0   2   2   0   2   2   0   0   2   2   0   0   2   2   2   0   2   2   2   0   2   2   0   2   2   0   0   0   2   0   0   2   0   2   0   2   2   0   2   0   2   0   0   0   2   2   2   2   2   2   2   0   0   2   0   0   2   0   0   0   2   0   2   0   2   2   2   2   0   2   2   0   2   2   2   2   0   2   2   2   2   2   0   0   2   0   2   2   2   0   2   0   2   0   2   0
 MK-3-15                2   2   0   2   0   2   0   2   0   0   0   2   2   0   2   0   0   0   0   0   0   0   2   0   0   2   0   2   0   2   0   0   2   0   2   2   0   2   2   0   2   0   0   2   2   0   2   2   0   0   2   2   2   2   0   2   0   0   0   2   0   0   2   2   2   2   2   2   0   2   2   2   0   0   2   0   2   2   2   2   0   2   0   0   2   2   2   0   0   2   0   0   2   2   0   0   2   2   0   2   0   2   0   0   0   2   2   0   2   2   2   0   2   2   0   0   2   0   0   0   2   2   2   0   2   2   0   2   2   2   0   0   2   0   0   2   0   2   0   2   2   0   2   0   2   0   0   0   2   2   2   2   2   2   0   2   0   2   0   0   2   0   0   0   2   0   2   0   2   2   2   2   0   2   2   0   2   2   0   2   0   2   2   2   2   2   0   0   2   2   2   2   0   0   2   0   2   0   2   2
 MK-3-16                2   2   0   2   0   2   0   2   0   0   0   2   2   0   2   0   0   0   0   2   0   0   2   0   0   0   0   2   0   2   0   0   2   0   2   2   2   0   2   0   2   0   0   0   2   0   2   0   0   0   0   2   2   2   0   2   0   2   0   2   0   0   2   2   2   2   2   0   0   2   2   2   0   0   2   0   2   2   2   2   0   2   0   0   2   2   2   0   0   2   0   0   2   2   0   0   2   2   0   2   0   0   0   0   0   2   2   0   2   2   2   2   2   2   0   0   2   0   0   0   2   2   2   0   0   2   0   2   2   2   0   0   2   0   0   2   0   2   0   2   2   0   2   0   2   0   0   0   2   2   2   2   2   2   0   2   0   2   0   0   2   0   0   0   2   0   2   0   2   0   2   2   0   2   2   2   2   2   0   2   0   2   2   2   2   2   0   0   2   2   2   0   0   0   2   0   2   0   0   2
 MK-4-1                 0   2   2   0   2   2   2   0   0   2   0   2   2   0   0   0   2   0   0   0   2   0   2   0   2   0   0   2   0   2   0   2   2   2   2   0   2   2   2   0   2   0   2   2   0   2   0   0   2   2   2   0   2   2   2   0   2   2   2   0   2   2   0   2   0   2   0   2   0   2   0   0   0   0   2   2   2   2   2   0   0   0   0   0   0   2   0   0   0   2   2   2   2   2   2   2   2   2   0   2   2   0   2   0   2   2   0   2   2   0   2   0   0   0   2   2   0   2   2   0   0   0   2   2   0   2   0   0   0   2   2   0   0   0   2   0   0   2   0   0   2   0   0   2   2   0   2   2   0   0   0   0   2   0   2   0   2   2   0   0   2   0   2   2   0   0   0   0   0   2   2   0   0   2   0   0   0   2   2   2   0   2   0   0   0   0   2   2   0   2   2   0   2   2   2   0   2   2   2   0
 MK-4-2                 0   2   2   0   2   2   2   0   0   2   0   2   0   0   0   2   2   0   0   0   2   0   2   0   2   0   0   2   0   2   0   2   2   2   2   0   2   2   2   0   2   0   2   2   0   2   0   0   2   0   2   0   2   2   2   0   2   2   2   0   0   0   0   2   0   2   2   2   0   2   0   0   0   0   2   2   2   2   2   0   0   0   0   0   0   2   0   0   2   2   2   2   2   2   2   2   2   2   0   2   2   0   2   0   2   2   0   0   2   0   2   0   0   0   2   2   0   2   0   0   0   2   2   0   0   2   0   0   0   2   2   0   0   0   2   0   0   2   0   0   2   2   0   2   2   0   2   2   0   0   0   0   2   2   2   0   2   0   0   0   2   0   2   0   0   0   0   0   2   2   2   0   0   2   0   0   0   2   2   2   2   2   0   0   2   0   2   2   0   2   2   0   2   2   0   0   2   2   2   0
 MK-4-3                 2   0   2   0   0   2   2   0   2   2   0   2   0   0   0   2   2   0   0   0   2   0   2   0   2   0   0   2   0   2   0   2   2   2   2   0   2   2   2   0   2   0   2   2   0   2   2   0   2   0   2   0   2   2   0   0   2   2   2   0   0   0   0   2   0   2   2   2   0   2   0   0   2   0   2   2   2   2   2   0   0   2   0   0   0   2   0   0   2   2   2   2   2   0   2   2   2   2   0   2   2   0   2   2   2   2   0   0   2   0   2   0   0   0   2   0   0   2   0   0   0   2   2   0   0   2   0   0   0   2   2   0   0   0   2   0   0   2   0   0   2   2   0   2   2   0   2   2   0   0   0   0   2   2   2   0   2   0   0   0   2   0   2   0   0   0   2   0   2   2   2   0   0   2   0   0   0   2   2   0   2   2   0   0   2   0   2   2   0   2   2   0   2   2   0   0   2   2   2   0
 MK-4-4                 2   0   2   0   0   2   2   0   2   2   0   2   0   0   0   2   2   0   2   2   2   0   2   2   2   0   0   2   2   2   0   2   2   2   2   0   2   2   2   0   2   2   2   2   2   0   2   0   2   0   0   0   2   2   0   0   2   2   2   0   0   0   0   2   0   2   2   2   0   2   2   2   2   0   0   0   2   2   2   0   0   2   0   0   0   2   0   0   2   2   2   2   0   2   2   2   2   2   0   2   0   0   2   2   2   2   2   0   2   0   2   0   0   2   2   0   0   2   0   2   0   2   2   2   0   2   0   0   0   2   2   0   0   0   2   0   0   2   0   0   2   0   0   2   2   0   2   0   0   0   0   0   2   2   2   0   2   0   0   0   2   0   2   0   0   0   2   2   2   2   2   0   0   2   0   0   0   2   2   0   2   2   0   0   2   0   2   2   0   2   0   0   2   2   2   0   2   2   2   0
 MK-4-5                 2   0   2   0   0   2   2   0   2   2   0   2   2   0   0   0   2   0   2   2   2   0   2   2   2   0   0   2   2   2   0   2   2   2   2   0   2   2   0   0   2   2   2   2   2   0   2   0   2   0   0   0   2   0   0   0   2   2   0   0   0   0   0   2   0   2   2   2   0   2   2   0   2   0   0   0   2   2   2   0   0   2   0   0   0   2   0   0   2   2   2   2   0   2   2   0   2   2   0   2   0   0   2   2   2   2   2   2   0   0   2   0   0   2   2   0   0   2   0   2   0   2   2   2   0   2   0   0   0   2   2   0   0   0   2   0   2   2   0   2   2   0   0   2   2   2   2   2   0   0   0   2   0   2   2   0   2   2   0   0   2   0   2   0   0   0   0   2   2   2   2   0   0   2   0   0   0   2   2   0   2   2   0   0   2   0   2   2   0   2   0   0   2   2   2   0   2   2   2   2
 MK-4-6                 2   0   2   0   2   2   2   0   2   2   0   2   2   0   0   0   2   0   2   0   2   0   2   2   2   0   0   2   2   2   0   2   2   2   2   0   2   2   0   0   2   0   2   2   2   0   2   0   2   0   0   0   2   0   0   0   2   2   0   2   0   0   0   2   0   2   2   2   0   2   2   0   2   0   0   0   2   2   2   2   0   2   2   0   0   2   0   0   0   2   2   2   0   2   2   2   0   2   0   0   2   0   2   2   2   2   2   2   0   0   2   0   0   2   2   2   0   2   0   2   0   2   2   2   0   2   0   0   0   2   2   0   0   0   0   0   2   0   0   2   2   0   0   0   2   0   2   2   0   0   0   2   0   2   0   0   0   2   0   0   2   2   2   0   0   0   0   2   2   2   2   0   0   2   0   0   0   2   2   0   2   2   0   0   2   0   2   2   0   2   0   2   2   2   2   0   2   2   2   2
 MK-4-7                 2   0   2   0   2   2   2   0   2   2   0   2   2   0   0   2   2   2   2   0   2   0   2   2   0   0   0   2   2   2   0   2   2   2   2   0   2   0   0   0   0   0   2   2   2   0   2   0   2   0   0   0   2   0   0   0   2   2   0   2   0   0   0   2   0   2   2   2   0   2   2   0   2   0   0   0   2   2   2   2   0   2   2   0   0   2   0   0   2   2   2   2   0   2   2   2   0   2   0   0   2   0   2   2   2   0   2   2   0   2   0   0   0   2   2   2   2   2   0   2   0   2   2   2   0   2   0   0   0   2   2   0   0   0   0   0   2   0   0   2   2   0   0   0   2   2   2   2   0   0   0   2   0   2   0   0   2   2   0   0   2   2   2   0   0   0   0   2   2   2   2   2   0   2   0   0   0   2   2   0   2   2   0   0   2   0   2   2   0   2   0   2   2   2   2   0   2   2   2   2
 MK-4-8                 2   0   2   0   2   2   2   0   2   2   0   2   2   0   0   2   2   2   2   0   2   0   2   2   0   0   0   2   2   2   0   2   2   2   2   0   0   0   0   0   0   0   2   2   2   0   2   0   2   0   0   0   2   0   0   0   2   0   0   2   0   0   0   2   2   2   2   0   0   2   2   0   0   0   0   0   2   2   2   2   0   2   0   0   0   2   0   0   2   2   0   2   0   2   2   2   0   2   0   2   2   0   2   2   0   0   2   2   0   2   0   0   0   2   2   2   2   2   0   2   0   0   2   2   0   2   0   0   0   2   2   0   0   0   0   2   2   0   0   2   2   2   0   0   2   2   2   2   0   2   0   2   2   2   0   2   2   2   0   0   2   2   2   0   0   0   0   2   2   2   2   2   2   2   0   0   0   0   2   0   2   0   2   0   2   0   2   0   0   2   0   2   2   2   2   0   2   2   2   2
 MK-4-9                 2   0   2   0   2   2   0   0   2   2   0   2   2   0   0   2   2   2   2   0   2   0   0   0   2   0   0   2   2   0   0   2   2   2   2   0   0   2   0   0   0   0   2   2   2   0   2   0   2   0   0   0   2   0   0   0   2   0   0   2   0   0   0   2   2   2   2   0   0   2   2   0   0   0   0   0   2   2   2   2   0   2   0   0   0   2   0   2   2   2   0   2   0   2   0   2   0   2   0   2   2   0   2   2   0   0   2   2   0   0   0   0   2   2   2   2   2   2   0   2   2   0   2   2   0   2   0   0   0   0   2   0   0   0   0   2   2   0   0   2   2   2   0   0   2   2   0   2   0   2   0   2   2   2   0   2   2   2   0   2   2   2   2   0   0   0   2   2   0   2   2   2   2   2   0   0   0   0   2   0   2   0   2   0   2   0   2   0   0   2   0   2   0   2   2   0   2   2   0   2
 MK-4-10                2   2   2   0   2   2   2   0   2   2   0   2   2   0   0   2   2   0   2   0   2   0   0   0   2   0   0   2   2   0   0   2   2   2   2   0   0   0   0   0   2   0   2   2   2   0   2   2   2   0   0   0   2   0   0   2   2   0   0   2   0   0   0   2   2   2   2   0   0   2   2   0   0   0   0   0   0   2   2   2   0   2   0   0   0   2   0   0   2   0   0   2   0   2   0   2   0   2   0   2   0   0   2   2   0   0   2   2   0   0   0   0   2   2   2   2   2   2   0   2   2   0   0   2   0   2   0   0   0   0   2   0   0   0   0   2   2   0   2   2   0   2   0   2   2   2   0   2   0   2   0   2   2   2   0   2   2   2   0   2   2   2   2   0   0   2   2   2   0   2   2   2   2   2   0   0   0   0   2   0   2   2   2   2   2   0   2   0   0   2   2   2   0   2   2   0   2   2   0   2
 MK-4-11                2   2   2   0   2   2   2   0   2   2   0   2   0   0   0   2   2   0   2   0   2   0   0   0   2   0   2   2   2   0   2   2   2   2   2   0   0   0   0   0   0   0   2   2   2   0   2   2   2   0   0   0   2   2   2   2   2   0   0   2   0   0   0   2   0   2   2   0   0   2   2   0   0   0   0   0   2   2   0   2   0   2   0   0   0   2   0   0   2   2   0   2   0   2   0   2   0   2   0   2   0   0   2   2   0   0   2   2   0   0   0   0   2   2   0   2   2   2   0   2   2   0   0   2   0   2   0   0   0   0   2   0   0   2   0   2   2   0   2   2   0   2   0   2   2   2   0   2   0   2   0   2   2   2   2   2   0   2   0   2   0   2   2   2   0   2   2   2   2   2   2   2   2   2   0   0   0   0   2   0   2   2   2   2   2   2   2   0   0   2   2   2   0   2   2   2   2   2   0   2
 MK-4-12                2   2   2   0   2   2   0   0   2   2   0   2   0   0   0   2   2   0   2   0   2   2   0   0   2   2   2   2   2   0   2   2   2   2   2   2   0   0   0   0   0   0   2   2   2   0   2   2   2   2   0   0   2   2   2   2   2   0   0   2   0   0   0   2   0   2   2   0   0   2   2   0   2   0   2   0   2   2   0   2   0   2   0   2   2   2   2   0   2   2   0   2   0   2   0   2   0   2   0   2   0   0   2   2   0   0   2   2   0   0   2   0   2   2   0   2   2   2   0   2   2   0   2   2   0   2   0   0   0   0   2   2   2   2   2   2   2   0   0   0   0   2   0   2   0   2   2   2   0   2   0   2   2   2   2   2   0   2   0   2   0   2   2   2   0   2   2   2   2   2   2   2   2   2   0   0   0   0   2   0   2   2   2   0   2   2   2   0   0   2   2   2   0   2   2   0   2   2   0   2
 MK-4-13                2   2   2   0   2   2   0   0   2   2   0   2   0   2   0   2   2   0   2   0   2   2   0   0   2   2   2   0   2   0   2   2   2   2   2   2   2   0   0   0   0   0   2   2   2   0   2   0   2   2   0   0   2   2   2   2   2   0   0   2   0   0   0   2   0   2   2   0   0   2   0   0   2   0   2   0   2   2   0   2   0   0   2   2   2   2   2   2   2   2   0   2   0   2   0   2   0   2   2   2   0   0   2   2   0   0   2   2   0   0   2   0   2   2   0   2   2   0   0   2   2   0   0   2   0   2   0   0   0   0   2   2   2   2   0   2   2   0   0   0   0   0   0   2   0   2   2   2   0   2   0   2   2   2   2   2   0   2   0   2   0   2   0   2   0   2   2   2   0   2   2   2   2   2   0   0   0   0   2   0   2   2   2   0   2   0   2   0   0   2   2   2   0   2   0   0   2   2   0   2
 MK-4-14                2   2   2   0   2   0   0   0   0   2   0   2   2   2   0   2   2   0   2   0   2   2   0   0   2   2   2   0   0   0   2   2   2   2   2   2   2   0   0   0   0   0   2   2   2   0   2   0   2   2   0   0   2   2   2   2   2   0   0   0   0   0   0   2   0   2   2   0   0   0   0   0   2   0   2   0   2   2   0   0   0   0   2   2   2   2   2   2   2   0   0   2   0   2   0   2   0   0   2   2   0   2   2   2   2   2   2   2   2   0   2   0   2   2   0   2   2   0   0   2   2   0   2   2   0   2   2   0   0   0   2   2   2   2   0   2   2   0   0   0   0   0   0   2   0   2   0   2   0   2   0   2   2   2   2   0   0   2   0   2   2   0   0   2   0   2   2   2   0   2   2   2   2   2   0   0   0   0   2   0   2   2   2   0   2   0   2   0   0   0   2   2   0   2   2   0   2   2   0   2
 MK-4-15                2   2   2   0   2   0   0   2   0   0   0   2   2   2   2   2   2   0   2   0   2   2   0   0   2   2   2   0   0   0   2   2   2   2   2   2   2   0   0   0   0   0   0   2   2   0   2   0   2   2   0   0   2   2   2   2   2   0   0   0   0   2   0   0   2   2   2   0   0   0   0   2   2   0   2   0   2   2   0   0   0   0   0   2   2   2   2   2   2   0   0   2   0   0   0   2   0   0   2   2   0   2   2   2   0   2   0   2   2   0   2   0   2   2   0   2   2   0   0   2   0   0   0   2   0   2   2   2   0   0   2   2   2   2   0   2   2   0   0   2   0   0   0   0   0   2   0   2   0   0   0   2   2   0   2   0   0   2   0   2   2   0   0   2   0   2   2   2   0   2   2   2   2   2   0   2   2   0   2   2   2   2   0   0   2   0   2   0   0   0   2   2   0   2   2   0   0   2   2   2
 MK-4-16                2   2   2   0   2   0   0   2   0   0   0   2   2   2   2   2   2   0   2   0   0   2   0   0   2   2   0   2   0   0   2   2   2   2   2   2   2   0   2   2   0   0   0   2   2   0   2   0   2   2   0   0   2   2   2   2   2   0   0   0   0   2   0   0   2   2   2   0   0   0   0   0   2   0   2   0   2   2   0   0   0   0   0   2   2   2   2   2   2   0   0   2   2   2   0   2   0   0   0   2   0   2   2   2   0   2   2   2   0   0   2   2   2   2   0   2   2   0   0   2   0   0   0   2   0   2   2   0   0   0   2   2   2   2   0   2   2   0   0   2   0   0   0   0   0   2   0   2   0   0   0   2   0   0   2   0   0   0   0   2   2   0   0   2   2   2   0   2   2   2   2   2   2   2   0   2   2   0   2   2   2   2   0   0   2   0   2   0   0   0   2   2   0   2   2   2   0   2   0   2
 MK-5-1                 2   0   0   0   0   0   0   2   2   0   0   0   0   2   2   0   2   0   0   0   0   2   0   0   2   2   0   2   0   2   0   0   2   0   2   2   0   2   0   2   2   0   0   0   0   2   2   0   2   2   2   2   2   0   2   2   2   0   0   2   2   2   0   2   2   0   0   2   0   2   2   2   0   0   2   2   0   0   0   2   0   2   2   2   0   0   0   0   2   0   2   0   2   2   0   0   2   2   2   0   2   2   0   0   0   0   0   2   2   0   2   2   2   2   2   2   2   0   0   0   0   2   2   0   2   0   0   2   2   0   0   2   0   2   2   2   0   2   0   0   0   0   2   0   0   0   2   2   0   2   0   2   0   2   0   0   0   0   2   0   0   0   0   0   0   0   2   2   0   0   0   2   0   2   2   0   2   0   0   0   0   2   2   0   0   2   2   0   0   2   0   0   0   2   0   2   2   2   2   0
 MK-5-2                 2   0   0   0   0   0   0   2   2   0   0   0   0   2   2   0   2   0   0   0   0   2   0   0   2   2   0   2   0   2   0   0   2   0   2   2   0   2   0   2   0   0   0   0   0   2   2   0   0   2   2   2   2   0   2   2   2   0   0   2   2   2   0   2   2   0   0   2   0   0   2   2   0   0   2   2   0   0   0   2   0   2   2   2   0   2   0   0   2   0   2   0   2   2   0   2   0   2   2   0   2   2   0   0   0   0   0   2   2   0   2   2   2   2   2   2   2   0   0   0   0   2   2   0   2   2   0   2   2   0   0   2   0   2   2   2   0   2   0   0   2   0   2   0   0   0   2   2   0   2   0   2   0   2   0   0   0   0   2   0   0   0   0   0   0   0   2   2   0   0   0   2   0   2   2   0   2   0   0   0   2   0   2   0   0   2   2   0   0   0   0   0   0   2   0   2   2   2   2   0
 MK-5-3                 0   0   0   0   0   0   0   2   0   0   0   0   2   2   2   0   2   0   0   0   0   2   2   0   2   2   0   2   0   2   0   0   2   0   2   2   0   2   0   2   0   0   0   0   0   2   2   0   0   2   2   2   2   0   2   2   2   0   0   0   2   2   0   2   2   0   0   2   0   0   2   0   0   0   2   2   0   0   0   2   0   2   2   2   0   2   2   0   0   0   2   0   2   2   0   2   0   2   2   0   2   2   0   0   0   2   0   2   0   0   2   2   2   2   2   0   2   0   2   2   0   2   0   0   2   2   0   2   2   0   0   0   0   2   2   2   0   0   0   0   0   0   2   0   0   0   2   2   0   2   0   2   0   2   0   0   0   0   2   0   0   0   0   0   0   2   2   2   0   0   0   2   0   0   2   0   2   0   2   0   2   0   2   0   0   2   0   0   0   0   0   0   0   2   0   2   2   2   2   0
 MK-5-4                 0   0   0   0   0   0   0   2   0   0   0   0   2   2   2   2   2   0   2   0   0   2   0   0   2   2   0   2   0   2   0   0   2   0   2   2   0   0   0   2   0   0   0   0   0   2   2   0   0   2   2   2   2   0   2   2   2   0   0   0   2   2   0   2   2   0   0   2   2   0   2   0   0   0   2   2   0   0   0   2   0   2   2   2   0   2   2   0   0   0   2   0   2   0   0   0   2   2   2   2   2   2   0   0   0   2   0   2   0   0   2   2   0   2   2   0   2   0   2   2   0   2   0   0   2   2   0   2   2   0   0   0   0   2   2   2   0   0   0   0   0   2   2   0   0   0   2   0   0   2   0   2   0   2   0   2   0   0   2   0   0   0   0   0   0   2   2   2   0   0   0   2   2   0   2   0   2   0   2   0   2   0   2   0   0   2   0   0   2   0   0   0   0   2   0   2   2   2   2   0
 MK-5-5                 0   0   0   2   0   0   0   2   0   0   0   0   2   2   2   2   2   0   2   0   0   2   0   0   2   2   0   2   0   2   0   0   2   2   2   2   0   0   0   2   2   2   0   0   0   2   2   0   0   2   0   2   2   0   2   2   2   0   2   0   2   2   2   2   2   0   0   2   2   0   2   0   0   0   2   2   0   0   0   0   0   2   2   0   2   0   0   0   0   0   2   0   2   0   2   0   2   2   2   2   2   2   0   0   0   2   0   2   0   0   2   2   0   2   2   0   2   0   2   2   0   2   0   0   2   2   0   2   2   0   0   0   0   2   2   2   0   0   0   0   0   2   2   0   0   0   2   2   0   2   2   2   0   2   0   2   0   0   2   0   0   0   2   0   0   2   2   2   0   0   0   2   2   0   2   2   2   0   2   0   2   0   2   0   2   0   0   0   2   0   0   0   0   2   0   2   0   2   2   0
 MK-5-6                 0   0   0   2   0   0   0   2   0   0   0   0   2   2   2   2   2   0   2   0   0   2   0   0   2   2   2   2   0   2   0   0   0   0   0   2   0   0   0   2   2   2   0   0   0   2   2   0   0   2   2   2   2   0   0   2   0   0   2   0   2   0   2   2   2   0   0   2   2   0   2   0   0   0   2   2   0   0   0   0   0   2   2   0   2   0   0   0   0   0   2   0   2   0   2   0   0   2   2   2   2   2   2   0   0   0   0   2   0   0   0   2   2   2   2   0   2   0   0   2   0   2   0   0   2   2   2   2   2   0   0   2   0   2   2   2   0   0   0   0   0   2   2   0   0   0   2   2   0   2   2   2   0   0   0   2   0   0   2   0   0   0   2   0   0   2   2   2   0   0   0   2   2   2   2   2   0   0   0   0   2   0   2   0   2   0   0   0   2   0   0   0   0   2   2   2   0   2   0   0
 MK-5-7                 0   2   0   2   0   0   0   2   0   0   0   0   2   2   2   2   2   0   2   2   0   2   0   0   2   0   0   2   0   2   0   0   0   2   0   2   0   0   0   2   2   2   0   0   2   2   2   0   0   2   2   0   2   0   0   2   0   0   2   0   2   0   2   2   0   0   0   2   2   0   2   0   0   0   2   2   0   0   0   2   0   2   2   0   2   0   0   0   0   0   2   0   2   0   2   2   0   2   0   2   0   2   2   0   0   2   2   0   0   0   0   2   2   2   2   2   2   0   0   2   0   0   2   0   2   2   2   2   2   0   0   2   0   0   2   0   0   0   0   0   0   2   2   2   0   2   2   2   0   2   2   2   0   0   0   2   0   0   2   0   0   0   2   0   0   2   2   2   0   0   0   2   2   2   2   2   0   0   0   0   2   0   2   0   2   0   0   0   2   0   0   0   0   2   2   0   0   2   0   2
 MK-5-8                 0   2   0   2   0   0   0   2   0   2   0   0   2   2   2   2   2   0   2   2   0   2   0   0   2   0   0   2   0   2   0   0   0   2   0   2   0   0   0   2   2   2   0   0   2   2   2   0   0   2   2   0   2   0   0   2   0   0   2   0   2   0   2   2   0   0   0   2   2   2   2   0   0   0   2   2   0   0   0   2   0   2   2   2   2   0   2   0   0   2   2   0   2   0   2   2   0   2   0   2   0   2   2   0   0   2   2   0   0   0   2   2   2   2   2   2   2   0   0   2   0   0   2   0   2   2   2   2   0   2   0   2   0   2   2   0   0   0   0   0   0   2   2   2   0   2   2   2   0   2   2   2   0   0   0   0   2   0   2   0   0   0   2   0   0   2   2   2   2   0   0   2   2   2   0   2   0   0   0   0   2   0   2   0   2   0   2   0   2   0   0   0   0   2   2   0   0   2   2   2
 MK-5-9                 0   2   0   2   0   0   0   2   0   2   0   0   2   2   2   2   2   0   2   2   0   2   0   0   2   0   2   2   0   2   0   0   0   2   0   2   0   2   0   2   2   2   0   0   2   2   2   0   0   2   2   0   2   0   2   2   0   0   2   0   2   0   2   2   0   0   0   2   2   2   0   0   0   0   0   2   0   0   0   2   0   2   2   2   2   0   2   2   0   2   2   0   2   0   2   2   0   2   0   2   0   0   2   0   0   2   2   0   0   0   2   2   2   2   2   2   2   0   0   2   0   2   2   0   2   0   2   2   0   2   0   2   0   0   2   2   0   2   2   0   0   2   2   2   0   2   2   2   0   2   2   2   0   0   0   0   2   0   0   0   0   0   2   0   2   2   2   2   2   2   0   0   2   2   0   2   0   0   0   0   2   2   2   2   2   0   2   0   2   0   2   0   2   2   0   0   0   2   2   2
 MK-5-10                0   2   0   2   0   0   0   2   0   2   0   2   2   2   2   2   2   0   2   2   0   2   0   0   0   0   2   2   2   2   0   0   0   2   0   2   0   0   0   0   2   2   2   0   2   2   2   0   0   2   2   2   2   0   2   2   0   0   2   0   2   0   2   2   0   0   0   2   2   2   0   0   0   0   0   2   0   0   0   2   0   0   2   2   2   0   2   2   0   2   2   0   2   0   2   2   0   2   0   2   0   0   2   0   0   2   2   0   0   0   2   2   2   2   2   2   2   0   0   2   0   0   0   0   2   0   2   2   0   2   0   2   2   2   2   2   2   2   2   0   2   0   2   0   0   2   0   2   0   2   2   2   0   2   0   0   2   0   0   0   0   0   2   0   2   0   2   0   2   2   0   2   2   2   0   2   0   0   0   0   2   2   2   2   2   0   2   0   2   0   2   0   2   2   0   0   0   2   2   2
 MK-5-11                0   2   0   2   0   0   0   2   0   2   0   2   2   2   2   2   2   0   2   0   0   2   0   0   0   0   2   2   2   2   0   0   0   2   2   2   0   0   0   0   2   2   0   0   2   2   2   0   0   2   2   0   2   0   2   2   0   0   2   0   2   2   2   2   0   0   0   2   2   2   0   0   0   0   0   2   0   0   2   2   0   0   2   2   2   0   2   2   0   2   2   2   2   2   2   2   0   2   0   2   0   0   2   0   0   2   2   2   0   0   2   2   2   2   0   2   2   0   0   2   0   0   0   0   2   0   2   2   0   2   0   2   2   2   0   0   2   2   2   0   2   0   2   0   0   2   0   2   2   2   2   2   0   2   0   0   2   0   2   0   0   0   2   0   2   0   2   0   2   2   0   2   2   2   0   2   0   0   0   0   2   2   2   2   2   0   2   0   2   0   2   0   2   2   0   0   0   2   2   0
 MK-5-12                0   2   0   2   0   0   0   2   0   2   0   2   2   2   0   2   2   2   2   0   0   2   0   0   0   0   0   2   2   2   0   0   0   2   2   2   0   0   0   0   2   2   0   0   2   2   2   0   0   2   2   0   2   0   2   2   0   2   2   0   2   2   2   2   0   0   0   2   2   2   0   2   0   0   0   2   0   0   2   2   0   0   2   2   2   0   2   2   0   2   2   2   0   2   2   2   0   0   0   2   0   0   2   0   0   2   0   2   0   0   2   2   2   2   0   0   2   0   0   2   2   0   0   0   2   0   2   2   0   2   0   2   2   2   0   0   0   2   2   0   2   0   2   0   0   0   0   2   2   2   0   2   0   2   2   0   2   0   2   0   0   0   2   0   0   0   2   0   2   2   0   2   2   2   2   2   0   0   2   0   2   0   2   0   2   0   2   0   2   0   2   0   2   2   0   0   0   2   2   0
 MK-5-13                0   2   0   0   0   0   0   0   0   2   0   2   2   2   0   2   2   2   0   0   0   2   0   0   0   2   0   0   2   2   2   0   0   2   2   2   0   0   0   0   2   2   0   0   0   2   2   0   0   2   0   0   2   0   2   2   0   2   2   0   2   2   2   2   0   0   0   2   2   2   0   2   0   0   0   2   0   0   2   2   0   0   2   2   2   0   2   2   0   2   2   2   0   2   2   2   0   0   0   2   0   0   2   2   0   2   0   2   0   0   2   2   2   2   0   2   2   0   0   2   2   0   0   0   2   0   2   2   0   2   0   2   2   2   0   0   0   2   2   0   2   0   2   0   0   0   0   0   0   2   0   2   0   2   2   0   0   0   2   2   0   0   2   2   0   0   2   0   2   2   0   2   2   2   2   2   0   0   2   0   2   0   2   0   2   2   2   0   2   0   2   0   2   2   0   0   0   2   2   0
 MK-5-14                0   0   0   0   0   2   0   0   0   0   2   2   2   2   0   2   2   2   0   0   0   2   0   0   0   2   0   0   2   2   2   2   0   2   2   0   0   0   0   0   2   2   0   0   0   2   2   0   0   2   0   0   2   0   2   2   2   2   2   0   2   2   2   2   0   0   0   0   2   2   0   2   0   0   0   2   0   0   2   2   0   0   2   2   2   0   0   2   0   2   2   2   0   0   2   2   0   0   0   2   0   2   2   2   0   2   0   0   0   0   2   2   2   2   0   2   2   0   0   2   2   0   0   0   2   0   2   2   0   2   0   2   2   2   0   0   0   0   2   0   2   0   2   0   0   0   0   0   0   2   0   2   0   2   2   0   0   0   2   2   0   0   0   2   0   2   2   0   2   2   0   0   0   2   2   2   0   0   2   0   2   0   0   0   2   0   0   0   2   0   2   0   2   2   0   0   0   2   2   0
 MK-5-15                0   0   2   0   0   2   0   0   0   0   0   2   2   2   0   2   2   0   2   0   0   2   0   0   0   2   0   0   2   2   2   2   0   2   2   0   0   0   0   0   2   2   0   0   0   2   2   0   2   2   0   0   2   0   0   2   2   2   2   2   2   2   2   2   0   0   0   0   2   2   0   2   0   0   0   2   0   0   2   2   0   0   2   0   2   0   0   2   0   2   2   2   0   0   2   2   0   0   0   2   0   2   2   2   0   2   0   0   2   0   2   2   2   0   0   2   2   0   0   2   2   0   0   0   0   0   2   2   0   2   2   2   2   2   0   0   2   0   0   2   2   0   2   0   0   0   0   0   0   2   0   2   0   2   2   0   0   0   2   0   0   0   0   2   0   2   2   0   2   2   0   0   0   2   2   2   0   0   2   0   2   0   0   0   2   0   0   0   2   2   2   0   2   2   0   0   0   2   2   0
 MK-5-16                0   0   2   0   0   2   0   0   0   0   0   2   2   2   0   0   2   0   2   0   0   2   0   0   0   2   0   0   2   2   2   2   2   2   2   0   0   0   0   0   2   2   0   0   0   2   2   0   2   2   0   0   2   2   0   2   2   2   2   2   2   2   2   2   0   0   0   0   2   2   0   2   2   0   0   2   0   2   0   2   0   0   2   0   0   2   0   2   2   2   2   2   0   0   2   2   2   0   0   2   0   2   0   2   0   2   0   0   2   0   2   2   2   0   0   0   2   0   0   2   2   0   0   0   2   0   2   2   0   2   2   2   2   2   0   0   2   0   0   2   2   0   2   0   0   0   0   0   0   2   0   2   0   2   2   0   0   0   0   2   0   0   0   2   0   2   2   0   2   2   0   0   0   2   2   2   0   0   0   0   2   0   0   0   2   0   0   0   2   0   2   2   2   2   0   0   0   2   2   0
 MK-6-1                 2   0   2   0   2   2   2   2   0   2   2   2   2   0   2   2   0   2   0   0   2   2   2   2   0   0   2   2   2   2   2   0   2   2   0   0   0   2   2   2   0   2   2   2   2   2   2   2   0   2   2   2   0   0   2   2   2   0   2   0   2   0   2   2   0   2   0   2   0   0   0   0   0   0   2   2   2   2   0   0   2   2   0   0   2   2   2   0   2   0   0   0   0   2   2   0   2   0   2   2   0   0   0   2   0   0   0   2   2   2   2   0   0   0   2   0   2   2   0   2   2   2   2   0   2   0   2   0   0   0   2   2   0   0   2   0   2   0   2   0   2   0   2   0   2   0   2   0   0   0   0   2   2   0   2   2   0   0   0   2   2   2   0   2   0   0   0   2   0   2   0   0   2   0   2   2   0   0   2   2   0   2   0   0   0   2   2   2   0   2   0   0   0   0   2   0   0   0   2   0
 MK-6-2                 2   0   0   0   2   2   2   2   0   2   2   2   2   0   2   0   2   2   0   0   2   2   0   2   0   0   2   2   2   2   2   0   2   0   0   0   0   2   2   0   0   2   2   2   2   2   2   2   0   2   2   2   0   0   2   2   2   0   2   0   0   2   0   2   0   2   0   2   0   0   0   0   0   2   2   2   0   2   0   0   0   2   0   0   2   2   0   0   2   0   0   0   2   2   2   0   2   0   2   2   0   0   0   2   0   0   0   2   2   2   2   0   0   0   2   0   2   2   2   2   2   2   2   0   0   0   2   0   2   0   2   2   0   0   2   0   2   0   2   0   2   2   2   0   2   0   2   0   0   0   0   2   2   0   2   0   0   0   0   2   2   2   0   2   0   0   0   2   0   2   0   0   2   0   2   2   0   0   2   2   0   2   0   0   0   2   2   2   0   0   0   0   0   0   2   2   0   0   2   0
 MK-6-3                 2   0   0   2   2   2   2   0   0   2   2   2   2   0   2   0   2   2   2   0   2   2   0   2   0   0   2   2   2   2   2   0   2   0   0   2   0   2   2   0   0   2   2   2   2   2   2   2   0   2   2   2   0   0   2   2   2   0   2   0   0   2   0   2   0   2   0   0   0   0   0   0   2   2   2   2   2   2   0   0   0   2   0   2   2   2   0   0   2   0   0   0   2   2   2   2   2   0   2   2   0   0   0   2   2   0   0   2   2   2   2   2   0   0   2   0   2   2   2   2   2   2   2   0   0   0   2   0   2   0   2   2   0   0   2   0   2   0   2   0   2   2   2   0   2   0   2   0   0   0   0   2   2   0   2   0   0   0   0   2   0   2   0   2   0   0   0   0   0   2   2   0   2   0   2   2   0   0   2   2   0   2   0   0   2   2   2   2   0   0   0   0   2   0   2   2   0   0   2   0
 MK-6-4                 2   0   0   2   2   0   2   0   2   2   2   2   2   0   2   0   2   2   2   0   2   2   0   2   0   0   2   2   2   2   2   0   2   0   0   2   0   2   2   0   0   0   2   2   2   0   2   2   0   2   2   2   0   0   2   0   2   0   2   2   0   2   0   2   0   2   0   0   0   0   0   0   2   2   2   2   2   2   0   0   0   2   2   2   2   0   0   0   2   0   0   0   2   2   2   2   2   0   2   2   0   0   0   0   2   0   0   2   2   0   2   2   0   0   2   0   2   2   2   2   2   2   2   2   0   0   2   0   2   0   2   2   0   0   2   0   2   2   0   0   2   2   2   0   2   0   2   0   0   0   0   2   0   0   2   0   0   0   0   2   2   2   0   2   0   0   0   0   0   2   0   0   2   2   2   2   0   0   2   2   0   2   0   0   2   2   2   2   0   0   0   0   2   0   2   2   0   0   0   0
 MK-6-5                 2   0   0   2   2   0   2   0   2   2   2   2   0   0   2   0   2   2   2   0   2   2   0   2   0   0   2   2   2   2   2   0   2   2   0   2   0   2   2   0   2   0   2   2   2   0   0   2   0   2   2   0   2   0   2   0   2   0   2   0   0   2   0   2   2   2   0   0   2   0   0   0   2   2   2   2   2   0   0   2   2   2   2   2   2   0   0   0   2   0   0   0   2   2   2   2   2   0   2   2   0   2   0   0   2   0   0   2   2   0   2   2   0   0   2   0   2   2   2   2   2   0   2   2   2   0   2   0   2   0   2   2   0   0   2   0   2   2   0   0   2   2   2   0   2   0   2   0   0   2   0   2   0   0   2   0   0   0   0   2   2   2   0   2   0   2   0   0   0   2   0   0   2   2   2   2   0   0   2   2   0   2   0   0   2   2   2   2   0   2   0   0   2   0   0   2   0   0   0   0
 MK-6-6                 2   0   0   2   2   0   2   2   2   2   2   2   0   0   2   0   2   2   2   0   2   2   0   2   0   0   2   2   0   2   2   0   2   2   0   2   0   2   2   2   2   0   2   2   2   0   0   2   2   2   2   0   2   0   2   0   2   0   2   0   0   2   0   2   2   0   0   0   2   0   0   0   2   2   0   2   2   0   0   2   2   2   0   2   2   2   0   0   0   0   0   0   2   2   2   2   2   2   0   2   0   2   0   0   2   0   0   2   2   0   2   2   0   0   2   0   2   2   2   2   2   0   2   0   0   0   2   0   2   0   2   2   0   0   2   0   0   0   0   0   2   2   2   0   2   2   2   0   0   2   0   2   0   0   2   0   0   0   0   2   2   2   0   2   0   0   0   2   0   2   0   0   2   2   2   2   0   0   2   2   0   2   0   0   2   2   2   2   0   2   0   2   0   0   0   2   0   0   0   0
 MK-6-7                 2   0   0   2   2   0   2   2   2   2   2   2   2   0   2   0   2   2   0   0   2   2   0   2   0   0   2   2   0   2   2   2   2   2   0   2   0   2   2   2   2   0   2   2   2   0   0   2   2   0   2   0   2   0   2   0   2   0   2   0   0   0   0   2   2   0   0   0   2   0   0   0   2   2   0   2   0   0   2   2   2   2   0   2   2   2   0   0   0   0   0   0   2   2   2   2   2   2   0   2   0   2   0   0   0   0   2   2   2   0   2   2   0   0   0   0   2   2   2   2   2   0   2   0   0   0   2   0   0   0   2   2   0   0   2   0   0   2   0   0   2   2   2   0   2   2   2   0   0   2   0   2   0   0   2   0   0   0   0   2   2   2   0   2   2   0   0   2   0   2   0   2   2   2   2   2   0   0   2   2   0   2   0   0   2   0   2   0   0   0   0   2   0   2   0   2   0   0   0   0
 MK-6-8                 2   0   0   2   0   0   2   2   2   2   2   2   2   0   2   0   2   2   0   0   2   2   0   2   0   0   2   2   0   2   2   2   2   2   0   2   0   2   2   2   2   2   2   2   2   0   0   2   2   0   2   0   2   0   2   0   2   2   2   0   0   0   0   2   2   0   0   0   2   0   0   2   2   2   0   0   0   0   2   2   2   0   0   0   2   2   0   0   0   0   0   0   2   2   2   2   2   2   0   2   0   2   0   2   0   0   2   2   2   0   2   2   2   0   0   0   2   2   2   2   0   2   2   0   0   0   2   0   0   0   2   2   0   0   2   0   0   2   0   0   2   2   0   0   2   2   2   0   0   2   0   2   0   0   2   0   0   0   0   2   2   2   0   2   2   0   0   0   0   2   0   2   2   2   2   2   0   0   2   2   0   2   0   0   2   0   2   0   0   0   0   2   2   2   0   2   0   0   0   0
 MK-6-9                 2   0   0   2   0   0   2   2   2   2   2   2   2   0   2   0   2   2   0   0   2   2   0   2   0   0   2   2   0   2   2   2   2   2   0   0   2   2   2   2   2   2   2   2   2   0   0   0   2   0   2   0   2   0   2   0   2   2   2   0   0   0   0   2   0   0   0   0   2   0   2   2   2   2   0   0   0   0   2   2   0   0   0   0   2   2   0   0   0   0   2   0   0   2   2   2   2   2   0   2   0   2   0   2   0   0   2   2   2   0   2   2   2   0   0   0   2   2   2   2   0   2   2   0   0   2   2   0   0   2   2   0   0   0   2   0   0   2   0   0   2   2   0   0   2   2   2   0   0   2   2   0   0   0   2   0   0   0   2   0   2   2   0   2   2   0   0   0   0   2   0   2   2   2   0   2   0   0   2   2   2   2   0   0   2   0   2   0   2   0   0   2   2   2   0   2   2   0   0   0
 MK-6-10                2   0   0   2   0   0   2   2   2   2   2   2   2   0   0   0   2   2   0   0   2   2   0   2   0   0   2   2   0   2   2   2   2   2   0   0   0   0   2   2   2   2   2   0   2   0   0   0   2   0   2   0   2   0   0   0   2   2   2   0   0   0   2   2   0   0   0   0   2   2   0   2   2   2   0   0   0   0   0   2   0   0   0   0   2   2   0   0   0   0   2   0   0   2   2   2   2   2   0   2   0   2   0   0   0   0   2   2   2   0   2   0   2   0   0   0   0   2   2   2   0   2   2   0   0   2   2   0   0   2   2   0   0   0   2   0   0   2   2   0   2   2   0   0   2   2   2   0   0   2   2   0   0   2   2   0   0   0   2   0   2   0   0   2   2   0   0   0   0   2   0   2   0   2   0   2   0   0   2   2   2   2   0   0   2   0   2   0   2   0   0   2   0   2   0   2   2   0   0   0
 MK-6-11                2   0   0   2   0   0   2   2   2   0   2   0   2   0   2   0   2   2   0   0   2   2   0   2   0   0   2   2   0   2   0   2   2   2   0   0   0   0   2   2   2   2   2   0   2   0   0   0   2   0   2   0   2   0   0   0   2   2   2   0   0   2   2   2   0   0   0   2   2   2   0   2   2   2   0   0   0   0   0   2   0   0   0   0   2   2   0   0   0   0   2   0   0   2   2   2   2   2   0   2   0   2   0   0   0   0   2   2   2   0   2   0   2   2   0   0   0   2   2   2   0   2   2   0   0   2   2   2   0   2   2   0   0   0   0   0   0   2   2   2   2   0   0   0   2   2   2   0   0   2   0   2   0   2   0   0   0   0   2   0   2   0   0   2   2   0   0   0   2   2   0   0   0   2   0   0   0   0   2   2   0   2   0   2   2   0   2   0   0   0   0   2   0   2   0   2   2   0   0   0
 MK-6-12                0   0   0   2   0   2   2   2   2   0   0   0   2   0   2   0   0   2   0   0   2   2   0   2   0   0   2   2   0   2   0   0   2   2   2   2   0   0   0   0   2   2   2   0   2   0   0   0   2   0   2   0   2   0   0   0   2   2   2   0   0   2   2   2   0   0   0   0   2   2   0   0   2   2   0   0   0   0   0   2   0   0   0   2   2   2   0   0   0   0   2   0   0   2   2   2   2   2   0   2   0   2   0   0   0   0   2   2   2   0   2   0   2   2   0   0   0   2   2   2   0   2   2   0   2   0   2   2   0   2   2   0   0   0   0   0   0   2   2   2   2   0   0   0   2   2   2   0   0   2   0   2   2   2   0   2   0   0   2   0   2   0   0   2   2   0   0   0   2   2   0   0   0   2   0   0   0   0   2   2   0   2   0   2   2   0   2   2   0   0   0   2   0   2   0   2   2   0   0   0
 MK-6-13                0   0   0   2   0   2   2   2   2   0   0   0   2   0   2   0   0   0   0   0   2   2   0   2   0   0   2   2   0   2   0   0   2   2   2   2   0   0   0   0   2   2   2   0   2   0   0   0   2   0   2   0   0   0   0   0   2   2   2   0   0   2   2   0   0   0   0   0   2   2   0   2   0   2   0   0   0   0   2   2   0   0   0   2   2   2   0   0   0   0   0   0   0   2   2   2   2   2   0   2   0   2   0   0   0   0   2   2   2   0   0   0   2   2   0   0   0   0   0   2   0   2   2   0   0   0   2   2   0   2   2   0   0   0   0   2   0   2   2   2   2   0   0   0   2   2   2   0   0   2   0   2   0   2   0   2   0   0   0   0   2   0   0   2   2   0   0   0   2   2   0   0   0   2   0   0   0   0   2   2   0   2   0   2   2   0   2   2   0   0   0   2   2   2   0   2   2   0   2   2
 MK-6-14                0   2   0   2   0   2   2   2   2   0   0   0   2   0   2   0   0   0   0   0   2   2   2   2   0   0   2   2   2   2   0   0   2   2   2   2   0   0   0   0   2   2   2   0   2   0   0   0   2   0   2   0   0   0   2   0   2   2   2   0   0   0   2   0   0   0   0   0   2   2   0   2   2   2   0   0   0   2   0   2   0   0   0   2   2   2   0   0   0   0   0   0   2   2   2   2   2   2   0   2   0   2   0   0   0   2   2   0   2   0   0   0   0   2   0   0   0   0   0   2   0   2   2   0   0   0   2   2   0   2   2   0   0   0   0   2   2   2   2   2   2   0   0   0   2   2   2   0   0   2   0   2   0   2   0   2   2   0   0   0   2   2   0   2   2   0   0   0   2   0   0   0   0   2   0   0   0   0   2   2   2   2   0   0   2   0   2   2   0   0   0   0   2   2   0   2   2   2   2   2
 MK-6-15                2   2   0   2   0   2   2   2   2   0   0   0   0   0   2   0   0   0   0   0   2   2   2   2   0   0   2   2   2   2   0   0   2   2   2   2   0   0   0   0   2   2   2   0   2   0   0   0   2   0   2   0   0   0   2   2   2   2   2   0   0   0   2   0   0   2   0   0   2   2   0   2   2   2   0   0   0   2   0   2   0   0   0   2   2   2   0   0   0   0   0   0   2   2   2   2   2   2   0   2   0   2   0   0   0   2   2   0   2   0   0   2   0   2   2   2   0   0   0   2   2   2   2   0   0   0   2   2   0   2   2   0   0   0   0   2   0   2   2   2   2   0   0   0   2   2   2   0   0   2   2   2   0   0   0   2   2   0   0   0   2   2   0   2   2   0   2   0   2   0   0   0   2   2   0   0   0   0   2   2   2   2   0   0   2   0   2   2   0   0   0   0   2   2   0   2   2   0   2   2
 MK-6-16                2   0   0   2   0   2   2   0   2   0   0   2   2   0   2   0   0   0   0   0   2   2   2   2   0   0   2   2   0   2   0   0   2   2   2   2   0   0   0   0   2   2   0   0   2   0   0   0   0   0   2   0   0   0   2   2   0   0   2   0   0   0   2   2   2   2   0   0   2   2   0   2   2   2   0   2   0   2   0   2   2   0   0   2   2   2   2   0   0   2   0   0   2   2   2   0   2   2   0   2   0   2   0   0   0   2   2   0   2   0   0   2   2   2   2   2   0   0   0   2   0   2   2   0   0   0   2   2   0   2   2   0   0   0   0   2   0   2   2   2   2   0   0   2   2   2   2   0   0   2   2   2   0   0   0   2   2   0   0   0   2   2   0   2   2   0   2   0   0   0   0   0   0   2   0   0   0   0   2   2   2   2   0   0   2   0   2   2   0   0   0   0   2   2   0   2   2   0   2   2
 
!****************************************** Phenotypic Data **********************************************************
!-100.0 is resevred for missing phenotype
SimulatedTrait1        15.8152   15.8011   16.7769   16.7659   16.7919   13.4687   16.2805   14.7684   15.6795   14.5198   14.1098   14.3721   16.0391   15.1892   14.6476   16.0174   15.2090   16.3070   15.4490   15.8594   17.1691   16.0046   13.4093   13.9382   14.1335   14.3058   13.4673   13.5923   17.0292   13.8028   13.6123   16.3175   14.2778   18.1557   16.9502   15.5929   15.3252   15.3361   14.4611   14.4923   15.1979   13.8902   16.3628   14.3028   15.3492   14.2874   14.0431   17.8032   16.5711   14.8270   14.4764   14.4949   16.4027   14.8903   14.2862   15.8982   15.9699   13.9078   15.0303   16.5693   15.8026   16.4193   13.1099   13.2012   13.8054   13.3566   16.0809   16.1859   15.0399   14.7066   14.9755   14.8825   16.0133   14.4595   14.9658   13.7320   13.5564   15.5240   12.6393   14.4362   14.6822   15.3064   15.7589   15.9231   13.8134   14.7168   15.3448   14.5211   16.0041   14.6443   14.6841   15.6028   15.2233   14.1622   13.6917   12.4539   17.5158   14.4964   14.6981   16.5034   13.5972   14.6397   16.3515   14.2853   14.9494   14.2159   14.2775   13.5775   15.2408   14.0568   15.1761   15.9974   15.2857   15.7234   16.7212   14.2954   13.5060   16.4161   17.0316   14.9468   17.0053   14.1135   16.4442   16.8972   16.7894   16.4701   16.3539   13.1000   13.7808   16.1439   14.2840   14.6501   15.3637   15.9763   16.7841   16.4670   14.3721   13.4125   14.2083   14.1610   15.1988   12.8734   16.5772   15.4087   14.9446   14.5438   15.5299   15.6907   14.9405   15.8322   14.9200   13.9488   14.1863   15.7974   15.7223   12.6669   14.0840   14.5818   14.1145   15.4621   14.7321   15.5043   16.5980   13.9705   15.8309   15.4576   16.1017   14.2661   14.8395   16.7267   13.5782   13.0326   13.1526   18.2376   14.0389   15.9978   15.6064   16.2489   15.4573   15.7078   13.2695   14.5880   13.2340   15.5939   15.3021   15.3301   15.1291   14.1733   14.6968   15.1062   16.7820   15.6289   13.1178   12.9759   17.4690   12.5655   14.7173   15.7398   15.7202   15.2073
SimulatedTrait2         9.3604    9.3413    9.8783   10.3611    9.7940    9.5935   10.2967    9.0363   10.1390    8.9533   10.2281   10.4709   10.2590   11.2123   10.1279    8.6581    8.7894    8.1184    9.8980   10.1202   10.2498    9.2736   11.0639   10.6990    9.7778   10.2728   10.6511   10.1404    9.4267   10.6808    9.8823    9.6278   10.9502    9.4875    9.2720    9.3412   10.4248    9.8245   10.7871   10.5993    9.6629   10.6466    9.4987   10.4233   10.4025   10.4590   10.2515   10.2254   10.1246   10.2842   10.2836   10.8009   10.5401   11.1598   11.1087   10.1320   10.3656    9.7419   10.2571   11.0431    9.3512    9.8945   10.4847   10.9169   10.2947    9.8948    9.9157    9.6772   10.7054   10.3840   11.1820   10.2291   10.9337    9.9252    9.7818   10.8317   10.9962   10.5615    9.9164   10.7609   10.4697   10.1846    8.5695    9.4387   11.3221   10.1920   10.3068    9.5061    9.7257   10.8095   10.2917   10.2079   10.8899    9.9702    9.8191   10.3405    9.5534   10.7301   10.3342    8.7138   11.1500    9.3644    9.9848   10.5763    9.3639   10.3128    9.7031   10.1386   10.7929   10.5224   10.3671    8.8473    9.8245    9.4245    9.1861   10.3409   10.9353    9.8973    9.0250    8.9505    8.4512   10.0219    9.9780   10.2610    9.4315   10.4957    8.9597    9.7267    9.1628    8.3628   10.0198    8.6362    9.0402    9.0405    9.8158    9.4254   11.1318   11.0486    8.9965   10.7586    8.9075   10.0451    8.9799    9.0549    9.4998    9.4639    9.5626   10.0742    8.9849   10.1086   10.9630   10.3662    9.3719    9.1766   10.6232   10.5861   10.2350    9.1578    9.6881    9.9961   10.6097   10.3233    9.2308   10.8616   10.3974   10.4568    9.3589   10.8454   10.2888    9.7810   10.2683   10.7297    9.7996    9.7431    8.4690    9.1021    9.8968    9.4911   11.7554    9.9966   11.2410   10.2506   11.7880   10.6948    9.3311    9.9928   10.7473   10.4472   10.8676   10.1712    8.8324   10.2546   10.2897   10.7313    8.8083    9.6703    9.4242    9.1772    9.7789    9.6528
 
