# Supplementary material for: Inclusive Composite Interval Mapping of QTL by Environment Interactions in Biparental Populations
Source: PLoS One. 2015 Jul 10;10(7):e0132414. doi: 10.1371/journal.pone.0132414 (PMC4498613; doi:10.1371/journal.pone.0132414)
Supplement: S5 File — (ZIP) [file pone.0132414.s005.zip › H=0.5/L1/run_00083.met]

!**********************Note: lines staring with "!" are remarks and will be ignored in the program********************
!*********************************General Information**********************************
!Assuming F1 = P1 x P2, populations available in QTL IciMapping are: 
!  1, P1BC1F1 = P1 x F1, the first backcrossing where P1 is used as the recurrent parent;
!  2, P2BC1F1 = P2 x F1, the first backcrossing where P2 is used as the recurrent parent;
!  3, F1DH, F1-derived doubled haploids; 
!  4, RIL or F1RIL, recombination inbred lines through the repeated selfing of F1;
!  5, P1BC1RIL, recombination inbred lines through the repeated selfing of P1BC1F1;
!  6, P2BC1RIL, recombination inbred lines through the repeated selfing of P2BC1F1;
!  7, F2, the selfing generation of F1;
!  8, F3, the selfing generation of F2;
!  9, P1BC2F1, the second backcrossing where P1 is used as the recurrent parent; 
! 10, P2BC2F1, the second backcrossing where P2 is used as the recurrent parent;
! 11, P1BC2RIL, recombination inred lines through the repeated selfing of P1BC2F1; 
! 12, P2BC2RIL, recombination inred lines through the repeated selfing of P2BC2F1; 
! 13, P1BC1F2, the selfing generation of P1BC1F1; 
! 14, P2BC1F2, the selfing generation of P2BC1F1; 
! 15, P1BC2F2, the selfing generation of P1BC2F1; 
! 16, P2BC2F2, the selfing generation of P2BC2F1; 
! 17, P1BC1DH, P1BC1F1-derived doubled haploids; 
! 18, P2BC1DH, P2BC1F1-derived doubled haploids; 
! 19, P1BC2DH, P1BC2F1-derived doubled haploids; 
! 20, P2BC2DH, P2BC2F1-derived doubled haploids; 
   3      !Mapping Population (see remarks above)
   2      !Mapping Function (1 for Kosambi; 2 for Haldane; 3 for Morgan)
   2      !Marker Space Type (1 for intervals; 2 for positions)
   1      !Marker Space Unit(1 for centiMorgans; 2 for Morgan)
   6      !Number of Chromosomes (or Linkage Groups)
 200      !Size of the mapping population
   2      !Number of environments
 
!***************************************** Chromosomes and Linkage Maps **********************************************
!Chromosome                 NumMarkers
-CH1                        16
-CH2                        16
-CH3                        16
-CH4                        16
-CH5                        16
-CH6                        16
!Linkage map (Marker name followed by position or the interval length)
 MK-1-1                1     0.000
 MK-1-2                1    10.000
 MK-1-3                1    20.000
 MK-1-4                1    30.000
 MK-1-5                1    40.000
 MK-1-6                1    50.000
 MK-1-7                1    60.000
 MK-1-8                1    70.000
 MK-1-9                1    80.000
 MK-1-10               1    90.000
 MK-1-11               1   100.000
 MK-1-12               1   110.000
 MK-1-13               1   120.000
 MK-1-14               1   130.000
 MK-1-15               1   140.000
 MK-1-16               1   150.000
 MK-2-1                2     0.000
 MK-2-2                2    10.000
 MK-2-3                2    20.000
 MK-2-4                2    30.000
 MK-2-5                2    40.000
 MK-2-6                2    50.000
 MK-2-7                2    60.000
 MK-2-8                2    70.000
 MK-2-9                2    80.000
 MK-2-10               2    90.000
 MK-2-11               2   100.000
 MK-2-12               2   110.000
 MK-2-13               2   120.000
 MK-2-14               2   130.000
 MK-2-15               2   140.000
 MK-2-16               2   150.000
 MK-3-1                3     0.000
 MK-3-2                3    10.000
 MK-3-3                3    20.000
 MK-3-4                3    30.000
 MK-3-5                3    40.000
 MK-3-6                3    50.000
 MK-3-7                3    60.000
 MK-3-8                3    70.000
 MK-3-9                3    80.000
 MK-3-10               3    90.000
 MK-3-11               3   100.000
 MK-3-12               3   110.000
 MK-3-13               3   120.000
 MK-3-14               3   130.000
 MK-3-15               3   140.000
 MK-3-16               3   150.000
 MK-4-1                4     0.000
 MK-4-2                4    10.000
 MK-4-3                4    20.000
 MK-4-4                4    30.000
 MK-4-5                4    40.000
 MK-4-6                4    50.000
 MK-4-7                4    60.000
 MK-4-8                4    70.000
 MK-4-9                4    80.000
 MK-4-10               4    90.000
 MK-4-11               4   100.000
 MK-4-12               4   110.000
 MK-4-13               4   120.000
 MK-4-14               4   130.000
 MK-4-15               4   140.000
 MK-4-16               4   150.000
 MK-5-1                5     0.000
 MK-5-2                5    10.000
 MK-5-3                5    20.000
 MK-5-4                5    30.000
 MK-5-5                5    40.000
 MK-5-6                5    50.000
 MK-5-7                5    60.000
 MK-5-8                5    70.000
 MK-5-9                5    80.000
 MK-5-10               5    90.000
 MK-5-11               5   100.000
 MK-5-12               5   110.000
 MK-5-13               5   120.000
 MK-5-14               5   130.000
 MK-5-15               5   140.000
 MK-5-16               5   150.000
 MK-6-1                6     0.000
 MK-6-2                6    10.000
 MK-6-3                6    20.000
 MK-6-4                6    30.000
 MK-6-5                6    40.000
 MK-6-6                6    50.000
 MK-6-7                6    60.000
 MK-6-8                6    70.000
 MK-6-9                6    80.000
 MK-6-10               6    90.000
 MK-6-11               6   100.000
 MK-6-12               6   110.000
 MK-6-13               6   120.000
 MK-6-14               6   130.000
 MK-6-15               6   140.000
 MK-6-16               6   150.000
!*********************************** Marker Types ********************************************************************
!Co-dominant marker: When heterozygote F1 is present, P1 is coded as 2, F1 is coded as 1, and P2 is coded as 0; Otherwise, P1 is coded as 2, and P2 is coded as 0. 
!Dominant marker: When heterozygote F1 is present, P1 and F1 are coded as 12, and P2 is coded as 0; Otherwise, P1 is coded as 2, and P2 is coded as 0.  
!Recessive markers: When heterozygote F1 is present, P1 is coded as 2, and F1 and P2 are coded as 10; Otherwise, P1 is coded as 2, and P2 is coded as 0. 
!Missing marker is coded as -1. 
 MK-1-1                 2   2   0   0   2   0   0   2   0   0   2   2   2   0   0   2   0   0   0   2   0   2   2   2   0   2   2   2   2   2   0   0   2   0   0   0   2   0   0   0   2   0   0   0   2   0   2   0   2   0   2   0   0   0   2   0   2   0   0   2   2   0   0   0   2   2   0   0   0   0   0   2   0   0   2   0   2   0   2   2   0   0   0   0   0   2   2   0   2   2   2   2   0   0   0   2   2   0   0   2   0   0   0   2   2   0   2   0   0   0   2   0   0   2   2   0   2   2   2   0   0   2   2   2   0   2   0   0   0   2   2   2   2   0   2   0   2   2   2   0   2   0   0   0   0   2   0   0   0   0   2   0   2   2   0   2   0   0   0   2   2   0   0   0   0   2   0   0   0   0   0   2   0   0   2   0   0   2   0   0   0   2   2   2   2   0   0   2   0   2   0   2   0   2   0   0   0   0   2   0
 MK-1-2                 2   2   0   0   0   0   0   2   0   0   2   2   2   0   0   2   0   0   0   2   0   2   2   2   0   2   2   2   2   2   0   0   2   0   0   0   2   0   2   0   0   0   0   2   0   0   2   0   2   0   2   0   0   0   2   0   2   0   0   2   2   0   0   0   2   2   0   0   0   2   0   2   0   0   2   0   2   0   2   2   0   0   0   2   0   2   2   0   2   2   2   2   0   0   2   2   2   0   0   2   0   0   0   2   2   0   2   0   0   0   2   0   2   2   2   0   2   2   0   0   0   2   2   0   2   2   0   0   0   2   2   2   0   0   2   0   2   0   2   0   2   0   0   0   0   2   2   0   2   0   0   0   2   2   0   2   0   0   0   2   0   0   0   0   0   2   0   0   0   0   0   2   0   0   2   0   0   2   0   0   0   2   2   2   0   0   0   2   0   2   0   2   0   2   0   2   0   0   2   0
 MK-1-3                 0   2   0   0   0   0   0   2   0   0   2   2   2   0   0   2   0   0   0   2   0   2   2   2   0   2   2   2   2   2   0   0   2   0   0   2   2   0   0   2   0   0   0   2   0   0   2   0   2   0   2   0   0   0   2   0   2   0   0   2   2   0   0   2   2   2   0   0   0   2   0   0   0   0   2   0   2   2   2   2   0   0   0   2   2   2   2   0   0   0   2   2   0   0   2   2   2   0   0   2   0   0   0   2   2   0   2   0   0   0   2   0   2   2   2   0   2   2   0   0   0   2   2   0   2   2   0   0   0   2   2   2   0   0   2   0   2   0   2   0   0   0   0   0   0   2   2   2   2   0   0   0   2   2   0   2   0   0   2   0   0   2   0   0   0   2   0   0   0   0   0   2   0   0   2   0   0   0   2   2   0   2   2   2   0   0   0   2   0   2   2   2   0   2   0   0   0   0   2   0
 MK-1-4                 0   2   0   0   0   2   0   2   0   0   2   2   2   0   0   2   0   0   0   2   0   0   0   2   0   2   2   2   2   2   0   0   2   0   0   2   2   2   0   2   0   0   2   0   0   0   2   0   2   0   2   0   0   2   2   0   2   0   2   2   2   0   0   2   2   0   0   0   0   2   0   0   0   0   2   2   2   2   2   2   0   0   2   2   2   2   2   2   2   0   2   2   0   0   2   2   2   0   2   2   0   0   0   2   2   0   0   0   0   0   2   0   2   2   2   0   2   2   2   0   0   2   2   0   2   2   2   0   0   2   2   2   0   0   2   0   2   0   2   0   0   0   0   0   0   2   2   2   0   0   2   0   2   2   0   2   2   0   2   0   0   2   0   0   0   2   0   2   0   0   0   2   0   0   0   0   0   0   2   0   0   2   2   2   0   0   0   2   0   2   0   2   2   2   0   0   0   0   2   0
 MK-1-5                 0   2   0   0   0   2   0   2   0   0   2   2   0   0   0   2   0   0   0   2   0   0   0   2   0   2   2   2   2   0   0   0   2   0   0   2   2   0   0   0   2   0   2   0   0   0   2   0   2   0   0   0   2   2   2   0   2   2   2   2   2   0   0   0   2   2   0   0   0   2   0   0   0   0   2   2   0   0   2   2   0   0   2   2   2   2   2   2   2   0   2   2   2   0   2   2   2   0   2   2   2   0   0   2   2   0   0   0   0   0   2   0   2   2   0   0   2   2   2   0   0   2   2   0   2   2   2   0   0   2   2   2   0   0   2   0   2   0   2   0   0   0   0   0   0   2   2   2   0   0   2   0   2   2   0   2   2   0   2   0   0   2   0   0   0   2   0   2   0   0   0   2   2   0   0   0   0   0   2   0   0   2   2   2   2   0   0   2   0   2   0   0   2   2   0   0   0   2   2   0
 MK-1-6                 0   2   0   0   0   2   0   2   0   0   2   2   0   0   0   2   0   2   0   2   0   2   0   2   0   2   2   2   2   0   0   0   2   0   0   2   2   0   0   0   2   0   2   2   0   0   2   0   2   0   0   0   2   2   2   0   2   2   2   2   2   0   0   0   2   2   0   2   0   2   0   0   0   0   2   2   0   0   2   2   2   0   2   0   2   2   2   2   2   0   2   2   2   0   2   2   2   0   2   2   2   0   0   2   2   0   0   0   0   0   2   0   2   2   0   0   2   2   2   0   0   2   2   0   0   2   0   0   0   2   2   2   0   2   2   0   2   0   2   0   0   0   0   2   0   2   2   2   0   2   2   0   2   2   0   2   2   0   2   0   0   2   2   0   0   2   0   2   0   0   0   2   2   0   0   0   0   0   2   0   0   2   2   2   2   0   0   2   2   2   0   0   2   2   0   0   0   0   0   0
 MK-1-7                 0   2   0   0   0   2   0   2   0   0   2   2   0   0   0   2   0   2   0   2   0   2   0   2   0   2   2   2   0   0   0   0   2   2   0   2   2   0   0   0   0   0   2   2   2   0   2   0   2   0   0   2   2   2   2   0   2   2   2   2   2   0   0   0   2   2   0   2   0   2   2   0   0   0   2   2   0   0   2   2   2   0   2   0   2   0   2   2   2   0   2   2   2   2   2   2   2   0   2   2   2   0   0   2   2   0   0   0   0   0   2   0   2   0   0   0   2   2   2   0   0   2   2   0   0   2   2   0   0   0   2   2   0   2   2   0   2   0   0   0   0   0   0   2   0   2   2   0   0   2   2   0   2   2   0   2   2   0   2   0   0   0   2   0   0   2   2   2   0   0   0   2   2   0   0   0   0   0   2   0   0   2   2   2   2   0   0   2   0   2   0   0   2   2   0   0   0   0   0   0
 MK-1-8                 0   2   0   0   0   2   0   2   0   0   2   2   0   0   2   2   0   2   0   2   0   2   0   2   0   2   2   2   0   0   0   0   2   2   0   2   0   0   0   0   0   0   2   2   2   0   2   0   2   0   0   2   2   0   2   0   2   0   2   2   2   0   0   0   2   2   0   2   0   2   2   0   0   0   2   2   2   0   2   2   2   0   2   0   2   0   2   2   2   0   2   2   2   2   0   2   2   2   2   0   2   0   0   2   2   0   0   0   0   0   2   0   2   0   0   0   0   2   0   0   0   2   2   0   0   2   2   0   0   0   2   2   0   0   2   0   2   0   0   0   0   0   0   2   0   2   2   0   0   2   2   0   2   2   0   2   2   0   2   0   0   0   2   0   0   2   2   2   0   0   0   2   2   0   0   0   0   0   2   0   0   2   2   2   2   0   2   0   0   2   0   0   2   2   2   0   2   0   0   0
 MK-1-9                 0   2   0   0   0   2   0   2   0   0   2   2   0   0   2   2   0   2   0   2   0   2   0   2   0   2   2   2   0   0   0   0   2   2   0   2   0   0   0   2   0   0   2   2   2   0   2   0   2   0   0   2   2   0   2   0   2   0   2   2   2   0   0   0   2   2   0   2   0   2   2   0   0   0   2   2   2   0   2   2   0   0   2   0   2   0   2   2   2   2   2   2   2   2   0   2   2   2   2   0   2   0   0   0   2   2   2   2   0   0   2   0   2   0   0   0   2   0   0   0   0   2   2   0   0   2   0   0   0   0   2   2   0   0   2   0   2   2   0   0   0   0   0   2   0   2   0   0   2   2   2   0   2   2   0   2   2   0   0   0   0   0   2   0   0   2   2   2   0   0   0   2   2   0   0   2   0   0   2   0   0   2   0   2   2   0   2   2   0   2   0   0   2   2   0   0   2   2   0   0
 MK-1-10                0   2   0   0   0   2   0   2   0   0   2   2   2   0   2   0   0   2   0   2   0   2   0   2   0   2   2   2   0   0   0   0   2   0   0   2   0   0   0   2   0   0   2   2   2   0   2   2   2   0   0   2   2   0   2   0   0   0   2   2   2   0   0   0   2   2   2   2   0   0   2   0   0   0   2   2   2   0   2   2   0   2   2   2   2   0   2   2   2   2   2   2   0   2   0   2   2   2   2   0   2   0   2   0   2   2   2   2   2   0   0   0   2   0   0   0   2   2   0   0   0   2   2   0   0   2   0   2   0   0   2   2   0   0   2   0   2   0   0   0   2   0   0   0   2   2   0   0   2   2   2   0   0   2   0   2   2   0   0   0   0   0   2   0   0   2   2   2   0   0   0   2   2   0   0   2   0   0   0   0   2   2   0   2   2   0   0   2   0   2   0   0   2   2   0   0   2   2   0   2
 MK-1-11                0   2   0   0   0   2   0   0   0   0   2   2   2   0   2   0   0   2   0   2   0   2   0   2   0   2   2   2   0   0   0   2   2   0   0   2   0   0   0   2   2   2   2   2   2   0   2   2   2   0   0   2   2   0   2   0   0   0   2   2   2   0   0   0   2   2   2   2   0   0   2   0   0   0   2   2   2   0   2   2   0   2   2   2   2   0   2   2   2   2   2   2   0   2   0   2   2   2   2   0   2   0   2   0   2   2   2   0   2   0   0   0   2   2   0   2   2   2   2   0   0   2   0   0   0   2   0   0   0   0   2   2   0   0   2   0   2   0   2   0   2   0   0   0   2   2   0   0   2   2   2   0   0   2   0   2   2   0   0   0   0   0   2   0   2   2   2   2   0   0   0   2   0   0   0   2   0   0   2   0   2   2   0   2   2   2   0   2   0   2   0   0   2   0   0   0   2   2   0   2
 MK-1-12                0   2   0   0   0   2   0   0   0   0   2   2   2   0   2   0   0   2   0   2   2   2   0   2   0   2   0   2   0   0   0   2   0   0   0   2   0   0   0   2   2   2   2   2   2   0   2   2   2   0   0   2   2   0   2   0   0   0   2   2   2   0   0   0   2   2   0   2   0   0   2   0   0   0   2   2   2   0   2   2   0   2   2   2   2   0   2   2   2   2   2   2   0   2   0   2   2   2   0   0   2   0   2   0   2   2   2   0   2   0   0   0   2   2   0   2   2   2   2   0   0   2   0   0   2   2   0   0   2   0   2   2   0   0   2   0   2   0   2   0   0   0   0   0   2   2   0   0   2   2   2   2   0   2   0   2   2   0   0   0   0   0   2   0   2   2   2   0   0   0   0   2   0   0   0   2   0   0   2   0   2   2   0   2   2   2   2   2   0   2   0   0   2   0   0   0   2   2   0   2
 MK-1-13                2   2   0   0   0   2   0   0   0   0   2   2   2   0   0   0   0   2   0   2   2   2   0   2   2   2   0   2   0   0   0   2   0   0   0   2   0   0   0   2   2   2   0   2   2   0   2   2   2   0   2   2   2   0   2   0   0   0   2   2   0   0   0   2   2   2   0   2   0   0   2   0   0   0   2   0   2   0   2   2   0   0   2   2   2   0   2   2   2   2   2   2   0   2   0   0   2   2   0   0   2   0   2   0   2   2   2   0   2   0   0   0   2   2   0   0   2   2   2   0   0   2   2   0   2   0   0   0   2   0   2   2   2   0   2   0   2   0   0   0   0   0   0   0   0   2   0   0   2   0   2   2   2   2   0   2   2   0   0   2   0   0   2   0   2   2   2   0   0   0   0   2   0   0   0   2   0   0   2   0   2   0   0   2   0   0   2   0   0   2   0   0   2   0   0   0   2   2   0   2
 MK-1-14                2   0   0   0   0   2   0   0   0   0   2   2   0   0   0   0   0   2   2   2   2   2   2   2   2   2   0   0   0   0   0   2   0   0   0   0   0   0   0   0   2   2   0   2   2   2   2   2   2   0   2   2   2   0   2   0   0   0   0   2   0   2   0   2   2   2   0   2   0   0   2   0   0   0   2   2   2   0   2   2   0   0   2   2   2   0   2   2   2   2   2   2   0   2   0   0   2   2   0   0   0   0   2   2   2   2   2   0   2   0   0   0   2   2   0   0   2   2   2   0   0   2   2   0   2   0   2   0   2   0   2   2   2   0   2   0   2   0   0   0   0   0   2   0   0   2   0   0   2   0   2   2   2   2   0   0   2   0   0   2   0   0   2   0   2   2   2   0   0   0   0   2   0   0   0   0   0   0   2   0   2   0   0   2   0   0   2   2   0   2   0   0   2   0   0   0   2   2   0   2
 MK-1-15                2   0   0   0   2   2   0   0   0   2   2   2   0   0   0   0   2   2   2   2   2   2   2   2   2   2   0   0   0   0   0   2   0   0   0   0   0   0   0   0   2   2   0   0   2   2   2   2   2   0   2   2   2   0   2   0   0   0   0   2   0   2   0   2   2   2   0   2   2   0   0   0   0   2   2   2   2   0   2   2   0   0   2   0   0   0   2   2   2   2   2   2   0   2   0   0   2   2   0   0   0   0   2   2   2   2   2   0   2   2   0   0   2   2   0   0   2   2   2   0   0   2   2   0   2   0   2   0   2   0   2   2   2   0   2   0   2   0   0   0   0   0   2   0   0   2   2   0   2   0   2   2   2   2   0   0   2   0   0   2   0   0   2   0   2   2   2   0   0   0   0   2   0   0   0   0   0   0   2   0   2   0   0   2   0   0   2   2   0   2   0   0   2   2   0   0   2   2   0   2
 MK-1-16                2   2   0   0   2   0   0   0   2   2   2   2   0   0   0   0   2   2   2   0   2   2   2   2   2   0   2   2   0   0   0   2   0   0   0   0   0   0   0   0   2   2   0   0   2   2   2   2   2   0   2   2   2   0   2   0   0   0   0   2   0   2   0   0   2   2   2   2   2   0   0   0   0   2   2   2   2   0   2   2   0   0   2   2   2   0   2   2   2   2   0   2   0   2   0   2   2   2   0   0   0   0   2   2   2   2   2   0   2   2   0   0   2   2   0   0   0   2   2   0   0   2   2   0   2   0   0   0   2   0   2   2   2   0   2   2   2   0   2   0   2   0   2   0   0   2   2   0   2   0   2   2   2   2   0   0   2   0   0   2   0   0   2   0   2   2   0   0   0   0   0   2   0   0   0   2   0   0   2   0   0   0   0   2   0   0   0   2   0   2   0   0   2   2   2   0   2   2   0   2
 MK-2-1                 2   2   0   2   2   0   2   0   2   2   0   2   2   2   0   2   2   0   2   0   0   2   0   0   2   2   0   0   0   0   2   0   0   0   0   0   2   0   2   2   0   0   2   0   0   2   2   2   0   2   2   2   0   2   0   2   0   0   2   0   0   2   0   2   2   2   2   0   0   0   2   2   2   2   0   0   0   2   2   2   2   2   0   0   2   2   0   2   0   0   0   2   0   2   2   0   2   2   2   2   0   2   0   0   0   2   2   0   0   0   2   0   0   0   2   2   2   2   0   0   0   0   0   2   2   2   2   2   2   2   0   0   0   0   2   0   0   2   2   0   2   2   2   0   2   0   0   0   0   0   0   2   2   2   2   0   2   0   2   0   0   2   0   0   0   0   2   2   0   2   2   2   0   0   0   0   0   0   0   0   0   0   2   2   2   0   0   2   2   2   0   2   2   2   2   2   0   0   2   2
 MK-2-2                 2   2   0   2   2   0   2   0   0   2   0   2   2   2   0   2   0   0   0   0   0   2   0   0   2   2   0   0   0   0   2   0   0   0   0   0   2   0   2   2   0   0   2   0   0   2   2   2   0   2   2   2   0   2   0   2   0   0   0   0   0   2   0   2   2   2   2   0   0   0   2   2   2   2   0   2   0   0   2   2   2   2   0   0   2   2   2   2   0   0   0   2   0   2   0   0   2   2   0   0   0   2   0   0   0   2   2   0   0   0   2   0   0   0   2   2   2   2   0   0   0   0   0   2   2   2   2   2   2   2   0   2   0   0   2   0   0   2   2   0   2   2   2   0   2   0   0   0   2   0   0   2   2   2   2   0   2   2   2   2   0   2   0   0   0   0   2   2   0   2   2   2   0   0   0   0   2   0   2   0   0   0   2   2   2   0   0   2   2   2   0   2   0   2   2   2   0   2   0   2
 MK-2-3                 2   2   0   2   2   0   0   0   0   2   0   2   0   2   0   2   0   0   0   0   0   2   0   0   2   2   0   0   0   0   2   0   0   0   0   0   2   0   2   2   0   0   0   0   0   2   2   2   0   2   2   2   0   2   0   2   0   2   0   0   0   2   0   2   2   2   2   0   0   0   2   2   2   2   0   2   0   2   2   2   2   2   2   0   2   2   2   2   0   0   0   2   0   2   0   0   2   2   0   0   0   2   0   0   0   0   2   0   0   2   2   0   0   0   2   2   2   2   0   0   0   0   0   2   2   2   2   2   2   2   0   0   0   0   2   0   0   2   2   0   2   2   2   0   2   0   0   0   2   0   2   2   2   2   2   0   2   2   2   2   0   2   0   0   0   0   2   2   0   2   2   2   0   0   0   2   2   0   2   0   0   0   2   2   2   0   0   2   2   2   0   2   2   0   2   2   0   2   0   2
 MK-2-4                 0   2   0   2   2   0   0   0   0   2   0   0   0   2   0   2   0   0   0   0   0   2   0   0   2   2   0   2   0   0   2   0   0   0   0   0   2   0   2   2   0   0   0   0   0   2   2   2   0   2   2   2   0   2   0   2   0   2   2   0   0   2   0   2   2   2   2   0   0   0   2   2   2   2   0   0   0   2   2   0   2   2   2   0   2   2   2   2   0   0   0   2   0   2   0   0   2   2   0   0   0   2   0   0   0   0   2   0   0   2   2   0   0   0   2   2   2   2   2   0   0   0   0   2   2   2   2   2   2   2   0   0   0   0   2   0   0   2   2   0   2   2   2   0   2   0   0   0   2   0   2   2   2   2   2   0   2   2   2   2   0   2   0   0   0   0   2   2   0   0   2   2   0   0   0   2   2   0   2   0   0   0   2   2   2   2   0   2   0   0   0   2   2   2   2   2   0   2   0   2
 MK-2-5                 0   2   2   2   2   0   0   0   0   2   0   0   0   2   0   2   0   2   0   0   2   2   0   0   2   2   0   2   0   2   2   0   2   0   0   0   2   0   2   2   0   0   0   0   0   2   2   2   0   2   2   2   0   2   0   2   0   2   2   0   2   2   0   2   2   2   2   0   0   0   2   2   2   2   0   0   2   2   2   0   2   2   2   0   2   2   2   2   0   2   0   0   0   2   0   2   2   2   0   0   0   2   0   0   0   0   2   0   0   2   2   2   0   0   2   2   2   0   2   0   0   0   0   2   0   2   2   2   2   2   0   0   0   0   2   0   0   2   2   0   0   2   2   0   2   0   0   0   2   0   2   2   2   2   2   0   2   2   2   2   0   2   0   0   0   0   2   2   0   0   2   2   0   0   0   2   2   0   0   0   0   0   2   2   2   2   0   2   0   0   0   2   2   2   2   2   0   2   0   2
 MK-2-6                 0   2   2   2   2   2   0   2   0   2   2   0   0   2   0   0   0   2   0   0   2   2   0   0   2   2   0   0   0   2   2   0   2   0   0   0   2   0   2   2   0   0   0   0   0   2   2   2   0   2   2   2   0   2   0   2   0   2   0   0   0   2   0   2   2   2   2   2   2   2   0   2   2   2   0   2   2   2   2   2   0   2   2   0   2   2   2   0   0   2   0   0   0   2   0   2   2   2   0   0   0   2   2   0   0   0   2   0   2   2   2   0   0   0   2   2   2   0   2   0   0   0   0   2   0   2   0   2   2   2   0   0   2   0   2   0   0   2   2   0   0   0   2   0   2   0   0   0   2   0   0   2   2   2   0   0   2   2   2   2   0   2   0   0   2   0   2   2   0   0   2   0   0   0   0   2   2   0   0   0   0   0   2   2   2   2   0   2   0   0   0   2   2   2   2   2   0   2   0   2
 MK-2-7                 0   2   0   2   2   0   0   2   0   2   2   0   2   2   0   0   0   2   2   0   2   2   0   0   2   2   2   0   0   0   2   2   0   0   0   0   2   0   2   0   0   0   0   0   0   2   2   2   0   2   2   2   2   0   2   2   0   2   0   0   0   0   0   2   2   2   2   2   2   0   0   2   2   2   2   2   2   2   2   2   0   2   2   0   2   2   2   0   0   2   0   0   0   2   0   2   2   2   0   0   0   2   2   0   0   0   2   0   2   2   2   0   2   0   2   2   2   0   2   0   0   0   2   2   0   2   0   2   2   2   0   0   2   0   2   0   0   2   2   0   0   2   2   0   2   0   0   0   2   0   0   2   2   2   0   0   2   2   2   2   0   2   2   0   2   0   2   2   2   0   2   0   0   0   0   2   2   0   0   0   0   0   2   2   2   2   0   2   0   2   0   2   0   2   2   2   0   2   0   2
 MK-2-8                 0   2   0   2   2   0   0   2   0   2   2   0   2   2   0   0   0   2   2   0   2   0   0   0   2   2   2   0   0   2   2   0   0   0   0   0   2   0   2   0   0   0   0   0   0   2   2   2   0   2   2   2   2   0   2   2   0   2   0   0   0   0   0   2   2   2   0   2   2   0   2   2   2   2   2   2   2   2   0   2   0   2   2   0   2   2   2   0   0   2   2   0   0   2   0   2   2   2   0   0   0   2   2   0   0   0   2   0   2   2   2   0   2   0   2   0   2   0   2   0   0   0   2   0   0   2   0   2   2   2   0   0   2   0   2   2   0   2   2   0   0   2   2   0   2   0   0   2   0   0   0   0   2   2   0   0   2   0   2   2   0   2   2   0   2   0   2   2   2   0   2   0   0   0   0   2   2   0   0   0   0   0   2   2   2   2   0   2   2   2   0   2   0   2   2   2   0   2   0   2
 MK-2-9                 0   2   0   2   2   0   0   2   0   2   2   0   2   2   0   0   0   2   2   0   0   0   0   0   2   2   2   0   0   2   2   0   0   0   0   0   2   0   0   0   0   2   0   0   0   2   2   2   0   2   2   2   0   0   2   2   0   2   0   0   0   0   0   0   2   2   0   2   2   0   2   2   0   2   0   2   2   0   0   2   0   2   0   0   0   2   2   0   0   2   2   0   0   2   0   2   2   2   0   0   0   2   2   2   0   0   2   0   2   2   2   0   0   0   2   0   2   0   2   0   2   0   2   0   0   2   0   2   0   2   0   0   2   0   2   0   0   2   2   0   0   2   2   0   2   0   0   2   0   0   0   0   2   2   0   0   2   2   2   2   0   2   2   0   2   0   2   2   2   0   2   2   0   0   0   0   0   0   0   0   0   0   2   2   2   2   0   2   0   2   0   2   0   2   2   2   0   2   0   0
 MK-2-10                0   2   0   0   2   0   2   2   0   2   2   0   0   0   0   0   0   2   2   0   0   2   0   0   2   2   2   0   0   2   2   0   0   0   0   0   2   0   0   0   0   2   0   0   0   2   2   2   0   2   2   0   0   0   0   2   0   0   0   0   0   0   0   0   2   0   0   2   2   0   2   2   0   2   0   2   0   0   0   2   0   2   0   0   0   2   2   0   0   0   2   0   0   2   0   2   2   2   0   0   0   2   2   2   2   0   2   0   2   2   2   2   0   0   2   0   2   2   2   0   2   0   2   0   0   2   0   2   0   0   0   0   2   0   2   0   0   2   2   0   0   2   2   0   2   0   0   2   0   0   0   0   2   2   0   0   2   2   2   2   0   2   2   0   0   0   2   2   2   0   2   2   0   0   0   0   0   0   0   0   0   2   2   0   0   2   2   2   0   2   0   2   0   2   2   2   0   2   0   2
 MK-2-11                0   2   0   0   2   0   2   2   0   2   2   0   0   0   0   0   0   2   2   0   0   2   0   0   2   2   2   0   0   0   2   0   0   2   0   2   2   0   0   0   0   2   0   0   0   2   2   2   0   2   2   0   0   0   0   0   0   0   0   0   2   0   0   0   2   0   0   2   2   0   2   2   0   2   0   2   0   0   0   2   2   0   0   0   0   2   2   0   0   0   2   0   0   2   0   2   0   2   0   0   0   2   2   2   2   2   2   0   2   0   2   2   0   2   2   0   2   2   2   0   2   0   2   0   0   2   0   2   0   0   0   0   2   0   2   0   0   2   2   0   0   2   2   0   2   0   0   2   0   0   0   0   2   2   0   0   2   2   2   2   0   2   2   0   0   0   2   2   2   0   2   2   0   0   0   0   0   0   0   0   0   2   2   0   0   0   2   0   0   2   0   2   0   2   2   2   0   2   2   2
 MK-2-12                2   2   0   0   2   0   2   2   0   2   2   0   0   0   0   0   0   2   2   0   2   2   0   0   2   2   2   2   0   0   2   0   0   2   0   2   0   0   0   0   0   2   0   0   2   2   2   2   0   2   2   0   0   0   0   0   0   2   0   0   2   0   0   0   2   0   0   2   2   0   2   2   0   0   0   2   0   0   0   0   2   0   0   0   0   2   2   0   0   0   2   0   0   2   0   2   0   2   0   0   0   2   2   2   0   2   2   0   2   0   2   2   0   2   2   0   2   2   0   0   2   0   2   0   0   2   0   2   0   0   0   0   2   0   2   0   0   2   0   0   0   2   2   0   2   0   0   2   2   0   0   0   2   2   0   0   2   0   2   2   0   2   2   0   0   2   2   2   0   0   2   2   0   0   0   0   0   0   0   0   0   2   2   0   0   0   2   0   0   2   0   2   0   2   2   2   0   2   2   2
 MK-2-13                2   2   0   0   2   2   2   2   0   2   2   0   0   0   0   0   0   2   2   2   2   2   0   0   2   2   2   2   0   0   0   0   0   2   0   2   0   0   0   0   0   2   2   0   2   2   2   2   0   2   2   0   0   0   0   0   0   2   0   0   2   2   0   0   2   0   2   0   2   0   2   2   0   0   0   2   0   0   0   0   2   0   0   0   0   2   2   0   0   0   2   0   0   2   0   2   0   2   2   0   2   2   2   2   0   2   0   0   2   0   2   2   0   2   2   0   2   2   0   0   2   0   2   0   0   2   0   2   0   0   0   0   2   0   2   2   0   2   0   0   0   2   2   2   2   0   0   2   2   0   0   0   2   2   0   0   2   0   0   2   0   2   2   0   0   0   2   2   0   0   2   2   2   0   0   0   0   0   0   0   0   2   0   2   0   0   2   0   0   2   0   2   0   0   2   2   0   2   2   2
 MK-2-14                2   2   0   0   2   2   2   2   0   2   2   0   0   0   0   0   0   2   2   2   0   2   0   0   2   2   2   2   0   0   0   0   0   2   0   2   2   0   0   0   0   2   2   0   2   2   2   2   0   2   2   0   0   0   0   0   2   2   0   0   0   2   2   0   2   0   0   0   2   0   2   2   0   0   0   2   0   0   2   2   2   0   0   0   0   0   2   0   0   0   2   0   0   2   0   2   0   2   0   2   2   0   2   2   2   2   0   0   2   0   2   2   0   2   2   0   2   2   0   0   2   0   2   2   0   2   0   2   2   0   0   0   2   0   2   2   0   0   0   0   0   2   2   2   2   0   0   2   2   0   0   0   0   2   0   0   2   0   0   2   0   2   0   0   0   0   2   2   0   0   2   2   2   0   2   0   0   0   0   0   0   2   0   2   0   2   2   0   0   2   0   2   0   0   2   2   0   2   0   2
 MK-2-15                2   2   0   0   2   2   2   2   0   0   2   0   0   0   0   0   0   2   2   2   0   2   0   0   2   2   2   2   0   0   2   0   0   2   0   2   2   0   0   0   0   2   0   0   2   2   2   2   0   2   2   0   0   0   0   0   2   2   0   0   0   2   0   0   2   0   0   0   2   0   2   2   0   2   0   2   0   0   2   2   2   0   0   0   0   0   2   0   0   0   2   0   0   2   0   2   0   2   0   2   2   0   2   2   2   2   0   0   2   0   2   2   2   2   2   0   2   2   0   0   2   0   2   2   0   2   0   2   2   2   0   0   0   0   2   2   0   0   0   0   0   2   2   2   2   0   0   2   2   0   2   0   0   2   0   2   2   0   0   2   2   2   0   0   0   0   2   2   0   0   2   2   2   0   2   0   0   0   0   2   0   2   2   0   0   2   2   0   0   2   0   2   0   0   2   0   0   2   0   2
 MK-2-16                2   2   0   0   2   2   2   2   0   0   2   0   2   0   0   0   0   2   2   2   2   2   0   0   2   2   2   2   0   0   2   0   0   0   0   2   0   0   0   0   0   2   0   0   2   2   2   2   0   2   0   0   0   0   2   0   2   2   0   0   0   2   0   0   2   0   0   0   2   0   2   2   0   2   0   2   0   0   2   2   2   0   0   0   0   0   2   0   0   0   2   0   0   2   2   2   0   2   0   2   2   0   2   2   0   2   0   0   2   0   2   2   2   2   2   0   2   2   0   0   0   0   2   2   0   2   0   2   2   2   0   0   0   0   2   2   0   0   2   0   0   2   2   2   2   0   0   0   2   0   2   0   0   2   0   2   2   0   0   2   2   2   2   0   0   0   2   2   0   0   2   2   2   0   2   0   0   0   0   2   0   2   2   0   0   2   2   0   0   2   0   2   0   0   2   0   0   2   0   2
 MK-3-1                 0   2   2   0   2   2   0   0   0   0   2   2   2   2   2   2   0   0   2   0   2   0   2   2   0   2   2   2   2   2   2   0   2   2   2   0   0   0   2   0   2   0   2   0   2   0   0   2   0   0   2   0   2   0   2   2   2   0   0   2   0   2   0   2   0   0   0   2   0   2   0   0   2   2   2   2   2   0   2   2   2   0   2   0   0   2   2   0   2   0   2   2   0   0   0   0   0   2   0   2   0   0   2   2   0   0   2   2   2   2   2   0   2   0   2   2   0   0   0   2   0   0   0   2   2   0   2   2   0   0   2   0   2   2   2   2   0   2   0   2   0   2   0   0   0   0   2   0   0   2   0   0   2   2   2   2   2   0   0   2   0   0   2   2   2   0   0   2   2   2   2   0   2   0   0   2   2   2   0   2   2   0   2   0   2   0   2   2   0   2   0   2   2   2   2   2   0   2   0   2
 MK-3-2                 2   2   2   0   2   0   0   0   0   0   2   2   2   2   2   2   0   0   2   0   2   0   0   2   0   2   2   2   2   2   2   0   2   2   2   0   0   2   2   0   2   0   2   0   2   0   0   2   0   0   2   0   2   0   2   2   2   0   0   2   0   2   0   0   0   0   0   2   0   2   0   0   2   2   2   2   2   0   2   2   2   0   2   0   0   2   2   0   2   0   2   2   0   0   0   0   2   2   0   2   0   0   2   0   0   2   2   2   0   2   2   0   2   0   2   2   0   0   0   2   0   0   0   2   2   0   2   2   0   0   2   0   2   2   2   2   0   2   0   2   0   2   0   0   0   0   2   0   0   2   0   0   2   2   2   2   2   0   0   2   0   0   2   2   2   0   0   2   2   2   0   0   2   0   0   2   2   2   0   2   0   0   2   0   2   0   2   2   0   2   0   2   2   2   2   2   0   2   0   2
 MK-3-3                 2   2   2   0   2   0   0   0   0   0   2   0   2   2   2   0   0   0   2   0   2   0   0   2   0   2   2   2   2   2   2   0   2   2   0   0   0   2   2   0   2   0   2   0   2   0   0   2   2   0   2   0   2   0   2   2   2   2   0   2   0   2   0   0   0   0   0   2   0   2   2   0   2   2   2   2   2   0   2   2   2   0   0   0   0   2   2   0   2   0   2   2   0   0   0   0   2   2   0   0   0   0   2   0   0   2   2   2   0   2   2   0   2   0   0   2   0   0   0   2   0   0   0   2   2   0   2   2   0   0   2   0   2   2   2   2   0   2   0   2   2   2   0   0   0   0   2   0   0   2   0   0   2   2   2   2   2   0   0   2   2   0   2   2   2   0   0   2   2   2   0   0   2   0   0   2   2   2   0   2   0   0   2   0   2   0   2   0   0   2   0   2   0   2   0   2   0   2   2   2
 MK-3-4                 2   2   2   0   2   0   0   0   0   0   2   0   2   2   2   0   0   0   2   0   2   2   0   0   0   0   2   2   2   2   2   0   2   2   0   0   0   2   2   0   2   0   2   0   2   0   0   2   2   0   2   2   2   2   2   2   2   2   0   2   0   2   0   0   0   0   0   2   0   2   2   0   2   2   0   2   2   0   2   2   0   0   0   0   0   2   2   0   2   0   2   2   2   0   0   0   0   2   0   0   0   0   2   0   0   2   2   2   0   2   2   0   2   0   0   2   0   0   0   2   0   0   0   2   2   0   2   2   0   0   2   0   2   2   2   0   2   0   0   2   2   2   0   0   0   0   2   0   0   2   0   0   2   2   2   2   2   0   0   2   2   2   0   2   2   0   2   2   2   2   0   0   2   0   2   2   2   2   0   2   0   0   2   0   2   0   2   0   0   2   0   2   0   2   0   2   0   0   2   2
 MK-3-5                 2   2   2   0   2   0   2   0   0   0   2   0   2   2   2   0   0   0   2   0   2   2   0   0   0   0   2   2   2   0   2   0   2   0   0   0   0   2   2   0   2   0   2   0   2   0   0   2   0   0   2   2   2   2   2   2   2   2   0   2   0   2   0   0   0   0   0   2   0   2   0   0   2   2   0   2   2   0   2   2   0   0   0   0   0   2   0   0   2   0   2   2   2   2   2   0   0   2   2   2   0   0   2   0   0   2   2   2   0   2   0   0   2   0   0   2   0   0   2   2   0   0   0   2   2   0   2   2   2   0   2   0   2   2   2   0   2   0   0   2   2   2   0   0   0   0   2   0   0   2   0   2   0   2   2   2   2   0   0   2   2   2   0   2   0   0   2   2   2   2   0   0   2   2   2   0   2   2   0   2   0   2   2   0   2   0   2   0   0   2   0   2   0   2   0   2   2   0   2   2
 MK-3-6                 2   2   0   0   2   0   2   0   0   0   2   0   2   2   2   0   0   0   2   0   2   2   0   0   0   0   2   2   2   0   2   0   2   0   0   0   0   0   2   0   2   0   2   0   2   2   0   2   2   0   2   2   0   2   2   2   2   2   0   2   2   0   0   0   0   2   2   2   0   2   0   0   2   2   0   2   0   0   2   2   0   0   0   0   0   2   0   0   2   0   2   2   2   2   2   0   0   0   2   2   2   2   2   2   0   2   2   2   0   2   0   0   2   2   0   2   0   0   2   2   0   0   0   0   2   0   2   2   2   0   2   0   2   2   0   0   2   0   0   2   2   2   0   0   0   0   2   0   0   2   0   2   0   0   2   2   2   0   0   2   2   2   0   2   0   0   2   2   2   2   0   0   2   2   2   0   2   2   0   2   0   0   2   0   2   0   2   0   0   2   0   2   0   2   0   0   2   0   2   0
 MK-3-7                 2   2   0   0   2   0   2   0   0   0   0   0   2   2   2   2   0   0   2   0   2   2   0   0   0   0   2   2   2   0   2   0   2   0   0   0   0   0   2   0   2   0   2   2   2   2   0   2   2   0   2   2   0   2   2   0   2   2   0   2   2   0   0   0   0   2   0   2   0   2   0   0   2   2   0   2   0   0   2   2   0   0   0   0   0   2   0   0   2   0   2   2   2   2   2   0   0   0   2   2   2   2   2   2   0   2   2   2   0   2   2   0   2   2   0   2   0   0   2   2   0   0   0   0   2   0   2   2   0   0   2   0   2   2   0   0   2   0   0   2   2   2   0   0   0   0   0   0   0   2   0   2   0   2   2   2   2   0   0   2   2   2   0   2   0   0   2   2   2   2   2   0   2   2   2   0   0   2   0   2   0   0   2   0   2   0   2   0   2   0   2   2   0   2   0   0   2   0   2   0
 MK-3-8                 2   2   0   2   2   0   2   0   0   0   0   2   2   2   0   2   0   0   2   0   0   2   0   2   0   0   2   2   2   0   2   0   0   0   0   0   0   0   2   0   2   0   2   2   0   2   2   2   2   2   2   2   2   2   2   0   2   2   0   2   2   0   0   0   0   0   0   2   0   2   0   0   2   2   2   2   0   0   2   0   0   0   0   0   0   2   0   2   2   0   2   2   2   2   0   0   0   0   2   2   2   2   2   2   0   2   2   2   0   2   2   0   2   2   2   2   0   0   2   2   0   0   0   0   2   0   0   2   2   0   2   0   2   2   0   0   0   0   0   2   2   2   0   0   0   0   0   0   0   2   0   2   2   2   2   2   2   0   0   2   2   2   0   2   0   0   2   2   2   2   2   0   2   2   2   0   0   2   0   2   0   0   0   0   0   0   2   0   2   0   2   2   0   2   0   0   2   0   2   0
 MK-3-9                 2   2   0   2   2   0   2   0   2   0   0   2   2   2   0   2   0   0   2   0   0   2   0   2   0   0   2   2   2   0   2   0   0   0   2   0   0   0   2   0   0   0   2   0   0   2   2   2   2   2   2   2   2   2   2   0   2   2   0   2   2   2   0   0   0   0   2   2   0   2   2   0   2   2   2   0   0   0   2   0   0   0   0   0   0   2   0   2   2   0   2   0   2   2   0   0   0   0   2   0   2   2   0   2   0   2   0   2   0   2   2   0   2   2   2   2   0   0   2   2   0   0   0   0   2   0   0   2   2   2   2   0   2   2   0   0   0   0   0   2   2   2   0   0   0   0   0   0   0   2   2   2   2   2   2   2   2   0   0   2   2   0   0   2   0   0   2   2   2   2   2   0   0   2   2   0   2   2   0   2   0   0   0   0   0   0   0   0   2   0   0   2   0   2   0   0   2   0   2   0
 MK-3-10                2   2   0   2   2   0   2   0   2   0   0   2   2   2   0   2   0   2   2   0   0   2   2   2   0   2   2   2   2   0   2   0   2   0   2   0   0   0   2   0   0   0   2   0   0   2   2   2   2   2   2   2   2   2   2   0   2   2   2   2   2   2   0   0   0   0   0   2   0   2   2   0   2   0   2   0   0   0   2   0   0   0   0   0   0   2   0   2   0   0   2   0   2   2   0   0   0   0   2   0   2   2   2   2   2   2   0   2   0   2   2   0   2   0   2   2   0   0   2   2   0   0   0   0   2   0   0   2   0   2   2   2   0   2   0   0   0   0   0   2   2   2   0   0   0   0   0   0   0   2   2   2   2   2   2   2   2   0   0   2   2   0   0   2   0   0   2   0   2   0   2   0   0   2   2   0   0   2   2   2   0   0   0   0   0   0   0   0   2   0   2   2   0   2   0   0   2   0   2   0
 MK-3-11                2   2   0   0   2   0   2   0   2   0   0   2   2   2   0   2   0   0   2   0   0   2   2   2   2   2   2   2   2   0   0   0   2   0   2   0   0   0   2   0   0   0   2   0   2   2   2   2   2   2   2   2   2   2   2   0   2   2   2   2   2   2   2   0   0   0   0   2   0   2   2   0   2   0   2   0   0   0   2   0   2   2   0   0   0   2   0   2   0   0   2   0   2   2   0   0   0   0   2   0   2   2   2   2   2   2   0   2   0   2   2   0   0   0   2   2   0   0   2   2   0   0   0   0   2   0   0   2   0   2   2   2   0   2   0   0   0   0   0   2   2   2   0   0   0   0   0   0   0   2   0   2   2   2   2   2   2   2   0   2   2   0   0   0   0   2   2   0   2   0   2   0   0   2   2   0   0   2   2   2   2   0   0   0   0   2   0   0   2   0   2   2   0   2   0   0   2   0   2   2
 MK-3-12                2   2   0   0   2   0   2   0   0   0   0   2   2   2   0   2   0   2   2   0   0   2   2   2   2   2   2   2   2   2   0   2   2   0   2   0   0   0   2   0   0   0   0   0   2   2   2   0   2   2   2   2   2   2   2   0   2   2   2   2   2   2   0   0   0   0   2   2   0   2   2   0   2   0   2   2   0   0   0   0   2   2   0   0   0   2   0   2   0   0   2   0   2   2   0   0   0   0   2   0   2   2   0   2   2   2   0   2   0   2   2   0   0   0   0   2   0   0   2   2   0   0   0   0   0   0   2   2   0   2   2   2   0   2   0   0   2   0   0   2   2   2   0   0   0   0   0   0   2   2   2   2   2   2   2   2   2   2   0   2   2   0   0   2   0   2   2   0   2   0   0   0   0   2   2   0   0   2   2   2   2   0   0   0   0   2   0   0   2   0   2   2   2   2   0   0   2   0   2   2
 MK-3-13                2   2   0   0   2   0   2   0   0   0   0   2   2   2   0   2   0   2   0   2   0   2   2   2   2   2   2   0   2   2   0   2   2   0   2   0   0   0   2   0   2   0   0   0   2   0   0   0   2   2   2   2   0   2   2   0   2   2   2   2   2   2   0   0   0   0   2   2   0   2   2   0   2   0   0   2   0   0   0   0   2   2   0   0   0   0   0   2   0   0   2   0   2   2   0   0   0   0   2   0   2   0   0   2   2   0   2   2   0   0   0   0   0   0   0   2   0   0   2   2   2   0   0   0   0   0   2   2   0   2   2   2   0   2   0   0   2   0   0   2   2   2   0   0   2   0   0   0   2   2   2   2   2   0   2   2   2   2   0   2   2   2   0   2   0   2   2   0   2   0   0   0   0   2   2   2   0   2   2   2   2   0   0   0   0   0   0   0   2   0   0   2   2   2   0   0   2   0   2   2
 MK-3-14                2   0   2   0   0   0   2   0   0   0   0   2   2   2   0   2   0   2   0   2   0   2   2   2   0   2   2   0   2   0   0   2   2   0   2   0   0   0   2   0   2   0   2   0   2   0   0   0   2   2   2   2   0   2   2   0   0   2   2   2   2   2   0   0   0   0   2   2   0   2   0   0   2   0   0   2   0   0   0   0   2   2   0   0   0   0   0   2   0   0   2   0   2   2   0   2   0   0   2   0   2   2   0   2   2   2   2   2   0   0   0   0   0   0   0   2   0   2   2   2   0   0   0   0   0   0   2   2   0   2   2   2   0   2   0   0   2   0   0   2   0   2   0   0   2   0   0   0   2   2   2   2   2   0   2   2   0   2   0   2   2   2   0   2   2   0   2   0   2   0   2   0   0   2   2   2   0   2   2   2   2   2   0   0   0   0   0   0   2   0   0   2   2   2   0   0   2   0   2   2
 MK-3-15                2   0   2   0   0   0   2   0   0   0   0   2   2   2   0   2   0   2   0   2   0   2   2   2   0   2   2   0   0   0   0   2   2   0   2   0   0   0   2   0   2   0   2   0   2   0   0   2   2   2   2   2   2   2   2   0   0   2   2   2   2   2   0   0   0   0   0   0   0   2   0   0   2   0   0   2   2   0   0   2   2   2   0   0   0   0   0   2   2   0   2   0   2   2   0   2   2   2   2   2   2   2   0   2   2   2   2   2   0   0   0   2   0   0   0   2   0   2   2   0   0   0   0   0   0   0   2   2   2   2   2   2   0   2   0   0   2   0   0   2   0   2   0   0   2   0   0   2   2   2   0   2   2   0   2   2   0   2   0   2   2   2   0   2   2   0   2   0   2   0   2   0   0   0   2   2   2   2   2   2   2   0   0   0   0   0   0   0   2   0   0   2   2   2   0   0   2   0   2   2
 MK-3-16                2   0   2   0   0   0   2   0   0   0   0   2   2   2   0   2   0   2   0   2   2   2   2   2   0   2   2   0   0   0   0   2   2   0   2   0   0   0   2   0   2   0   2   0   0   0   0   2   2   2   2   2   2   2   2   0   0   2   2   2   2   2   0   0   0   0   0   0   0   2   0   0   2   0   0   2   2   0   0   2   2   2   0   0   0   0   0   2   2   0   2   0   2   2   0   2   2   0   2   2   0   2   2   0   2   2   2   2   0   0   0   0   0   0   0   2   0   2   2   0   0   0   2   0   0   0   2   2   2   2   0   0   0   2   0   0   2   0   0   2   0   2   0   0   2   0   0   2   2   2   0   2   2   0   2   2   0   2   0   2   2   2   0   2   2   0   2   0   2   0   2   0   0   2   2   2   2   2   2   2   2   0   0   0   0   0   0   0   2   0   2   2   2   2   2   2   2   0   2   2
 MK-4-1                 0   2   2   0   2   0   0   2   0   0   0   2   2   2   2   0   2   2   2   0   0   0   2   2   0   2   2   2   2   0   0   2   0   0   0   0   0   2   0   2   0   2   0   0   2   0   0   0   0   0   2   0   0   0   0   2   2   0   2   2   2   2   0   2   0   0   2   0   0   0   0   2   0   0   0   2   0   0   2   0   0   0   2   0   0   0   0   0   0   0   0   2   2   0   2   2   2   0   2   2   2   0   2   0   0   2   2   0   2   0   0   2   0   2   0   0   2   2   2   0   2   2   0   2   0   0   2   0   2   0   2   2   2   0   2   2   2   2   2   2   2   0   2   0   0   0   0   0   0   0   2   0   0   2   0   0   0   0   0   0   2   2   0   0   2   2   2   0   0   0   2   0   0   2   2   0   0   2   2   0   0   2   2   0   0   2   0   2   0   2   0   2   2   0   2   0   0   0   2   0
 MK-4-2                 0   2   2   0   2   0   0   2   0   0   0   2   2   2   2   0   2   2   2   0   0   0   2   0   0   2   2   2   2   0   0   2   0   0   0   0   0   2   0   2   0   2   0   0   2   0   0   0   0   0   2   0   0   0   0   2   2   2   2   2   2   2   0   2   0   0   2   0   0   2   0   2   0   0   0   2   0   0   2   0   0   0   2   0   0   0   0   0   0   0   0   2   2   0   2   2   2   0   2   2   2   0   0   0   0   2   2   0   2   0   0   2   0   2   2   2   2   0   2   0   2   0   2   2   0   0   2   2   2   2   2   0   2   0   2   2   2   2   2   2   2   0   0   0   0   0   2   0   0   0   2   0   0   2   0   0   0   2   0   0   2   2   2   2   2   2   2   0   0   0   2   0   0   2   2   2   0   2   2   0   0   2   2   0   0   2   2   2   0   2   0   2   2   2   2   0   0   0   2   0
 MK-4-3                 0   2   2   0   2   0   0   2   0   0   0   0   2   2   0   0   2   2   2   2   0   0   2   0   2   2   2   2   2   0   0   2   0   2   0   0   0   2   0   2   0   2   0   0   2   0   0   0   0   0   2   0   0   0   2   2   2   2   2   2   2   2   0   2   2   0   2   0   2   0   0   2   0   0   2   2   0   0   2   0   0   0   2   0   0   0   0   0   0   0   0   2   2   0   2   2   2   0   2   2   2   0   0   0   0   2   2   0   2   0   0   2   0   2   2   2   0   0   2   2   2   0   2   0   0   2   0   2   2   0   2   0   2   0   2   2   2   2   2   0   2   0   0   0   0   0   2   0   0   0   2   0   2   2   0   0   0   0   0   2   2   2   2   2   2   2   0   0   0   0   2   0   0   2   2   2   0   2   2   2   0   2   2   0   0   0   0   2   0   2   2   0   2   2   2   0   0   0   2   0
 MK-4-4                 0   2   2   0   2   0   0   2   2   2   0   0   2   2   0   0   2   2   2   2   0   0   2   2   2   2   2   2   2   2   0   2   0   2   0   0   0   2   0   2   0   2   0   0   2   2   0   0   0   0   2   0   0   2   2   0   2   2   2   2   2   2   0   2   0   0   2   2   2   0   0   2   0   0   2   2   0   0   2   0   0   0   0   0   2   0   2   0   0   0   0   2   2   0   2   2   2   0   2   2   0   0   0   0   0   2   2   2   2   0   0   2   0   2   2   2   0   0   2   2   2   0   2   0   0   2   0   2   2   2   0   0   2   0   0   2   0   2   2   0   2   2   0   0   0   0   2   0   0   0   2   0   2   2   0   0   0   2   0   2   2   2   2   2   2   2   0   0   0   0   2   2   0   2   2   2   0   2   2   2   0   2   2   0   0   0   0   2   0   0   2   0   2   2   2   0   0   0   2   0
 MK-4-5                 0   2   2   0   2   0   0   2   2   2   0   0   2   2   0   0   0   2   0   2   0   0   2   0   0   2   2   2   2   2   2   2   0   2   0   0   0   2   0   2   0   2   0   0   2   2   0   0   0   0   0   0   0   2   2   0   2   2   2   2   2   2   0   2   0   2   0   2   2   0   0   2   0   0   2   2   0   2   2   0   0   0   0   0   2   0   2   0   0   2   0   2   2   0   2   2   2   0   2   2   0   0   0   0   0   2   2   2   2   0   0   2   0   2   2   2   0   2   2   2   2   0   2   0   0   0   0   2   2   2   0   2   2   0   0   2   0   2   2   0   2   2   0   0   0   0   0   0   0   0   2   0   2   2   0   0   0   2   0   2   2   2   2   2   0   2   0   0   2   0   2   2   0   2   2   2   0   2   2   2   0   0   2   0   0   0   2   2   0   0   2   0   2   2   2   0   0   0   2   0
 MK-4-6                 2   0   2   0   2   0   0   2   2   2   0   0   2   2   0   0   0   2   0   2   0   2   2   0   0   2   2   2   2   2   2   2   0   2   0   0   0   2   0   2   0   2   0   0   2   2   0   0   0   0   2   0   0   2   2   0   2   2   2   2   2   2   0   2   0   0   0   2   2   0   0   2   0   0   2   2   0   0   2   2   0   0   0   0   0   0   2   0   0   2   0   2   2   0   2   2   2   0   2   2   0   0   0   0   0   2   2   2   2   0   0   2   0   2   2   2   0   2   2   2   2   0   0   0   0   0   0   2   2   2   0   2   2   0   0   2   0   0   2   0   2   2   0   0   0   0   2   0   0   2   2   0   2   2   0   0   0   2   0   2   0   0   2   2   0   2   2   0   0   0   2   2   0   2   2   2   0   2   0   2   0   0   2   0   0   0   2   2   0   0   2   0   2   2   2   0   0   0   2   0
 MK-4-7                 2   0   2   0   2   0   0   2   2   2   0   0   2   2   0   2   2   2   0   2   0   2   2   0   2   2   2   2   2   2   2   2   0   2   0   0   0   2   0   2   2   2   0   0   2   2   0   0   0   0   0   0   0   2   2   0   2   2   2   2   0   0   0   2   0   0   0   2   2   0   0   0   0   0   2   2   0   0   2   2   0   0   0   0   0   0   0   0   0   2   0   2   2   0   2   2   2   0   2   2   0   2   0   0   2   2   2   2   2   0   0   2   0   2   2   2   0   2   2   2   2   0   0   0   0   0   0   2   2   2   0   2   0   0   2   2   0   0   2   0   2   2   0   0   2   0   2   0   0   2   2   2   2   2   0   0   0   0   0   2   0   0   2   2   0   2   2   0   0   0   2   2   0   2   2   2   0   2   0   0   0   2   2   0   2   0   0   2   0   2   2   2   2   2   2   0   0   0   2   0
 MK-4-8                 2   0   2   0   2   0   0   2   2   2   2   0   2   2   0   2   2   2   0   2   2   2   2   0   2   2   0   2   2   2   0   2   0   2   0   0   0   2   0   2   2   2   2   0   2   2   0   0   0   0   0   0   0   2   2   2   2   0   0   2   0   0   0   2   0   0   0   2   2   0   0   0   0   0   2   2   2   2   2   2   0   0   0   0   0   0   0   0   2   2   0   2   2   0   0   0   2   0   2   2   0   2   2   0   2   2   2   2   2   0   0   2   0   2   2   2   2   2   2   0   0   0   0   0   0   0   0   2   2   2   0   2   0   0   2   2   0   0   2   2   2   0   0   0   2   0   2   0   2   2   2   2   2   2   2   0   0   0   0   0   0   0   0   2   0   2   2   0   0   0   0   2   0   0   2   2   0   2   0   0   0   2   2   0   0   0   0   2   0   2   2   2   2   2   2   0   0   0   0   0
 MK-4-9                 2   0   0   0   2   0   0   2   2   2   2   0   2   2   0   2   0   2   0   2   2   2   2   0   2   2   0   2   2   2   0   2   0   2   0   0   2   2   0   2   2   2   2   0   2   2   0   0   0   0   0   0   0   2   2   2   2   0   0   2   0   0   0   2   2   0   0   2   2   0   0   2   2   0   2   2   2   2   2   2   0   0   0   0   0   0   0   0   2   2   0   2   2   0   0   0   0   0   0   2   0   2   2   0   2   2   2   2   2   0   0   0   0   2   0   2   2   2   2   0   0   0   0   0   0   0   0   2   2   2   0   2   0   0   2   2   0   0   2   2   2   0   0   0   2   0   2   2   2   2   2   2   0   0   2   0   0   0   0   0   0   0   0   2   0   2   2   2   0   0   0   0   0   0   2   2   0   2   0   0   0   2   2   0   0   0   0   2   0   2   2   2   2   2   2   0   0   0   0   0
 MK-4-10                2   0   0   0   2   0   0   0   2   2   2   0   2   2   0   2   0   2   0   2   2   2   2   0   2   2   2   2   2   2   0   2   0   2   0   0   2   2   0   0   2   0   2   0   0   2   0   2   0   2   0   2   0   2   2   2   2   0   0   0   0   2   0   0   2   0   0   2   2   0   0   2   2   0   2   2   2   2   2   2   0   0   0   0   0   0   0   0   2   2   0   2   2   0   0   0   2   0   0   2   0   0   2   2   2   2   2   2   2   0   0   0   0   2   0   2   2   2   2   0   0   0   2   0   2   0   0   0   0   2   0   2   0   0   2   2   0   0   2   2   2   0   0   0   2   0   2   2   2   2   2   2   0   0   2   0   0   0   2   2   2   2   0   2   0   2   2   2   0   0   0   0   0   0   2   2   0   0   0   0   0   2   2   0   0   0   0   2   0   2   2   2   2   2   2   0   0   0   0   0
 MK-4-11                2   0   0   0   2   0   2   0   2   2   2   0   2   2   0   2   0   2   0   2   2   2   2   0   2   2   2   2   0   2   0   0   2   2   0   0   2   2   0   0   2   0   2   0   2   2   0   2   0   2   0   0   0   2   2   2   0   0   0   0   0   0   0   0   2   0   0   2   2   0   0   2   2   0   2   2   0   2   2   0   0   0   0   0   2   0   0   2   2   2   0   2   2   0   0   0   2   0   0   2   0   0   2   2   2   2   2   2   2   0   0   0   0   2   0   2   2   2   2   0   0   0   2   0   2   0   0   0   0   2   0   2   0   0   2   2   0   0   2   2   2   0   0   0   2   0   0   2   0   2   2   2   0   2   2   0   0   0   2   0   2   2   2   2   0   0   2   2   2   0   2   0   0   0   2   2   0   2   0   0   0   2   2   0   0   0   0   2   0   2   2   2   2   2   2   0   0   0   0   0
 MK-4-12                2   2   0   0   2   0   2   0   0   2   2   0   2   2   0   2   0   2   0   2   2   2   2   0   2   2   2   2   2   0   0   0   2   2   0   0   2   2   0   0   2   0   2   0   2   2   0   2   0   2   0   0   0   2   0   2   0   0   0   0   0   0   0   0   2   0   0   2   2   0   0   2   2   0   2   2   0   2   2   0   0   0   0   2   2   0   2   2   2   2   2   2   2   0   0   0   2   0   0   2   2   0   2   2   2   2   2   0   2   0   0   0   0   2   0   2   0   2   2   0   0   2   0   0   2   0   0   0   0   2   0   2   0   0   2   2   0   2   2   2   0   0   0   2   2   0   0   2   0   2   2   2   0   2   2   0   2   0   2   0   2   2   2   2   0   0   2   2   2   0   2   0   0   0   2   2   0   0   0   0   0   2   2   0   0   0   2   2   0   2   2   2   2   2   2   2   0   0   0   0
 MK-4-13                2   2   0   0   2   0   2   0   0   2   2   0   2   2   0   2   0   2   2   2   2   2   2   0   2   2   2   2   2   0   2   0   2   2   0   0   2   2   0   0   2   0   2   0   2   2   2   2   0   2   2   0   2   2   0   2   0   0   0   0   0   0   0   0   2   0   0   2   0   0   0   2   2   0   2   2   0   2   2   0   0   0   0   2   0   0   2   0   2   2   2   2   2   2   0   0   2   0   0   2   2   0   2   2   2   2   2   0   2   0   0   0   0   2   0   2   0   2   2   0   0   2   0   0   2   0   0   0   0   2   0   2   0   0   2   0   0   2   2   2   0   0   0   2   2   0   0   2   0   2   2   2   0   2   2   0   2   2   2   0   2   2   2   2   0   0   2   2   2   0   2   0   0   0   2   2   2   0   0   0   0   2   0   0   0   0   2   2   0   2   0   2   2   2   2   2   0   0   0   0
 MK-4-14                2   2   0   2   0   0   2   0   0   2   2   2   2   2   0   2   0   2   0   2   2   2   0   0   2   2   2   2   2   0   2   0   2   2   0   0   2   2   0   0   2   0   2   0   2   2   2   2   0   2   2   2   2   2   0   2   0   0   0   0   0   0   0   0   2   0   0   2   0   0   0   2   2   0   2   2   0   2   2   0   0   0   2   2   0   0   2   0   2   2   2   2   2   2   0   0   2   0   0   2   2   2   2   2   2   2   2   0   2   0   0   0   0   2   0   0   0   2   2   0   2   2   2   0   2   0   0   0   0   2   0   0   0   0   2   0   0   2   2   2   2   0   0   2   2   0   0   2   0   2   2   2   0   2   2   0   2   2   2   0   2   2   2   2   0   0   2   0   2   0   2   0   2   0   2   2   0   0   2   0   0   0   0   0   0   0   2   2   0   0   0   2   0   2   2   2   0   2   0   0
 MK-4-15                2   2   0   2   0   2   2   0   0   2   2   2   2   2   0   2   0   2   0   2   2   2   0   0   2   2   2   2   2   0   2   0   2   2   0   0   2   2   0   0   2   0   2   0   2   2   0   2   0   2   2   2   0   2   0   2   0   0   2   0   0   0   0   0   2   0   2   2   0   0   0   2   2   0   2   2   0   0   2   0   0   2   2   2   0   0   2   0   2   2   2   2   2   2   2   0   0   0   2   2   2   2   0   0   0   2   2   0   2   0   0   0   0   2   0   0   0   2   2   0   2   2   2   0   0   0   0   0   0   2   0   0   0   0   2   0   0   2   2   2   0   0   0   2   2   0   2   2   0   2   2   2   0   2   2   0   2   2   2   0   2   0   2   0   0   2   2   0   2   0   2   0   2   0   2   0   0   0   2   2   0   0   0   0   0   0   2   2   0   2   0   2   0   2   2   2   0   0   0   0
 MK-4-16                0   2   0   2   0   2   2   2   0   2   2   0   2   2   0   2   0   2   0   2   2   2   0   0   2   2   2   2   2   0   2   2   2   0   0   0   2   2   0   0   2   0   2   0   2   2   0   0   0   2   2   2   0   2   0   2   0   0   2   0   0   0   0   0   2   0   2   2   0   0   2   0   2   0   2   2   0   0   2   0   0   2   2   2   0   0   2   0   2   2   0   2   0   2   0   0   0   0   0   2   2   2   0   2   0   2   2   0   2   0   0   0   0   2   0   0   0   2   2   0   2   2   2   0   0   0   0   0   0   2   0   0   0   2   2   0   0   2   2   2   0   0   0   2   2   0   2   2   0   2   2   2   0   2   2   0   2   2   2   0   2   0   2   0   0   2   2   0   2   0   0   0   2   0   2   0   0   0   2   2   0   0   0   0   0   0   2   2   0   2   0   2   0   2   2   0   0   0   0   0
 MK-5-1                 2   0   2   0   2   0   2   0   0   2   2   2   2   2   0   0   2   0   2   2   0   2   0   0   0   2   2   0   0   0   0   2   0   0   0   2   2   0   0   0   2   2   2   2   0   0   2   0   0   2   0   0   0   0   0   0   2   2   2   2   2   2   0   0   2   2   0   0   2   0   2   2   0   2   2   2   2   0   0   0   2   0   2   2   0   2   0   0   2   0   2   0   0   2   0   0   0   2   0   0   2   2   2   2   0   0   0   0   2   2   0   2   2   0   2   2   0   2   2   0   2   2   2   0   0   2   2   0   2   2   2   0   2   0   2   0   2   2   2   2   0   0   0   0   2   2   0   0   2   2   0   2   0   2   2   0   0   0   2   2   2   0   0   0   2   2   0   0   0   2   0   2   2   0   0   2   2   0   2   2   0   0   0   0   2   0   2   2   0   0   0   0   0   2   0   0   2   2   2   2
 MK-5-2                 2   2   2   0   2   0   2   0   0   0   2   0   2   2   0   0   2   0   2   2   0   2   0   0   0   2   2   0   0   0   2   2   0   0   0   2   2   0   0   0   2   2   0   2   0   0   2   0   0   2   0   0   0   2   2   0   2   2   2   2   0   2   0   0   0   2   0   0   2   0   2   2   0   2   2   2   2   0   0   0   2   0   2   2   0   2   0   0   2   0   2   0   0   2   0   0   0   2   0   0   2   2   2   2   0   0   0   0   2   2   0   2   2   0   2   2   0   2   2   0   2   2   2   0   0   2   2   2   2   2   2   2   2   0   2   0   0   2   2   2   0   0   0   0   2   0   0   0   2   2   0   2   0   2   2   0   2   0   2   2   2   0   0   0   2   2   0   2   0   2   0   0   2   0   0   2   2   0   2   2   0   0   2   0   2   0   2   2   0   0   0   0   0   2   0   0   2   2   2   0
 MK-5-3                 2   2   2   0   0   0   2   0   0   0   2   0   2   2   0   0   2   0   2   2   0   2   0   0   0   2   2   0   0   0   0   0   0   0   2   2   2   0   0   0   2   2   0   2   0   0   2   0   0   2   0   0   0   2   2   0   2   2   2   2   0   2   0   0   0   2   0   0   2   0   2   2   0   2   0   2   2   0   0   0   2   0   2   0   0   2   2   0   2   0   2   0   0   2   0   0   0   2   0   0   2   2   2   2   0   0   0   0   2   2   0   2   2   0   2   2   0   2   0   0   2   2   2   0   0   2   2   2   2   2   2   2   2   0   0   0   0   2   2   2   0   0   0   0   2   0   0   0   2   2   0   2   0   2   2   0   2   0   2   2   2   0   0   0   2   2   0   2   0   2   2   0   2   0   0   2   2   2   2   2   0   0   2   0   2   2   2   2   0   0   0   0   0   2   0   0   2   2   2   0
 MK-5-4                 2   2   2   0   0   0   2   0   0   0   2   0   2   0   0   0   0   0   2   2   0   2   2   0   0   2   2   0   2   0   0   0   0   0   2   2   2   0   0   0   2   2   0   2   0   0   2   2   0   2   0   0   0   2   2   0   2   2   2   2   0   2   0   0   0   2   0   0   2   0   2   2   0   2   0   2   0   2   0   0   2   0   2   0   0   2   2   0   2   2   2   0   0   0   0   0   0   2   0   0   2   2   2   2   2   0   0   0   2   2   0   2   2   0   2   0   0   2   0   2   2   2   2   0   0   2   2   2   2   2   2   2   2   0   0   0   0   2   2   2   0   0   2   0   2   2   0   0   2   2   0   0   0   2   2   0   2   0   0   2   0   0   0   0   2   2   0   2   0   2   2   0   2   0   0   2   2   2   2   0   0   0   2   0   2   2   2   2   0   0   0   0   0   2   0   0   2   2   2   2
 MK-5-5                 2   0   0   0   0   0   2   0   0   0   2   0   2   0   0   0   0   0   2   2   0   2   2   0   0   2   2   0   2   0   0   2   0   0   2   2   2   0   0   0   0   2   0   2   2   0   2   2   0   0   0   0   0   2   2   0   2   0   2   2   0   2   0   0   0   2   0   0   2   0   2   2   0   2   0   2   0   2   0   0   2   0   2   0   0   2   2   0   2   2   0   2   2   0   0   0   0   2   0   0   2   2   2   2   2   0   0   2   2   2   0   0   0   0   2   0   0   2   0   2   2   2   0   0   0   2   2   2   0   2   2   2   2   2   0   0   0   0   2   2   0   0   2   0   2   2   2   0   2   2   0   2   0   2   2   0   2   0   0   2   0   0   0   2   2   2   0   0   0   0   2   0   2   2   0   2   2   2   2   0   0   0   2   0   2   0   2   2   0   0   0   0   0   2   0   0   2   2   2   2
 MK-5-6                 2   0   0   0   0   0   2   0   0   0   2   0   2   0   0   0   0   0   2   2   0   0   2   0   2   2   2   0   0   2   0   2   0   2   2   2   2   0   0   0   0   2   2   2   2   0   2   2   0   0   2   0   0   2   2   0   2   0   2   2   0   0   0   0   0   2   0   0   2   0   2   2   0   2   2   2   0   2   0   0   2   0   2   0   0   2   2   0   2   2   0   2   2   0   0   2   0   2   0   0   0   2   2   2   2   0   0   2   2   2   0   0   0   0   2   0   0   2   0   2   2   2   0   0   0   2   2   2   0   2   2   2   2   2   0   0   0   0   2   2   0   0   2   0   2   2   2   0   2   2   0   2   0   2   2   0   2   0   0   2   0   0   0   2   2   2   0   0   0   0   2   0   2   2   0   2   2   2   2   0   0   0   2   0   2   0   2   2   0   0   0   0   0   2   0   0   2   2   2   2
 MK-5-7                 2   0   0   0   2   0   2   0   2   0   0   0   2   0   0   0   0   0   2   0   0   0   2   0   2   2   2   0   0   2   0   0   0   0   2   2   2   0   0   2   0   0   2   2   2   0   2   2   0   0   2   2   0   2   2   0   2   2   2   2   0   0   0   0   0   2   0   0   2   0   2   2   0   2   0   2   0   2   0   0   2   0   2   0   0   2   2   0   0   2   0   2   2   0   0   2   0   2   0   0   0   2   2   2   2   0   0   2   2   2   0   0   0   0   2   0   0   2   0   2   2   2   0   0   0   2   2   2   0   2   2   2   2   2   0   0   0   0   2   2   0   0   2   0   2   2   2   2   2   2   0   2   0   2   2   2   2   0   0   2   0   0   0   2   2   2   0   0   0   0   2   0   2   2   0   2   2   2   2   0   0   0   2   0   0   0   2   0   2   0   0   0   0   0   0   0   2   2   2   2
 MK-5-8                 2   0   2   0   2   0   2   0   2   0   2   0   2   2   0   0   0   0   2   0   0   0   2   2   2   2   2   2   0   2   0   0   0   0   2   2   2   0   0   2   2   2   2   2   2   0   2   2   0   0   2   0   0   2   2   0   2   2   2   2   0   0   0   0   0   2   0   0   2   0   2   2   0   2   0   2   0   2   0   0   2   0   2   0   2   2   2   0   0   2   0   2   2   2   0   2   0   2   0   0   0   0   2   2   2   0   2   2   2   2   0   2   0   0   2   0   0   0   0   2   2   2   0   0   0   2   0   2   0   2   2   2   2   2   0   0   0   0   2   2   0   0   2   0   2   2   2   2   2   2   0   2   0   0   2   2   2   0   0   2   0   0   0   2   2   2   2   0   0   0   2   0   2   2   0   2   2   2   0   0   0   0   2   0   0   0   2   0   2   0   0   0   0   0   0   0   0   2   2   2
 MK-5-9                 2   0   2   0   0   0   2   0   2   0   0   0   2   0   0   0   0   0   2   0   0   0   0   2   2   2   2   2   0   2   0   0   0   2   2   2   2   0   0   2   2   0   2   0   2   2   2   2   0   2   2   0   0   2   2   0   2   2   2   2   0   0   0   0   0   2   0   0   0   0   2   2   0   2   0   0   0   2   0   0   2   0   2   0   2   2   2   0   0   2   0   2   2   2   0   2   0   2   0   0   0   0   0   2   2   0   2   2   2   2   0   2   0   0   2   0   0   0   0   2   2   2   0   2   0   2   0   2   0   2   0   2   2   0   0   0   0   0   2   2   0   0   0   0   2   2   0   2   2   2   0   2   0   0   2   2   2   0   0   0   0   0   0   2   2   2   2   0   0   0   2   0   2   2   0   2   2   2   0   0   0   0   2   0   0   0   2   0   2   0   0   0   0   0   0   2   0   2   2   0
 MK-5-10                2   0   2   0   0   2   2   0   2   0   0   0   2   0   0   0   0   0   2   2   0   0   0   2   2   2   2   2   0   0   0   0   0   2   2   2   2   0   0   0   2   2   2   0   2   2   2   2   0   2   2   0   0   2   2   0   2   2   2   2   0   0   0   0   2   2   0   0   0   0   2   2   0   2   0   0   0   2   0   2   2   0   2   0   2   2   2   0   0   0   0   2   2   2   0   2   0   2   0   2   0   0   0   2   2   0   2   2   2   2   0   2   0   2   2   0   0   0   0   2   2   2   0   2   0   0   0   2   0   2   0   2   0   0   0   0   0   0   0   2   0   0   2   0   2   2   0   2   2   2   0   2   0   2   2   2   2   0   0   0   0   0   0   2   2   2   2   0   0   0   2   2   2   2   0   2   2   2   0   0   0   0   2   0   0   0   2   0   2   0   0   0   0   0   0   2   0   2   2   0
 MK-5-11                2   0   0   0   0   2   2   0   2   0   0   0   2   2   0   0   0   0   2   2   0   0   0   2   2   2   2   2   0   0   0   0   0   2   2   0   2   0   0   0   2   0   2   0   2   2   2   2   0   2   2   0   0   2   2   0   2   2   2   2   0   0   0   0   0   2   0   0   0   0   2   2   0   0   0   0   0   2   0   2   2   0   2   0   2   2   2   0   0   0   0   2   2   2   0   2   0   2   0   2   0   0   0   2   2   2   2   2   2   2   0   2   0   2   2   0   0   2   2   2   2   2   0   2   0   0   0   2   0   2   0   2   0   0   2   0   0   0   0   2   0   0   0   0   2   2   0   2   0   2   0   2   0   2   2   2   2   0   0   2   2   0   0   2   2   2   2   0   0   0   2   2   2   2   0   2   2   2   0   2   0   0   2   0   0   0   2   0   2   0   0   0   0   0   0   2   0   2   2   0
 MK-5-12                2   0   0   0   0   2   2   0   2   0   0   0   2   2   0   0   2   0   2   2   0   0   0   2   2   2   2   2   0   0   0   0   0   2   2   2   2   0   0   0   2   2   2   0   2   2   2   2   0   2   2   0   0   2   2   0   2   2   0   2   0   0   0   0   2   2   0   0   0   0   2   2   0   0   0   0   0   2   0   2   2   0   2   0   2   2   0   0   0   0   0   2   2   2   0   2   0   2   0   2   0   0   2   2   2   2   2   0   2   2   0   2   0   2   2   2   0   2   2   2   2   2   0   2   0   0   0   2   2   2   2   2   0   0   2   0   0   0   0   2   0   0   0   0   2   2   0   2   0   2   0   2   0   2   2   2   2   0   0   2   0   0   2   0   2   2   2   0   2   0   2   2   2   2   0   2   2   2   0   2   0   2   0   0   0   0   2   0   2   0   0   0   0   0   0   2   0   2   2   0
 MK-5-13                2   0   0   0   0   2   2   0   2   0   0   0   0   2   0   0   2   0   2   2   0   0   0   2   2   2   2   2   0   0   0   0   0   2   2   2   2   0   0   0   2   2   2   0   2   2   2   2   0   2   2   0   0   0   2   0   2   2   0   0   0   0   0   0   2   2   0   0   0   0   2   2   0   0   0   0   0   2   0   2   0   0   2   0   2   2   0   0   0   0   0   2   2   2   0   2   0   2   0   2   0   0   2   2   0   2   0   0   2   0   0   2   0   2   2   2   0   2   2   2   2   2   0   2   0   0   0   2   0   2   0   2   0   0   2   0   0   0   0   2   0   0   0   2   2   2   2   0   0   2   0   2   0   0   2   2   2   0   0   2   0   0   2   0   2   2   2   0   2   0   2   0   2   2   0   2   2   2   0   0   0   0   0   0   0   0   2   0   2   0   0   0   0   0   0   2   0   2   2   0
 MK-5-14                2   0   0   0   0   2   2   0   2   2   0   2   0   2   0   2   2   0   2   2   0   0   2   2   0   2   2   2   0   0   0   0   0   2   2   2   2   0   0   0   2   0   2   0   2   2   2   2   0   2   2   0   0   0   0   0   2   2   0   0   0   0   0   0   2   2   0   0   0   0   2   2   0   0   0   0   0   2   0   0   0   0   2   2   0   2   0   0   0   0   0   2   2   2   0   2   2   2   0   2   0   0   2   2   0   2   0   0   2   0   0   2   2   2   2   2   0   2   0   2   2   2   0   2   0   0   0   2   0   2   0   2   0   0   2   0   0   0   0   2   0   0   0   2   2   2   2   0   0   2   0   2   0   0   2   2   2   0   0   2   0   0   2   0   2   2   2   0   2   0   2   0   2   2   0   0   0   0   0   0   2   0   0   0   0   0   2   0   2   0   0   0   0   0   0   2   0   2   0   0
 MK-5-15                2   2   0   0   0   2   2   0   2   2   0   0   0   2   0   2   2   0   2   2   0   2   2   2   0   2   2   2   0   0   0   0   0   2   2   2   0   0   0   0   2   0   2   0   2   2   2   0   0   2   2   2   0   0   0   0   2   2   0   0   0   0   2   0   0   2   0   0   0   0   2   2   0   0   2   0   0   2   0   0   0   0   2   2   0   2   0   0   2   0   0   2   2   2   0   0   2   2   0   2   2   0   2   2   0   0   0   2   2   2   0   0   2   2   2   2   0   2   0   2   0   2   2   2   0   0   0   2   0   0   0   0   2   0   0   2   0   0   0   2   0   0   0   2   0   2   2   0   0   0   0   2   0   0   2   2   2   0   0   2   0   0   2   0   2   2   2   2   2   0   2   0   2   2   0   0   0   0   2   0   2   0   0   0   0   0   0   0   2   2   0   0   2   0   0   2   2   2   2   0
 MK-5-16                2   2   0   0   2   2   2   0   2   2   0   0   0   0   0   2   2   0   0   2   0   2   2   2   0   2   2   2   0   0   0   0   2   2   2   2   0   2   0   0   2   0   2   2   2   2   2   0   0   2   2   2   0   0   0   0   2   2   0   0   0   0   2   0   0   2   0   0   0   0   2   2   0   0   2   0   0   2   0   0   0   0   2   2   0   2   2   0   0   0   0   2   2   2   2   0   2   2   0   2   2   2   2   2   0   2   0   2   2   2   0   0   2   2   2   2   0   2   0   2   0   2   2   2   0   0   0   0   0   0   0   0   2   0   0   2   0   0   0   2   0   0   0   2   0   2   2   0   2   0   0   2   0   2   2   2   2   0   0   2   2   2   2   0   2   2   2   2   2   0   2   0   2   2   0   0   0   2   2   0   2   0   0   0   0   0   0   0   2   2   0   0   2   0   0   2   2   2   2   0
 MK-6-1                 2   0   2   0   0   2   2   0   2   0   0   2   0   0   2   0   2   0   0   2   0   2   2   2   2   2   0   0   2   2   2   2   0   0   2   0   2   0   0   0   0   0   0   0   0   2   0   2   2   0   2   2   2   0   0   0   0   0   0   2   0   2   0   2   0   2   0   2   2   0   2   2   2   2   2   2   0   2   2   2   0   2   2   0   2   0   0   0   0   0   2   0   0   2   2   2   0   0   0   0   2   0   0   0   2   2   2   0   0   2   2   2   0   0   2   2   2   0   2   2   2   2   0   0   0   2   2   2   0   2   0   0   2   0   2   2   2   2   2   0   0   0   2   0   0   0   0   2   2   2   0   0   0   2   0   0   0   2   0   2   0   2   0   0   0   0   0   2   0   0   0   0   2   0   0   2   0   0   2   0   0   2   0   0   0   0   0   0   2   2   0   2   0   0   2   0   2   0   0   2
 MK-6-2                 2   0   2   0   0   2   2   2   2   0   0   2   0   0   2   0   2   0   0   2   0   2   0   2   0   2   0   2   0   2   2   2   0   0   2   0   2   0   0   0   0   0   0   0   0   2   0   2   2   0   2   0   2   0   0   2   0   0   0   0   0   2   0   2   2   2   0   2   2   0   2   2   2   2   2   2   0   2   2   2   0   2   2   0   2   2   2   0   0   0   0   0   0   2   2   2   0   0   0   0   2   0   0   0   2   2   2   0   0   2   2   2   0   0   2   2   2   0   2   2   0   2   0   0   0   2   2   2   0   2   0   2   2   0   2   2   2   2   2   0   0   0   2   0   0   0   0   2   2   2   0   0   0   0   0   0   0   2   0   2   0   2   0   0   0   0   0   2   0   0   0   2   2   0   0   2   0   2   2   0   0   2   0   0   0   0   0   0   0   2   0   2   0   0   2   0   2   2   0   2
 MK-6-3                 2   0   2   0   0   2   2   2   2   0   0   2   0   0   2   0   2   0   0   2   0   2   0   2   0   2   0   2   0   2   2   2   0   0   2   0   2   0   0   0   0   0   0   0   0   2   0   2   2   0   2   0   2   0   0   0   0   0   0   2   0   2   0   2   2   2   0   2   2   0   2   2   2   2   0   2   0   2   2   2   2   2   2   0   2   2   2   0   0   0   0   0   0   2   2   2   0   0   0   0   2   0   0   0   2   2   2   0   0   2   2   2   0   0   2   2   2   0   2   2   0   0   0   0   0   2   2   2   0   2   0   2   2   0   2   2   2   2   2   0   0   0   2   0   0   0   0   2   2   2   0   0   0   0   0   2   0   2   0   2   0   2   0   0   2   0   0   2   0   0   0   0   2   0   2   2   0   2   2   0   0   2   0   0   2   0   0   0   0   2   0   2   0   0   2   0   2   2   0   2
 MK-6-4                 2   0   2   0   0   2   2   2   2   0   2   0   0   0   2   0   2   0   2   2   0   0   0   2   0   0   0   2   0   2   2   0   0   0   2   2   2   0   0   0   0   0   0   2   0   2   0   2   2   0   2   2   2   0   2   0   0   2   0   2   0   2   0   2   2   0   0   2   2   0   2   2   2   2   0   2   0   2   0   0   0   2   2   0   2   2   2   0   0   0   0   0   0   2   2   2   0   0   0   0   2   0   0   0   2   2   2   0   0   2   0   2   0   2   2   2   2   0   2   2   0   2   2   0   0   2   2   2   0   2   0   2   2   0   2   2   0   2   0   0   0   0   2   0   0   0   0   2   2   0   0   0   0   0   0   2   0   2   0   2   0   2   0   0   2   0   0   2   0   0   0   2   2   0   2   2   0   2   2   0   0   2   0   0   2   0   0   0   0   2   0   0   0   0   0   0   0   2   0   2
 MK-6-5                 2   0   2   0   0   2   2   2   2   0   2   2   0   0   2   0   2   0   0   2   0   0   0   2   0   0   0   2   0   2   2   0   0   0   2   2   2   0   0   2   0   0   0   2   0   2   0   2   2   0   2   2   2   0   2   2   0   2   0   2   0   2   0   2   2   0   2   2   0   0   2   2   2   2   0   2   0   2   0   0   0   2   0   2   2   2   2   0   0   0   0   0   0   2   2   2   0   0   0   0   2   0   0   0   2   2   2   0   0   2   0   2   0   2   2   2   0   0   0   2   0   2   2   0   0   2   2   2   0   2   0   2   2   0   2   2   0   2   0   0   0   0   2   0   2   0   0   2   2   0   0   0   0   0   0   2   0   2   0   2   0   2   0   0   2   0   0   0   0   0   2   0   2   0   2   2   0   2   2   0   0   2   0   0   2   0   0   0   0   2   0   0   0   0   0   0   2   2   0   2
 MK-6-6                 2   0   2   0   0   2   2   2   2   0   2   0   0   0   2   2   2   0   0   2   2   0   0   2   0   0   0   2   0   2   2   0   2   0   2   2   2   0   0   2   0   0   0   2   0   2   0   2   2   2   2   2   2   2   2   2   0   2   0   2   0   2   2   2   2   2   2   2   2   0   2   2   2   2   0   2   0   2   0   0   0   2   0   2   0   0   2   0   0   0   0   0   0   2   2   2   0   0   0   0   2   0   0   0   2   2   2   0   0   2   0   2   0   2   2   2   2   0   0   2   0   2   2   0   0   2   2   2   0   0   0   2   2   0   0   2   0   2   0   0   0   2   2   0   2   0   0   0   2   0   0   0   0   0   0   2   0   2   0   0   0   2   0   0   2   0   0   0   0   0   2   0   2   0   2   2   2   2   2   0   0   2   2   0   2   2   0   0   0   2   2   0   2   0   0   0   2   2   0   2
 MK-6-7                 2   0   2   2   2   2   2   2   2   0   2   0   0   0   2   2   2   2   0   2   2   0   0   2   0   2   0   2   0   2   2   0   2   0   2   2   2   0   0   2   0   0   0   2   0   2   0   2   2   2   2   0   2   2   0   2   0   2   2   2   2   2   2   2   2   2   2   2   2   0   2   2   2   2   0   2   0   2   0   0   0   2   0   2   0   0   2   0   0   0   0   2   0   2   2   2   0   0   0   0   2   0   0   0   2   2   2   0   0   2   0   2   0   2   2   2   2   0   2   2   0   2   2   0   0   2   0   2   0   2   0   2   2   2   0   2   0   2   0   0   0   2   2   0   2   0   0   2   2   0   0   0   0   0   0   2   0   2   0   0   0   2   0   0   2   0   0   0   0   0   2   0   2   0   2   0   2   2   2   0   0   2   2   0   2   2   0   0   0   2   2   0   2   0   0   0   2   2   0   2
 MK-6-8                 2   0   2   2   2   2   2   2   2   0   2   0   0   0   2   2   2   2   0   2   2   0   2   2   0   2   0   2   0   2   2   0   2   0   2   0   2   0   0   2   0   0   0   2   0   2   0   0   2   2   2   0   2   2   2   2   0   2   2   2   2   2   2   2   2   2   2   2   2   0   2   0   2   2   0   2   0   2   0   0   0   2   0   2   0   2   2   0   0   0   0   2   0   2   2   2   0   0   2   0   2   0   0   0   2   2   2   0   0   2   0   2   0   2   2   2   2   0   2   2   0   2   2   0   2   2   0   2   0   2   0   2   2   0   0   2   0   2   0   0   0   0   2   0   2   0   2   2   0   0   0   0   0   0   0   2   0   2   2   0   0   0   0   2   2   0   0   0   0   0   2   0   2   0   2   0   2   2   2   0   0   2   2   0   2   2   0   0   0   2   2   0   2   0   0   0   2   2   0   2
 MK-6-9                 2   0   2   2   2   2   2   2   2   0   2   0   0   0   2   2   2   2   0   2   2   0   2   2   0   2   0   2   0   2   2   0   2   0   0   0   2   2   0   2   0   0   0   2   0   2   0   0   2   2   2   0   2   2   2   2   0   2   2   2   2   0   2   2   2   0   2   2   2   0   2   0   2   2   0   2   0   2   2   0   0   2   0   2   0   2   2   0   0   2   0   2   0   2   2   2   2   0   0   0   2   0   0   0   0   2   2   0   0   2   0   2   0   2   2   2   0   0   2   2   0   2   2   2   2   2   2   0   0   2   0   2   2   0   0   2   0   2   0   0   0   0   2   0   2   0   2   2   0   0   2   0   0   0   0   2   0   2   2   0   0   0   0   2   2   0   0   0   0   2   2   0   2   0   2   0   2   2   0   2   0   2   2   2   2   2   0   0   0   2   0   0   2   0   2   0   2   2   0   2
 MK-6-10                2   0   2   2   2   2   2   2   0   0   2   0   0   0   2   2   2   2   0   2   2   0   2   2   0   0   0   2   0   2   2   0   2   0   0   0   2   2   0   2   2   0   0   2   2   2   0   0   2   2   0   0   2   2   2   2   0   2   2   2   2   0   2   2   2   0   2   2   0   0   0   0   2   2   0   2   0   2   2   0   0   2   0   2   0   2   2   0   0   0   0   2   0   2   2   2   2   0   0   0   2   2   2   0   0   2   2   0   0   2   0   0   2   2   2   0   0   0   2   2   0   2   2   2   2   2   2   0   0   2   2   2   2   0   0   2   0   2   0   0   0   0   2   0   2   0   2   2   0   0   2   0   0   0   2   2   0   2   2   0   0   0   0   2   2   0   0   0   2   2   2   0   2   0   2   0   2   2   0   2   0   2   2   2   2   2   0   0   0   2   2   0   2   0   2   0   2   2   0   2
 MK-6-11                2   0   2   2   0   2   2   2   0   0   2   0   0   0   2   2   2   2   0   2   2   2   2   2   0   0   0   2   0   2   2   0   2   0   0   0   2   0   0   2   2   0   0   2   2   2   0   0   2   0   2   0   2   2   2   0   0   2   2   2   0   0   0   2   2   0   2   2   0   0   0   0   2   2   0   2   0   2   2   0   0   2   0   2   0   2   2   0   0   0   2   2   0   2   2   2   2   0   0   0   2   2   2   0   0   2   2   0   0   2   0   0   2   2   2   0   0   0   2   2   0   2   2   2   2   2   2   0   0   2   2   2   2   0   0   2   0   2   0   0   0   0   0   0   2   0   2   2   0   0   2   0   0   0   2   2   0   2   2   0   0   0   0   2   0   0   0   0   2   2   2   0   2   2   2   0   2   2   0   2   0   2   2   2   0   2   0   0   0   2   2   2   2   0   2   0   2   2   0   2
 MK-6-12                2   0   2   2   0   2   2   2   0   0   2   0   0   0   2   2   2   2   0   2   2   0   2   2   0   0   0   2   0   2   2   0   2   0   0   0   2   0   0   2   2   0   0   2   2   2   0   0   2   2   2   0   2   2   2   0   0   2   2   2   0   0   2   2   2   0   2   0   0   0   0   0   2   2   0   2   0   2   2   0   0   2   0   2   0   2   2   0   0   0   2   2   0   2   2   2   2   0   0   0   2   2   0   0   0   2   2   0   0   0   0   0   2   2   2   0   0   0   2   2   0   2   2   2   2   2   2   0   0   2   2   2   0   0   0   2   0   2   0   0   0   2   0   2   2   2   0   2   0   0   2   0   0   0   2   2   0   2   2   0   2   0   0   2   2   2   0   0   2   0   2   0   2   2   0   0   2   2   2   0   0   2   2   2   0   2   0   0   2   2   2   2   2   0   2   0   0   2   0   0
 MK-6-13                2   0   2   2   0   2   0   2   0   0   2   0   0   0   2   2   2   2   0   2   2   0   2   2   0   0   0   2   2   2   2   0   2   0   0   0   2   0   0   2   0   0   0   2   2   2   0   0   2   2   0   0   2   2   0   0   0   2   2   2   0   0   2   0   2   0   2   0   0   0   0   0   2   0   0   2   0   2   2   0   0   2   0   2   2   2   2   0   0   2   2   2   0   0   2   2   2   0   0   0   2   2   0   2   0   2   0   0   0   0   0   2   2   2   2   0   0   0   2   2   0   2   2   2   2   2   2   0   0   2   2   2   2   0   0   2   0   2   0   0   2   2   0   2   2   2   0   2   0   0   2   0   0   0   0   0   2   2   2   0   2   0   0   2   2   0   0   0   2   0   2   0   0   0   0   0   2   2   2   0   2   2   2   2   0   2   0   0   2   2   2   2   2   0   2   0   0   2   2   0
 MK-6-14                2   2   2   2   0   2   2   2   0   0   2   0   2   0   2   2   2   2   0   2   2   0   2   2   0   0   0   2   2   0   2   0   0   0   0   0   2   0   0   2   0   0   0   0   2   2   0   0   2   2   0   0   2   2   0   0   0   2   0   2   0   0   2   0   2   0   2   0   0   0   0   0   2   0   0   2   0   2   2   0   2   2   0   2   2   2   2   0   0   2   2   2   0   0   2   2   2   0   0   0   2   2   0   2   0   2   0   0   0   0   0   2   2   2   2   0   0   0   2   2   0   2   2   2   2   2   0   0   0   2   2   2   0   0   0   2   0   2   2   0   0   2   0   2   2   2   0   2   0   0   2   0   0   0   0   0   2   2   2   0   2   0   0   2   2   0   0   0   0   0   2   2   0   0   2   0   2   2   2   0   2   2   2   2   0   2   2   0   2   2   2   2   2   0   2   0   0   2   2   0
 MK-6-15                2   2   2   2   0   2   0   2   0   0   2   2   2   0   2   2   2   2   0   2   2   0   2   2   0   0   0   2   2   0   2   0   0   0   0   2   2   2   0   2   0   0   0   0   2   2   0   0   2   2   0   0   0   2   0   0   0   2   0   2   0   0   2   2   2   0   2   2   0   2   0   0   2   0   0   2   0   2   2   0   0   2   0   2   2   2   2   0   0   2   2   2   0   0   2   2   2   0   0   0   2   2   0   2   0   2   2   0   0   0   0   2   2   2   2   0   0   0   2   2   0   2   2   0   2   2   2   0   0   2   2   2   0   0   0   2   0   0   2   0   0   2   0   2   2   2   0   2   0   0   0   0   0   0   2   0   2   2   2   0   2   0   0   2   2   0   0   2   0   0   2   2   0   0   2   0   2   2   2   0   2   2   2   2   0   2   2   0   2   2   2   2   2   0   2   0   0   2   0   0
 MK-6-16                2   2   0   2   0   2   0   2   0   0   2   2   2   0   2   2   2   2   0   2   0   0   2   2   0   0   0   2   2   0   2   0   0   0   0   2   2   2   0   2   0   0   0   0   2   2   0   0   2   2   0   0   0   2   0   0   0   2   0   2   0   0   2   2   2   0   2   2   0   0   0   2   2   0   0   2   0   2   2   0   0   2   0   2   2   2   0   0   0   2   2   2   0   0   2   2   2   0   0   0   2   2   0   2   0   0   2   0   0   0   0   2   2   0   2   0   0   0   2   2   0   2   2   0   2   2   2   0   0   2   2   2   0   0   0   0   2   0   2   0   0   2   2   2   2   2   0   2   0   0   0   0   0   0   2   0   2   2   2   0   2   0   2   2   2   0   0   2   0   2   2   2   0   0   2   0   2   2   2   0   2   2   2   2   0   2   2   0   2   2   2   2   2   0   2   0   0   2   0   0
 
!****************************************** Phenotypic Data **********************************************************
!-100.0 is resevred for missing phenotype
SimulatedTrait1        14.4220   15.6200   14.9707   13.2914   14.4631   16.6960   13.7739   16.4337   13.1371   12.6345   15.9985   15.8964   14.9329   14.1192   14.9454   16.2824   14.6077   14.7197   14.4641   15.9764   12.7964   16.7740   14.7359   15.7447   15.1770   16.2515   16.1226   17.3852   13.7867   15.4205   12.1992   14.2665   17.0626   14.7249   12.9905   15.5375   15.9558   14.7903   12.7145   14.1770   15.7210   13.7323   15.0755   13.6681   14.4684   12.9187   16.6215   14.0892   15.9812   14.1872   15.9099   14.8660   15.0565   18.2257   15.9558   13.8488   16.6201   16.4118   14.6212   15.6433   17.8722   13.8496   12.9899   15.9887   15.9921   14.8863   13.4321   14.0680   12.6472   16.6098   13.5852   13.6492   13.3931   15.5806   14.9788   15.0545   14.7633   15.1379   16.3531   15.9839   14.0385   14.2595   16.2545   15.2970   15.2478   13.6782   16.8002   15.3692   16.9350   12.8877   15.2039   16.1002   14.9113   13.4132   15.7616   15.8472   16.5811   13.3803   15.8862   16.4982   16.0892   14.2160   13.4431   15.0333   16.5242   14.2893   13.8189   13.4073   13.8150   15.3274   16.7890   14.0942   15.0109   15.6505   15.6172   14.4294   17.3368   17.7345   14.3830   14.2922   11.8473   17.1656   14.3789   14.3431   14.9642   14.9609   14.2332   15.2474   15.3947   15.0433   16.3951   17.1669   13.1327   14.7689   16.0811   12.3460   15.8445   15.2090   15.1759   14.4630   12.8479   14.8357   13.9999   13.5647   13.7675   15.5844   14.7984   16.3931   13.8997   16.0375   15.2013   12.3551   17.1057   16.2775   13.7152   14.9460   14.4788   14.3067   15.9712   13.2215   13.8730   15.5319   15.6237   12.9398   15.7358   14.8531   12.8361   16.1392   13.9431   13.9787   14.5493   14.8292   14.8202   13.7121   15.5067   13.8104   13.9483   13.3923   15.7676   13.8527   14.0184   15.6851   17.1441   16.6286   14.9920   14.4493   15.0453   15.8156   14.9544   16.4804   13.9491   14.5271   14.5299   16.5258   15.6940   14.7337   14.2587   14.4695   16.7052   13.5136
SimulatedTrait2        10.3999    9.5103   10.7971   10.9192   10.2020    9.8129    9.5158    9.8691   10.5403   11.2678    9.7357   10.0550    9.7455   10.7724   10.0397    9.8304   11.4350   10.9779   10.3542    9.3998   10.2617    9.5938   10.5089   10.6257   10.7783    9.0374    9.1988   10.0037    9.0321    9.6409   10.1228    9.9841    9.2915   10.2951    9.9350    9.6464    9.8065    9.7452    9.9515    9.3833   11.3393    9.8065   10.5214    9.2523   10.5038   10.9692    9.5342   10.3085    9.4931   11.2873    9.1916   10.2713   10.4644    9.3012    9.5024   10.2253    8.8567   10.0720   10.8010    9.2830    9.2199   10.6366   10.4085   10.3892    8.9779   10.3461   10.8022   10.3077   10.4714    9.7151   10.2245   10.6839   10.8657   10.0639   10.2614    9.5167    9.1812    9.6628   10.1958    9.3508    9.7420   10.4543   10.0479    9.1492    9.5865    9.5061    9.7153   10.1288    9.8898   11.2160   10.4917    9.9946   10.0776   10.2958    9.3880    9.7852    9.4522   10.3885    8.9604    9.4649   10.8944   11.3159   10.9676    9.1698    9.0040   10.6547   10.5043   10.7634   11.1374   11.0725    8.2210   10.4947    8.7050   10.2444   10.0928   10.2214    9.7380    9.4164   10.7198   10.8226    9.4053    9.4128    9.3529   10.7297    9.1275    9.1456    9.9395   10.2911   10.0445    8.1179   10.2427    9.3987   10.3739    9.6150    9.0618   10.8357    9.7422   10.3602    8.5934   10.5137   10.7282   10.1055   10.4582   11.5062   11.1283    9.1577    9.2705    8.8547    9.3022   10.7918   10.7141   10.0858    9.9262    9.6224   10.3562    9.3864   10.7510   10.3964    9.2503   10.5925    9.5652    9.4121   10.1570   10.5896   10.5860   11.4792   10.3550    9.9277   10.6617   10.3706   10.5265    8.8409   11.0826   10.5258    9.6399   10.8504   10.0491   10.7178   10.1048   10.9802   10.9436    9.4278    8.5318    9.4753   10.6102   10.6721   11.1848   10.1003   11.5692    9.6804    9.8886    9.5965    8.9127    9.9864   10.6079   10.5262   11.3448   10.4664   10.0616   10.4394
 
