# Supplementary material for: Inclusive Composite Interval Mapping of QTL by Environment Interactions in Biparental Populations
Source: PLoS One. 2015 Jul 10;10(7):e0132414. doi: 10.1371/journal.pone.0132414 (PMC4498613; doi:10.1371/journal.pone.0132414)
Supplement: S5 File — (ZIP) [file pone.0132414.s005.zip › H=0.5/L1/run_00084.met]

!**********************Note: lines staring with "!" are remarks and will be ignored in the program********************
!*********************************General Information**********************************
!Assuming F1 = P1 x P2, populations available in QTL IciMapping are: 
!  1, P1BC1F1 = P1 x F1, the first backcrossing where P1 is used as the recurrent parent;
!  2, P2BC1F1 = P2 x F1, the first backcrossing where P2 is used as the recurrent parent;
!  3, F1DH, F1-derived doubled haploids; 
!  4, RIL or F1RIL, recombination inbred lines through the repeated selfing of F1;
!  5, P1BC1RIL, recombination inbred lines through the repeated selfing of P1BC1F1;
!  6, P2BC1RIL, recombination inbred lines through the repeated selfing of P2BC1F1;
!  7, F2, the selfing generation of F1;
!  8, F3, the selfing generation of F2;
!  9, P1BC2F1, the second backcrossing where P1 is used as the recurrent parent; 
! 10, P2BC2F1, the second backcrossing where P2 is used as the recurrent parent;
! 11, P1BC2RIL, recombination inred lines through the repeated selfing of P1BC2F1; 
! 12, P2BC2RIL, recombination inred lines through the repeated selfing of P2BC2F1; 
! 13, P1BC1F2, the selfing generation of P1BC1F1; 
! 14, P2BC1F2, the selfing generation of P2BC1F1; 
! 15, P1BC2F2, the selfing generation of P1BC2F1; 
! 16, P2BC2F2, the selfing generation of P2BC2F1; 
! 17, P1BC1DH, P1BC1F1-derived doubled haploids; 
! 18, P2BC1DH, P2BC1F1-derived doubled haploids; 
! 19, P1BC2DH, P1BC2F1-derived doubled haploids; 
! 20, P2BC2DH, P2BC2F1-derived doubled haploids; 
   3      !Mapping Population (see remarks above)
   2      !Mapping Function (1 for Kosambi; 2 for Haldane; 3 for Morgan)
   2      !Marker Space Type (1 for intervals; 2 for positions)
   1      !Marker Space Unit(1 for centiMorgans; 2 for Morgan)
   6      !Number of Chromosomes (or Linkage Groups)
 200      !Size of the mapping population
   2      !Number of environments
 
!***************************************** Chromosomes and Linkage Maps **********************************************
!Chromosome                 NumMarkers
-CH1                        16
-CH2                        16
-CH3                        16
-CH4                        16
-CH5                        16
-CH6                        16
!Linkage map (Marker name followed by position or the interval length)
 MK-1-1                1     0.000
 MK-1-2                1    10.000
 MK-1-3                1    20.000
 MK-1-4                1    30.000
 MK-1-5                1    40.000
 MK-1-6                1    50.000
 MK-1-7                1    60.000
 MK-1-8                1    70.000
 MK-1-9                1    80.000
 MK-1-10               1    90.000
 MK-1-11               1   100.000
 MK-1-12               1   110.000
 MK-1-13               1   120.000
 MK-1-14               1   130.000
 MK-1-15               1   140.000
 MK-1-16               1   150.000
 MK-2-1                2     0.000
 MK-2-2                2    10.000
 MK-2-3                2    20.000
 MK-2-4                2    30.000
 MK-2-5                2    40.000
 MK-2-6                2    50.000
 MK-2-7                2    60.000
 MK-2-8                2    70.000
 MK-2-9                2    80.000
 MK-2-10               2    90.000
 MK-2-11               2   100.000
 MK-2-12               2   110.000
 MK-2-13               2   120.000
 MK-2-14               2   130.000
 MK-2-15               2   140.000
 MK-2-16               2   150.000
 MK-3-1                3     0.000
 MK-3-2                3    10.000
 MK-3-3                3    20.000
 MK-3-4                3    30.000
 MK-3-5                3    40.000
 MK-3-6                3    50.000
 MK-3-7                3    60.000
 MK-3-8                3    70.000
 MK-3-9                3    80.000
 MK-3-10               3    90.000
 MK-3-11               3   100.000
 MK-3-12               3   110.000
 MK-3-13               3   120.000
 MK-3-14               3   130.000
 MK-3-15               3   140.000
 MK-3-16               3   150.000
 MK-4-1                4     0.000
 MK-4-2                4    10.000
 MK-4-3                4    20.000
 MK-4-4                4    30.000
 MK-4-5                4    40.000
 MK-4-6                4    50.000
 MK-4-7                4    60.000
 MK-4-8                4    70.000
 MK-4-9                4    80.000
 MK-4-10               4    90.000
 MK-4-11               4   100.000
 MK-4-12               4   110.000
 MK-4-13               4   120.000
 MK-4-14               4   130.000
 MK-4-15               4   140.000
 MK-4-16               4   150.000
 MK-5-1                5     0.000
 MK-5-2                5    10.000
 MK-5-3                5    20.000
 MK-5-4                5    30.000
 MK-5-5                5    40.000
 MK-5-6                5    50.000
 MK-5-7                5    60.000
 MK-5-8                5    70.000
 MK-5-9                5    80.000
 MK-5-10               5    90.000
 MK-5-11               5   100.000
 MK-5-12               5   110.000
 MK-5-13               5   120.000
 MK-5-14               5   130.000
 MK-5-15               5   140.000
 MK-5-16               5   150.000
 MK-6-1                6     0.000
 MK-6-2                6    10.000
 MK-6-3                6    20.000
 MK-6-4                6    30.000
 MK-6-5                6    40.000
 MK-6-6                6    50.000
 MK-6-7                6    60.000
 MK-6-8                6    70.000
 MK-6-9                6    80.000
 MK-6-10               6    90.000
 MK-6-11               6   100.000
 MK-6-12               6   110.000
 MK-6-13               6   120.000
 MK-6-14               6   130.000
 MK-6-15               6   140.000
 MK-6-16               6   150.000
!*********************************** Marker Types ********************************************************************
!Co-dominant marker: When heterozygote F1 is present, P1 is coded as 2, F1 is coded as 1, and P2 is coded as 0; Otherwise, P1 is coded as 2, and P2 is coded as 0. 
!Dominant marker: When heterozygote F1 is present, P1 and F1 are coded as 12, and P2 is coded as 0; Otherwise, P1 is coded as 2, and P2 is coded as 0.  
!Recessive markers: When heterozygote F1 is present, P1 is coded as 2, and F1 and P2 are coded as 10; Otherwise, P1 is coded as 2, and P2 is coded as 0. 
!Missing marker is coded as -1. 
 MK-1-1                 2   2   0   2   2   2   0   2   0   2   2   2   0   0   2   0   0   2   0   2   0   0   0   2   0   0   2   2   0   2   2   2   2   2   0   2   0   0   2   0   2   2   0   0   2   0   2   2   0   0   0   2   0   2   0   0   0   0   0   2   0   2   2   2   2   0   0   0   0   2   2   2   2   2   0   2   2   0   0   2   0   2   0   0   0   0   0   2   0   0   2   2   0   2   2   0   0   0   2   2   2   2   0   2   0   2   2   0   0   2   2   2   0   0   0   2   2   2   0   0   2   2   0   2   0   2   0   2   0   2   0   0   0   2   0   2   2   2   0   2   2   2   0   2   2   0   2   2   0   2   2   0   2   0   2   2   0   2   2   2   0   2   2   0   2   2   0   0   0   2   0   0   2   2   0   0   2   2   2   2   0   2   2   2   0   0   2   2   2   2   2   2   0   0   2   2   2   0   2   2
 MK-1-2                 2   2   0   2   2   2   0   2   0   2   2   2   0   0   2   2   0   2   0   2   0   0   2   2   0   0   2   0   0   2   2   2   2   2   0   2   0   0   2   0   2   2   2   0   2   0   2   2   2   0   0   2   0   2   0   0   0   0   0   0   0   2   2   2   2   0   0   0   2   2   2   0   2   2   0   2   2   0   0   2   0   2   0   0   0   0   2   2   0   0   2   2   0   2   2   0   0   0   2   2   2   2   0   0   0   2   2   0   0   2   0   2   0   0   0   2   2   0   0   0   2   0   0   2   0   2   0   2   0   2   0   0   0   2   0   2   2   2   0   2   2   2   0   2   2   2   2   2   0   2   2   0   2   0   0   2   0   2   2   2   0   0   2   0   0   2   0   0   0   2   0   0   2   0   0   0   2   2   2   2   0   0   2   2   0   0   2   2   2   2   2   0   0   0   2   2   2   0   0   2
 MK-1-3                 2   2   0   2   2   2   0   2   0   2   2   2   0   0   2   2   0   2   0   2   2   0   2   0   0   0   2   0   0   2   2   2   2   2   0   2   0   0   2   0   2   2   2   0   2   0   2   2   2   0   0   2   0   0   0   0   0   0   0   0   0   2   2   2   2   0   0   0   2   2   0   0   2   2   0   2   0   0   0   2   0   2   0   0   0   0   2   2   0   0   2   2   0   2   2   0   0   0   2   2   0   2   0   0   0   2   2   0   2   2   0   2   0   0   0   0   2   0   0   0   2   2   0   2   0   2   0   0   2   2   0   0   0   2   0   2   2   2   0   2   2   0   0   2   2   2   2   2   0   2   0   0   2   0   0   2   0   2   2   2   0   0   2   2   0   2   2   0   0   2   0   0   2   0   0   0   2   2   2   2   2   0   0   2   0   0   2   2   2   2   2   0   0   0   2   2   2   0   0   2
 MK-1-4                 2   2   0   2   2   2   2   2   0   2   2   2   0   0   2   2   0   2   0   2   2   0   2   0   0   0   2   0   0   2   2   2   2   2   0   2   0   0   0   0   2   2   2   0   2   0   2   2   2   2   0   2   0   0   0   0   0   0   0   0   0   2   2   2   2   0   0   0   0   2   0   0   2   2   0   2   0   0   0   2   0   2   0   0   0   0   2   2   0   0   2   0   0   2   0   0   0   0   2   2   0   2   0   0   0   2   2   0   0   2   0   2   0   0   0   2   2   0   0   0   2   2   0   2   0   2   0   0   2   2   0   0   0   2   0   2   2   2   0   2   2   0   0   2   2   2   2   2   0   2   0   0   2   0   0   2   0   2   2   2   0   0   2   2   0   2   2   2   0   2   0   2   2   0   0   0   2   2   2   0   2   0   0   2   0   0   2   2   2   2   2   0   0   0   2   2   2   0   0   2
 MK-1-5                 2   2   0   2   2   2   2   2   0   2   2   2   0   2   2   2   0   2   0   2   2   0   2   0   0   0   2   0   0   2   2   2   2   2   0   2   0   0   2   0   2   0   2   0   2   0   2   2   2   2   0   2   0   0   0   0   0   0   2   0   0   2   2   2   2   0   0   0   0   2   0   0   2   2   0   2   0   0   0   2   0   2   0   0   0   0   2   2   0   0   2   2   0   2   2   0   0   0   2   2   0   0   0   0   0   2   2   0   0   2   0   2   0   0   0   2   2   2   0   0   0   2   0   2   0   2   0   0   2   2   0   0   0   2   0   2   2   2   0   2   2   2   0   2   2   2   2   2   0   2   0   0   2   0   0   2   2   2   2   2   0   0   2   2   0   2   2   2   0   2   0   2   2   0   0   0   2   2   2   0   2   0   0   2   0   0   2   2   2   2   2   0   0   0   2   2   2   0   0   2
 MK-1-6                 2   2   0   2   2   2   2   0   2   2   2   2   0   0   2   2   0   2   0   2   2   0   2   0   0   0   2   0   0   2   2   2   2   2   0   2   2   2   2   0   2   0   2   0   2   0   2   0   0   2   0   2   0   0   0   0   2   0   2   0   0   2   2   2   0   0   0   0   2   2   0   0   2   2   0   2   0   0   2   2   0   2   0   0   0   0   2   2   0   0   2   2   2   2   2   0   0   0   2   2   0   2   0   0   0   2   2   0   0   2   0   2   0   0   0   2   2   0   0   2   0   2   0   0   0   2   0   0   2   2   0   0   0   2   0   2   0   2   0   0   2   2   0   2   2   2   2   2   2   2   0   0   2   0   0   2   2   2   2   2   2   0   0   2   0   2   2   2   0   2   0   2   2   0   0   0   0   2   2   2   2   0   0   0   0   2   2   2   2   2   2   2   0   0   0   2   2   0   0   2
 MK-1-7                 2   2   0   2   2   2   2   0   2   2   2   2   0   0   2   0   0   0   0   2   2   0   2   0   0   0   2   0   0   2   2   2   2   2   0   2   2   2   2   0   2   0   2   0   2   0   2   0   0   2   0   2   0   0   0   0   2   0   2   0   0   2   2   2   0   2   0   0   2   2   0   0   2   0   0   2   0   0   2   2   0   2   0   0   0   0   2   2   0   0   0   2   2   2   2   0   0   0   0   0   0   2   0   0   0   2   2   2   0   0   0   2   0   0   0   2   2   0   0   2   0   0   0   0   0   2   0   0   2   2   0   0   0   2   0   2   0   2   0   0   2   2   2   2   0   2   2   2   2   2   0   0   2   0   0   2   2   2   2   2   2   0   0   2   0   2   2   2   0   2   0   2   0   0   0   0   0   2   2   2   0   0   0   0   0   2   2   2   2   2   2   2   2   0   0   2   2   0   2   2
 MK-1-8                 0   2   0   2   2   2   2   0   2   2   2   2   0   2   2   0   0   0   0   2   2   0   2   0   0   0   2   0   0   2   2   2   2   2   2   2   2   2   2   0   2   2   2   0   2   0   2   0   0   2   0   0   0   0   0   0   2   0   2   0   0   2   2   2   0   2   2   0   0   2   0   0   2   0   0   2   0   0   2   2   0   2   0   2   0   0   2   2   0   2   0   2   2   2   0   0   0   0   0   0   0   2   0   0   0   2   2   2   0   2   0   2   0   0   0   2   2   0   0   2   0   0   0   0   0   2   0   0   2   2   0   0   0   2   0   2   0   2   0   0   2   2   2   2   0   2   2   2   2   2   0   0   2   0   2   2   2   2   2   2   2   0   2   2   0   2   2   2   0   2   2   2   0   0   2   0   0   2   2   2   0   0   0   0   0   2   2   2   2   2   2   2   2   0   0   2   2   0   0   2
 MK-1-9                 0   2   0   2   2   2   2   0   2   2   2   2   2   2   2   0   0   0   0   2   2   2   2   0   0   0   2   0   0   2   2   2   2   2   2   2   0   2   2   0   2   2   2   2   2   0   2   0   0   2   0   0   0   0   0   0   2   0   2   0   0   2   2   2   0   2   0   0   0   2   0   0   2   0   0   2   0   0   2   2   2   2   0   2   0   0   0   2   0   2   0   2   2   0   0   0   0   0   0   0   0   0   0   2   0   2   2   2   0   0   0   2   0   0   0   2   2   0   0   2   0   0   0   0   0   0   0   0   2   2   0   0   0   2   0   2   0   2   0   0   2   2   2   2   0   2   2   2   2   2   0   0   2   0   2   2   2   2   2   2   2   0   2   2   0   2   2   2   0   2   2   2   0   0   2   0   0   2   2   2   0   0   0   0   0   2   2   2   2   2   2   2   2   0   0   2   2   0   0   2
 MK-1-10                0   2   0   2   2   2   2   0   2   2   2   2   2   2   2   0   0   0   0   0   2   2   2   0   0   0   2   0   0   2   2   2   2   2   2   2   0   2   2   0   0   2   2   2   2   0   2   0   0   2   0   0   0   0   0   0   2   0   2   2   0   2   2   2   0   2   0   0   0   2   0   0   2   0   0   2   0   0   2   2   2   2   0   2   0   2   2   2   0   2   0   0   2   0   0   2   0   0   0   0   0   0   0   2   0   0   2   2   0   0   0   2   0   0   0   2   2   2   0   2   0   0   2   0   0   0   0   0   2   2   0   2   0   2   0   0   0   2   0   0   2   2   2   2   0   2   2   2   2   2   0   0   2   0   2   2   2   2   2   2   2   0   2   2   0   2   2   2   0   2   2   2   0   0   2   0   0   2   2   2   0   0   0   0   0   2   2   2   2   2   2   0   2   0   0   2   2   0   0   2
 MK-1-11                0   2   0   2   2   2   2   0   2   2   2   2   2   2   2   0   0   2   0   0   2   2   0   0   0   0   2   0   0   2   2   2   2   2   2   2   0   2   2   0   0   2   2   2   2   2   2   0   0   2   0   0   0   0   2   0   2   0   2   2   0   2   2   2   0   2   0   0   0   2   0   0   2   0   0   2   0   0   2   2   2   2   0   2   0   2   2   2   0   2   0   0   2   0   0   2   0   0   0   2   0   0   0   2   0   2   2   0   0   0   0   2   0   0   0   2   2   2   0   2   0   0   0   0   0   0   0   0   2   2   0   2   0   2   0   0   0   2   0   0   2   2   2   2   0   2   2   0   2   2   0   2   2   0   2   2   2   2   2   2   2   0   0   2   0   2   2   2   0   2   2   2   0   0   0   0   0   2   2   2   0   0   0   0   0   0   2   2   0   2   2   0   2   0   2   2   2   0   0   2
 MK-1-12                0   2   0   2   2   2   2   0   2   2   2   2   2   2   2   0   0   2   0   0   2   2   0   0   0   0   2   0   0   2   2   2   2   2   2   2   0   2   0   0   0   2   2   2   2   2   2   0   0   2   0   0   0   0   2   0   2   0   2   2   0   2   2   2   0   2   0   0   2   0   0   0   2   0   0   2   2   0   2   2   0   2   2   2   0   2   2   2   0   2   0   0   2   0   0   2   0   0   0   2   0   2   0   2   2   2   2   0   0   0   0   0   0   0   0   2   2   2   0   2   0   0   0   0   0   2   0   0   2   2   0   2   0   2   2   0   0   0   0   2   0   2   2   2   0   2   2   0   2   2   0   2   2   0   2   2   2   2   2   0   2   0   0   2   0   2   2   2   0   2   2   2   0   0   0   0   0   0   2   2   0   0   0   0   0   0   2   2   0   2   2   0   2   2   2   2   2   0   0   2
 MK-1-13                0   2   0   2   2   0   2   0   2   2   2   2   2   2   2   0   0   2   0   0   2   2   0   0   0   0   2   2   0   2   2   2   2   2   2   0   0   2   0   2   0   0   2   2   2   2   2   0   0   2   0   0   0   0   2   0   2   0   2   2   0   2   2   2   0   2   0   0   2   0   2   2   0   0   0   2   2   2   2   2   0   2   2   2   0   2   2   0   0   2   0   0   2   0   0   2   0   0   0   2   0   2   0   2   2   2   2   0   0   0   0   0   0   0   0   2   2   0   0   2   0   0   2   2   0   0   2   0   2   2   0   2   0   2   2   0   0   0   0   2   0   2   0   2   0   2   2   0   2   2   0   2   2   0   2   2   2   2   2   0   2   2   0   2   0   2   2   2   2   2   2   2   0   0   0   0   0   0   2   2   0   0   0   0   0   0   2   2   0   2   2   0   0   2   2   2   2   0   0   2
 MK-1-14                0   0   0   2   2   0   2   0   2   2   2   2   2   2   0   0   0   2   0   0   2   2   0   0   0   0   2   2   0   0   2   2   2   2   2   0   0   0   0   2   0   2   2   2   2   2   2   0   2   2   2   0   0   0   2   0   2   0   0   2   0   2   2   2   0   2   0   0   2   0   2   2   0   0   0   2   2   2   2   2   0   2   2   2   0   2   2   0   0   2   0   0   2   0   0   0   2   0   0   2   0   2   0   2   2   2   0   0   0   0   0   0   2   0   0   2   2   0   0   2   0   0   2   2   0   0   2   0   2   2   0   2   0   2   2   0   0   0   0   2   0   2   0   2   0   2   2   0   2   2   0   2   2   2   2   2   2   2   2   0   2   2   0   2   0   2   2   2   2   0   2   2   0   0   0   0   0   0   2   2   0   0   0   0   0   0   2   2   0   2   2   0   0   2   2   2   2   2   0   2
 MK-1-15                0   0   0   2   2   2   2   0   0   2   2   2   2   2   0   0   0   2   0   0   2   2   0   0   0   0   2   2   0   0   2   2   2   2   2   2   0   0   0   2   0   2   2   0   2   2   2   0   2   2   2   2   0   2   2   0   2   0   0   2   0   2   0   2   0   2   0   0   2   0   2   2   0   0   0   2   2   2   2   2   0   2   2   0   0   2   2   0   2   2   0   0   0   0   0   0   0   0   0   2   0   2   0   2   0   2   0   0   0   2   0   0   2   0   0   2   2   2   2   2   0   0   2   2   0   0   2   0   2   2   0   2   0   2   2   0   0   0   0   2   0   2   0   2   0   2   2   0   2   2   0   2   2   2   2   2   2   2   0   0   2   2   0   2   0   2   2   2   2   0   2   2   0   0   0   2   0   0   2   2   0   0   0   0   0   0   0   2   0   2   2   0   0   2   2   2   0   2   0   2
 MK-1-16                0   0   0   2   2   2   2   0   0   2   2   2   2   2   0   0   0   2   0   0   2   2   0   0   0   0   2   2   0   0   2   2   2   2   2   2   0   0   0   2   2   2   2   0   2   2   2   0   0   2   2   2   0   2   2   0   2   0   0   2   0   2   0   2   0   2   0   0   0   0   2   2   0   0   0   2   2   2   2   2   0   2   2   0   0   2   2   2   2   2   0   0   0   0   0   0   0   0   0   2   0   2   0   2   0   2   0   0   2   2   0   0   2   2   0   2   2   2   2   2   0   0   2   2   0   0   0   0   2   2   0   0   0   2   2   0   0   2   2   2   0   2   0   2   0   2   2   0   2   2   0   2   2   2   2   2   2   2   0   0   2   2   0   2   0   2   2   2   2   0   2   0   0   0   0   2   0   0   2   2   2   0   0   0   0   0   0   2   0   2   2   0   0   2   2   2   0   0   0   2
 MK-2-1                 2   0   2   2   2   0   2   0   0   0   2   2   2   2   0   0   0   0   2   0   0   2   2   0   2   2   2   0   2   2   0   2   2   2   0   2   0   0   2   2   0   0   2   0   2   2   2   0   2   0   0   2   2   0   2   2   2   2   0   0   2   2   2   0   2   0   2   0   2   2   0   0   0   2   2   0   0   2   0   2   2   0   2   2   2   0   2   2   2   2   0   2   2   2   0   2   2   0   2   2   2   2   0   0   2   0   0   2   0   2   0   2   0   2   0   2   2   0   0   2   0   2   0   2   2   2   0   2   0   0   0   2   2   0   2   2   2   2   2   2   0   0   2   0   0   2   2   0   2   2   2   0   2   2   0   2   0   2   0   2   0   2   0   0   2   0   0   0   0   0   2   0   0   0   2   2   0   2   0   0   0   0   0   2   0   0   0   2   2   0   0   0   0   2   2   2   0   0   2   2
 MK-2-2                 2   0   2   2   2   0   2   0   2   0   2   2   2   2   0   0   0   0   2   0   0   2   2   0   2   2   2   0   0   2   0   2   0   2   0   2   0   0   2   2   0   0   2   0   0   2   2   0   2   0   0   2   2   0   2   2   2   2   0   0   2   2   2   0   2   0   2   0   2   2   0   2   0   2   2   0   0   2   0   2   0   0   2   2   2   0   2   2   2   2   0   2   2   2   0   2   2   0   2   2   2   2   0   0   2   0   2   2   0   2   0   2   0   2   0   2   2   2   0   2   0   2   0   2   2   2   0   2   0   0   0   2   2   0   2   2   2   2   2   2   0   0   2   0   0   2   2   0   2   2   2   0   2   2   0   2   2   0   2   2   0   2   0   0   2   0   0   0   2   0   2   0   0   0   2   2   0   2   0   0   0   0   0   2   0   2   0   0   2   0   0   0   0   2   2   2   0   0   2   2
 MK-2-3                 2   0   2   2   2   0   2   0   2   0   2   2   2   2   0   0   0   0   2   0   0   2   2   0   2   2   2   2   0   2   0   2   0   2   2   2   0   0   2   2   0   2   2   0   0   2   2   0   2   0   0   2   2   0   0   2   2   2   0   0   2   2   2   0   2   0   2   0   2   2   0   0   0   2   2   0   0   2   0   0   2   2   2   2   2   0   2   2   2   2   0   2   2   2   0   0   0   0   0   2   2   2   0   0   0   0   2   2   0   2   0   2   0   2   0   0   2   2   2   2   0   0   0   2   2   2   0   2   0   0   2   2   2   0   2   2   2   2   2   2   0   0   0   0   0   2   2   0   2   0   2   2   2   2   2   2   0   0   2   2   0   2   0   0   0   0   0   0   2   0   2   0   0   0   0   2   0   2   2   0   2   0   0   2   0   2   2   0   2   2   0   0   0   2   2   2   0   2   2   2
 MK-2-4                 0   0   0   2   2   0   2   0   2   2   2   2   2   2   0   0   0   0   2   0   0   2   2   0   2   2   2   2   0   2   0   2   0   2   0   2   0   0   2   2   0   2   2   0   0   0   2   0   2   0   0   2   2   2   0   2   2   2   0   0   2   2   2   0   0   0   2   0   2   2   0   0   0   2   2   0   2   2   0   0   0   2   2   2   2   0   2   2   2   2   0   2   2   2   0   0   0   0   0   2   2   2   0   0   0   0   2   2   0   2   2   2   0   2   0   0   2   2   0   0   0   0   0   2   2   2   0   2   0   0   2   2   2   0   2   2   2   2   2   2   2   0   0   0   0   0   2   0   2   0   2   2   2   2   2   2   0   2   2   2   0   2   0   0   0   0   0   0   2   0   2   0   0   0   0   2   0   2   2   2   2   0   0   2   2   2   2   2   2   2   0   0   0   2   0   2   0   2   2   2
 MK-2-5                 0   2   0   2   2   0   0   0   2   2   2   2   0   2   0   0   0   0   2   0   0   2   2   0   2   2   0   2   0   0   0   0   0   2   0   2   0   2   2   2   0   2   2   0   0   2   2   0   2   0   0   2   2   0   0   2   2   2   0   0   2   2   2   0   0   0   2   0   2   2   0   0   0   2   2   0   2   2   0   0   0   2   2   2   2   2   2   0   2   2   0   2   2   2   0   2   0   0   0   2   2   2   0   0   0   0   2   2   0   2   2   2   0   2   2   0   0   2   0   2   0   0   0   2   2   2   0   2   0   0   2   2   2   2   2   2   2   2   2   0   2   0   0   0   0   0   2   2   0   0   2   2   0   2   2   0   0   2   2   2   2   2   2   0   0   0   0   0   2   0   2   0   0   0   0   2   0   0   2   2   2   0   2   2   0   2   2   2   2   2   0   0   0   2   0   2   0   0   2   2
 MK-2-6                 0   0   0   2   2   0   0   0   0   2   2   2   0   2   0   0   0   2   2   0   0   2   2   0   2   2   0   0   0   0   0   0   2   2   0   2   0   2   2   2   0   2   2   0   0   2   0   0   0   0   2   2   2   0   0   2   2   2   0   0   2   2   2   0   0   0   2   0   0   2   0   0   0   0   2   0   2   2   0   0   0   2   2   0   2   2   2   0   2   2   0   2   2   2   0   2   0   0   0   2   2   2   0   0   2   0   2   2   0   2   2   2   0   2   0   2   0   2   0   2   0   0   2   2   0   2   0   2   0   0   2   2   2   2   2   2   2   2   2   2   2   0   0   0   0   0   0   2   2   0   2   2   2   0   2   0   2   2   2   2   2   2   2   0   0   0   2   0   2   0   2   0   0   0   0   2   0   0   2   2   2   0   2   2   0   2   2   0   2   2   0   0   0   2   0   2   0   0   2   2
 MK-2-7                 0   2   0   2   2   0   0   0   0   2   2   2   0   2   0   0   0   2   2   0   0   2   2   0   2   2   2   0   0   2   0   0   2   2   0   2   0   2   2   2   0   2   2   0   0   2   2   0   0   0   2   2   0   0   0   2   2   0   0   0   2   2   2   2   0   0   2   0   0   2   0   2   2   0   2   0   0   2   0   0   0   2   2   0   2   0   2   0   2   2   0   2   2   2   0   2   2   0   0   2   2   2   0   2   2   0   2   2   0   2   2   2   0   2   2   2   0   2   2   2   0   0   2   2   0   2   0   2   0   0   2   2   2   2   2   2   2   2   0   2   2   0   0   0   0   0   0   2   2   0   2   2   2   0   2   0   2   2   0   2   2   2   2   0   0   0   2   0   0   0   2   0   0   0   0   2   0   0   0   2   2   0   2   2   0   2   2   0   2   2   0   0   0   0   0   2   0   0   2   2
 MK-2-8                 0   2   2   2   2   0   2   0   0   2   2   2   0   2   0   0   0   2   2   0   0   2   2   0   2   2   2   0   0   2   0   0   2   2   0   2   0   2   2   2   0   2   2   0   0   2   2   2   0   2   2   2   0   0   0   2   2   0   0   0   2   0   2   2   0   2   2   0   2   2   0   2   2   0   2   2   0   2   0   0   0   2   2   0   2   0   2   0   2   2   0   0   2   2   0   0   2   0   0   0   2   2   0   2   2   0   2   0   0   2   2   2   0   2   2   2   0   0   0   0   0   0   2   2   0   2   0   2   0   2   2   2   0   2   2   2   2   2   0   2   2   0   0   0   0   0   2   2   2   0   2   2   2   0   2   0   2   2   0   2   2   2   2   2   0   0   2   0   0   0   2   0   0   0   0   2   0   2   0   2   2   0   2   2   0   2   2   0   2   2   0   0   0   0   0   2   0   0   2   2
 MK-2-9                 0   2   2   0   2   0   2   0   0   2   2   2   0   2   0   0   0   2   2   0   2   2   2   0   2   2   2   0   0   2   0   0   2   2   0   2   0   2   2   2   0   2   2   0   0   2   2   0   0   2   2   2   0   0   0   0   2   0   0   0   2   0   2   2   0   2   2   0   2   2   0   2   2   0   2   2   0   2   0   0   0   2   2   0   2   0   2   0   2   2   0   0   2   2   2   0   2   0   0   0   2   2   0   2   2   0   2   0   0   2   2   0   2   2   2   0   0   0   0   0   0   0   2   2   0   2   0   2   0   2   2   2   0   2   2   2   2   2   0   2   2   0   0   0   0   0   2   2   0   0   2   2   2   2   2   0   2   2   0   2   2   2   2   2   0   0   2   0   0   0   0   0   0   0   0   2   0   2   0   2   2   0   2   2   0   2   2   0   2   2   0   2   0   0   0   2   0   2   2   2
 MK-2-10                0   2   2   0   2   0   2   0   2   0   2   2   0   0   2   0   0   2   2   0   0   2   0   0   2   2   2   0   0   2   0   0   2   2   0   0   0   2   2   2   2   2   2   0   0   2   2   2   0   2   2   2   2   2   0   2   2   0   0   0   2   0   2   2   0   2   2   0   2   2   0   2   2   0   2   2   0   0   0   0   0   2   2   0   2   0   2   0   2   0   0   0   2   2   0   0   2   0   0   2   2   2   0   2   2   0   2   0   0   2   2   0   2   2   2   0   0   0   0   0   0   0   2   2   0   2   0   2   0   2   2   0   0   2   2   2   2   2   0   2   2   0   0   2   0   0   2   0   0   2   2   0   2   2   2   0   2   2   2   2   2   2   0   2   0   0   2   0   0   0   0   2   2   0   0   2   0   2   0   2   2   0   2   2   0   2   2   0   2   2   0   2   0   0   0   2   2   2   2   2
 MK-2-11                0   2   2   0   0   0   2   0   2   0   2   2   0   0   2   0   0   2   2   0   0   2   2   0   2   2   2   0   0   2   0   0   2   2   2   0   0   2   2   2   2   2   2   0   0   2   2   0   0   0   2   2   2   2   0   2   2   0   0   0   0   0   2   2   0   2   2   0   2   2   0   2   2   0   2   2   0   0   0   0   0   2   2   0   2   0   2   0   2   0   0   0   2   2   0   0   2   0   0   0   2   2   2   2   2   0   2   0   2   0   2   0   2   2   2   0   0   0   0   0   0   0   2   2   0   2   0   2   0   2   2   0   2   2   2   2   2   2   2   2   2   0   0   2   0   0   2   0   0   2   2   0   0   2   2   0   2   2   2   2   2   2   0   2   0   0   0   0   0   0   0   2   2   0   0   2   0   2   0   2   2   0   2   2   0   2   2   0   2   2   0   2   0   0   2   2   2   2   2   0
 MK-2-12                2   2   0   0   0   0   2   0   2   0   2   2   0   0   2   0   0   0   2   0   0   0   2   0   2   2   2   0   2   0   2   0   2   2   2   0   0   0   2   2   0   0   2   0   0   2   0   0   0   0   2   2   0   2   0   2   2   0   0   0   0   2   2   2   0   2   0   0   2   2   2   0   0   0   2   2   0   0   2   0   0   2   2   0   2   0   2   0   2   0   0   0   2   2   0   0   2   0   0   0   2   2   2   2   2   0   2   0   2   0   2   0   2   2   2   0   0   0   0   0   0   0   2   2   0   2   0   2   0   2   2   0   2   0   2   2   2   2   2   2   2   0   0   2   0   0   2   0   2   2   0   0   0   2   2   0   2   2   2   2   2   2   0   2   0   0   0   0   0   0   0   0   2   2   2   2   0   2   0   2   2   0   2   2   0   2   2   0   0   0   0   2   0   2   2   0   2   2   2   0
 MK-2-13                2   2   0   0   0   2   2   0   2   2   2   2   0   0   2   0   0   0   2   0   0   0   2   0   2   2   2   2   2   0   2   0   2   2   2   0   0   0   2   0   0   0   2   0   0   2   0   0   0   0   2   0   0   2   0   2   2   2   0   0   0   2   2   2   0   2   0   0   2   0   2   0   0   0   2   2   0   2   2   0   0   2   2   0   2   0   2   0   2   0   0   0   2   2   0   0   2   2   0   0   2   2   2   2   2   2   2   0   2   0   2   0   2   2   2   0   0   0   0   0   0   2   2   2   0   2   0   2   0   2   2   0   2   0   2   2   2   2   2   2   2   0   0   2   0   0   2   0   2   2   0   0   0   2   2   0   2   2   0   2   2   2   0   2   0   0   0   0   0   0   2   0   2   2   2   2   0   2   0   2   2   0   2   2   0   0   0   0   0   0   0   0   0   2   0   0   2   2   2   0
 MK-2-14                2   2   0   0   0   0   2   2   0   2   2   2   0   0   2   0   0   0   0   0   0   0   2   0   2   2   2   2   2   2   2   0   0   2   2   0   0   0   2   0   0   0   2   0   2   2   2   0   0   2   2   0   0   2   0   2   2   2   0   0   0   2   2   2   0   2   0   0   2   0   2   0   0   0   2   0   0   2   0   0   0   2   2   0   2   0   2   0   2   0   0   0   2   2   0   0   2   2   0   2   2   2   2   2   2   2   2   0   2   0   2   0   2   2   2   2   0   0   2   0   0   2   2   2   0   2   0   2   0   2   2   0   2   0   2   2   2   2   2   2   2   0   0   2   0   0   2   0   2   2   0   2   0   0   2   2   2   2   2   0   2   2   0   2   0   0   0   0   0   0   2   0   2   2   2   2   0   2   0   2   2   0   2   2   0   0   0   0   0   0   0   0   0   2   0   0   2   0   2   0
 MK-2-15                2   2   0   0   0   0   2   2   0   2   2   0   0   2   2   0   2   0   0   0   0   0   2   0   2   2   2   2   2   2   2   0   0   2   2   0   2   0   2   2   0   0   2   0   2   2   2   0   0   2   2   0   2   2   2   2   2   2   0   0   0   2   2   2   0   2   0   0   2   0   2   0   0   0   0   0   0   2   0   0   0   2   2   0   0   0   2   0   2   0   2   0   2   2   0   0   2   2   0   2   2   2   2   2   2   2   2   0   2   0   2   0   2   2   2   2   0   0   2   0   0   2   0   2   0   2   0   2   0   2   2   0   2   0   2   0   2   2   0   2   2   0   0   2   0   0   2   0   2   2   0   2   0   0   2   2   0   2   2   0   2   2   0   2   2   0   2   0   0   0   2   0   2   2   2   2   0   2   2   0   2   0   2   2   0   0   0   0   0   0   0   2   0   2   0   0   2   0   2   0
 MK-2-16                2   2   0   0   0   0   2   2   0   2   2   0   0   2   2   2   2   0   0   0   0   0   2   2   2   2   2   2   2   2   2   0   0   2   2   0   2   0   2   2   0   0   2   0   2   2   0   0   0   2   0   0   2   0   2   2   2   2   0   0   0   2   2   2   0   2   0   0   2   0   2   0   0   0   0   0   0   2   0   0   0   0   2   0   0   0   2   0   2   0   2   0   2   2   0   0   0   2   0   2   2   2   2   2   2   2   2   0   2   0   2   0   2   2   2   2   0   0   2   0   0   0   0   2   0   2   0   2   0   2   2   0   2   0   2   0   2   2   0   0   2   0   0   2   0   0   2   0   2   2   2   2   0   0   2   2   0   0   2   0   0   2   2   2   2   0   2   2   0   0   2   0   0   2   2   2   0   2   2   0   2   0   2   2   0   0   0   0   0   0   0   2   0   2   0   0   2   0   2   0
 MK-3-1                 0   2   2   0   2   2   2   2   0   0   2   0   0   0   2   2   2   0   2   0   0   2   0   2   2   0   0   0   2   0   2   0   0   2   0   2   0   0   0   0   0   0   2   2   2   0   0   0   2   0   2   0   2   2   2   0   0   2   0   0   2   0   2   2   0   0   0   2   0   2   2   0   0   0   2   0   2   0   2   2   0   0   0   0   2   0   2   2   2   0   0   0   2   2   0   0   0   0   0   2   0   0   0   0   0   2   0   0   0   2   0   0   2   0   2   0   2   2   0   2   0   0   2   2   0   2   2   0   2   2   0   0   0   0   2   2   2   0   0   0   0   0   2   2   0   0   2   2   2   2   2   2   2   2   2   0   0   2   2   2   2   0   0   2   0   2   0   2   2   2   0   2   2   0   2   0   2   2   2   0   2   0   0   0   0   0   2   0   0   2   0   0   0   0   2   0   2   0   2   0
 MK-3-2                 2   2   2   0   2   2   2   2   2   0   2   0   0   0   2   2   2   0   2   0   0   2   0   0   2   0   2   0   2   0   2   0   0   2   0   2   0   0   0   0   0   0   2   2   2   0   0   0   2   0   2   0   2   2   2   0   0   2   0   0   2   0   2   2   0   0   0   2   0   2   2   2   0   0   2   0   2   0   2   2   0   0   0   0   2   0   2   2   2   0   0   0   2   2   0   0   2   0   0   2   0   0   0   0   0   2   0   0   0   2   0   0   2   0   2   0   2   2   0   2   0   0   2   2   0   2   2   0   2   2   0   0   0   0   2   2   0   0   0   0   0   0   2   2   0   0   2   2   2   2   2   2   2   2   2   0   0   2   2   2   0   0   0   2   0   2   2   0   2   0   0   2   2   0   2   0   2   0   2   0   2   0   0   0   0   0   2   0   0   2   0   2   0   0   2   0   2   0   2   0
 MK-3-3                 2   2   2   0   0   2   2   2   2   0   2   0   0   0   2   2   2   0   2   0   0   2   0   0   2   0   2   2   2   0   2   0   2   2   0   2   0   2   0   0   2   0   2   2   0   0   0   0   2   0   2   0   2   2   2   0   0   2   0   0   2   0   2   2   0   0   2   2   0   2   0   2   0   0   2   0   2   0   2   2   0   0   0   0   2   0   2   2   2   0   0   0   2   0   0   0   2   0   0   2   0   0   0   0   0   2   2   0   0   2   0   0   0   0   2   0   2   0   0   2   0   0   2   2   0   2   2   0   2   2   0   0   0   0   2   2   0   0   0   0   0   0   2   2   0   0   2   2   0   2   2   2   0   2   0   0   0   2   2   2   0   0   0   2   0   2   2   0   0   0   0   2   2   0   2   2   2   0   2   0   2   0   0   0   0   0   2   0   0   2   0   2   0   0   2   0   2   0   2   0
 MK-3-4                 2   2   2   0   0   2   2   0   2   2   2   0   0   0   0   2   2   0   2   0   0   2   0   2   2   0   2   0   2   0   2   0   2   0   0   2   0   2   0   0   2   0   2   2   0   0   0   0   0   0   2   0   2   2   0   0   0   2   2   2   2   0   2   2   0   0   2   0   0   2   0   2   0   0   2   0   0   0   2   2   0   0   0   0   2   0   0   2   2   0   0   0   2   0   0   2   2   0   0   2   0   0   0   0   0   2   0   0   0   2   0   0   0   0   0   0   2   0   2   2   0   0   0   2   0   0   0   0   2   2   0   0   0   0   2   2   0   0   0   0   0   0   2   2   0   0   2   2   0   2   2   2   0   2   0   0   0   2   2   2   0   0   0   2   0   2   2   0   0   0   0   2   2   0   2   2   2   0   0   0   2   0   0   0   0   2   2   0   0   0   2   2   0   2   2   0   2   0   2   0
 MK-3-5                 2   2   2   0   0   2   0   0   2   2   2   0   0   0   2   0   2   0   0   0   0   2   0   2   2   0   2   0   0   0   2   0   2   0   0   2   0   2   0   0   2   0   2   2   0   0   0   0   0   0   2   0   2   2   0   0   0   2   2   2   2   0   2   2   0   0   2   0   0   2   2   2   0   0   2   0   0   0   2   2   0   0   0   0   2   0   0   0   2   0   0   0   2   2   0   2   2   0   0   2   2   0   0   0   0   2   0   0   2   2   0   0   0   2   0   2   2   0   2   0   0   0   0   2   0   0   0   0   2   2   0   0   0   0   0   0   0   0   2   0   0   0   2   2   0   0   2   2   0   2   2   2   0   2   0   0   0   2   2   2   0   0   0   2   0   2   2   0   0   0   0   2   2   0   2   2   2   0   0   0   2   0   0   0   0   2   2   0   2   0   2   0   0   2   2   0   2   0   2   0
 MK-3-6                 2   2   2   0   0   2   0   0   2   0   2   2   0   0   2   0   2   0   0   0   0   2   0   2   2   2   2   0   0   0   2   0   2   0   0   0   0   2   0   0   2   0   2   2   2   0   0   0   2   0   2   2   2   2   0   0   0   2   2   2   2   0   2   0   0   0   0   0   2   2   2   2   0   0   2   0   0   0   2   2   0   2   0   0   2   0   2   2   2   0   0   0   2   2   0   2   2   0   0   2   2   0   0   0   0   0   0   0   2   2   0   0   0   2   0   2   2   0   2   0   0   0   0   2   0   0   0   0   2   2   0   0   0   0   0   2   0   0   2   0   0   0   2   2   0   0   2   2   0   2   2   2   0   2   0   0   0   2   0   2   0   2   0   2   2   2   2   0   0   0   0   2   2   0   2   2   2   0   0   0   2   0   0   0   0   0   2   0   2   0   0   0   0   2   2   0   2   0   2   0
 MK-3-7                 2   2   2   0   0   2   0   0   2   0   2   2   0   0   2   0   2   0   0   0   0   2   0   2   2   2   2   0   0   0   0   0   2   0   0   0   2   2   0   0   2   0   2   2   2   0   0   0   2   0   2   2   2   2   0   0   0   0   2   2   2   0   2   0   0   0   0   0   2   2   2   2   0   0   2   0   0   0   2   0   0   2   0   0   2   0   2   2   0   0   0   0   2   0   2   2   2   0   0   2   2   0   0   0   0   0   2   0   2   2   0   0   0   0   2   2   2   0   2   0   0   0   0   2   0   0   0   2   2   0   0   0   0   0   0   2   0   0   2   0   0   2   2   2   0   0   2   2   0   2   2   2   0   2   2   0   0   2   0   2   0   2   0   2   2   2   2   0   0   0   0   2   2   0   2   2   2   2   0   2   2   0   0   2   0   0   2   0   2   0   0   0   0   2   2   0   2   0   2   0
 MK-3-8                 2   2   2   2   0   2   0   2   2   0   2   0   0   0   2   0   2   2   0   0   0   2   0   2   2   2   2   0   0   0   0   0   2   0   0   0   2   2   0   0   2   0   2   2   0   0   0   0   2   0   2   2   2   2   0   0   0   0   0   2   2   0   2   0   0   0   0   0   2   2   2   2   0   2   2   0   0   0   2   0   0   2   0   0   2   0   0   2   2   0   0   2   0   0   2   2   2   0   0   2   2   0   0   0   0   0   0   2   2   2   0   0   0   0   2   2   2   0   2   0   0   0   0   2   0   0   0   2   0   2   0   0   0   0   0   2   0   0   2   0   0   2   2   2   0   0   2   2   0   2   2   2   0   2   2   2   0   2   2   2   0   0   0   2   2   2   2   0   0   0   2   2   2   0   2   2   2   2   0   0   2   0   0   2   0   0   2   0   2   0   0   0   0   2   2   0   2   0   2   0
 MK-3-9                 2   0   2   2   2   2   0   2   2   0   2   0   0   0   2   0   2   2   0   0   0   2   0   2   2   2   2   0   0   0   0   0   2   0   0   0   2   2   0   0   2   0   2   2   0   0   0   0   2   0   2   0   2   2   0   0   0   0   0   2   2   0   2   0   0   0   0   0   2   2   2   2   0   2   2   0   0   2   2   0   0   2   0   2   2   0   2   2   2   0   0   0   0   0   2   2   2   0   0   2   2   0   0   0   0   0   0   2   2   2   0   0   0   0   2   2   2   0   2   0   0   0   0   2   0   2   0   2   0   2   0   0   0   0   0   2   0   0   0   0   0   0   2   2   2   0   2   2   0   2   2   2   0   2   2   2   0   2   2   2   2   0   0   2   2   2   2   0   0   0   2   2   2   0   2   0   2   2   0   0   2   0   0   2   0   2   2   0   2   0   0   0   0   2   2   0   2   0   2   0
 MK-3-10                2   0   0   2   2   2   0   2   2   0   2   0   0   0   0   0   2   2   2   0   0   2   0   2   2   2   2   0   0   0   0   0   2   0   0   0   2   2   0   0   2   0   2   2   0   0   0   0   2   0   2   0   2   2   0   0   0   0   0   0   2   0   2   0   0   0   0   0   2   2   2   2   2   2   2   0   0   2   2   0   0   2   0   0   2   0   2   0   2   0   0   0   0   0   2   2   2   0   2   2   2   0   0   0   0   0   0   2   2   2   0   0   0   0   2   0   2   0   2   0   2   0   0   2   2   2   0   2   0   2   0   0   0   0   0   2   0   0   2   0   0   2   2   2   2   0   2   2   0   2   2   2   0   2   2   2   0   2   2   2   2   0   0   2   2   2   2   0   0   2   2   0   2   0   2   0   2   0   0   0   2   0   0   2   0   2   2   0   2   2   0   0   0   0   2   0   2   0   2   0
 MK-3-11                2   0   0   2   2   2   0   2   2   0   2   0   0   0   0   0   2   2   2   0   0   2   0   2   2   2   2   0   0   0   0   0   0   0   0   0   2   2   0   0   2   0   2   2   0   0   0   0   2   0   2   0   2   2   2   0   0   2   0   0   2   0   2   0   0   0   0   0   2   2   0   2   2   0   2   0   0   2   2   0   0   2   0   0   2   0   2   0   2   0   0   0   2   0   0   2   2   0   2   2   2   0   0   0   0   0   0   2   2   2   0   0   0   0   2   2   2   0   2   0   2   0   0   2   2   2   0   2   0   2   2   0   0   0   2   2   0   0   2   0   0   2   2   2   2   0   2   2   0   2   2   2   0   2   2   2   0   2   2   2   2   2   0   2   2   2   2   0   0   2   2   0   2   0   2   0   2   0   0   0   2   0   0   2   0   2   2   2   2   2   0   2   0   0   2   0   2   0   2   0
 MK-3-12                0   0   0   2   0   2   0   2   2   0   2   0   0   2   0   0   2   2   2   0   0   2   0   2   2   2   2   0   0   0   0   2   2   0   0   0   2   2   2   0   0   0   2   2   0   0   0   0   2   0   2   0   2   2   2   0   0   2   0   2   2   0   2   0   0   0   0   0   2   2   0   2   2   0   2   0   0   2   2   0   2   2   0   0   2   0   2   0   2   0   0   0   2   0   0   2   2   0   0   2   2   0   0   0   0   0   0   0   2   2   0   0   2   0   2   2   2   0   2   2   2   0   0   2   2   2   0   2   0   2   2   0   0   0   2   2   0   0   2   0   0   2   2   2   2   0   2   2   0   2   2   2   2   2   2   0   0   2   2   2   2   2   0   2   2   2   2   0   0   0   2   0   2   2   2   0   2   0   0   0   2   2   0   2   0   2   2   2   2   2   0   2   0   0   2   0   2   0   2   0
 MK-3-13                2   0   0   2   0   2   0   2   2   0   2   0   0   2   0   0   2   2   2   0   2   2   0   2   2   2   2   0   0   0   0   2   2   2   2   0   2   2   2   0   0   0   2   2   0   0   0   0   2   0   2   2   2   2   2   0   0   2   2   2   2   2   2   0   0   0   0   0   0   2   0   2   2   0   2   0   0   2   2   0   2   0   2   0   2   0   2   0   2   0   0   0   2   0   0   2   2   0   0   2   2   0   0   0   0   0   0   0   2   2   0   0   2   0   2   2   2   2   2   2   2   2   0   2   2   2   0   2   0   2   2   0   0   0   2   2   0   0   2   0   0   2   2   0   2   0   2   2   0   2   2   2   2   2   2   0   0   2   0   2   0   2   0   0   2   2   2   0   0   0   2   0   2   2   2   2   2   0   2   0   2   2   0   2   0   0   2   2   2   2   0   2   0   0   2   0   0   0   2   0
 MK-3-14                2   0   0   2   0   2   0   2   2   0   2   0   0   2   0   0   2   2   2   0   0   2   0   2   2   2   2   2   0   0   0   2   2   2   2   0   2   0   0   0   0   2   2   0   0   0   0   2   2   0   2   2   2   2   2   0   0   2   2   2   2   2   2   0   0   0   0   0   0   2   0   2   2   0   2   0   0   2   2   0   2   0   2   0   2   0   2   0   2   0   0   0   2   0   0   2   2   0   0   2   2   0   0   0   0   0   0   0   2   2   0   0   2   2   2   2   2   2   2   2   2   2   0   2   2   2   0   2   0   2   0   0   0   0   2   0   2   0   2   0   0   2   2   0   2   0   2   2   0   2   2   2   2   2   2   0   0   2   0   2   0   2   0   0   2   2   2   0   0   0   2   0   2   2   2   2   2   0   2   0   2   2   0   2   0   0   2   2   2   2   0   2   0   0   2   0   0   0   2   0
 MK-3-15                2   0   0   2   0   2   0   2   2   0   2   0   0   0   2   0   2   0   2   0   2   2   0   2   2   2   2   2   0   0   2   2   2   2   2   0   2   0   0   0   0   0   2   0   0   0   0   2   2   0   2   2   2   2   2   0   0   2   2   2   2   2   2   2   2   0   0   0   0   2   0   2   2   0   2   0   2   2   2   0   2   0   2   0   2   0   2   0   0   0   2   0   2   0   0   2   2   0   0   2   2   0   0   0   0   0   0   0   2   2   0   0   2   2   2   0   2   2   0   2   2   2   0   2   2   2   0   2   2   2   0   0   0   0   2   0   2   0   0   0   2   2   0   0   2   0   2   0   0   2   2   2   2   2   2   0   0   2   0   2   0   2   0   0   2   2   2   0   0   0   2   0   2   2   2   2   0   0   0   2   2   2   2   2   0   0   2   2   2   2   0   2   2   0   2   2   0   0   2   0
 MK-3-16                2   0   0   2   0   2   0   2   2   0   2   0   0   0   2   0   2   0   2   0   2   2   0   2   2   2   2   2   0   0   2   2   2   2   2   0   2   0   2   0   0   0   2   0   0   0   0   2   2   0   0   0   2   2   2   0   0   2   2   2   2   2   2   0   2   0   0   0   0   2   0   2   0   0   2   2   2   2   2   0   2   0   2   0   2   0   2   2   0   0   0   0   0   0   0   0   2   0   0   2   2   0   0   0   2   0   0   0   2   2   0   0   2   2   2   0   2   2   0   2   2   2   0   2   2   2   0   2   2   2   0   0   0   0   2   0   2   0   0   0   2   2   0   2   2   0   2   0   0   2   2   2   2   2   0   0   0   2   0   2   0   2   0   0   2   2   2   0   0   0   2   0   2   2   2   0   0   0   0   2   2   2   2   2   0   0   2   2   2   2   0   2   2   0   2   2   0   0   2   0
 MK-4-1                 0   2   0   2   2   2   2   0   0   2   2   0   2   0   2   2   2   2   0   2   2   0   0   0   0   2   0   2   2   2   0   2   2   2   2   2   2   2   0   0   0   0   0   0   0   0   2   0   2   2   2   0   0   2   0   0   0   0   0   0   0   0   0   2   2   0   2   0   2   0   0   2   2   0   2   2   0   0   2   0   2   2   2   0   0   0   0   0   2   0   2   0   0   0   0   0   2   2   0   2   2   0   2   0   0   0   2   0   2   0   2   2   0   2   2   2   2   0   2   2   2   2   2   0   0   0   0   0   2   2   2   2   0   0   2   0   0   0   2   2   0   0   2   2   0   0   2   2   2   2   2   2   2   0   2   2   2   2   0   2   0   2   0   0   0   0   2   2   2   0   2   0   0   0   0   0   0   0   0   2   0   2   0   0   2   2   2   2   2   0   0   2   2   0   0   2   0   2   0   0
 MK-4-2                 0   2   0   2   2   2   2   0   0   2   2   0   2   0   2   2   2   2   0   2   2   2   0   0   0   2   2   2   2   2   0   2   2   2   2   2   2   2   0   0   0   0   0   0   0   0   2   0   2   0   2   0   0   0   0   0   0   0   0   0   0   0   0   2   2   0   0   0   2   0   0   2   0   0   2   2   2   0   2   0   2   2   2   0   0   0   0   0   2   0   2   0   0   2   0   0   2   2   0   2   2   0   2   0   2   0   2   0   2   0   0   2   0   2   2   2   2   0   2   2   2   2   0   2   0   2   0   0   2   2   2   2   0   0   2   0   0   0   2   2   0   0   2   2   0   2   0   2   2   2   2   2   2   0   2   2   2   2   0   2   0   2   0   0   2   2   2   2   2   2   2   2   0   0   0   0   0   0   0   2   0   2   0   0   2   2   2   2   2   0   0   0   2   0   0   2   0   2   0   0
 MK-4-3                 0   2   0   2   2   2   2   0   0   2   2   0   2   0   2   2   2   2   0   2   2   2   0   0   2   2   2   2   2   2   0   2   2   2   2   0   2   2   0   0   0   0   0   0   0   0   2   0   2   0   2   0   2   0   0   0   0   2   0   0   0   0   0   2   2   2   0   2   2   2   0   2   0   2   2   2   2   0   2   0   2   2   2   0   0   0   0   0   2   0   2   0   0   2   0   0   0   0   0   2   2   2   2   0   0   0   2   0   0   0   0   2   0   2   2   2   2   0   2   2   2   2   0   2   0   2   2   2   2   2   2   2   0   0   2   0   0   0   2   2   0   0   2   2   0   2   0   2   0   2   2   2   2   0   2   2   2   2   2   0   0   2   0   0   2   2   2   2   2   2   2   2   0   0   0   2   0   0   0   2   2   0   0   0   2   0   2   2   2   0   0   0   2   0   2   2   0   2   0   0
 MK-4-4                 0   2   0   0   2   2   2   0   0   2   2   0   2   2   2   2   2   2   0   2   2   2   0   2   2   2   2   2   2   2   0   2   2   2   0   0   2   2   0   0   0   0   0   0   0   0   2   0   2   0   2   0   2   0   0   0   0   0   0   0   0   2   0   2   2   2   0   2   2   2   0   2   0   0   2   0   2   0   2   0   2   0   2   0   0   0   0   0   2   0   2   0   0   2   0   0   0   0   0   2   2   2   2   0   2   0   2   0   0   0   0   2   0   2   2   2   2   0   2   0   2   2   0   2   0   0   2   2   2   2   2   2   2   0   2   0   0   0   2   2   0   0   2   2   0   2   0   2   0   2   0   2   2   2   2   2   2   2   2   0   0   2   0   0   2   2   2   0   0   2   2   2   0   0   0   2   0   0   0   2   2   2   0   0   2   0   2   0   2   0   0   0   2   0   2   2   0   2   0   0
 MK-4-5                 0   2   0   0   0   2   2   0   2   2   2   0   2   2   2   2   2   2   0   2   0   2   0   2   2   2   2   2   0   0   0   2   2   2   0   0   2   2   0   0   0   0   0   0   0   0   2   0   2   0   2   0   2   0   0   0   0   0   0   0   0   2   2   2   2   2   0   0   2   2   0   2   0   0   2   0   2   0   2   0   2   0   2   2   0   0   0   0   2   0   2   0   0   0   0   2   0   0   0   2   2   2   2   0   2   0   0   0   0   0   0   0   0   2   0   2   2   0   2   0   2   2   0   2   0   0   2   2   0   2   2   0   2   0   2   0   0   0   2   2   0   0   2   0   0   2   0   2   0   2   0   0   2   2   2   2   2   2   0   2   0   0   0   0   2   2   2   0   0   2   2   2   0   0   0   2   2   0   0   2   2   2   2   0   2   0   2   0   2   0   0   0   2   2   2   2   0   2   0   0
 MK-4-6                 0   0   0   0   0   2   0   0   2   2   2   0   2   2   2   2   2   2   0   2   0   2   0   2   2   2   2   2   0   0   0   2   2   2   0   0   2   2   0   0   0   0   0   0   0   0   2   0   2   0   2   2   2   0   2   0   0   0   0   0   0   2   2   2   2   2   0   0   2   2   2   0   0   0   2   0   0   2   2   0   2   0   0   2   0   0   0   0   2   0   2   0   0   2   0   2   0   0   0   2   2   2   2   0   2   0   0   2   0   0   2   0   0   2   0   2   2   0   2   0   2   2   0   2   0   0   2   2   0   2   2   0   2   0   2   0   0   0   0   2   0   0   2   0   0   0   0   2   0   0   0   0   2   0   0   2   2   2   0   2   0   0   0   0   2   2   2   0   0   2   2   2   0   0   0   2   2   0   0   2   2   2   2   0   2   0   2   0   2   0   0   0   2   2   2   2   0   2   0   0
 MK-4-7                 0   0   0   0   0   2   0   0   2   0   2   2   2   2   2   2   2   2   0   2   2   2   0   2   2   2   2   2   2   0   0   2   2   2   0   0   2   0   0   0   0   0   0   0   0   0   2   0   2   0   2   2   2   0   2   0   0   0   0   0   0   2   0   2   2   2   0   0   2   2   0   2   0   0   2   0   2   2   2   0   2   0   0   2   0   0   2   0   2   0   2   0   0   2   2   0   0   2   0   2   2   2   0   0   2   2   0   2   0   0   2   0   0   2   0   2   2   0   2   0   2   2   0   2   0   0   2   2   0   2   2   0   2   0   2   0   0   0   0   2   0   0   2   0   0   0   0   2   0   0   0   0   2   0   0   2   2   2   0   2   0   0   0   0   2   0   2   0   0   2   2   2   0   0   0   2   0   0   0   2   2   0   2   0   2   2   2   0   2   2   0   0   0   2   2   2   0   2   0   0
 MK-4-8                 0   0   0   0   0   2   0   2   2   0   2   2   2   2   2   2   2   2   0   2   2   2   0   2   2   2   2   2   2   0   0   0   2   2   0   0   2   0   0   0   0   0   0   0   0   0   2   0   2   0   2   2   2   0   2   0   0   0   0   0   0   2   0   2   2   0   0   0   2   2   0   2   0   0   2   0   0   2   2   0   2   0   2   2   0   0   2   0   0   0   2   0   0   2   2   0   0   2   2   2   2   0   0   0   2   2   0   2   0   2   2   0   0   2   0   2   2   0   2   0   2   2   0   2   0   2   2   2   0   2   2   0   2   0   2   2   0   0   0   2   0   2   2   0   0   0   0   2   0   0   0   0   2   0   2   2   2   2   0   2   0   0   0   0   2   2   2   0   0   2   2   2   0   0   0   2   0   0   0   2   2   0   2   0   0   2   0   2   2   2   0   0   0   2   2   2   0   2   0   0
 MK-4-9                 2   0   0   0   0   2   0   2   2   2   2   2   2   2   2   2   2   2   2   2   2   0   0   2   2   2   2   2   2   0   0   0   2   2   0   0   2   0   0   0   0   0   0   0   0   0   2   0   2   0   2   2   2   0   2   0   0   0   0   0   0   0   0   2   2   0   2   0   2   2   2   2   0   0   2   0   0   2   2   0   2   0   2   2   0   0   2   0   0   2   2   0   0   2   2   0   2   2   2   2   2   0   0   0   2   2   0   2   0   2   0   0   0   0   0   2   2   0   2   0   2   2   0   2   0   0   2   2   0   2   2   0   2   0   2   2   0   2   0   2   0   2   2   0   0   0   0   2   0   0   0   0   2   2   0   2   2   0   0   2   0   0   0   0   2   2   2   0   0   0   0   2   0   0   0   2   0   0   0   2   2   0   2   0   0   2   0   2   2   2   0   0   0   2   2   2   0   2   0   0
 MK-4-10                2   0   0   0   0   2   0   2   2   2   2   2   2   2   2   2   2   2   2   2   2   0   0   2   2   2   2   2   2   0   0   0   0   2   0   2   2   0   0   0   0   0   0   0   0   2   0   0   2   2   2   2   2   0   2   0   2   0   0   0   0   0   2   2   2   0   2   0   2   2   2   2   0   0   2   0   0   2   0   0   2   0   2   2   0   0   2   0   0   2   2   2   0   2   2   0   2   2   2   2   2   0   0   2   0   2   0   2   0   2   0   0   0   0   0   2   2   0   2   0   2   2   0   2   2   0   2   2   0   2   2   0   2   0   2   2   0   2   0   2   0   2   2   2   0   2   0   2   0   0   0   0   2   2   0   0   2   0   0   2   0   2   0   0   2   2   2   0   2   0   2   2   0   0   0   2   2   0   0   2   2   0   2   0   0   2   0   2   2   2   0   0   0   2   2   2   0   0   0   0
 MK-4-11                2   0   0   0   0   2   0   2   2   2   2   2   2   2   2   2   2   2   2   2   2   0   0   2   0   2   2   2   2   0   0   0   0   2   0   2   2   0   0   0   0   0   0   0   0   2   0   0   2   2   2   2   2   0   2   0   2   0   0   0   0   0   2   2   2   0   2   0   2   2   2   2   2   0   2   0   0   2   0   0   2   0   0   0   0   0   2   0   0   2   2   2   0   2   2   0   2   2   2   2   2   0   0   2   2   2   0   2   0   2   0   0   0   0   0   2   2   0   2   0   2   2   0   2   2   0   2   2   0   2   2   0   2   0   2   2   0   2   0   2   0   2   2   2   0   2   0   2   0   0   0   0   2   2   0   0   2   0   0   2   0   2   0   0   2   2   2   0   2   0   2   2   0   0   0   2   2   0   0   2   2   2   2   0   0   2   0   2   2   2   0   0   0   2   2   2   0   0   0   0
 MK-4-12                2   0   0   0   0   2   0   2   2   0   2   2   2   2   2   2   2   2   2   2   2   0   0   2   0   0   2   2   2   0   0   0   0   2   2   2   2   0   0   0   0   0   0   0   0   2   0   0   2   2   2   2   2   0   2   0   2   0   0   0   0   0   2   2   2   0   2   0   2   2   2   2   2   0   2   0   0   2   0   0   2   0   0   0   0   0   2   0   0   2   2   2   0   2   2   0   2   2   2   0   2   2   0   2   2   2   0   2   0   2   0   0   0   2   0   2   2   0   0   0   2   2   0   2   2   0   0   0   0   2   2   0   2   0   2   2   0   2   0   2   0   2   2   2   0   2   0   2   0   0   0   2   2   2   0   0   2   0   0   2   0   2   0   0   2   2   0   0   2   0   2   2   0   2   0   2   2   0   0   2   2   2   2   0   0   2   0   2   2   2   0   0   0   2   2   2   0   0   0   0
 MK-4-13                2   0   0   0   0   0   0   0   2   0   2   2   2   2   2   2   2   2   2   2   2   2   0   2   0   0   0   2   2   0   0   0   0   2   2   2   2   0   2   0   0   0   0   0   0   2   0   0   0   2   2   2   2   0   2   2   2   0   0   0   0   0   2   2   2   0   2   0   2   2   2   2   2   0   2   2   0   2   2   0   0   0   0   0   0   0   2   0   0   2   2   2   0   0   2   0   2   2   2   0   0   2   0   2   2   2   0   2   0   2   0   2   2   2   0   0   2   0   2   0   0   2   0   2   2   0   0   0   0   2   2   0   2   2   2   2   0   2   0   2   0   2   2   2   0   2   0   2   0   0   0   2   2   2   0   0   2   0   0   0   2   2   0   0   2   2   0   0   2   0   2   2   0   2   0   2   2   0   0   2   2   2   2   0   0   2   0   2   0   2   0   0   0   0   2   2   0   0   0   0
 MK-4-14                2   0   2   0   0   0   0   0   2   0   2   2   0   2   0   2   2   2   2   2   0   2   0   2   0   0   0   2   2   0   0   0   2   2   2   2   0   0   2   0   0   0   0   0   0   2   0   0   0   0   2   2   2   0   2   2   2   0   0   0   0   0   2   2   2   0   2   0   2   0   2   0   2   0   2   2   2   2   2   0   0   0   0   0   2   0   2   0   0   2   2   2   0   0   2   0   0   2   0   2   0   2   0   2   2   2   2   2   2   2   0   0   2   2   0   0   0   0   2   0   0   2   0   2   2   0   0   0   0   0   2   0   2   2   2   2   0   2   0   2   0   2   2   2   0   2   0   2   0   0   0   2   2   0   0   0   2   0   0   0   2   2   2   0   2   2   0   0   2   0   2   2   0   2   2   2   2   0   0   2   2   2   2   0   2   2   0   2   0   2   0   0   0   0   2   2   0   0   0   0
 MK-4-15                2   0   2   0   0   0   0   0   2   0   2   2   0   2   0   2   2   2   2   2   0   2   0   2   0   0   0   2   2   0   0   0   2   2   2   0   0   0   2   2   0   2   0   0   0   2   0   0   0   0   2   2   2   0   2   2   2   0   2   0   0   0   2   2   2   0   2   0   2   0   2   0   2   2   2   2   2   2   2   0   0   0   0   0   2   0   2   0   0   2   2   0   0   0   2   0   0   2   0   2   0   0   2   2   2   2   2   2   2   2   2   0   2   2   0   0   0   0   2   0   0   2   0   2   2   0   0   0   0   0   0   0   2   2   2   2   2   2   0   2   0   2   2   2   0   2   0   2   0   0   0   2   2   0   2   0   2   0   2   0   2   2   2   0   2   2   2   0   2   0   2   2   0   0   2   0   2   0   0   2   2   0   2   0   2   2   0   2   0   2   0   2   0   0   2   2   0   0   0   0
 MK-4-16                0   0   2   0   0   0   0   0   2   0   2   2   0   2   0   2   2   2   0   0   2   2   2   2   0   0   0   2   2   0   0   0   2   2   2   0   0   2   2   2   0   2   2   0   0   2   0   0   0   0   2   2   2   0   2   2   2   0   2   0   0   0   2   2   2   0   2   0   2   0   2   0   0   2   2   2   2   2   2   0   0   0   2   0   2   0   2   0   0   2   2   2   0   2   2   0   0   2   0   2   0   0   2   2   2   2   2   2   2   2   2   0   0   2   0   0   0   0   2   0   0   2   0   2   2   0   0   0   0   0   0   0   2   2   2   2   2   2   0   2   0   2   2   2   0   2   0   2   0   2   0   2   2   2   2   0   2   0   0   0   0   2   2   0   2   2   0   0   2   0   2   2   0   0   2   0   2   0   0   2   2   0   2   0   2   2   0   2   2   2   0   2   0   0   2   2   0   0   0   2
 MK-5-1                 0   2   0   2   2   2   0   0   0   2   2   0   0   2   2   2   0   0   0   2   0   2   2   0   2   2   2   2   2   0   0   0   0   0   0   0   0   2   0   0   2   0   0   2   2   0   2   2   2   0   0   0   2   0   2   0   2   2   0   2   2   2   2   2   0   2   0   2   0   0   2   0   0   2   0   2   0   0   0   2   2   2   0   0   0   2   0   2   2   0   0   0   0   2   2   0   2   2   2   2   2   2   0   2   0   0   0   0   0   0   0   0   0   0   2   0   0   2   2   2   0   2   2   0   2   2   0   2   2   0   2   0   0   2   0   0   0   0   2   2   0   0   2   0   0   0   0   0   0   0   2   0   0   0   0   0   2   0   0   2   0   0   2   0   2   0   2   0   0   0   0   2   2   0   0   0   2   2   2   2   2   0   0   2   2   2   2   0   0   2   0   2   2   2   2   0   2   2   2   2
 MK-5-2                 0   2   2   0   0   2   0   0   0   2   2   0   0   0   2   2   0   0   0   2   0   2   2   0   2   2   2   2   2   0   0   0   0   0   0   0   0   2   0   0   2   0   0   2   2   0   2   2   0   0   0   0   0   2   2   2   2   2   0   0   2   0   2   2   0   2   2   2   0   2   2   0   0   2   0   2   0   0   0   2   2   2   2   0   0   0   0   2   2   0   0   2   0   2   2   0   2   2   2   2   2   2   0   2   0   0   0   0   0   0   0   0   0   2   2   0   0   2   2   2   0   2   2   0   2   2   0   2   2   0   2   0   2   2   0   0   0   0   2   2   0   0   2   0   0   0   0   0   0   0   2   0   0   0   0   2   2   0   2   0   0   0   2   0   2   2   2   0   0   0   0   2   2   0   0   2   2   2   0   2   2   0   0   2   2   2   2   0   0   2   0   2   2   2   2   0   0   2   2   2
 MK-5-3                 0   2   2   0   0   2   0   0   0   2   2   0   0   0   2   2   2   0   0   2   0   2   2   0   2   2   0   2   2   0   0   2   0   0   0   0   0   2   0   0   2   0   0   2   2   0   0   2   2   2   0   0   2   2   2   2   0   2   0   2   2   0   2   2   0   0   2   2   0   2   2   0   0   2   0   2   0   0   2   2   2   2   2   2   0   0   0   2   2   0   0   2   2   2   2   0   2   2   2   2   2   0   0   2   0   0   0   0   0   0   0   0   0   2   2   0   0   2   2   2   2   2   2   0   2   0   0   2   2   0   2   0   2   2   2   0   0   0   2   2   0   0   2   0   0   0   2   0   2   0   2   0   2   0   0   2   2   0   2   0   0   0   2   0   2   0   0   0   0   0   0   2   2   0   0   2   2   2   0   2   2   0   0   2   2   2   2   0   0   2   0   2   2   2   2   0   0   2   2   2
 MK-5-4                 0   2   2   0   0   2   0   0   2   2   2   0   0   0   0   2   2   0   0   2   0   2   2   0   2   2   0   2   2   0   0   0   0   0   0   0   0   0   0   0   2   0   0   2   2   0   2   2   2   2   0   2   2   2   2   2   0   2   0   2   2   0   0   2   0   2   2   2   0   2   2   0   0   2   0   2   0   0   2   2   2   2   2   2   0   0   0   2   2   0   0   2   2   2   0   2   2   2   2   2   2   0   2   2   0   0   0   0   2   0   0   0   0   2   2   2   0   2   2   2   2   2   2   0   2   0   0   2   2   0   2   0   2   2   2   0   2   0   2   2   0   0   2   0   0   0   2   0   2   0   2   0   2   0   0   2   2   0   2   0   0   2   2   0   2   0   2   0   0   0   0   2   2   0   0   2   2   0   0   2   2   0   0   2   2   2   2   0   0   2   0   2   2   2   2   0   0   2   2   2
 MK-5-5                 0   2   2   0   0   2   0   0   0   2   2   0   0   0   0   0   2   0   0   2   0   2   0   0   2   2   0   2   2   0   0   0   0   0   0   0   0   2   0   0   2   0   0   2   2   0   0   0   2   2   0   2   2   2   2   2   0   0   2   2   0   0   0   2   0   2   2   2   0   2   2   0   0   2   0   2   0   0   2   2   2   0   2   2   0   0   0   2   2   0   0   2   2   2   0   2   2   2   2   2   2   0   2   2   0   0   0   0   0   0   0   0   0   2   2   2   0   2   2   0   2   2   2   2   2   0   0   2   2   0   2   0   0   2   2   2   2   0   2   2   0   0   2   0   0   0   2   0   2   0   2   0   2   0   0   2   2   0   2   0   0   0   0   0   2   0   0   0   0   0   0   2   2   0   0   2   2   0   2   2   2   0   0   2   2   2   2   0   0   2   0   2   2   2   2   0   0   2   0   2
 MK-5-6                 0   2   2   0   0   2   0   0   0   2   2   0   0   0   0   0   2   0   0   2   0   2   0   0   2   2   0   2   2   0   0   0   0   0   2   0   0   2   0   0   2   0   0   2   2   0   0   0   2   2   0   2   2   2   2   2   0   0   2   2   0   0   2   2   0   2   2   2   0   2   2   0   0   2   0   2   0   0   2   2   2   0   2   2   2   0   2   2   2   0   0   2   2   0   0   2   0   2   2   2   2   0   2   2   0   0   2   0   0   2   0   0   0   2   2   2   0   0   0   0   2   2   2   2   2   0   0   2   0   0   0   0   0   2   2   2   2   0   2   2   0   0   2   0   0   0   2   0   2   2   2   0   2   0   0   2   2   0   2   0   2   0   0   0   2   0   0   0   0   0   0   2   2   0   0   0   2   0   2   2   0   2   0   2   2   2   2   0   2   0   2   2   2   2   2   0   0   2   0   2
 MK-5-7                 0   2   2   0   0   2   0   0   0   0   2   0   0   2   0   0   2   0   0   2   0   2   0   0   2   2   0   2   2   0   0   0   0   0   2   0   0   0   2   0   2   0   0   2   2   0   0   0   2   2   0   2   0   2   2   2   0   0   2   2   0   0   2   2   2   2   2   2   0   2   2   0   0   2   0   2   0   0   2   2   0   0   0   2   2   2   2   2   2   2   0   2   2   0   0   2   0   2   2   2   0   0   2   2   0   0   2   0   0   2   0   0   0   2   2   2   0   0   0   0   2   2   2   2   2   0   0   2   0   0   0   0   0   2   2   2   2   0   0   0   0   0   2   0   0   0   2   0   2   2   2   0   2   2   0   2   2   0   2   0   0   0   0   0   2   0   0   0   0   0   0   2   2   0   0   0   2   0   2   2   0   2   0   2   2   2   2   0   2   0   2   2   2   2   2   0   0   2   0   2
 MK-5-8                 2   2   2   2   0   0   0   0   0   0   2   0   0   2   0   0   2   0   0   2   0   2   0   2   2   2   0   2   2   2   2   0   0   0   2   0   2   0   2   0   2   0   0   2   2   0   0   0   2   2   0   2   0   2   2   2   0   2   2   0   0   0   2   0   2   2   2   2   0   2   2   0   0   2   2   2   0   0   2   2   0   2   0   2   2   2   2   2   2   2   0   2   2   0   2   2   0   0   2   2   0   2   2   2   0   0   2   0   0   2   0   0   0   2   2   2   0   0   0   0   2   2   2   0   2   0   0   2   2   0   0   0   0   2   2   2   2   0   0   0   0   2   2   0   0   0   2   0   2   2   2   0   2   2   0   2   2   0   2   0   0   0   0   0   2   0   0   0   0   2   0   2   2   0   0   0   2   0   2   2   0   2   0   2   0   2   0   0   2   0   0   2   2   2   2   0   0   2   0   2
 MK-5-9                 2   2   2   2   0   0   0   0   0   0   2   0   0   2   0   0   2   0   0   2   0   2   0   2   2   2   0   2   2   2   2   0   0   0   2   0   2   0   2   2   2   0   0   2   2   0   0   0   2   2   0   0   0   2   2   2   0   2   2   0   0   2   2   0   2   2   2   2   0   2   0   0   0   2   2   2   0   0   2   2   0   2   2   2   0   2   2   2   2   2   0   2   0   0   2   2   0   0   2   2   2   2   2   2   0   0   2   0   0   2   0   0   0   0   2   2   0   0   0   0   2   2   0   0   2   0   0   2   2   0   0   0   2   2   2   2   0   0   0   0   0   2   2   0   0   0   2   0   2   2   2   0   2   2   0   2   2   0   2   0   0   0   0   0   2   2   0   0   0   2   0   2   2   0   0   0   2   0   2   2   0   2   0   2   0   2   0   0   2   0   0   2   2   2   2   0   0   0   0   0
 MK-5-10                2   2   2   2   0   0   0   0   0   0   2   0   0   2   0   0   2   0   0   2   2   2   0   2   2   2   0   2   2   2   0   0   0   0   2   2   0   0   2   2   2   0   0   2   2   0   0   0   2   2   0   0   0   2   2   2   0   2   2   0   0   0   2   0   2   2   2   2   0   2   0   0   0   2   2   2   0   0   2   2   0   2   2   2   0   2   2   2   2   2   0   0   0   0   2   0   2   0   2   2   2   2   2   2   0   0   2   0   0   2   0   0   0   0   2   2   0   0   0   0   2   0   0   0   2   0   0   2   2   0   0   0   2   2   2   2   0   0   0   0   0   2   2   0   0   0   2   0   0   2   2   0   2   2   0   2   2   0   0   0   2   0   0   0   2   2   0   2   0   2   0   2   2   0   0   0   2   0   2   0   0   2   0   2   0   2   0   0   2   0   0   2   2   2   2   0   0   0   0   0
 MK-5-11                2   2   2   2   0   0   0   0   2   0   2   0   0   2   0   2   2   0   0   2   2   2   0   0   2   2   0   0   2   2   0   0   2   0   2   2   0   0   2   2   2   0   0   2   2   0   0   0   2   2   0   0   0   2   2   2   0   2   2   0   0   0   0   0   2   2   2   2   0   2   0   0   2   2   2   2   0   0   2   2   0   2   2   2   0   2   2   2   2   2   0   0   0   0   2   0   2   2   2   2   2   2   2   2   0   2   2   0   0   2   0   0   0   0   2   2   0   0   0   0   2   0   0   0   2   0   0   2   2   0   0   0   2   0   2   2   0   0   0   0   0   0   2   0   0   2   2   0   0   2   0   0   2   2   0   2   2   0   0   0   2   0   0   0   2   0   0   2   0   2   0   0   2   0   0   0   2   0   2   0   0   2   0   0   0   2   2   0   2   0   0   2   2   2   0   0   0   2   0   0
 MK-5-12                2   2   0   0   2   0   0   0   2   2   2   0   2   2   0   2   2   0   0   2   2   2   0   0   2   2   0   0   2   2   0   0   2   0   2   2   0   0   2   2   0   0   0   0   2   0   0   0   2   2   0   0   0   2   2   2   0   2   2   0   0   0   0   0   2   2   2   2   0   2   0   0   2   2   2   2   0   0   2   2   0   2   2   2   0   0   2   2   2   2   0   0   0   0   2   0   2   2   2   2   2   2   2   2   0   2   2   0   0   2   0   0   0   0   2   2   0   0   0   0   2   0   0   0   2   0   0   2   2   0   0   0   2   0   2   2   2   0   0   0   0   0   2   2   2   0   2   0   0   2   0   0   2   2   0   0   0   0   0   0   2   0   0   0   2   0   0   2   0   2   0   2   2   0   0   0   2   0   2   0   0   2   0   0   2   0   0   0   2   0   0   2   2   2   0   0   0   0   0   0
 MK-5-13                2   2   0   0   2   0   0   0   2   2   2   0   2   2   2   2   2   0   0   2   2   2   0   0   0   0   0   0   2   2   0   0   2   0   2   2   0   0   2   2   0   2   0   0   2   0   0   0   2   2   0   2   0   2   2   2   0   2   2   0   0   0   0   0   2   2   2   2   0   2   0   0   2   2   2   2   0   0   2   2   0   2   0   2   0   0   2   2   2   2   0   0   0   0   2   0   2   2   2   2   2   0   2   0   0   2   2   0   0   2   0   0   0   0   2   2   0   2   2   0   2   0   0   0   2   0   2   0   2   0   0   0   2   0   2   2   2   0   0   0   0   0   2   0   2   0   2   2   0   2   0   0   2   2   2   0   0   0   0   0   0   0   0   0   2   0   0   2   0   2   0   0   2   0   0   0   2   2   2   0   0   2   0   0   2   2   2   0   2   2   0   2   2   2   2   0   0   0   0   0
 MK-5-14                2   2   0   0   2   0   0   0   2   2   2   0   2   2   2   2   2   0   0   2   2   2   0   0   0   0   0   0   2   2   2   0   2   0   2   2   0   0   0   2   0   2   0   0   0   2   0   0   2   2   0   2   0   2   2   2   2   2   2   0   0   0   2   0   2   2   2   2   0   2   0   2   2   2   2   2   0   0   0   2   0   2   0   2   2   0   2   2   2   2   0   2   0   0   2   0   2   2   2   0   2   0   2   0   0   2   2   0   2   2   0   0   0   2   2   2   0   2   2   0   0   0   0   0   2   0   0   0   2   0   0   0   2   0   2   2   2   0   0   2   0   0   2   0   2   0   2   2   0   2   0   2   2   2   2   0   0   2   0   0   0   0   0   0   2   2   0   2   2   2   0   0   2   0   0   0   2   2   2   2   0   2   0   0   2   2   2   0   2   2   0   2   2   2   2   0   0   2   0   0
 MK-5-15                0   2   0   2   2   0   0   0   2   2   2   0   2   2   2   2   2   2   0   2   2   2   0   0   0   0   0   0   2   2   2   0   2   0   2   2   0   0   0   0   0   2   0   0   0   2   0   0   2   2   0   2   0   2   2   2   2   2   2   0   0   0   2   0   2   2   0   2   0   2   2   2   2   2   2   2   0   0   0   2   0   2   0   2   0   0   0   2   2   2   0   2   0   0   2   0   2   2   0   0   0   0   2   2   0   2   2   0   0   2   0   0   0   2   2   2   0   2   2   0   0   0   0   0   2   0   0   2   2   0   0   0   2   0   2   2   2   0   0   2   0   0   2   0   2   0   2   2   2   2   0   0   0   2   2   2   0   2   0   0   0   0   0   0   2   2   0   2   2   2   2   0   2   2   0   0   2   2   2   2   0   2   0   0   2   2   2   0   2   2   0   2   2   2   2   0   0   2   0   2
 MK-5-16                0   2   0   2   2   0   0   0   2   2   2   0   2   2   2   2   2   2   0   2   0   2   0   0   0   0   0   0   2   2   0   0   2   0   2   2   0   0   0   0   0   0   0   0   0   2   0   0   2   0   0   2   0   2   2   2   2   2   2   0   0   2   2   0   2   0   0   2   0   0   2   2   2   2   2   2   2   0   0   0   0   2   0   2   2   0   0   2   2   2   0   2   0   0   2   0   2   2   0   0   0   0   2   2   0   0   2   0   0   2   0   0   0   2   2   2   0   2   2   0   0   0   0   0   2   0   0   2   0   0   0   0   2   0   2   2   2   0   0   2   0   0   2   0   2   0   2   2   2   2   0   0   0   2   2   2   2   2   0   0   0   0   0   2   2   2   0   2   2   2   2   0   2   2   0   0   2   2   2   2   0   2   0   0   2   2   2   0   2   2   0   2   2   2   2   0   0   2   0   2
 MK-6-1                 2   0   0   0   2   2   0   2   2   0   0   0   0   2   0   2   2   2   0   0   0   2   2   2   2   0   2   0   0   0   0   2   2   2   0   0   2   0   0   2   0   2   2   0   2   0   0   2   2   2   0   2   2   2   0   2   0   2   0   2   2   0   2   2   2   2   0   0   2   0   2   0   0   0   2   0   0   0   0   0   2   0   2   0   2   0   2   0   0   0   0   2   0   0   0   0   2   0   0   0   0   2   0   2   2   2   0   0   0   2   2   2   2   2   2   0   0   2   2   2   2   2   2   2   2   0   2   0   2   2   0   2   0   0   2   2   0   0   0   0   0   0   2   2   0   0   0   0   2   0   2   0   0   2   0   0   2   2   0   0   0   0   2   0   2   0   2   0   2   2   0   2   0   0   2   2   2   0   2   2   2   2   2   2   0   2   0   2   2   0   2   0   0   2   2   0   0   0   0   2
 MK-6-2                 2   0   0   0   2   2   0   2   2   0   0   0   0   2   0   2   2   2   0   2   2   0   2   2   2   0   0   0   2   0   0   2   2   2   0   0   2   0   0   0   0   2   0   0   2   0   0   2   2   2   0   2   2   2   0   2   0   0   2   2   2   0   2   2   2   2   2   0   2   0   2   0   0   0   0   0   0   0   0   0   2   0   2   0   2   0   0   0   2   0   0   2   0   0   2   0   2   0   0   0   0   2   0   2   2   2   0   0   0   2   2   2   2   2   2   0   0   2   2   2   2   2   2   2   2   0   2   0   2   2   0   2   0   0   2   2   2   0   0   0   0   0   2   2   0   0   0   0   2   0   2   0   0   2   0   0   2   2   0   0   0   0   2   0   2   0   2   0   2   2   0   2   0   0   2   2   2   0   2   2   2   2   0   2   0   2   0   2   2   0   2   0   0   2   2   0   0   0   0   2
 MK-6-3                 2   0   0   0   2   2   0   2   0   0   0   0   0   2   0   2   2   2   0   2   2   0   2   2   2   0   0   0   2   0   0   2   2   2   0   0   2   0   0   0   0   2   0   0   2   2   0   2   2   0   0   2   2   2   0   2   0   0   2   2   2   0   2   2   2   2   2   0   2   0   2   0   0   0   0   0   0   0   2   2   2   0   2   0   2   0   0   0   2   2   0   2   0   0   2   0   2   0   0   0   0   2   0   2   2   2   0   0   0   2   2   2   2   2   2   0   0   2   2   2   2   2   2   2   2   0   0   2   2   2   0   2   0   0   2   2   2   0   0   0   0   0   2   2   2   0   0   0   0   0   0   0   2   2   0   2   0   2   0   0   0   0   2   0   2   0   2   0   2   2   0   2   0   2   2   0   2   0   2   2   2   2   0   2   2   2   0   2   2   0   0   0   0   2   2   0   0   0   0   2
 MK-6-4                 0   0   0   0   2   2   0   2   0   0   0   0   0   2   0   2   2   2   0   2   2   0   2   2   2   0   0   0   2   0   0   2   2   2   2   0   2   0   0   0   0   0   0   0   2   2   0   2   2   2   0   0   2   2   0   0   0   0   2   2   2   0   0   2   2   2   2   0   2   0   2   0   0   0   0   0   0   0   2   2   0   0   2   0   2   0   0   0   2   0   0   2   0   0   2   0   2   0   0   0   0   2   0   2   0   0   0   0   0   2   0   2   2   2   2   0   0   0   2   2   2   2   2   2   2   0   0   2   2   2   0   0   0   0   2   2   2   0   0   0   0   0   2   2   2   0   2   0   2   0   0   0   2   2   0   2   0   2   0   0   0   2   2   0   0   0   2   0   2   2   0   2   2   2   2   0   2   0   2   2   2   2   0   2   2   2   0   2   2   0   0   0   0   2   2   0   2   2   0   0
 MK-6-5                 0   0   2   0   2   2   0   2   0   0   0   0   0   2   0   2   2   2   0   2   2   0   2   2   2   0   0   0   0   0   0   2   2   2   2   0   0   0   2   0   0   0   0   0   2   2   0   2   2   2   0   0   2   2   0   0   0   0   2   2   0   0   0   2   2   2   2   0   2   2   2   0   0   0   0   0   0   0   2   2   0   0   2   2   2   0   0   0   2   0   2   2   0   0   2   0   2   0   0   0   2   2   2   2   0   0   0   0   2   2   0   2   2   2   2   0   0   0   2   2   2   2   2   2   2   0   0   2   2   0   0   0   0   0   2   2   2   0   0   0   0   0   2   2   2   0   2   0   2   2   0   2   2   2   0   2   0   2   0   0   0   0   2   0   0   0   0   0   2   0   0   2   2   2   2   0   2   0   2   2   2   2   0   0   2   2   2   2   2   0   0   0   0   2   2   0   0   2   0   0
 MK-6-6                 0   2   2   0   2   2   0   2   0   0   0   0   0   2   0   2   2   2   0   2   2   0   2   0   2   0   0   0   0   2   0   2   2   2   2   0   0   0   2   0   0   0   0   0   0   2   0   2   2   2   0   0   2   2   0   0   0   0   2   2   0   0   0   2   2   2   2   0   2   2   2   0   0   0   0   0   0   0   2   2   0   0   2   2   2   0   0   0   2   0   2   2   2   0   0   0   0   0   0   0   2   2   0   2   0   0   0   2   2   2   0   2   2   2   2   0   0   0   2   2   2   2   2   2   2   0   0   2   2   0   0   0   0   0   2   2   0   0   0   0   0   0   2   2   2   0   2   0   2   2   0   2   2   2   0   2   0   2   0   0   0   0   2   0   0   0   0   0   2   0   2   2   2   2   0   0   2   0   2   2   2   2   0   0   2   2   2   0   2   0   0   0   0   2   2   0   0   0   0   0
 MK-6-7                 0   2   2   0   2   2   0   2   0   0   2   0   2   2   0   2   2   2   0   2   0   0   2   0   2   0   0   0   0   2   0   2   2   2   2   0   0   0   2   0   2   0   0   0   0   2   0   2   0   2   0   0   2   2   0   0   0   0   2   2   0   2   0   2   2   2   2   0   2   0   2   0   0   0   0   0   0   0   2   2   0   0   2   2   2   0   0   0   2   0   2   0   2   0   0   0   2   0   0   0   2   2   0   2   0   0   2   2   2   2   0   2   2   0   0   2   0   0   2   2   2   2   2   2   2   0   0   2   2   0   0   0   0   0   2   0   0   0   0   0   0   0   2   2   2   0   2   0   0   2   0   2   2   2   0   2   0   2   0   2   0   0   0   0   0   0   0   0   2   2   2   2   2   2   0   0   2   0   2   2   2   2   0   0   2   2   2   0   2   0   0   0   0   2   2   0   0   0   0   0
 MK-6-8                 2   2   2   0   2   2   0   2   0   0   2   2   2   2   0   2   2   2   0   2   0   0   2   0   0   0   0   0   0   2   0   2   2   2   2   0   0   0   2   0   2   2   0   0   0   2   0   2   0   2   0   0   2   2   0   0   2   0   0   2   0   2   0   2   2   2   2   0   2   0   2   0   0   0   0   0   0   0   0   0   0   0   2   2   2   0   0   0   2   0   2   0   2   0   0   0   2   2   0   0   2   2   0   2   0   0   2   2   2   0   0   2   2   2   0   2   0   0   2   0   2   2   2   0   2   0   0   2   2   0   2   0   0   0   2   0   0   0   0   0   0   0   2   2   2   0   2   0   0   2   0   2   2   2   0   2   0   2   2   2   2   0   0   0   0   0   0   0   2   2   2   2   2   2   2   0   2   0   2   2   2   2   0   2   2   2   2   0   2   2   2   2   0   2   2   0   0   0   0   2
 MK-6-9                 2   2   2   0   0   2   0   2   0   0   2   2   2   2   0   2   2   2   0   2   0   0   2   0   2   2   0   0   0   0   0   2   2   2   2   0   0   0   2   0   2   0   0   0   0   2   0   2   0   2   2   0   2   2   0   0   2   0   0   2   0   2   0   2   2   2   2   2   2   0   2   0   0   0   2   2   0   0   0   0   0   0   2   2   2   0   0   0   0   0   2   0   2   0   0   0   2   2   0   0   2   2   2   2   0   0   2   2   2   0   0   0   2   2   0   2   0   0   2   0   0   2   2   0   2   0   0   2   2   0   2   0   0   0   2   0   0   0   0   0   0   0   0   2   2   2   2   0   0   2   0   2   2   2   0   2   0   2   2   2   0   0   2   0   0   0   0   0   2   2   2   2   2   2   2   2   2   0   2   2   2   2   0   0   0   2   2   0   2   2   2   2   2   0   2   0   0   0   2   2
 MK-6-10                2   2   2   0   0   2   0   2   0   0   2   2   2   2   0   0   2   2   0   2   0   0   0   0   2   2   0   0   0   0   0   2   2   2   2   0   0   0   2   0   2   0   0   0   0   2   0   2   0   2   2   0   2   0   0   0   2   0   0   2   0   2   0   2   0   0   2   2   2   0   2   0   0   0   2   2   2   0   0   0   0   0   2   2   2   0   0   0   0   0   2   0   2   0   0   0   2   2   0   0   2   2   2   2   0   0   0   2   2   0   0   0   0   2   0   2   0   0   2   0   0   2   2   0   2   0   0   2   2   0   2   0   0   0   2   0   2   0   0   0   0   0   2   2   2   2   2   0   0   2   0   2   2   2   0   2   0   2   2   2   0   0   2   0   2   0   0   0   2   2   2   2   2   2   2   2   2   0   2   2   2   2   0   0   2   2   2   0   2   2   0   2   2   0   0   0   0   0   2   2
 MK-6-11                2   2   2   0   0   2   2   2   0   0   0   2   2   2   0   0   2   2   0   2   2   0   0   0   2   2   0   2   0   2   0   2   2   2   2   0   0   0   0   0   2   0   0   0   0   2   0   2   0   2   2   0   2   0   0   0   2   0   0   2   0   2   0   2   0   2   0   2   2   2   2   0   0   0   2   2   2   0   0   0   0   0   2   2   2   0   0   0   2   2   2   0   2   0   0   0   2   2   0   0   2   2   2   2   0   0   0   2   2   0   0   0   0   2   0   2   0   0   2   0   2   2   0   0   2   0   0   2   2   0   2   0   2   0   2   2   2   0   2   0   0   0   2   2   2   2   2   0   0   2   0   2   2   2   0   2   0   2   0   2   0   0   2   2   2   0   0   0   2   2   2   2   2   2   2   2   2   0   2   2   2   2   0   0   2   0   2   0   0   2   0   2   2   0   0   0   0   0   2   2
 MK-6-12                2   2   2   0   0   2   2   2   0   0   0   2   2   2   2   0   2   2   0   2   2   0   0   0   2   0   0   2   0   2   0   2   2   2   2   0   2   0   2   0   2   0   0   0   0   2   0   2   0   2   2   2   2   0   0   0   2   0   2   2   0   2   0   2   0   2   0   0   0   2   2   0   0   2   2   2   2   0   0   0   0   0   2   2   2   0   0   0   2   2   2   0   0   0   0   0   2   2   0   0   2   2   2   2   0   0   0   2   2   0   0   0   0   2   0   2   0   0   2   0   2   2   0   0   2   2   0   2   2   0   0   0   2   0   2   2   2   2   2   0   0   0   2   2   0   2   2   0   0   2   0   2   2   2   0   2   0   2   0   2   2   0   2   2   2   0   0   0   2   2   2   2   2   0   2   0   2   2   0   2   2   2   0   0   0   2   2   0   0   2   0   2   2   0   0   0   0   0   0   2
 MK-6-13                2   2   2   0   0   2   0   2   0   0   2   2   2   2   2   0   2   2   0   2   2   2   0   0   2   0   0   2   0   2   0   2   2   2   2   2   2   0   2   0   0   0   0   0   2   2   0   2   0   2   2   2   2   2   0   2   2   2   2   2   0   2   0   2   0   2   2   0   0   2   2   0   0   2   2   2   2   2   0   0   0   2   2   2   2   2   0   0   2   2   2   0   0   0   0   0   0   2   0   0   2   2   2   2   0   2   0   2   2   2   0   0   0   0   0   2   0   0   2   0   2   2   0   2   2   2   0   2   2   0   0   0   2   0   2   2   0   2   2   0   0   2   2   2   0   2   2   0   0   2   0   2   2   2   0   2   2   2   0   2   2   2   2   2   2   0   0   0   2   2   2   0   2   0   2   0   2   2   0   0   2   0   0   0   0   2   2   2   0   2   0   2   2   0   0   0   0   0   0   2
 MK-6-14                2   2   2   0   0   2   0   2   0   0   2   2   2   0   2   0   2   2   0   2   2   2   0   0   2   0   0   2   2   2   2   0   2   2   2   2   2   0   0   0   0   0   0   0   2   2   0   2   0   2   2   2   2   2   0   2   2   2   2   2   0   2   0   2   2   2   2   0   0   2   2   0   0   2   2   2   2   2   0   0   0   2   2   2   2   2   0   0   2   2   2   0   0   0   0   0   0   2   0   0   2   2   2   2   0   0   0   2   2   2   0   0   0   2   0   2   0   0   2   0   2   2   0   2   2   2   0   2   2   0   0   0   2   0   0   2   0   2   2   0   0   2   2   2   0   2   2   0   0   2   0   2   2   2   0   2   2   2   0   0   2   0   2   2   2   2   0   0   2   2   2   0   2   0   2   0   2   2   0   2   2   0   0   0   0   2   2   2   0   2   0   2   2   0   0   0   0   2   0   2
 MK-6-15                2   2   2   0   0   2   0   2   0   0   2   2   2   0   2   0   2   2   0   2   0   2   0   0   2   2   0   2   2   2   2   0   2   2   2   2   2   2   0   0   0   0   0   2   2   2   0   2   0   2   2   2   0   2   0   2   2   2   2   0   0   0   0   2   0   2   2   0   0   2   2   2   0   2   2   2   2   2   0   0   0   2   2   2   2   2   0   0   2   0   2   0   0   0   0   0   0   2   0   0   2   2   2   2   0   0   0   2   2   2   0   0   0   2   0   2   0   0   0   0   2   0   0   2   2   2   0   2   2   2   0   0   2   0   0   2   0   2   2   0   0   2   2   2   0   0   0   0   0   2   0   2   2   2   0   2   2   2   0   0   2   0   2   2   0   2   0   0   2   0   2   0   2   0   2   0   2   2   0   2   0   0   0   0   0   2   2   0   0   2   0   2   0   0   0   0   0   2   0   2
 MK-6-16                2   2   2   0   0   2   0   0   0   0   2   2   2   0   2   0   2   2   0   2   0   2   0   0   2   2   0   2   2   0   2   0   2   2   2   2   2   2   0   0   0   0   0   2   2   2   0   2   0   2   0   0   2   2   0   0   2   2   2   0   2   0   0   2   0   2   2   0   0   2   2   2   0   2   2   2   2   2   0   0   0   0   2   2   2   2   0   0   2   0   2   2   0   0   0   2   0   2   0   0   2   2   2   0   0   0   0   2   2   2   2   0   0   2   0   2   0   0   0   0   2   0   2   2   0   2   0   2   2   2   0   0   2   0   2   2   0   2   2   0   0   2   2   2   0   0   0   0   0   2   0   2   2   0   0   2   0   2   2   0   2   0   2   2   0   2   0   0   2   0   2   0   2   2   2   0   2   2   0   2   0   0   0   0   0   2   2   0   0   2   0   2   0   0   0   0   0   2   0   2
 
!****************************************** Phenotypic Data **********************************************************
!-100.0 is resevred for missing phenotype
SimulatedTrait1        16.5989   16.2692   14.0508   15.5350   16.2673   15.9993   16.6853   14.8915   16.9664   15.1348   15.6713   15.0721   14.8721   13.9681   15.8101   16.2967   13.3880   14.8962   13.5968   14.3893   16.1105   13.6394   16.1491   12.3401   15.3769   13.7156   16.8348   14.5822   13.2805   16.0119   16.6716   16.2199   15.3635   14.6945   13.3260   15.4225   15.2756   12.8558   15.3052   13.5573   17.1967   16.1645   16.9089   14.5721   16.2326   14.2672   14.8258   15.5907   15.0113   17.5191   13.3192   15.9555   13.1256   12.2078   12.7210   13.9901   16.5120   14.6485   13.2267   14.6386   13.8559   15.4208   15.2142   17.8715   14.1141   13.4416   15.4221   13.1473   14.8773   15.6409   14.0246   13.5664   15.5679   14.8308   16.2859   14.7735   14.4890   15.3176   15.3037   17.1250   13.1951   16.1096   13.5507   14.9517   12.7673   13.6205   15.2387   15.3183   13.8953   14.4154   16.2501   13.2303   14.5197   16.1182   14.8133   15.1665   15.3147   15.7061   16.5834   15.8989   14.6021   15.8606   14.7947   13.9655   14.7107   16.3661   16.7975   15.7473   15.3813   14.2570   14.8424   17.4446   14.2356   13.2364   12.0834   12.9712   15.2137   15.4319   14.4372   13.7374   13.8372   15.4044   14.9422   14.7132   15.8791   16.3234   13.6580   14.3033   14.6009   14.9331   13.8963   14.3664   14.0179   15.9759   15.0148   17.1198   13.8873   15.8583   14.3821   14.4055   13.4683   15.3518   13.8194   14.8548   14.7343   15.2655   16.7764   15.9689   14.1175   15.5173   13.0481   13.8723   14.9437   14.2510   13.0369   17.3124   14.2706   15.9354   14.6135   14.9547   14.5722   15.4968   14.4782   15.9856   13.6208   16.5292   16.7760   16.6741   14.0325   16.3443   13.3632   15.5611   14.4636   15.6883   12.8810   13.0055   14.9449   15.5340   16.5000   12.9890   17.2987   14.5980   12.9393   15.2764   13.7572   15.5709   16.1195   15.9390   17.0340   14.8521   14.7706   14.6810   14.2992   14.4210   16.2862   16.6088   16.0429   13.6426   15.6395   15.4498
SimulatedTrait2         8.9635   10.0190   11.0509   10.1854   10.3286   10.0390    9.4916    9.3925    9.9403   10.2753    9.9554    8.7695    9.7338   11.1096    9.2036   10.8370   10.6268    9.4002   10.8184    9.9118    9.9806   10.6855    9.7530   10.5794   10.5878    9.9863   10.7224   10.4242    9.9418    9.8611    9.4739    9.9400    9.3223    9.9857   10.8126    9.9431   10.2119   10.1242   10.0261    9.8267    9.7316    9.2044    8.3016   10.9588    8.9572   10.8946    8.8728    8.9167    9.3576    9.9310   11.8068    9.3716   11.0405    9.9554   10.7319   10.6171   10.0146   10.2371   10.0484   10.9639    9.9425    8.0830    9.4034    9.4347    9.9506   10.2530   10.8742   10.4913    9.2756    8.6522   11.1864   10.1893    9.2988    8.9396   10.6344    9.7339    9.9330   10.4524    9.9677    9.8737   11.0044    9.7738   10.5862   10.0905   11.0173   10.4291   10.3865   10.8491   10.6473   10.8704    9.8840    9.8683   10.5815    8.9476   11.2211   10.4286   10.4169   10.7624    9.6191    9.4605   10.0823    9.1651   10.1669    9.5209   10.2576    9.4857    9.2584   10.5392    9.0083    8.5288    9.5640    9.7298   10.3904   10.0719   10.4483   10.8729    9.7284   10.9522   10.1028   10.2588    9.7524    9.6828   10.7698   10.0437   10.1637    9.2039   10.7438   10.3179    9.8211    9.5577   10.5308   10.6465   10.1444    9.9999    9.9421    8.6797    9.7449   10.5978    9.9482    9.9854    9.6396   10.5416   10.8593    9.5814    9.1698    9.4185    9.1671    9.2681   10.7012    9.1161   10.9673   10.5316    9.7610   11.1008   10.7842    8.6424   10.2675    8.5759    9.8002    9.5109   10.4953   10.4628    9.8418    9.2046   10.7253    9.7118    8.9655    9.5476   10.3388    9.9758    9.4623   10.6462    9.4366   10.7891   10.6957   10.3028    9.6401    9.2322    8.7826   10.8326    9.1852   10.2581   11.1149    9.1663    9.8416   11.2094    9.0427    9.5983    9.2449    8.8414    9.1644   11.1449   10.4609   10.2064    8.8993    9.3447    9.9254   10.7742    9.8494    9.5957
 
