# Supplementary material for: Inclusive Composite Interval Mapping of QTL by Environment Interactions in Biparental Populations
Source: PLoS One. 2015 Jul 10;10(7):e0132414. doi: 10.1371/journal.pone.0132414 (PMC4498613; doi:10.1371/journal.pone.0132414)
Supplement: S5 File — (ZIP) [file pone.0132414.s005.zip › H=0.5/L1/run_00085.met]

!**********************Note: lines staring with "!" are remarks and will be ignored in the program********************
!*********************************General Information**********************************
!Assuming F1 = P1 x P2, populations available in QTL IciMapping are: 
!  1, P1BC1F1 = P1 x F1, the first backcrossing where P1 is used as the recurrent parent;
!  2, P2BC1F1 = P2 x F1, the first backcrossing where P2 is used as the recurrent parent;
!  3, F1DH, F1-derived doubled haploids; 
!  4, RIL or F1RIL, recombination inbred lines through the repeated selfing of F1;
!  5, P1BC1RIL, recombination inbred lines through the repeated selfing of P1BC1F1;
!  6, P2BC1RIL, recombination inbred lines through the repeated selfing of P2BC1F1;
!  7, F2, the selfing generation of F1;
!  8, F3, the selfing generation of F2;
!  9, P1BC2F1, the second backcrossing where P1 is used as the recurrent parent; 
! 10, P2BC2F1, the second backcrossing where P2 is used as the recurrent parent;
! 11, P1BC2RIL, recombination inred lines through the repeated selfing of P1BC2F1; 
! 12, P2BC2RIL, recombination inred lines through the repeated selfing of P2BC2F1; 
! 13, P1BC1F2, the selfing generation of P1BC1F1; 
! 14, P2BC1F2, the selfing generation of P2BC1F1; 
! 15, P1BC2F2, the selfing generation of P1BC2F1; 
! 16, P2BC2F2, the selfing generation of P2BC2F1; 
! 17, P1BC1DH, P1BC1F1-derived doubled haploids; 
! 18, P2BC1DH, P2BC1F1-derived doubled haploids; 
! 19, P1BC2DH, P1BC2F1-derived doubled haploids; 
! 20, P2BC2DH, P2BC2F1-derived doubled haploids; 
   3      !Mapping Population (see remarks above)
   2      !Mapping Function (1 for Kosambi; 2 for Haldane; 3 for Morgan)
   2      !Marker Space Type (1 for intervals; 2 for positions)
   1      !Marker Space Unit(1 for centiMorgans; 2 for Morgan)
   6      !Number of Chromosomes (or Linkage Groups)
 200      !Size of the mapping population
   2      !Number of environments
 
!***************************************** Chromosomes and Linkage Maps **********************************************
!Chromosome                 NumMarkers
-CH1                        16
-CH2                        16
-CH3                        16
-CH4                        16
-CH5                        16
-CH6                        16
!Linkage map (Marker name followed by position or the interval length)
 MK-1-1                1     0.000
 MK-1-2                1    10.000
 MK-1-3                1    20.000
 MK-1-4                1    30.000
 MK-1-5                1    40.000
 MK-1-6                1    50.000
 MK-1-7                1    60.000
 MK-1-8                1    70.000
 MK-1-9                1    80.000
 MK-1-10               1    90.000
 MK-1-11               1   100.000
 MK-1-12               1   110.000
 MK-1-13               1   120.000
 MK-1-14               1   130.000
 MK-1-15               1   140.000
 MK-1-16               1   150.000
 MK-2-1                2     0.000
 MK-2-2                2    10.000
 MK-2-3                2    20.000
 MK-2-4                2    30.000
 MK-2-5                2    40.000
 MK-2-6                2    50.000
 MK-2-7                2    60.000
 MK-2-8                2    70.000
 MK-2-9                2    80.000
 MK-2-10               2    90.000
 MK-2-11               2   100.000
 MK-2-12               2   110.000
 MK-2-13               2   120.000
 MK-2-14               2   130.000
 MK-2-15               2   140.000
 MK-2-16               2   150.000
 MK-3-1                3     0.000
 MK-3-2                3    10.000
 MK-3-3                3    20.000
 MK-3-4                3    30.000
 MK-3-5                3    40.000
 MK-3-6                3    50.000
 MK-3-7                3    60.000
 MK-3-8                3    70.000
 MK-3-9                3    80.000
 MK-3-10               3    90.000
 MK-3-11               3   100.000
 MK-3-12               3   110.000
 MK-3-13               3   120.000
 MK-3-14               3   130.000
 MK-3-15               3   140.000
 MK-3-16               3   150.000
 MK-4-1                4     0.000
 MK-4-2                4    10.000
 MK-4-3                4    20.000
 MK-4-4                4    30.000
 MK-4-5                4    40.000
 MK-4-6                4    50.000
 MK-4-7                4    60.000
 MK-4-8                4    70.000
 MK-4-9                4    80.000
 MK-4-10               4    90.000
 MK-4-11               4   100.000
 MK-4-12               4   110.000
 MK-4-13               4   120.000
 MK-4-14               4   130.000
 MK-4-15               4   140.000
 MK-4-16               4   150.000
 MK-5-1                5     0.000
 MK-5-2                5    10.000
 MK-5-3                5    20.000
 MK-5-4                5    30.000
 MK-5-5                5    40.000
 MK-5-6                5    50.000
 MK-5-7                5    60.000
 MK-5-8                5    70.000
 MK-5-9                5    80.000
 MK-5-10               5    90.000
 MK-5-11               5   100.000
 MK-5-12               5   110.000
 MK-5-13               5   120.000
 MK-5-14               5   130.000
 MK-5-15               5   140.000
 MK-5-16               5   150.000
 MK-6-1                6     0.000
 MK-6-2                6    10.000
 MK-6-3                6    20.000
 MK-6-4                6    30.000
 MK-6-5                6    40.000
 MK-6-6                6    50.000
 MK-6-7                6    60.000
 MK-6-8                6    70.000
 MK-6-9                6    80.000
 MK-6-10               6    90.000
 MK-6-11               6   100.000
 MK-6-12               6   110.000
 MK-6-13               6   120.000
 MK-6-14               6   130.000
 MK-6-15               6   140.000
 MK-6-16               6   150.000
!*********************************** Marker Types ********************************************************************
!Co-dominant marker: When heterozygote F1 is present, P1 is coded as 2, F1 is coded as 1, and P2 is coded as 0; Otherwise, P1 is coded as 2, and P2 is coded as 0. 
!Dominant marker: When heterozygote F1 is present, P1 and F1 are coded as 12, and P2 is coded as 0; Otherwise, P1 is coded as 2, and P2 is coded as 0.  
!Recessive markers: When heterozygote F1 is present, P1 is coded as 2, and F1 and P2 are coded as 10; Otherwise, P1 is coded as 2, and P2 is coded as 0. 
!Missing marker is coded as -1. 
 MK-1-1                 0   2   0   0   2   2   0   0   0   2   2   0   0   0   0   2   0   2   2   2   0   0   0   0   2   2   0   0   0   2   0   2   0   0   2   2   0   0   0   0   0   0   2   0   2   2   0   0   0   0   0   2   2   2   2   2   2   2   2   0   0   2   2   0   0   0   0   0   2   0   2   0   2   0   2   2   0   0   2   0   2   2   2   2   0   0   0   0   2   2   2   0   2   2   2   0   0   0   2   0   2   0   0   2   2   2   2   0   2   0   2   0   2   2   2   0   0   0   2   2   2   2   2   0   0   2   2   0   0   0   0   0   0   2   0   0   0   0   0   0   2   2   0   2   2   0   0   0   2   2   0   2   0   2   2   0   2   2   2   2   0   0   2   2   2   2   0   0   2   2   0   2   2   2   0   0   2   2   2   2   0   2   0   0   0   0   2   2   0   0   2   2   2   2   0   2   2   0   0   0
 MK-1-2                 0   2   0   0   2   2   0   0   0   2   2   0   2   0   0   2   0   2   2   2   0   0   0   0   0   2   0   0   0   2   0   2   0   0   2   2   0   0   0   0   0   0   2   2   2   2   0   0   0   0   0   0   2   2   0   2   2   2   2   0   0   2   2   0   0   0   0   2   2   0   2   0   2   0   2   2   0   0   2   0   2   2   0   2   0   0   2   0   2   2   2   0   2   2   2   0   0   0   2   0   0   0   0   2   2   2   2   0   0   0   2   0   2   2   2   0   0   0   2   2   2   2   2   0   0   2   2   0   0   0   0   0   0   2   0   0   0   0   0   0   2   2   0   2   2   0   0   0   2   2   2   2   2   2   2   0   2   2   2   2   2   0   2   0   2   2   0   0   2   2   0   2   2   2   0   0   2   2   2   2   0   2   0   0   0   0   2   2   0   2   2   0   2   2   0   2   0   2   0   0
 MK-1-3                 0   2   0   2   2   0   2   0   0   2   2   0   0   0   0   2   0   2   2   0   0   0   0   0   0   2   0   0   0   2   0   2   0   2   2   2   0   0   2   0   0   0   2   2   2   0   0   0   0   0   0   0   2   2   0   2   2   2   2   0   0   2   2   0   0   0   0   2   2   0   2   0   2   0   2   2   0   0   2   0   0   0   0   2   0   0   2   0   2   2   2   0   2   2   2   0   0   0   2   0   0   0   2   2   2   2   2   0   0   0   2   0   2   2   2   0   0   0   2   2   2   2   2   2   0   2   2   0   0   0   0   0   0   2   0   0   0   0   0   0   0   2   0   2   2   0   0   0   2   2   2   2   2   2   2   0   2   2   2   2   2   0   2   0   2   2   0   0   2   2   0   2   2   2   0   0   2   2   2   2   0   2   0   0   0   0   2   0   0   2   2   0   2   2   0   2   0   0   2   0
 MK-1-4                 0   2   0   2   2   0   2   0   0   2   2   0   0   0   0   2   0   2   2   0   0   0   0   0   0   2   0   0   0   2   0   2   0   0   2   2   0   2   2   0   0   0   2   2   2   0   0   0   0   0   0   0   2   2   0   2   2   2   2   2   0   2   2   2   0   0   0   2   2   0   2   0   2   0   2   2   0   0   2   0   0   0   0   2   0   0   0   0   2   2   0   0   0   2   2   0   0   0   2   0   0   0   0   2   2   2   2   2   0   0   2   0   2   2   2   0   0   0   2   2   2   2   2   2   0   2   0   0   2   0   0   0   0   2   0   0   0   0   0   2   0   2   0   2   2   0   0   0   2   2   2   2   2   2   2   0   0   2   2   2   2   0   2   0   2   2   0   0   0   2   0   2   2   2   0   0   2   2   2   2   0   2   0   0   0   0   2   0   0   2   2   0   2   2   0   0   0   2   2   2
 MK-1-5                 2   2   0   2   2   0   2   0   0   2   2   0   0   0   0   2   0   2   2   0   0   0   0   0   0   2   0   0   0   2   0   2   0   2   2   2   0   2   2   0   0   0   2   2   2   0   0   0   0   0   0   0   2   2   0   2   2   2   2   2   0   2   2   2   0   0   0   2   2   0   2   0   2   0   2   2   0   0   2   0   0   2   0   2   0   0   0   0   0   2   0   0   0   2   2   0   0   0   2   0   2   0   0   0   2   0   2   2   0   0   2   2   2   2   2   0   0   0   2   2   2   2   2   0   0   2   0   0   2   0   0   0   0   0   0   0   0   0   0   2   0   2   0   2   2   0   0   2   2   2   2   2   2   2   2   0   0   2   2   2   2   0   0   0   0   2   0   0   0   2   0   2   2   2   0   0   2   2   2   2   2   2   0   2   2   0   2   0   0   2   2   0   2   2   2   0   0   2   2   2
 MK-1-6                 2   2   0   2   2   0   2   0   0   2   0   0   0   2   2   2   0   2   2   0   0   0   0   0   2   2   0   0   0   2   2   2   0   2   2   2   0   2   2   0   0   0   2   2   0   0   0   0   0   0   0   0   2   2   0   0   2   2   2   2   0   2   2   0   0   0   0   2   2   0   2   0   2   0   2   2   0   0   2   0   0   2   0   2   0   0   0   0   0   2   0   0   0   2   2   0   0   0   2   0   2   2   0   0   2   0   0   2   0   0   2   2   2   2   2   0   0   2   2   2   2   2   2   0   0   2   0   0   2   0   0   0   0   0   0   0   0   2   0   2   0   2   2   0   2   0   0   2   0   2   2   2   2   2   0   0   0   2   2   2   2   0   0   0   0   2   0   0   0   2   0   2   2   0   0   0   2   0   2   2   2   2   0   2   2   0   2   0   0   2   2   0   2   2   2   0   0   0   2   2
 MK-1-7                 2   2   0   2   2   0   2   0   0   2   0   0   0   2   2   0   0   2   0   0   0   0   0   0   2   2   0   0   0   2   2   2   0   2   2   2   0   2   2   0   0   2   2   2   0   0   0   0   0   0   0   0   2   2   0   0   2   2   0   2   0   2   2   0   2   0   0   2   2   0   2   0   2   2   2   2   0   0   2   0   0   2   0   2   0   0   0   0   0   2   0   0   0   2   0   0   0   2   2   0   2   2   0   0   2   0   0   0   2   0   2   2   2   2   0   2   0   2   2   2   2   2   2   0   0   2   0   0   0   0   0   0   0   2   0   0   0   2   0   2   0   2   2   0   2   0   0   2   2   0   2   2   2   2   0   0   0   2   2   2   2   0   0   0   0   2   0   0   0   2   0   2   2   0   0   0   2   0   2   0   0   2   0   2   2   0   2   0   0   2   2   0   2   2   0   0   2   0   2   2
 MK-1-8                 2   2   0   2   2   0   2   0   0   2   0   0   0   2   0   0   0   2   0   0   0   0   2   0   2   0   0   2   0   2   2   2   0   2   2   2   0   2   2   0   0   2   2   2   0   0   0   0   0   0   0   0   2   2   0   0   2   2   0   2   0   2   2   0   2   0   0   2   2   0   2   0   2   2   2   2   0   0   2   0   0   2   0   2   0   0   2   0   2   0   0   0   0   2   0   0   0   2   2   0   2   2   0   0   2   0   0   0   2   0   2   2   2   2   2   2   0   2   2   2   2   0   2   0   0   2   0   0   2   0   0   0   0   2   0   0   0   2   0   2   0   0   2   0   2   0   0   2   2   2   2   2   2   2   0   0   0   2   2   2   2   0   0   0   0   2   0   0   2   2   0   2   2   0   0   0   0   0   2   2   0   2   0   2   2   0   2   0   0   0   2   0   2   2   0   0   2   0   2   0
 MK-1-9                 2   2   0   2   2   0   2   0   0   2   0   0   0   2   0   0   0   2   0   0   0   0   2   0   2   0   0   2   0   2   2   2   0   2   2   0   0   2   2   0   0   2   2   2   0   0   0   2   0   0   2   0   2   2   0   2   2   2   0   2   0   2   2   0   2   0   2   2   2   0   2   0   2   2   2   2   0   0   2   0   0   2   0   2   0   0   0   0   0   0   2   0   0   2   0   0   0   2   2   0   2   2   0   0   2   0   0   0   2   0   2   2   2   2   0   2   0   2   2   0   2   2   0   0   0   2   0   0   2   0   0   0   0   2   0   0   0   2   0   2   0   0   2   0   2   2   0   2   2   0   2   2   0   2   2   0   0   2   2   2   0   0   0   2   2   2   0   0   2   2   2   2   2   0   0   0   0   0   2   2   0   2   0   2   2   0   2   0   0   0   2   0   2   2   0   0   2   0   2   0
 MK-1-10                0   2   0   2   2   0   2   0   0   2   0   0   0   2   2   0   0   2   0   0   0   0   2   0   2   0   0   2   0   2   2   2   0   2   2   0   2   2   2   0   0   0   2   2   0   0   0   0   0   0   2   0   2   2   0   0   2   2   0   2   0   2   2   0   0   0   2   2   2   0   2   0   2   2   2   2   0   0   2   0   0   2   0   2   0   0   0   0   0   0   2   0   0   2   0   0   0   2   2   0   2   2   0   0   2   0   0   0   2   0   2   2   2   2   0   2   0   2   0   0   2   2   0   0   0   2   0   0   2   0   0   0   0   2   0   0   0   2   0   2   0   0   2   0   2   2   0   2   2   0   2   2   0   0   2   0   0   2   2   2   0   0   0   2   2   2   0   0   2   2   0   2   2   0   0   0   0   2   2   2   0   2   0   2   2   0   2   0   0   0   0   0   2   2   0   0   2   0   2   0
 MK-1-11                0   0   0   2   2   0   2   0   2   2   0   0   0   2   2   0   0   2   0   0   0   0   2   0   2   0   0   2   0   2   0   2   0   2   0   0   0   2   0   0   0   0   2   2   0   0   0   0   0   0   2   0   2   2   0   2   2   0   0   2   0   2   2   0   2   0   2   2   2   0   2   0   2   2   2   2   0   0   2   0   0   2   0   2   0   0   0   0   0   0   2   0   0   2   0   0   0   2   2   0   2   2   0   0   2   0   0   0   2   0   2   2   2   2   0   2   0   2   0   0   2   2   0   0   2   2   0   0   2   0   0   0   0   2   0   0   2   2   0   2   0   2   2   0   2   0   2   0   2   0   2   2   0   0   2   0   0   2   2   2   0   0   0   2   2   2   2   0   0   2   0   2   2   0   0   0   0   2   2   2   0   2   0   2   2   0   2   0   0   0   0   0   2   2   0   0   2   0   2   0
 MK-1-12                0   2   0   2   2   0   2   0   2   2   0   0   0   2   2   0   0   2   2   2   0   2   2   0   2   0   0   2   0   2   0   2   0   2   0   0   0   0   0   0   0   0   2   2   2   0   0   0   0   0   0   0   2   2   0   2   2   0   0   2   0   2   2   0   2   0   2   2   2   0   2   0   2   2   2   2   0   0   2   2   0   2   2   2   0   0   0   0   2   0   2   0   0   2   2   0   0   2   2   0   2   2   0   0   2   0   0   0   2   0   2   2   2   2   0   2   0   2   0   0   2   2   0   0   2   2   0   0   2   0   0   0   0   2   0   0   2   2   0   2   2   2   0   0   2   0   0   0   2   0   2   2   0   0   2   2   0   2   2   0   0   0   0   2   2   2   2   0   2   2   0   2   2   0   0   0   2   2   2   2   0   2   0   2   2   0   0   0   0   0   0   0   2   2   0   0   2   0   2   2
 MK-1-13                0   2   0   2   0   0   0   0   2   2   0   0   0   2   2   2   0   2   0   2   0   2   2   0   2   2   0   2   0   2   0   0   0   2   0   0   0   0   2   0   0   0   2   2   2   0   0   0   0   0   2   0   2   2   0   2   2   0   0   2   2   2   2   2   2   0   2   2   2   0   2   0   2   2   2   0   0   0   2   2   0   2   0   2   0   0   0   2   2   0   2   0   0   2   2   0   0   2   2   0   2   2   0   0   2   0   0   0   2   0   2   2   2   2   2   2   0   2   0   0   2   2   0   0   0   2   0   0   2   0   0   0   2   2   2   0   2   2   0   2   2   2   0   0   2   0   0   0   2   0   2   0   0   0   2   2   2   2   0   0   0   0   2   2   2   2   0   0   2   2   0   2   2   0   2   0   2   2   2   2   0   2   0   0   2   0   0   0   0   0   0   0   2   2   0   0   2   0   0   2
 MK-1-14                0   2   0   2   0   0   2   2   2   2   0   0   0   2   2   2   0   2   0   2   0   0   2   0   2   2   0   2   0   0   0   2   0   2   0   0   0   0   2   0   0   2   2   2   2   0   0   0   0   0   2   0   2   2   0   0   2   0   0   2   2   2   2   2   2   0   2   2   2   0   2   0   2   2   0   0   0   0   2   2   2   2   0   2   0   0   0   2   2   0   2   0   0   2   2   0   0   2   2   0   2   2   0   0   2   0   0   0   2   0   2   0   2   2   2   2   0   2   0   0   2   2   0   0   0   2   0   0   2   0   2   0   2   2   2   0   2   2   2   2   2   2   0   0   2   0   0   0   2   0   2   0   0   2   2   2   2   2   0   0   0   2   2   2   2   2   0   2   2   2   0   2   2   0   2   0   2   2   2   2   0   2   0   2   2   0   0   0   0   0   0   0   0   2   0   0   2   0   0   2
 MK-1-15                0   2   0   2   0   0   2   2   2   2   0   0   0   2   2   2   2   2   0   2   0   0   2   0   2   0   0   2   0   0   0   2   2   2   0   0   0   0   2   0   0   0   2   2   2   0   0   0   0   0   2   0   2   2   0   0   2   0   0   0   2   2   2   0   2   0   0   2   2   0   2   0   2   2   0   0   0   0   2   2   2   2   0   2   0   0   0   2   0   0   2   0   2   0   2   0   0   2   2   0   2   2   0   0   2   0   0   0   2   0   2   0   2   2   0   2   0   2   0   0   2   2   0   0   0   2   2   2   2   0   2   0   2   2   2   2   2   2   0   2   2   2   0   0   0   0   2   0   2   0   2   0   0   2   2   2   2   0   0   2   0   2   2   2   2   2   0   2   2   2   0   2   2   0   2   0   2   2   2   0   0   2   0   2   2   0   0   0   0   0   0   0   0   0   0   0   0   0   0   2
 MK-1-16                0   2   0   2   0   0   2   0   2   2   0   0   0   2   2   2   0   0   0   2   0   0   2   0   2   0   0   2   0   0   2   2   2   2   2   0   0   2   2   0   0   0   0   2   2   0   0   0   0   2   0   0   2   2   2   0   2   0   0   0   2   2   2   0   2   0   0   2   2   0   2   0   2   2   0   0   0   0   2   2   2   2   0   0   2   0   0   2   0   0   2   0   2   0   2   0   0   2   2   0   2   2   0   0   2   0   0   0   2   0   2   0   2   2   0   2   0   2   0   0   2   2   0   0   0   2   2   2   2   0   2   0   2   2   2   2   2   2   0   0   2   2   0   0   0   0   2   0   2   0   2   0   0   2   2   2   2   0   0   2   0   2   2   2   2   2   0   2   2   2   2   2   2   0   2   0   2   0   2   0   0   2   0   2   2   0   0   0   0   0   0   0   2   0   0   0   0   0   0   2
 MK-2-1                 0   2   2   2   0   0   2   0   0   2   0   0   2   0   0   0   2   0   0   0   0   0   0   2   0   2   2   0   2   2   0   2   0   2   0   0   2   2   0   2   0   2   2   0   0   0   2   2   0   0   0   0   2   0   0   0   0   2   0   0   0   0   0   0   2   2   2   0   2   2   0   2   2   0   2   2   0   2   2   0   0   0   2   0   2   0   0   0   0   0   0   2   0   0   2   2   2   2   0   0   2   2   2   2   0   2   2   0   2   2   2   0   2   0   2   2   0   0   0   2   2   0   2   2   0   0   0   2   0   0   0   0   0   2   2   0   2   0   2   0   0   2   2   0   0   0   2   0   0   2   2   0   2   2   0   0   0   0   0   0   2   0   0   2   0   2   0   0   2   2   0   2   0   2   0   0   0   0   0   0   2   2   2   2   0   0   2   0   0   2   2   2   0   0   2   2   0   0   2   2
 MK-2-2                 0   2   2   2   0   0   2   0   0   2   0   0   2   0   0   0   2   0   0   0   0   0   0   2   0   2   2   0   2   2   0   2   0   2   0   0   2   0   0   2   0   2   0   0   0   0   2   2   0   0   0   0   2   0   2   0   0   2   0   0   0   0   0   0   2   2   2   0   2   2   0   2   2   0   0   2   0   2   2   0   0   2   2   0   2   0   0   2   0   0   2   2   0   0   2   2   2   2   0   0   2   2   2   2   0   2   2   0   2   2   2   0   2   0   2   2   0   0   0   2   2   0   2   2   0   0   0   0   0   0   0   0   0   0   2   0   2   0   2   0   0   2   2   0   2   2   2   0   0   2   2   2   2   2   0   0   0   0   0   0   2   0   0   2   0   2   0   0   2   2   0   2   0   2   0   0   2   0   0   0   2   2   2   2   0   0   2   0   0   2   2   2   0   2   2   0   0   0   2   2
 MK-2-3                 0   2   2   2   0   0   0   0   0   2   0   0   2   0   0   0   0   0   0   0   0   0   0   2   0   2   2   0   0   2   0   2   2   2   0   0   2   2   0   2   0   2   0   0   0   0   2   2   0   0   0   0   0   0   0   0   0   2   0   0   0   0   0   2   2   2   2   0   2   2   0   2   2   0   0   2   0   2   2   0   0   2   2   0   2   0   0   2   2   0   2   2   0   0   2   2   2   2   0   0   2   0   2   2   0   2   2   0   2   2   2   0   0   0   2   2   0   0   0   2   2   0   2   2   0   0   0   0   0   0   0   0   0   0   0   2   2   0   2   0   0   2   2   2   2   2   2   0   0   2   2   0   2   2   0   0   0   2   0   2   2   0   2   2   0   2   0   0   2   2   0   2   0   2   0   0   2   0   0   0   2   2   2   2   0   0   2   0   0   2   2   2   2   2   2   0   0   0   0   2
 MK-2-4                 0   0   2   2   0   0   0   0   0   2   0   0   2   0   0   0   0   0   2   0   0   2   2   2   0   2   2   0   0   2   0   2   2   2   0   0   2   2   0   2   0   2   0   0   0   0   2   2   0   0   2   0   0   0   0   0   0   2   0   0   0   0   0   2   2   2   0   0   2   2   0   2   2   0   0   2   0   2   2   0   0   2   2   0   2   0   0   2   2   0   2   2   0   0   2   2   2   2   0   0   2   0   2   2   0   2   2   2   2   2   2   0   2   0   2   2   0   0   0   2   2   0   2   2   0   0   0   0   0   0   0   0   0   0   0   2   2   2   2   0   0   2   2   0   2   2   2   2   0   2   0   0   2   2   0   0   0   2   0   2   2   0   2   2   0   2   0   0   2   0   0   2   0   2   0   0   2   0   0   0   2   2   2   2   0   2   2   0   0   2   2   2   2   2   2   2   0   0   0   2
 MK-2-5                 0   0   2   2   0   0   0   0   0   2   0   0   0   0   0   0   0   0   2   0   0   2   2   2   0   0   2   0   0   2   0   2   2   2   0   0   2   2   0   2   0   2   0   0   0   0   2   2   0   0   0   0   0   0   0   0   0   2   0   0   0   0   0   2   2   2   0   0   2   2   0   2   2   0   0   2   0   2   2   0   0   2   2   2   2   0   0   2   2   0   2   2   0   0   2   2   2   2   0   2   2   0   2   0   0   0   2   2   2   2   2   0   2   0   2   2   0   0   2   2   2   0   2   2   2   0   0   0   0   0   0   0   0   0   0   2   2   2   2   0   0   2   2   0   2   2   0   2   2   2   0   0   2   2   0   0   0   2   0   2   2   0   2   2   0   2   0   2   2   0   0   2   0   2   0   0   2   0   0   0   0   2   2   2   0   2   2   0   0   2   2   2   2   2   2   2   2   2   2   2
 MK-2-6                 0   0   2   2   0   0   0   0   0   2   0   0   0   0   0   0   0   0   2   0   0   2   2   2   2   0   2   0   0   0   0   2   2   2   0   0   2   2   0   2   0   2   0   0   0   0   2   2   0   0   0   0   0   0   0   0   0   2   0   2   0   2   0   2   2   2   0   0   2   2   0   0   0   0   0   2   0   2   2   0   0   2   2   2   2   0   0   2   2   0   2   0   0   0   2   2   2   0   0   2   2   0   2   0   0   0   2   2   0   2   2   0   2   0   0   2   0   0   2   2   2   0   2   2   2   0   0   0   0   0   0   0   0   0   0   2   2   0   2   0   0   2   2   0   2   2   0   2   2   2   0   0   2   2   0   0   2   2   0   2   0   2   2   2   0   2   0   2   0   0   0   2   0   2   0   0   2   0   0   0   0   2   2   2   0   2   0   0   2   2   2   2   2   0   0   2   2   2   2   2
 MK-2-7                 0   0   2   2   0   0   0   0   0   2   2   0   0   2   0   0   0   0   2   0   0   2   2   0   2   0   2   0   0   0   0   0   2   2   2   0   2   2   0   2   0   2   0   0   0   0   2   2   0   0   0   0   2   0   0   0   0   2   0   2   0   2   0   2   2   2   0   0   2   2   0   2   0   0   0   2   0   0   2   0   0   2   0   2   2   0   0   2   2   0   2   0   0   0   2   0   2   0   0   2   2   0   2   0   0   0   2   2   0   2   2   0   2   0   0   2   0   0   2   0   2   0   2   2   2   0   0   0   0   0   0   0   0   0   0   2   2   0   2   0   0   2   2   0   0   2   2   2   2   2   0   0   2   2   2   0   2   2   0   2   0   2   2   2   0   2   0   2   0   0   0   2   0   2   0   2   2   2   0   0   0   0   2   2   0   2   0   0   2   0   2   2   2   0   0   2   2   2   2   2
 MK-2-8                 0   0   2   2   0   0   0   0   0   2   0   0   0   2   0   0   0   0   2   0   0   2   2   0   2   0   2   0   0   0   2   0   2   2   0   0   2   2   0   2   0   2   0   0   2   0   2   2   0   0   0   0   2   0   0   0   0   2   0   2   0   2   0   2   2   2   0   0   2   2   0   2   0   0   0   2   0   0   2   0   0   2   0   2   2   0   0   2   2   0   2   0   2   0   2   0   2   0   0   2   2   0   2   0   0   0   2   2   0   2   2   0   2   0   0   2   0   0   2   0   2   0   2   0   2   0   0   2   0   0   2   0   0   0   0   2   2   0   2   2   0   2   2   0   0   2   2   2   2   2   0   0   2   2   2   0   2   2   0   2   0   2   2   2   2   2   0   2   0   2   0   2   0   2   0   0   2   2   0   0   0   0   0   2   2   2   0   0   2   0   2   2   2   0   0   2   2   0   2   2
 MK-2-9                 0   0   2   2   0   0   0   0   0   2   0   0   0   2   0   0   0   0   2   0   0   2   2   0   0   0   0   0   0   0   2   0   2   2   0   0   2   2   0   0   0   2   0   0   2   0   2   2   0   0   0   0   2   0   0   0   0   0   0   2   0   2   0   2   2   2   0   0   2   2   0   2   0   0   0   2   0   0   2   0   0   2   0   2   2   0   0   2   2   0   2   0   2   0   2   0   2   0   0   2   2   0   2   0   0   0   2   2   0   0   0   0   2   0   0   2   0   0   2   0   0   0   0   0   2   0   0   2   0   2   2   0   2   0   0   2   2   0   0   2   0   2   2   0   0   2   0   2   2   2   0   0   2   2   2   0   2   0   0   0   0   2   2   2   0   2   2   0   0   0   0   2   0   0   0   0   0   2   0   0   0   0   0   2   2   2   0   0   2   0   2   2   2   0   0   2   2   0   2   2
 MK-2-10                0   0   2   2   2   0   0   0   0   0   0   0   0   2   0   0   0   0   2   0   0   2   2   0   0   0   0   0   0   2   2   0   2   2   2   0   2   2   0   0   0   2   0   0   2   0   2   2   0   0   2   0   0   0   0   0   0   0   0   2   0   0   0   2   2   2   0   0   2   2   0   2   0   0   2   2   0   0   2   0   0   2   0   2   2   0   0   2   2   0   2   0   2   0   2   0   2   2   0   2   2   0   0   0   0   0   2   2   0   0   0   0   2   0   0   2   0   0   2   0   0   0   0   0   2   0   0   2   2   2   2   0   2   2   0   2   2   0   0   2   0   2   2   0   0   2   0   2   2   2   0   2   2   2   2   2   2   0   0   0   0   2   2   2   0   2   2   0   2   0   0   2   0   0   0   0   0   2   0   0   0   0   2   2   2   2   0   0   0   0   2   2   2   0   0   2   2   0   2   2
 MK-2-11                0   0   2   2   2   0   2   0   0   0   0   0   0   0   0   0   0   2   2   0   0   2   2   0   0   0   2   0   2   2   2   0   2   2   2   0   2   0   0   0   0   0   0   0   0   0   2   2   0   2   2   0   0   0   0   0   0   0   0   2   0   0   0   2   2   2   0   0   2   2   0   2   0   0   2   2   0   0   0   0   0   2   0   2   2   0   0   2   2   0   2   0   2   0   2   0   2   2   0   2   0   0   2   0   0   0   2   2   2   0   0   0   2   0   2   2   0   0   2   2   0   0   0   0   2   0   0   2   0   2   2   0   2   2   0   2   2   0   0   2   0   2   2   0   0   2   0   2   2   2   0   2   2   0   2   2   2   2   0   0   0   2   2   2   0   2   2   0   2   0   0   0   0   0   0   0   0   2   0   0   0   0   2   2   2   2   0   0   0   0   2   2   2   0   0   2   2   0   2   2
 MK-2-12                0   0   2   0   2   0   2   0   0   0   0   0   0   0   2   0   0   2   2   0   0   2   2   0   0   0   2   0   2   2   2   0   2   2   0   0   2   0   0   0   0   0   0   2   0   0   2   2   0   0   2   0   0   0   0   0   2   0   0   2   0   2   0   2   2   2   0   0   2   2   0   2   0   0   2   2   0   0   0   0   0   2   0   2   2   0   0   0   0   0   2   0   0   0   2   2   2   2   0   2   2   0   2   2   0   0   2   2   2   0   0   0   2   0   2   2   0   0   2   2   0   0   0   0   2   0   0   0   2   2   2   0   2   2   0   2   2   0   0   2   0   2   0   0   0   2   0   2   2   2   2   2   2   0   2   2   0   2   0   0   0   2   2   2   0   2   2   0   2   0   0   0   0   2   0   0   0   2   0   0   0   0   2   2   2   2   0   0   0   0   2   2   2   0   0   2   2   0   2   2
 MK-2-13                0   0   2   0   2   0   2   0   0   0   0   2   0   0   2   0   0   2   2   0   0   2   2   0   0   0   2   0   2   2   2   2   2   2   0   0   2   0   0   0   0   0   0   2   0   2   2   2   0   0   2   0   0   0   0   0   2   2   0   2   2   2   0   2   0   2   0   0   2   2   0   2   0   2   2   2   0   0   0   0   0   2   0   2   2   0   2   0   0   0   2   0   0   0   2   2   2   2   0   2   0   0   0   2   0   0   2   2   2   0   0   0   2   0   0   2   0   0   2   2   0   0   0   0   2   0   0   0   2   2   2   0   2   2   0   2   2   2   0   0   0   2   0   0   0   2   2   2   2   2   2   2   2   0   2   2   2   2   0   0   0   2   2   2   0   2   2   0   2   0   0   2   0   2   0   0   0   2   0   0   0   2   2   2   2   2   0   0   0   0   2   2   2   0   2   2   2   0   2   2
 MK-2-14                0   0   0   0   2   0   2   0   2   0   0   2   0   0   2   0   0   2   2   0   0   2   0   0   0   0   2   0   2   2   2   2   2   2   0   0   2   0   0   0   2   0   0   0   0   2   2   2   0   0   2   0   0   0   0   0   2   2   0   2   2   2   0   2   0   2   0   2   2   2   2   2   0   2   2   0   0   0   0   0   0   2   2   0   2   0   2   2   0   2   2   0   0   0   0   2   2   2   0   2   0   0   0   2   0   0   2   2   2   0   0   0   2   0   0   2   0   0   2   2   0   0   0   0   2   0   0   0   2   2   2   0   2   2   0   2   2   2   0   0   0   2   0   0   0   2   2   2   2   0   2   2   2   0   2   2   2   2   0   0   0   2   0   0   0   2   2   0   2   0   0   2   0   2   0   0   0   2   0   0   0   2   2   2   2   2   0   0   0   0   2   2   0   0   2   2   2   0   2   2
 MK-2-15                0   0   0   0   2   0   2   0   2   0   0   2   0   0   2   0   0   2   2   0   0   2   0   2   0   0   2   0   2   2   2   2   2   2   0   0   2   0   2   0   2   0   0   0   0   2   2   2   2   0   2   0   0   0   0   0   2   2   0   2   2   2   0   2   0   2   0   0   2   2   2   2   0   2   2   0   0   0   0   2   0   2   2   0   2   0   2   2   0   2   2   0   0   0   0   2   2   0   0   2   0   0   0   2   0   0   0   2   2   0   0   0   2   0   0   2   0   0   2   2   2   0   0   0   0   0   0   0   0   2   2   0   2   2   0   2   2   2   0   0   0   2   0   0   2   2   2   2   2   0   2   2   2   0   2   2   2   2   0   0   0   2   0   0   0   2   2   0   0   2   0   2   0   2   0   0   0   2   0   0   0   2   2   2   2   2   2   0   0   2   2   2   0   2   2   2   2   0   2   2
 MK-2-16                0   0   0   0   2   0   2   0   2   0   2   2   0   2   2   0   0   2   2   0   2   2   2   2   0   0   2   0   2   2   2   2   2   2   0   0   2   2   2   0   0   0   0   0   0   2   2   2   2   0   2   0   0   0   0   0   2   0   0   2   2   2   0   2   0   2   0   2   2   0   2   2   0   2   2   0   0   0   0   2   0   2   0   0   0   0   2   2   0   2   2   0   0   0   0   2   2   0   0   2   0   0   0   2   0   0   2   2   2   0   0   0   2   0   0   2   0   0   2   2   2   0   0   0   0   0   2   0   0   2   0   0   2   2   0   2   2   0   0   0   0   2   0   0   2   2   0   2   2   0   2   2   2   0   2   2   2   2   0   0   0   2   2   0   0   2   2   0   0   2   0   2   0   2   0   0   0   2   0   0   0   2   2   2   2   2   2   2   0   2   2   0   0   0   2   2   2   0   2   2
 MK-3-1                 2   2   0   2   2   2   2   0   0   2   0   2   0   2   2   0   2   2   2   0   2   0   0   2   2   2   2   2   0   0   2   0   0   0   2   0   0   0   2   0   2   0   2   2   0   0   2   0   0   0   0   2   0   0   2   0   0   0   0   0   2   2   2   0   2   0   2   2   0   2   0   2   0   2   0   0   0   0   0   0   2   0   0   2   0   2   2   0   0   2   2   0   2   2   2   0   2   0   0   2   2   0   2   2   0   0   0   2   0   2   0   0   2   2   0   2   2   2   0   0   0   2   0   0   2   0   0   2   0   0   2   0   0   0   2   2   2   2   2   2   0   2   0   2   0   0   0   0   2   2   2   2   2   2   0   2   0   0   2   0   2   0   0   0   0   0   0   2   0   0   2   0   2   0   0   2   2   2   0   0   0   0   0   0   0   0   0   2   0   0   2   2   2   0   0   0   0   2   0   2
 MK-3-2                 2   2   0   2   2   2   2   2   0   2   0   2   0   2   2   0   2   2   2   0   0   0   2   2   0   2   2   2   0   0   2   0   0   0   2   0   0   0   2   0   2   0   2   2   0   0   2   0   0   0   0   2   0   0   2   0   0   0   0   0   2   2   2   0   2   0   2   2   0   2   0   2   0   0   0   0   0   0   0   0   2   0   0   2   0   2   2   0   0   2   2   0   2   2   0   0   2   0   0   2   2   2   2   2   0   0   0   2   0   2   0   2   2   2   0   2   2   2   2   0   2   2   0   0   2   0   0   2   0   0   2   0   0   0   2   2   2   2   2   2   0   2   0   2   0   0   0   0   2   2   2   2   2   2   0   2   0   0   2   0   2   0   0   0   0   0   2   2   0   0   2   0   2   0   0   2   2   2   0   0   0   0   0   0   0   0   0   2   0   0   2   2   2   0   0   0   0   2   2   2
 MK-3-3                 2   2   0   0   2   0   2   2   0   2   0   2   0   0   2   0   2   2   0   0   0   0   2   2   0   2   2   2   0   0   2   0   2   0   2   2   0   0   2   0   2   0   2   2   2   0   2   0   2   0   0   2   2   0   2   0   0   0   0   0   2   2   2   2   2   0   2   2   0   2   0   2   0   0   0   0   0   0   2   0   2   2   0   2   0   2   2   0   0   2   0   0   2   0   0   0   2   0   0   2   2   2   2   2   0   0   0   2   0   2   0   2   2   2   0   2   0   2   0   0   0   2   0   0   2   0   2   2   0   0   2   0   0   0   2   2   2   2   2   2   0   2   0   2   0   0   2   0   2   2   2   2   2   2   0   2   0   0   2   0   2   0   0   0   0   0   2   2   0   0   2   0   2   0   0   2   2   2   0   0   0   0   0   0   0   0   0   2   0   0   2   2   2   0   0   0   0   2   2   2
 MK-3-4                 2   2   0   0   2   0   2   2   0   2   0   2   0   0   2   0   2   2   0   0   0   0   2   2   0   2   0   2   2   0   2   0   2   0   0   2   0   2   2   0   2   0   2   2   2   0   2   0   0   0   0   2   2   0   2   0   0   0   0   0   2   2   0   2   2   2   2   2   0   2   0   2   2   0   0   0   0   0   2   0   2   2   0   2   2   2   2   0   0   2   0   0   2   0   0   0   2   0   0   2   2   0   2   2   0   0   0   2   0   2   0   2   2   2   0   2   0   2   0   0   0   2   2   0   0   0   2   2   0   0   2   0   0   0   2   2   2   2   2   2   2   2   0   2   0   0   2   0   2   2   0   2   2   2   0   2   0   2   2   0   2   0   2   0   0   0   2   2   2   0   2   0   0   0   0   2   2   2   0   0   0   0   2   0   0   0   0   0   0   0   2   2   2   0   0   0   0   2   2   2
 MK-3-5                 2   2   0   0   2   0   2   2   0   2   0   2   0   0   2   0   2   2   0   0   0   0   0   2   0   2   2   2   2   0   2   0   2   0   0   2   0   0   2   0   2   0   2   2   2   0   2   0   0   0   0   2   2   0   2   0   0   0   2   0   2   2   0   0   2   2   2   2   0   2   0   2   2   0   0   0   0   0   0   0   2   2   0   2   2   2   0   2   0   2   0   0   2   0   0   0   2   0   0   2   2   0   2   2   0   0   0   2   0   2   0   2   2   0   0   2   0   2   0   0   0   2   2   0   0   0   2   0   0   0   2   0   0   2   0   2   2   2   2   2   2   2   0   2   2   0   2   0   0   2   0   2   0   2   0   0   0   2   2   0   2   0   2   0   0   0   0   2   2   0   2   0   0   0   0   2   2   2   0   0   0   0   2   0   0   0   0   0   0   0   2   2   2   2   0   2   0   2   2   2
 MK-3-6                 2   2   0   0   2   2   2   2   0   2   0   2   2   2   2   0   2   2   2   0   0   0   0   2   0   2   2   0   2   0   2   0   2   0   0   2   0   2   2   0   2   0   2   2   0   0   2   0   0   0   0   2   2   0   2   0   0   0   2   0   2   2   0   0   2   2   2   2   0   2   0   2   2   0   0   0   0   0   0   0   2   2   0   2   2   2   0   2   0   2   0   0   2   0   0   0   2   0   0   2   2   0   2   2   0   0   2   0   0   0   0   2   2   0   0   2   0   2   0   2   0   2   2   0   0   0   2   0   0   0   2   0   0   2   0   0   2   2   0   2   2   2   0   2   2   0   2   0   0   2   0   2   0   2   0   0   0   2   2   0   2   0   2   0   0   0   0   2   2   0   2   0   2   0   0   2   2   2   0   0   0   0   2   0   2   0   0   0   0   0   0   2   2   2   0   2   0   2   0   2
 MK-3-7                 2   2   0   0   2   2   2   2   0   2   0   2   2   2   2   0   2   2   2   0   0   0   0   2   0   2   2   0   2   0   2   0   0   0   0   2   0   2   2   0   2   0   2   2   0   0   2   2   0   0   0   0   2   0   2   0   0   0   0   0   2   2   0   0   2   2   2   2   0   2   0   2   2   0   0   0   0   0   0   0   2   0   0   2   2   2   0   2   0   0   0   0   2   0   0   0   2   0   0   2   2   0   2   2   0   0   2   0   0   0   0   2   2   0   0   2   0   2   0   2   0   2   2   0   0   0   2   2   0   2   2   0   2   2   0   0   2   2   0   2   2   2   2   2   2   0   2   0   0   2   2   2   0   2   0   0   0   2   2   0   2   0   2   0   2   0   0   2   2   0   2   0   2   0   0   2   2   2   0   0   0   0   2   0   2   0   0   0   0   0   0   2   0   2   2   2   0   2   0   2
 MK-3-8                 2   2   0   0   0   2   0   2   0   2   2   2   0   2   2   0   2   2   2   0   0   0   0   0   0   2   2   0   2   0   2   0   0   0   0   2   0   2   2   0   2   0   2   2   0   0   2   2   0   0   0   0   2   0   2   0   0   0   0   0   2   2   0   0   2   2   2   2   0   0   0   2   2   0   0   0   0   0   0   0   2   0   0   2   2   2   0   2   0   0   0   0   2   0   0   0   2   0   0   2   2   0   2   2   0   0   0   0   0   0   0   0   2   0   0   2   0   2   0   2   0   0   2   0   2   0   2   2   0   2   2   0   2   2   0   2   2   2   0   2   2   2   2   2   2   0   2   0   0   2   2   2   0   2   0   0   0   2   2   0   2   0   2   0   2   0   0   2   2   0   2   0   2   0   0   2   2   2   0   0   0   2   2   0   2   0   0   0   0   0   0   2   0   2   2   2   0   2   0   2
 MK-3-9                 2   2   0   0   0   0   0   2   0   2   2   0   2   2   2   0   2   2   2   0   0   0   0   0   0   2   2   0   2   0   2   0   0   0   0   2   0   0   2   0   2   0   2   2   0   0   2   2   0   2   0   2   0   0   2   0   0   0   0   0   2   0   0   0   2   2   2   2   0   0   0   2   2   0   2   0   0   0   0   0   2   0   0   2   2   2   0   2   0   0   0   0   2   0   0   0   2   0   0   2   2   0   2   2   0   0   0   2   0   0   0   0   2   0   0   2   0   2   0   2   0   0   2   0   2   0   2   2   0   2   2   0   2   2   0   2   0   2   0   2   2   2   2   2   2   0   2   0   0   2   2   0   0   2   0   0   0   2   2   2   2   0   2   0   2   0   0   2   2   0   2   0   2   0   0   2   2   2   0   0   0   0   2   0   2   0   0   0   0   0   0   2   0   2   2   2   0   2   0   2
 MK-3-10                2   2   0   0   0   0   0   2   0   2   2   0   2   2   2   0   2   2   2   0   0   0   0   0   0   0   0   0   2   0   2   0   0   0   0   2   0   0   2   0   2   2   2   2   0   0   2   2   0   2   0   2   0   0   2   0   0   2   0   0   2   0   0   0   2   2   2   0   0   0   0   2   2   0   2   0   0   2   0   0   2   2   0   2   2   2   0   0   0   2   0   0   2   0   0   0   2   0   2   2   2   0   2   2   2   2   0   2   0   0   2   0   2   0   0   2   2   2   0   2   0   0   2   0   2   0   2   2   0   2   2   0   2   2   2   2   0   2   0   2   2   0   2   2   0   2   2   0   2   0   2   0   2   0   0   0   0   2   2   2   2   0   2   0   2   0   0   2   2   0   2   0   0   2   0   2   2   2   0   0   0   0   2   0   2   0   0   2   0   0   0   2   2   2   0   2   0   2   0   2
 MK-3-11                2   2   0   0   0   0   0   2   0   2   2   0   2   2   2   0   2   2   2   0   0   0   2   0   0   0   0   0   2   0   2   0   0   0   0   2   0   0   0   0   2   2   2   2   0   0   2   2   0   2   0   0   0   0   2   0   0   2   2   0   0   2   0   0   2   2   2   0   0   2   0   2   2   0   2   0   0   0   0   0   2   2   0   0   2   2   0   0   0   2   0   0   0   2   0   0   2   0   2   2   2   0   2   2   2   2   0   2   0   0   2   0   2   0   0   2   2   2   2   2   0   0   2   0   2   0   2   2   0   2   2   0   2   2   2   2   0   0   0   0   2   0   2   2   0   2   2   0   2   0   2   0   2   0   0   0   0   2   2   2   2   0   2   0   2   2   0   2   2   0   2   2   0   0   0   2   2   2   0   0   0   0   2   0   2   0   0   2   0   0   0   2   2   2   0   2   0   2   0   2
 MK-3-12                2   2   2   0   0   0   0   2   0   2   2   0   0   2   0   2   2   2   2   2   0   0   2   0   2   0   0   0   2   0   2   0   0   0   0   2   0   0   0   0   0   2   2   2   0   0   2   2   0   2   0   0   0   0   2   0   0   2   0   0   0   2   0   0   2   2   2   0   0   2   0   2   2   0   2   0   2   0   0   2   0   2   0   0   2   2   0   0   0   2   0   0   0   2   0   0   2   0   2   2   2   0   2   2   2   2   0   2   0   0   2   0   2   0   0   0   2   0   2   2   0   0   0   2   0   0   2   2   0   2   2   0   2   0   2   0   0   0   0   0   2   0   2   2   2   2   0   0   2   0   2   0   0   0   2   0   0   2   2   2   0   0   0   0   2   2   0   2   2   0   2   2   0   0   0   2   2   2   0   0   0   0   2   0   2   0   0   2   0   0   0   2   2   2   0   0   2   2   2   2
 MK-3-13                2   2   0   0   0   0   0   2   0   2   2   0   0   2   0   0   0   2   2   2   0   0   2   0   0   0   0   0   0   0   2   0   0   0   0   2   0   0   0   0   2   0   2   2   0   0   2   2   0   2   0   0   0   0   2   0   0   2   0   0   0   2   2   0   2   2   2   0   0   2   0   0   2   2   2   0   2   0   2   2   0   2   0   2   2   2   0   0   0   2   2   0   0   2   0   0   2   0   2   2   2   0   2   2   2   2   0   2   2   0   2   0   2   0   0   0   2   0   0   2   2   0   0   2   0   0   2   2   0   2   2   0   0   0   0   0   0   0   0   0   2   0   2   2   2   2   0   0   2   0   0   0   0   0   2   0   0   2   2   0   0   0   0   0   2   2   0   2   0   0   2   2   0   0   0   2   2   2   0   0   0   0   2   0   2   0   0   2   0   0   0   2   2   0   0   0   2   2   2   2
 MK-3-14                2   2   0   0   0   0   0   2   2   0   2   0   0   2   0   0   0   2   0   2   0   0   2   0   0   0   0   0   0   0   2   0   0   0   2   2   0   0   0   0   2   0   2   2   0   0   2   2   0   2   0   0   0   0   2   0   0   2   0   0   0   2   2   0   2   2   2   0   0   2   0   0   2   2   2   0   2   0   2   0   0   2   0   2   2   2   0   0   0   2   2   0   0   2   0   0   2   0   2   2   2   0   2   2   0   2   0   2   2   2   2   0   2   0   0   2   2   0   0   2   2   2   0   2   0   0   2   2   0   2   2   0   0   0   0   0   0   0   0   0   2   0   2   2   2   2   0   0   2   2   0   2   0   0   0   0   0   2   2   0   0   0   0   0   2   2   0   2   0   0   2   2   0   0   0   0   0   2   0   0   0   0   2   0   2   0   0   2   0   0   0   2   2   0   0   0   0   2   2   2
 MK-3-15                2   0   0   0   0   2   0   2   2   0   2   0   0   2   0   2   0   2   0   2   2   0   2   0   0   0   0   0   0   0   2   0   0   0   2   0   2   0   0   0   2   0   2   2   0   0   2   2   0   2   0   0   0   0   2   0   0   2   2   0   0   2   2   0   2   2   0   0   0   2   0   0   2   2   2   0   2   0   2   0   0   2   2   0   2   2   0   0   0   2   2   0   0   2   0   0   2   0   2   2   2   0   2   2   0   2   0   2   2   2   2   0   2   0   0   2   2   0   0   2   2   2   0   2   2   2   2   0   2   2   2   0   2   0   0   0   0   0   2   2   2   0   2   2   2   2   0   0   2   2   2   2   2   0   0   2   0   2   0   0   0   0   0   2   2   2   0   2   0   0   2   2   0   0   0   0   0   2   0   0   0   2   2   0   2   0   0   2   0   0   0   0   2   2   0   0   0   2   2   2
 MK-3-16                2   0   0   0   0   2   0   2   2   0   2   0   0   2   0   2   0   2   0   2   2   0   2   0   0   0   0   0   0   0   2   0   0   0   2   0   2   2   0   0   0   0   2   2   0   0   2   2   0   2   0   0   2   2   2   0   0   2   2   0   0   0   2   0   2   2   0   0   2   2   0   0   2   2   0   0   2   0   2   0   0   2   2   0   2   2   0   0   0   2   2   0   0   0   0   0   2   0   2   2   2   0   2   2   0   2   0   2   2   2   0   0   2   0   0   2   2   0   2   2   2   2   0   2   2   2   2   0   2   2   2   2   2   2   0   0   0   2   0   2   2   0   2   2   2   2   0   0   2   2   2   2   2   0   0   2   0   2   0   0   0   0   0   2   2   2   0   2   0   2   2   0   0   2   0   0   0   2   0   0   0   2   2   0   2   0   2   2   0   0   0   0   2   2   0   0   0   2   2   2
 MK-4-1                 0   2   0   2   0   0   0   2   0   0   2   2   2   2   2   2   0   0   0   2   2   0   2   0   2   0   0   2   2   2   0   0   0   0   0   0   0   0   0   0   2   0   2   0   2   2   0   2   0   0   2   0   2   0   2   0   0   0   0   2   2   2   2   2   0   2   2   0   2   0   2   2   0   2   0   2   2   0   2   2   0   0   2   2   0   2   0   0   2   0   2   2   0   2   2   2   2   2   0   2   2   0   2   0   0   0   0   0   0   2   0   2   0   0   2   0   2   2   2   0   0   2   0   2   0   0   0   2   2   0   0   2   0   0   0   0   2   2   0   0   2   2   0   2   2   2   0   0   2   2   2   0   0   2   0   2   2   2   2   0   2   2   0   2   0   0   0   0   0   0   0   2   2   0   2   2   0   0   0   2   2   0   2   0   2   0   0   2   0   2   0   0   0   2   2   2   0   2   0   2
 MK-4-2                 2   2   0   2   0   0   0   2   0   0   2   2   2   2   0   2   0   0   0   2   2   2   2   0   2   0   0   2   2   2   0   0   0   0   0   0   0   0   0   0   2   0   2   0   2   2   0   2   0   0   2   0   2   0   2   0   0   0   0   2   2   2   0   0   0   2   2   0   2   0   2   0   0   2   0   0   2   0   2   2   0   0   2   2   2   2   0   0   2   0   2   2   0   2   2   2   0   2   0   2   2   2   2   0   0   0   0   0   0   2   0   0   0   0   2   0   0   2   0   0   0   2   2   2   0   0   0   2   2   0   2   0   0   0   0   2   2   2   0   0   2   2   0   2   0   2   0   0   2   0   2   0   0   2   0   2   2   2   2   0   2   2   0   2   0   0   0   0   0   2   2   2   0   0   2   2   0   0   0   2   2   0   2   0   2   0   0   2   0   2   0   2   0   2   2   2   0   2   0   2
 MK-4-3                 2   2   0   2   0   0   0   2   0   0   2   2   2   2   0   2   0   0   0   2   2   2   2   0   2   0   0   2   2   2   0   0   0   0   0   0   0   0   0   0   2   0   2   0   2   2   0   2   0   2   2   2   2   0   2   0   0   0   2   2   2   2   0   0   0   0   2   0   2   0   2   0   0   2   0   0   0   0   2   2   0   0   2   2   2   2   0   0   0   0   2   2   0   2   2   0   0   2   0   2   2   2   2   0   0   0   0   0   0   2   0   0   0   0   2   0   0   2   0   0   2   2   2   2   0   2   0   2   2   0   2   0   0   0   0   2   0   0   0   0   2   2   0   2   0   2   0   0   2   0   2   0   0   2   0   0   2   2   2   0   2   2   0   2   0   0   2   0   0   2   2   2   0   0   2   2   0   2   0   2   2   0   2   0   2   0   0   2   0   2   0   2   0   0   0   2   0   2   2   2
 MK-4-4                 2   2   0   2   0   0   0   2   0   0   2   0   2   2   0   2   0   0   0   2   2   2   2   0   2   0   0   0   2   2   0   0   0   0   2   0   0   0   0   0   2   0   2   0   2   2   0   2   0   0   2   2   2   0   0   0   0   0   2   2   2   2   0   0   0   0   2   0   2   0   2   2   0   2   0   2   0   2   2   2   0   0   2   2   2   2   0   0   0   0   2   2   0   2   2   0   0   2   0   0   2   2   2   0   0   0   0   0   0   2   0   0   2   2   2   0   0   2   0   0   2   2   2   2   0   2   2   2   0   0   2   2   2   0   2   2   0   0   0   0   2   2   0   2   0   2   0   0   2   0   2   0   0   2   0   0   2   2   2   2   2   2   0   2   0   0   2   0   0   2   2   0   0   0   2   2   0   2   0   2   2   0   2   0   2   0   0   2   0   0   0   0   0   0   0   2   0   2   0   2
 MK-4-5                 0   2   0   2   0   0   0   2   0   0   2   0   2   2   0   2   0   0   0   2   2   2   2   0   2   0   0   0   2   2   0   0   0   0   2   0   0   0   0   0   2   0   0   0   2   2   0   2   0   2   2   0   2   0   0   0   2   0   2   2   2   2   2   0   0   2   2   0   2   0   2   2   0   2   0   2   0   2   2   2   2   0   2   2   2   2   0   0   0   0   2   2   0   2   2   0   0   2   0   0   0   2   0   0   0   0   0   0   2   2   0   0   2   2   0   0   0   2   0   0   2   2   2   2   0   2   2   2   0   0   2   2   2   0   2   2   0   0   2   0   2   2   0   2   0   0   0   0   0   0   2   0   0   2   0   0   2   2   2   2   2   2   0   2   0   2   2   2   0   2   2   0   0   0   2   2   0   2   0   2   2   0   2   2   2   0   0   2   0   2   0   0   0   0   0   2   0   2   0   2
 MK-4-6                 0   2   2   2   2   0   0   2   0   0   2   0   2   2   0   2   0   0   0   2   2   2   2   0   2   0   0   0   2   2   0   0   0   0   2   2   0   2   0   2   2   0   0   0   2   0   0   2   0   2   2   0   2   0   0   0   2   0   2   2   2   2   2   0   0   2   2   0   2   0   2   2   0   2   0   2   0   2   2   2   2   0   2   2   2   2   0   0   2   0   0   2   0   2   2   0   0   2   0   0   0   2   0   2   0   2   0   0   2   2   0   0   2   2   0   0   0   2   0   0   2   2   2   2   0   2   2   2   0   0   0   2   2   0   2   2   0   0   2   0   2   2   0   2   2   0   0   0   0   0   2   0   0   2   2   2   2   2   2   2   2   2   0   2   0   2   2   2   0   2   2   0   0   0   2   2   0   2   0   2   2   2   2   2   2   2   0   2   0   2   0   0   0   0   0   2   0   2   0   2
 MK-4-7                 0   2   0   2   2   2   2   2   0   2   2   0   2   2   0   2   0   0   0   2   2   2   2   0   2   0   0   0   2   2   0   0   0   0   2   2   0   2   0   2   2   0   0   0   2   0   0   2   0   2   2   0   2   0   0   0   0   0   2   2   2   2   2   0   0   2   2   0   2   0   2   2   0   2   0   2   0   2   2   2   0   0   2   2   2   2   0   0   2   0   0   2   0   2   2   0   0   2   2   0   0   2   0   0   0   2   0   2   2   2   0   0   2   2   0   0   0   2   0   0   0   2   2   2   2   2   2   2   2   0   0   2   2   0   2   2   0   0   2   0   2   2   0   2   2   0   0   0   0   0   0   0   2   2   2   2   2   2   2   2   2   2   0   2   0   2   2   2   0   2   2   0   0   0   2   2   0   0   0   2   0   2   2   2   2   2   0   2   0   2   0   0   0   0   0   2   0   2   0   2
 MK-4-8                 0   2   0   2   2   2   2   2   0   2   2   0   2   2   0   2   2   0   0   2   2   2   2   0   2   0   0   2   2   2   0   0   0   0   2   2   2   2   0   2   2   0   0   0   2   0   0   2   0   2   2   0   2   2   0   0   0   0   2   2   2   2   2   0   0   0   2   0   2   0   2   2   0   2   0   2   0   2   0   2   2   0   2   2   2   2   0   0   2   0   0   2   0   2   2   0   0   2   0   0   0   2   0   0   2   2   0   2   2   2   0   0   2   2   2   0   0   2   2   0   0   2   2   2   2   2   2   2   2   0   0   2   2   0   2   0   0   0   2   0   2   2   0   2   2   0   0   0   0   0   0   0   2   0   2   0   2   2   2   0   2   0   2   2   0   2   2   0   0   2   2   0   0   0   2   2   0   0   0   2   0   0   2   0   2   2   0   2   0   2   0   0   0   0   0   2   0   2   0   2
 MK-4-9                 0   2   0   2   2   2   2   2   0   2   2   0   2   0   2   2   2   0   0   0   2   2   0   0   2   0   0   2   2   2   2   0   0   0   0   2   0   2   0   2   2   0   0   0   2   0   2   2   0   2   2   0   0   2   0   0   0   0   2   2   2   2   2   0   0   0   2   0   2   0   2   2   0   2   0   0   0   0   2   2   2   0   2   2   2   2   2   0   2   2   0   2   2   0   2   0   0   0   0   0   0   2   0   0   2   2   0   2   2   2   0   0   2   2   2   0   0   2   2   0   0   2   2   2   2   2   2   2   2   2   0   0   2   0   2   0   0   0   2   0   2   2   0   2   2   0   0   0   0   0   0   0   2   0   2   0   2   2   2   0   2   0   2   2   0   2   2   0   0   2   2   0   0   0   2   2   0   0   0   2   2   2   2   0   2   2   0   2   0   2   0   0   0   0   0   2   0   2   0   2
 MK-4-10                2   2   0   2   2   2   2   0   0   2   2   0   2   0   2   2   2   0   2   0   2   2   0   0   2   2   0   2   2   2   2   0   0   0   0   2   0   2   0   2   2   0   0   0   2   2   2   2   0   2   2   0   0   2   0   0   0   0   2   2   2   2   0   0   0   0   2   0   0   2   2   2   0   2   0   0   0   0   2   2   2   0   2   2   2   2   0   0   2   0   0   2   2   0   2   0   0   0   0   0   0   2   2   0   2   2   0   2   2   2   0   0   2   2   2   0   0   2   2   0   0   2   2   2   2   2   2   2   2   2   0   0   2   0   2   0   0   0   2   0   0   2   0   2   2   0   0   0   0   0   0   0   2   0   2   2   2   2   2   0   2   0   2   2   0   2   2   0   0   2   2   0   0   0   2   2   2   0   0   2   2   2   0   0   2   2   0   2   0   2   0   0   0   0   0   2   0   2   0   2
 MK-4-11                2   2   0   2   2   2   2   0   0   2   2   0   2   0   2   2   2   0   2   0   2   2   0   0   2   2   0   2   2   2   0   0   0   2   0   2   0   2   0   2   2   0   0   0   2   2   2   2   0   2   2   0   0   2   0   0   0   0   0   2   2   2   2   0   0   0   0   0   0   2   2   2   0   2   0   0   0   0   2   2   2   0   2   2   2   2   0   0   2   0   0   0   2   0   2   0   0   0   0   0   0   2   2   0   2   2   0   2   2   2   0   0   2   2   2   0   0   2   2   0   0   2   2   2   2   2   2   2   2   0   0   0   2   0   2   0   0   0   2   2   0   2   0   2   2   0   0   2   0   0   0   0   2   0   2   2   2   2   2   0   2   0   2   2   0   2   2   0   0   2   2   0   0   0   2   2   2   0   0   2   2   2   0   0   2   2   0   2   0   2   0   2   0   0   0   2   0   2   0   2
 MK-4-12                2   2   0   2   2   2   2   0   0   2   2   0   0   0   2   2   0   0   2   2   2   2   0   0   2   2   0   2   2   2   0   0   0   2   0   2   0   2   0   2   2   0   0   0   0   2   2   2   0   2   2   0   0   2   0   0   0   0   0   2   2   2   2   0   0   0   0   0   0   2   2   2   0   2   0   0   0   0   2   2   2   0   2   2   2   2   0   0   2   0   0   0   2   0   2   0   0   0   0   0   0   2   2   0   2   2   0   2   2   2   0   0   2   2   2   0   0   2   2   0   2   2   2   2   2   2   2   2   2   0   0   0   2   0   2   0   0   0   2   2   0   2   0   2   2   0   0   2   0   0   0   0   2   0   2   2   2   2   2   0   2   0   2   2   2   2   2   0   0   2   2   0   0   0   2   2   2   0   0   2   2   2   0   0   2   2   0   2   0   2   0   2   0   0   0   2   0   2   2   0
 MK-4-13                2   2   0   2   2   2   2   0   0   2   0   0   0   0   2   2   0   2   2   2   2   0   0   0   2   2   0   2   2   2   0   0   0   2   0   2   0   2   0   2   2   0   0   0   0   2   2   2   0   0   2   0   0   2   0   0   0   0   0   0   0   2   2   0   0   0   0   0   0   2   0   2   0   2   0   0   0   0   2   2   2   2   2   2   2   0   0   0   2   0   0   0   2   0   2   0   2   0   0   2   0   2   0   0   2   2   0   0   2   2   0   0   2   2   2   0   0   0   2   0   2   2   2   2   2   2   2   2   2   0   0   0   2   0   2   0   0   0   2   2   0   2   0   2   2   0   0   2   0   0   0   0   2   0   2   2   2   2   0   0   0   0   2   2   0   2   2   0   0   2   2   0   0   0   2   2   2   0   0   2   2   2   0   0   2   2   2   2   0   2   2   2   0   0   0   2   0   2   2   2
 MK-4-14                2   2   2   2   2   2   2   0   0   2   0   0   0   0   0   2   0   2   2   2   2   0   0   0   2   2   0   2   2   2   0   0   0   0   0   2   0   2   0   2   2   0   0   0   0   2   2   2   2   0   2   0   0   2   0   0   0   0   0   0   0   2   2   0   0   0   0   0   0   2   0   0   0   2   0   0   0   0   2   2   2   2   2   2   2   0   0   0   2   0   2   0   2   0   0   0   2   0   0   2   0   2   0   0   2   2   0   0   2   2   2   0   2   2   2   0   0   0   2   0   2   0   2   2   2   2   0   2   2   0   0   0   2   0   2   0   0   0   2   2   0   2   0   2   0   0   0   2   0   0   2   0   2   0   2   2   2   2   0   0   0   0   2   2   0   0   2   0   0   2   2   2   0   0   2   2   2   0   0   2   2   2   0   0   0   2   2   2   0   2   2   2   0   0   0   2   0   0   2   2
 MK-4-15                2   2   2   2   2   2   2   0   0   2   0   0   0   0   0   2   0   2   0   2   2   0   0   0   2   2   0   2   2   2   2   0   0   0   0   2   0   2   0   2   2   0   0   0   0   2   2   2   2   2   2   0   0   2   0   0   0   0   2   0   0   2   2   0   0   0   0   0   0   2   0   0   0   2   0   0   2   0   2   2   2   2   2   2   2   0   0   0   2   0   2   2   2   0   0   0   2   0   0   2   2   0   0   0   2   2   0   0   2   2   2   0   2   2   2   0   0   0   2   0   2   0   2   2   2   2   0   2   2   0   2   0   2   0   2   0   0   0   2   2   0   2   0   2   0   0   2   2   0   2   2   0   2   0   0   2   2   2   0   0   0   0   2   2   0   0   2   0   0   2   2   2   0   0   2   2   2   0   0   2   0   2   2   0   0   2   2   0   0   2   2   2   2   0   0   2   0   0   2   2
 MK-4-16                0   2   2   2   2   2   2   0   0   2   0   0   0   2   0   2   0   2   0   2   2   0   0   0   2   2   0   2   2   2   2   0   0   0   0   2   0   2   0   2   2   0   0   0   0   2   2   2   2   2   2   0   0   2   0   0   0   0   2   2   0   2   2   0   0   0   0   0   0   2   0   0   0   2   0   0   0   0   2   2   2   2   2   2   2   0   0   0   2   0   0   2   2   0   0   0   2   0   0   2   2   0   0   0   2   2   0   0   2   2   2   0   2   2   2   0   0   0   2   0   2   0   2   2   2   2   0   2   2   0   2   2   2   0   2   0   0   0   2   0   0   2   0   2   0   0   2   2   0   2   0   0   2   0   0   2   2   2   2   0   0   0   2   2   0   0   2   2   2   2   2   2   0   0   2   2   2   0   0   2   0   2   2   0   0   2   2   0   2   2   2   2   2   0   0   2   2   0   2   2
 MK-5-1                 2   2   0   0   0   0   2   2   2   0   0   2   0   2   0   2   2   0   0   0   0   2   2   2   2   2   2   2   0   2   2   0   2   0   0   0   2   0   2   2   0   2   2   0   2   0   2   0   0   2   0   2   0   2   0   2   2   0   2   0   2   0   0   0   2   2   2   0   0   0   0   2   0   0   0   0   2   0   0   2   2   2   0   0   2   2   2   2   2   2   0   0   0   0   0   0   0   0   2   0   0   2   2   0   0   0   2   2   0   2   2   0   0   0   2   0   2   2   2   2   0   0   0   2   0   0   0   2   0   2   2   0   2   2   2   0   2   2   0   2   2   2   2   2   0   0   2   2   0   2   0   2   0   2   2   0   0   2   2   0   0   0   2   2   0   0   0   2   0   2   0   0   0   0   0   2   2   0   0   0   0   0   0   2   0   2   2   0   2   2   2   0   2   0   2   0   2   2   2   2
 MK-5-2                 2   2   0   0   0   0   0   2   0   0   0   2   0   2   0   2   2   0   0   0   0   2   2   0   2   2   2   2   0   2   2   0   2   0   0   0   2   0   2   2   2   2   2   0   2   0   2   0   0   2   0   2   0   2   0   2   2   0   2   0   2   0   0   0   2   2   2   0   0   0   2   0   0   0   0   0   2   0   0   2   2   2   0   0   2   2   0   2   2   2   0   0   2   0   0   0   0   0   2   2   0   2   2   0   0   0   2   2   0   2   2   0   0   0   2   0   2   2   2   2   0   0   0   2   0   0   0   2   0   2   2   0   2   2   2   0   2   2   0   0   2   2   2   2   2   0   2   2   0   2   0   2   0   2   2   0   2   2   2   0   0   0   2   2   0   0   0   2   0   2   0   0   2   0   0   2   2   0   0   0   0   0   0   2   0   2   2   0   2   2   2   0   2   0   0   2   2   2   2   2
 MK-5-3                 2   2   0   0   0   0   0   0   0   0   0   2   0   2   0   2   2   0   0   0   0   2   2   0   2   2   2   0   0   2   2   0   2   0   0   0   2   0   0   2   2   2   0   0   0   0   2   0   0   2   0   0   0   0   0   2   2   0   2   0   2   0   0   0   2   2   2   0   0   0   2   0   0   0   0   0   2   0   0   2   2   2   0   0   2   2   0   2   2   2   0   0   2   0   0   0   0   0   2   2   0   2   2   0   0   0   2   2   0   2   2   0   0   0   0   0   2   0   2   2   0   0   0   2   0   0   0   2   0   2   2   2   0   2   2   0   2   2   0   0   2   2   2   2   2   0   2   0   0   2   0   2   0   2   2   0   2   2   0   0   0   0   2   2   0   0   0   0   0   2   2   0   2   2   0   2   2   0   0   0   0   0   0   2   0   2   2   0   2   2   2   0   2   2   0   2   2   2   2   2
 MK-5-4                 2   2   0   0   0   0   0   0   0   2   0   2   0   2   0   2   2   0   0   0   0   0   2   0   2   2   2   0   2   2   2   0   2   0   0   0   2   0   0   0   2   2   0   0   2   0   0   2   0   0   0   0   0   0   2   2   2   0   2   0   2   2   0   0   2   2   0   0   0   0   2   0   0   0   0   0   2   2   0   0   2   2   0   0   0   2   0   0   2   2   0   0   2   2   0   0   0   0   2   2   0   2   0   0   0   0   2   2   0   2   2   0   0   0   0   0   2   0   2   2   0   0   0   2   0   0   0   2   0   2   2   2   0   0   2   0   2   2   2   0   2   0   2   2   2   0   2   0   0   2   0   2   0   2   2   2   2   0   0   0   0   0   2   2   2   0   0   0   2   2   2   0   2   2   0   2   2   0   0   0   0   0   0   2   0   2   2   0   2   2   2   0   2   2   0   2   2   2   2   2
 MK-5-5                 2   2   0   0   0   0   0   0   0   2   0   2   0   2   0   2   2   0   0   0   0   0   2   0   2   0   2   0   2   2   2   0   2   2   0   0   2   0   0   0   0   2   0   0   0   0   0   2   0   0   0   0   0   0   2   2   2   0   2   0   2   2   0   0   2   2   0   0   0   2   2   0   0   0   0   2   2   2   0   0   2   2   0   0   0   2   0   0   2   2   2   0   2   2   0   0   0   0   2   2   0   2   0   0   0   0   2   2   0   2   2   0   0   0   0   0   2   0   2   2   0   0   0   2   0   0   0   2   0   2   2   2   0   0   2   0   2   2   0   0   2   0   2   2   0   0   2   0   0   2   0   2   0   2   2   2   2   0   0   0   0   0   2   2   2   0   0   0   2   0   2   0   2   2   0   2   0   0   0   0   0   0   0   0   0   2   0   0   2   2   2   0   2   2   0   2   2   2   2   2
 MK-5-6                 2   2   0   0   2   0   0   0   0   2   0   2   0   2   0   0   2   0   0   0   0   0   2   2   2   2   2   0   0   2   0   0   2   2   0   0   2   0   0   0   0   2   0   0   0   0   0   2   0   0   0   0   0   0   2   2   2   0   2   0   2   2   0   0   2   2   0   0   0   2   2   0   0   0   0   2   2   2   0   0   0   2   0   0   2   2   0   0   2   0   2   0   2   2   0   2   0   0   2   2   0   2   0   2   0   0   2   2   0   2   2   0   0   0   0   0   2   0   2   2   0   0   0   2   2   0   0   2   0   2   2   2   0   0   0   0   2   0   0   2   2   2   2   2   0   0   2   0   0   2   0   2   2   2   2   2   2   0   0   0   0   0   2   2   2   0   0   0   2   0   2   0   2   2   0   2   0   0   2   0   0   0   0   0   0   2   0   0   2   2   2   2   2   2   0   2   2   2   2   2
 MK-5-7                 2   2   0   0   2   0   0   0   0   2   0   2   0   2   0   0   2   0   0   0   0   0   2   2   2   2   0   0   0   2   0   0   2   2   0   0   2   0   0   0   0   2   0   0   0   0   0   2   0   0   0   0   0   0   2   2   2   0   2   0   2   2   0   0   2   0   0   0   0   2   2   0   0   0   0   2   2   2   2   0   2   2   0   0   2   2   0   0   2   0   2   0   2   2   0   2   2   0   2   2   0   2   0   2   0   2   0   2   0   2   2   0   0   0   0   0   2   0   2   2   0   0   0   2   0   0   0   2   0   2   2   2   0   0   2   2   2   0   0   2   2   2   2   2   0   0   2   0   0   2   0   2   2   2   2   2   2   0   0   0   0   0   2   2   2   0   0   0   2   0   2   0   2   2   0   2   0   0   2   0   0   2   0   0   0   2   0   0   2   0   2   2   2   2   0   2   0   2   2   2
 MK-5-8                 2   2   0   0   2   0   0   0   0   2   0   2   0   2   0   0   2   0   2   0   0   0   2   2   2   2   0   0   0   2   0   0   2   2   0   0   2   0   0   2   2   2   0   0   0   2   0   2   0   0   0   2   0   0   2   2   2   0   2   2   2   2   2   0   2   0   0   2   0   2   2   0   2   0   0   2   2   2   2   0   2   2   0   0   2   0   0   0   2   0   2   0   2   0   0   2   2   0   2   2   0   2   0   2   0   0   0   2   0   2   2   0   0   0   0   0   2   0   2   2   0   2   2   2   0   0   0   2   0   2   2   2   0   0   2   0   2   0   0   2   2   0   2   2   0   0   2   0   0   2   0   2   2   0   2   0   2   0   0   2   0   0   2   0   2   0   0   0   2   0   2   0   2   2   0   2   0   0   2   0   0   2   0   0   0   2   0   0   2   0   0   0   2   2   0   2   0   2   2   2
 MK-5-9                 2   2   0   0   2   0   0   2   0   2   0   2   0   2   0   0   0   0   2   0   0   0   2   0   2   2   0   0   0   2   0   0   2   2   0   0   2   2   0   2   2   0   0   0   0   2   0   2   0   0   0   2   0   0   2   0   2   0   2   2   2   2   2   0   2   0   0   2   0   0   2   0   2   0   0   0   0   2   2   0   2   2   0   2   2   0   0   0   2   0   2   0   2   0   0   2   2   0   2   2   0   2   0   2   0   2   0   2   0   2   2   0   0   0   0   0   2   2   2   2   0   2   2   2   0   0   0   2   0   2   0   2   0   0   2   0   2   0   0   2   2   0   2   2   2   2   2   0   0   2   0   2   2   0   2   0   2   0   0   2   0   0   2   2   0   0   0   0   0   0   2   0   2   2   0   2   0   2   2   0   0   2   0   0   0   2   0   2   2   0   0   0   2   0   0   2   0   2   2   2
 MK-5-10                2   2   0   0   2   0   0   2   0   2   0   2   0   2   0   0   0   0   2   0   0   0   2   0   2   2   0   0   2   2   0   0   2   2   2   0   2   2   0   2   2   0   2   0   0   2   0   0   0   0   0   2   2   0   2   2   2   0   2   0   2   2   0   0   2   2   0   2   0   2   2   0   2   0   2   0   0   2   0   0   2   2   0   0   2   0   0   0   2   0   2   0   2   0   0   2   2   0   2   2   0   2   2   2   0   2   0   2   0   2   2   0   2   0   0   0   2   2   2   2   0   2   2   2   0   0   0   0   0   2   0   2   2   0   2   0   2   2   0   2   0   0   2   2   2   2   2   0   0   2   0   2   2   0   2   0   0   0   0   2   0   0   2   0   0   0   0   0   0   0   2   0   2   2   0   2   0   2   2   0   0   2   0   0   0   2   0   2   2   0   0   0   2   0   0   2   0   2   2   2
 MK-5-11                2   2   0   0   2   0   0   2   0   2   0   2   0   2   0   2   0   0   0   0   0   0   2   0   2   2   0   0   2   2   0   0   2   2   2   0   0   2   0   2   2   0   2   0   2   0   0   0   0   0   0   0   2   0   2   0   2   0   2   0   2   2   0   2   2   2   0   2   0   2   0   0   2   0   2   0   2   2   0   0   2   2   0   0   2   0   0   0   2   0   0   0   2   0   0   2   2   0   2   2   0   2   2   0   0   2   0   2   0   0   2   0   2   0   0   0   2   2   2   2   0   2   2   2   0   0   0   0   0   2   2   0   2   0   2   0   0   2   0   0   0   0   2   2   2   2   2   0   2   2   0   2   2   0   2   0   0   0   0   2   0   0   0   0   0   0   0   2   0   0   2   0   2   2   2   2   0   2   2   0   0   2   0   0   0   2   0   2   2   2   0   0   2   0   0   2   0   2   2   2
 MK-5-12                2   2   0   0   2   0   0   2   0   2   0   2   0   2   0   0   0   0   0   0   0   0   2   0   2   2   0   0   2   2   0   0   2   2   2   0   0   2   0   0   2   0   2   0   2   0   0   0   0   0   0   0   2   0   2   0   2   0   2   0   2   2   0   2   0   2   0   0   0   2   0   2   2   2   2   0   2   2   0   0   2   2   0   0   0   0   0   2   2   0   0   2   0   0   0   2   2   0   2   2   0   2   2   0   0   2   0   2   0   2   2   2   2   0   2   0   2   2   2   2   2   2   2   2   0   0   0   0   0   2   0   0   2   0   2   0   0   2   0   0   0   0   2   2   2   2   2   2   2   2   0   2   2   0   2   0   0   2   0   2   0   0   0   0   0   0   0   2   0   0   2   2   2   2   2   2   0   2   2   0   0   2   2   0   0   2   0   0   2   2   0   0   2   0   0   2   0   2   2   2
 MK-5-13                2   2   0   0   2   0   0   0   0   2   0   2   0   2   0   0   0   0   2   0   2   0   0   0   2   2   0   0   2   2   0   2   2   0   0   0   0   2   0   0   2   0   2   0   0   0   0   0   0   0   0   0   2   0   0   0   2   0   2   0   2   2   0   2   0   2   0   0   0   2   2   0   2   2   0   0   2   2   0   0   2   2   0   0   0   0   0   2   2   0   0   2   0   0   0   2   2   0   2   2   0   2   2   0   0   2   0   2   0   2   2   2   2   2   2   0   2   2   2   2   2   2   2   2   0   0   0   2   0   2   0   0   2   0   2   0   0   2   0   0   0   2   2   2   2   2   2   2   0   2   0   2   2   0   2   0   0   2   0   2   0   0   0   0   0   0   0   2   2   0   2   2   2   2   2   2   0   2   2   0   0   2   2   0   0   2   0   0   0   0   0   2   2   0   2   2   0   2   2   2
 MK-5-14                2   2   0   0   2   0   0   0   0   2   0   2   2   2   0   0   0   0   2   0   2   2   0   0   2   2   0   0   2   2   2   2   2   0   0   0   0   0   0   0   2   0   2   0   2   0   0   0   0   0   0   0   2   0   0   0   2   0   2   0   2   2   0   0   0   2   0   0   0   2   2   0   2   2   0   0   2   2   0   0   2   2   0   0   0   0   0   2   2   0   0   2   0   2   2   2   2   0   2   0   0   0   2   0   0   2   0   2   2   2   2   2   2   0   2   0   2   2   2   2   2   2   2   0   0   0   0   2   0   2   0   0   2   0   2   0   2   2   2   0   2   2   2   2   2   2   2   2   0   2   0   2   2   0   2   0   0   2   2   2   0   0   0   0   0   0   0   2   0   0   2   2   2   2   2   2   0   2   2   0   0   2   2   0   2   2   0   0   0   0   0   2   2   0   2   2   0   2   2   2
 MK-5-15                2   2   2   0   2   2   0   0   0   2   0   2   2   2   2   0   0   0   2   0   2   2   0   2   2   2   0   2   2   2   2   2   2   0   0   0   0   0   2   2   2   0   2   0   2   2   0   0   0   0   0   0   2   0   0   0   2   0   2   0   2   2   0   0   0   2   0   0   0   2   2   0   2   2   0   0   2   2   0   0   2   0   0   0   0   0   0   2   2   0   0   0   0   2   2   2   2   0   2   0   0   0   0   0   0   0   0   2   2   2   2   2   2   2   2   0   2   2   2   2   0   2   2   0   0   0   0   2   0   2   0   0   2   0   2   0   2   2   2   0   2   2   0   2   2   2   2   2   0   2   0   2   2   0   2   0   0   2   2   2   0   0   0   0   0   0   0   2   0   0   2   0   2   2   2   0   0   2   2   0   2   2   2   0   2   2   0   0   0   0   2   2   2   0   2   0   2   2   2   2
 MK-5-16                2   2   2   0   0   2   0   0   0   2   0   2   2   2   2   0   0   0   2   0   2   2   0   2   2   2   0   2   2   2   2   2   2   0   0   0   0   0   2   2   2   0   2   0   0   2   0   0   2   0   0   0   2   0   0   0   2   0   2   0   2   2   2   0   0   2   0   2   0   2   2   0   2   0   0   0   2   2   2   0   2   0   0   0   0   0   0   2   2   0   0   0   0   2   2   2   0   0   2   0   0   0   0   0   0   0   0   2   2   2   2   2   2   2   2   0   2   2   2   2   0   2   2   0   0   0   0   2   0   2   0   0   2   0   2   0   2   2   2   0   2   2   0   2   2   2   0   0   0   2   0   2   0   0   2   0   0   2   2   2   0   0   0   0   0   0   0   2   0   0   2   0   2   2   2   0   0   2   2   0   2   2   2   0   0   2   0   0   0   0   2   2   2   0   2   2   2   2   2   2
 MK-6-1                 0   0   2   2   0   2   0   0   2   0   2   2   2   2   0   0   2   0   2   0   0   0   0   2   2   0   0   0   2   2   2   0   0   2   2   2   0   0   2   2   0   2   2   0   0   2   0   0   2   2   2   0   0   0   0   0   0   0   0   0   2   2   2   2   2   2   0   0   0   0   0   0   0   0   0   2   2   0   0   0   2   0   0   2   0   2   2   2   0   0   0   0   0   0   0   0   0   2   2   2   0   0   0   2   0   2   0   0   0   2   0   0   0   0   0   2   2   2   0   2   0   0   2   0   2   0   2   0   2   2   0   2   0   2   0   0   0   2   0   0   2   0   2   0   0   2   2   2   0   2   0   2   2   0   0   0   0   2   2   0   0   0   0   0   2   2   2   2   0   0   2   0   2   2   2   2   2   2   2   0   2   0   2   2   2   2   0   2   2   2   0   0   2   2   0   0   0   0   0   2
 MK-6-2                 0   0   2   2   0   2   0   0   2   2   2   2   2   2   2   0   2   0   2   0   2   0   0   2   2   0   0   0   2   2   0   0   0   2   0   2   0   0   2   2   0   2   2   0   2   2   0   0   2   0   2   2   0   0   0   0   0   0   0   0   0   2   2   2   2   2   0   0   0   0   0   0   0   0   0   2   2   0   0   0   2   0   0   2   0   2   2   2   0   2   0   0   0   0   0   0   0   0   2   2   2   0   0   2   0   2   0   0   0   2   0   0   0   0   0   2   2   2   0   0   0   0   2   0   2   0   2   0   2   2   0   2   2   2   0   0   0   0   0   0   2   0   2   0   2   2   2   2   2   0   0   2   2   0   0   0   0   2   2   0   0   0   0   0   2   2   2   2   0   0   2   0   2   2   2   2   2   2   0   0   0   0   2   2   2   2   0   2   2   2   0   0   2   2   0   0   0   0   0   0
 MK-6-3                 2   0   2   2   2   2   2   0   2   2   2   2   2   2   2   0   2   0   2   0   2   0   0   0   2   0   0   0   2   0   0   0   0   2   0   2   0   0   2   2   0   0   2   2   0   2   2   0   2   0   2   2   0   0   0   0   0   0   0   0   0   2   2   2   2   2   0   0   0   0   0   0   0   0   2   0   2   0   0   0   2   0   2   2   0   2   2   2   0   2   0   0   0   0   0   0   0   0   2   2   2   0   0   0   0   2   0   0   0   2   0   0   0   0   0   2   2   2   0   0   0   0   2   0   2   0   2   0   2   2   0   2   0   2   0   0   0   0   0   0   2   0   2   0   2   2   2   2   0   0   0   2   0   0   0   0   0   2   2   0   0   0   0   0   2   2   2   2   0   0   2   0   2   2   2   2   2   2   0   0   0   0   2   0   2   2   0   2   2   2   0   0   2   2   0   0   0   0   0   0
 MK-6-4                 2   0   2   2   2   2   2   0   2   2   2   2   2   2   2   0   0   0   2   0   2   0   0   0   0   0   0   0   2   0   0   2   0   2   0   2   2   0   2   2   0   0   2   2   0   2   2   0   2   0   2   2   0   0   0   0   0   0   0   0   0   2   2   2   2   2   0   0   0   0   0   0   0   0   2   0   2   0   2   0   2   0   2   2   0   2   2   2   0   2   0   0   0   2   0   0   0   0   2   0   2   2   0   0   0   2   0   0   0   2   0   0   0   0   0   2   0   2   0   2   0   0   2   0   2   0   2   0   2   2   0   2   0   2   0   0   0   0   0   0   2   0   2   2   2   2   0   2   0   0   0   2   0   0   0   0   0   2   2   0   0   0   0   0   2   2   2   0   2   0   0   0   2   2   2   2   2   2   0   0   0   2   0   0   2   2   0   2   2   2   0   2   2   2   2   2   0   0   0   0
 MK-6-5                 2   0   2   0   0   2   2   0   0   2   2   2   2   2   2   0   0   0   2   0   2   0   0   0   0   0   0   2   2   0   0   2   2   2   0   2   2   0   2   0   0   0   2   2   0   2   2   0   2   0   2   2   0   0   0   0   0   0   0   0   0   2   2   2   2   2   0   0   0   0   0   0   0   0   2   0   0   0   2   0   2   0   2   2   0   2   2   2   0   2   0   0   0   2   0   0   0   0   2   0   2   2   0   2   0   2   0   0   0   2   0   0   0   0   0   2   0   2   0   2   0   2   2   0   2   0   0   2   2   2   0   2   0   2   0   0   0   0   2   0   0   0   2   2   2   2   0   2   2   0   0   2   0   0   0   0   0   2   0   0   0   0   0   0   2   2   2   0   2   0   0   0   2   2   2   2   2   2   0   0   0   2   0   2   2   2   0   2   2   2   0   2   2   2   2   2   0   0   0   0
 MK-6-6                 2   2   2   0   0   2   2   0   0   2   2   2   2   2   2   0   0   0   2   0   2   0   0   0   0   0   0   0   0   0   0   2   0   2   0   2   2   0   2   0   0   0   2   2   0   2   2   0   2   2   2   2   0   0   0   0   0   0   0   0   2   2   2   2   2   0   0   0   0   0   0   0   0   0   2   0   0   0   2   0   2   2   2   2   0   2   2   2   0   2   0   0   0   2   0   0   2   0   0   0   2   2   0   2   0   2   2   0   0   2   2   0   0   0   0   2   0   2   2   2   0   2   2   0   0   0   0   2   2   2   0   2   0   2   0   0   0   0   2   0   2   0   2   2   0   2   0   2   2   0   0   0   0   0   0   0   0   2   0   0   0   2   0   0   2   2   2   0   2   0   0   0   2   2   0   2   2   2   0   0   0   2   0   2   2   2   0   2   0   2   2   2   2   2   2   2   2   0   0   0
 MK-6-7                 2   0   2   0   0   2   2   0   0   2   2   0   2   2   2   0   0   0   2   2   2   0   2   0   2   0   0   2   0   0   0   2   0   2   2   2   2   0   0   0   0   0   2   2   0   2   2   0   2   2   2   0   0   2   0   0   0   0   0   0   2   2   2   2   2   2   0   0   0   0   0   0   0   0   2   0   0   0   2   0   2   2   2   2   0   0   0   2   0   2   0   0   0   2   0   0   2   0   2   0   2   2   0   2   0   0   2   0   0   2   2   0   2   0   0   2   0   2   2   2   0   2   2   0   0   0   2   2   0   2   0   2   0   2   0   0   0   0   2   0   2   0   2   2   0   2   0   2   2   0   0   0   0   0   0   0   0   2   0   0   0   2   0   0   2   2   2   0   2   0   0   0   2   2   0   2   2   2   0   0   2   0   0   2   2   2   0   2   0   2   2   2   0   2   0   2   2   0   0   0
 MK-6-8                 2   0   2   0   0   2   2   2   0   2   2   0   2   2   2   0   0   0   2   2   2   2   0   0   0   0   0   2   0   0   0   2   0   2   2   2   2   0   0   0   2   0   2   2   0   0   2   0   2   2   2   0   0   2   0   0   0   0   0   0   2   2   0   2   2   2   0   0   0   0   0   0   0   0   2   0   0   0   2   2   0   2   2   2   0   0   0   2   0   2   0   0   0   0   0   0   2   0   2   0   2   2   2   2   0   0   2   0   0   2   2   0   0   0   0   2   0   2   2   2   0   0   2   0   0   2   2   2   0   0   0   2   0   2   0   0   0   0   2   0   2   0   2   2   0   0   0   0   2   0   0   0   0   2   0   0   0   2   0   0   0   2   0   0   2   2   2   0   2   0   0   0   2   2   0   2   2   2   0   0   2   0   0   2   2   2   0   2   0   2   2   2   0   2   0   2   2   0   0   0
 MK-6-9                 0   0   2   0   0   2   2   2   0   0   2   0   0   2   0   0   2   2   2   2   2   2   0   0   0   0   0   2   0   0   0   2   0   2   2   2   2   0   0   0   0   2   2   2   0   2   2   0   2   2   2   0   0   2   0   0   0   0   0   0   0   2   0   2   2   0   0   0   0   0   0   0   0   2   2   0   0   0   0   2   0   2   2   2   0   0   0   2   0   0   0   0   0   0   0   0   2   0   2   0   2   2   2   2   0   0   2   0   0   2   2   0   0   0   0   2   0   2   2   0   0   0   2   0   2   2   2   2   0   0   2   2   0   2   0   0   0   0   2   0   2   0   2   2   0   0   0   0   2   0   0   0   0   2   0   0   0   2   0   0   0   2   0   2   2   2   2   0   2   0   0   0   2   2   0   2   2   2   0   0   2   2   0   2   2   2   0   2   0   2   2   2   0   2   0   2   2   0   0   0
 MK-6-10                0   0   2   2   0   0   2   2   0   0   2   0   0   2   0   0   2   2   2   2   2   2   0   0   0   0   0   2   0   0   0   2   0   2   2   2   2   0   0   0   2   2   2   2   0   2   2   0   0   2   2   0   2   2   0   0   0   0   0   0   2   2   0   2   2   0   2   0   0   0   0   0   0   2   2   2   0   0   0   2   0   2   2   2   0   2   2   2   0   0   0   0   0   0   0   0   2   0   0   0   2   2   2   2   2   0   2   0   0   2   2   0   2   0   0   2   0   2   2   0   0   0   2   0   2   2   2   2   0   0   0   2   0   2   0   0   0   0   2   0   2   0   2   2   0   0   0   0   2   0   0   0   2   0   0   0   0   2   0   0   0   2   2   0   2   2   2   0   0   0   0   0   2   2   0   2   2   2   2   0   2   2   2   2   2   2   0   2   0   2   2   2   0   0   0   2   2   0   0   0
 MK-6-11                0   0   2   0   0   0   2   2   0   0   2   0   0   2   0   0   2   2   2   2   2   2   0   0   2   0   0   0   0   0   0   2   0   0   2   2   2   0   0   0   2   2   2   2   0   2   0   2   0   2   2   0   2   2   2   0   0   0   0   0   2   2   0   2   2   0   2   0   0   2   0   0   0   2   2   2   0   0   0   2   0   2   2   2   0   0   2   2   0   0   0   0   0   0   0   2   0   0   0   0   2   2   2   0   2   0   2   0   0   2   2   0   2   0   0   2   0   2   2   0   0   0   2   0   0   2   0   2   0   0   0   2   0   2   0   0   0   0   2   0   2   0   2   2   0   0   0   0   2   0   0   0   2   0   2   0   0   2   0   0   0   0   2   0   2   2   2   0   0   0   0   0   0   2   0   2   2   2   2   0   2   2   2   2   2   2   2   0   0   2   2   0   0   0   2   2   2   0   0   0
 MK-6-12                0   0   0   0   0   0   2   2   0   0   2   0   2   2   0   0   2   2   2   2   2   2   0   0   2   0   0   0   0   0   0   2   0   0   2   2   2   0   2   0   0   2   2   2   0   2   0   2   0   2   0   0   2   2   2   0   0   0   0   0   0   2   0   2   2   0   2   0   2   2   2   0   0   2   2   2   0   2   0   2   2   2   2   2   0   0   2   2   0   0   0   0   0   0   0   2   0   0   0   0   2   2   2   0   2   0   2   0   0   2   2   2   2   0   0   0   0   2   2   0   0   0   2   2   0   2   0   2   0   0   0   2   0   2   0   0   0   0   2   0   2   0   2   2   2   0   0   0   2   0   0   2   2   0   2   2   0   2   0   0   0   0   2   0   2   2   2   0   0   0   0   0   0   2   0   2   2   2   2   0   2   2   2   2   2   2   2   0   2   2   0   0   0   0   2   2   2   0   2   0
 MK-6-13                0   0   0   0   0   0   2   0   0   0   2   0   2   2   0   2   2   2   2   2   2   2   0   0   2   0   0   0   0   0   0   2   0   0   0   2   2   0   2   0   0   2   2   2   0   2   0   2   0   2   0   0   0   0   2   0   0   0   0   0   0   0   0   2   2   0   2   0   2   2   2   0   0   2   2   2   0   2   0   2   2   2   2   0   0   2   2   2   0   0   0   0   0   0   0   2   2   0   0   0   2   2   2   2   2   0   2   0   0   2   2   2   0   0   0   0   0   2   2   0   0   0   2   2   0   2   2   2   0   0   0   2   0   0   0   0   0   0   2   2   2   0   2   2   2   0   0   0   2   0   0   2   2   0   2   2   0   2   0   0   2   0   2   0   2   2   2   0   2   0   0   2   0   2   0   2   2   2   2   2   2   2   2   2   2   2   2   0   2   2   0   0   2   0   2   2   2   0   2   0
 MK-6-14                0   0   0   0   0   0   2   0   0   0   2   0   2   0   0   2   2   2   2   2   2   2   0   0   2   0   0   0   0   0   0   2   0   0   0   2   2   0   2   0   0   2   2   0   0   2   0   0   0   2   0   0   0   0   0   0   0   0   2   0   0   0   0   0   2   0   2   0   2   2   2   0   0   2   2   2   2   2   0   2   2   2   2   0   2   2   2   2   0   0   0   0   0   0   0   0   2   0   0   0   2   2   2   2   2   0   2   0   0   2   2   2   0   0   0   0   0   2   2   0   2   2   2   2   0   0   2   2   0   0   0   2   0   2   0   0   0   0   0   2   0   0   0   2   2   2   0   0   2   0   0   2   0   0   2   2   0   2   0   0   2   2   2   2   2   2   2   0   2   0   0   0   0   2   0   2   2   0   2   2   2   2   2   2   2   2   2   0   2   2   0   0   0   0   2   2   2   0   2   0
 MK-6-15                0   0   0   0   0   0   2   0   0   0   2   0   2   0   0   2   2   2   2   2   2   2   0   0   2   0   0   0   2   0   0   2   0   2   0   2   2   0   2   2   0   2   2   0   0   2   0   0   0   2   2   0   2   2   0   0   0   0   2   0   0   0   0   0   0   0   2   0   2   2   2   0   0   2   2   2   2   0   0   0   2   2   2   0   2   2   2   2   0   0   0   2   0   0   0   0   2   0   0   0   2   2   2   2   2   0   2   0   0   2   2   2   0   0   0   0   0   2   2   0   2   2   2   2   0   2   2   2   0   0   0   2   0   2   0   0   0   0   2   2   0   2   0   2   2   2   0   0   2   0   0   2   0   0   2   2   0   2   0   0   2   2   2   2   0   2   2   0   2   0   0   0   0   2   0   2   2   0   2   2   2   2   2   2   2   2   2   2   2   2   0   0   0   0   2   2   2   0   2   0
 MK-6-16                0   0   0   0   0   0   2   0   0   0   2   0   2   0   0   2   2   2   2   2   2   2   2   0   2   0   0   0   2   0   2   2   0   0   0   2   2   2   2   2   2   2   2   0   0   2   0   0   0   2   2   0   2   2   0   0   0   0   2   0   0   0   0   0   0   0   2   2   2   2   2   0   0   0   2   2   2   0   0   0   0   2   2   0   2   2   2   0   0   0   0   2   0   0   2   0   2   0   0   0   2   2   0   2   2   0   2   2   0   2   2   2   0   0   0   0   0   2   2   0   2   2   2   2   0   2   2   2   0   0   0   2   0   2   0   0   0   0   2   0   0   2   0   2   2   2   0   0   2   0   0   2   0   0   0   2   0   2   2   0   2   2   2   2   0   2   2   0   2   0   0   0   2   2   0   2   2   2   2   2   2   2   2   2   2   2   2   2   2   0   0   0   0   0   2   2   2   0   2   2
 
!****************************************** Phenotypic Data **********************************************************
!-100.0 is resevred for missing phenotype
SimulatedTrait1        15.2098   14.9972   14.5795   15.5762   16.8421   14.4834   15.6064   13.0939   13.8275   15.5856   14.9414   15.3569   15.1321   15.1238   14.4415   14.4328   14.0522   17.8379   14.3443   14.1668   12.1979   14.2582   13.1188   15.1370   16.2830   15.4763   12.7573   14.6476   13.7446   16.6314   15.1462   15.2377   14.1460   16.0886   16.1090   16.2240   14.4977   15.6566   16.5027   13.5193   14.9677   17.0059   15.1984   15.9924   14.7468   13.4957   13.5905   15.3744   11.7642   13.9668   12.6145   14.7190   16.2519   15.3664   14.5214   17.2742   16.2910   17.3459   15.6567   16.6867   14.2620   14.4987   16.5406   14.7205   15.1732   15.0923   15.3067   17.0921   14.3285   14.1859   16.6060   14.2966   15.8568   14.6707   16.8367   14.3275   14.8023   14.6787   16.8104   13.5075   14.2607   15.2641   13.7417   14.7464   14.4051   13.9661   16.0703   13.7211   15.6906   15.1834   16.1107   13.3430   15.5892   16.9663   16.1234   13.9371   14.1497   16.1845   17.2707   12.1960   14.9196   15.7433   13.9631   14.9358   16.1005   15.3278   15.3360   13.5242   14.5668   14.5210   15.0129   14.9041   15.6672   14.0332   14.9348   14.1782   13.7444   15.4488   15.4344   14.5421   15.2704   18.0034   16.0583   15.1355   14.1664   15.6666   14.5772   13.8822   14.3442   13.9202   13.7013   12.9219   13.0067   16.8899   14.1655   14.5976   14.6028   14.3253   14.4618   16.4718   14.3109   13.8641   15.2333   14.3383   15.2880   14.2784   12.8366   16.3433   14.7994   15.2083   16.0801   15.4310   17.1599   15.2479   14.6602   12.6974   13.5562   17.0290   16.7587   16.0715   16.8140   14.2857   15.5991   13.9203   16.1395   15.3807   13.7456   15.0750   13.8828   15.9765   14.4962   17.5120   17.3813   14.1395   13.9394   13.5173   14.8643   14.6121   15.4061   16.2503   13.5428   16.1762   13.7238   13.9802   16.8516   14.7621   15.3563   15.0880   13.8746   18.1813   15.6359   13.8320   16.4293   16.2291   12.8658   13.8027   15.4483   14.3771   16.5041   15.7310
SimulatedTrait2        10.6774    9.8789   11.0124    9.4434    8.4455    9.6228    9.6261   10.8602   10.6558    9.9001    9.4053   10.5005   10.2966   10.1699    9.5748    9.0920    9.7881    8.6585    9.3870   10.7234   10.4650   10.3096   10.6108   11.0263   10.5380    9.1204   10.6635   10.3583   10.4521    9.4283    9.7607    9.0160   10.5452    8.9966   10.3758    8.6120   11.1039   10.3349    8.2474   10.4851    9.6111   10.1208   10.4748    9.2862    8.6265    9.8743   10.0311   10.0903   11.1600   10.8587   11.3298   10.1101    9.1601    9.9179   10.1674    9.3409    9.7366    8.9986    8.5945    9.6808   11.4208    9.2202    9.5384    9.4084   10.5103   10.8517   10.3873    9.9325    9.8194   11.2244    9.2712   11.5343    8.2888    9.9828    9.9467    9.0789   10.2332   10.7835    8.9092    9.8303   10.0228   11.2039   10.6341    9.1848   11.0537   10.6548    9.4102   10.6346    9.8416    9.3071    9.0376    9.8037   10.0840   10.1431    9.7743   10.4044   10.6186    9.9223    8.5969   10.3401    9.8783   11.2511   11.4469    9.2607    8.9495    9.6580    9.4476   10.2341   10.6501   11.2691    9.1336    9.8944    9.3213    9.7567    8.0565   10.9211    9.7811    9.4833    9.2500   10.5505    9.4364   10.1237    8.9055    9.9686   10.2426    9.1429   10.0473   10.0599   11.0612   11.8648   10.0598   10.5752   10.4290    8.9621    9.9775   11.2570   11.1026   10.5822   11.0336    9.2136    9.9792    9.4254   10.3547    9.1996    8.9186    9.8138   10.9409   10.6553    9.4832   10.0495    8.9976    9.0411    8.5444    8.5954    9.1947   10.2547   10.9910    9.2720   10.3384    9.5627    9.6719   11.3100   10.0582    9.7521    9.1489    9.3255   10.7276   10.8200    9.9673    9.2730   10.5853    9.1056    9.2305    9.9428   11.8994    9.8704    9.4378    9.6206    9.4696   10.0375   10.7582    9.2861   10.9672   10.3156   11.2249   10.1271    9.4102   10.0283   10.4114   10.0660    9.6690   10.3197    9.9047   10.4259   10.2601   10.6019   10.5488   10.5168    9.5409   10.2297
 
