# Supplementary material for: Inclusive Composite Interval Mapping of QTL by Environment Interactions in Biparental Populations
Source: PLoS One. 2015 Jul 10;10(7):e0132414. doi: 10.1371/journal.pone.0132414 (PMC4498613; doi:10.1371/journal.pone.0132414)
Supplement: S5 File — (ZIP) [file pone.0132414.s005.zip › H=0.5/L1/run_00086.met]

!**********************Note: lines staring with "!" are remarks and will be ignored in the program********************
!*********************************General Information**********************************
!Assuming F1 = P1 x P2, populations available in QTL IciMapping are: 
!  1, P1BC1F1 = P1 x F1, the first backcrossing where P1 is used as the recurrent parent;
!  2, P2BC1F1 = P2 x F1, the first backcrossing where P2 is used as the recurrent parent;
!  3, F1DH, F1-derived doubled haploids; 
!  4, RIL or F1RIL, recombination inbred lines through the repeated selfing of F1;
!  5, P1BC1RIL, recombination inbred lines through the repeated selfing of P1BC1F1;
!  6, P2BC1RIL, recombination inbred lines through the repeated selfing of P2BC1F1;
!  7, F2, the selfing generation of F1;
!  8, F3, the selfing generation of F2;
!  9, P1BC2F1, the second backcrossing where P1 is used as the recurrent parent; 
! 10, P2BC2F1, the second backcrossing where P2 is used as the recurrent parent;
! 11, P1BC2RIL, recombination inred lines through the repeated selfing of P1BC2F1; 
! 12, P2BC2RIL, recombination inred lines through the repeated selfing of P2BC2F1; 
! 13, P1BC1F2, the selfing generation of P1BC1F1; 
! 14, P2BC1F2, the selfing generation of P2BC1F1; 
! 15, P1BC2F2, the selfing generation of P1BC2F1; 
! 16, P2BC2F2, the selfing generation of P2BC2F1; 
! 17, P1BC1DH, P1BC1F1-derived doubled haploids; 
! 18, P2BC1DH, P2BC1F1-derived doubled haploids; 
! 19, P1BC2DH, P1BC2F1-derived doubled haploids; 
! 20, P2BC2DH, P2BC2F1-derived doubled haploids; 
   3      !Mapping Population (see remarks above)
   2      !Mapping Function (1 for Kosambi; 2 for Haldane; 3 for Morgan)
   2      !Marker Space Type (1 for intervals; 2 for positions)
   1      !Marker Space Unit(1 for centiMorgans; 2 for Morgan)
   6      !Number of Chromosomes (or Linkage Groups)
 200      !Size of the mapping population
   2      !Number of environments
 
!***************************************** Chromosomes and Linkage Maps **********************************************
!Chromosome                 NumMarkers
-CH1                        16
-CH2                        16
-CH3                        16
-CH4                        16
-CH5                        16
-CH6                        16
!Linkage map (Marker name followed by position or the interval length)
 MK-1-1                1     0.000
 MK-1-2                1    10.000
 MK-1-3                1    20.000
 MK-1-4                1    30.000
 MK-1-5                1    40.000
 MK-1-6                1    50.000
 MK-1-7                1    60.000
 MK-1-8                1    70.000
 MK-1-9                1    80.000
 MK-1-10               1    90.000
 MK-1-11               1   100.000
 MK-1-12               1   110.000
 MK-1-13               1   120.000
 MK-1-14               1   130.000
 MK-1-15               1   140.000
 MK-1-16               1   150.000
 MK-2-1                2     0.000
 MK-2-2                2    10.000
 MK-2-3                2    20.000
 MK-2-4                2    30.000
 MK-2-5                2    40.000
 MK-2-6                2    50.000
 MK-2-7                2    60.000
 MK-2-8                2    70.000
 MK-2-9                2    80.000
 MK-2-10               2    90.000
 MK-2-11               2   100.000
 MK-2-12               2   110.000
 MK-2-13               2   120.000
 MK-2-14               2   130.000
 MK-2-15               2   140.000
 MK-2-16               2   150.000
 MK-3-1                3     0.000
 MK-3-2                3    10.000
 MK-3-3                3    20.000
 MK-3-4                3    30.000
 MK-3-5                3    40.000
 MK-3-6                3    50.000
 MK-3-7                3    60.000
 MK-3-8                3    70.000
 MK-3-9                3    80.000
 MK-3-10               3    90.000
 MK-3-11               3   100.000
 MK-3-12               3   110.000
 MK-3-13               3   120.000
 MK-3-14               3   130.000
 MK-3-15               3   140.000
 MK-3-16               3   150.000
 MK-4-1                4     0.000
 MK-4-2                4    10.000
 MK-4-3                4    20.000
 MK-4-4                4    30.000
 MK-4-5                4    40.000
 MK-4-6                4    50.000
 MK-4-7                4    60.000
 MK-4-8                4    70.000
 MK-4-9                4    80.000
 MK-4-10               4    90.000
 MK-4-11               4   100.000
 MK-4-12               4   110.000
 MK-4-13               4   120.000
 MK-4-14               4   130.000
 MK-4-15               4   140.000
 MK-4-16               4   150.000
 MK-5-1                5     0.000
 MK-5-2                5    10.000
 MK-5-3                5    20.000
 MK-5-4                5    30.000
 MK-5-5                5    40.000
 MK-5-6                5    50.000
 MK-5-7                5    60.000
 MK-5-8                5    70.000
 MK-5-9                5    80.000
 MK-5-10               5    90.000
 MK-5-11               5   100.000
 MK-5-12               5   110.000
 MK-5-13               5   120.000
 MK-5-14               5   130.000
 MK-5-15               5   140.000
 MK-5-16               5   150.000
 MK-6-1                6     0.000
 MK-6-2                6    10.000
 MK-6-3                6    20.000
 MK-6-4                6    30.000
 MK-6-5                6    40.000
 MK-6-6                6    50.000
 MK-6-7                6    60.000
 MK-6-8                6    70.000
 MK-6-9                6    80.000
 MK-6-10               6    90.000
 MK-6-11               6   100.000
 MK-6-12               6   110.000
 MK-6-13               6   120.000
 MK-6-14               6   130.000
 MK-6-15               6   140.000
 MK-6-16               6   150.000
!*********************************** Marker Types ********************************************************************
!Co-dominant marker: When heterozygote F1 is present, P1 is coded as 2, F1 is coded as 1, and P2 is coded as 0; Otherwise, P1 is coded as 2, and P2 is coded as 0. 
!Dominant marker: When heterozygote F1 is present, P1 and F1 are coded as 12, and P2 is coded as 0; Otherwise, P1 is coded as 2, and P2 is coded as 0.  
!Recessive markers: When heterozygote F1 is present, P1 is coded as 2, and F1 and P2 are coded as 10; Otherwise, P1 is coded as 2, and P2 is coded as 0. 
!Missing marker is coded as -1. 
 MK-1-1                 2   2   0   2   2   2   2   0   2   2   0   0   2   0   2   2   0   2   0   2   2   0   0   0   0   0   2   0   0   0   0   2   0   0   0   2   2   2   0   0   0   2   0   0   0   2   0   2   0   0   0   0   2   2   0   2   2   0   0   2   2   2   2   2   2   2   2   2   2   2   2   2   2   2   0   0   0   0   0   2   2   0   2   0   0   2   2   2   0   0   0   0   2   2   2   0   2   0   2   0   0   2   0   0   2   0   0   2   2   2   0   2   2   2   2   2   2   0   2   2   2   0   0   0   2   0   2   0   2   0   0   2   0   2   0   2   0   2   0   0   2   0   2   0   2   0   0   2   0   2   0   0   0   0   0   2   2   2   2   2   2   2   2   0   2   2   2   0   0   0   0   2   2   2   0   2   0   0   2   0   0   2   2   2   0   2   2   2   2   2   0   0   0   2   2   2   0   2   0   0
 MK-1-2                 2   2   0   2   2   2   2   0   0   0   0   2   0   0   2   2   0   2   0   0   2   0   0   2   0   0   2   0   0   0   0   2   0   0   0   2   2   0   0   0   0   2   0   0   0   2   0   0   0   0   0   2   2   2   0   2   2   0   0   2   2   2   2   2   2   2   2   2   2   2   2   2   2   2   0   2   0   0   0   2   2   0   2   0   0   0   0   2   0   0   0   0   2   2   0   0   2   0   2   0   0   2   0   0   2   0   0   2   2   2   0   2   2   2   2   2   2   0   2   2   2   0   2   0   2   0   2   0   2   0   0   0   0   2   0   2   0   0   2   0   2   0   2   0   2   0   0   2   0   0   0   0   0   0   0   2   2   2   2   2   2   2   2   0   2   2   2   0   0   0   2   2   2   2   2   2   0   0   2   2   0   2   2   2   0   2   2   2   2   2   0   0   0   2   2   2   0   2   0   0
 MK-1-3                 2   2   0   2   2   2   2   0   0   0   0   2   0   0   2   2   0   2   0   0   2   0   0   2   0   0   2   0   0   0   0   2   0   0   2   2   2   0   0   0   0   2   0   0   0   2   0   0   2   0   0   2   2   2   0   2   2   0   0   2   2   2   2   2   2   2   2   2   2   2   0   2   2   0   0   2   0   0   0   0   2   0   2   0   0   0   0   2   0   0   0   2   2   2   0   0   2   0   2   0   0   2   0   0   2   0   0   2   2   2   0   2   2   2   2   2   2   0   2   2   2   0   2   0   2   0   2   0   2   0   0   0   2   2   0   2   0   0   2   0   2   0   2   0   2   0   0   2   2   0   0   0   0   0   0   0   2   2   2   0   2   2   2   0   2   2   2   0   0   0   2   2   0   2   0   2   0   0   0   0   0   2   0   2   2   2   0   2   2   2   0   0   0   2   2   2   0   2   0   0
 MK-1-4                 2   2   0   2   0   2   2   0   0   0   0   2   0   0   2   2   0   2   0   0   2   0   0   2   0   0   2   0   0   2   2   0   0   0   2   2   2   0   0   0   0   2   0   0   0   2   0   0   2   0   0   2   2   2   0   2   2   0   0   2   2   2   2   2   2   2   2   2   2   2   0   2   2   0   0   2   2   0   0   0   2   0   2   0   0   0   0   2   0   0   0   2   2   2   0   0   2   0   2   0   0   2   2   0   2   0   0   2   2   0   0   2   2   2   2   0   2   0   2   0   2   0   2   0   2   0   0   0   2   0   0   0   2   2   0   2   0   0   2   0   2   0   2   0   2   2   0   2   2   0   0   0   0   0   0   0   2   2   2   0   2   2   2   0   2   2   2   0   0   2   2   2   2   2   2   2   0   0   0   0   0   2   0   0   2   2   0   2   2   0   0   0   0   2   2   0   0   2   0   0
 MK-1-5                 2   2   0   2   0   2   2   0   0   0   0   2   2   0   2   2   0   2   0   0   2   0   0   2   0   0   2   0   0   2   2   0   0   0   2   2   2   0   0   0   0   2   0   0   0   2   0   0   2   0   0   2   2   2   0   2   2   0   0   2   2   2   2   2   2   2   2   2   2   2   2   2   2   0   2   2   2   0   0   0   2   2   2   0   0   0   0   2   2   0   0   2   2   2   0   0   2   0   2   0   2   2   2   0   2   2   0   2   2   0   0   2   2   2   2   0   2   0   0   0   0   0   2   0   2   0   0   0   2   0   0   0   2   2   0   0   0   0   2   0   2   0   2   0   2   2   0   2   2   0   0   0   0   0   0   0   2   2   2   0   0   2   2   0   2   2   2   0   2   0   2   2   2   2   0   2   0   0   0   0   0   0   0   0   2   2   0   2   2   0   0   2   0   2   2   0   2   0   2   0
 MK-1-6                 2   2   0   2   0   2   2   0   0   0   2   2   2   0   2   2   0   2   0   0   2   0   0   2   0   2   2   2   0   2   2   0   0   2   2   0   2   0   0   2   0   2   0   0   0   2   0   0   2   0   0   2   2   2   0   2   2   0   0   2   2   2   2   2   2   2   2   0   2   2   2   2   2   2   2   2   2   0   0   0   2   2   2   0   2   2   0   2   2   2   0   0   2   2   0   0   2   0   2   0   2   2   2   0   2   2   0   2   2   2   0   2   2   2   2   0   2   0   2   0   0   0   2   0   2   0   2   0   2   0   0   0   2   2   0   0   0   2   2   0   2   2   2   0   2   0   0   2   2   0   0   0   0   0   0   0   2   2   2   0   0   2   2   0   2   2   2   0   2   0   2   2   2   2   0   2   0   0   0   0   0   0   0   0   2   2   0   2   2   0   0   2   0   2   2   0   2   0   2   0
 MK-1-7                 2   2   0   2   0   2   2   0   0   0   2   2   2   0   2   2   0   2   0   0   2   0   0   2   0   2   2   2   0   2   2   0   0   2   2   0   2   0   0   2   0   2   0   0   0   2   0   0   2   0   0   2   2   2   0   2   2   0   0   2   2   2   2   2   2   2   2   0   2   2   2   0   2   2   0   2   2   0   0   0   2   0   2   0   2   2   2   2   2   2   0   0   2   2   0   0   2   0   0   0   2   2   2   0   0   2   0   2   2   2   0   2   2   2   2   0   2   0   2   0   0   0   2   0   2   0   0   0   2   0   0   0   2   2   0   0   0   2   2   0   2   2   2   0   2   0   2   2   2   0   0   0   0   0   0   0   2   2   2   0   0   2   2   0   2   2   2   0   2   0   2   2   2   2   0   0   0   0   2   0   2   0   0   0   2   2   2   2   2   0   0   2   0   2   2   0   2   0   2   0
 MK-1-8                 2   2   0   2   0   2   2   0   0   0   2   2   2   0   0   2   0   2   0   0   2   2   0   2   0   2   2   2   0   2   2   0   0   2   0   2   2   0   0   2   0   0   0   0   0   2   0   0   2   0   0   2   2   2   0   2   2   0   2   2   0   2   2   2   2   2   2   2   2   2   2   0   2   2   0   2   2   0   0   0   2   0   2   0   2   2   2   2   2   2   0   0   2   2   0   0   2   0   0   0   0   2   2   0   0   2   0   2   2   2   0   2   2   2   2   0   2   0   2   0   0   0   2   0   2   0   0   0   2   0   0   0   2   2   0   0   0   2   2   0   2   2   2   0   2   0   0   2   2   0   0   0   0   0   0   0   2   2   2   0   0   2   2   0   0   2   2   0   0   2   2   0   0   2   0   2   0   0   2   0   2   0   0   0   2   2   2   2   2   2   0   2   0   2   2   0   2   0   2   0
 MK-1-9                 2   0   0   0   2   2   2   2   0   0   2   0   2   2   0   2   2   2   0   0   2   2   0   2   0   0   2   2   0   2   2   0   0   2   0   0   2   0   0   2   0   0   0   0   0   0   0   2   2   2   0   0   0   2   0   2   2   0   0   2   0   2   2   2   2   2   2   2   2   2   2   0   2   2   0   2   0   0   2   2   0   0   2   0   2   2   2   2   2   2   0   0   2   2   0   0   2   0   0   0   0   2   2   0   0   2   0   2   2   2   0   0   2   2   2   0   0   0   0   2   0   0   2   0   2   0   0   0   2   0   0   0   2   2   0   0   0   2   0   0   2   2   2   0   2   2   0   2   2   0   0   2   0   0   0   0   2   2   2   0   0   2   2   0   0   0   2   0   0   0   0   0   0   2   0   2   0   0   2   0   2   0   0   0   2   2   2   0   2   2   0   2   0   2   2   0   2   0   0   0
 MK-1-10                2   0   0   0   2   2   2   2   0   0   2   0   2   2   0   2   2   2   0   0   2   2   0   2   0   0   2   2   0   2   0   0   2   2   0   0   2   0   0   2   0   0   0   0   0   0   0   2   2   2   0   2   0   2   0   2   2   0   0   2   0   2   2   2   2   2   2   2   2   2   2   0   2   2   0   2   0   0   2   2   0   2   2   2   2   0   2   2   2   2   0   0   2   0   0   0   0   0   0   0   0   2   2   0   0   2   0   2   2   2   0   0   2   2   2   0   0   0   0   2   2   0   0   0   0   0   0   0   2   0   0   0   2   2   0   0   0   2   0   0   2   2   0   0   2   2   0   2   2   0   0   2   0   0   0   0   2   2   0   0   0   2   2   0   2   0   2   0   0   0   0   0   0   2   0   2   0   0   2   0   2   0   0   0   2   2   2   0   0   2   0   2   0   2   2   0   2   0   0   0
 MK-1-11                2   0   0   2   2   2   2   0   0   0   2   0   2   2   0   2   2   2   0   0   2   2   0   2   2   0   2   2   0   2   0   0   2   0   0   0   2   0   0   2   0   0   0   0   0   2   0   2   2   2   0   2   0   2   0   0   2   0   0   2   0   2   2   2   0   2   2   2   2   2   2   0   2   2   0   2   0   0   0   2   0   2   2   2   2   0   2   2   2   0   0   0   2   0   0   0   0   0   0   0   0   2   2   0   0   2   0   0   2   0   0   2   2   0   2   2   0   2   2   2   2   0   0   0   0   0   2   0   2   0   0   0   2   2   0   2   0   2   0   0   2   2   0   0   2   2   0   2   2   2   0   2   0   0   0   0   2   2   0   0   0   2   2   0   0   0   2   0   0   0   0   0   0   2   0   2   0   0   2   0   2   0   0   0   2   0   2   0   0   2   0   2   0   2   2   0   2   0   0   0
 MK-1-12                0   0   2   2   2   2   2   0   0   0   2   0   2   2   0   2   2   2   0   0   2   2   0   2   2   2   2   2   2   2   0   0   2   0   0   0   0   0   0   2   2   0   0   0   0   2   0   2   2   2   0   2   0   2   0   2   2   0   0   0   0   2   0   2   0   2   2   2   2   2   2   0   2   2   0   2   2   2   0   2   0   0   2   2   2   0   2   0   2   0   0   0   2   0   0   0   2   0   0   2   0   2   2   0   0   2   0   0   2   0   0   2   2   0   2   2   0   2   2   2   2   0   2   0   0   0   0   0   2   0   0   0   2   2   0   2   0   2   0   0   2   2   0   0   2   2   0   2   2   2   0   2   0   0   0   0   2   2   0   0   0   2   2   0   0   0   2   0   0   2   0   0   0   2   0   2   0   0   2   0   2   2   0   0   2   0   2   0   0   2   0   2   0   2   2   0   2   0   0   0
 MK-1-13                0   0   2   2   2   2   0   0   2   0   2   0   2   2   0   2   2   2   0   0   2   0   0   2   2   2   2   2   2   2   0   0   0   2   0   0   0   0   0   2   2   0   0   0   0   2   0   2   2   2   0   2   2   2   0   2   2   0   0   0   0   2   0   2   0   2   2   2   2   2   2   0   2   2   0   2   2   2   0   2   0   0   2   2   2   0   0   0   2   0   0   0   2   0   0   0   2   0   0   2   0   2   2   0   0   2   0   2   2   0   0   2   2   0   2   2   0   2   2   2   0   0   2   0   0   0   0   0   0   0   0   0   2   2   0   2   0   2   0   0   2   2   0   0   2   2   0   2   2   2   0   2   2   0   0   0   2   0   2   0   0   2   2   0   0   2   2   0   2   2   0   2   0   2   2   2   0   0   2   0   2   0   0   0   2   0   2   0   2   2   0   0   0   0   0   0   2   0   0   0
 MK-1-14                0   0   2   2   0   0   2   0   2   0   2   0   2   2   0   0   2   2   0   0   2   0   0   2   2   2   2   2   2   2   0   0   0   2   0   0   0   0   0   2   2   0   0   0   0   0   0   2   2   0   0   2   2   2   0   2   2   0   0   0   0   2   0   2   0   2   2   2   2   2   0   0   2   2   0   2   0   2   0   2   0   0   2   2   2   0   0   0   0   0   0   0   2   2   0   0   2   0   0   2   0   2   2   0   0   2   0   2   2   0   0   2   2   0   2   2   0   2   0   2   0   0   2   0   0   0   0   0   0   0   0   0   2   0   0   2   0   2   0   0   2   2   2   0   2   2   0   2   0   2   0   2   2   0   2   0   2   0   2   0   0   2   2   2   0   2   2   0   2   2   0   2   0   2   2   2   0   2   2   0   0   0   0   0   2   0   2   0   2   2   0   0   2   0   0   0   2   0   0   0
 MK-1-15                0   0   2   0   0   0   2   0   2   0   2   0   2   2   0   0   2   2   0   0   2   0   0   2   2   2   2   2   2   2   0   0   0   0   0   0   0   0   0   0   2   0   0   2   0   2   0   2   2   0   0   2   2   2   0   2   2   0   0   0   0   2   0   2   0   2   2   2   2   0   0   0   2   2   0   2   0   2   0   2   0   0   2   2   2   0   0   2   0   0   0   0   2   2   0   0   2   0   0   2   0   2   2   0   0   2   0   2   2   0   0   2   2   0   2   2   0   2   0   2   0   0   0   0   0   0   0   0   0   0   0   0   2   0   0   2   0   2   0   0   2   2   2   0   2   0   0   2   0   2   0   2   2   0   2   0   2   0   2   2   2   2   0   2   0   2   2   0   0   2   0   2   0   2   0   0   0   2   2   0   0   0   0   0   2   0   2   0   2   2   0   0   2   0   0   0   0   0   0   0
 MK-1-16                0   0   2   0   0   0   2   0   2   0   2   0   2   2   0   0   2   2   0   0   2   0   0   0   2   2   2   2   2   2   0   0   0   0   0   0   0   0   2   0   0   0   0   2   0   2   0   2   2   2   0   0   2   2   0   2   2   0   0   2   0   2   0   2   0   2   2   2   2   0   0   2   2   2   0   2   2   2   0   2   0   0   2   2   2   2   0   2   0   0   0   2   0   2   0   0   2   0   0   2   0   2   2   0   0   2   0   2   0   0   2   2   0   0   2   2   0   2   0   2   0   0   0   0   0   0   0   0   0   0   0   0   2   0   0   2   0   0   2   0   2   2   2   0   2   0   2   2   0   2   0   2   2   0   2   2   2   0   2   2   2   2   2   2   0   2   2   0   0   2   0   0   0   2   0   0   0   2   2   0   0   2   0   0   2   0   2   0   2   2   0   0   2   0   0   2   0   0   0   0
 MK-2-1                 0   2   0   0   0   0   2   0   2   0   0   0   2   2   2   2   2   0   0   0   2   0   2   2   2   2   0   0   2   2   0   0   0   2   2   0   0   2   2   2   2   0   0   0   0   0   2   2   2   0   0   0   2   0   0   2   0   2   0   2   2   2   0   2   0   0   0   2   0   0   2   0   2   2   2   2   2   2   0   0   0   2   0   2   2   0   0   2   2   0   0   0   2   2   0   0   2   2   0   2   2   2   2   2   2   2   2   2   2   0   2   2   2   0   0   2   2   0   2   0   0   2   0   0   0   0   0   0   0   2   2   2   2   2   0   2   2   0   2   0   2   0   0   0   2   2   0   2   2   2   2   2   2   2   2   0   2   2   2   0   0   2   0   0   0   2   2   2   2   0   2   2   0   2   2   0   0   2   2   2   0   2   2   2   2   2   2   0   0   2   2   0   2   0   0   2   2   0   0   2
 MK-2-2                 0   2   0   0   0   0   2   0   2   0   0   0   2   2   2   2   2   0   0   0   2   0   2   2   2   2   2   0   2   2   0   0   0   2   2   0   0   2   2   2   2   0   0   0   0   0   2   2   2   2   0   0   2   0   0   2   0   2   0   2   2   2   0   2   0   0   0   2   0   0   2   0   2   2   2   2   2   2   0   0   2   2   2   2   2   0   0   2   2   2   0   0   2   0   0   0   2   2   0   2   2   2   2   2   2   2   0   2   2   0   2   2   2   0   0   0   2   0   2   0   0   2   0   0   0   2   2   0   0   0   2   0   2   2   0   2   2   0   2   2   2   0   0   0   0   2   0   2   2   2   2   0   2   2   0   0   2   2   2   0   0   2   0   0   0   2   2   2   2   0   2   2   2   2   0   0   0   2   2   2   2   2   2   2   2   2   2   0   0   2   2   0   2   0   0   2   2   0   0   2
 MK-2-3                 0   2   0   0   0   0   0   0   2   0   0   0   2   2   2   2   2   0   0   0   2   0   2   2   2   0   2   0   2   2   0   0   0   2   0   0   0   2   2   2   2   0   0   0   0   0   2   2   2   2   0   0   2   0   0   2   0   2   0   0   2   2   0   2   0   2   0   2   0   0   0   0   2   2   2   2   2   2   0   0   0   2   2   0   0   0   0   2   0   2   0   0   0   0   2   0   2   0   0   2   2   2   2   2   2   2   0   2   2   0   0   0   2   0   0   2   2   0   2   0   0   0   0   0   0   2   2   0   0   0   2   0   0   2   0   2   2   0   2   2   2   0   0   0   0   0   0   2   2   2   0   0   2   2   0   0   2   2   2   0   0   2   0   0   0   2   2   0   2   0   2   2   2   2   0   2   0   2   2   2   2   2   2   2   2   2   2   0   2   2   2   0   2   0   0   2   0   2   0   2
 MK-2-4                 0   2   0   0   0   0   2   0   2   0   0   0   2   2   2   0   2   0   0   0   2   0   2   2   2   0   2   2   2   2   0   0   0   2   0   0   0   2   2   2   2   0   0   0   0   0   2   2   0   2   0   0   0   0   0   2   2   2   0   0   2   2   0   2   0   2   0   2   0   0   0   0   2   2   2   2   2   2   0   0   0   2   2   0   2   0   0   2   0   2   0   0   2   0   2   0   0   0   0   2   2   2   2   2   0   2   0   2   2   0   0   0   2   2   0   2   2   0   2   0   2   0   0   0   0   2   2   2   0   0   2   0   0   2   2   2   2   0   2   2   2   0   2   0   0   0   0   2   2   2   0   0   2   2   0   0   2   0   0   0   0   2   0   2   0   2   2   0   2   2   2   2   2   2   0   2   0   2   2   2   2   2   2   2   2   0   2   0   0   2   2   0   0   0   0   2   0   2   0   2
 MK-2-5                 0   0   0   0   0   0   2   0   2   0   0   0   0   2   2   2   2   2   0   0   2   0   2   2   0   0   2   2   2   2   0   0   0   2   0   0   0   2   2   2   2   0   0   0   0   0   2   2   0   2   0   0   0   0   0   2   2   2   2   0   2   2   0   2   0   2   0   2   2   0   0   0   2   2   2   2   2   0   0   0   0   2   2   0   2   0   0   2   0   2   0   0   2   0   2   0   0   2   0   2   2   2   2   2   0   2   0   2   2   0   0   0   2   2   0   2   2   0   2   0   2   0   2   0   0   2   2   0   0   0   2   0   0   0   2   2   2   0   2   2   2   0   2   0   0   0   0   2   2   2   0   0   2   2   0   0   2   0   0   0   0   2   2   2   0   2   2   0   2   2   0   2   2   2   0   2   0   2   2   2   2   2   2   2   2   0   0   0   0   2   2   0   2   0   0   2   0   0   0   2
 MK-2-6                 0   0   0   0   0   0   2   0   0   0   2   0   0   2   2   2   0   2   0   0   0   0   2   0   0   2   2   2   2   0   0   0   0   2   0   0   0   2   2   2   2   2   0   0   0   0   2   2   0   2   0   0   0   0   0   2   2   2   2   0   0   2   0   2   0   2   2   2   2   0   0   0   2   2   2   2   2   2   0   0   0   2   0   2   2   0   0   0   0   2   0   0   2   0   2   2   2   2   0   2   2   2   2   2   0   2   0   2   2   0   0   0   2   2   0   2   2   0   2   0   2   0   2   0   0   2   2   0   0   0   2   0   0   0   2   2   2   0   2   2   2   0   2   0   0   0   0   2   2   2   0   0   2   2   0   0   2   0   2   0   0   2   0   2   0   2   2   0   2   2   0   2   2   2   0   2   0   2   2   2   2   2   2   2   2   0   0   0   0   2   0   0   2   0   0   2   2   0   0   2
 MK-2-7                 0   0   0   0   0   0   0   0   0   2   2   0   0   2   2   2   0   2   0   0   0   2   2   0   0   2   2   2   2   0   0   0   0   0   0   0   0   0   2   2   2   2   0   0   0   0   2   2   0   2   2   0   0   2   0   2   2   2   2   0   0   2   0   2   0   2   2   2   2   0   0   0   2   2   2   2   2   2   0   0   0   2   0   2   2   2   0   2   2   2   0   0   2   0   2   0   0   2   0   2   2   2   2   2   0   0   0   2   2   0   0   0   2   2   0   2   2   0   2   0   2   0   2   0   0   2   0   2   0   2   0   0   0   0   2   2   2   2   2   2   2   0   2   0   0   0   0   2   2   2   0   0   2   2   0   0   2   0   2   0   0   2   0   2   0   2   2   0   2   2   2   0   2   2   0   2   0   2   2   2   2   2   2   2   2   0   0   0   0   2   0   0   2   0   0   2   2   0   0   2
 MK-2-8                 0   0   0   0   0   0   0   0   0   2   2   0   2   2   2   2   0   2   0   0   2   2   2   0   0   2   2   2   0   0   0   0   0   0   0   0   0   0   2   2   2   2   0   0   0   0   2   2   0   2   2   0   0   2   2   2   2   2   2   0   0   2   0   2   0   0   2   2   2   0   0   0   2   2   2   2   2   2   0   0   0   2   0   2   2   2   0   2   2   2   0   0   2   0   0   0   0   2   0   2   2   2   2   2   0   0   0   2   2   0   0   0   2   2   0   0   2   0   2   0   2   0   0   0   0   2   0   2   0   2   0   0   0   0   2   2   2   2   2   2   2   0   2   0   0   0   2   2   2   2   0   0   2   2   0   0   2   2   2   0   0   2   0   2   0   2   2   0   0   2   2   2   2   2   0   2   0   2   2   2   2   2   2   2   2   0   0   0   0   2   0   0   2   0   2   0   2   0   0   2
 MK-2-9                 0   0   0   0   0   0   2   0   0   2   2   0   2   0   2   2   0   2   0   0   2   2   2   0   0   2   0   2   0   0   0   0   0   0   0   2   0   0   2   2   0   2   0   2   2   0   2   2   0   2   2   0   0   2   2   2   2   2   2   0   0   2   0   2   2   0   2   2   2   0   0   2   2   0   2   2   2   2   0   0   0   2   0   0   2   2   0   2   2   2   0   0   2   0   0   0   2   2   0   2   2   2   2   2   0   0   0   2   2   0   0   0   2   2   0   0   2   0   2   0   2   0   0   0   0   2   0   2   0   2   2   2   0   0   2   2   2   2   2   2   2   0   2   0   0   0   2   2   2   2   0   0   2   2   2   0   2   2   2   0   0   2   0   2   0   2   2   0   0   2   2   2   2   2   0   2   0   2   2   2   2   2   2   2   2   0   0   0   0   2   0   0   0   0   2   0   2   0   0   2
 MK-2-10                0   0   0   0   0   0   2   0   0   2   2   0   2   0   2   2   0   2   2   0   2   2   2   0   0   2   2   2   0   0   0   0   0   0   0   2   0   0   2   2   0   2   0   2   0   0   2   2   0   2   2   0   0   2   2   2   2   2   2   0   0   2   0   2   2   0   2   2   2   2   0   2   2   0   2   2   0   0   2   0   0   2   0   0   2   2   0   2   2   2   0   0   0   0   0   0   2   2   0   2   2   2   2   2   2   0   2   2   2   0   0   0   0   2   2   0   2   0   2   0   2   0   0   0   0   2   0   2   0   0   2   2   0   0   2   2   2   2   2   2   2   0   2   0   0   0   2   2   2   2   0   0   0   2   2   0   2   2   2   0   0   2   0   2   2   2   2   0   0   2   2   2   2   2   0   2   0   2   2   2   2   0   2   0   2   0   0   0   0   2   2   0   0   0   2   0   0   0   0   2
 MK-2-11                0   0   2   0   2   0   2   0   0   2   2   0   2   0   2   2   0   2   2   0   2   2   2   2   0   2   2   2   0   0   0   0   2   0   0   2   0   0   2   2   2   2   0   2   2   0   2   2   0   2   2   0   0   2   2   2   2   2   2   0   0   2   0   2   2   0   2   2   2   2   0   2   2   0   2   2   0   0   2   0   0   2   0   2   2   2   0   2   2   2   0   0   0   0   0   0   2   0   0   2   2   2   2   2   2   0   2   0   0   0   2   0   0   2   2   0   0   0   2   0   2   0   0   0   0   2   0   2   0   0   2   0   0   0   2   0   2   2   2   2   2   0   0   2   0   0   2   2   0   2   0   0   2   2   2   0   2   2   2   0   0   2   0   0   2   2   2   0   0   2   0   2   0   0   0   2   0   2   2   2   2   0   2   0   0   0   0   0   2   2   2   0   0   0   2   0   0   0   0   2
 MK-2-12                0   0   2   0   0   0   2   0   0   2   0   0   2   0   2   2   0   2   2   2   2   2   2   2   0   2   2   2   0   0   0   0   0   0   0   2   0   0   2   2   0   0   0   0   2   2   0   0   0   2   2   0   0   2   2   2   2   2   2   0   0   2   0   2   2   0   2   2   2   2   0   2   2   0   2   2   0   0   0   0   0   0   0   2   2   2   0   0   2   2   0   0   0   0   0   0   2   0   0   2   2   2   2   2   2   0   2   0   0   0   2   0   0   2   2   2   0   0   2   0   0   0   0   0   0   2   0   2   0   0   0   0   0   0   2   0   2   2   2   2   2   0   0   2   0   2   2   0   0   2   0   0   2   0   2   0   2   2   2   0   0   2   0   0   2   2   2   0   0   0   0   0   2   0   0   2   0   2   2   2   2   0   2   0   0   0   2   0   2   2   2   0   2   0   2   0   0   0   0   2
 MK-2-13                0   0   2   0   0   0   2   0   0   2   0   0   2   0   2   2   0   2   2   2   2   2   2   2   0   2   2   2   0   0   0   0   0   0   0   2   0   0   2   0   0   0   0   0   2   2   0   0   0   2   2   0   2   2   2   2   2   2   2   0   0   2   0   2   2   0   2   2   2   2   2   2   2   0   2   0   0   0   0   0   0   0   0   2   2   2   0   0   2   2   0   0   0   0   0   2   2   0   0   2   2   2   2   2   2   2   0   0   0   2   0   0   0   2   2   2   0   0   2   0   0   0   0   0   0   2   0   2   0   2   0   0   0   0   2   2   2   2   2   2   2   0   0   2   0   2   0   0   0   2   0   0   2   0   2   0   2   2   2   0   0   2   0   0   2   2   2   0   0   0   0   0   2   0   0   2   0   2   2   2   2   0   2   0   0   2   2   0   2   2   2   0   2   2   2   0   0   0   0   2
 MK-2-14                0   0   2   0   0   0   2   0   0   2   0   0   2   0   2   2   0   2   2   2   2   2   0   2   0   0   2   2   0   0   0   0   0   0   0   0   2   0   2   0   0   0   0   0   2   2   2   0   0   2   0   0   0   2   0   2   2   0   2   0   0   2   0   2   2   0   0   0   2   2   2   2   2   0   2   0   0   0   0   0   0   2   2   2   2   2   0   0   2   2   0   0   0   0   0   2   2   0   0   2   2   2   2   2   2   2   0   0   0   2   2   0   0   2   2   2   0   0   2   0   0   0   0   2   2   2   0   2   2   2   0   0   0   0   2   0   2   2   2   2   2   0   0   2   0   2   0   0   0   2   0   0   2   0   2   0   2   2   2   0   0   2   0   0   2   2   2   0   0   0   0   0   2   0   0   2   0   2   2   2   2   0   2   0   0   2   2   0   2   2   2   0   2   2   2   0   0   0   0   2
 MK-2-15                0   0   2   0   0   0   2   0   0   2   0   0   2   0   2   2   0   2   2   2   2   2   0   2   0   0   2   2   0   2   0   0   0   0   0   2   2   2   2   0   2   2   0   0   2   2   0   0   0   2   0   2   2   2   0   0   2   0   2   0   0   0   0   2   2   0   2   0   2   2   2   2   2   0   2   0   0   0   0   0   2   2   2   2   2   2   0   0   2   2   0   0   0   0   0   2   0   0   0   2   2   2   2   2   2   2   0   0   0   2   2   0   0   0   2   2   0   0   2   0   0   0   0   2   2   2   2   2   2   2   0   0   0   0   0   0   2   2   0   0   2   2   0   2   0   2   0   0   0   2   0   0   2   0   2   0   2   2   2   0   0   2   0   0   2   2   2   0   0   0   0   0   2   0   0   2   0   2   2   2   2   0   2   0   0   2   2   0   2   2   2   0   2   2   2   0   0   0   0   2
 MK-2-16                0   0   2   2   0   0   2   0   0   2   0   0   2   0   2   2   0   2   2   2   2   2   0   2   0   0   2   2   0   2   0   0   2   0   0   2   2   2   0   0   2   2   0   0   0   2   0   0   0   2   0   0   2   2   0   0   2   0   0   0   0   0   0   2   2   0   2   0   2   2   2   2   2   0   2   0   0   0   2   0   2   2   2   2   2   2   0   2   2   2   0   0   0   0   0   2   0   0   0   2   2   2   2   2   2   2   0   0   0   0   2   0   0   0   2   0   0   0   2   0   0   0   0   2   2   2   2   2   2   2   0   2   0   0   2   0   2   2   0   0   2   2   0   2   0   2   0   0   0   2   2   0   2   0   2   0   2   2   2   0   0   0   0   0   2   2   2   0   0   0   0   0   2   0   0   2   0   2   0   2   2   0   2   0   0   2   2   0   2   2   2   0   2   2   2   0   0   0   0   2
 MK-3-1                 0   0   0   0   0   0   0   2   2   0   0   0   0   0   0   2   0   0   0   0   0   2   0   2   0   2   0   0   2   0   0   2   0   0   0   0   0   0   0   2   2   0   0   2   0   2   2   2   0   0   0   2   2   0   0   0   0   0   2   0   0   2   0   2   2   0   0   0   0   2   0   2   2   0   0   2   0   0   0   2   0   2   0   0   2   2   2   2   2   2   2   2   2   0   0   2   0   2   0   0   0   0   2   0   0   2   0   2   0   2   2   0   2   0   0   0   0   2   2   0   0   2   0   0   0   2   2   2   0   0   0   0   2   0   2   2   2   2   0   0   0   0   0   0   0   2   0   0   0   0   2   0   2   0   2   2   0   2   2   2   0   0   2   0   0   0   2   2   0   0   2   2   0   2   0   2   2   0   2   2   2   2   0   0   0   0   0   0   2   0   2   2   0   0   0   0   0   0   2   0
 MK-3-2                 0   0   0   0   0   0   2   0   2   0   0   0   0   2   0   2   0   0   0   0   0   2   0   0   0   2   0   0   2   2   0   2   0   0   0   0   0   0   0   2   2   2   0   2   0   0   2   0   0   0   0   2   2   0   0   0   0   0   2   0   0   2   0   2   2   0   0   0   0   2   0   2   2   0   0   2   0   0   0   0   0   2   0   0   2   2   2   2   2   2   2   2   2   0   0   2   0   2   0   0   0   0   2   0   0   0   0   2   0   2   2   0   2   0   2   0   0   0   0   0   0   2   0   0   0   2   2   2   0   0   0   0   2   0   2   2   2   2   0   0   0   0   2   0   0   2   0   0   0   0   2   0   0   2   2   0   0   0   0   2   0   0   2   0   0   0   2   2   0   0   2   2   0   0   0   2   2   0   2   2   2   2   0   0   0   0   0   0   2   0   2   2   0   0   0   0   2   0   2   0
 MK-3-3                 0   0   2   0   0   0   2   0   2   0   0   0   2   0   0   0   0   0   0   0   0   2   0   0   0   2   0   0   2   2   0   2   0   0   0   0   0   0   0   2   2   2   0   2   0   2   2   0   0   0   0   2   2   0   0   0   0   0   2   0   0   2   0   2   2   0   0   0   0   2   0   2   0   0   0   2   0   2   0   0   0   2   0   0   2   2   2   2   2   2   2   2   2   0   0   2   0   2   0   0   0   0   2   0   0   0   0   2   0   2   2   0   2   0   0   0   0   0   0   0   2   2   0   0   0   2   2   2   0   0   0   0   2   0   2   0   2   2   0   0   0   0   2   0   0   2   0   0   0   0   2   0   0   2   2   0   0   0   0   2   0   0   2   0   0   0   2   2   0   0   0   2   0   0   0   0   2   0   2   2   2   2   0   0   0   0   2   0   2   2   2   2   0   0   2   0   2   0   2   0
 MK-3-4                 0   0   2   0   0   0   2   0   2   0   0   0   2   0   2   0   0   0   0   0   0   2   0   0   0   2   0   0   2   2   0   2   0   0   0   0   0   0   0   2   2   2   0   2   0   0   2   2   0   0   0   2   2   0   0   2   0   0   2   0   0   2   0   2   2   0   0   0   0   2   0   2   0   0   0   2   0   2   0   0   0   2   0   0   2   2   2   2   2   2   2   2   2   0   0   2   0   0   0   0   0   0   2   0   0   0   0   2   0   2   0   0   2   0   0   0   0   0   2   0   2   0   0   0   0   2   2   2   0   0   0   2   2   0   2   0   2   2   0   2   0   0   2   0   0   2   0   0   0   0   0   0   0   2   2   0   0   0   0   2   0   0   2   0   2   0   2   2   0   0   0   0   0   0   0   2   2   0   2   0   2   2   2   0   0   2   2   0   2   2   2   2   0   0   2   0   2   0   2   0
 MK-3-5                 0   0   2   0   2   0   2   2   2   0   0   0   2   0   2   0   0   0   0   0   0   2   0   2   0   2   0   0   2   0   0   0   0   2   0   0   0   0   0   2   0   2   0   2   0   0   2   2   0   0   0   2   0   0   0   2   2   0   2   0   0   2   2   0   2   0   0   0   0   2   0   2   0   0   0   2   2   2   0   0   0   2   0   0   2   2   2   2   2   2   0   0   2   0   0   2   0   0   0   0   0   0   2   0   0   0   0   2   0   2   0   0   2   0   0   0   2   2   2   0   2   0   0   2   2   2   2   2   0   0   0   2   2   0   2   0   2   0   0   2   0   0   2   0   0   2   2   0   0   2   2   0   0   2   2   0   0   0   0   2   0   0   2   0   2   0   2   0   0   0   0   0   0   0   0   2   2   0   0   2   2   2   2   0   0   2   2   0   2   2   2   2   2   0   2   0   2   2   0   0
 MK-3-6                 0   0   2   0   2   0   2   2   2   0   0   0   2   0   2   0   0   2   2   0   0   2   2   2   0   0   0   0   2   0   0   0   0   2   0   0   0   0   0   0   0   0   0   2   0   0   2   2   0   0   0   2   0   0   0   2   2   0   0   0   0   2   0   0   2   0   0   0   0   0   0   2   0   2   2   2   0   2   0   0   0   2   2   0   2   2   2   2   2   2   0   0   2   0   0   2   0   0   2   0   0   0   2   0   2   0   0   2   0   2   0   0   2   0   0   0   2   2   2   2   2   0   0   2   2   0   2   2   0   0   0   2   2   0   2   0   0   0   0   0   0   0   0   2   0   2   2   0   0   2   0   0   0   2   0   0   0   0   0   2   0   0   2   0   2   0   2   0   0   0   0   0   0   0   0   2   2   2   0   2   2   2   2   0   0   2   2   0   2   2   2   2   2   0   2   0   0   2   0   0
 MK-3-7                 2   0   2   0   2   0   2   2   2   0   0   0   2   0   2   0   0   2   2   0   2   2   2   2   0   0   0   0   2   0   0   0   0   2   2   0   0   0   2   0   0   2   0   2   0   0   2   2   0   0   0   2   0   0   0   2   2   0   0   0   0   0   0   0   0   0   0   0   0   0   0   2   0   2   2   0   0   2   0   0   2   2   2   0   2   2   0   2   2   2   0   0   2   0   0   2   0   0   2   0   0   0   2   0   2   0   2   2   0   2   0   0   2   0   0   0   2   2   2   2   0   0   0   2   2   0   0   0   0   0   0   2   2   0   2   0   0   0   0   0   0   0   0   2   0   2   2   2   0   2   0   2   0   2   0   0   0   0   0   2   0   0   0   0   2   0   2   0   0   0   0   0   0   0   0   2   2   2   0   2   0   2   2   0   0   0   2   0   0   2   2   2   2   0   2   0   0   2   0   0
 MK-3-8                 2   0   0   0   2   0   2   2   2   0   0   0   2   0   2   0   0   2   2   0   2   2   2   2   0   0   0   0   2   0   0   2   0   2   2   0   0   0   2   0   0   2   0   2   0   0   2   2   0   0   0   2   2   0   2   2   2   0   0   0   0   0   0   0   0   0   0   0   0   0   0   2   0   2   2   0   0   2   0   0   2   2   2   0   2   2   0   0   2   2   2   0   2   0   0   2   0   0   2   0   2   0   2   0   2   0   2   2   0   2   0   0   2   0   0   2   2   2   2   2   0   0   0   2   2   0   0   0   0   0   0   2   2   0   2   2   0   0   0   0   0   0   2   2   0   2   2   2   0   2   0   2   0   2   0   0   0   0   0   2   0   0   0   0   2   0   2   0   0   0   2   0   0   0   0   2   2   2   0   2   0   2   2   0   0   0   2   2   0   2   2   2   2   0   2   2   0   2   2   0
 MK-3-9                 2   0   2   0   2   0   2   2   2   0   0   2   2   0   2   0   0   2   2   0   2   2   2   2   0   0   2   0   2   0   0   2   0   2   2   0   0   0   2   0   0   2   0   2   0   0   2   2   0   0   0   2   2   0   2   2   2   0   0   2   0   0   0   0   0   0   0   0   2   0   0   2   0   2   2   0   0   2   0   0   2   2   2   0   2   2   0   2   2   2   2   0   2   0   0   2   2   0   0   0   2   0   2   0   2   0   2   2   0   0   0   0   2   0   0   2   2   2   2   0   0   0   0   2   2   0   0   0   0   0   0   2   2   0   0   2   0   0   0   0   0   0   2   2   0   0   0   2   0   2   0   2   2   2   0   0   0   0   0   2   0   0   0   0   2   0   2   2   0   0   2   0   0   0   0   0   2   2   0   2   0   2   0   2   0   0   2   2   0   2   2   2   2   0   2   2   0   2   2   0
 MK-3-10                2   0   2   0   2   0   2   2   2   0   0   2   2   0   2   0   2   2   2   0   2   2   2   2   0   0   2   0   2   0   0   2   0   2   2   0   0   0   2   0   0   2   0   2   0   0   2   2   0   0   0   2   2   0   2   2   2   0   0   2   0   0   0   0   0   0   0   0   0   0   0   2   0   2   2   0   0   2   0   0   2   2   2   0   2   2   0   2   2   2   2   0   2   0   0   2   2   0   0   0   2   0   2   0   2   0   2   2   0   0   0   0   2   0   0   2   0   2   2   0   0   2   0   2   2   0   2   2   0   0   0   2   2   0   0   2   0   0   0   0   0   0   2   2   0   0   0   2   0   2   2   2   2   2   0   0   0   0   0   2   0   0   0   0   0   0   0   2   0   0   2   0   0   0   0   0   2   2   0   2   0   2   0   2   0   0   2   2   0   2   2   0   2   0   2   2   2   2   2   0
 MK-3-11                2   2   2   0   2   0   0   2   2   0   0   2   2   0   2   0   2   2   2   0   2   0   2   2   0   0   2   0   2   0   0   2   0   2   2   0   0   0   2   0   0   2   0   2   0   0   2   2   0   0   0   0   2   0   2   2   2   0   0   2   0   0   0   0   0   0   0   0   0   0   0   2   2   2   2   0   0   2   0   0   0   2   2   0   0   2   0   2   2   2   2   0   2   0   0   2   2   0   0   0   2   0   2   0   2   0   2   2   0   2   0   0   2   2   0   2   0   2   2   0   0   0   0   2   2   0   2   2   0   0   0   2   2   2   0   2   0   0   0   0   0   0   2   2   0   0   0   2   0   2   2   2   2   2   0   0   0   0   0   2   0   0   0   0   0   0   0   2   0   0   2   0   0   0   0   0   2   2   0   2   0   2   0   0   0   0   2   2   0   2   2   0   2   0   0   2   0   2   2   2
 MK-3-12                2   2   2   0   2   0   0   2   2   2   0   2   0   0   2   2   2   2   2   0   2   0   2   2   0   0   2   0   2   0   0   2   0   2   2   0   0   0   2   0   0   0   0   0   0   0   2   2   0   0   0   0   2   0   2   2   0   0   0   2   0   0   0   0   0   0   0   0   0   0   0   2   2   2   2   0   0   2   0   0   0   2   2   0   0   2   0   2   2   2   2   0   2   0   0   2   2   0   0   0   2   2   2   0   0   0   2   2   0   2   0   2   2   2   0   2   0   2   2   2   0   0   0   2   2   0   0   2   2   2   0   2   2   2   0   2   0   0   0   0   0   0   2   2   0   2   0   2   0   0   0   2   2   2   0   0   0   0   0   2   0   0   0   0   0   0   0   2   0   0   2   2   0   0   0   0   2   2   0   2   0   2   0   0   0   0   0   2   0   2   2   0   2   0   0   2   0   2   2   0
 MK-3-13                2   2   2   0   0   0   2   2   2   0   0   2   0   0   2   2   0   2   2   0   2   0   2   2   0   0   2   0   2   2   0   2   0   2   2   0   0   0   2   0   2   0   0   0   0   0   2   2   0   0   0   0   2   0   2   2   0   0   0   2   0   0   0   0   0   0   0   2   0   0   0   0   0   2   2   2   0   2   0   2   0   2   2   0   0   2   0   0   2   2   2   0   2   0   0   2   0   0   0   0   2   2   0   0   0   0   2   2   2   2   0   2   2   2   2   2   2   2   2   0   0   0   0   2   2   0   0   2   2   0   0   2   2   2   0   2   0   0   0   0   0   0   2   0   0   0   0   2   0   0   0   2   2   2   2   2   0   0   0   2   0   0   0   0   0   0   0   2   0   0   2   2   0   0   0   0   0   2   0   2   0   2   0   0   0   0   2   0   0   2   2   0   2   0   0   2   0   2   2   2
 MK-3-14                2   2   2   0   0   0   0   2   2   0   2   2   0   0   0   2   0   2   2   0   2   0   2   0   0   0   2   0   2   0   0   2   0   2   2   0   2   0   2   0   0   0   0   0   0   0   2   2   0   0   0   0   2   2   2   2   0   0   0   2   2   0   0   0   0   2   0   2   0   0   0   0   0   2   2   2   0   2   0   2   0   2   0   0   0   2   0   0   2   2   0   0   2   0   2   2   0   0   0   0   2   2   0   0   0   0   2   2   2   2   0   2   2   2   2   2   2   2   2   2   0   2   0   2   2   0   0   2   2   0   2   2   2   2   0   0   0   2   0   0   0   0   2   0   2   2   2   2   0   0   0   2   2   2   0   2   0   0   0   2   0   0   0   0   0   0   2   0   0   0   2   2   0   0   0   0   0   0   0   2   0   2   0   2   0   0   0   0   0   2   2   0   2   0   0   2   0   2   2   2
 MK-3-15                2   2   2   0   0   0   0   2   2   0   2   2   2   0   0   0   0   2   2   0   2   2   0   0   0   0   2   0   2   0   0   2   0   0   2   0   2   0   2   0   0   0   0   0   0   0   2   2   0   0   0   0   2   2   2   2   0   0   0   2   2   0   0   0   0   2   0   2   0   0   0   0   0   2   2   2   0   2   0   2   0   2   0   0   0   2   0   0   2   0   0   0   2   0   2   2   2   0   0   0   2   2   0   0   0   0   2   2   0   2   0   2   2   2   2   2   2   0   2   0   0   2   0   2   2   0   0   2   2   0   2   2   2   2   0   0   0   2   0   0   0   0   2   0   2   2   2   2   0   0   0   2   2   2   0   2   0   2   0   2   0   0   0   0   0   0   2   0   0   0   2   2   0   2   0   0   0   0   0   2   0   2   0   2   0   0   0   0   2   2   2   0   2   0   0   2   0   2   2   2
 MK-3-16                2   2   2   0   0   0   0   0   2   0   2   2   2   0   0   0   0   2   2   0   2   2   2   0   0   0   2   2   2   0   0   2   2   0   2   0   2   0   2   0   0   0   0   2   0   0   2   2   0   0   0   0   2   2   2   2   0   0   0   2   2   2   0   0   0   2   0   2   0   0   0   0   0   2   2   2   0   2   0   0   0   2   2   0   0   2   0   0   2   0   0   0   2   0   2   2   2   2   2   0   2   2   2   0   0   0   2   2   0   2   0   2   2   0   2   2   2   0   0   0   0   0   2   2   2   0   0   2   2   0   2   2   2   2   0   0   0   0   0   0   0   0   2   0   2   2   0   2   0   0   0   2   2   2   0   2   2   2   2   2   0   2   0   0   0   0   2   0   0   0   2   0   0   2   2   0   0   0   0   2   0   0   0   2   0   0   0   0   2   2   2   2   2   0   0   2   0   2   2   2
 MK-4-1                 2   0   0   2   0   0   0   0   2   2   2   2   2   2   0   2   0   2   0   0   2   0   2   0   0   2   2   2   2   2   0   2   2   2   0   0   2   2   0   0   2   0   2   2   0   0   2   0   0   0   0   0   2   0   2   2   0   0   0   2   2   2   2   0   2   0   0   2   2   2   0   0   2   0   0   0   2   2   2   0   2   2   2   2   2   2   0   0   0   0   0   0   2   2   0   2   2   2   2   2   0   2   0   0   2   0   2   0   0   0   2   0   2   0   0   0   2   0   2   0   2   2   0   0   0   2   2   0   2   0   2   0   2   2   2   2   0   2   2   2   2   2   0   2   0   0   2   2   2   2   2   0   2   2   0   0   0   0   0   2   0   0   0   0   2   2   0   0   0   2   0   2   2   2   0   0   2   0   2   0   2   2   2   2   2   2   2   0   2   2   0   2   0   2   0   2   2   0   0   2
 MK-4-2                 2   0   0   0   0   0   2   0   2   2   2   2   2   2   0   2   0   2   0   0   2   0   2   0   0   2   2   2   2   2   0   2   2   2   0   0   2   2   0   0   2   0   2   2   0   0   2   0   0   0   0   0   2   0   2   2   0   0   0   2   2   2   2   0   2   0   2   2   2   2   0   0   2   0   0   0   2   0   2   0   2   2   2   2   2   2   0   0   0   0   2   2   2   2   0   0   2   2   2   2   0   2   0   0   2   0   0   0   0   0   2   0   2   2   0   0   2   0   2   0   2   2   0   0   0   2   2   2   2   0   2   0   2   2   2   0   0   2   2   2   2   2   0   2   0   0   2   2   2   2   2   0   2   2   0   0   0   0   0   2   0   0   0   0   2   2   0   0   0   2   0   0   2   2   0   0   2   0   2   0   2   2   2   2   2   2   2   0   2   2   0   2   0   2   0   0   2   0   0   0
 MK-4-3                 0   0   0   0   0   0   2   0   2   2   2   2   2   2   2   2   2   2   0   0   2   0   2   0   0   2   2   2   2   2   2   2   2   2   2   0   2   2   0   2   2   0   2   2   0   0   2   0   0   0   2   0   0   0   2   2   0   0   0   2   2   2   2   0   2   0   2   2   2   2   2   0   2   0   0   0   2   2   2   0   2   0   2   2   2   2   0   0   0   0   2   2   2   2   0   0   0   2   2   2   0   2   0   0   2   0   0   0   0   0   2   0   2   2   0   2   2   0   2   2   2   2   0   0   0   2   2   0   0   2   2   0   2   2   2   0   0   2   2   2   2   0   0   2   0   0   2   0   2   2   2   0   2   2   0   0   0   0   0   2   0   2   0   0   2   2   0   0   0   2   0   0   2   2   0   0   2   0   2   0   2   2   2   2   2   2   2   0   2   2   0   2   0   0   0   0   2   0   0   0
 MK-4-4                 0   0   0   0   0   2   2   0   2   2   2   2   2   2   2   2   2   2   0   0   2   0   2   2   0   2   2   2   2   2   2   2   2   2   0   0   2   2   0   2   2   0   2   2   0   0   0   0   0   0   2   0   0   0   0   2   0   0   0   2   2   0   2   2   2   2   2   2   2   2   2   0   2   0   0   0   2   2   2   0   2   2   2   2   0   2   0   0   2   0   2   2   2   2   0   0   0   2   2   2   0   2   0   0   2   0   0   0   0   2   0   0   0   2   0   2   0   2   2   2   2   2   0   0   0   2   2   0   0   2   2   0   2   2   2   0   0   2   2   0   0   2   0   2   0   2   2   0   2   2   2   2   2   2   0   0   0   0   0   2   0   2   0   0   2   2   0   0   0   2   0   0   2   2   0   0   2   2   2   0   2   2   2   2   2   2   2   0   2   2   0   0   0   0   0   0   0   0   0   0
 MK-4-5                 0   2   0   0   0   2   2   0   2   2   2   2   2   2   2   0   2   2   0   0   2   0   2   2   0   2   0   2   2   2   2   2   0   0   0   0   2   2   0   2   2   0   2   2   0   0   2   0   0   0   2   0   0   0   0   2   0   0   0   2   2   0   0   2   2   2   2   0   2   2   0   2   2   0   2   0   2   2   2   0   2   2   2   2   0   2   0   0   2   0   2   2   2   2   0   0   0   2   2   0   0   2   0   0   2   0   0   0   0   2   0   0   0   2   0   2   0   2   2   2   2   2   0   0   0   2   2   2   0   2   2   0   2   2   2   2   0   2   2   0   0   2   0   2   0   2   2   2   2   2   2   2   2   2   0   0   0   0   0   2   0   2   2   2   2   2   0   0   2   2   0   0   2   2   0   0   2   2   2   0   2   2   2   2   2   2   2   0   0   2   0   0   0   0   0   0   0   0   0   0
 MK-4-6                 0   2   0   0   0   2   2   0   0   2   2   2   2   2   2   0   2   2   0   0   2   0   0   2   0   2   2   2   2   2   2   2   0   0   2   0   2   2   0   2   2   2   2   2   2   0   2   0   0   0   2   0   0   0   0   0   0   0   2   2   2   0   0   0   2   2   2   0   2   2   0   2   2   0   0   0   2   2   2   0   2   2   2   2   0   2   0   0   2   0   0   2   2   2   0   0   0   2   2   0   0   2   0   0   2   0   0   2   0   2   0   0   0   2   0   2   0   2   2   2   2   2   0   0   0   2   2   2   0   2   2   0   0   2   2   2   0   2   2   2   0   2   0   2   0   2   2   2   2   2   2   2   2   2   0   0   0   0   0   2   0   2   2   2   2   2   0   0   2   2   0   0   2   2   0   0   2   2   0   2   2   2   2   2   2   2   2   0   0   0   0   0   0   0   0   0   0   0   0   0
 MK-4-7                 0   2   0   0   0   2   2   0   0   2   2   0   2   2   2   0   2   0   0   2   2   0   0   2   0   2   2   2   2   0   2   2   0   0   2   0   2   2   0   2   2   2   2   0   2   0   0   0   0   0   2   0   0   0   0   0   0   2   2   2   2   0   0   0   0   0   0   0   2   2   0   2   2   0   0   0   2   2   2   0   2   0   2   2   0   2   0   2   2   0   0   2   2   2   0   2   0   2   0   0   0   2   0   0   2   0   0   2   0   2   0   0   0   2   0   2   0   2   2   2   2   2   0   0   0   2   2   2   0   2   2   0   0   2   2   2   0   2   2   2   2   2   0   2   0   2   0   0   2   2   2   2   2   2   0   2   2   0   2   2   0   2   0   2   2   0   0   0   2   2   0   0   2   2   0   0   2   2   2   2   2   2   2   2   2   2   2   0   0   2   0   0   0   0   0   0   0   0   0   0
 MK-4-8                 0   2   0   0   0   2   0   0   0   2   2   0   2   2   2   0   2   0   0   2   0   0   0   2   0   0   2   2   2   0   2   2   0   0   0   0   2   0   2   2   2   2   2   0   2   2   0   0   0   0   0   0   0   0   0   0   0   2   2   2   2   0   0   0   0   0   0   0   2   0   0   2   2   0   0   0   2   2   2   0   2   0   2   2   0   0   0   2   2   0   0   2   2   2   0   2   0   2   2   0   0   2   0   0   0   0   0   2   0   2   0   2   0   2   0   2   0   0   2   2   2   0   0   0   0   2   2   2   2   2   2   0   0   2   2   2   0   2   2   2   2   2   0   2   0   2   0   0   2   2   0   2   2   2   0   2   2   0   2   2   0   2   0   2   2   0   0   2   2   2   0   0   2   2   0   0   2   2   2   2   0   2   0   2   0   2   2   0   0   2   0   0   0   0   0   0   0   0   0   0
 MK-4-9                 0   2   0   0   0   2   0   0   2   2   2   0   2   0   2   0   2   0   0   2   0   0   2   2   0   0   2   2   2   2   2   2   0   0   0   0   2   0   2   2   2   2   2   0   2   2   0   0   0   0   0   0   2   0   0   0   0   2   2   2   2   0   0   0   0   2   2   0   2   0   0   2   2   0   0   0   2   2   2   0   2   0   2   2   0   0   2   2   2   0   0   2   2   2   0   2   0   2   2   0   0   0   0   0   0   0   0   2   2   2   0   2   0   0   0   2   0   0   2   2   0   2   0   0   2   2   2   2   2   2   2   0   0   2   2   2   0   2   2   2   2   2   0   2   0   2   0   0   0   2   0   0   2   2   0   2   2   0   2   2   0   2   0   2   2   0   0   2   2   2   2   0   2   2   0   0   0   2   2   2   0   2   0   2   0   2   0   2   0   2   0   0   0   0   0   0   0   0   0   0
 MK-4-10                0   2   0   0   0   2   0   0   2   2   2   0   2   0   2   0   2   0   0   2   0   0   2   2   0   0   0   2   2   2   2   2   0   2   0   0   2   0   2   2   2   2   2   0   2   2   0   0   0   2   0   0   2   0   0   0   0   2   2   2   2   0   0   0   0   0   2   0   2   0   0   2   2   0   0   0   2   0   2   0   2   0   2   2   0   2   2   2   2   0   0   2   2   2   0   2   0   2   2   0   2   0   0   0   0   0   0   2   2   2   0   2   0   0   0   2   0   0   2   0   0   2   0   0   0   2   2   2   2   2   2   0   0   2   2   2   0   2   2   2   2   2   0   2   0   0   0   0   0   2   0   0   2   2   0   2   2   0   2   2   0   2   0   0   2   0   0   2   2   2   2   0   2   2   2   0   0   2   0   2   0   2   0   2   0   2   0   2   0   2   0   0   0   0   0   2   2   0   2   2
 MK-4-11                0   2   0   0   0   2   0   0   2   2   2   0   2   0   2   0   2   0   0   2   0   0   2   2   0   2   0   2   2   2   2   2   0   2   0   0   2   0   2   2   2   2   2   0   2   2   0   0   0   2   0   0   2   0   0   0   0   2   2   2   2   0   0   0   0   0   2   2   2   0   0   2   2   0   0   2   0   0   2   0   0   0   2   2   0   2   2   2   2   0   0   2   2   2   0   2   2   2   2   0   2   0   0   0   0   0   0   2   2   2   0   2   0   0   0   2   0   0   2   0   0   2   0   0   2   2   2   2   2   2   2   2   0   2   2   2   0   2   2   0   2   2   0   0   0   0   0   2   0   2   0   0   0   2   0   2   2   0   2   2   0   2   0   0   2   0   0   2   0   2   2   0   2   2   2   2   0   2   0   2   0   0   0   2   0   2   0   2   0   2   0   0   0   0   0   2   2   0   2   2
 MK-4-12                0   2   0   0   0   2   0   0   2   2   2   0   2   0   2   0   2   2   0   2   0   0   2   2   0   2   0   2   0   0   2   2   0   2   0   0   2   0   2   2   2   2   2   0   2   2   0   0   0   2   0   2   2   0   0   0   0   2   2   2   2   0   0   0   0   0   2   2   2   0   0   2   2   0   0   2   0   0   2   0   0   2   2   2   2   2   2   2   2   0   0   2   2   2   0   2   2   2   2   0   2   0   0   2   0   0   0   2   2   2   0   2   0   0   0   2   0   0   2   0   0   2   0   0   2   0   0   0   2   0   2   2   2   2   2   2   2   2   2   0   2   0   0   0   0   0   2   2   2   2   0   0   0   0   0   2   2   0   0   2   0   2   0   0   2   0   0   2   0   2   2   0   2   2   2   2   0   2   0   2   0   0   0   2   0   2   0   2   0   0   0   0   0   0   0   2   2   0   2   2
 MK-4-13                2   2   0   2   0   2   0   0   2   2   2   0   2   0   2   0   2   2   0   2   0   0   0   2   0   2   0   2   0   0   2   2   0   2   0   0   0   0   2   2   2   2   2   0   2   2   0   0   0   2   0   2   2   0   0   0   0   2   2   2   2   0   0   0   0   0   2   2   2   0   0   2   0   0   0   2   0   0   2   0   0   0   2   2   2   2   2   2   0   0   0   2   2   2   0   2   2   2   2   0   2   0   0   2   0   2   0   0   2   2   0   2   0   0   0   2   0   0   2   0   0   2   0   0   2   0   0   0   2   0   2   2   2   2   2   0   2   2   0   0   2   0   0   2   0   0   2   2   2   2   0   0   0   0   0   2   2   0   0   2   2   2   0   0   2   0   0   2   0   2   2   0   0   2   2   2   0   2   0   2   0   0   0   2   0   2   0   2   0   0   0   0   0   2   0   2   2   0   2   2
 MK-4-14                0   2   0   2   0   2   0   0   2   2   2   0   2   0   2   0   2   2   0   2   2   0   0   2   0   2   0   2   0   0   2   2   0   2   0   0   0   0   2   2   2   2   2   0   2   2   0   0   0   0   0   2   2   0   0   0   0   2   2   2   2   0   0   2   0   0   2   2   2   0   0   2   0   0   2   2   0   0   2   0   0   0   2   2   2   0   0   2   0   0   0   2   2   2   0   2   2   2   2   0   2   0   0   2   0   2   2   2   2   2   0   2   0   0   0   2   0   2   0   0   2   2   0   0   2   0   0   0   2   0   2   2   2   2   2   0   2   2   0   0   2   0   0   2   0   0   2   2   2   2   0   0   0   0   0   2   2   0   0   2   2   2   0   0   2   0   0   2   0   2   2   0   0   2   2   2   0   2   0   2   0   0   0   2   0   2   2   2   0   0   0   0   0   2   0   2   2   0   2   2
 MK-4-15                0   2   0   2   0   2   0   0   2   2   2   0   2   0   2   2   2   2   0   2   2   2   0   2   0   2   0   2   0   0   2   2   0   2   0   0   0   0   2   2   2   2   2   0   2   2   0   0   0   0   0   2   2   0   0   0   0   2   2   2   2   0   0   0   0   0   2   2   2   0   0   2   0   0   2   2   0   0   0   0   0   0   2   2   2   0   0   2   0   0   0   2   2   2   2   2   0   2   2   0   2   0   0   2   0   0   2   2   2   2   0   2   0   0   0   2   0   2   0   0   2   2   0   0   2   0   0   0   2   0   2   2   2   2   2   0   0   2   0   0   2   0   0   2   0   0   2   2   2   2   0   0   2   2   2   2   2   0   0   2   2   0   0   2   2   0   0   2   0   2   2   2   0   2   2   2   2   2   0   2   0   0   0   2   0   2   0   2   0   0   0   0   0   2   0   2   2   0   2   2
 MK-4-16                0   2   0   0   0   2   0   0   2   2   2   2   2   0   2   2   0   2   2   2   2   2   0   2   0   2   0   2   0   0   2   2   0   2   0   0   0   0   2   2   2   2   2   0   2   2   0   0   0   2   0   2   2   0   0   0   0   2   2   2   2   0   0   0   0   0   2   2   2   0   2   2   0   0   2   2   0   0   0   0   0   0   2   2   2   0   2   2   0   0   0   2   2   2   2   2   0   2   2   0   2   0   0   2   0   2   2   2   2   2   0   2   0   0   0   2   0   2   0   0   2   2   0   0   2   0   0   0   2   0   2   2   2   2   2   0   0   2   0   2   2   0   0   2   0   0   0   2   0   2   0   0   0   0   2   2   2   0   0   0   2   0   0   2   2   0   0   2   0   2   2   2   2   2   2   2   2   2   0   2   0   0   0   2   0   2   0   2   2   0   0   0   0   2   0   2   2   0   2   2
 MK-5-1                 2   0   2   2   0   2   2   0   0   2   0   0   2   0   2   0   2   0   2   2   2   2   0   0   2   0   0   0   2   0   2   0   2   0   2   0   0   2   2   2   0   0   2   0   0   0   0   2   0   0   0   2   2   2   2   2   2   2   0   2   0   2   2   2   2   2   2   2   2   2   0   2   0   2   0   2   2   0   0   0   2   2   0   0   0   0   0   2   2   2   2   0   2   2   0   0   2   2   2   2   0   2   0   2   0   2   0   2   2   2   0   2   2   2   0   2   2   2   2   2   0   2   0   0   2   2   2   2   0   0   2   0   0   2   2   2   2   2   0   2   0   2   0   2   2   0   0   0   0   0   2   0   2   2   0   0   0   2   0   2   2   2   2   2   2   2   0   2   0   2   2   2   2   2   2   0   2   0   2   2   0   0   0   0   2   0   2   2   0   0   2   0   0   0   0   0   2   0   0   0
 MK-5-2                 2   0   2   0   0   2   2   0   0   2   0   0   2   0   2   0   2   0   2   2   2   2   0   0   2   0   0   0   2   0   0   0   2   0   2   0   0   2   2   2   0   0   2   0   2   0   0   2   0   0   0   2   2   2   2   2   2   2   0   2   0   2   2   2   2   0   2   2   0   2   0   2   0   2   0   2   2   0   0   0   2   2   0   0   0   0   0   2   2   0   2   0   2   2   2   0   2   2   2   2   0   2   0   2   0   0   2   2   2   2   2   2   2   2   0   2   2   2   2   2   0   2   2   0   2   2   2   2   0   0   2   0   0   2   2   2   2   2   0   2   0   2   0   2   0   0   0   0   0   0   2   0   2   2   0   0   0   2   0   2   2   2   2   2   2   2   0   2   0   2   0   2   0   2   2   0   2   0   2   2   0   0   2   0   2   0   2   2   2   0   2   0   0   0   0   0   2   0   0   2
 MK-5-3                 2   0   2   0   2   2   2   0   0   2   0   0   2   0   2   0   2   0   2   2   2   2   0   0   2   2   0   0   2   0   0   0   2   0   2   0   0   2   2   2   2   0   2   0   0   0   2   0   0   0   0   2   2   2   2   2   2   2   0   2   0   2   0   2   2   0   2   2   0   2   0   0   0   0   0   2   2   0   0   0   2   2   0   0   0   0   0   2   2   0   2   0   2   2   2   0   2   2   2   2   0   0   0   2   0   0   2   2   2   2   2   2   2   2   0   2   2   2   2   2   0   2   2   0   2   2   2   2   0   0   2   0   0   2   2   2   2   2   0   2   0   2   0   2   0   0   0   0   0   0   2   0   2   2   0   0   0   0   0   2   2   2   2   2   2   2   0   2   0   2   0   2   0   2   2   0   2   2   2   2   0   0   2   0   2   0   2   2   2   0   2   0   0   0   0   0   2   2   0   2
 MK-5-4                 2   0   2   0   2   2   2   2   0   2   0   0   2   0   2   0   2   0   2   2   2   2   0   0   2   2   0   0   2   0   0   0   2   0   2   0   0   2   2   2   2   2   2   0   0   0   2   0   0   0   0   2   2   2   2   2   2   2   0   2   0   2   0   2   2   2   2   2   0   0   0   0   0   0   0   2   0   0   0   2   2   0   0   0   0   0   0   2   2   0   2   0   2   2   2   0   2   2   2   2   0   0   0   2   0   0   2   2   2   2   2   2   2   2   0   2   2   2   2   2   0   0   0   0   2   2   0   2   2   0   2   2   0   2   2   2   2   2   0   2   0   2   0   2   0   0   0   0   0   0   2   0   2   2   0   0   0   0   0   2   2   2   2   2   2   0   0   2   0   2   0   2   0   2   2   0   2   2   2   2   0   0   2   0   2   0   2   2   2   0   2   0   0   0   0   0   2   2   2   2
 MK-5-5                 2   0   2   0   2   0   2   2   2   2   0   0   0   0   2   0   2   0   2   2   2   2   0   0   2   2   0   0   2   0   0   0   0   0   2   0   0   2   2   2   2   2   2   0   0   0   2   0   0   0   0   2   2   2   2   2   2   2   0   2   0   2   0   2   2   2   2   2   0   0   0   0   0   0   0   2   0   0   0   2   2   0   0   0   2   2   0   2   2   0   2   0   2   2   2   0   2   2   2   2   0   0   0   2   0   0   2   2   2   0   2   2   0   2   0   2   2   2   2   2   0   0   0   0   2   2   0   2   2   2   2   2   0   2   2   2   2   2   0   2   0   2   0   2   0   0   0   0   0   0   2   0   2   2   0   0   0   2   0   2   2   2   0   2   2   0   0   2   0   2   0   2   0   2   2   0   0   2   2   2   0   2   2   0   2   0   2   2   2   0   2   0   0   0   0   0   2   2   2   2
 MK-5-6                 2   0   2   0   2   0   0   2   2   2   0   0   0   2   2   0   2   0   2   2   0   2   0   0   2   2   0   2   2   0   2   0   0   0   2   0   2   2   0   2   2   2   2   0   0   0   2   0   0   0   0   2   2   2   0   2   2   2   0   2   0   2   0   2   2   2   2   2   0   0   0   0   0   0   0   2   2   0   0   2   2   0   0   0   2   2   0   2   2   0   2   0   2   2   2   0   2   2   2   2   0   0   0   2   0   2   2   2   2   0   2   2   0   0   0   2   2   2   2   2   2   2   0   0   2   2   0   2   2   2   2   2   0   0   2   2   2   2   0   2   0   2   0   2   0   0   0   0   0   0   2   0   2   2   0   2   0   0   0   2   2   2   0   2   2   0   0   2   2   2   0   2   0   0   2   0   0   2   0   2   0   2   2   0   2   0   2   2   2   0   2   0   2   0   0   0   2   2   2   2
 MK-5-7                 2   0   2   0   2   0   0   2   2   2   0   0   0   2   2   2   0   0   2   2   0   0   0   0   2   2   0   2   2   0   0   0   0   0   2   2   2   2   0   2   2   2   2   2   0   0   2   2   2   0   0   2   2   2   0   2   2   2   0   2   0   2   0   2   2   2   2   2   0   0   0   0   2   0   0   2   2   0   0   0   2   0   2   0   2   2   0   2   2   0   2   0   2   2   2   0   2   2   2   2   0   2   0   2   0   2   2   2   2   2   2   2   0   0   0   2   2   2   2   2   2   0   0   0   2   2   0   0   2   2   2   2   0   0   2   0   2   2   0   2   0   2   0   2   0   0   0   0   0   0   2   0   2   2   0   2   0   0   0   2   0   2   0   2   2   0   0   2   2   2   0   2   0   0   2   0   0   2   0   2   0   2   2   0   2   0   2   2   2   2   2   0   2   2   0   0   2   2   2   2
 MK-5-8                 2   0   2   0   2   0   0   2   2   2   2   2   0   0   2   2   0   0   2   0   2   0   0   0   2   2   0   2   0   0   2   0   0   0   2   2   2   2   0   2   2   0   2   0   0   0   2   2   2   0   0   2   2   2   0   2   2   2   0   2   0   0   0   2   2   2   2   2   0   0   0   0   2   0   0   2   2   2   0   0   2   0   2   0   2   2   0   2   2   0   2   0   2   2   2   0   2   2   2   2   0   2   0   2   2   0   2   2   2   2   2   2   0   0   2   2   2   2   2   2   0   0   2   0   2   2   0   2   2   2   2   2   0   0   2   0   2   2   0   2   0   0   0   2   0   0   0   2   0   0   2   0   0   0   0   2   2   0   0   2   0   2   2   2   0   0   0   2   2   2   0   2   0   0   2   2   0   2   0   2   0   2   2   0   2   2   2   2   2   2   2   0   2   2   0   0   2   0   2   2
 MK-5-9                 2   0   2   0   2   0   0   2   2   2   2   2   0   0   2   2   0   0   2   0   2   0   0   2   2   2   0   2   0   0   2   0   0   0   2   0   0   2   0   2   2   2   2   0   0   0   2   2   2   0   0   2   2   2   0   2   0   2   0   2   0   0   0   2   2   2   2   2   2   0   0   0   2   0   0   2   2   2   2   0   2   0   2   0   2   2   0   2   2   0   2   0   2   2   2   0   2   2   2   2   0   2   0   2   2   0   0   2   0   2   2   2   2   0   2   2   2   2   2   2   0   0   2   0   2   2   0   2   2   2   2   2   0   0   2   0   2   2   0   2   0   2   2   2   2   0   0   2   0   0   2   0   0   2   0   2   2   0   0   2   0   2   2   2   0   0   0   2   2   2   0   2   2   0   2   2   0   2   0   2   0   2   2   2   2   2   0   2   2   2   2   0   2   2   0   0   2   0   2   2
 MK-5-10                2   0   2   0   2   0   0   2   0   2   2   2   0   0   0   2   0   2   2   0   2   0   0   2   2   2   0   2   0   0   0   0   0   0   2   0   0   2   0   2   2   2   2   0   2   0   0   2   2   0   0   2   2   2   0   2   0   2   0   2   2   0   0   2   2   2   2   2   2   0   0   0   2   0   0   2   2   2   2   0   2   0   2   0   2   2   0   2   2   0   2   0   2   2   2   0   2   2   2   2   0   2   0   2   2   0   0   2   0   2   0   2   2   0   2   2   2   2   2   2   0   0   2   0   2   0   0   2   2   2   2   2   0   0   2   0   2   2   0   0   0   2   2   2   2   0   0   2   0   0   0   0   0   2   0   2   2   0   2   2   0   2   2   2   0   0   0   2   0   2   0   2   2   0   2   2   0   2   0   2   0   2   2   0   2   2   0   2   2   2   2   0   2   2   0   0   2   0   0   2
 MK-5-11                2   0   2   0   0   0   0   2   0   2   2   2   0   2   0   2   0   2   2   2   2   0   0   2   2   2   0   2   0   0   0   0   0   0   2   0   0   2   0   2   2   2   2   0   2   0   0   2   2   0   0   2   2   2   2   2   0   2   0   2   2   0   0   2   2   2   2   2   0   2   2   0   2   0   2   2   2   2   2   0   2   0   2   0   2   2   2   2   2   0   2   0   2   2   2   0   2   2   2   2   0   2   2   2   2   0   0   2   2   2   0   2   2   0   2   2   2   2   2   2   0   0   2   0   2   0   0   2   2   0   2   2   0   0   2   2   2   2   0   0   0   2   2   0   2   0   0   2   0   2   0   0   0   2   0   2   2   0   2   2   0   2   2   2   0   0   0   2   0   2   0   2   2   0   2   2   0   2   0   2   0   2   2   2   2   2   0   2   2   0   2   0   2   2   0   0   2   0   0   2
 MK-5-12                2   0   2   0   0   0   0   2   0   2   2   2   0   2   0   2   0   2   2   0   0   0   0   2   2   2   0   2   0   0   0   0   0   0   2   2   0   2   0   2   2   0   2   0   2   0   0   2   2   0   0   2   0   2   0   2   0   2   0   2   2   2   0   2   2   2   2   2   0   2   2   0   2   0   2   2   2   2   2   0   0   0   2   0   2   2   2   2   2   0   0   0   2   2   2   0   2   2   2   2   0   2   2   2   2   0   0   0   2   2   0   2   2   0   2   2   2   2   2   2   0   0   2   0   0   2   0   2   2   0   2   0   0   0   2   0   2   2   0   0   0   2   2   0   2   0   0   2   0   2   0   0   0   2   0   2   2   0   2   2   2   2   2   2   0   0   0   2   0   2   0   2   2   0   2   2   0   2   0   2   0   2   2   2   2   2   2   2   2   0   2   0   2   2   0   0   2   0   2   2
 MK-5-13                2   0   2   0   0   0   0   2   0   2   2   2   0   2   0   2   0   2   2   0   0   0   0   2   2   2   0   2   0   0   0   0   0   2   2   2   0   2   0   2   2   0   2   0   2   0   0   2   2   0   0   2   0   2   2   2   0   2   0   2   2   2   0   2   2   0   2   2   0   2   2   0   2   0   2   0   2   2   2   0   0   2   2   0   2   0   2   2   2   0   0   0   2   0   2   0   2   2   2   2   0   2   2   2   2   2   0   0   2   2   0   2   0   0   0   2   2   2   2   2   0   0   2   0   0   2   0   2   2   0   2   0   0   0   2   0   2   2   0   0   2   2   2   0   2   0   0   2   0   2   0   0   0   2   0   2   2   0   2   2   2   2   2   2   0   0   0   2   0   2   0   2   2   0   2   2   0   2   0   2   0   2   2   2   2   2   0   2   2   0   2   0   2   2   0   2   2   0   2   2
 MK-5-14                2   0   0   0   0   0   0   0   0   2   2   2   0   2   0   2   0   2   2   2   0   2   0   0   2   0   0   0   0   0   0   0   0   2   2   2   2   2   0   2   2   0   2   0   2   0   0   2   2   0   0   2   0   2   2   2   0   2   0   2   2   2   0   2   2   0   2   2   0   0   2   0   0   0   2   0   2   2   2   0   0   2   2   0   2   0   2   2   2   0   0   0   2   0   2   0   2   2   2   0   0   2   0   2   2   0   0   0   2   2   0   2   2   0   0   2   2   2   2   2   0   0   2   0   0   2   0   2   2   0   2   0   0   0   2   0   2   2   0   0   2   2   2   0   2   2   0   2   0   2   2   0   0   2   0   2   0   0   2   2   2   2   2   2   0   2   2   2   0   2   0   2   2   0   2   2   0   2   0   2   0   2   2   2   2   2   0   2   2   0   2   0   2   2   0   2   2   0   2   2
 MK-5-15                2   0   0   0   0   0   2   0   0   2   2   2   0   0   2   2   0   2   2   2   0   2   0   2   2   0   2   0   0   0   0   0   0   2   2   2   2   2   0   2   2   0   2   0   2   0   2   2   2   0   0   0   2   2   2   2   2   2   0   0   2   2   0   2   2   0   0   2   0   2   2   0   0   0   0   0   0   2   2   2   0   2   2   0   2   0   2   0   2   0   0   0   2   0   2   0   0   2   2   0   0   2   2   2   2   0   0   0   2   2   0   2   2   2   0   2   2   2   2   2   0   0   0   0   0   2   0   2   2   0   2   0   0   0   2   0   2   2   0   0   0   2   2   0   2   2   0   2   0   2   2   0   0   2   0   2   2   0   2   2   2   2   2   2   0   2   0   2   0   2   0   2   2   0   2   2   0   2   0   2   0   2   2   0   2   2   0   2   2   0   2   0   2   2   2   2   2   0   2   2
 MK-5-16                2   0   0   0   0   0   2   2   0   0   0   2   0   0   2   2   0   2   0   2   0   2   0   2   2   0   2   0   0   0   2   0   0   2   2   2   2   2   0   2   2   0   2   0   2   0   2   2   2   0   0   0   2   2   2   2   2   2   0   0   2   2   0   2   2   0   2   2   0   2   2   0   0   0   0   0   0   2   2   2   0   2   2   0   2   0   2   0   2   0   0   0   2   0   2   0   0   2   2   0   2   2   2   0   2   0   0   0   2   2   0   2   2   2   0   2   2   2   2   2   0   2   2   0   2   2   0   2   2   0   2   0   0   0   2   0   2   2   2   2   2   2   2   0   2   2   0   2   2   2   2   0   0   2   0   2   0   0   2   2   2   2   2   2   0   2   0   2   0   2   0   0   2   0   2   2   0   2   0   2   0   2   2   0   2   2   0   0   2   0   2   0   2   2   2   2   2   0   2   2
 MK-6-1                 2   0   2   0   0   2   2   0   0   2   0   2   2   2   2   2   0   0   0   2   2   0   2   0   2   2   0   2   2   2   2   0   0   2   2   2   0   2   0   2   2   0   0   0   2   0   0   0   2   2   0   2   0   2   0   0   0   0   2   2   2   2   2   0   0   2   0   2   2   0   2   2   0   0   0   0   0   2   2   2   2   2   2   0   0   2   2   0   0   0   2   0   0   0   2   0   0   0   2   0   0   0   0   0   2   2   0   0   2   2   0   0   2   2   0   0   2   2   0   0   2   0   0   2   0   0   2   2   2   0   2   0   0   0   2   2   0   0   0   2   2   0   0   2   0   0   0   0   0   0   2   0   2   0   0   0   0   2   0   0   0   0   0   0   0   0   2   0   0   0   2   0   0   0   2   0   0   0   2   0   2   0   2   0   0   0   0   0   0   2   2   0   0   0   2   2   2   2   0   0
 MK-6-2                 2   0   2   2   0   0   2   0   0   2   0   0   2   2   2   2   0   0   0   2   2   0   2   0   2   2   0   2   2   2   2   0   0   2   2   2   0   2   0   2   2   0   0   0   2   0   0   0   2   2   0   2   2   2   0   0   0   0   2   2   2   2   2   0   0   2   0   2   2   0   2   2   0   0   0   0   2   2   2   2   2   2   2   0   0   2   2   0   0   0   2   0   0   2   2   0   0   0   2   0   0   0   0   0   2   2   0   0   2   0   0   0   2   0   0   0   2   2   0   2   2   0   0   2   0   0   2   2   2   0   2   0   0   0   2   2   0   0   0   2   2   0   2   2   0   0   0   0   0   0   2   0   2   0   0   0   0   2   0   0   0   0   0   0   0   0   0   0   0   0   2   0   0   0   2   0   0   2   2   0   2   0   0   0   2   0   0   2   0   2   0   0   0   0   2   2   2   2   0   0
 MK-6-3                 2   0   2   2   0   0   2   0   0   2   0   0   2   2   2   2   2   0   0   2   2   0   0   0   2   0   0   2   2   2   0   0   0   2   2   2   0   2   0   2   2   0   0   0   2   0   0   0   2   0   0   2   2   2   0   0   0   2   2   2   2   2   2   0   0   2   0   2   2   0   0   2   0   0   0   0   2   2   2   2   2   0   2   0   0   2   2   0   0   0   2   2   0   2   2   0   2   0   2   0   0   0   0   0   0   2   0   0   2   0   0   0   2   0   0   0   2   0   0   2   2   0   0   2   2   2   2   2   2   0   2   0   0   0   2   0   0   0   0   2   2   2   2   2   0   2   0   0   0   0   2   0   2   2   0   0   0   2   0   0   0   2   0   0   0   0   0   0   0   0   2   0   0   0   0   0   0   0   2   0   2   0   0   0   2   0   0   2   0   2   0   2   2   0   2   2   2   2   0   0
 MK-6-4                 2   0   2   2   0   0   2   0   0   2   0   0   2   2   2   2   2   0   0   2   2   0   0   0   2   0   0   2   2   2   0   0   0   2   2   2   0   0   0   0   2   0   0   2   2   2   0   0   2   0   0   2   2   2   0   0   0   2   2   2   2   2   0   0   0   2   0   2   2   0   0   2   2   0   0   0   2   2   2   2   2   0   2   0   0   0   2   0   0   0   2   2   0   2   2   0   0   0   2   0   0   2   0   0   2   2   0   2   2   0   0   0   2   2   0   0   2   0   0   2   2   0   0   2   2   2   2   2   2   0   2   0   0   0   2   0   0   0   0   2   0   2   2   2   0   2   0   0   0   0   2   0   2   2   0   0   0   2   0   0   0   2   2   0   0   0   0   0   0   0   2   0   0   0   0   2   2   0   0   2   0   0   2   0   2   0   0   2   0   2   0   2   2   0   2   2   2   2   0   0
 MK-6-5                 2   0   2   2   0   0   2   0   0   2   0   2   2   0   2   2   2   0   0   2   2   0   0   0   2   2   0   0   2   0   0   0   0   0   0   2   2   0   0   0   2   2   2   2   2   2   0   0   2   0   0   2   2   2   0   0   0   2   2   2   2   2   0   0   0   2   2   2   2   0   0   0   2   2   0   0   2   2   2   2   2   2   2   0   0   0   2   0   2   0   2   2   0   2   2   0   0   2   2   0   0   2   2   2   2   2   0   2   2   0   0   0   2   2   0   0   2   0   0   2   2   0   2   2   2   2   2   2   2   0   2   0   0   0   2   0   0   2   0   2   0   2   2   2   0   2   0   0   2   0   2   0   2   2   0   2   0   2   0   2   0   2   0   0   0   0   0   0   0   0   2   0   0   0   0   2   2   0   0   2   0   0   2   0   2   2   2   2   0   2   0   2   2   0   2   2   2   2   0   0
 MK-6-6                 2   0   2   2   0   0   2   0   0   0   0   2   2   0   2   2   2   0   0   2   2   0   0   0   2   2   0   0   2   0   0   0   0   0   0   2   2   0   0   0   2   2   2   2   2   2   0   2   2   2   0   2   2   0   2   0   0   0   2   2   2   2   0   0   2   2   2   2   2   0   0   0   2   2   0   0   2   2   2   2   2   2   2   0   0   0   2   0   2   0   0   2   0   2   2   0   2   2   2   0   0   2   2   2   2   2   0   0   2   0   0   0   2   2   0   0   2   0   0   2   2   0   2   2   2   2   2   2   2   0   2   0   0   0   0   0   0   2   2   0   0   2   2   2   0   2   0   2   2   0   2   0   2   2   2   2   0   2   0   2   0   2   0   0   0   0   0   0   0   0   2   0   0   0   0   2   2   0   0   2   0   0   2   0   2   2   2   2   0   2   0   2   0   0   2   2   2   2   0   0
 MK-6-7                 2   0   2   2   2   0   2   0   0   0   0   2   2   0   2   2   2   0   0   2   2   0   0   0   2   2   0   0   2   2   0   0   0   0   0   2   2   0   0   0   2   0   2   0   2   2   0   2   2   2   0   2   2   0   2   0   0   0   0   2   2   2   0   0   2   2   2   2   2   0   0   2   2   2   0   0   2   2   2   2   2   2   2   2   0   0   2   0   2   0   0   2   0   2   2   0   2   2   2   0   0   2   2   2   2   2   0   0   2   0   0   0   2   2   0   0   2   2   0   2   2   0   2   2   2   0   2   2   2   0   2   0   0   2   0   2   0   2   2   0   0   2   2   2   0   0   0   2   2   0   2   0   2   2   2   2   0   2   0   2   0   2   0   0   0   2   0   0   0   0   2   0   0   2   0   2   2   0   0   2   0   0   2   0   2   2   2   2   0   2   2   2   2   0   2   2   2   2   0   0
 MK-6-8                 2   0   2   0   2   0   0   0   0   0   0   2   2   0   2   2   2   0   0   2   2   0   0   0   2   2   0   0   2   2   0   0   0   0   0   2   2   0   0   0   2   0   2   0   2   2   0   2   2   2   0   2   2   0   2   0   0   0   0   2   2   2   2   2   2   2   2   2   2   2   2   2   2   2   0   0   2   2   2   0   2   2   2   2   0   0   2   2   2   0   0   0   0   2   2   2   2   2   2   0   0   2   2   2   2   0   0   2   2   2   0   0   2   2   0   0   2   2   2   2   2   0   2   2   2   0   2   2   2   0   2   0   2   2   0   0   2   0   2   0   0   2   2   2   0   0   0   2   2   0   2   0   2   2   2   2   0   2   0   2   0   2   0   0   0   0   0   0   0   0   2   0   0   0   0   2   2   2   0   2   0   0   2   0   0   2   2   2   0   2   2   2   2   0   2   2   2   2   0   0
 MK-6-9                 0   0   2   0   2   0   2   0   0   0   2   2   2   0   2   2   2   0   0   2   2   0   0   0   0   2   0   0   2   2   2   0   0   0   0   2   2   0   2   0   2   0   2   0   2   2   0   2   2   2   0   2   2   0   2   0   0   0   0   2   2   0   2   2   0   2   2   2   2   2   2   2   0   2   0   0   2   2   0   0   2   2   2   2   0   0   2   2   0   0   0   0   0   2   2   2   2   2   2   0   0   2   2   2   0   0   2   2   2   2   0   0   2   0   0   0   2   2   2   2   2   0   2   0   2   0   2   2   2   2   2   0   2   0   0   0   0   0   0   0   2   2   2   2   2   0   0   2   2   0   2   0   2   2   2   2   0   2   0   2   0   2   0   0   0   0   0   0   2   0   0   0   0   0   0   2   2   2   0   2   0   0   2   0   0   0   2   2   0   0   2   2   2   0   2   2   2   2   0   0
 MK-6-10                0   0   2   0   2   0   2   2   0   0   2   2   0   0   2   2   0   0   0   2   2   0   0   0   0   2   0   0   2   2   2   2   2   0   0   2   2   0   0   0   2   0   2   0   2   2   0   0   2   2   0   2   2   0   0   0   0   0   0   2   2   0   2   2   0   2   2   2   2   2   2   2   0   2   0   0   0   2   0   0   2   2   2   2   0   2   2   2   0   0   0   0   2   2   2   2   2   0   2   0   0   2   2   0   0   0   2   2   2   0   0   2   2   0   0   0   2   2   2   2   2   0   2   0   0   2   2   2   2   2   2   0   2   0   0   0   0   0   0   0   2   2   2   2   2   0   0   2   2   0   0   2   0   2   2   2   0   2   0   2   0   2   0   0   0   0   0   0   2   0   0   0   0   0   0   2   2   0   0   2   0   0   2   0   0   0   2   2   0   0   2   2   2   0   2   2   2   2   2   0
 MK-6-11                2   0   2   0   2   0   2   2   0   0   2   2   0   0   2   2   0   0   0   2   2   0   0   2   0   2   0   0   2   2   2   2   0   0   0   2   2   0   2   0   2   0   2   0   2   2   0   0   2   2   0   2   2   2   0   0   0   0   0   0   2   0   2   2   0   0   2   2   2   2   2   2   0   2   0   0   0   2   0   0   2   2   2   2   0   2   2   2   0   0   0   0   0   2   2   2   2   0   2   0   2   2   2   2   0   0   2   2   2   0   2   2   2   0   0   0   2   0   2   2   2   2   2   2   0   2   2   0   2   2   2   0   2   2   0   0   2   0   0   0   2   2   2   2   2   0   0   2   2   0   0   2   0   2   2   2   0   2   0   2   0   2   0   0   0   0   0   0   2   2   0   0   0   0   0   2   2   0   0   2   0   0   2   0   0   2   2   2   0   0   2   2   2   0   2   2   0   2   2   0
 MK-6-12                2   0   2   0   2   0   2   2   0   0   2   2   2   0   2   2   0   0   0   0   2   0   0   2   0   0   0   0   2   2   2   2   0   0   0   2   2   0   2   0   2   0   2   0   2   2   0   0   2   2   0   2   2   2   0   0   0   0   0   0   2   0   2   2   0   0   2   2   2   2   2   2   2   2   0   0   2   2   0   0   2   2   2   2   2   2   2   2   0   0   0   0   2   2   2   2   2   0   2   0   2   2   2   2   0   0   2   2   2   0   2   2   2   0   0   0   0   0   2   2   2   2   2   2   0   2   0   0   2   2   2   0   2   2   0   0   2   0   0   0   2   2   2   2   2   0   0   2   2   0   0   2   0   2   2   2   0   2   0   2   0   2   0   0   0   0   0   0   2   2   0   2   0   0   2   2   2   0   0   2   0   0   2   0   0   0   2   2   0   0   2   2   2   0   2   2   0   2   2   0
 MK-6-13                2   0   2   0   2   2   2   2   0   0   2   2   2   0   2   2   0   0   0   0   2   0   0   2   0   0   0   0   2   2   2   2   0   0   0   2   0   0   2   0   0   0   2   0   2   2   2   0   0   2   0   2   2   2   0   0   0   0   0   2   2   0   0   2   0   0   2   2   2   2   2   2   2   2   0   2   2   2   0   0   2   2   2   2   2   2   2   2   0   0   0   0   2   2   2   2   2   0   2   0   2   2   2   2   2   0   2   2   2   0   2   2   2   0   0   0   0   0   2   2   2   2   2   2   0   2   0   0   2   2   2   0   2   0   0   0   2   0   0   0   2   2   2   2   2   0   0   2   2   2   0   2   0   2   0   2   2   2   0   2   0   2   0   2   0   0   0   2   2   2   0   2   0   0   0   2   0   0   0   2   0   0   2   0   0   0   2   2   0   0   2   2   2   0   2   2   0   2   2   0
 MK-6-14                2   0   2   0   2   2   2   2   0   0   2   2   2   0   2   2   0   0   0   0   0   0   0   2   0   0   0   0   2   2   0   2   0   0   0   2   0   0   2   0   0   0   2   0   0   2   2   0   0   2   0   2   2   2   0   0   0   0   0   2   2   0   0   2   0   0   2   2   2   2   2   2   2   2   0   2   2   2   0   2   0   2   2   0   2   0   2   2   0   0   0   0   2   2   2   2   2   0   2   0   2   2   2   2   2   0   2   2   2   0   2   2   2   2   0   0   0   0   2   2   2   0   2   2   0   2   0   0   2   2   2   0   2   2   0   0   2   0   0   0   2   2   2   0   2   0   2   2   2   2   0   2   0   2   0   2   2   2   0   2   0   2   0   2   0   0   0   2   2   2   0   2   0   0   0   2   0   0   0   2   0   0   2   0   0   2   2   2   0   0   2   2   2   0   2   2   0   2   2   0
 MK-6-15                2   0   2   0   0   2   2   2   0   0   2   2   0   2   2   2   0   0   0   2   0   0   0   2   0   0   2   2   2   2   0   2   0   0   0   2   2   2   2   0   0   0   2   0   0   0   2   0   0   2   0   2   2   2   0   0   0   0   0   2   2   0   0   2   0   0   2   0   2   2   2   0   2   2   0   2   2   2   0   2   0   2   2   0   2   0   2   2   0   0   0   0   2   2   2   2   2   0   2   0   2   2   2   2   2   0   2   2   0   0   2   2   2   2   0   2   0   0   2   2   0   0   0   2   2   2   0   2   2   2   2   0   2   2   0   0   2   0   0   0   2   2   2   0   2   0   2   2   2   2   0   0   0   2   0   2   2   2   0   0   0   2   0   2   0   0   2   2   2   2   0   2   0   0   0   2   0   0   0   2   0   0   2   0   0   2   2   2   0   0   2   2   2   0   0   2   0   2   2   0
 MK-6-16                2   0   2   0   0   2   2   2   0   0   2   2   0   2   2   2   0   0   0   2   0   0   0   2   0   0   2   2   2   2   0   2   0   0   0   2   2   2   2   0   0   0   2   0   0   0   2   0   0   2   0   2   2   2   0   0   0   0   0   0   2   0   0   2   0   2   2   0   2   2   0   0   2   2   0   2   2   2   0   2   0   2   2   0   2   0   2   2   0   2   0   0   2   2   2   2   2   0   2   0   2   2   2   2   2   0   0   2   0   0   2   2   2   2   0   0   2   0   0   2   0   0   0   2   2   2   0   2   2   2   2   0   0   2   0   0   2   0   0   0   2   2   2   0   2   0   2   2   2   0   0   0   0   2   0   2   2   2   0   0   0   2   0   0   0   0   2   2   2   2   0   2   0   0   0   2   0   0   0   2   0   0   2   0   0   2   2   2   0   0   0   2   2   0   0   2   0   0   2   0
 
!****************************************** Phenotypic Data **********************************************************
!-100.0 is resevred for missing phenotype
SimulatedTrait1        14.4227   15.8621   12.9474   15.8481   13.9288   17.0253   15.2082   12.9711   13.8285   14.5792   13.7588   16.2455   14.6629   14.4127   16.6601   14.7076   12.8864   16.2694   13.6812   12.8011   17.1100   14.9567   14.6937   17.1236   14.6574   13.8785   16.4505   15.9367   13.0431   16.2860   17.0595   16.0199   14.0125   14.5055   17.1397   15.4144   15.7384   13.6361   14.1449   14.3140   13.2325   16.7034   13.3994   13.8865   14.9810   15.4163   13.6773   14.9326   15.6813   14.8632   14.1520   16.2962   14.0293   16.7522   15.0613   16.2591   15.6520   13.1084   13.7567   15.0792   14.7361   16.0981   15.9535   16.1885   16.0270   15.2944   14.5013   15.4754   15.9215   15.8977   15.4451   17.0753   15.9925   14.1302   15.6614   14.3678   13.9959   13.0895   14.3666   13.6639   16.4447   14.0341   16.3348   13.6193   14.7351   14.0816   17.0308   14.8057   14.7847   15.3542   13.2327   15.1001   14.6779   15.3273   12.8690   13.4578   16.2233   14.2834   16.1019   12.6954   13.5901   16.2920   15.7083   15.9859   15.2559   15.2432   14.7765   14.7212   15.3767   16.2690   12.8238   15.5334   15.8704   16.5561   17.0646   14.9758   15.0272   14.1763   15.5618   12.7089   12.9686   14.9822   17.3258   14.7578   16.9001   14.2173   15.8750   12.5636   14.7972   15.0173   12.8346   13.7870   16.0515   17.6250   14.0569   16.7733   14.5926   14.3436   15.7826   14.5007   16.0595   14.2161   15.5643   14.1088   13.2674   14.2218   14.8620   15.0981   17.0515   12.4580   13.6399   14.4772   13.1899   12.1253   13.8440   13.2180   15.1394   16.7562   16.9582   14.4977   15.5889   17.1427   16.0564   13.5663   15.4783   15.8772   15.5324   13.3572   15.2647   15.0165   15.7245   16.4359   13.5151   16.4584   14.0308   14.9332   15.1502   15.0077   13.7526   13.6917   13.3810   14.5009   13.7588   14.7585   15.6576   14.1187   14.9484   15.0955   17.5790   14.5140   14.0982   15.4479   14.8340   15.5967   14.2111   14.6722   15.8977   15.3012   15.9982   13.0916
SimulatedTrait2         9.8061   10.2331   10.5351    9.3271    9.5296    9.1200    9.9983   11.1519   10.7934    9.7187   11.0199    9.8496   10.8550   10.8124    9.9791    9.1993   10.3169    9.9201   10.6119    9.9737    9.6120   10.8588    9.8415   10.0049   10.2961   10.3960    9.4182   10.6518   10.0983   10.9238    9.2430    9.0060   10.4799   10.9730    9.4677    7.8914    9.3736   10.7420   11.1640   10.5922   10.8123    9.8269   11.2439   11.3978   11.4327    8.9946   10.9918   11.5357    9.2405   10.8363    9.9395   10.2327   10.2629    8.9678   11.2072    9.8995    9.0211   10.2907   10.9985    9.3761    9.4864    9.3872    9.6526    8.9047    8.7508    9.5100    9.5444    9.7829    9.1898   10.1769   10.3686    8.9368    9.8796   10.4721    9.7646    9.5982    9.4480   10.4560   10.7205   11.0518    9.7361    9.5427   10.6108   11.1264    9.7299   10.6360   10.5077   10.2830    9.7225   10.0815   10.8396    9.6899   10.8529    9.1171   11.1665   11.1711   10.0248   10.5582   10.3922   10.7378   10.7381    9.6979    9.9556   10.2035    9.6789   10.1224   10.3522    9.8005    9.5357   11.6455    9.8081    9.2562   10.0295    9.6448    8.7409   10.2412    9.3378   10.3618    9.4606   10.4056    9.8279   10.5489    9.8170   10.1624   10.2441   10.2173    9.0937    9.8930    8.6168   10.6300   10.5856   10.0681    9.4953    9.4333   10.2043    9.0200    9.6866   10.2978    8.2525   11.0839    9.1563   10.7004    8.9863    9.9849    9.1441   10.9382   11.4093    9.1202    9.4822   10.2833   10.3168   10.0342   10.7292   10.9347    9.9512   10.1414    9.9985    9.0583    9.3792   10.5852    9.2972    9.2909    9.5861   10.8626    9.8187    9.2760    8.6196   10.8205   10.0577   10.3033    9.7372    8.9450   11.4111    9.5676   10.0581    9.3956   10.8759   10.6765   10.2280   10.7946   10.7636    9.6276   10.4272   11.0036    9.4705    9.1909   10.9412    9.5042    9.5106   10.5942    9.6656    9.9774   10.1984    9.0017    9.7869   10.6734   10.2001   10.2721   11.6318   10.4250
 
