# Supplementary material for: Inclusive Composite Interval Mapping of QTL by Environment Interactions in Biparental Populations
Source: PLoS One. 2015 Jul 10;10(7):e0132414. doi: 10.1371/journal.pone.0132414 (PMC4498613; doi:10.1371/journal.pone.0132414)
Supplement: S5 File — (ZIP) [file pone.0132414.s005.zip › H=0.5/L1/run_00087.met]

!**********************Note: lines staring with "!" are remarks and will be ignored in the program********************
!*********************************General Information**********************************
!Assuming F1 = P1 x P2, populations available in QTL IciMapping are: 
!  1, P1BC1F1 = P1 x F1, the first backcrossing where P1 is used as the recurrent parent;
!  2, P2BC1F1 = P2 x F1, the first backcrossing where P2 is used as the recurrent parent;
!  3, F1DH, F1-derived doubled haploids; 
!  4, RIL or F1RIL, recombination inbred lines through the repeated selfing of F1;
!  5, P1BC1RIL, recombination inbred lines through the repeated selfing of P1BC1F1;
!  6, P2BC1RIL, recombination inbred lines through the repeated selfing of P2BC1F1;
!  7, F2, the selfing generation of F1;
!  8, F3, the selfing generation of F2;
!  9, P1BC2F1, the second backcrossing where P1 is used as the recurrent parent; 
! 10, P2BC2F1, the second backcrossing where P2 is used as the recurrent parent;
! 11, P1BC2RIL, recombination inred lines through the repeated selfing of P1BC2F1; 
! 12, P2BC2RIL, recombination inred lines through the repeated selfing of P2BC2F1; 
! 13, P1BC1F2, the selfing generation of P1BC1F1; 
! 14, P2BC1F2, the selfing generation of P2BC1F1; 
! 15, P1BC2F2, the selfing generation of P1BC2F1; 
! 16, P2BC2F2, the selfing generation of P2BC2F1; 
! 17, P1BC1DH, P1BC1F1-derived doubled haploids; 
! 18, P2BC1DH, P2BC1F1-derived doubled haploids; 
! 19, P1BC2DH, P1BC2F1-derived doubled haploids; 
! 20, P2BC2DH, P2BC2F1-derived doubled haploids; 
   3      !Mapping Population (see remarks above)
   2      !Mapping Function (1 for Kosambi; 2 for Haldane; 3 for Morgan)
   2      !Marker Space Type (1 for intervals; 2 for positions)
   1      !Marker Space Unit(1 for centiMorgans; 2 for Morgan)
   6      !Number of Chromosomes (or Linkage Groups)
 200      !Size of the mapping population
   2      !Number of environments
 
!***************************************** Chromosomes and Linkage Maps **********************************************
!Chromosome                 NumMarkers
-CH1                        16
-CH2                        16
-CH3                        16
-CH4                        16
-CH5                        16
-CH6                        16
!Linkage map (Marker name followed by position or the interval length)
 MK-1-1                1     0.000
 MK-1-2                1    10.000
 MK-1-3                1    20.000
 MK-1-4                1    30.000
 MK-1-5                1    40.000
 MK-1-6                1    50.000
 MK-1-7                1    60.000
 MK-1-8                1    70.000
 MK-1-9                1    80.000
 MK-1-10               1    90.000
 MK-1-11               1   100.000
 MK-1-12               1   110.000
 MK-1-13               1   120.000
 MK-1-14               1   130.000
 MK-1-15               1   140.000
 MK-1-16               1   150.000
 MK-2-1                2     0.000
 MK-2-2                2    10.000
 MK-2-3                2    20.000
 MK-2-4                2    30.000
 MK-2-5                2    40.000
 MK-2-6                2    50.000
 MK-2-7                2    60.000
 MK-2-8                2    70.000
 MK-2-9                2    80.000
 MK-2-10               2    90.000
 MK-2-11               2   100.000
 MK-2-12               2   110.000
 MK-2-13               2   120.000
 MK-2-14               2   130.000
 MK-2-15               2   140.000
 MK-2-16               2   150.000
 MK-3-1                3     0.000
 MK-3-2                3    10.000
 MK-3-3                3    20.000
 MK-3-4                3    30.000
 MK-3-5                3    40.000
 MK-3-6                3    50.000
 MK-3-7                3    60.000
 MK-3-8                3    70.000
 MK-3-9                3    80.000
 MK-3-10               3    90.000
 MK-3-11               3   100.000
 MK-3-12               3   110.000
 MK-3-13               3   120.000
 MK-3-14               3   130.000
 MK-3-15               3   140.000
 MK-3-16               3   150.000
 MK-4-1                4     0.000
 MK-4-2                4    10.000
 MK-4-3                4    20.000
 MK-4-4                4    30.000
 MK-4-5                4    40.000
 MK-4-6                4    50.000
 MK-4-7                4    60.000
 MK-4-8                4    70.000
 MK-4-9                4    80.000
 MK-4-10               4    90.000
 MK-4-11               4   100.000
 MK-4-12               4   110.000
 MK-4-13               4   120.000
 MK-4-14               4   130.000
 MK-4-15               4   140.000
 MK-4-16               4   150.000
 MK-5-1                5     0.000
 MK-5-2                5    10.000
 MK-5-3                5    20.000
 MK-5-4                5    30.000
 MK-5-5                5    40.000
 MK-5-6                5    50.000
 MK-5-7                5    60.000
 MK-5-8                5    70.000
 MK-5-9                5    80.000
 MK-5-10               5    90.000
 MK-5-11               5   100.000
 MK-5-12               5   110.000
 MK-5-13               5   120.000
 MK-5-14               5   130.000
 MK-5-15               5   140.000
 MK-5-16               5   150.000
 MK-6-1                6     0.000
 MK-6-2                6    10.000
 MK-6-3                6    20.000
 MK-6-4                6    30.000
 MK-6-5                6    40.000
 MK-6-6                6    50.000
 MK-6-7                6    60.000
 MK-6-8                6    70.000
 MK-6-9                6    80.000
 MK-6-10               6    90.000
 MK-6-11               6   100.000
 MK-6-12               6   110.000
 MK-6-13               6   120.000
 MK-6-14               6   130.000
 MK-6-15               6   140.000
 MK-6-16               6   150.000
!*********************************** Marker Types ********************************************************************
!Co-dominant marker: When heterozygote F1 is present, P1 is coded as 2, F1 is coded as 1, and P2 is coded as 0; Otherwise, P1 is coded as 2, and P2 is coded as 0. 
!Dominant marker: When heterozygote F1 is present, P1 and F1 are coded as 12, and P2 is coded as 0; Otherwise, P1 is coded as 2, and P2 is coded as 0.  
!Recessive markers: When heterozygote F1 is present, P1 is coded as 2, and F1 and P2 are coded as 10; Otherwise, P1 is coded as 2, and P2 is coded as 0. 
!Missing marker is coded as -1. 
 MK-1-1                 2   0   2   0   2   2   2   0   2   2   2   0   0   0   2   0   0   2   0   2   0   0   2   2   0   0   0   2   0   2   2   2   0   0   2   2   2   0   2   2   0   2   2   0   0   0   0   0   2   2   2   0   0   2   2   2   2   0   0   2   0   2   0   0   2   2   2   0   2   0   2   0   0   0   0   2   0   2   0   0   0   0   2   2   2   0   0   2   2   2   2   0   2   2   0   2   2   0   2   2   0   2   0   2   0   2   0   0   2   2   0   2   2   2   2   0   0   0   0   2   0   2   2   0   0   0   0   0   2   0   2   0   0   2   2   2   0   2   0   2   2   2   0   0   2   2   2   2   0   2   0   2   0   2   0   0   0   0   2   0   2   2   0   0   2   0   2   2   0   0   2   2   2   2   0   0   2   0   0   0   2   2   0   2   2   2   0   2   2   2   2   2   0   2   0   0   2   0   0   0
 MK-1-2                 2   0   2   0   2   2   2   0   2   2   2   0   2   0   2   0   0   2   2   2   0   0   2   2   0   0   0   2   0   2   2   2   0   0   2   2   2   0   2   2   2   2   0   0   0   0   0   0   2   2   2   0   0   2   2   2   2   0   0   2   0   2   0   0   2   2   2   0   0   0   2   0   0   0   0   2   0   2   0   0   0   0   0   2   2   0   0   2   0   2   2   2   2   2   0   2   2   0   2   2   0   2   0   2   0   0   0   2   2   0   0   2   2   2   2   0   0   0   0   2   0   2   2   0   0   0   0   0   2   0   2   2   0   0   2   2   0   2   0   2   2   2   0   0   0   2   2   2   0   2   0   2   0   2   2   0   0   0   0   0   0   2   0   2   2   0   2   2   0   0   2   2   2   2   0   0   2   0   0   0   2   2   2   2   2   2   0   2   2   2   2   2   0   0   0   0   2   0   0   0
 MK-1-3                 2   0   2   0   2   2   2   0   2   0   2   0   2   0   2   0   0   2   2   2   0   0   2   2   0   0   0   2   0   2   2   2   0   0   2   2   2   0   0   2   2   2   0   0   0   0   0   0   2   2   2   0   0   2   2   0   2   0   0   2   0   2   0   0   2   0   2   0   0   0   2   0   0   0   0   2   0   2   0   0   0   0   0   2   2   0   0   2   0   2   2   2   2   0   0   2   2   0   2   2   2   2   0   2   2   0   0   2   2   0   0   2   2   2   2   0   0   0   0   2   0   2   2   0   0   0   0   0   2   0   2   2   0   0   2   2   0   2   0   2   0   2   2   0   0   2   2   2   0   2   0   2   0   2   2   2   0   0   0   0   2   2   0   2   2   0   2   2   0   0   2   2   0   2   0   0   2   0   0   0   2   2   2   2   2   2   0   2   2   2   2   2   0   0   0   0   2   0   0   0
 MK-1-4                 2   0   2   0   2   2   2   0   2   0   2   0   2   0   2   0   0   2   2   2   0   0   2   2   0   0   0   2   0   2   2   2   0   2   2   2   2   0   0   2   2   2   0   0   0   0   0   0   2   2   0   0   0   2   0   0   2   0   0   2   0   2   0   0   2   0   2   2   0   0   2   0   0   0   0   2   0   2   0   0   0   0   0   2   2   0   0   2   0   2   2   2   2   0   2   2   2   0   2   2   2   2   0   2   2   0   0   2   2   0   0   2   2   0   2   0   0   0   0   2   0   2   2   0   0   0   0   0   2   0   2   2   0   0   0   0   0   2   0   2   0   0   2   0   0   2   2   2   0   2   2   2   0   0   2   2   0   0   0   0   2   2   0   0   2   0   2   2   0   2   2   2   0   2   0   2   2   0   0   0   2   2   2   2   2   2   0   0   2   2   2   2   0   0   0   0   2   0   0   0
 MK-1-5                 2   0   2   0   2   2   2   0   2   0   2   0   2   0   2   0   0   2   2   0   0   0   2   2   2   2   0   2   0   2   2   2   0   2   2   2   2   0   0   2   2   2   0   0   0   0   0   0   2   2   0   0   0   2   0   2   2   0   0   2   0   2   0   2   2   0   2   2   0   0   2   0   0   0   0   2   0   0   0   0   0   0   0   2   2   0   0   2   0   2   2   2   2   0   2   2   2   0   2   2   2   2   0   2   2   0   0   2   0   0   0   2   2   0   2   0   2   0   0   2   2   2   2   0   0   2   2   0   2   0   2   2   0   0   0   0   0   2   0   2   0   0   2   0   0   2   0   2   0   2   2   2   0   0   2   0   0   0   2   0   2   2   0   0   2   0   2   2   0   2   2   2   2   2   0   2   2   0   0   0   0   2   0   0   2   2   0   0   2   2   2   2   0   0   0   0   2   0   0   0
 MK-1-6                 2   0   2   0   2   2   2   0   2   0   2   0   2   0   2   2   0   2   2   0   0   0   2   0   2   2   0   2   0   2   2   2   0   2   2   2   2   0   0   2   2   2   0   0   2   0   0   0   2   2   0   0   2   2   0   2   0   0   0   2   0   2   0   2   2   0   0   0   0   0   2   0   0   0   0   2   0   0   0   0   0   0   0   2   2   0   0   2   0   2   2   2   2   0   2   2   2   0   2   2   2   2   0   0   2   0   0   2   0   0   0   2   2   0   2   0   2   0   0   2   2   2   2   2   0   2   2   2   2   0   2   2   0   0   0   0   0   2   0   2   2   0   2   0   0   2   0   2   0   0   2   2   0   0   2   0   2   0   2   0   2   2   0   0   2   0   2   2   0   2   2   2   2   2   0   2   2   0   0   0   0   2   0   0   2   0   0   0   2   2   2   2   0   0   0   0   2   0   0   0
 MK-1-7                 0   0   2   2   2   2   0   0   2   0   2   0   2   0   2   2   0   2   0   0   0   0   0   0   2   2   0   2   0   2   0   2   0   2   2   2   2   0   2   2   2   2   0   0   2   0   0   0   2   2   0   2   2   2   0   2   0   0   0   2   0   2   0   2   0   0   0   0   0   0   2   0   0   0   0   2   0   0   0   0   0   0   0   2   2   0   0   2   0   2   2   2   2   0   2   2   0   0   2   2   2   2   0   0   2   2   0   2   0   0   0   2   2   0   2   0   2   0   0   2   2   2   2   2   0   2   2   2   2   0   2   2   0   0   0   0   0   2   0   2   0   0   2   0   0   2   0   2   0   0   2   2   0   0   0   0   2   0   2   0   2   2   0   0   0   0   2   2   0   2   2   2   2   2   0   2   2   0   0   0   0   2   0   0   2   0   0   0   2   2   2   2   0   0   0   2   2   2   0   0
 MK-1-8                 0   0   2   2   0   2   0   0   2   2   2   0   2   0   2   2   0   2   0   0   0   0   0   0   0   2   0   2   2   2   0   2   0   2   2   2   2   0   2   0   2   2   0   0   0   2   0   0   0   2   0   2   2   2   0   2   0   0   0   2   0   0   0   2   0   0   0   0   0   0   2   0   0   2   0   2   0   0   0   0   0   0   0   0   2   0   0   2   0   2   2   2   0   2   2   2   2   0   2   2   2   2   0   0   2   2   0   2   0   0   0   2   2   0   0   0   2   0   0   2   2   2   2   2   0   2   0   2   2   0   0   2   0   0   0   0   0   2   0   2   2   0   2   0   0   2   0   2   0   0   2   2   0   2   0   0   2   0   2   0   2   2   0   0   0   0   2   2   0   2   0   0   2   2   0   2   0   0   0   0   0   2   0   0   2   0   2   0   2   2   2   2   0   2   0   2   2   0   2   0
 MK-1-9                 0   0   2   2   0   2   0   0   2   2   2   0   2   0   2   2   0   2   2   0   0   0   0   0   2   2   0   2   0   2   0   2   0   2   2   2   2   0   2   0   2   2   2   0   0   2   0   0   0   2   0   2   2   2   0   2   0   0   2   2   0   0   0   2   0   0   0   0   2   0   2   0   0   2   0   2   0   0   0   2   0   0   0   2   0   0   0   2   0   2   2   2   0   2   2   0   2   0   2   2   2   2   2   0   2   2   0   2   0   0   0   2   2   0   0   0   2   0   0   2   2   2   2   2   0   2   0   2   2   2   0   2   0   0   0   0   0   2   0   0   0   0   2   0   0   2   0   2   0   0   2   2   0   2   0   0   2   0   0   0   0   2   2   0   0   0   2   2   0   2   0   0   2   0   0   2   0   0   0   0   2   2   0   0   2   0   2   0   2   2   2   2   0   2   0   2   2   2   2   0
 MK-1-10                0   0   2   2   0   2   0   0   2   2   2   2   2   0   2   2   0   2   0   0   0   0   0   0   2   2   0   2   0   2   0   2   0   2   2   2   2   2   0   0   2   2   2   0   0   2   0   0   0   2   0   2   2   2   0   2   0   0   2   2   0   2   0   2   0   0   0   0   2   0   2   0   0   2   0   2   0   0   0   2   0   0   0   2   0   0   0   2   0   2   2   2   0   2   2   0   2   0   2   2   2   2   2   0   2   2   0   2   2   0   0   2   2   0   0   0   2   0   0   2   2   2   2   2   0   2   0   2   2   2   0   0   0   0   0   0   0   2   0   0   0   0   0   0   2   2   0   2   0   0   2   2   0   2   0   0   2   2   0   0   0   2   2   0   0   0   2   0   0   2   0   0   2   0   0   2   0   0   0   2   2   2   0   2   2   0   2   0   2   2   2   2   0   2   0   2   2   2   2   2
 MK-1-11                0   0   2   2   2   2   0   0   2   2   2   2   2   0   2   2   0   2   0   0   0   0   0   0   2   2   0   2   0   0   0   0   0   2   2   2   2   2   0   2   2   2   2   0   0   2   0   0   0   2   0   2   2   2   2   2   0   0   2   2   0   2   0   0   0   0   0   0   2   0   2   0   0   2   0   2   0   0   0   2   0   2   0   0   0   0   0   2   0   2   2   2   0   2   2   0   2   0   0   2   0   2   2   0   2   2   0   2   2   0   0   2   2   0   0   0   2   0   0   2   2   2   2   0   0   2   0   2   2   2   0   0   0   0   0   0   0   2   0   0   0   0   0   0   0   2   0   2   0   0   2   2   0   2   0   0   2   2   0   0   0   2   2   0   0   0   2   0   0   2   0   0   2   0   0   2   0   0   0   2   0   2   0   2   0   0   2   0   2   2   2   2   0   2   0   2   0   2   2   2
 MK-1-12                0   0   2   2   2   2   0   0   0   2   2   2   2   0   2   2   0   2   0   0   0   0   0   0   2   2   0   2   0   2   0   0   0   2   2   2   0   2   0   2   2   2   2   0   0   2   0   0   0   0   0   0   2   2   2   2   0   0   2   2   0   2   0   0   0   0   0   2   2   0   2   2   0   2   0   2   0   0   0   2   0   2   0   0   0   0   0   2   0   2   2   2   0   2   2   0   2   0   0   2   0   2   2   0   2   0   2   2   2   0   0   2   2   0   2   0   2   0   0   2   2   2   2   0   0   2   0   2   2   0   0   0   0   2   0   0   2   2   0   0   0   0   0   0   0   2   0   2   0   0   2   2   2   2   0   0   2   2   0   2   2   2   0   0   0   0   2   0   2   2   0   2   2   2   0   2   0   0   0   2   0   2   0   2   0   0   2   0   2   0   2   2   0   2   0   2   0   2   2   2
 MK-1-13                0   0   2   2   0   2   0   0   0   2   2   2   2   0   2   2   0   2   0   0   0   0   0   0   2   2   0   2   0   2   0   0   0   2   2   2   0   2   0   2   2   2   2   0   0   2   0   0   0   2   0   0   0   2   2   2   0   0   2   2   0   2   0   0   2   0   0   0   2   0   2   2   0   2   0   2   2   0   0   2   0   0   0   0   0   0   0   0   0   2   2   2   2   2   2   0   2   0   0   2   0   2   2   0   0   0   2   0   2   0   0   2   2   2   2   0   2   0   0   2   2   2   2   0   0   2   0   2   2   0   0   0   0   2   0   0   2   2   0   2   0   2   0   0   0   2   2   2   0   0   2   2   2   2   0   2   2   0   0   2   2   2   0   0   0   0   2   0   2   2   0   2   2   2   0   2   0   2   0   2   0   2   0   2   0   0   0   0   0   0   2   2   0   2   0   2   0   2   2   2
 MK-1-14                0   0   2   2   0   2   0   2   0   2   2   2   2   0   2   2   0   2   0   0   0   2   0   0   2   2   0   2   0   2   0   0   0   0   2   2   0   2   0   2   2   2   2   0   0   2   0   0   0   2   0   0   0   2   2   2   0   0   2   2   0   2   0   0   2   0   0   0   2   2   2   2   0   2   0   2   2   0   0   2   0   0   0   0   0   0   0   0   0   2   2   2   0   2   2   2   0   0   0   2   2   2   2   0   0   0   2   0   2   0   2   2   0   2   2   0   2   0   0   2   2   2   2   2   0   2   0   2   2   0   0   0   0   2   0   0   2   2   0   2   0   2   0   0   0   2   2   2   0   0   2   0   2   2   0   0   2   0   0   2   2   0   0   0   0   2   2   2   2   2   2   2   2   2   0   2   0   2   0   0   0   2   0   2   0   2   0   0   0   0   2   2   0   2   0   2   0   2   2   2
 MK-1-15                0   2   0   2   0   2   0   2   0   2   2   2   2   0   2   2   0   2   0   0   0   2   0   0   2   2   0   2   0   2   0   0   0   0   2   0   0   2   0   2   2   2   2   0   0   2   0   0   0   2   0   0   0   2   2   2   0   0   2   0   0   2   2   0   2   0   0   0   2   2   2   2   0   2   0   2   2   0   0   2   2   0   0   0   0   0   2   0   0   2   2   2   0   2   2   2   0   2   0   2   2   2   2   0   0   0   2   0   2   0   2   2   0   0   2   0   2   0   0   2   2   2   2   2   0   2   0   2   2   0   0   2   0   2   0   2   2   2   0   2   0   2   0   0   0   2   2   2   0   0   2   0   0   2   2   0   2   0   0   2   2   0   0   0   0   2   2   2   0   2   2   2   2   2   0   2   2   2   0   0   0   2   0   0   2   2   0   0   0   2   2   2   0   2   0   2   0   2   2   2
 MK-1-16                0   2   0   2   0   2   0   2   0   2   2   2   2   0   2   2   0   2   2   0   0   2   0   0   2   2   0   2   0   2   0   0   0   0   2   2   2   2   0   2   2   2   2   0   2   2   0   0   0   2   0   0   0   2   2   2   0   2   2   0   0   2   2   0   2   0   0   0   2   2   2   2   0   2   0   2   2   0   0   2   2   0   0   0   0   0   2   2   0   2   2   2   0   0   2   2   0   2   0   2   2   2   2   0   0   0   0   0   2   0   2   2   0   2   2   0   0   0   0   2   2   2   2   2   0   2   0   2   2   2   0   2   0   0   0   2   2   2   0   2   0   2   0   0   0   2   2   2   0   0   2   0   0   0   2   0   2   0   0   2   2   0   0   0   0   2   2   2   0   2   2   0   2   2   2   2   2   2   0   0   0   2   0   0   2   2   0   0   0   2   2   2   2   2   0   2   0   2   2   2
 MK-2-1                 0   2   0   0   0   2   2   0   2   2   2   0   2   2   2   2   0   2   2   0   0   0   2   0   0   0   0   0   0   2   0   0   0   2   0   0   2   2   2   0   2   0   2   0   0   2   0   2   2   0   2   2   0   0   2   0   0   0   0   0   0   0   2   2   0   0   0   2   0   2   0   0   0   0   2   2   0   2   0   0   0   2   0   0   0   2   0   0   0   0   2   2   0   2   0   0   2   0   2   2   0   0   0   2   0   2   0   2   2   2   2   0   2   2   0   0   0   0   0   2   0   2   2   0   2   0   0   2   0   2   0   0   2   0   2   2   0   0   0   2   0   0   0   0   2   0   0   0   2   0   2   0   0   2   0   2   0   2   2   0   0   0   0   2   2   0   2   2   2   2   2   2   0   2   2   2   2   0   2   2   0   0   2   0   2   0   0   0   0   2   2   2   2   2   2   2   2   0   2   2
 MK-2-2                 0   2   0   0   2   2   2   0   2   2   2   0   0   2   2   2   0   2   2   0   0   0   2   0   0   0   0   0   0   2   0   0   0   2   0   0   2   2   2   0   0   0   2   0   0   2   0   2   2   0   2   2   0   0   2   0   0   0   0   0   0   0   2   2   0   0   0   2   0   2   0   0   0   0   2   2   2   2   0   0   0   2   0   0   0   0   0   0   0   0   2   2   0   2   0   0   2   0   2   2   0   0   0   2   0   2   0   2   2   2   2   0   2   2   0   0   0   0   0   2   0   2   2   0   2   2   0   2   0   2   0   0   0   0   2   2   0   0   0   2   0   0   0   0   2   0   0   0   2   0   2   0   0   2   2   2   0   2   2   0   0   0   0   2   2   0   2   2   2   2   2   2   0   0   2   2   2   0   2   2   0   0   2   0   2   0   0   2   0   2   2   2   2   2   2   2   2   0   2   2
 MK-2-3                 0   2   0   0   2   2   2   0   2   2   2   0   0   2   2   2   0   2   2   0   0   0   2   0   0   0   0   0   0   2   0   0   0   2   0   0   2   2   2   0   0   0   2   0   0   2   0   2   2   0   2   2   2   0   2   0   0   0   0   0   0   0   2   2   0   0   0   2   0   2   0   2   0   0   2   2   2   0   0   0   0   2   2   0   0   0   0   0   0   0   2   2   0   2   0   0   2   0   2   2   0   0   2   2   0   2   0   2   2   2   2   0   2   2   0   0   0   0   0   2   0   2   2   0   2   2   0   2   0   2   0   0   0   0   2   2   0   0   2   2   0   0   2   0   0   0   0   0   2   0   2   0   2   2   2   2   2   0   2   0   0   0   0   2   2   0   2   2   2   2   2   2   0   0   0   0   2   0   2   2   0   0   2   0   2   0   0   2   2   2   2   2   2   0   2   2   2   0   2   2
 MK-2-4                 0   2   0   0   2   2   2   0   2   2   2   0   0   2   2   2   0   2   2   0   0   0   2   0   0   0   0   0   0   2   0   2   0   2   0   0   2   2   2   0   0   0   2   0   0   0   0   2   2   0   2   2   2   0   2   0   0   0   0   0   0   0   2   0   0   0   0   2   0   2   0   2   2   0   2   2   2   0   0   0   0   2   2   2   0   0   0   0   0   0   0   0   0   2   2   0   2   0   0   2   2   0   2   2   0   2   0   2   2   0   2   0   2   2   0   0   0   0   0   2   0   2   2   0   2   2   0   0   2   2   0   0   0   0   2   2   0   0   2   0   0   0   2   0   2   0   0   0   2   0   2   0   2   2   0   2   0   0   2   0   0   0   0   2   2   0   2   2   2   2   2   2   0   2   0   0   2   0   2   2   0   0   2   0   2   0   0   2   2   2   2   2   2   0   2   2   2   0   2   2
 MK-2-5                 0   2   0   2   0   2   2   0   2   0   2   0   2   2   0   2   0   2   2   0   0   0   2   0   0   0   2   0   2   2   0   2   0   2   0   0   2   2   2   0   0   0   2   0   0   0   0   2   2   0   2   0   0   0   2   2   0   0   0   2   0   0   2   0   0   0   0   2   0   2   0   2   2   0   2   2   2   0   0   0   0   2   0   2   2   0   0   0   0   0   0   0   0   2   2   0   2   0   0   2   2   0   2   2   0   2   0   2   2   0   2   0   2   2   0   0   0   0   2   2   0   2   0   0   2   2   0   0   2   2   0   0   0   0   2   2   0   0   0   0   0   0   0   0   0   0   0   0   2   0   2   2   2   2   0   0   0   0   2   0   0   0   0   2   2   0   2   2   2   2   2   0   0   2   0   0   2   0   2   2   0   0   2   0   2   2   0   2   2   2   2   2   2   0   2   2   2   0   2   2
 MK-2-6                 0   2   0   0   0   2   2   0   0   0   2   0   2   0   0   2   0   2   2   0   0   0   2   0   0   0   2   0   0   2   0   2   0   2   0   0   0   2   0   0   0   0   2   0   0   0   0   0   0   0   2   0   0   0   2   2   0   0   0   2   0   0   2   0   0   0   0   2   2   2   0   2   2   0   2   2   2   0   0   0   0   0   0   2   0   0   0   2   0   0   0   0   2   2   2   0   0   2   2   2   0   0   2   2   0   2   2   0   2   0   2   0   2   2   0   0   0   0   2   2   0   0   2   0   2   2   0   0   2   0   2   0   0   0   0   2   0   0   2   0   0   0   0   0   0   0   0   0   2   0   2   2   2   2   0   0   0   0   2   0   0   0   0   2   2   0   2   2   2   2   2   0   0   2   0   0   2   0   2   2   0   0   2   0   2   2   0   2   2   2   0   2   2   2   2   2   2   0   2   2
 MK-2-7                 0   2   0   0   0   2   2   0   0   0   2   0   2   0   0   2   0   2   2   0   0   0   2   0   0   0   2   0   0   2   0   2   0   2   0   0   0   2   0   0   0   0   2   0   0   2   0   0   0   0   2   0   0   0   2   2   0   0   0   2   0   2   2   2   0   2   0   2   2   2   0   2   2   2   2   2   2   0   0   0   0   0   0   2   0   0   2   2   0   0   0   0   2   2   2   0   0   2   2   2   0   0   2   2   0   2   2   0   0   0   2   0   2   2   0   0   0   0   2   2   0   0   2   0   2   2   0   0   2   0   2   0   0   0   0   2   2   2   2   0   0   0   0   0   0   0   0   0   2   0   2   2   0   2   0   0   0   0   2   0   0   0   0   2   2   0   2   2   0   2   2   0   0   2   0   0   2   0   2   2   0   0   2   0   2   2   0   2   2   2   2   2   2   2   2   2   2   0   2   2
 MK-2-8                 0   2   0   2   0   2   2   0   0   0   2   0   2   0   0   2   0   2   2   0   0   0   2   0   0   0   2   0   0   2   0   2   2   2   0   0   0   2   2   0   2   0   0   2   0   2   0   0   0   0   2   0   0   0   2   2   0   2   0   2   0   2   2   2   0   2   0   2   2   2   0   2   2   2   2   2   2   0   0   0   0   0   0   2   2   0   0   2   0   0   2   0   2   2   2   0   0   2   2   2   0   0   0   2   0   2   2   0   0   0   2   0   2   2   2   0   0   2   2   2   0   0   2   0   2   2   0   0   2   0   2   0   0   0   0   2   0   2   2   0   0   0   0   0   0   0   0   0   2   0   2   2   0   2   0   0   0   0   2   0   0   0   0   2   2   2   0   2   0   2   2   0   0   2   0   0   2   0   2   0   0   0   2   0   2   2   0   2   2   2   2   2   2   2   0   2   2   0   2   2
 MK-2-9                 0   2   0   2   0   2   2   0   0   2   2   0   2   0   0   2   0   2   2   0   2   0   0   0   2   0   2   0   2   2   0   0   2   2   2   0   0   2   2   0   2   0   0   0   0   2   0   0   2   0   2   0   0   0   2   2   0   2   0   2   0   2   2   2   0   2   0   2   0   2   0   2   2   2   2   2   2   0   0   0   0   0   0   2   2   0   0   2   0   2   2   0   2   2   2   0   0   2   2   2   0   0   0   2   0   2   2   0   0   0   2   0   2   2   2   0   0   2   2   2   2   0   2   0   0   2   0   0   0   0   2   0   0   0   0   2   0   2   2   0   0   0   0   0   0   0   0   0   2   2   2   2   0   0   0   0   0   0   2   0   0   0   0   2   0   2   0   2   0   2   2   0   0   2   0   0   2   0   2   0   0   0   2   0   2   2   0   2   2   2   2   2   2   2   0   2   2   0   2   2
 MK-2-10                0   2   0   2   0   2   2   0   0   2   0   0   2   2   0   2   0   2   2   0   2   0   2   0   2   0   2   2   2   2   0   0   2   2   2   0   2   2   2   0   2   0   0   0   0   2   0   0   2   0   0   0   0   0   2   2   0   2   0   2   0   2   0   2   0   2   0   2   0   2   0   2   2   2   2   2   2   0   0   0   0   0   0   2   2   2   0   0   0   2   2   0   0   2   2   0   0   2   2   2   0   0   0   2   0   2   2   0   0   0   2   0   2   2   2   0   0   2   2   2   2   0   2   0   0   2   0   2   2   0   2   0   0   0   0   2   0   2   2   0   0   0   0   0   0   0   0   0   2   2   2   2   0   0   0   0   0   0   2   0   0   0   0   2   0   2   0   2   0   2   0   0   0   0   0   0   2   0   2   0   0   0   2   0   2   2   0   0   2   2   2   2   2   2   0   2   2   0   2   2
 MK-2-11                0   0   0   0   0   2   2   0   0   2   0   0   2   2   0   2   2   0   2   2   2   0   2   0   2   0   2   2   2   2   0   2   2   2   2   0   2   2   2   0   2   0   0   0   0   2   0   0   2   0   0   0   2   0   2   2   2   2   0   0   0   2   0   2   0   0   0   2   0   2   0   2   2   0   2   2   2   0   0   0   2   0   0   2   2   2   0   0   0   2   2   0   2   2   2   0   0   2   2   2   0   0   0   2   0   2   2   0   0   0   2   0   2   2   0   0   0   2   2   0   2   0   0   0   0   2   0   2   2   0   2   0   2   0   0   2   0   2   2   0   0   0   0   2   0   0   0   0   2   2   2   2   2   0   0   0   0   0   2   0   0   0   0   2   0   2   0   2   0   2   0   0   0   0   0   0   2   0   2   0   0   0   2   0   0   2   0   0   2   2   2   2   2   2   0   0   2   2   2   2
 MK-2-12                0   0   0   0   0   2   0   0   0   2   0   0   2   2   0   2   2   2   2   2   2   0   2   0   0   0   2   2   2   2   0   2   2   2   2   0   2   2   2   0   2   0   0   0   0   2   0   0   2   0   0   0   2   0   2   2   2   2   0   0   0   2   0   2   0   0   2   0   0   2   0   2   2   0   2   2   2   0   0   0   2   0   0   2   2   2   0   0   2   2   2   0   2   0   2   0   0   2   2   2   0   0   0   2   0   2   2   0   0   0   2   0   2   2   0   0   0   2   2   0   2   2   2   0   0   2   0   2   2   0   2   0   2   0   0   2   0   2   2   0   0   0   2   2   0   0   0   2   2   2   2   2   2   0   0   0   2   0   2   0   0   0   0   2   0   2   0   2   0   2   0   0   0   0   0   0   2   0   2   2   0   0   2   0   0   2   0   0   2   2   2   2   2   2   0   2   2   2   2   2
 MK-2-13                0   0   0   0   0   2   0   0   0   2   2   0   2   2   2   2   2   0   2   2   2   0   2   0   0   0   2   2   2   2   0   0   2   2   2   0   2   2   2   0   0   0   0   0   0   2   0   2   2   0   0   0   2   0   2   0   0   2   0   0   0   0   0   2   0   0   2   0   0   2   0   2   2   0   2   2   2   0   0   0   2   2   0   2   2   2   0   0   2   2   2   0   0   0   2   0   0   2   2   2   0   0   0   2   2   0   0   2   0   0   2   0   2   2   0   0   0   2   2   0   2   2   0   0   0   2   0   2   2   0   2   0   2   0   0   2   0   2   2   0   0   0   2   2   0   0   0   2   2   2   2   2   2   0   0   0   2   0   2   2   0   0   0   2   0   2   0   2   0   2   0   0   2   0   0   0   2   0   2   2   0   0   2   0   0   2   0   0   2   0   2   2   2   2   0   0   2   2   2   2
 MK-2-14                0   0   0   0   0   2   0   0   0   2   2   0   2   2   2   2   2   0   2   2   2   0   2   0   0   0   2   2   2   2   0   2   2   0   2   0   2   2   2   0   0   0   0   0   0   2   2   2   2   0   2   0   2   0   2   0   0   0   0   0   0   0   0   2   0   2   2   0   2   2   0   0   2   0   2   2   2   0   2   0   2   2   2   2   2   2   0   2   2   2   0   0   0   0   2   0   2   2   2   2   0   0   0   0   2   0   0   2   0   0   2   0   2   2   0   0   2   2   2   0   0   2   0   0   0   0   0   0   2   0   2   0   2   0   2   0   0   2   2   0   0   0   2   2   0   2   0   0   2   2   2   2   2   0   0   0   0   0   2   2   0   0   0   2   0   2   0   2   0   2   0   0   2   0   0   0   2   0   2   2   0   0   2   0   0   0   0   0   2   0   2   2   0   2   0   2   2   2   2   2
 MK-2-15                0   0   0   0   0   2   0   0   2   0   2   0   2   2   2   0   2   2   2   2   2   0   2   0   0   0   2   2   2   2   0   2   2   0   2   0   2   2   2   0   0   2   0   0   0   2   2   2   2   0   2   0   2   2   2   0   0   0   0   0   0   0   0   0   0   2   2   0   2   2   2   0   2   0   2   2   2   0   2   0   2   2   2   2   2   2   0   2   2   2   0   0   0   0   2   0   2   2   2   2   0   0   0   0   2   2   0   2   0   0   2   0   2   2   0   0   2   2   2   0   0   2   0   0   0   0   0   0   2   2   2   0   2   0   0   0   0   2   2   0   0   0   2   2   0   2   0   0   2   2   2   2   2   0   0   0   0   2   2   2   2   0   0   2   0   2   0   2   0   2   0   0   2   0   0   0   2   0   2   0   0   0   2   0   0   2   2   0   2   0   2   2   0   2   0   0   2   2   2   2
 MK-2-16                0   0   0   0   0   0   2   0   2   0   2   0   2   2   2   0   2   2   2   2   0   0   2   0   0   0   2   2   2   2   0   2   2   0   0   0   2   2   2   0   0   2   2   0   0   2   2   2   2   0   2   0   0   2   2   2   0   0   0   0   0   0   0   0   0   2   2   0   0   2   0   0   2   0   2   2   2   0   2   2   2   2   2   2   2   2   0   2   2   2   0   0   0   0   2   0   2   2   2   0   0   2   0   0   2   2   0   2   0   2   2   0   2   2   0   0   2   2   2   0   0   0   0   0   0   0   0   0   2   2   2   0   2   0   2   0   2   2   2   0   0   2   2   0   0   0   0   0   2   0   2   2   2   0   0   0   0   2   2   2   2   0   0   2   0   2   0   2   0   2   0   0   2   0   2   0   2   0   2   0   0   0   2   0   0   2   2   0   2   0   2   2   0   2   0   0   0   2   2   2
 MK-3-1                 2   0   2   0   0   2   0   2   2   0   0   2   0   0   2   0   2   2   0   0   0   2   2   2   0   0   2   2   2   2   0   2   0   2   2   0   2   2   2   0   2   0   2   0   2   0   0   2   0   2   0   0   2   0   2   0   2   0   2   0   0   2   2   2   2   0   0   0   0   2   0   0   0   2   2   2   2   2   2   2   0   2   0   0   2   2   0   2   0   0   2   2   2   2   2   2   2   2   0   0   0   2   0   2   0   0   0   0   2   0   0   2   0   0   2   2   0   2   2   0   2   2   0   2   0   2   0   2   0   0   2   2   2   2   0   0   0   2   2   0   2   2   0   2   0   2   2   2   0   2   2   0   2   2   2   0   0   2   0   2   0   2   2   0   2   0   0   0   2   2   0   2   0   0   2   2   2   0   2   0   2   2   2   2   2   2   2   0   0   2   0   2   2   2   2   0   0   0   2   2
 MK-3-2                 2   0   2   0   0   0   0   2   2   0   0   2   2   0   2   0   2   2   0   0   0   2   2   2   0   0   2   2   2   2   0   2   2   2   2   0   2   2   2   0   2   0   2   0   2   2   0   0   0   2   0   0   2   0   2   2   2   0   2   0   0   0   2   2   2   0   0   0   2   2   0   2   0   2   2   2   2   2   2   2   0   2   0   0   2   2   0   2   0   0   2   2   2   0   2   2   2   2   0   0   0   2   0   2   0   0   0   0   2   0   0   2   0   0   2   2   0   2   2   0   2   2   0   2   0   2   0   2   0   0   2   0   2   2   0   0   2   2   2   0   2   2   0   2   0   2   2   2   0   2   2   0   2   2   2   0   2   2   0   2   0   2   2   0   0   0   0   2   2   2   0   2   0   0   2   2   2   0   0   0   2   2   2   2   2   2   2   0   0   2   0   2   2   2   2   0   0   0   2   0
 MK-3-3                 2   0   2   0   2   0   0   2   2   0   0   2   2   0   2   0   2   2   0   0   0   2   2   2   0   0   2   2   2   0   0   2   2   0   2   0   2   2   2   0   2   0   2   0   2   2   0   0   0   2   0   0   2   0   2   2   2   0   2   0   0   2   2   2   2   2   0   0   2   2   0   2   0   2   2   2   2   2   2   2   0   2   0   0   2   2   0   2   0   0   2   2   2   0   2   2   2   2   0   0   2   2   2   2   2   0   0   0   2   0   2   2   0   0   2   2   0   2   2   0   2   2   0   2   0   2   0   2   2   0   2   0   2   2   0   0   2   2   2   0   2   2   0   2   0   2   2   2   0   0   2   0   2   2   2   0   2   2   0   2   0   2   2   0   0   0   0   2   2   2   0   2   0   0   2   0   2   0   0   0   2   2   2   2   2   2   2   0   0   2   0   2   2   2   2   0   0   0   2   2
 MK-3-4                 2   0   2   0   2   0   0   2   2   0   0   2   2   0   2   0   0   2   2   0   0   2   2   2   0   0   2   2   2   0   0   2   2   0   0   0   2   2   2   0   2   0   2   0   2   2   2   0   0   2   0   0   2   0   2   2   2   0   2   0   0   2   2   2   2   2   0   0   2   0   0   2   0   2   0   2   0   2   2   2   0   2   0   0   2   2   0   0   0   0   2   2   2   0   2   0   0   2   0   2   0   2   2   2   2   0   0   2   2   0   2   2   0   0   2   2   2   2   2   0   0   2   2   2   2   2   2   2   2   0   2   0   0   2   0   2   2   0   2   0   2   2   0   2   2   2   2   2   0   0   2   0   2   2   2   2   2   0   0   2   0   2   2   0   0   0   0   2   2   2   0   2   2   0   2   0   2   0   0   0   0   2   2   2   0   2   2   0   0   2   0   2   2   2   2   2   0   0   2   2
 MK-3-5                 2   0   2   2   2   0   0   2   2   0   0   2   2   0   2   2   0   2   2   0   0   2   2   2   0   0   2   0   0   0   0   0   2   0   0   0   2   2   0   0   2   0   2   0   2   0   2   0   0   2   0   0   2   0   2   2   2   0   2   0   0   2   2   2   2   2   0   0   2   0   0   2   0   2   0   2   0   2   2   2   0   2   0   0   2   2   0   0   0   0   2   2   2   0   2   0   2   2   0   2   0   2   2   2   2   0   2   2   2   2   2   2   0   0   2   2   0   2   2   0   0   2   2   2   2   2   2   0   0   0   2   0   0   2   0   2   2   0   2   0   0   2   2   2   2   2   2   2   0   0   2   0   2   2   2   2   2   0   0   2   0   2   2   0   0   0   0   2   2   2   0   2   2   0   2   2   2   0   0   0   0   2   2   0   0   2   2   0   0   2   0   2   2   2   2   2   0   0   2   2
 MK-3-6                 2   0   2   2   2   0   0   2   2   0   0   2   2   0   2   2   0   2   2   0   0   2   2   2   0   0   0   0   0   2   0   0   2   0   0   0   2   0   0   0   2   0   2   0   2   0   2   0   0   2   0   0   2   0   2   2   2   0   2   0   2   2   2   2   2   2   0   0   2   0   0   2   0   2   0   2   0   2   2   2   0   2   0   0   2   2   0   0   0   0   2   0   2   0   2   0   2   2   0   0   0   2   2   2   2   0   2   2   2   2   2   2   2   0   2   0   0   2   2   0   0   2   2   2   2   2   2   0   0   0   2   0   0   2   0   2   2   0   2   0   0   2   2   2   0   2   2   2   0   0   2   0   2   0   2   2   0   2   0   2   0   2   2   0   0   0   0   2   2   2   0   2   2   0   2   2   2   0   0   0   0   0   2   0   0   2   2   0   0   2   2   2   2   0   2   2   0   0   0   2
 MK-3-7                 2   0   0   2   2   0   0   2   2   0   0   2   2   0   0   2   0   2   2   0   0   2   2   2   0   0   2   0   0   2   0   0   2   2   0   0   2   0   0   0   2   2   2   0   2   2   2   0   0   0   0   0   2   0   2   2   2   0   2   0   2   2   2   2   2   2   0   0   2   0   0   2   0   0   0   2   0   2   2   2   0   2   0   0   2   2   0   0   0   0   2   0   2   0   2   0   2   2   0   0   0   0   2   2   2   0   2   2   2   2   2   2   2   0   2   0   0   2   2   2   0   2   2   2   2   2   2   2   0   0   2   0   0   2   0   0   2   0   2   0   0   2   2   2   0   2   2   2   0   0   2   0   2   0   2   2   0   2   2   2   0   2   2   0   0   0   0   0   2   2   0   2   2   0   2   2   2   0   0   0   0   0   2   2   0   2   2   0   0   0   2   2   0   0   2   2   0   2   0   2
 MK-3-8                 2   0   0   2   0   0   0   2   2   0   0   2   2   0   0   2   0   2   2   0   0   2   2   0   2   0   2   0   2   2   0   0   2   2   0   2   2   0   0   0   2   0   2   2   2   2   2   0   0   0   0   0   2   0   2   2   2   0   2   0   2   2   2   0   2   2   0   0   0   2   0   2   0   2   0   2   0   2   2   2   0   2   0   0   2   2   0   0   0   0   2   2   2   0   0   0   2   2   0   0   0   0   2   2   2   0   2   2   2   2   0   2   2   0   2   0   0   2   2   2   0   2   2   2   2   2   2   2   0   0   2   0   0   0   0   0   2   0   2   0   0   2   0   2   0   2   2   2   0   0   2   0   0   0   2   2   0   2   2   2   0   2   2   0   0   0   0   0   2   2   0   2   0   0   2   2   2   0   0   0   0   0   2   2   0   2   2   0   0   0   2   2   0   0   2   2   0   2   0   2
 MK-3-9                 2   0   0   2   0   0   0   2   0   0   2   2   2   0   0   2   0   0   2   0   0   2   2   0   2   0   2   0   2   2   0   0   2   2   0   0   2   2   0   0   0   0   2   2   2   2   0   0   0   0   0   2   2   0   2   2   2   0   0   0   2   2   2   0   2   0   0   0   0   2   0   2   0   2   0   2   0   2   2   2   0   2   0   0   2   2   0   0   0   0   2   2   2   2   0   0   0   2   0   0   0   2   2   2   2   0   2   2   2   2   0   2   2   0   2   0   0   2   2   2   0   0   2   2   2   2   2   2   0   0   2   0   0   0   0   0   2   0   2   0   2   2   0   2   0   2   2   2   0   0   2   0   0   0   2   2   0   2   0   2   0   2   2   0   0   0   0   0   2   2   0   2   0   0   2   2   0   0   0   0   0   0   2   2   0   2   2   0   0   0   2   2   0   0   2   2   0   2   0   2
 MK-3-10                2   0   0   2   0   0   0   2   0   0   2   2   2   0   0   2   0   2   2   0   2   2   2   0   2   0   2   0   2   2   0   0   0   2   2   0   2   2   2   0   0   0   2   2   2   2   2   0   0   0   0   2   2   0   2   2   2   0   0   0   2   2   2   0   2   0   0   2   0   2   2   2   2   2   0   2   0   0   2   2   0   0   0   0   2   2   0   0   0   0   0   2   2   2   0   0   0   0   0   0   0   2   2   2   2   0   2   2   2   0   2   2   2   0   2   0   0   2   2   2   0   0   2   2   0   2   2   2   0   0   2   0   0   0   0   0   2   0   0   0   2   2   0   2   0   2   2   2   0   0   2   0   0   2   2   2   2   2   2   2   0   2   2   0   0   0   0   0   2   0   0   2   0   0   2   2   0   0   2   2   0   0   2   2   0   2   2   0   0   0   2   2   0   0   2   0   0   2   0   2
 MK-3-11                2   0   0   2   0   0   0   2   0   0   2   2   2   0   0   0   2   2   2   0   2   2   0   0   0   0   2   0   2   2   0   0   0   2   0   2   2   2   2   0   0   0   2   2   2   2   2   0   0   0   2   2   2   0   2   2   2   0   0   0   2   2   2   0   2   0   0   0   0   2   2   2   2   2   0   0   0   2   2   2   0   2   0   0   2   2   0   0   0   0   0   2   2   2   0   0   0   0   0   0   0   2   2   2   2   0   2   2   2   0   2   2   2   0   2   0   0   2   2   2   0   0   2   0   0   2   2   2   2   0   2   0   0   0   0   0   2   2   0   0   2   2   2   2   0   2   2   2   0   0   2   0   0   2   2   2   2   2   2   2   2   2   2   0   0   0   0   0   2   0   0   2   0   0   2   2   0   0   2   2   0   2   0   2   0   2   2   0   2   0   2   2   0   0   2   0   0   2   0   2
 MK-3-12                2   0   0   2   0   0   0   2   0   0   2   2   2   0   0   0   2   2   2   0   2   2   2   0   0   0   0   0   0   2   0   2   0   2   0   2   2   0   2   0   0   0   2   2   2   2   2   0   0   0   2   0   2   0   2   2   2   0   0   0   0   2   0   0   2   0   0   0   0   0   2   2   2   0   0   0   0   2   2   2   2   2   0   0   2   2   0   0   0   2   0   2   2   2   0   0   0   0   0   0   0   2   2   2   2   0   2   2   0   2   2   2   2   0   2   2   0   2   2   2   0   0   2   0   0   0   2   0   2   0   2   0   0   0   0   0   2   2   0   0   2   2   2   2   2   2   2   2   0   0   2   0   0   2   2   2   2   2   2   2   2   2   2   0   0   0   0   0   2   0   0   2   0   0   2   2   0   0   2   2   0   2   0   2   0   2   2   0   2   0   2   0   0   0   2   0   0   2   0   2
 MK-3-13                2   0   0   2   0   0   0   2   2   2   2   2   2   0   0   0   2   2   0   2   2   2   2   0   0   0   0   0   0   0   0   2   0   2   0   2   2   0   2   0   0   0   2   2   2   2   2   0   0   0   2   0   2   0   2   0   2   0   0   0   2   2   2   0   2   2   0   0   0   0   2   2   2   0   0   2   0   2   2   2   2   2   0   0   2   2   0   2   0   2   0   2   2   2   0   0   0   0   0   0   0   2   2   2   2   0   0   2   0   2   2   2   2   0   2   2   0   2   2   2   0   0   2   0   0   0   2   2   2   0   2   0   0   2   0   2   2   2   2   0   2   2   2   2   2   0   2   2   2   0   2   0   0   2   2   2   2   2   2   2   0   0   0   0   0   0   0   0   0   0   0   2   0   0   2   2   0   0   2   2   0   2   0   2   0   2   2   0   0   0   2   0   0   0   2   0   0   2   0   2
 MK-3-14                2   0   0   2   0   0   0   2   2   2   2   2   2   0   0   0   2   2   0   2   0   2   2   0   0   0   0   0   2   0   0   2   2   2   0   2   2   0   2   0   0   2   2   2   2   2   2   0   2   0   2   0   2   0   2   0   2   0   0   0   2   2   2   0   2   2   0   0   0   0   2   2   2   0   0   2   0   2   2   0   2   2   0   0   2   2   0   2   0   2   0   0   2   2   0   0   0   0   0   0   0   2   2   2   2   0   0   2   0   2   2   2   2   0   0   2   0   2   2   2   0   0   2   0   0   0   2   2   2   0   2   0   0   0   0   2   2   2   0   0   2   2   2   2   2   0   2   0   2   2   2   0   0   2   2   2   2   2   2   2   0   0   0   0   0   0   0   0   0   0   0   2   0   0   2   2   0   0   2   2   0   2   0   2   2   2   2   0   0   0   2   0   0   0   2   0   0   2   0   2
 MK-3-15                2   2   0   2   2   0   0   0   2   2   2   2   2   0   2   0   2   2   0   2   0   2   2   0   0   0   0   0   2   0   0   2   0   2   0   2   2   0   2   0   0   2   2   2   2   2   2   0   2   0   2   0   2   0   2   0   2   0   0   0   2   2   2   0   2   0   0   0   0   0   2   0   2   0   0   0   0   2   2   0   2   2   0   0   0   2   0   2   0   2   2   0   2   2   0   0   2   0   0   0   0   2   2   2   2   0   0   2   0   2   0   2   2   0   0   2   0   2   2   0   0   0   2   0   0   0   2   2   2   0   2   0   0   2   0   2   2   2   0   2   2   2   2   2   2   2   2   0   2   2   0   0   0   2   2   2   2   2   2   2   0   0   0   0   0   0   0   0   0   0   0   2   0   0   2   2   2   2   2   2   0   2   0   0   2   2   2   0   0   0   2   0   0   0   2   0   2   2   0   2
 MK-3-16                2   2   0   2   2   2   0   0   2   2   0   2   2   0   2   0   2   2   0   2   0   2   2   0   2   0   0   0   2   0   2   2   0   2   0   2   2   0   2   0   0   2   2   2   2   2   0   2   2   0   2   0   2   0   2   0   2   0   0   0   2   2   2   0   2   0   0   0   0   0   2   0   0   0   0   0   0   2   2   0   2   2   2   0   0   2   0   2   0   2   0   0   2   2   0   0   2   0   0   0   0   2   2   2   2   0   0   2   0   2   0   2   2   0   0   2   0   2   0   0   0   0   2   0   0   0   2   2   2   0   2   2   2   2   0   2   2   2   0   2   2   2   0   2   2   2   2   0   2   2   0   0   0   2   2   2   2   0   2   2   0   0   0   0   0   0   0   0   0   0   0   2   0   2   2   2   2   2   0   0   0   2   0   0   2   2   0   2   0   2   2   0   0   0   2   2   2   2   0   2
 MK-4-1                 2   0   0   2   2   2   0   0   2   2   0   0   2   0   0   2   0   2   0   2   2   0   2   0   2   0   0   0   2   2   0   2   0   2   2   2   0   2   0   0   2   0   0   0   0   0   0   2   2   2   2   0   2   2   0   0   2   2   0   0   0   0   0   2   0   2   0   2   2   0   2   2   0   0   2   0   0   2   2   2   2   0   0   2   0   0   2   2   0   2   2   0   0   2   0   0   0   0   0   2   2   0   0   2   0   2   2   0   2   2   2   2   0   2   0   2   0   0   0   0   2   0   0   0   0   0   2   2   2   0   2   0   2   2   2   2   2   0   2   2   2   0   2   2   2   0   0   2   2   0   2   2   2   2   2   2   2   0   0   0   0   0   2   0   2   0   2   0   2   0   0   0   0   2   2   0   2   2   0   0   2   0   0   0   2   0   0   0   0   0   2   0   2   0   0   0   0   2   0   0
 MK-4-2                 2   0   2   2   2   2   0   0   2   2   0   0   2   0   0   2   0   2   0   2   2   0   2   0   2   0   0   0   2   2   0   2   0   2   2   0   0   2   0   2   2   0   2   0   0   0   0   2   2   2   2   0   2   2   0   0   2   2   0   0   2   0   0   0   0   2   2   2   2   0   0   2   0   0   2   2   0   2   2   2   2   0   0   2   2   0   2   2   0   2   0   0   0   2   0   0   0   0   0   2   2   2   0   2   0   2   2   0   2   2   2   0   0   2   0   2   0   0   0   0   0   2   0   0   0   0   2   2   0   0   2   0   2   2   2   2   2   0   2   0   2   0   2   2   2   0   0   2   2   0   2   2   2   2   2   2   2   0   0   0   0   0   2   0   2   0   2   2   2   0   0   0   0   2   2   0   0   2   2   0   2   0   0   0   2   0   0   0   2   0   2   0   2   0   0   0   0   2   0   0
 MK-4-3                 2   2   2   2   2   2   0   0   0   2   0   0   2   2   0   2   0   2   0   2   2   0   2   2   2   0   0   0   2   2   0   2   0   2   2   0   2   2   0   2   2   0   2   0   0   0   0   2   2   2   2   0   2   0   0   0   2   2   0   0   2   0   0   0   0   2   2   2   2   0   0   2   0   0   2   2   2   2   2   2   2   0   0   2   2   0   2   2   0   2   0   0   0   2   0   2   2   0   0   0   2   2   0   2   0   2   2   0   2   2   2   0   0   2   0   2   0   0   0   0   0   0   0   0   2   0   2   2   0   0   2   0   2   2   2   2   2   2   2   0   2   0   0   2   2   0   0   2   2   0   2   2   2   2   2   2   2   0   0   0   0   0   2   0   2   0   2   2   2   2   0   0   0   2   2   2   0   2   2   0   2   0   0   0   2   0   0   0   0   0   2   0   2   0   2   0   2   0   0   0
 MK-4-4                 2   2   2   0   2   0   0   0   0   2   0   0   2   2   0   2   0   2   0   2   2   0   2   2   2   0   0   0   2   2   2   2   0   2   0   2   0   2   0   2   2   2   2   0   0   0   0   2   2   0   2   0   2   0   0   0   2   2   0   0   2   0   0   0   0   2   2   2   2   2   0   2   0   0   2   2   2   2   2   2   2   0   0   2   0   0   2   2   0   2   2   0   0   2   0   2   2   0   0   0   2   2   0   2   0   2   2   0   2   2   2   0   0   2   0   2   0   2   0   0   0   0   0   0   2   0   2   2   0   0   0   0   2   0   2   2   2   2   2   0   2   2   0   2   2   0   2   2   2   0   2   2   2   2   2   2   2   0   0   2   0   0   2   0   2   0   2   2   2   2   0   0   2   2   2   2   2   2   2   0   2   0   0   0   2   0   0   0   0   0   2   0   2   0   2   0   2   0   0   0
 MK-4-5                 2   2   2   0   2   2   0   0   0   2   0   0   2   2   0   2   0   2   0   2   2   0   2   2   2   0   0   0   2   2   2   2   0   2   0   2   0   0   2   2   2   2   2   0   0   0   0   2   2   0   2   0   2   0   0   2   2   0   0   0   2   0   0   0   0   2   2   2   2   2   0   2   0   2   2   2   2   2   2   2   2   0   0   2   0   0   2   2   0   2   2   0   0   2   0   2   2   0   0   0   2   2   2   2   0   2   0   0   2   2   2   2   0   2   0   2   0   2   0   0   0   0   0   0   2   0   0   2   0   0   0   0   2   0   2   0   2   2   2   2   2   2   0   2   2   0   2   0   2   0   2   2   2   2   2   2   2   0   0   2   0   0   2   0   2   0   2   2   2   2   0   0   2   2   2   2   2   0   2   0   2   0   0   0   2   0   0   0   0   0   2   0   2   0   2   0   2   0   0   0
 MK-4-6                 2   2   2   0   2   2   0   0   0   2   2   0   2   2   0   2   0   2   0   2   2   0   2   2   2   2   0   0   2   2   2   2   0   2   0   2   0   0   2   2   2   2   2   0   2   0   0   2   2   0   2   0   2   0   0   2   2   0   0   2   2   0   0   0   0   2   2   2   2   2   0   2   0   2   0   2   2   2   2   2   2   0   0   2   0   0   2   2   0   2   0   2   0   2   0   2   2   0   0   0   2   2   2   2   0   2   0   0   2   2   0   0   0   2   0   0   0   2   0   0   0   0   0   0   2   0   0   2   0   0   0   0   2   0   2   0   2   2   2   2   2   2   0   2   2   0   2   0   2   0   2   2   2   2   2   0   2   0   0   2   0   0   2   0   2   0   2   2   2   0   0   0   2   2   2   2   2   0   2   0   2   0   0   0   2   0   0   0   0   0   2   0   2   0   0   0   2   0   0   0
 MK-4-7                 2   2   2   0   2   2   0   0   0   2   0   0   2   2   0   2   0   2   0   2   0   0   2   2   2   2   0   0   0   2   2   0   0   2   0   2   0   0   2   2   2   2   0   0   2   0   0   2   2   0   2   0   2   0   0   2   2   0   0   2   2   0   0   0   0   2   2   2   2   2   0   0   0   2   0   2   2   2   2   2   2   0   2   2   2   0   2   2   0   2   0   2   0   2   0   0   2   0   0   0   2   2   2   2   0   2   0   0   2   2   0   0   2   2   0   0   0   0   2   0   0   0   0   0   2   0   0   2   0   0   0   0   2   0   2   0   2   2   2   2   2   2   0   2   2   0   2   0   2   0   2   2   2   0   2   0   2   0   0   2   0   0   2   0   2   0   2   2   2   0   0   0   2   2   2   2   2   0   2   0   0   0   0   0   2   0   0   0   0   0   2   0   0   0   0   0   2   2   0   0
 MK-4-8                 2   2   2   0   0   2   0   0   0   2   0   0   2   2   0   2   0   2   0   2   0   0   2   2   2   2   0   0   2   0   2   0   0   2   0   2   0   0   2   2   2   0   0   0   2   0   0   2   2   0   2   0   2   0   0   2   2   0   0   2   2   0   0   0   0   2   2   2   2   0   0   0   2   0   0   2   2   2   2   2   2   0   2   2   2   0   2   2   0   2   0   0   0   2   0   0   2   0   0   0   2   2   2   2   0   2   0   0   2   2   0   2   2   2   0   0   0   0   2   0   0   0   2   0   2   0   2   2   0   0   0   0   2   0   2   0   2   0   0   2   2   2   0   2   2   2   2   0   2   0   2   2   2   2   2   0   2   0   0   2   0   0   2   0   2   0   2   2   2   0   0   0   2   2   0   0   2   2   2   0   2   0   0   0   2   0   0   2   0   0   2   0   0   0   0   0   2   0   2   0
 MK-4-9                 2   2   2   0   0   2   0   0   0   2   0   0   2   2   0   2   0   2   0   0   0   0   0   2   0   2   0   0   0   0   2   0   0   2   0   2   0   0   2   2   2   0   0   0   2   0   0   2   2   0   2   0   2   0   0   2   2   0   0   2   2   0   2   0   0   2   2   2   2   0   0   0   2   0   0   2   2   2   2   2   2   0   2   2   2   0   2   2   0   2   0   0   0   2   0   0   2   0   0   0   2   2   2   2   0   0   0   2   2   2   0   2   2   2   0   0   2   0   2   0   0   2   0   0   0   0   2   2   0   0   0   2   2   0   2   0   2   0   0   2   2   2   0   2   2   2   2   0   2   0   2   2   2   2   2   0   2   0   0   2   0   0   2   0   2   0   2   2   0   0   0   0   0   2   0   0   2   2   2   0   2   0   0   0   2   0   0   2   0   0   2   0   0   0   0   0   2   0   2   0
 MK-4-10                2   2   2   0   2   2   0   0   0   2   0   0   2   2   0   2   0   2   0   2   0   0   0   2   0   2   0   0   0   0   2   0   0   2   0   2   0   0   2   2   2   0   0   0   2   0   0   2   2   0   2   0   0   0   2   2   2   0   0   2   2   0   2   0   0   2   2   2   2   0   0   0   0   0   0   2   2   2   2   2   2   0   2   2   2   0   2   2   0   0   2   0   0   2   0   0   0   0   0   0   2   2   2   0   0   2   0   2   2   2   0   2   2   2   0   0   2   0   0   0   0   2   0   0   0   0   0   2   0   0   0   2   2   0   2   0   2   0   0   2   2   0   0   2   2   2   2   0   2   2   2   2   2   2   2   0   2   2   0   2   0   0   2   0   2   0   2   2   0   0   0   0   0   2   0   0   2   2   2   2   2   0   0   0   2   0   0   0   0   0   2   2   0   0   0   0   2   2   2   0
 MK-4-11                2   2   0   0   2   2   0   0   0   2   0   0   2   2   0   2   0   2   0   2   0   2   0   2   0   2   0   0   0   0   2   0   0   2   0   0   0   0   2   2   2   0   0   0   2   0   0   2   2   0   2   0   0   0   2   2   2   2   0   2   2   2   2   2   0   2   2   2   2   0   0   0   0   0   0   2   2   2   2   2   2   0   2   2   2   0   2   2   0   0   2   0   0   2   0   0   0   0   0   0   2   2   2   0   0   2   2   2   2   2   0   0   2   2   0   0   2   0   0   0   0   2   0   0   0   0   0   2   0   0   0   2   2   0   2   0   2   0   2   2   2   0   0   2   2   2   2   0   2   2   2   2   2   2   2   0   2   2   0   2   0   0   2   2   2   0   2   0   0   0   0   0   0   2   0   0   2   2   2   2   2   0   0   0   2   0   0   0   0   0   2   2   0   0   0   2   2   2   2   0
 MK-4-12                2   2   0   0   0   2   0   0   0   2   0   0   2   2   0   2   0   2   0   2   0   0   0   0   0   2   0   2   0   0   0   0   0   2   0   0   0   2   2   2   2   0   0   0   2   0   0   0   2   2   2   0   0   0   2   2   0   2   2   2   2   2   2   2   0   2   0   2   2   0   0   0   0   0   0   0   2   2   2   2   2   0   2   2   2   0   2   2   0   0   2   0   0   2   0   2   0   0   0   0   0   2   2   0   0   2   2   2   2   2   0   0   2   2   0   0   2   0   0   0   0   2   0   2   0   0   0   2   0   0   0   0   2   0   2   2   2   0   2   2   2   0   0   0   2   2   2   0   2   2   2   2   2   2   2   0   2   2   0   2   0   0   2   2   2   0   2   0   0   0   2   0   0   2   0   0   2   2   2   2   2   0   0   0   0   0   0   0   0   0   2   2   0   0   0   0   2   2   2   0
 MK-4-13                2   2   0   0   0   2   0   0   0   0   0   0   2   2   0   2   2   2   0   2   0   0   0   0   0   2   0   2   0   0   0   0   0   2   0   0   0   2   2   2   2   2   0   0   2   0   0   0   0   0   2   0   0   0   0   2   0   2   2   2   2   2   2   2   2   2   0   2   2   0   0   0   0   0   2   0   2   2   2   2   2   0   2   2   2   0   2   2   0   0   2   0   0   2   0   2   0   0   0   0   0   2   2   2   0   2   2   2   2   2   0   0   2   2   0   0   0   0   0   0   0   2   0   2   2   0   0   2   0   0   0   0   2   0   2   2   2   0   2   2   0   0   0   2   2   2   2   0   2   2   2   2   2   2   2   0   2   2   0   2   0   0   2   2   2   0   2   0   0   0   2   0   0   2   0   2   2   2   2   2   2   0   0   2   0   0   0   0   0   0   2   2   0   0   0   0   2   2   2   0
 MK-4-14                0   2   0   0   0   2   2   0   0   0   0   0   2   2   0   2   0   2   0   2   0   0   2   0   0   2   0   2   0   0   0   0   0   2   0   0   0   2   2   2   2   0   0   0   2   0   0   0   2   0   2   0   2   0   0   2   0   2   2   2   2   2   2   2   2   2   0   2   2   0   0   0   0   0   2   0   2   0   2   2   2   0   2   2   2   0   0   2   0   0   0   0   0   2   0   2   0   0   0   0   0   2   2   2   0   2   2   2   2   2   0   0   2   2   0   0   0   0   0   2   0   2   0   2   0   0   0   0   0   0   0   0   2   0   0   2   2   0   2   2   0   0   0   2   2   2   2   2   2   2   2   2   2   2   2   0   2   2   0   2   2   0   0   2   2   0   2   0   2   0   2   0   2   2   0   2   2   2   0   2   2   0   0   2   0   0   0   0   0   0   2   2   0   0   0   0   2   2   2   0
 MK-4-15                0   2   0   0   0   2   2   0   0   0   0   2   2   2   0   2   0   2   0   2   0   0   2   0   0   2   2   2   0   0   0   0   0   2   0   0   0   2   2   2   0   2   0   0   2   0   0   0   2   0   2   0   2   0   0   2   0   2   2   2   2   2   2   2   0   2   0   2   2   0   0   0   0   2   2   0   2   0   2   2   2   2   2   2   2   0   0   2   0   2   0   0   0   2   0   2   0   0   0   0   0   2   2   2   0   2   2   2   2   2   0   0   2   2   0   0   0   0   0   2   0   2   2   2   0   0   0   0   0   0   0   0   0   0   0   2   2   0   2   2   0   0   0   2   0   2   2   2   2   2   2   2   2   2   0   0   2   2   0   2   2   0   0   2   2   0   2   0   2   0   2   0   2   2   0   2   2   0   0   2   2   2   0   2   0   2   0   0   0   0   2   2   0   0   0   0   2   0   2   0
 MK-4-16                0   2   0   0   0   2   2   0   0   0   0   0   0   2   0   0   0   2   0   2   0   0   2   0   0   2   2   2   0   0   2   0   0   2   0   0   0   2   0   2   0   2   0   0   2   2   0   0   2   0   2   2   2   0   0   2   0   2   2   2   0   2   2   0   0   2   0   2   0   0   0   0   0   2   2   0   2   2   2   2   2   2   2   2   2   0   2   2   0   2   0   0   0   0   0   2   0   0   0   0   0   2   2   2   0   0   2   2   2   0   0   0   2   2   0   0   0   0   0   2   0   2   2   2   0   0   0   0   0   2   0   0   0   0   0   2   2   0   2   2   0   0   0   2   2   2   2   2   2   2   0   2   2   2   0   0   2   2   0   2   2   0   0   2   2   0   2   0   2   0   2   0   2   2   0   2   0   0   0   2   2   2   0   2   0   2   0   0   0   2   2   2   0   0   2   0   2   2   0   0
 MK-5-1                 0   2   0   0   2   2   2   0   2   2   2   0   2   2   2   0   2   0   0   0   0   0   0   0   0   2   0   0   2   2   2   0   2   2   2   2   0   2   0   2   2   0   2   2   2   0   2   0   2   2   0   2   0   0   2   0   2   0   2   2   2   2   2   2   2   0   0   0   0   2   0   2   2   2   2   2   0   0   0   2   0   0   2   0   2   0   0   2   0   2   0   0   0   0   2   2   2   0   2   2   0   2   2   2   0   2   2   0   0   0   2   0   2   0   2   2   0   2   0   0   0   0   2   0   2   2   0   0   0   2   0   0   2   2   0   2   2   0   0   0   2   2   2   0   0   2   0   0   0   0   0   2   0   2   0   2   2   0   0   2   2   2   0   0   2   0   2   0   0   2   2   2   2   2   2   2   0   0   0   0   0   0   0   0   0   2   2   2   2   0   2   2   2   0   0   2   2   0   2   2
 MK-5-2                 0   2   0   0   2   2   0   0   2   2   2   0   2   2   2   0   2   0   0   0   0   0   0   0   0   2   0   0   2   2   2   0   2   2   2   2   0   2   0   0   0   0   2   2   2   0   2   0   2   2   0   2   2   0   0   0   2   0   2   2   2   2   2   2   2   0   0   0   0   2   0   2   2   2   2   2   0   0   0   2   0   0   2   2   2   0   0   2   0   2   0   0   0   0   2   2   0   2   2   2   0   2   2   2   0   2   2   0   0   0   2   0   2   0   2   2   0   2   0   0   0   0   2   0   2   2   0   2   0   2   0   0   2   2   0   0   2   0   0   0   2   2   2   0   0   0   0   0   2   0   0   2   0   0   0   2   2   0   0   2   2   2   0   0   2   0   2   0   2   2   2   2   2   2   2   2   0   0   0   0   2   0   0   0   0   2   2   2   0   0   2   2   2   0   0   2   2   0   2   2
 MK-5-3                 0   2   0   0   2   2   0   0   2   2   2   0   2   2   2   0   2   0   0   0   0   0   0   0   0   2   0   0   2   0   2   2   2   2   2   2   0   2   0   0   2   0   2   2   2   0   2   0   2   2   0   2   2   0   0   0   2   0   2   2   2   2   2   2   2   0   0   0   0   2   0   2   2   2   2   2   0   0   0   2   2   0   2   2   2   2   0   2   0   2   0   0   0   0   2   2   0   0   2   2   0   2   2   2   0   2   2   0   0   0   2   0   2   2   2   2   0   0   0   0   0   0   2   2   0   2   0   2   2   2   0   0   0   2   0   0   2   0   0   0   2   2   2   0   0   0   0   0   2   2   0   0   0   0   0   2   2   0   0   2   2   2   0   0   2   0   2   0   0   2   2   2   2   0   2   2   0   0   0   0   2   0   0   0   0   2   2   2   2   0   2   2   2   0   0   2   2   0   2   2
 MK-5-4                 0   2   0   0   2   2   0   0   2   2   2   2   2   2   2   0   2   0   0   0   0   0   0   0   0   2   0   0   0   2   2   2   2   2   2   2   2   2   0   0   2   0   2   2   2   0   2   0   2   2   0   2   2   0   0   0   2   0   2   2   2   2   2   2   2   0   0   0   0   2   0   2   0   2   2   2   0   0   0   2   2   0   2   2   2   2   0   2   0   2   0   0   0   0   2   2   0   0   2   2   0   2   2   2   0   2   2   0   0   0   2   0   2   2   2   2   0   0   0   0   0   0   2   2   0   2   0   2   2   2   0   0   0   0   0   0   2   0   0   2   2   0   2   0   0   0   0   0   2   2   0   0   2   0   0   2   2   0   0   0   2   2   0   0   0   0   2   2   0   0   2   2   2   2   2   0   0   0   0   0   2   0   0   0   0   2   2   2   2   0   2   2   2   2   0   0   2   0   2   2
 MK-5-5                 0   2   0   0   2   2   0   0   2   2   2   2   2   0   2   0   2   0   0   0   0   0   0   0   0   2   0   2   0   2   2   2   2   2   0   2   2   2   0   0   2   0   2   2   2   2   2   0   2   2   0   2   2   0   0   0   2   0   2   2   2   2   2   2   2   0   0   0   0   2   0   2   0   2   2   2   0   0   0   2   2   0   2   2   2   2   0   2   0   2   0   0   0   0   2   2   0   0   2   2   0   2   2   2   0   2   2   0   0   0   2   0   2   2   2   2   0   0   0   0   0   0   2   2   0   2   0   0   2   2   0   0   0   0   0   0   2   0   0   2   2   0   2   0   0   0   0   0   2   2   0   0   2   0   0   2   2   0   0   0   2   2   0   0   0   0   0   2   0   0   2   2   2   0   2   0   2   0   0   0   2   0   0   0   0   2   2   2   2   0   2   2   2   2   0   0   2   0   0   0
 MK-5-6                 0   0   2   0   2   2   0   0   2   2   2   2   2   0   2   0   0   0   0   2   0   0   0   0   0   2   0   2   2   2   2   2   2   2   0   2   2   2   2   0   2   0   2   2   2   2   2   0   2   2   0   2   2   0   0   2   2   0   2   2   2   2   2   2   2   0   2   2   0   2   0   2   0   2   2   2   0   0   0   2   2   2   0   2   2   2   2   2   0   2   0   0   0   0   2   2   0   0   2   2   0   2   2   2   0   2   2   0   0   0   0   2   2   2   2   0   0   0   0   0   0   0   2   2   0   2   0   0   2   2   0   0   0   0   0   0   2   0   0   2   2   0   2   0   0   0   0   0   2   2   0   0   0   0   0   2   2   0   0   2   0   2   0   0   0   0   0   2   0   0   2   2   0   0   2   2   2   0   0   2   2   0   0   0   0   2   2   2   2   0   2   0   2   2   0   2   2   0   0   0
 MK-5-7                 0   0   2   2   2   2   2   0   2   2   2   2   2   0   2   0   0   0   0   0   2   0   0   0   0   2   0   2   2   2   2   2   2   2   0   2   2   2   2   0   2   0   2   0   2   2   2   0   2   0   0   2   2   0   0   2   2   2   2   2   2   2   2   2   2   0   2   2   0   2   0   2   0   2   2   2   0   0   0   2   2   2   2   2   2   2   2   2   0   2   0   0   0   0   2   2   0   2   2   2   0   2   2   0   2   2   2   0   0   2   0   2   2   2   2   0   0   0   0   0   0   0   2   2   0   2   0   0   2   2   0   0   0   0   2   0   2   0   0   2   2   0   2   2   0   0   0   0   2   2   0   0   0   0   0   2   2   0   0   2   0   2   0   0   0   0   0   0   2   0   2   2   0   0   2   2   2   0   0   0   2   2   0   0   2   2   2   2   0   0   2   0   2   2   0   0   2   0   0   0
 MK-5-8                 0   0   2   2   0   2   2   0   2   2   2   2   2   0   2   0   0   0   0   0   2   0   0   0   0   2   2   2   2   2   2   2   2   0   0   2   2   2   2   0   2   0   2   0   2   2   2   0   2   0   0   2   2   0   0   2   2   2   2   2   2   2   2   2   2   0   2   2   0   2   2   2   0   2   2   2   0   2   2   2   2   2   2   2   2   2   2   2   2   0   0   0   0   0   2   0   0   2   2   2   0   2   2   0   0   2   2   0   0   2   0   2   2   2   2   0   0   2   0   2   2   0   2   0   0   2   0   0   0   2   0   2   0   0   2   0   2   0   0   2   2   0   2   2   0   0   0   0   2   2   0   0   0   0   0   2   2   0   0   0   0   2   0   0   0   2   0   0   2   0   2   2   0   0   2   0   2   2   2   0   0   2   0   0   0   2   2   2   0   0   2   0   2   2   0   0   2   0   0   0
 MK-5-9                 0   0   0   2   0   2   2   0   2   2   0   2   2   0   2   0   0   0   0   0   0   0   0   2   0   2   2   2   2   2   2   2   2   0   0   2   2   2   2   0   2   0   2   0   2   2   2   0   2   0   0   2   2   0   0   2   2   2   2   2   2   2   2   2   2   0   2   2   0   2   2   0   0   2   2   2   0   2   2   2   2   2   2   2   2   2   0   2   2   0   0   2   0   0   2   0   0   2   2   2   0   2   2   0   2   2   2   0   0   2   0   2   0   2   2   0   0   2   0   2   2   0   2   0   0   2   0   0   0   2   0   2   0   0   2   0   2   0   0   2   2   0   2   2   0   0   0   0   0   2   2   0   0   0   0   2   2   0   0   0   0   2   0   0   0   0   0   0   2   0   2   2   0   0   2   0   2   0   2   0   0   2   0   0   0   2   2   2   0   0   2   0   2   2   0   0   0   2   0   0
 MK-5-10                0   0   2   2   2   2   2   0   2   2   0   2   2   0   2   0   0   0   0   0   0   0   2   2   0   2   2   0   2   2   2   0   2   0   2   2   2   2   2   0   2   2   2   0   2   2   0   2   2   0   2   2   2   0   0   2   2   2   2   2   2   2   2   2   0   0   2   2   2   2   2   0   0   2   2   2   0   2   2   2   2   2   2   0   2   2   0   2   0   0   0   2   0   0   2   2   0   2   2   2   0   2   2   2   0   2   2   0   0   2   0   0   0   2   2   0   0   2   0   2   2   0   2   0   0   2   0   0   0   2   0   2   0   0   2   0   2   0   2   2   2   0   2   2   0   0   0   0   0   2   2   0   0   0   0   2   2   0   0   0   0   2   0   0   0   0   0   2   0   0   2   2   0   0   2   2   2   0   2   0   0   2   0   0   0   2   2   2   0   2   2   0   2   2   0   0   0   2   0   0
 MK-5-11                0   0   2   2   2   2   2   0   0   2   0   2   2   0   2   0   0   0   0   0   0   2   2   2   0   2   2   0   2   2   2   0   2   0   2   2   2   2   2   0   2   2   2   0   2   2   0   2   2   0   2   2   2   0   0   2   2   2   2   0   0   2   2   2   0   0   2   2   2   0   2   0   2   2   2   2   0   2   2   2   2   2   2   0   2   2   0   2   0   0   0   2   0   0   2   2   0   2   2   2   0   2   2   2   0   0   2   0   0   2   0   2   0   2   2   0   0   2   0   2   2   0   0   0   2   2   0   0   0   2   0   2   0   0   2   0   2   0   2   2   2   0   2   2   0   2   0   0   0   2   2   0   0   0   0   2   2   0   0   0   0   2   0   0   0   0   0   2   0   0   2   2   2   2   2   2   2   0   0   0   0   0   0   0   2   2   2   2   0   2   2   0   0   2   0   0   0   2   0   2
 MK-5-12                0   0   2   2   2   2   2   2   0   2   0   2   2   0   2   0   0   0   0   0   0   2   2   2   0   2   2   0   2   2   2   0   2   0   2   2   2   0   0   0   0   2   2   2   2   2   0   2   2   0   2   2   2   0   2   2   2   2   2   2   0   2   2   0   0   0   2   2   2   0   2   0   2   2   2   2   0   2   2   2   2   2   2   0   2   2   0   2   2   0   0   2   0   2   2   2   2   0   2   2   0   2   2   2   0   0   2   0   0   2   0   2   0   2   2   0   0   0   0   2   2   0   0   0   2   2   0   2   2   2   0   2   0   0   2   0   2   0   2   2   2   0   2   2   0   2   0   0   0   2   2   0   2   0   2   2   0   2   0   0   0   2   0   0   0   0   0   2   0   0   2   2   2   2   2   2   2   0   0   0   0   0   0   0   2   2   2   2   0   2   2   0   0   2   0   0   0   2   2   2
 MK-5-13                0   0   2   2   2   2   2   2   0   2   0   0   2   0   0   0   0   2   0   0   0   2   2   2   0   2   2   0   2   2   2   2   2   0   2   0   0   0   0   0   0   2   2   2   2   2   0   2   2   0   0   2   2   0   2   0   2   2   2   2   0   2   2   0   0   0   2   2   2   0   2   0   2   2   2   2   2   2   2   2   2   2   2   0   2   2   0   2   2   0   0   2   0   2   2   2   2   0   2   2   0   2   2   2   0   0   2   0   0   2   0   2   0   2   2   0   0   2   2   2   2   0   0   0   2   0   0   2   2   2   0   2   0   0   2   0   2   0   2   2   2   0   2   2   0   2   0   0   0   2   2   0   0   0   2   2   0   2   0   2   0   2   0   0   0   0   2   2   0   0   2   2   2   2   2   2   2   0   0   0   0   0   0   0   2   2   2   2   0   2   0   0   0   2   0   0   0   2   2   2
 MK-5-14                0   0   2   2   2   0   2   2   0   2   2   0   2   0   0   0   0   2   0   0   0   2   2   2   0   2   2   0   2   2   2   2   2   0   2   0   0   0   0   2   0   2   2   2   2   2   0   2   2   2   0   0   2   2   0   0   2   2   0   2   0   2   2   2   0   0   2   2   2   0   2   0   2   2   2   2   2   2   2   2   2   2   2   0   2   0   0   2   0   0   0   0   0   2   0   2   0   0   2   2   0   2   2   2   0   0   2   0   0   2   0   2   0   2   2   0   0   0   2   2   2   0   0   0   2   0   2   2   2   2   0   2   0   0   2   2   2   0   2   2   2   0   2   2   0   2   0   0   2   2   2   0   0   0   2   2   0   2   0   2   0   2   0   0   0   0   2   2   0   0   2   2   2   2   2   0   2   0   2   0   0   0   0   0   2   2   2   2   2   2   2   0   0   2   0   0   0   2   2   2
 MK-5-15                0   0   2   2   2   0   2   2   0   2   2   0   2   0   0   0   0   2   0   0   0   2   2   2   2   2   2   0   2   2   0   2   2   0   2   0   0   0   0   2   0   2   2   2   2   2   0   0   2   2   0   2   2   0   0   0   2   2   0   2   0   2   2   2   0   0   2   2   2   0   2   0   2   2   2   2   2   2   0   2   2   2   2   0   2   0   0   2   0   2   0   0   0   2   0   2   0   0   2   0   0   2   2   2   0   0   2   0   0   2   0   2   2   2   2   0   0   0   2   2   2   0   0   0   2   0   2   2   2   2   0   2   0   2   2   2   2   0   2   2   2   0   2   2   0   2   0   0   2   2   0   0   0   0   2   2   0   2   0   2   0   2   0   0   0   0   2   2   0   0   2   2   2   2   2   0   0   0   2   0   0   2   0   2   2   0   2   2   2   2   2   2   0   2   0   0   0   2   0   2
 MK-5-16                0   0   0   2   2   0   2   2   0   2   2   0   2   0   0   0   0   2   0   0   0   2   2   2   2   2   2   0   2   2   0   2   2   0   0   0   0   0   0   2   2   2   2   2   0   2   0   0   2   0   0   2   2   0   0   2   2   2   0   2   0   0   2   2   2   0   2   2   2   0   2   0   2   0   2   2   2   2   0   2   0   2   2   0   2   0   0   2   0   2   0   0   0   2   0   2   0   0   2   0   2   2   2   2   2   0   2   0   0   2   0   2   2   2   2   0   0   0   2   0   0   0   0   0   2   0   2   0   2   2   0   2   0   2   2   2   2   0   0   2   2   2   2   2   2   2   0   0   2   2   0   0   0   0   2   2   0   0   0   2   0   0   0   0   0   0   2   2   0   0   2   2   2   2   2   0   0   0   2   0   0   2   0   2   2   0   2   2   2   2   2   2   0   2   0   0   0   0   0   2
 MK-6-1                 0   2   0   0   2   0   2   2   2   0   0   0   0   0   2   0   0   2   0   2   2   2   0   2   2   2   0   2   2   0   2   2   2   0   0   0   2   0   2   2   0   2   0   2   0   2   2   0   0   0   2   2   0   0   0   0   0   0   0   0   2   0   0   2   2   2   2   2   0   2   2   2   2   0   0   2   2   2   0   2   2   2   2   2   2   0   2   2   2   0   0   2   2   0   2   2   0   0   0   0   2   0   0   2   2   0   2   2   0   2   0   2   2   0   0   0   2   0   2   2   0   2   0   2   0   0   2   2   2   0   2   0   0   0   2   2   2   0   2   0   0   2   0   2   2   0   0   2   2   0   2   2   0   2   0   0   2   2   0   0   0   2   2   0   2   2   2   0   0   0   2   0   0   2   2   0   2   0   0   0   0   0   0   2   2   2   2   2   0   0   2   0   2   2   2   2   2   0   2   2
 MK-6-2                 0   0   0   0   2   0   2   2   2   0   0   0   0   0   2   0   0   2   0   2   2   2   0   2   2   0   0   0   2   0   2   2   2   0   0   0   2   2   2   2   0   2   0   0   0   2   2   0   0   0   2   2   0   0   0   0   2   0   0   0   2   0   2   2   2   2   2   2   0   2   2   2   2   0   0   0   2   2   0   2   2   2   2   2   2   0   2   2   2   0   0   2   2   0   2   2   2   2   0   0   2   0   0   2   0   0   2   2   2   2   0   2   2   0   0   0   2   0   2   2   0   2   0   2   0   0   0   2   2   0   2   0   2   0   0   2   2   0   2   2   0   2   0   2   2   0   0   0   0   0   2   2   0   2   0   0   2   2   0   2   0   0   2   0   2   2   2   0   0   0   2   0   0   2   2   0   2   0   0   0   0   0   0   2   2   2   2   0   0   0   2   0   2   2   2   2   2   0   2   2
 MK-6-3                 0   0   0   0   2   0   2   2   0   0   0   0   0   0   2   0   0   2   0   0   2   2   0   2   2   0   0   0   0   0   0   2   2   0   2   0   2   2   2   2   0   0   0   0   0   2   2   0   0   0   2   2   0   2   2   0   2   0   2   0   0   0   0   2   2   0   2   0   0   2   2   2   2   0   0   0   2   2   0   2   2   2   2   2   2   0   2   2   0   0   0   2   2   0   2   2   2   2   0   0   2   0   0   2   0   0   2   2   0   2   0   2   2   0   0   0   2   0   2   2   0   2   0   2   0   2   0   2   2   0   2   0   2   0   0   2   2   0   2   2   0   2   0   2   2   0   0   0   0   0   0   2   0   2   0   0   2   0   0   2   0   0   2   0   2   2   2   0   0   0   2   0   0   2   2   0   2   0   0   0   0   0   0   2   2   2   2   0   0   0   0   0   2   2   2   2   2   0   2   2
 MK-6-4                 0   0   0   0   2   2   0   2   0   0   0   0   2   0   2   0   0   2   0   0   2   2   0   2   0   0   0   0   0   2   0   2   2   2   2   0   2   0   2   2   0   0   0   0   0   2   0   0   0   2   2   0   2   2   2   0   2   0   2   0   0   0   0   2   2   0   2   0   0   2   2   2   0   0   0   0   2   0   0   2   2   2   2   2   2   0   2   2   2   0   0   2   2   0   0   2   2   2   0   0   2   0   0   2   0   0   2   2   0   2   0   2   2   0   0   0   2   0   2   2   0   2   0   2   0   2   0   2   2   0   0   0   2   0   0   2   2   0   2   2   2   2   0   2   2   0   0   0   0   0   0   2   2   2   0   0   2   0   0   2   0   0   0   2   2   2   2   2   0   0   2   2   0   0   2   0   2   0   2   0   0   2   0   2   2   2   2   0   0   0   0   0   2   2   2   2   2   0   2   2
 MK-6-5                 0   0   0   0   2   2   0   2   0   0   0   0   2   0   2   0   0   2   0   0   2   0   0   2   2   0   0   2   0   2   0   2   2   0   2   0   2   2   2   2   0   0   0   0   0   2   0   0   2   2   2   0   2   2   2   0   2   0   2   0   0   0   0   2   2   0   2   0   0   0   2   2   0   0   0   0   2   0   0   2   2   2   2   2   0   0   2   2   2   0   0   2   2   2   0   2   2   2   0   0   0   0   0   0   0   0   2   2   0   2   0   2   2   0   0   0   2   0   2   2   0   0   0   2   0   2   0   2   0   0   0   0   2   0   0   2   0   0   2   2   2   2   0   2   0   0   0   0   0   0   0   2   2   2   0   0   2   0   0   2   0   0   0   2   2   2   2   2   0   0   2   2   0   0   2   0   2   0   2   0   0   2   2   2   2   2   2   0   0   0   0   0   2   2   2   2   0   0   2   2
 MK-6-6                 0   0   0   0   2   2   0   2   2   0   0   0   2   0   2   0   0   2   0   0   2   0   0   2   2   0   0   2   0   2   0   2   2   0   2   0   2   2   2   2   0   0   0   0   0   2   0   0   2   0   2   0   0   2   2   0   2   0   2   2   0   0   0   2   2   0   2   0   0   0   2   2   0   0   0   2   2   2   0   2   0   2   2   2   0   0   2   2   2   0   0   2   0   2   0   2   0   2   2   0   0   0   0   0   0   0   2   2   0   2   0   2   2   0   0   0   2   2   0   2   0   0   0   2   0   2   2   2   0   0   0   0   2   0   2   2   2   0   2   2   2   0   0   2   0   0   0   0   0   0   0   2   2   2   0   0   2   0   0   2   0   2   0   2   2   2   2   2   0   0   2   2   0   0   2   0   2   0   2   0   0   2   2   2   2   2   0   0   0   0   0   0   2   2   2   2   0   0   2   2
 MK-6-7                 0   0   0   2   2   2   0   2   2   0   0   0   2   0   2   0   0   2   0   0   2   0   0   2   2   0   0   2   0   2   0   2   2   0   2   0   2   2   2   2   0   2   0   0   0   2   0   0   2   0   2   0   0   0   2   0   2   0   2   2   2   0   0   2   2   0   0   0   2   0   2   0   0   0   0   2   2   2   0   2   0   0   2   2   0   0   2   2   2   0   0   2   0   2   0   2   0   2   2   0   0   2   0   0   0   0   2   2   2   2   0   2   2   0   0   0   2   0   0   2   0   0   0   2   0   2   2   2   0   0   0   0   2   0   2   0   2   0   2   0   2   0   0   2   0   0   0   0   0   0   0   0   2   2   0   0   2   0   0   2   0   2   0   2   2   0   2   2   0   0   2   2   0   0   2   0   2   0   0   2   0   2   2   2   2   2   0   0   0   0   0   0   0   2   2   2   0   0   2   2
 MK-6-8                 0   0   0   2   2   2   0   2   2   0   0   2   2   0   2   0   0   2   0   0   2   0   0   2   2   0   2   2   2   2   0   2   2   0   2   0   2   0   2   2   0   2   0   0   0   2   0   0   2   2   2   0   0   0   2   0   2   0   2   0   2   0   0   2   2   0   0   0   2   0   2   0   2   0   0   0   2   2   0   2   0   0   2   2   2   0   2   2   2   2   0   2   0   2   0   2   0   2   2   0   2   2   0   0   0   0   2   2   2   2   0   2   2   0   0   0   2   0   0   2   0   0   0   2   0   0   2   2   0   0   0   0   2   0   2   0   2   0   2   0   2   0   0   2   0   0   0   0   0   0   0   0   2   2   0   2   2   2   0   2   0   2   0   2   2   0   2   0   2   0   2   2   0   0   2   0   2   0   2   2   0   2   2   2   2   2   0   0   0   0   0   0   0   2   2   2   0   0   2   2
 MK-6-9                 0   0   0   2   2   2   0   2   2   0   0   2   2   0   2   0   0   2   0   0   2   0   0   2   2   0   2   2   2   2   0   2   2   0   2   0   2   0   2   2   0   0   0   0   0   2   0   0   2   2   2   2   0   2   2   0   2   0   0   0   2   0   0   2   2   0   2   0   0   0   2   0   2   0   0   0   2   2   0   0   2   0   2   2   2   0   2   2   2   2   0   2   0   2   0   0   0   2   2   0   2   2   0   0   0   0   2   2   2   2   0   2   2   0   2   0   2   0   0   0   0   0   0   2   0   0   2   2   0   0   0   0   2   0   2   2   2   0   0   0   2   0   0   2   0   0   0   0   0   0   2   0   2   2   0   2   2   0   0   2   0   2   2   2   2   0   2   0   2   0   2   2   2   0   2   2   2   0   2   0   0   2   2   2   2   2   2   0   0   0   0   0   0   2   2   2   0   2   2   2
 MK-6-10                0   0   2   2   2   2   2   2   2   2   0   2   2   0   0   0   0   2   0   0   2   0   0   2   2   0   2   2   2   0   0   2   2   0   2   0   2   0   2   2   0   0   0   0   0   2   0   0   0   2   2   2   0   0   2   0   2   0   0   0   2   2   0   2   2   0   2   0   0   0   2   0   2   0   0   0   2   2   0   0   0   0   2   2   2   0   2   2   2   2   0   2   0   2   0   0   0   2   2   0   2   2   0   0   0   0   2   2   2   2   0   2   2   0   2   0   2   0   0   2   0   0   0   2   2   2   2   2   0   0   0   0   2   0   2   2   2   2   2   0   2   0   0   2   0   0   0   0   0   0   2   0   2   2   0   2   2   0   0   2   0   2   2   2   2   2   2   0   2   0   0   2   2   0   2   2   2   0   2   0   0   2   2   0   0   2   2   0   0   0   0   0   0   2   0   2   0   2   2   2
 MK-6-11                0   0   2   2   2   2   2   2   2   2   0   2   2   0   0   0   0   2   0   0   2   0   0   2   2   0   2   2   2   0   2   2   2   0   2   0   2   2   2   2   0   0   0   0   0   2   0   2   0   2   2   2   0   0   2   0   2   0   0   0   2   0   0   2   2   0   2   2   0   0   2   0   2   0   0   0   2   2   0   0   0   0   0   0   0   0   2   2   2   2   0   2   0   2   0   0   0   2   2   0   2   2   0   2   0   0   2   2   0   2   2   2   2   0   2   2   2   0   0   2   0   0   0   2   2   2   2   2   0   0   0   2   0   0   2   2   0   2   2   0   2   2   0   2   0   0   2   0   0   0   2   0   2   2   0   2   2   0   2   2   2   2   0   0   2   2   2   0   2   2   0   2   2   0   2   2   2   0   2   0   0   2   2   0   0   2   2   0   0   2   0   0   0   2   0   2   2   2   2   0
 MK-6-12                0   0   2   2   2   2   2   2   2   2   0   2   2   0   0   2   0   2   2   2   2   0   0   2   2   2   0   2   2   2   2   2   2   2   2   0   2   2   2   2   0   0   2   0   0   2   0   0   0   2   2   0   0   0   2   0   0   0   0   0   0   0   0   2   2   0   2   2   0   0   2   0   2   2   0   0   2   2   0   0   0   2   0   0   0   0   2   2   2   2   2   2   2   2   0   0   0   2   2   0   2   2   0   2   0   0   2   2   0   2   2   2   2   0   2   2   2   0   0   2   0   0   0   2   2   2   2   2   2   0   0   2   0   0   2   2   0   2   0   0   2   2   0   2   0   0   2   0   0   0   2   0   2   2   0   2   2   2   2   2   2   2   0   0   2   2   2   0   2   2   0   2   2   0   2   0   2   2   2   0   0   0   2   2   0   2   2   0   0   2   0   0   0   2   0   2   2   2   2   0
 MK-6-13                0   2   2   2   2   2   2   2   2   2   0   2   2   0   0   2   0   2   2   2   0   0   0   2   2   2   0   2   2   2   2   2   2   2   2   0   0   2   2   2   0   0   2   0   0   2   0   0   0   2   2   0   0   0   2   0   0   2   0   0   0   0   0   2   2   2   2   2   0   0   2   0   2   2   0   2   2   2   0   0   0   2   0   0   0   0   2   2   2   2   2   2   2   2   0   0   0   2   2   0   2   2   0   2   0   0   2   2   0   0   2   2   2   0   2   2   2   0   0   2   0   0   0   2   0   2   2   2   2   0   0   2   0   0   2   2   0   0   0   0   2   0   0   2   0   0   2   0   2   0   2   0   2   2   0   2   2   2   2   2   2   0   0   0   2   2   2   0   2   2   0   2   2   2   2   0   2   2   2   0   2   0   2   2   0   2   2   0   0   2   0   0   0   2   0   2   2   2   2   0
 MK-6-14                0   2   2   2   0   2   2   2   2   2   0   2   0   0   0   2   0   2   0   2   0   0   0   2   2   0   0   2   2   0   2   2   2   2   2   0   0   2   2   2   0   0   2   0   0   2   0   0   0   0   2   0   0   0   2   2   0   0   0   0   0   0   0   2   2   2   2   2   0   0   0   0   2   0   0   0   2   0   0   0   0   2   2   0   0   0   2   2   2   2   2   2   2   2   0   0   0   0   2   0   2   2   0   2   0   0   2   2   0   0   2   0   2   0   2   2   2   0   0   2   0   0   0   2   0   0   2   2   2   2   0   2   0   0   2   2   0   0   0   0   2   0   0   2   0   2   2   0   2   0   2   0   0   2   2   2   2   2   2   2   2   0   0   0   2   2   2   0   2   2   0   2   2   2   2   2   2   2   2   0   2   0   2   2   0   2   2   0   0   2   0   0   0   2   0   2   2   2   2   0
 MK-6-15                0   2   2   2   0   2   2   2   0   2   0   2   2   0   0   2   0   2   0   2   0   0   0   0   0   0   0   2   2   0   2   2   0   0   2   0   0   0   2   2   0   0   2   0   0   2   0   0   0   0   0   0   0   0   2   2   0   0   0   0   0   0   0   2   2   2   0   0   0   2   0   0   2   0   0   0   2   0   0   0   0   2   2   0   0   0   2   2   0   2   2   2   0   2   0   0   2   0   2   0   2   2   0   2   0   0   2   2   0   0   2   0   2   0   2   2   2   0   0   2   0   0   0   2   0   0   2   2   2   2   0   2   0   0   2   2   0   0   0   0   2   0   0   2   0   2   2   0   2   0   2   0   2   2   2   2   2   2   2   2   2   0   2   0   2   2   2   0   0   2   0   2   2   2   2   2   2   2   2   0   0   0   2   2   0   2   2   0   0   2   0   0   0   2   0   2   2   2   2   0
 MK-6-16                0   2   2   2   0   2   2   2   0   2   0   2   2   0   0   2   0   2   2   2   0   0   0   0   0   0   0   2   2   0   2   2   0   0   2   0   0   0   2   2   0   0   2   0   0   2   0   0   0   0   0   0   0   0   2   2   0   2   0   0   0   0   0   2   0   2   0   0   0   2   0   0   2   0   0   0   2   0   0   0   0   0   2   0   2   0   2   2   0   2   2   2   0   2   2   0   2   0   2   2   2   2   2   2   0   0   2   2   0   0   2   0   2   0   2   2   2   0   0   2   0   0   0   2   0   0   0   0   2   2   0   2   0   0   2   2   0   0   0   0   2   0   0   0   0   2   2   0   2   0   2   0   2   2   2   2   0   2   2   2   2   0   2   0   2   2   2   0   0   2   0   2   2   2   2   2   2   2   2   0   0   0   2   2   0   2   2   0   0   2   0   0   0   0   2   2   2   2   2   0
 
!****************************************** Phenotypic Data **********************************************************
!-100.0 is resevred for missing phenotype
SimulatedTrait1        15.3403   13.0270   16.5995   13.2677   15.0238   16.2710   15.6857   13.4771   15.9800   13.8070   16.8016   14.2617   15.2076   12.6274   17.7350   16.1880   14.7699   14.5645   15.4702   14.9203   14.4316   13.6835   14.3591   13.7426   13.7341   15.0520   14.3405   15.8284   14.1746   15.2540   16.6510   15.7272   13.3565   15.6006   14.9838   15.0026   17.2764   15.1674   15.2160   17.2708   16.0726   16.0515   14.2288   13.6760   15.4403   13.2628   12.2614   14.9414   16.4059   16.4585   14.1037   15.3383   14.3966   17.0448   14.4165   14.1159   15.3449   12.8158   11.5054   15.8821   14.6175   14.9475   13.7638   15.5056   17.1879   13.3226   14.3905   15.6675   15.2914   13.6155   16.4139   15.3108   14.5766   14.9350   14.3549   16.6513   14.0853   15.6010   13.9171   14.6017   12.9281   13.0657   14.6775   15.8702   16.7300   11.8576   14.0344   15.8750   15.0464   16.7439   16.4544   17.3483   16.4556   12.7027   14.9696   16.2489   16.4421   13.8717   14.9082   14.9832   15.1593   14.9675   13.6008   16.3790   13.5355   13.2496   14.6304   16.5421   13.3986   12.6342   13.8560   16.2412   17.7513   15.5061   18.0759   14.3162   14.9444   13.9704   12.7894   16.0321   15.0467   16.5166   18.3681   14.4603   15.9318   16.1044   14.1237   14.6248   16.9836   13.1851   16.4942   16.8101   15.8755   14.7106   14.1576   12.8162   14.9284   17.3994   14.3233   16.4157   15.1549   14.3323   16.1507   15.0833   13.7251   15.5873   14.1136   17.0660   14.4831   15.5023   14.9055   15.9727   15.4314   14.9886   15.1502   14.7281   14.6960   14.2767   14.2466   14.5039   15.5795   14.6187   13.7448   14.0123   16.0574   13.1601   15.6869   16.3370   14.0269   14.9113   16.3535   15.9098   14.2281   16.0310   14.9481   15.7670   16.6765   14.5894   14.6705   13.0913   14.6346   14.9356   14.8735   14.9709   15.6547   16.1790   15.0347   14.2692   15.8136   15.8214   16.7296   15.8338   14.8747   13.1427   14.0096   15.3829   18.0047   14.3824   12.6838   13.6364
SimulatedTrait2         9.8134   11.0209    9.4928   10.2269    8.3534   10.0034    9.2940   10.7021    9.4139   10.3188    9.4000   10.1645   10.1994   10.7550    8.8537   10.1345   10.9604   10.2002    9.1408    9.1291   10.0793    9.6042    9.1632    9.6475   11.3887   10.7484    9.7513   10.1951   10.9496    9.5902    9.1312    9.8516   10.7209   10.2255    9.5302    9.5646    8.4099   10.4259   10.5806   10.0719    9.3165    9.7843    9.8516   10.4900   10.7999    9.4356   10.3818   10.7112    9.8683   10.0181   10.7525   11.3382   11.2924    9.0502    8.9008    9.8953    9.4357   10.7184   10.0443    9.6527   10.5155   10.2272   10.7247   10.4860    9.1492   10.6633    9.3704    9.9544   10.5268   10.3802    9.4262   10.8163    9.1587    9.8499   11.3103    9.8330    9.6160    9.6315   10.9193    9.6405   10.4240    9.9580   10.0275    9.0650    9.5290   11.2799   10.7000    8.8758   11.1740    8.7061   10.0480    9.3200    9.6755   11.3882   10.4558    9.5366    9.4732   11.1124    9.3960    9.2783    9.7813    9.5360   11.0960   10.0013    9.4418    9.8168   10.5034    9.9785    9.1101   10.3650   10.1947    9.6361    9.2866    9.6556    9.8513   10.0581   10.6243   11.4100   11.1538   10.1980   11.8200    9.5811    9.7504   10.7352   10.8154   10.3943   10.8023   10.1815    9.6184   10.9930   10.2037    9.8932   10.6037   10.7054   10.3189   10.5126   10.6250   10.2358   10.6366   10.4488   10.6918    9.3649    9.6141   11.0656   10.3113    9.4478    9.8105    9.9204   11.4263    9.1967    9.5845    9.5117   10.6687    9.8452   10.0085    9.8705   11.0289   10.5607   11.4880   10.7200    8.4313   10.0022   10.9832   10.7020    9.6117    9.9932    9.1968   10.1921    9.6873    9.9513    9.2397    9.5421   10.5956   10.0352   10.0042   10.8881    8.8560   10.8800   10.7710   11.1987    9.4067    9.0808    9.7709    8.6976    9.2599    9.9778   11.1183   11.1221    8.8543    9.8296    9.4933    8.5094   11.0535   10.2786   10.4764   11.5323    9.8711    9.7256   11.0321   10.6018
 
