# Supplementary material for: Inclusive Composite Interval Mapping of QTL by Environment Interactions in Biparental Populations
Source: PLoS One. 2015 Jul 10;10(7):e0132414. doi: 10.1371/journal.pone.0132414 (PMC4498613; doi:10.1371/journal.pone.0132414)
Supplement: S5 File — (ZIP) [file pone.0132414.s005.zip › H=0.5/L1/run_00088.met]

!**********************Note: lines staring with "!" are remarks and will be ignored in the program********************
!*********************************General Information**********************************
!Assuming F1 = P1 x P2, populations available in QTL IciMapping are: 
!  1, P1BC1F1 = P1 x F1, the first backcrossing where P1 is used as the recurrent parent;
!  2, P2BC1F1 = P2 x F1, the first backcrossing where P2 is used as the recurrent parent;
!  3, F1DH, F1-derived doubled haploids; 
!  4, RIL or F1RIL, recombination inbred lines through the repeated selfing of F1;
!  5, P1BC1RIL, recombination inbred lines through the repeated selfing of P1BC1F1;
!  6, P2BC1RIL, recombination inbred lines through the repeated selfing of P2BC1F1;
!  7, F2, the selfing generation of F1;
!  8, F3, the selfing generation of F2;
!  9, P1BC2F1, the second backcrossing where P1 is used as the recurrent parent; 
! 10, P2BC2F1, the second backcrossing where P2 is used as the recurrent parent;
! 11, P1BC2RIL, recombination inred lines through the repeated selfing of P1BC2F1; 
! 12, P2BC2RIL, recombination inred lines through the repeated selfing of P2BC2F1; 
! 13, P1BC1F2, the selfing generation of P1BC1F1; 
! 14, P2BC1F2, the selfing generation of P2BC1F1; 
! 15, P1BC2F2, the selfing generation of P1BC2F1; 
! 16, P2BC2F2, the selfing generation of P2BC2F1; 
! 17, P1BC1DH, P1BC1F1-derived doubled haploids; 
! 18, P2BC1DH, P2BC1F1-derived doubled haploids; 
! 19, P1BC2DH, P1BC2F1-derived doubled haploids; 
! 20, P2BC2DH, P2BC2F1-derived doubled haploids; 
   3      !Mapping Population (see remarks above)
   2      !Mapping Function (1 for Kosambi; 2 for Haldane; 3 for Morgan)
   2      !Marker Space Type (1 for intervals; 2 for positions)
   1      !Marker Space Unit(1 for centiMorgans; 2 for Morgan)
   6      !Number of Chromosomes (or Linkage Groups)
 200      !Size of the mapping population
   2      !Number of environments
 
!***************************************** Chromosomes and Linkage Maps **********************************************
!Chromosome                 NumMarkers
-CH1                        16
-CH2                        16
-CH3                        16
-CH4                        16
-CH5                        16
-CH6                        16
!Linkage map (Marker name followed by position or the interval length)
 MK-1-1                1     0.000
 MK-1-2                1    10.000
 MK-1-3                1    20.000
 MK-1-4                1    30.000
 MK-1-5                1    40.000
 MK-1-6                1    50.000
 MK-1-7                1    60.000
 MK-1-8                1    70.000
 MK-1-9                1    80.000
 MK-1-10               1    90.000
 MK-1-11               1   100.000
 MK-1-12               1   110.000
 MK-1-13               1   120.000
 MK-1-14               1   130.000
 MK-1-15               1   140.000
 MK-1-16               1   150.000
 MK-2-1                2     0.000
 MK-2-2                2    10.000
 MK-2-3                2    20.000
 MK-2-4                2    30.000
 MK-2-5                2    40.000
 MK-2-6                2    50.000
 MK-2-7                2    60.000
 MK-2-8                2    70.000
 MK-2-9                2    80.000
 MK-2-10               2    90.000
 MK-2-11               2   100.000
 MK-2-12               2   110.000
 MK-2-13               2   120.000
 MK-2-14               2   130.000
 MK-2-15               2   140.000
 MK-2-16               2   150.000
 MK-3-1                3     0.000
 MK-3-2                3    10.000
 MK-3-3                3    20.000
 MK-3-4                3    30.000
 MK-3-5                3    40.000
 MK-3-6                3    50.000
 MK-3-7                3    60.000
 MK-3-8                3    70.000
 MK-3-9                3    80.000
 MK-3-10               3    90.000
 MK-3-11               3   100.000
 MK-3-12               3   110.000
 MK-3-13               3   120.000
 MK-3-14               3   130.000
 MK-3-15               3   140.000
 MK-3-16               3   150.000
 MK-4-1                4     0.000
 MK-4-2                4    10.000
 MK-4-3                4    20.000
 MK-4-4                4    30.000
 MK-4-5                4    40.000
 MK-4-6                4    50.000
 MK-4-7                4    60.000
 MK-4-8                4    70.000
 MK-4-9                4    80.000
 MK-4-10               4    90.000
 MK-4-11               4   100.000
 MK-4-12               4   110.000
 MK-4-13               4   120.000
 MK-4-14               4   130.000
 MK-4-15               4   140.000
 MK-4-16               4   150.000
 MK-5-1                5     0.000
 MK-5-2                5    10.000
 MK-5-3                5    20.000
 MK-5-4                5    30.000
 MK-5-5                5    40.000
 MK-5-6                5    50.000
 MK-5-7                5    60.000
 MK-5-8                5    70.000
 MK-5-9                5    80.000
 MK-5-10               5    90.000
 MK-5-11               5   100.000
 MK-5-12               5   110.000
 MK-5-13               5   120.000
 MK-5-14               5   130.000
 MK-5-15               5   140.000
 MK-5-16               5   150.000
 MK-6-1                6     0.000
 MK-6-2                6    10.000
 MK-6-3                6    20.000
 MK-6-4                6    30.000
 MK-6-5                6    40.000
 MK-6-6                6    50.000
 MK-6-7                6    60.000
 MK-6-8                6    70.000
 MK-6-9                6    80.000
 MK-6-10               6    90.000
 MK-6-11               6   100.000
 MK-6-12               6   110.000
 MK-6-13               6   120.000
 MK-6-14               6   130.000
 MK-6-15               6   140.000
 MK-6-16               6   150.000
!*********************************** Marker Types ********************************************************************
!Co-dominant marker: When heterozygote F1 is present, P1 is coded as 2, F1 is coded as 1, and P2 is coded as 0; Otherwise, P1 is coded as 2, and P2 is coded as 0. 
!Dominant marker: When heterozygote F1 is present, P1 and F1 are coded as 12, and P2 is coded as 0; Otherwise, P1 is coded as 2, and P2 is coded as 0.  
!Recessive markers: When heterozygote F1 is present, P1 is coded as 2, and F1 and P2 are coded as 10; Otherwise, P1 is coded as 2, and P2 is coded as 0. 
!Missing marker is coded as -1. 
 MK-1-1                 2   2   0   0   2   0   2   2   2   0   2   0   2   0   0   0   0   0   2   2   0   0   0   2   0   2   2   2   0   2   0   0   2   0   0   2   2   2   0   2   0   0   2   2   2   0   2   2   2   0   2   0   2   2   0   2   0   2   0   0   0   0   2   2   2   2   0   0   2   2   2   2   2   0   0   0   2   2   2   2   2   2   2   0   2   2   0   2   0   0   0   0   2   2   0   0   0   2   0   2   0   0   0   2   2   0   0   0   0   0   0   0   2   0   2   2   2   2   2   0   0   2   0   0   0   0   2   2   2   2   0   0   2   2   2   2   2   2   2   2   2   0   0   2   0   2   2   2   0   0   0   2   2   2   2   0   2   0   2   0   2   0   2   0   0   0   0   2   2   2   0   0   0   2   0   0   0   2   0   0   2   2   0   0   0   2   0   0   2   2   2   0   0   0   2   2   2   0   2   2
 MK-1-2                 2   0   0   0   2   0   2   2   2   0   2   0   2   0   0   0   0   0   2   2   0   0   0   2   0   2   2   2   0   2   0   0   2   2   0   2   2   2   0   2   0   0   2   2   2   0   0   2   2   0   0   0   2   2   0   2   0   2   0   0   0   0   2   2   2   2   0   0   2   0   2   2   0   2   0   0   0   2   2   0   2   2   2   0   2   2   0   2   0   0   0   0   2   2   0   0   0   2   0   0   2   0   0   2   2   0   0   0   2   0   2   0   2   0   2   2   2   2   2   0   0   2   0   0   0   0   2   2   2   2   0   0   2   0   2   2   2   2   2   2   2   0   0   2   0   2   2   2   2   2   0   2   2   2   2   0   2   0   2   2   2   0   2   0   0   0   0   2   2   2   0   0   0   2   0   0   0   2   0   0   2   2   0   0   0   2   2   0   0   2   0   0   0   0   2   2   2   0   2   2
 MK-1-3                 0   0   0   0   2   0   2   2   2   0   2   0   2   0   0   0   0   0   2   2   0   0   0   2   0   2   2   2   0   2   0   2   2   2   0   2   2   0   0   2   0   0   2   2   0   2   0   2   2   0   0   0   2   2   0   2   0   2   2   0   0   2   2   2   2   2   0   0   0   0   2   2   0   2   0   0   0   2   2   0   2   2   0   0   2   2   0   2   2   0   2   0   2   2   0   0   0   2   0   0   2   0   0   2   2   0   2   0   2   0   2   0   2   0   2   2   2   2   2   0   0   2   0   0   0   0   2   2   2   2   2   0   2   0   2   2   2   2   2   2   2   0   0   2   0   2   2   2   2   2   0   2   2   2   2   0   0   0   2   2   2   0   2   0   0   0   0   2   2   2   0   0   0   2   0   0   0   2   0   0   2   2   0   0   0   2   2   0   0   2   0   0   0   0   0   2   2   0   2   2
 MK-1-4                 0   2   0   2   2   0   2   2   2   0   2   0   2   0   0   0   0   2   2   2   0   0   0   2   0   2   2   2   0   2   0   2   2   2   0   2   2   0   0   2   0   0   2   2   0   2   0   2   2   0   0   0   2   2   0   2   0   2   2   0   0   2   2   2   2   2   2   0   0   0   2   2   0   2   0   0   0   2   2   0   2   0   0   0   2   2   0   2   2   0   2   0   2   2   0   0   0   0   2   0   2   0   0   2   2   0   2   0   2   0   2   0   2   0   2   2   2   0   2   0   0   2   0   0   2   0   2   2   0   2   2   0   0   0   2   2   0   2   2   2   2   0   0   2   2   2   2   0   2   2   0   2   2   2   2   0   0   2   2   2   2   0   2   0   0   0   0   2   2   2   2   0   0   2   0   2   0   2   0   0   2   2   0   0   0   2   2   0   0   2   0   0   0   0   0   2   2   0   2   2
 MK-1-5                 0   2   0   2   2   0   2   2   2   0   2   0   2   0   0   0   2   2   2   2   0   2   0   2   0   2   2   2   0   2   2   2   2   2   0   0   2   0   0   2   0   0   0   2   0   2   2   2   2   0   0   2   2   2   0   0   0   2   2   0   0   2   2   2   2   2   2   0   0   2   0   2   0   2   0   0   0   2   2   0   2   0   0   0   2   2   0   2   2   0   2   0   2   2   0   0   2   2   2   0   0   0   0   2   2   0   2   0   2   0   2   0   2   0   0   0   2   0   2   0   0   2   0   0   2   0   2   2   0   2   2   0   2   0   0   2   0   2   2   2   2   0   0   2   2   2   2   0   2   2   0   2   2   2   2   2   0   2   2   2   2   0   2   0   0   0   0   2   2   2   2   0   2   2   0   2   0   2   0   2   2   2   0   0   0   2   2   0   0   2   0   0   0   0   0   2   2   0   2   2
 MK-1-6                 0   2   0   2   2   2   2   2   2   0   2   0   2   0   0   0   2   2   2   2   0   2   0   2   0   2   2   0   0   2   0   0   2   2   0   0   2   0   0   2   0   0   0   2   0   2   2   0   2   0   0   2   0   0   2   0   2   2   2   0   2   2   2   2   2   2   2   0   2   2   0   2   0   0   0   0   0   2   0   0   2   0   0   0   0   2   0   2   2   0   2   0   0   2   0   0   2   2   2   0   0   0   0   2   2   0   2   0   2   0   2   0   2   0   0   0   2   0   2   0   0   2   0   0   2   0   2   2   0   2   2   0   2   0   0   2   0   2   2   0   2   0   0   2   2   2   2   0   2   2   0   2   2   2   2   2   0   2   2   2   2   0   2   0   0   0   0   2   2   2   2   0   2   2   0   2   0   2   0   2   2   2   0   0   0   2   2   0   0   2   0   0   0   0   0   2   2   0   2   2
 MK-1-7                 0   0   0   2   2   0   2   2   2   0   2   0   2   0   0   0   2   2   2   2   0   2   0   2   0   2   0   0   0   0   0   0   0   2   0   0   2   0   0   2   2   0   0   2   0   2   2   0   0   2   0   0   0   0   0   0   2   2   2   0   2   0   2   2   2   0   2   0   2   2   0   2   0   0   0   0   0   2   0   0   2   0   0   0   0   2   0   2   2   0   2   0   0   2   0   0   2   2   2   0   0   0   0   2   2   0   0   0   2   0   2   2   2   0   0   0   2   0   2   0   2   2   0   0   2   0   2   2   0   2   2   0   2   0   0   0   0   2   0   0   2   0   0   2   2   2   2   0   2   2   0   2   2   2   2   2   0   2   2   2   2   0   2   0   0   2   0   2   2   2   2   0   2   2   0   0   2   2   0   2   2   2   0   0   0   2   2   0   0   2   0   0   0   2   0   2   2   0   2   2
 MK-1-8                 0   0   0   2   2   0   2   0   2   0   0   2   0   0   0   0   0   2   2   2   0   2   0   2   0   2   0   0   0   0   0   0   0   2   0   0   2   0   0   2   2   0   0   2   0   2   2   2   2   2   0   0   0   0   0   0   2   2   2   0   2   0   2   2   2   0   0   0   2   2   0   2   0   0   0   0   0   0   0   0   2   0   0   0   0   2   0   2   2   0   2   0   0   2   2   0   2   2   2   0   0   0   0   2   2   0   0   0   2   0   2   2   2   2   0   0   2   2   0   0   2   2   0   0   2   0   2   2   0   0   2   0   0   0   0   0   0   2   0   0   2   2   2   2   2   0   2   2   2   2   0   2   2   2   2   2   0   2   0   2   0   0   2   2   0   2   0   0   2   2   2   0   2   2   0   0   2   2   0   2   2   2   0   0   0   2   2   0   0   2   0   0   0   2   0   2   2   0   2   2
 MK-1-9                 0   0   0   2   2   0   2   0   2   0   0   2   0   0   0   0   0   2   0   2   0   2   0   2   2   2   0   0   2   2   0   0   0   2   0   0   2   0   0   2   2   0   0   2   0   2   2   2   2   2   0   0   0   0   0   0   2   2   2   0   0   0   2   2   2   0   0   2   2   2   0   2   0   0   0   0   0   0   0   0   0   2   0   0   0   2   0   2   2   0   2   0   0   2   2   0   2   2   2   0   0   0   0   2   2   0   0   0   2   2   2   2   2   2   0   0   0   2   0   0   2   2   0   0   2   0   2   2   0   0   2   0   0   0   0   0   0   2   0   0   2   2   2   2   2   0   2   2   2   2   0   0   2   2   2   2   0   2   0   2   0   0   2   2   2   0   0   0   2   2   2   0   2   2   0   2   2   2   0   2   2   2   0   0   0   2   2   0   2   2   0   0   0   2   0   2   2   0   2   2
 MK-1-10                2   0   0   2   2   0   2   0   2   0   2   2   0   0   0   0   0   2   0   2   0   2   0   2   2   2   0   0   2   2   0   0   0   2   0   0   0   2   0   2   2   0   0   2   0   2   0   2   2   2   0   0   0   0   2   0   2   2   2   0   0   0   0   0   2   0   0   2   0   2   0   2   0   0   2   0   0   0   0   0   0   2   2   0   0   2   0   2   2   0   2   0   0   2   2   0   2   2   2   0   0   0   0   2   2   0   0   0   2   2   2   2   2   2   0   0   0   2   0   0   2   2   0   0   2   2   2   2   0   0   2   0   0   0   0   0   0   2   0   0   2   2   0   2   2   2   2   2   2   2   0   0   2   0   2   2   0   2   0   2   0   0   0   2   2   0   0   0   0   2   2   0   2   2   0   0   2   2   0   2   2   2   0   0   0   2   2   0   2   2   0   0   0   2   0   2   2   0   0   2
 MK-1-11                2   0   0   2   2   0   2   0   2   0   2   2   0   0   0   0   0   0   0   2   0   2   0   2   2   2   0   0   2   2   0   0   2   2   0   0   0   2   0   2   2   0   0   2   0   2   0   2   2   2   0   0   0   0   2   0   2   2   2   0   0   0   0   0   2   0   0   0   0   2   0   2   0   0   2   0   2   0   0   0   0   2   2   0   0   2   0   2   2   0   2   0   0   2   2   0   2   2   2   0   2   0   2   2   2   0   2   0   2   2   2   2   0   2   2   0   0   2   0   0   0   2   0   0   2   2   2   2   0   0   0   0   0   2   0   0   0   2   0   0   0   2   0   2   2   0   2   2   2   2   0   0   2   0   2   2   2   2   0   2   0   0   0   2   2   0   2   0   0   2   0   0   2   2   0   0   0   2   0   2   2   2   2   0   0   2   2   0   2   2   2   0   2   2   0   0   0   0   2   2
 MK-1-12                2   2   0   2   0   0   0   2   2   2   2   2   0   0   0   0   0   0   0   2   0   2   0   2   2   2   0   2   2   2   0   0   0   2   0   0   0   2   0   2   2   0   0   2   0   2   0   2   2   2   0   0   0   0   2   0   2   0   2   0   0   2   0   0   2   0   0   0   0   2   0   0   0   0   2   0   2   0   0   0   0   2   2   0   0   2   0   2   2   0   2   0   0   0   2   0   2   0   2   0   2   0   2   2   2   0   0   0   2   0   2   0   0   2   2   0   0   2   0   0   0   2   0   0   2   2   2   2   0   0   0   0   0   2   0   0   0   2   0   2   0   2   0   0   2   2   2   2   2   2   0   2   2   0   2   2   2   2   0   2   0   2   0   0   2   0   2   0   0   2   2   0   2   2   0   0   0   2   0   2   2   2   2   0   0   2   2   0   2   2   2   0   2   2   0   0   0   0   2   2
 MK-1-13                2   2   0   2   0   0   0   2   2   2   2   2   0   0   0   0   0   0   0   2   0   2   0   2   2   2   0   2   2   2   0   0   0   2   0   0   2   0   0   2   2   0   0   2   0   2   0   2   2   2   2   0   0   0   0   0   2   0   2   0   0   2   0   0   2   0   0   0   2   2   0   0   0   0   2   0   2   0   0   0   0   2   2   0   0   0   0   2   2   0   2   0   0   0   2   0   2   0   2   0   2   0   2   2   0   0   0   0   2   0   2   0   0   2   2   0   0   2   0   0   0   2   2   0   2   2   2   2   0   0   0   0   0   2   0   0   2   2   0   2   2   0   0   0   2   2   2   2   2   2   0   2   2   0   2   2   2   2   0   2   0   2   2   0   2   0   2   0   0   2   2   0   2   0   2   0   0   2   0   2   2   2   2   0   0   2   2   0   2   2   2   0   2   2   2   0   0   0   2   2
 MK-1-14                2   2   2   2   0   0   0   2   2   2   2   2   0   0   0   0   2   0   0   2   0   2   2   2   2   2   0   2   2   2   0   0   0   2   0   0   2   0   0   0   2   0   0   2   0   2   2   0   2   2   0   0   0   2   0   0   2   0   2   0   0   2   0   0   0   0   0   0   2   2   0   0   2   0   2   0   2   0   0   2   0   2   2   0   0   0   0   2   2   0   2   0   0   0   2   0   2   0   2   0   2   0   2   2   0   0   0   0   2   0   2   0   0   2   2   0   0   2   0   0   0   2   0   0   2   2   2   2   0   0   0   0   2   2   0   0   2   2   0   2   2   0   0   0   0   2   2   2   2   2   0   2   0   0   2   2   2   2   0   2   0   2   2   0   2   2   2   0   0   2   2   0   2   0   2   0   0   2   0   0   0   0   2   0   0   2   2   0   2   2   2   0   2   2   2   0   0   0   2   2
 MK-1-15                2   2   2   2   0   0   0   2   2   2   2   2   2   0   0   0   2   0   0   2   0   2   2   2   2   2   0   2   2   2   0   0   0   2   0   0   2   2   0   0   2   0   0   2   0   2   2   0   0   2   0   2   0   2   0   0   2   0   2   0   0   2   0   0   0   0   0   0   2   2   0   0   2   0   2   0   2   0   0   2   0   2   2   2   2   0   0   2   2   0   2   0   0   0   0   0   2   0   0   0   2   0   2   2   0   0   0   0   2   0   2   0   0   2   2   2   0   2   2   0   0   2   0   0   2   2   2   2   0   0   0   0   2   2   0   0   2   2   0   2   2   0   0   0   0   2   2   2   2   2   0   2   0   0   2   0   2   2   0   2   0   2   2   0   2   2   2   0   0   2   2   0   2   0   2   2   0   2   0   0   0   0   2   0   0   2   2   0   2   2   0   0   0   2   0   0   0   0   2   2
 MK-1-16                2   2   2   2   0   0   0   2   2   2   2   2   2   0   0   0   2   0   0   2   0   2   2   2   2   2   0   2   2   2   0   0   0   0   0   0   2   2   0   0   2   0   0   2   0   2   2   0   0   2   0   2   0   2   0   0   2   0   2   0   0   2   0   0   2   0   2   0   2   2   0   0   2   0   2   0   2   0   0   2   0   2   2   2   2   0   0   2   2   0   0   0   0   2   0   0   2   0   0   2   2   0   2   2   0   0   0   0   0   0   2   0   0   2   2   2   0   2   2   0   0   2   0   0   2   2   2   2   0   0   0   0   2   0   0   0   2   2   0   2   2   0   0   0   0   2   2   2   2   2   0   2   0   0   2   0   2   2   0   2   0   2   2   0   2   2   2   0   0   2   2   0   2   0   2   2   0   2   0   0   0   0   2   0   0   2   2   0   2   2   0   0   2   2   0   0   0   0   0   2
 MK-2-1                 2   0   2   0   0   0   2   0   0   2   0   0   2   0   2   2   0   0   0   0   2   0   2   0   2   2   2   2   0   2   0   2   0   2   0   2   0   0   0   2   0   0   0   2   2   2   0   2   0   0   0   0   0   2   0   2   0   2   2   0   0   0   2   0   2   0   0   0   0   2   0   0   2   0   0   2   0   0   2   2   0   2   2   0   0   2   0   0   2   0   2   0   2   0   2   0   0   2   2   2   2   2   2   2   2   0   0   2   2   0   0   0   0   2   2   2   2   2   0   2   2   0   0   0   2   0   0   2   2   0   0   0   2   2   2   0   2   2   0   2   2   2   2   0   0   2   2   0   0   0   0   0   2   2   2   0   2   0   0   0   0   0   2   2   0   0   2   0   2   2   2   0   2   2   0   0   0   2   2   2   0   0   0   2   0   2   2   2   0   0   2   0   2   2   0   2   2   2   2   2
 MK-2-2                 2   0   2   0   0   0   2   0   0   2   0   0   2   0   2   2   0   0   0   0   2   0   2   0   2   0   2   2   0   2   0   2   0   2   0   2   0   0   0   2   0   0   0   2   2   2   0   2   0   0   0   2   0   2   0   2   2   2   2   0   0   0   2   0   2   0   0   0   0   2   0   0   0   0   0   2   0   0   2   2   0   0   2   0   0   2   0   0   2   0   0   0   2   0   2   0   2   2   2   2   2   0   2   2   2   0   0   2   2   0   0   2   0   2   2   2   2   2   0   2   2   2   0   2   2   0   2   2   2   0   0   0   2   2   2   0   2   2   0   2   2   2   2   0   0   2   2   0   0   0   2   0   2   2   2   0   2   0   0   2   0   0   2   2   0   0   2   0   2   2   2   0   2   2   0   0   0   2   2   2   0   0   0   2   0   2   2   2   0   0   0   0   2   0   0   2   2   0   2   0
 MK-2-3                 2   0   2   0   0   0   2   0   0   2   0   2   2   0   2   2   0   0   0   0   2   0   2   0   2   0   0   2   0   2   0   2   0   2   0   2   0   0   0   2   0   2   2   2   2   2   0   2   0   0   0   2   2   2   0   2   2   0   2   0   0   2   2   0   2   0   0   0   0   2   0   0   0   0   0   0   0   0   2   2   0   2   2   2   0   2   0   0   2   0   0   0   2   0   2   0   2   2   2   2   2   0   2   0   2   0   0   2   0   0   0   2   0   2   2   2   2   2   0   2   2   2   2   2   2   0   2   2   2   0   0   0   2   2   2   0   2   2   0   2   2   2   2   0   0   2   2   0   0   0   2   0   2   2   2   0   2   0   0   2   0   0   2   2   0   0   2   0   2   2   2   0   0   2   0   0   0   2   0   2   0   0   0   2   2   2   2   2   0   0   0   0   2   0   0   2   2   0   2   0
 MK-2-4                 2   0   2   0   0   0   2   0   0   2   0   2   0   0   2   2   0   2   0   0   2   0   0   0   2   0   0   2   0   2   2   2   0   2   0   2   0   0   0   2   2   2   2   2   2   2   0   2   0   0   0   2   2   2   0   2   2   0   2   0   0   2   2   0   2   0   0   0   0   0   0   0   0   0   0   0   0   0   2   2   0   2   2   2   0   2   0   0   0   0   0   0   2   0   2   0   2   2   2   2   2   0   0   0   2   0   0   0   0   0   2   0   0   0   2   2   2   2   0   2   0   2   2   2   2   0   0   2   2   0   2   0   2   2   2   0   2   2   0   2   2   2   2   2   0   2   2   0   0   0   0   0   0   2   2   0   2   0   0   0   0   0   2   2   0   0   2   0   2   0   2   0   0   2   0   2   0   2   0   2   0   0   0   2   2   2   2   2   0   2   0   0   2   0   0   2   2   0   2   0
 MK-2-5                 2   0   2   0   0   0   2   0   0   2   0   2   2   0   2   2   0   2   0   0   2   0   0   0   2   0   0   0   0   2   2   2   0   2   0   2   0   0   0   2   0   2   2   2   2   2   0   2   2   0   0   2   2   2   0   2   2   0   2   0   0   2   2   0   2   0   2   0   0   0   2   2   0   2   2   0   0   0   2   2   0   0   2   0   0   2   0   0   0   0   0   0   2   0   2   0   2   2   2   2   2   0   0   2   2   0   0   2   0   0   2   0   2   0   2   0   2   2   0   2   0   2   2   2   0   0   2   2   2   0   2   0   2   2   2   0   2   2   2   2   2   2   2   2   0   2   2   0   0   0   0   0   0   0   2   0   2   0   0   0   0   0   2   2   0   0   2   2   2   0   2   0   2   2   0   2   0   2   0   2   0   0   0   2   2   2   2   2   0   2   2   0   2   0   0   2   2   0   2   0
 MK-2-6                 0   0   2   0   0   0   2   0   0   2   0   2   0   0   2   0   0   2   0   0   2   0   0   0   2   0   2   0   0   2   2   2   0   2   0   2   2   0   0   2   0   2   2   2   2   2   2   2   2   0   0   2   2   0   0   2   2   0   2   0   0   2   2   0   2   0   2   0   0   0   2   2   0   2   2   0   0   0   0   2   0   0   2   2   0   2   0   0   2   0   0   0   2   0   2   0   2   2   2   2   2   0   0   0   0   0   0   2   2   0   2   2   2   0   2   0   2   2   0   2   2   2   2   2   0   0   2   2   2   0   2   0   2   0   2   0   2   2   2   2   0   2   2   0   0   2   0   0   0   0   0   0   0   0   2   0   2   0   0   0   0   0   2   2   0   0   2   2   2   0   2   0   2   2   0   2   0   2   0   2   0   0   0   2   2   2   2   0   0   2   2   0   2   0   0   2   2   2   2   0
 MK-2-7                 2   0   2   0   0   0   2   0   0   2   2   2   0   0   2   0   0   2   0   0   2   0   0   0   2   2   2   0   0   2   2   2   0   2   0   2   2   0   0   2   0   2   2   2   2   2   2   2   0   0   0   2   2   0   0   2   2   0   2   0   0   0   2   0   2   0   0   0   0   0   2   2   0   2   2   0   0   0   2   2   0   0   2   2   0   2   0   0   2   0   0   2   2   0   2   0   2   2   2   2   2   0   2   0   0   0   0   2   2   0   2   0   2   0   2   0   2   2   0   2   2   2   2   2   0   0   2   2   2   0   2   0   2   0   2   0   2   2   2   2   0   2   2   0   0   2   0   0   0   2   0   0   0   0   2   0   2   0   0   2   0   0   2   2   0   0   2   2   2   0   2   0   2   2   0   2   0   2   0   2   0   2   0   2   2   2   2   0   0   2   2   0   2   0   0   2   2   2   2   0
 MK-2-8                 0   0   2   0   0   2   2   0   0   2   2   0   0   2   2   0   0   2   0   0   2   0   0   0   2   2   2   0   0   2   2   2   0   2   0   0   2   0   0   0   0   2   2   2   2   2   2   2   0   2   2   2   2   0   0   2   2   0   2   0   2   0   2   2   0   0   0   0   0   0   2   2   0   2   2   0   0   0   2   2   0   0   2   2   0   2   2   0   2   0   0   2   2   2   2   0   2   2   2   2   0   0   2   2   0   0   0   2   2   2   0   0   2   0   2   0   2   2   0   2   2   0   2   2   0   0   2   0   2   0   2   0   2   0   2   0   2   2   2   2   0   2   2   0   0   2   0   0   0   2   0   2   0   0   2   0   2   0   0   2   2   0   2   2   0   0   2   2   2   0   2   2   2   2   0   2   0   2   2   2   0   2   2   2   2   0   2   0   0   2   2   0   2   2   0   2   2   2   2   0
 MK-2-9                 0   0   2   0   0   2   2   2   0   0   2   2   0   2   2   0   0   2   0   0   2   0   0   0   0   0   0   0   0   2   0   2   0   0   0   0   2   0   0   2   0   2   2   2   2   2   2   2   0   2   2   2   2   0   0   2   2   0   2   0   2   0   2   2   0   0   0   0   0   0   2   2   0   2   2   0   0   0   2   2   0   0   2   2   0   2   2   0   2   0   0   2   2   0   2   0   2   2   2   2   0   0   2   2   0   0   0   2   2   2   0   0   2   0   2   0   2   2   0   2   2   0   2   2   0   0   2   0   2   0   2   0   2   0   2   0   2   2   2   2   0   2   2   2   0   2   0   0   0   2   0   2   0   0   2   0   2   0   0   2   2   0   2   0   2   0   2   2   2   0   2   2   2   0   0   2   0   2   2   0   0   2   2   2   2   0   2   0   0   2   2   0   2   2   0   2   2   2   2   0
 MK-2-10                0   0   2   0   0   2   2   2   0   0   2   2   0   2   2   0   0   2   0   0   0   0   2   2   0   0   0   0   0   2   2   2   0   0   2   0   2   0   0   0   0   2   2   2   2   2   2   2   0   2   2   2   2   0   0   2   2   0   2   2   2   0   2   2   0   2   2   0   0   0   2   2   0   2   2   0   0   0   0   2   0   0   2   2   0   2   2   0   2   0   2   2   2   0   0   0   2   2   2   2   0   0   2   2   2   0   0   2   2   2   0   2   2   0   2   0   2   2   0   2   2   0   2   2   0   0   2   0   2   0   2   0   2   2   2   0   2   2   2   0   0   2   2   2   0   2   0   0   0   2   0   2   0   0   2   2   2   0   0   2   2   0   0   2   2   0   2   2   2   0   2   2   2   0   0   2   0   0   2   0   0   2   2   2   2   0   2   0   0   2   2   0   2   2   0   0   2   2   2   2
 MK-2-11                0   0   2   2   0   2   2   2   0   0   2   0   0   0   2   2   0   2   0   0   0   0   2   2   0   0   0   0   2   2   2   2   0   0   2   0   2   0   0   0   2   2   2   2   2   2   2   2   0   2   2   2   2   0   0   2   2   0   2   2   2   0   0   2   2   2   2   0   0   0   2   2   0   2   2   0   0   2   0   2   2   0   2   2   0   2   2   0   2   0   2   2   2   0   0   0   2   2   2   2   0   0   2   2   2   0   0   2   0   2   0   2   2   0   2   0   2   2   0   2   2   0   2   2   0   0   2   0   2   0   2   0   2   2   2   0   2   2   0   0   0   2   2   2   0   2   0   0   0   2   0   2   0   0   2   2   2   0   0   0   2   0   0   2   2   0   2   2   2   0   2   2   2   0   0   2   0   0   2   2   0   2   2   2   2   0   2   0   0   2   2   0   2   2   0   0   2   2   2   0
 MK-2-12                0   0   2   2   2   2   2   2   0   0   2   2   0   0   2   2   0   2   0   0   0   0   2   2   0   0   2   0   2   2   2   2   2   0   2   0   2   0   0   0   2   2   2   2   2   2   2   2   0   2   2   2   2   0   0   2   2   0   2   2   2   0   2   2   2   0   2   0   0   0   2   2   0   2   2   0   0   2   0   2   2   0   2   2   0   2   0   0   0   0   2   2   2   0   2   0   0   2   2   2   0   2   2   2   2   0   0   2   0   2   0   2   2   0   2   0   2   0   0   2   2   0   2   2   0   0   2   0   2   0   2   0   2   2   0   0   2   2   0   0   0   2   2   2   2   2   0   0   0   0   0   2   0   2   2   2   2   0   0   0   2   0   0   2   2   0   2   2   2   0   2   2   2   0   2   2   0   2   2   2   0   2   0   0   2   0   2   0   0   2   0   0   2   2   0   0   2   2   2   0
 MK-2-13                2   0   0   2   2   2   2   2   0   0   2   2   0   0   2   0   0   2   0   0   0   0   2   2   0   0   2   0   2   0   2   2   0   0   2   0   2   0   0   0   2   2   2   2   2   2   2   2   0   2   2   2   2   0   0   2   2   0   2   2   2   2   2   0   2   0   2   0   0   0   2   2   0   2   2   0   0   2   0   2   2   0   2   2   0   2   0   0   0   0   2   2   2   0   2   0   0   2   2   0   0   2   0   2   2   0   0   2   0   2   0   2   2   0   2   0   2   0   2   2   2   0   2   2   0   0   2   0   2   0   0   0   2   2   0   0   0   0   0   0   0   2   2   2   2   2   0   2   0   0   0   2   0   2   2   2   2   0   2   0   2   0   0   2   2   0   2   2   2   0   2   2   2   0   2   2   0   2   2   2   0   2   0   0   0   0   2   0   2   2   0   0   2   2   0   0   2   2   2   0
 MK-2-14                2   0   0   2   2   2   2   2   0   0   2   2   0   0   2   0   0   0   0   0   0   0   2   2   0   0   2   0   2   2   2   2   0   0   2   0   2   0   2   0   2   2   2   2   2   2   2   2   0   2   2   2   2   0   0   2   2   0   2   2   2   2   2   0   2   0   2   0   0   2   2   2   0   2   2   0   0   2   0   2   2   2   2   2   0   2   0   0   0   0   2   2   2   0   2   0   0   2   2   0   0   2   0   2   2   0   0   2   2   2   0   2   2   0   2   0   2   0   2   2   2   0   2   2   0   0   2   0   2   0   0   0   2   2   0   0   0   2   0   0   0   2   2   2   2   2   0   2   0   0   0   2   0   2   2   2   2   0   0   0   2   0   0   2   2   2   2   0   2   0   0   2   0   0   2   2   0   2   2   2   0   2   0   0   0   0   2   0   2   0   0   0   2   2   0   0   2   2   0   0
 MK-2-15                2   0   0   2   0   2   2   2   0   0   2   2   0   0   2   0   0   0   0   0   0   0   2   2   0   0   0   2   2   2   0   2   0   0   2   0   2   0   2   0   2   2   0   2   2   2   2   2   0   2   2   2   2   0   2   2   2   0   2   2   2   2   2   0   2   0   2   0   0   2   2   2   0   2   0   0   0   0   0   2   2   2   2   2   0   2   2   0   0   0   2   2   2   0   2   0   2   2   2   0   0   2   0   2   2   0   0   2   2   2   0   2   0   0   2   0   2   0   2   2   2   0   2   2   0   0   2   0   2   0   0   0   2   0   0   0   0   2   0   0   0   2   2   2   0   2   0   2   0   0   0   2   0   2   2   2   0   0   0   2   2   0   0   2   2   2   0   0   2   0   0   2   0   0   2   0   0   2   2   2   0   2   0   0   0   0   2   0   0   0   0   2   2   2   0   0   2   2   0   0
 MK-2-16                2   0   2   0   0   2   2   2   0   0   2   2   0   0   2   0   2   0   0   0   0   0   2   2   2   0   0   2   2   2   0   2   2   0   2   0   0   0   2   0   2   2   0   2   0   2   0   2   0   2   2   2   2   0   2   2   0   0   2   2   2   2   2   0   2   0   2   0   0   2   2   2   0   2   0   0   0   0   2   2   0   2   2   2   0   2   2   2   0   0   2   2   2   0   2   0   2   0   2   0   0   2   0   2   2   0   0   2   2   2   0   2   0   0   2   0   0   0   2   2   2   0   2   2   0   0   2   0   2   0   0   0   2   0   0   2   0   2   0   0   0   2   2   2   0   2   0   2   0   0   0   2   0   2   2   2   0   0   0   2   2   0   0   2   2   2   2   0   2   0   0   2   0   0   2   0   0   2   2   2   0   2   0   0   0   0   2   0   0   0   0   2   2   2   0   0   2   2   0   0
 MK-3-1                 0   2   2   0   0   0   0   0   0   2   2   0   0   0   2   2   2   2   2   0   0   0   0   0   0   2   0   0   0   2   2   0   0   2   2   0   2   0   2   0   0   2   0   0   2   0   0   0   2   0   2   0   0   0   0   2   0   0   2   0   0   2   2   0   0   0   0   2   0   0   2   2   0   0   0   2   2   2   0   2   2   0   0   0   2   2   0   0   2   2   0   2   0   0   0   0   2   0   2   0   2   0   0   0   2   0   0   2   2   2   2   0   0   2   2   2   0   2   0   2   0   0   0   0   2   2   2   2   0   2   0   0   0   0   2   0   0   0   0   2   2   0   0   2   0   0   2   0   0   0   0   2   2   2   0   2   0   2   0   0   0   2   2   0   0   0   2   0   0   2   0   2   2   0   2   2   2   2   2   0   2   0   2   2   2   2   2   0   0   0   0   0   2   2   0   0   0   2   0   0
 MK-3-2                 0   2   2   2   0   0   0   0   0   0   2   0   0   0   2   2   2   0   2   0   0   0   0   0   2   2   0   0   0   2   2   0   0   0   2   0   2   0   2   0   0   2   0   2   2   0   0   0   2   0   2   0   0   0   0   2   2   0   2   0   0   2   2   2   0   0   0   2   0   0   0   0   0   0   0   2   2   2   0   2   2   0   0   0   2   2   0   0   2   2   0   2   0   0   0   0   2   2   2   0   2   2   0   0   0   0   0   2   2   2   2   0   2   2   2   2   0   2   0   2   0   0   0   0   2   0   2   2   0   2   0   0   0   0   2   0   0   0   0   2   2   0   0   2   0   2   2   2   0   0   0   2   2   2   0   2   0   2   0   0   0   2   2   0   0   2   2   0   0   2   0   2   2   0   2   2   2   0   0   0   2   2   2   2   2   2   2   2   0   0   0   0   2   2   0   0   0   2   0   0
 MK-3-3                 0   2   2   2   0   0   0   0   0   0   2   0   0   0   2   2   2   0   2   0   0   0   0   0   2   2   0   0   0   2   2   0   0   0   2   0   2   0   2   0   2   2   0   2   2   0   0   0   2   0   2   0   0   0   0   2   2   0   2   0   0   2   2   2   2   0   0   2   0   0   0   0   0   0   0   2   2   2   0   2   2   0   0   0   2   2   0   2   2   2   0   2   0   0   0   0   2   0   2   0   2   2   0   0   0   0   0   2   2   2   2   0   2   2   2   2   0   2   0   2   0   0   0   0   2   2   2   2   2   2   0   2   0   0   2   0   0   0   0   2   2   0   0   2   0   2   2   2   0   0   0   2   2   2   0   2   0   2   0   0   0   2   2   0   2   0   0   0   0   2   0   2   2   0   2   2   2   0   0   0   2   2   0   0   2   2   2   2   0   2   0   0   2   2   0   0   0   2   0   0
 MK-3-4                 0   0   2   0   2   0   0   0   0   0   2   0   0   0   0   2   2   0   2   0   0   0   0   2   2   2   0   0   0   2   2   0   0   0   0   0   2   0   2   0   2   0   0   2   2   0   0   0   2   0   2   0   0   0   0   0   2   0   2   0   0   2   2   2   2   0   2   2   0   0   0   0   0   0   0   2   2   0   0   2   2   0   0   0   2   0   0   2   2   2   0   2   0   0   0   0   2   0   0   0   2   2   0   0   0   0   0   2   2   2   2   0   2   2   2   2   2   2   0   2   0   0   2   0   2   2   2   2   2   2   0   0   0   0   2   0   2   0   0   2   2   0   0   2   0   2   2   2   0   0   0   2   2   2   2   2   0   2   0   0   0   2   2   0   2   0   0   2   0   2   0   0   2   0   2   2   2   0   0   0   2   2   2   2   2   2   0   2   0   2   2   0   2   2   0   2   0   2   0   0
 MK-3-5                 0   0   2   0   2   0   0   0   0   0   2   0   0   0   0   2   2   0   2   0   0   0   0   2   2   2   0   0   0   2   2   0   0   0   0   2   2   0   2   0   2   0   0   2   2   0   0   0   2   0   2   0   0   0   0   0   2   0   2   0   0   2   2   2   2   0   2   2   0   0   0   0   0   2   0   2   0   0   0   2   2   0   0   0   2   0   0   2   2   2   0   2   0   0   0   0   2   0   0   0   2   2   0   0   2   2   0   2   2   2   2   0   2   2   2   2   2   2   0   2   0   0   2   0   2   2   2   2   2   2   0   0   0   0   2   2   2   2   0   2   2   0   0   2   2   2   2   2   0   0   0   2   2   2   2   2   0   2   0   0   0   2   2   0   2   0   0   2   0   2   0   0   2   0   2   2   2   0   0   0   2   2   2   2   2   2   0   2   0   2   2   0   0   2   0   2   0   2   0   0
 MK-3-6                 0   0   2   0   2   2   0   0   0   2   2   0   0   0   0   0   2   0   2   0   0   0   0   0   2   2   0   2   0   2   0   0   0   0   0   2   2   0   2   0   2   0   0   2   2   0   0   0   2   0   2   0   0   2   0   0   2   0   0   2   0   2   2   2   2   0   2   0   0   0   0   0   0   2   0   2   0   0   0   2   2   0   0   0   2   0   0   2   2   2   0   0   0   2   0   0   2   2   0   0   2   2   0   0   2   2   0   2   2   2   2   2   2   2   2   2   2   2   0   2   0   0   2   2   2   0   2   2   2   2   0   0   0   0   2   2   2   2   0   2   2   0   0   2   2   2   0   2   0   0   0   2   2   2   2   2   0   2   2   0   0   2   2   2   2   0   0   2   0   2   0   0   2   0   2   2   2   0   2   0   2   2   2   2   0   2   0   0   0   2   2   0   0   2   0   2   0   2   2   0
 MK-3-7                 0   0   2   0   2   2   0   0   2   2   2   0   0   0   0   0   0   2   2   0   0   0   0   0   2   2   0   2   0   2   0   0   0   0   2   2   2   0   0   2   2   0   0   0   2   0   2   0   2   0   2   0   0   2   0   0   2   2   0   2   0   2   2   2   2   0   2   0   0   0   0   0   0   2   0   2   0   0   0   2   2   0   0   0   2   0   0   2   0   2   0   0   0   2   0   0   2   2   0   2   2   2   0   0   2   0   2   0   2   2   2   2   2   2   2   2   2   2   0   2   0   0   0   2   2   0   2   2   0   2   0   0   0   0   2   2   2   0   0   2   2   0   0   2   2   2   0   2   0   0   0   2   2   2   2   2   0   2   2   0   0   0   2   2   0   0   0   2   0   2   0   2   2   0   2   2   2   0   2   0   2   2   2   2   2   2   0   0   0   2   2   0   0   2   0   2   0   2   2   0
 MK-3-8                 0   0   2   0   2   2   0   0   2   2   2   0   0   0   0   0   0   2   2   0   0   0   0   0   2   2   0   2   0   2   0   0   0   0   2   2   2   2   0   2   2   0   0   0   2   0   2   0   2   0   2   0   0   2   0   0   2   2   0   2   0   2   2   0   2   0   2   0   2   0   0   2   0   2   0   2   0   0   0   2   0   2   0   0   2   0   0   2   0   2   0   0   0   2   0   0   2   2   0   2   2   2   0   0   2   0   2   0   2   2   0   2   2   2   2   2   2   2   0   2   0   0   0   2   2   0   2   2   0   0   0   0   0   0   2   2   2   0   0   2   2   0   0   2   2   0   0   2   0   0   0   2   2   2   2   2   0   2   2   0   0   0   2   2   0   0   0   2   0   2   0   2   0   0   0   0   2   0   2   0   2   2   2   2   2   2   2   0   0   2   2   0   0   2   2   2   0   2   2   0
 MK-3-9                 0   0   2   0   2   2   2   0   2   2   2   0   2   0   0   0   0   0   2   0   0   0   0   0   2   2   0   2   0   2   2   0   0   0   2   0   2   2   0   2   2   0   0   0   0   0   2   0   2   0   2   0   0   2   0   0   2   2   0   2   0   2   2   0   2   0   2   0   2   0   0   2   0   2   0   2   0   0   0   2   0   2   0   0   2   0   0   2   0   2   0   0   2   2   0   0   0   2   0   2   2   2   0   0   2   0   2   0   0   0   0   2   2   2   2   2   2   2   0   2   0   0   0   2   2   0   2   2   2   0   0   2   2   0   2   2   2   0   0   2   2   0   0   2   2   0   0   2   0   2   0   2   2   2   2   2   0   2   0   0   0   0   2   0   0   0   0   2   0   2   2   2   0   2   0   0   2   0   2   0   2   2   2   2   2   2   2   0   0   2   2   0   2   2   2   0   0   2   2   0
 MK-3-10                0   0   2   0   2   2   0   0   2   2   2   0   2   0   0   0   2   0   2   2   0   0   0   0   2   2   0   2   0   2   2   0   2   0   2   0   2   0   0   0   2   0   0   0   0   0   2   0   0   0   2   0   0   2   0   0   2   2   0   2   0   2   2   2   2   0   2   2   2   0   0   2   2   2   0   2   0   0   0   0   2   2   0   0   2   0   0   2   0   2   0   0   2   0   0   2   0   0   2   2   2   2   0   0   2   0   2   0   0   0   0   2   2   2   2   2   2   2   0   2   0   0   0   2   2   0   0   2   2   0   0   2   2   0   2   2   2   0   2   2   2   0   0   2   2   0   0   2   0   2   0   2   2   2   2   0   0   2   0   0   0   0   2   2   0   0   0   2   0   2   2   2   0   2   0   0   0   0   2   0   2   2   2   2   2   2   2   0   0   2   2   0   2   2   0   0   0   2   2   0
 MK-3-11                0   0   2   0   0   2   0   0   0   2   2   0   2   0   0   0   2   2   2   0   0   0   0   0   2   2   0   2   0   2   2   0   2   0   2   0   2   0   0   0   0   0   0   0   2   0   2   0   0   2   2   0   0   2   0   0   2   2   0   2   0   2   2   2   2   0   2   2   2   0   0   2   2   2   0   2   0   0   0   0   2   2   0   0   2   0   0   0   0   2   0   2   2   2   0   2   2   0   2   2   2   2   0   0   2   0   0   2   0   0   0   2   2   2   2   2   2   2   0   2   0   0   2   2   2   0   0   2   2   0   0   2   2   0   2   2   2   0   2   2   0   0   0   2   2   0   0   2   0   2   0   2   2   2   2   0   0   2   0   0   0   0   2   2   0   2   2   2   0   0   2   2   0   2   0   0   2   0   2   0   2   2   0   2   2   2   2   0   0   0   2   2   2   2   0   2   0   2   2   0
 MK-3-12                0   0   2   2   0   2   0   0   0   2   2   0   0   0   0   0   2   2   2   0   0   0   0   0   2   2   0   2   0   2   2   0   2   0   0   0   2   0   0   0   0   0   0   0   2   0   2   0   0   2   2   0   0   2   0   0   2   2   0   2   0   2   2   2   2   0   2   2   2   0   0   2   2   2   0   0   0   0   0   0   2   2   2   0   2   0   2   2   2   0   0   2   2   2   0   0   2   0   2   2   2   2   0   0   2   0   0   0   0   2   0   2   0   2   2   2   2   2   0   2   0   0   2   2   2   0   0   2   2   0   0   2   2   0   2   2   2   0   2   2   0   0   0   2   2   0   2   2   0   2   0   2   2   2   2   0   0   2   0   2   0   0   2   2   0   2   2   2   0   0   2   2   0   2   0   0   2   0   2   2   2   2   0   2   2   2   2   0   0   0   2   2   2   2   0   2   2   2   2   2
 MK-3-13                0   0   2   2   0   2   0   0   0   0   2   2   0   0   0   0   0   2   2   0   0   0   2   0   2   2   0   2   0   2   2   0   2   0   0   0   2   0   0   0   0   0   0   0   2   0   0   0   0   2   2   0   0   2   0   0   2   2   0   2   0   2   2   0   2   0   2   2   2   0   0   2   2   0   0   0   0   0   0   2   2   2   2   2   2   2   2   2   2   2   2   0   2   2   0   0   2   0   2   2   2   2   0   0   2   0   0   0   0   2   0   2   0   0   2   2   2   2   0   0   0   0   2   0   2   0   0   2   2   0   2   2   2   0   2   0   2   0   2   2   0   0   0   2   2   0   2   0   0   2   0   2   2   2   2   0   0   2   0   2   0   0   2   2   0   2   2   2   0   0   2   2   0   2   0   0   2   2   2   2   2   2   0   2   2   2   2   0   0   2   2   2   2   2   0   2   2   2   0   2
 MK-3-14                0   0   2   2   0   2   0   0   2   0   2   2   0   0   0   0   2   0   2   0   0   2   2   0   2   2   0   2   0   2   2   0   2   0   0   0   2   0   0   0   0   0   0   0   2   0   0   0   0   2   2   2   0   2   0   0   2   0   0   2   0   2   2   0   2   0   2   2   2   2   0   2   2   0   0   0   0   0   0   2   2   2   2   2   2   2   2   2   2   2   2   0   2   2   0   0   2   0   2   2   0   2   0   2   2   2   0   0   0   2   0   0   0   0   2   2   2   2   0   0   0   0   2   2   2   0   0   2   2   0   0   2   0   0   0   2   2   0   2   2   0   2   0   2   0   0   2   2   0   0   0   2   2   2   2   0   0   2   0   2   2   0   2   2   0   2   2   2   0   0   2   2   0   2   0   0   2   2   2   2   2   2   0   2   2   2   2   0   0   2   2   2   0   2   0   2   2   2   0   2
 MK-3-15                0   0   2   0   0   2   0   0   2   0   2   2   2   0   0   0   2   0   2   0   0   2   2   0   0   2   0   2   0   2   2   0   2   0   0   0   2   0   0   0   0   0   0   0   2   2   0   0   0   2   2   2   0   2   0   0   2   0   0   2   0   2   2   0   2   0   2   2   2   2   0   2   2   0   0   0   0   2   0   2   2   2   0   0   2   2   2   2   2   2   2   0   2   2   0   0   0   0   2   2   0   2   0   2   2   2   0   0   2   2   0   0   0   0   2   2   0   2   0   2   0   2   2   2   2   0   0   0   2   0   0   2   0   0   0   2   2   2   2   2   0   2   0   0   0   0   2   2   0   0   0   2   2   2   2   2   0   2   0   2   2   0   2   2   0   0   2   2   0   0   2   2   2   2   0   0   2   2   2   2   2   2   0   2   2   2   2   0   0   2   2   2   2   2   0   2   2   2   0   2
 MK-3-16                0   0   2   0   0   2   0   0   2   0   2   0   0   0   0   0   2   0   2   0   0   2   2   2   0   2   0   2   0   2   2   0   2   0   0   0   2   0   0   0   0   2   0   0   2   2   0   0   0   2   2   2   0   2   0   0   2   0   0   0   0   2   2   0   2   0   0   2   0   2   0   2   2   0   0   2   0   2   0   2   2   2   0   0   2   0   2   2   2   2   2   0   2   2   0   2   0   0   0   2   0   2   0   2   2   2   0   0   2   2   0   0   0   0   2   2   0   2   0   0   0   2   0   2   2   2   0   0   2   0   0   2   0   0   0   2   2   2   2   2   0   2   0   0   0   0   2   2   0   0   0   2   2   2   2   0   0   2   0   2   2   0   2   2   0   0   2   2   2   0   2   2   2   2   0   0   2   2   2   2   2   2   0   2   2   2   2   0   0   2   0   2   2   2   0   2   2   2   0   2
 MK-4-1                 2   0   0   0   2   2   0   2   0   2   0   0   2   0   0   0   2   2   2   2   0   2   2   0   2   2   0   2   2   0   2   2   0   0   2   0   0   0   2   2   2   0   2   2   0   0   0   0   0   2   2   0   0   2   2   2   2   0   0   2   0   0   0   0   2   0   2   2   2   0   0   2   0   2   0   2   0   0   0   2   2   0   2   2   2   2   0   2   2   0   0   0   0   0   2   2   0   2   2   2   2   0   0   0   2   0   0   0   2   0   0   2   0   2   2   0   0   0   2   0   2   2   2   2   0   0   2   0   0   0   0   2   0   0   0   2   0   2   0   2   0   0   0   0   2   2   2   2   2   2   2   0   2   2   2   2   0   2   2   2   2   0   2   2   0   2   2   2   0   2   0   0   0   2   2   2   0   2   2   2   2   2   2   0   0   0   2   2   2   0   2   0   0   2   0   0   0   0   0   2
 MK-4-2                 2   0   0   0   2   2   0   2   0   2   0   0   2   0   0   0   2   2   2   2   0   0   2   0   2   2   0   2   2   0   2   2   0   2   2   0   0   0   2   2   2   0   2   2   0   0   0   0   0   2   2   0   0   2   2   2   2   0   0   2   0   0   0   2   2   2   2   2   2   0   0   2   0   2   0   0   0   0   0   2   0   0   2   2   2   2   0   2   2   0   0   0   0   0   2   2   0   2   2   2   2   0   0   0   2   0   0   0   2   0   0   2   0   2   2   0   0   0   2   0   2   2   2   2   0   0   2   0   0   0   0   2   0   0   0   2   0   2   0   2   0   0   0   0   2   0   0   2   2   2   2   2   2   2   2   2   0   2   2   2   2   0   2   2   0   2   2   2   0   2   0   0   0   2   2   0   0   2   2   0   2   2   0   0   0   0   2   2   2   0   2   0   0   2   0   0   0   0   0   2
 MK-4-3                 2   0   0   0   2   2   0   2   0   2   0   0   2   0   0   0   2   2   0   2   0   0   2   0   2   2   0   2   2   0   2   2   0   2   2   0   0   0   2   2   2   0   2   2   2   0   0   0   2   2   2   0   0   2   2   2   2   2   0   2   2   0   0   2   2   2   2   2   2   0   0   2   0   2   0   0   0   0   0   0   0   0   2   2   2   2   2   0   2   0   0   0   2   0   2   2   0   2   2   2   2   0   0   0   2   0   0   2   2   0   0   2   0   2   2   0   0   0   2   0   2   2   2   2   0   0   2   0   0   0   0   2   0   2   0   2   0   2   0   2   0   0   0   0   2   0   0   0   2   2   2   2   0   2   2   2   2   2   2   2   2   0   0   2   0   2   2   2   0   2   0   0   0   2   2   0   0   2   0   0   2   2   0   0   0   0   0   2   0   0   2   0   0   2   0   2   0   0   2   2
 MK-4-4                 2   0   0   0   2   2   0   2   0   2   0   0   2   0   0   0   2   2   0   2   0   0   2   0   2   2   0   0   0   0   2   2   0   2   2   0   0   0   2   2   2   0   0   2   2   0   0   0   2   2   2   0   0   0   2   2   2   0   0   2   2   0   0   2   0   2   2   2   2   0   0   2   0   2   0   0   0   0   0   0   0   0   2   2   2   2   2   0   2   0   2   0   2   0   2   2   0   0   2   2   2   0   0   0   2   0   0   2   2   0   0   2   0   2   2   0   0   2   2   0   2   2   2   2   0   0   2   0   0   0   0   2   0   2   0   2   0   2   0   2   0   0   0   2   2   0   0   0   2   2   2   2   0   2   2   2   0   2   2   2   2   0   0   2   0   2   2   2   0   0   0   0   0   2   2   0   0   2   0   0   2   2   0   0   0   0   0   2   0   0   2   0   0   0   0   2   2   2   2   2
 MK-4-5                 2   0   0   0   2   2   0   2   0   2   0   0   2   0   0   0   2   2   2   2   0   0   2   0   2   2   0   0   0   0   2   2   0   0   2   2   0   0   2   2   2   0   0   2   2   0   0   0   2   2   2   2   0   0   2   2   2   0   0   0   2   0   2   2   0   2   2   2   2   0   0   2   0   2   0   0   0   2   0   0   0   0   2   2   2   2   2   0   2   0   2   2   2   0   2   2   0   2   2   2   2   0   0   2   0   0   0   2   2   0   0   2   0   2   2   0   0   2   2   0   2   2   2   2   0   2   2   0   0   0   0   2   0   2   0   2   0   2   0   2   0   0   0   2   2   2   0   0   0   2   2   2   0   2   2   2   0   2   2   2   2   0   2   2   0   2   2   2   0   0   0   0   0   2   2   0   0   2   0   0   0   2   0   0   0   0   0   2   0   0   2   2   0   0   0   2   2   2   2   2
 MK-4-6                 2   0   0   0   2   2   0   2   0   2   0   0   2   0   0   0   2   2   2   2   0   0   0   0   2   2   2   2   0   0   2   2   0   0   2   0   0   0   2   2   0   2   0   2   2   0   0   0   2   2   2   2   2   0   2   2   2   0   2   0   2   0   2   2   0   2   2   2   2   0   0   2   0   2   2   0   0   2   2   0   0   0   2   2   2   2   0   0   2   0   0   2   2   0   2   2   0   2   0   2   2   0   0   2   2   0   0   2   2   0   2   2   0   2   2   0   0   2   2   0   2   2   2   2   2   2   2   0   0   0   0   2   0   2   2   2   0   2   0   2   0   0   0   0   2   2   0   0   0   2   2   2   0   2   2   2   0   2   2   2   0   0   2   2   0   2   2   2   2   0   2   0   0   2   2   0   2   2   0   2   0   2   0   0   0   2   0   2   0   0   0   2   0   0   0   2   2   2   2   2
 MK-4-7                 2   0   0   0   2   2   2   2   0   2   0   0   2   0   2   0   2   2   2   2   2   0   0   0   2   2   2   2   0   0   2   2   0   0   2   2   0   0   2   2   0   2   0   2   0   0   2   0   2   0   2   2   2   2   2   0   2   0   2   0   2   0   2   2   0   2   2   2   2   0   0   2   0   2   2   0   0   2   2   0   0   0   2   0   2   2   2   0   2   2   0   2   2   0   2   2   0   2   0   2   2   0   0   2   2   0   0   2   2   0   2   0   0   2   2   0   0   2   2   0   0   2   2   2   2   2   2   0   0   0   0   2   0   2   2   0   0   2   0   2   0   0   0   0   2   0   0   0   2   2   2   2   0   2   2   2   2   2   2   0   0   0   2   2   2   0   2   2   2   0   2   2   2   2   2   2   2   2   0   2   0   2   0   0   0   0   2   2   0   0   2   2   0   0   0   2   2   2   2   2
 MK-4-8                 2   0   0   0   2   2   2   2   0   2   0   0   2   0   2   0   2   2   2   2   2   0   0   0   2   2   2   2   0   0   2   2   2   0   2   2   0   0   2   2   0   2   0   2   0   0   2   2   2   0   2   2   2   2   2   0   2   2   2   0   2   0   2   2   2   2   2   2   2   0   0   2   0   2   2   0   0   2   2   0   0   0   2   0   0   2   2   0   2   2   0   2   2   0   2   2   0   2   0   2   2   0   0   2   2   0   0   2   2   0   2   0   0   2   2   0   0   2   2   0   0   2   2   2   2   2   2   0   2   0   0   2   0   0   2   2   0   2   0   2   0   0   0   0   0   0   0   0   0   2   0   2   2   2   0   2   2   2   2   0   0   0   2   2   2   0   2   2   2   0   2   2   2   2   2   2   2   2   0   2   0   2   0   0   0   0   2   2   0   0   2   2   0   2   0   2   2   2   2   2
 MK-4-9                 2   2   0   0   2   2   2   2   0   2   0   2   2   0   2   0   2   2   2   2   2   0   0   2   2   2   2   2   0   0   0   2   2   0   2   2   0   0   2   2   0   0   0   2   2   0   2   2   2   0   2   2   2   2   2   2   2   2   2   2   2   0   2   2   2   2   2   2   2   0   0   2   0   2   0   0   0   2   2   0   0   0   2   0   0   2   0   0   0   2   0   2   0   0   2   2   0   2   0   2   2   0   0   2   2   0   0   0   2   0   0   0   0   2   2   0   0   2   0   2   0   2   2   2   2   2   2   0   2   0   0   2   0   0   2   2   2   2   2   2   0   0   0   0   0   2   0   0   0   0   0   2   2   2   2   0   2   2   2   0   0   0   2   2   2   0   2   2   2   0   2   0   2   2   2   0   2   2   0   2   0   0   0   0   2   0   2   2   0   0   2   2   0   2   0   2   2   2   2   2
 MK-4-10                2   2   0   2   2   2   2   2   0   2   0   2   2   0   2   0   2   2   2   2   0   0   0   2   2   2   2   2   0   2   0   2   2   0   2   2   0   0   2   2   0   0   0   2   2   0   0   2   2   0   2   2   2   0   2   2   2   2   2   2   2   0   2   2   2   2   2   2   2   0   2   2   0   2   2   0   0   2   2   0   0   0   2   0   2   2   0   2   0   2   0   2   0   0   2   2   0   2   0   2   2   0   0   2   2   0   0   2   2   0   0   0   0   2   2   0   0   2   0   2   0   2   2   2   0   2   2   0   2   0   0   0   0   0   0   2   2   2   2   2   0   0   0   0   0   2   0   0   0   0   0   2   0   2   2   0   2   0   2   0   0   0   2   2   2   0   2   2   2   0   2   0   2   2   2   0   2   2   0   2   0   0   0   0   2   0   2   2   0   0   2   2   0   2   0   2   2   2   2   2
 MK-4-11                2   2   0   2   0   2   2   2   0   2   0   2   2   0   2   0   2   2   2   2   2   0   0   0   2   2   2   2   0   2   0   0   2   0   0   2   0   0   2   2   0   0   0   2   2   2   0   2   2   0   2   2   2   0   2   2   2   2   0   2   2   0   2   2   2   2   2   2   2   0   2   2   0   2   2   0   0   2   2   0   0   0   2   0   2   2   0   2   0   0   0   2   0   0   2   2   0   2   0   2   2   0   0   2   2   0   0   2   2   0   0   0   0   0   2   0   0   2   2   2   0   2   2   2   0   2   2   0   2   0   0   0   0   0   0   2   2   2   2   2   0   0   0   0   0   2   0   0   0   0   0   2   0   2   2   0   2   0   2   0   0   0   2   2   2   0   2   2   2   0   2   0   2   2   2   0   0   2   0   2   0   0   0   0   2   0   2   2   0   0   2   2   0   2   0   2   2   0   2   2
 MK-4-12                2   2   0   2   0   2   2   2   0   2   0   0   2   0   2   0   2   2   2   2   2   0   0   0   2   2   2   2   0   0   0   0   2   0   0   2   0   2   0   2   0   0   0   2   2   2   0   2   2   0   2   2   2   0   2   2   2   2   0   2   0   0   2   2   2   2   2   2   2   0   2   2   0   2   2   0   2   2   2   0   0   0   2   0   2   2   0   2   0   0   0   2   0   0   2   2   0   2   0   2   2   0   0   2   2   2   0   2   2   0   0   0   0   0   2   0   0   2   2   0   0   2   2   2   0   2   2   0   2   0   0   0   0   0   0   2   0   2   2   2   0   0   0   2   0   2   0   0   0   0   0   0   0   2   2   0   2   0   2   2   0   0   2   2   2   0   2   2   2   0   2   0   2   2   2   0   2   2   0   2   2   0   0   2   2   0   2   2   2   0   2   0   0   2   0   2   2   0   2   2
 MK-4-13                2   2   0   2   0   2   2   2   0   2   0   0   2   0   2   0   2   2   0   2   2   0   0   0   0   2   2   2   0   0   0   0   2   2   0   2   0   2   0   2   0   0   0   2   2   2   0   2   2   0   2   2   2   0   2   2   0   2   0   2   0   0   2   2   2   2   2   2   2   0   2   2   0   2   2   0   2   2   2   0   2   0   2   2   2   2   2   2   0   0   0   2   0   2   2   2   0   2   0   2   2   0   0   2   2   2   0   2   2   0   0   0   0   0   2   0   2   2   2   0   0   2   2   2   0   2   2   0   0   0   0   0   0   0   0   2   0   2   2   2   0   0   0   2   0   0   0   0   0   0   0   0   0   2   2   0   2   0   2   2   0   2   2   2   2   0   2   2   2   0   2   0   2   2   2   2   2   2   0   2   2   0   0   2   2   0   2   2   2   0   2   0   2   2   0   2   2   0   2   2
 MK-4-14                2   2   0   2   0   2   2   2   0   2   2   0   2   0   2   0   2   2   0   2   2   0   0   0   0   2   2   2   0   0   0   0   2   2   0   2   0   2   0   2   0   0   0   2   2   2   0   2   2   0   2   2   2   0   2   2   0   2   0   2   0   0   2   2   2   2   2   2   0   0   2   0   0   0   2   0   2   2   2   0   2   0   2   2   2   2   2   2   0   2   0   0   0   2   2   2   0   2   0   2   2   0   0   2   2   2   2   2   0   0   0   0   0   0   2   0   2   2   2   0   0   2   2   2   0   2   2   0   0   0   0   0   0   0   2   2   0   2   2   2   2   0   0   2   0   0   0   2   0   0   0   2   0   2   2   0   2   0   2   2   0   2   2   2   2   0   2   2   2   0   2   0   2   2   2   2   0   2   0   2   2   0   0   2   2   0   2   2   2   0   2   0   2   0   2   2   2   0   2   2
 MK-4-15                2   2   0   2   0   2   2   2   0   2   0   0   2   0   2   0   2   2   0   2   2   0   0   0   0   2   2   2   0   0   0   0   2   2   0   2   0   2   2   2   0   0   0   2   2   2   0   2   2   0   2   2   2   0   2   2   0   2   0   2   0   0   2   2   2   2   2   2   0   0   2   0   0   0   2   0   2   2   2   0   2   0   2   2   2   2   2   2   0   2   0   0   0   2   2   2   0   2   0   2   0   0   0   2   2   2   2   2   0   0   0   0   0   0   2   0   0   2   2   0   0   2   2   2   0   2   2   0   0   0   0   0   0   0   2   2   0   2   2   2   2   2   2   2   0   2   0   0   0   0   0   2   0   2   2   2   2   0   2   2   0   2   2   2   0   0   2   2   2   0   2   0   0   2   2   2   0   2   0   2   0   0   0   2   2   0   2   2   2   0   2   0   2   0   2   2   2   0   0   2
 MK-4-16                2   2   0   2   0   2   2   2   0   0   0   0   2   0   2   0   2   2   0   2   2   0   0   0   0   2   2   2   0   0   2   0   2   2   0   2   2   2   2   2   0   0   0   2   2   2   0   2   2   0   2   2   2   0   2   2   0   2   0   2   0   0   0   2   2   2   2   2   0   0   2   0   0   0   2   0   2   0   2   0   2   0   2   2   2   2   2   2   0   2   0   0   0   2   2   2   0   2   0   0   0   2   2   2   2   2   0   2   0   0   2   0   0   0   2   0   0   2   2   0   0   2   2   2   0   2   0   2   0   2   0   0   0   0   2   2   0   2   2   2   2   2   2   2   0   2   0   0   2   0   0   2   0   2   2   2   2   2   2   2   0   2   2   2   0   0   2   2   2   0   2   0   2   2   2   2   0   2   2   2   0   0   0   2   2   0   2   2   2   0   2   0   2   0   0   2   2   2   0   2
 MK-5-1                 2   2   2   0   0   0   0   2   2   0   2   2   0   0   2   0   2   0   0   0   2   2   2   0   2   0   0   2   2   0   0   0   2   2   2   0   2   2   0   0   2   0   0   2   0   2   2   2   2   2   2   2   2   2   0   2   2   2   2   2   2   2   0   0   2   2   2   0   2   2   0   0   2   2   0   2   0   0   0   0   0   2   2   0   0   2   0   0   2   0   2   2   2   0   0   0   0   0   2   2   0   0   2   0   2   0   2   0   2   0   0   2   0   2   2   2   2   2   0   0   2   2   2   2   0   2   0   0   2   0   2   2   2   2   2   0   2   2   0   0   0   2   2   2   2   2   2   0   0   0   2   2   0   0   2   0   2   0   2   2   2   0   0   0   2   2   2   0   2   2   2   0   0   2   0   0   0   0   0   2   0   0   0   0   0   2   0   0   2   2   0   2   0   2   0   2   2   0   2   2
 MK-5-2                 2   0   2   0   0   0   0   0   0   0   2   2   0   0   0   0   2   0   0   0   2   2   2   0   2   0   0   2   2   0   0   0   2   2   2   0   2   2   0   0   2   0   0   2   0   2   2   2   2   2   2   2   2   2   0   2   2   2   0   2   2   0   0   0   2   2   2   0   2   2   0   0   2   2   0   2   2   0   0   0   0   2   2   0   0   2   0   2   2   0   2   2   2   0   0   0   0   0   2   2   0   0   2   0   2   0   2   0   2   0   0   2   0   2   2   2   0   2   0   0   2   2   2   2   0   2   0   0   2   0   2   2   2   2   2   0   2   2   0   0   0   0   2   2   2   2   2   0   0   0   2   2   0   0   2   0   2   0   0   2   2   0   2   0   2   0   0   0   2   2   2   0   0   2   2   0   0   0   0   2   0   0   0   0   0   2   0   2   2   2   0   2   2   2   0   2   2   0   2   2
 MK-5-3                 2   0   2   0   0   0   0   0   0   0   2   2   0   2   2   0   2   0   0   0   2   2   2   0   2   0   0   2   2   0   0   0   2   2   2   0   2   2   0   0   2   2   0   2   0   2   2   0   2   2   2   0   2   2   0   2   2   2   0   0   2   0   0   0   2   2   0   0   2   2   0   0   2   2   0   2   2   0   0   0   0   2   2   0   0   2   0   2   2   0   2   2   2   0   0   0   0   0   2   2   0   0   2   0   2   0   2   0   2   0   0   2   0   2   2   2   0   2   0   0   2   2   0   2   0   2   0   0   2   0   2   2   2   2   2   0   2   2   0   0   0   2   2   2   2   2   2   0   0   0   2   2   0   0   2   2   2   0   0   2   2   0   2   0   2   2   0   0   2   2   2   0   0   0   2   0   0   0   0   2   0   0   0   0   0   2   0   2   2   2   0   0   2   2   0   2   2   0   2   2
 MK-5-4                 2   0   2   2   0   0   0   0   0   0   2   2   0   2   2   0   2   0   2   0   2   2   2   0   0   0   0   2   2   0   0   0   2   2   2   2   2   2   0   0   2   2   0   2   0   2   2   0   2   2   2   2   2   2   0   2   2   2   0   0   2   0   0   0   2   2   0   0   2   0   0   0   2   2   0   2   2   0   0   0   0   2   2   0   2   2   0   0   2   0   2   2   2   0   0   0   0   0   2   2   0   0   2   0   2   0   2   2   2   0   0   2   0   2   2   0   0   2   0   0   2   2   0   2   0   2   0   0   2   0   2   2   2   2   2   0   2   2   0   0   0   2   2   0   2   2   2   0   0   2   2   0   0   0   2   2   2   2   2   2   2   0   2   0   2   0   0   0   2   2   2   0   0   0   2   0   0   0   0   2   0   0   0   0   0   0   0   2   2   2   0   0   2   2   0   2   2   0   2   2
 MK-5-5                 2   0   2   2   0   0   0   0   0   0   2   2   0   2   2   0   2   0   2   0   2   2   2   0   0   0   0   2   2   0   0   0   2   2   2   2   2   2   0   0   0   2   0   2   0   2   2   0   2   2   2   2   2   2   0   2   2   2   0   0   2   0   0   0   0   2   0   0   2   0   0   0   2   2   0   2   2   0   0   2   0   2   2   0   2   2   0   0   2   0   2   2   2   0   0   0   0   0   2   2   0   0   2   0   2   0   2   2   2   0   0   2   2   2   2   0   0   2   0   0   2   2   0   2   0   0   0   0   2   0   2   0   0   2   2   0   2   2   0   0   2   2   2   0   2   2   2   0   0   2   2   0   0   2   2   2   2   2   0   2   2   0   2   0   2   0   0   2   2   2   2   0   0   0   2   0   0   0   0   2   0   0   0   0   0   0   0   0   2   2   0   0   2   2   0   2   2   0   2   2
 MK-5-6                 2   0   2   2   0   0   2   0   0   0   2   2   0   2   2   0   2   0   2   0   2   2   2   0   0   0   0   2   2   0   0   0   2   2   2   2   2   2   0   0   0   2   0   2   0   2   2   0   2   2   0   2   2   0   0   2   2   0   0   0   2   0   0   0   0   2   0   0   2   0   0   0   2   0   0   2   2   0   2   2   0   2   2   0   2   2   2   0   2   0   2   2   2   0   0   0   0   0   2   2   0   0   2   0   2   0   2   2   2   0   2   2   2   2   2   0   0   2   0   0   2   2   0   2   0   0   0   0   2   0   2   0   0   2   2   0   2   2   0   0   2   2   2   0   0   2   2   0   0   0   2   0   0   2   2   2   0   2   0   2   2   0   2   2   2   0   0   2   2   2   0   0   0   0   2   0   0   0   0   2   0   0   0   0   0   0   0   0   2   2   0   0   2   2   0   2   2   0   2   2
 MK-5-7                 2   0   2   0   0   0   2   0   0   0   2   2   0   0   2   0   2   0   2   0   2   2   2   0   0   0   0   2   2   0   0   0   2   2   2   2   2   2   2   0   0   0   2   2   0   2   2   0   2   2   0   0   2   0   0   2   2   0   0   0   2   0   0   0   0   2   0   0   2   0   0   0   2   0   0   2   2   0   2   2   0   2   0   0   2   2   2   0   2   0   2   2   2   0   0   0   0   0   2   2   0   0   2   0   2   2   2   2   2   0   2   2   2   2   2   0   0   2   0   0   0   2   0   2   0   0   2   0   2   0   2   0   0   0   2   0   2   2   0   0   2   2   2   0   0   2   2   0   0   2   2   0   0   2   2   2   0   2   0   2   2   0   2   2   2   0   0   2   2   2   0   0   0   0   2   0   0   0   0   2   0   0   0   0   2   0   0   0   2   2   0   0   2   2   0   2   0   0   2   2
 MK-5-8                 2   0   0   0   0   0   2   0   0   0   2   2   0   0   2   0   2   0   2   0   2   2   2   0   0   0   0   2   2   0   0   0   0   2   2   2   2   2   2   0   0   0   2   2   0   2   2   0   2   2   0   0   2   0   0   2   2   0   0   0   2   0   0   0   0   0   0   0   2   0   0   0   2   0   0   2   2   0   2   2   2   2   0   0   2   2   2   0   2   0   2   2   2   0   0   0   0   0   2   2   0   0   2   0   0   2   2   2   2   2   2   2   2   2   2   2   0   2   0   0   0   2   0   0   0   0   2   0   2   0   2   0   0   0   2   0   2   2   0   0   2   2   2   0   0   2   2   0   0   2   2   0   0   2   2   2   0   2   0   2   2   0   2   2   2   0   0   2   2   2   0   0   0   0   2   0   0   0   0   2   2   0   0   0   2   0   0   0   2   2   0   0   0   2   2   2   0   0   2   2
 MK-5-9                 2   0   0   0   0   0   2   0   0   0   2   2   2   0   2   0   2   0   2   0   2   2   2   0   0   2   0   2   2   0   0   0   0   2   2   2   2   2   2   0   0   0   2   2   0   2   2   0   2   2   2   0   2   0   0   2   0   0   0   0   2   0   0   0   0   0   0   0   2   0   0   0   2   0   0   2   2   0   0   0   2   2   0   0   2   2   2   0   2   0   2   2   2   0   2   0   0   0   2   2   0   0   2   0   0   2   2   2   2   2   0   2   2   2   2   2   0   2   2   2   0   2   0   0   0   2   2   0   2   0   2   2   0   0   2   0   2   2   0   0   2   0   2   0   0   2   2   0   0   2   2   0   0   2   2   2   0   2   0   2   2   0   2   2   2   0   0   2   2   2   0   0   0   0   2   0   0   2   0   2   2   0   0   0   2   0   0   0   0   2   0   0   0   2   2   2   2   0   2   2
 MK-5-10                2   0   0   2   0   0   2   0   0   0   2   2   2   2   2   0   2   0   2   0   2   2   2   0   0   2   0   2   2   0   0   0   0   2   2   2   2   2   2   2   0   0   2   2   0   2   2   0   2   2   2   0   0   0   0   0   0   0   0   2   2   0   0   0   0   0   0   0   2   0   0   0   2   0   0   2   2   0   0   0   2   2   0   0   2   0   2   0   2   0   0   2   2   0   0   2   2   2   2   2   2   0   2   0   2   2   2   2   2   2   0   2   2   2   2   2   2   2   2   2   0   2   0   0   0   2   2   0   2   0   2   2   0   2   2   0   2   2   0   0   2   0   2   0   0   0   2   0   0   2   2   0   0   2   2   2   0   2   2   2   2   0   2   2   2   2   2   2   2   2   0   0   0   0   2   0   0   2   0   2   2   0   0   0   2   0   0   2   0   2   0   0   0   2   2   2   2   0   2   2
 MK-5-11                2   0   0   2   0   0   2   0   0   0   2   2   2   0   2   2   2   0   2   2   2   2   0   2   0   2   0   2   2   2   2   0   2   2   2   2   2   2   2   2   0   0   2   2   0   2   2   0   2   2   2   0   0   0   0   0   0   0   2   2   2   0   0   0   0   0   0   0   2   0   0   0   2   0   0   0   0   0   0   0   2   2   0   0   2   0   2   0   2   0   0   2   2   0   0   0   2   2   2   2   0   0   2   0   2   2   2   2   2   2   2   2   2   2   2   2   2   2   2   2   2   0   0   2   2   2   2   0   2   0   2   2   0   2   2   0   2   2   0   0   2   0   2   0   0   0   0   2   0   2   2   0   0   2   2   2   2   2   0   2   2   0   2   2   2   2   2   2   2   2   0   2   2   2   2   0   0   2   0   2   2   0   0   0   2   0   0   2   0   2   0   0   0   2   0   2   2   2   2   2
 MK-5-12                2   0   0   2   0   0   2   0   0   0   2   2   2   0   2   2   2   0   2   2   2   2   0   2   0   2   2   2   2   2   2   0   2   2   2   2   2   0   2   2   0   0   0   2   0   2   2   0   2   2   2   0   0   0   0   0   0   0   2   0   2   0   0   0   0   0   0   0   2   0   0   0   2   0   0   0   0   0   0   0   2   2   0   0   0   0   2   0   2   0   0   2   2   0   0   0   0   2   0   2   2   0   2   0   2   2   2   2   2   0   2   2   2   2   2   0   2   2   2   2   2   0   0   2   2   2   2   0   2   0   2   2   0   2   2   0   2   2   0   0   2   2   2   0   0   0   2   2   0   2   2   0   0   2   2   0   2   2   0   0   2   2   0   2   2   2   0   2   2   2   0   2   2   2   2   0   0   2   0   2   0   2   0   0   2   0   0   2   0   2   0   0   0   2   0   2   0   2   0   2
 MK-5-13                2   0   0   2   0   0   2   2   0   0   2   2   2   2   2   2   2   0   2   2   2   2   0   2   0   2   2   2   2   2   2   0   2   2   2   2   2   0   2   0   0   0   2   2   0   0   2   2   2   0   2   2   0   0   0   0   0   0   2   0   2   0   0   2   0   0   0   0   2   0   0   0   2   2   0   0   0   0   0   0   2   2   0   0   2   0   2   0   2   0   0   2   2   0   0   0   0   2   0   2   2   0   2   0   2   2   2   2   2   0   2   2   2   2   2   0   2   0   2   2   2   0   0   2   2   2   2   0   2   0   2   2   0   2   2   0   2   2   0   0   2   2   0   0   0   2   2   2   0   2   2   0   2   2   2   2   2   2   0   0   2   0   0   2   2   2   0   2   0   2   0   2   2   2   2   0   0   2   0   2   0   2   0   0   2   0   0   2   2   2   0   0   0   2   0   2   0   2   0   0
 MK-5-14                2   0   0   2   0   0   2   2   0   0   0   2   0   0   2   2   2   0   2   2   0   2   0   2   0   2   2   2   2   2   2   0   2   2   2   2   2   0   2   0   0   0   2   2   0   0   2   2   2   0   2   2   0   0   0   0   0   0   2   2   2   0   0   2   0   0   0   0   2   0   0   0   2   2   0   0   0   0   0   0   2   2   0   0   2   2   2   0   2   0   0   2   2   0   0   0   0   2   0   2   2   2   2   0   2   2   2   0   2   0   2   0   2   2   2   0   2   0   2   0   2   0   0   2   2   2   2   0   2   0   2   2   2   2   0   0   2   2   0   0   2   2   0   0   0   2   2   0   0   2   2   2   2   2   2   2   2   2   0   0   2   0   0   2   2   2   0   2   0   2   0   2   0   2   2   2   0   0   0   2   0   2   0   0   2   0   0   2   2   2   0   0   0   2   2   0   0   2   0   0
 MK-5-15                0   0   0   2   0   0   2   2   0   0   0   2   0   0   2   2   2   0   2   2   0   2   0   2   0   2   0   2   2   0   2   0   2   2   2   2   2   0   2   0   0   0   2   2   0   0   2   2   2   0   0   2   0   0   0   0   0   0   2   2   2   0   0   2   0   0   0   0   2   0   0   0   2   2   0   0   0   0   0   0   2   2   2   0   2   2   0   0   2   0   0   2   2   0   0   0   0   2   0   2   2   2   2   0   2   2   0   0   2   0   2   0   2   2   2   0   0   0   2   0   2   0   0   2   2   2   0   0   2   0   2   0   2   2   0   0   2   2   0   0   2   2   0   0   0   2   2   0   0   2   2   0   2   2   2   0   2   2   0   0   2   0   0   2   2   0   0   2   0   2   0   2   0   2   2   2   0   0   2   2   0   2   0   0   2   0   0   2   2   2   0   0   0   0   2   0   0   2   0   0
 MK-5-16                0   0   0   2   0   0   2   2   0   2   0   0   0   0   2   2   2   0   0   2   0   2   0   2   0   2   0   2   2   2   0   0   2   2   2   2   2   0   2   0   0   0   2   2   0   0   2   2   2   0   0   2   2   0   0   2   0   0   0   2   2   2   2   2   0   0   2   2   2   0   0   0   2   2   0   0   0   0   0   0   2   2   2   0   2   2   0   0   2   2   0   2   2   0   0   0   2   2   0   2   2   2   2   0   2   2   0   0   2   0   2   0   2   2   2   2   0   0   2   0   2   0   0   2   2   2   0   0   2   0   0   0   0   2   0   0   2   2   0   0   2   2   0   0   0   2   2   0   0   2   2   0   2   2   2   0   2   2   0   0   2   0   2   2   2   0   0   2   0   0   0   2   0   2   2   2   0   0   2   2   0   2   0   0   2   2   0   2   2   2   0   0   0   2   2   2   0   2   0   2
 MK-6-1                 2   2   2   2   2   2   2   2   0   2   2   2   0   0   2   0   2   2   0   2   0   0   0   2   0   0   2   0   0   2   2   2   0   0   2   2   0   2   2   2   0   0   0   0   2   2   0   0   0   2   0   2   0   2   2   0   0   0   2   0   0   2   2   0   2   0   0   0   0   2   2   2   0   2   2   2   0   0   0   2   0   0   2   2   0   2   0   2   2   0   0   0   2   2   0   0   0   2   2   2   0   0   2   0   2   2   0   0   0   0   0   0   2   0   2   2   0   2   0   2   0   0   2   2   2   0   2   0   2   0   0   0   2   0   0   0   2   2   2   2   2   2   0   2   2   0   0   2   2   2   2   2   2   2   0   2   0   0   2   0   2   2   0   0   2   2   0   0   0   2   2   2   0   2   2   0   2   2   2   0   0   0   2   2   2   2   2   0   0   0   0   2   2   0   0   0   0   0   0   0
 MK-6-2                 2   2   2   2   2   2   2   2   0   2   0   2   0   0   2   0   2   0   0   2   0   0   0   2   0   0   2   0   2   2   2   2   0   0   0   2   0   2   2   2   0   0   0   0   2   2   0   0   2   2   0   2   0   2   2   0   0   2   2   0   0   2   0   0   2   0   0   0   2   2   2   2   0   2   2   2   0   0   0   2   2   0   2   0   0   2   2   2   2   0   0   0   2   2   0   0   0   2   2   2   0   0   2   0   0   2   0   2   0   0   0   0   2   0   2   2   0   2   0   0   0   0   2   2   2   2   2   0   2   0   0   0   2   2   0   0   2   2   2   2   2   2   0   2   2   0   0   2   2   0   2   2   2   2   0   2   0   0   2   0   2   2   2   0   2   2   0   0   0   2   2   0   0   0   2   0   2   2   2   0   2   0   2   2   2   0   2   0   2   0   0   2   2   0   0   0   0   0   0   0
 MK-6-3                 2   2   2   0   2   2   2   2   0   2   0   0   0   0   2   0   2   0   0   2   0   0   0   2   0   0   2   0   2   2   2   2   0   0   0   2   0   2   2   2   0   2   0   0   2   2   0   0   2   2   0   2   0   2   2   0   0   2   2   0   0   2   0   0   2   0   0   0   2   0   2   2   0   2   2   2   0   0   0   2   2   0   2   2   0   2   2   0   2   0   0   0   2   2   0   0   0   2   2   2   0   0   2   0   0   2   0   2   2   0   0   0   2   0   2   2   0   2   0   0   0   0   2   2   2   2   2   2   2   2   0   2   2   0   0   0   0   2   2   2   2   2   0   2   2   0   0   2   2   0   2   2   2   2   0   2   0   0   2   2   2   2   2   0   0   2   0   0   0   2   0   0   0   0   2   0   2   2   2   0   2   0   2   2   2   0   2   0   0   0   0   2   0   0   0   0   0   0   0   2
 MK-6-4                 2   2   2   2   2   2   2   2   0   2   0   0   0   0   2   0   2   2   0   2   0   0   0   2   0   0   2   0   2   2   2   0   0   0   0   2   0   2   2   0   0   2   0   0   2   2   0   0   2   2   0   2   2   2   2   0   0   2   2   0   0   2   0   0   2   0   0   2   2   0   2   2   0   2   2   2   0   0   0   2   2   2   2   2   0   2   2   0   2   0   0   0   2   2   0   0   0   2   2   2   0   0   2   2   0   2   0   2   2   0   2   0   2   0   0   0   2   2   2   0   0   0   2   2   2   2   2   2   2   2   0   2   2   0   0   0   0   0   2   2   2   2   0   2   2   0   0   2   2   0   2   2   2   2   0   2   0   0   2   2   2   2   2   0   0   2   0   0   0   2   0   0   0   0   2   0   2   2   2   0   2   0   2   2   2   0   2   0   0   0   2   2   0   0   0   0   0   0   0   0
 MK-6-5                 2   2   2   2   0   0   2   2   0   2   0   0   0   0   2   0   2   2   2   2   0   0   2   2   0   0   2   0   2   2   2   0   0   0   0   2   0   2   2   2   0   2   0   0   2   0   0   0   2   2   0   2   2   2   2   0   0   2   0   2   0   2   0   2   0   0   2   2   2   0   2   2   0   2   2   2   0   0   0   2   2   2   2   2   2   0   2   0   2   0   0   0   2   2   0   0   0   2   2   2   2   0   2   2   0   2   0   2   2   0   2   0   2   0   0   0   2   2   2   2   0   0   2   2   2   0   2   2   0   2   0   2   2   0   0   2   0   0   2   2   2   2   0   2   2   0   0   2   2   0   2   2   2   2   0   2   0   0   2   2   2   2   2   0   0   2   0   0   2   2   0   0   0   0   2   2   2   2   2   0   2   0   2   2   2   0   2   0   0   0   0   2   0   0   0   2   0   0   0   0
 MK-6-6                 2   2   2   2   0   2   2   2   0   2   0   0   2   0   2   0   2   2   2   0   0   0   2   2   2   0   2   0   2   2   2   0   0   0   0   2   0   2   2   2   0   2   2   0   2   0   0   2   2   2   0   2   2   2   2   0   2   2   0   2   0   2   0   2   0   0   2   2   2   0   2   2   0   2   2   2   0   0   0   2   2   2   2   2   2   0   2   0   2   0   0   0   2   2   0   0   0   2   2   2   0   0   2   2   0   2   0   2   2   0   2   0   2   0   0   0   2   2   2   2   0   2   2   0   0   0   2   2   0   2   0   2   0   0   0   2   0   0   2   2   2   2   0   2   2   0   0   2   2   0   2   2   2   2   0   2   0   0   2   2   2   2   2   0   0   2   0   0   2   2   0   0   0   0   2   2   2   2   2   0   2   0   2   2   2   0   2   2   0   0   0   0   0   0   0   2   0   2   0   0
 MK-6-7                 2   0   2   2   0   2   2   0   0   2   2   2   2   0   2   0   2   2   2   0   0   0   0   2   2   0   2   0   2   2   2   0   0   0   0   2   0   2   2   2   0   2   2   0   2   2   0   2   2   2   0   2   2   2   2   0   2   2   2   2   2   2   0   2   0   2   2   2   2   0   2   2   2   2   2   2   0   0   2   2   2   2   2   2   2   0   2   0   0   0   0   0   2   2   0   0   0   2   2   2   0   2   2   2   0   2   0   0   2   0   2   0   2   0   0   0   2   2   2   2   0   2   2   0   0   0   2   2   2   2   0   2   0   0   0   2   0   0   2   2   2   2   0   2   2   0   0   2   0   0   2   2   2   2   0   2   0   0   2   2   2   2   2   0   0   2   0   0   2   2   0   0   0   0   2   2   2   2   2   2   2   0   0   2   2   0   2   2   0   0   2   0   0   0   0   2   0   2   0   0
 MK-6-8                 2   0   2   2   0   2   2   0   2   2   2   2   2   0   2   0   2   0   2   0   0   2   0   2   2   2   2   0   2   2   2   0   0   2   0   2   0   2   2   2   0   2   2   0   2   2   0   2   0   0   0   2   2   0   2   0   2   0   2   0   2   2   0   2   2   2   2   2   2   0   2   2   2   2   2   2   0   0   2   2   2   2   2   2   2   0   2   2   2   0   0   0   0   2   0   0   0   2   2   2   0   2   2   2   0   2   0   0   2   0   2   0   2   0   0   0   2   2   2   2   0   2   2   0   0   2   2   2   2   0   0   0   2   0   0   2   0   0   2   2   2   0   0   0   2   0   0   2   0   0   2   2   2   0   0   2   2   0   2   2   2   2   2   0   0   2   2   0   2   2   0   0   0   0   2   2   2   2   2   2   2   2   0   2   2   0   2   2   0   0   2   0   0   0   0   0   0   2   0   0
 MK-6-9                 2   0   2   0   2   2   2   0   2   2   2   2   2   2   2   0   2   0   0   0   0   2   0   2   2   2   2   0   2   2   2   0   0   2   0   2   0   2   2   2   0   2   2   0   2   2   0   2   0   0   2   2   2   0   0   0   2   0   0   0   2   2   0   2   2   2   2   2   2   0   2   2   2   2   2   2   0   0   2   2   2   2   2   2   0   0   2   2   2   0   0   0   0   2   0   0   0   2   2   2   0   2   2   2   0   2   0   0   2   0   2   0   2   0   0   0   2   2   2   2   0   0   2   0   0   2   2   2   2   0   0   0   0   0   0   2   0   0   0   2   2   0   0   0   2   0   0   0   0   0   0   2   2   0   0   2   2   0   2   2   0   2   2   0   0   2   2   0   2   2   0   0   0   0   2   2   2   2   2   2   2   2   0   2   2   2   2   2   0   0   2   0   0   0   0   0   0   2   0   0
 MK-6-10                2   0   2   0   2   2   2   0   2   2   0   2   2   2   2   0   2   0   0   0   0   2   0   0   2   2   2   0   2   2   2   2   0   2   0   2   0   2   2   2   0   2   2   2   2   2   0   0   0   0   2   2   2   0   0   0   2   0   0   0   2   0   0   2   2   2   2   2   2   0   0   2   2   2   2   2   0   0   0   2   2   0   2   2   0   0   2   2   2   0   0   0   0   2   0   0   0   2   2   2   0   2   2   2   0   2   0   0   2   0   2   0   2   0   0   0   2   2   2   2   0   0   2   0   0   2   2   2   2   0   0   0   0   0   0   2   0   0   0   2   2   0   2   0   2   0   0   0   2   0   2   2   2   2   0   2   2   0   2   2   0   2   2   0   0   2   2   0   2   2   0   0   0   0   2   2   2   2   2   2   2   2   0   2   2   2   2   2   0   0   2   0   2   0   0   0   0   0   2   0
 MK-6-11                2   0   2   0   2   2   2   0   2   2   0   2   2   2   2   0   2   0   0   0   0   2   0   0   2   2   2   0   2   2   2   2   0   2   0   2   0   2   0   2   0   2   2   2   2   2   0   0   0   0   2   2   0   0   0   0   2   0   0   0   2   0   0   2   2   2   2   2   2   0   0   2   2   2   2   2   0   0   0   0   2   2   2   2   0   0   2   2   2   0   0   0   0   2   0   0   0   2   2   2   0   2   2   2   0   2   0   0   2   0   2   0   2   0   0   0   2   2   2   2   0   0   2   2   0   2   2   2   2   2   0   0   0   0   0   2   0   0   0   2   2   0   2   0   2   0   0   0   2   0   2   2   2   2   0   2   2   2   2   2   0   2   2   0   0   2   0   2   2   2   0   0   0   0   2   2   2   2   2   2   2   2   0   2   0   2   2   2   0   0   2   0   2   0   0   0   0   0   2   2
 MK-6-12                2   0   2   0   2   2   0   0   2   2   0   2   2   2   2   0   2   0   0   0   2   2   0   2   2   0   2   0   2   2   2   0   0   2   2   2   0   2   0   2   0   2   2   2   2   2   0   0   0   0   2   2   0   0   0   0   0   0   0   0   2   0   0   2   2   2   0   0   2   0   0   2   2   2   2   0   0   0   0   0   2   2   2   2   0   0   2   2   2   0   0   0   0   2   0   0   0   0   2   2   0   2   2   2   0   2   0   0   2   2   2   0   2   0   0   0   2   2   2   2   0   0   2   2   0   2   2   0   2   2   0   2   0   0   0   2   0   0   0   2   2   0   2   0   2   0   0   0   2   0   2   2   2   2   0   2   2   2   2   2   0   0   2   0   0   0   0   2   2   2   0   2   0   0   2   2   2   2   0   2   2   2   0   2   0   2   2   2   0   0   2   0   2   0   0   0   0   0   2   2
 MK-6-13                2   0   2   0   2   2   0   0   0   2   0   2   2   2   2   0   2   0   0   0   0   2   0   2   2   0   2   0   2   2   2   0   0   0   2   2   2   2   0   2   0   2   2   2   2   2   0   0   0   0   2   0   0   0   0   0   0   0   0   0   2   0   0   2   2   2   0   0   2   2   0   2   2   2   2   0   0   2   0   0   2   2   2   2   0   0   0   2   2   0   0   0   0   2   0   2   0   0   2   2   0   2   2   2   0   2   0   0   2   2   2   2   2   0   0   0   2   2   2   2   0   0   2   2   0   2   2   2   2   2   0   2   0   0   0   2   0   2   0   2   2   2   2   0   2   0   0   0   2   0   2   2   2   0   0   2   2   2   2   2   2   0   2   0   0   2   0   2   2   2   0   2   0   0   2   2   0   2   0   2   2   2   0   2   0   2   2   2   0   0   2   0   2   0   2   0   0   0   2   2
 MK-6-14                2   0   2   0   2   2   0   0   0   2   0   2   2   2   2   0   0   2   2   0   2   2   0   2   0   0   2   0   2   2   2   0   0   0   2   2   2   2   0   2   2   2   2   2   0   0   2   0   0   0   2   0   0   0   0   2   0   0   0   0   0   0   0   2   2   2   0   0   2   2   0   2   2   2   2   0   0   2   0   0   2   2   2   0   0   0   0   2   2   0   0   0   0   2   0   2   0   0   2   2   2   2   2   2   0   2   0   0   2   2   2   2   2   0   0   0   2   2   2   2   0   0   2   2   0   2   2   2   2   2   0   2   0   0   0   2   0   2   0   0   0   0   2   0   2   0   0   0   2   0   2   2   0   0   0   2   2   2   2   2   2   0   0   0   0   2   0   2   2   2   0   2   0   0   2   2   0   2   0   2   2   2   0   2   0   2   2   2   0   0   2   0   2   0   2   0   0   0   2   2
 MK-6-15                2   2   2   0   2   2   0   0   0   2   0   2   2   0   2   0   0   2   2   0   2   2   0   2   0   0   2   0   2   2   2   0   0   0   2   2   2   0   0   2   2   2   2   2   2   0   2   0   0   0   2   0   0   0   2   2   0   0   0   0   0   0   0   2   0   2   0   0   2   2   0   2   2   2   2   0   0   0   0   2   2   2   2   0   0   0   0   2   2   0   0   0   0   2   2   2   0   2   2   2   2   2   2   2   0   2   0   0   2   2   2   2   2   0   0   0   2   2   0   2   0   0   2   2   0   2   2   2   2   2   0   2   0   0   0   2   0   2   0   2   0   0   2   0   2   0   0   0   2   0   2   2   0   0   0   2   2   2   2   2   2   0   0   2   0   2   0   2   2   2   2   2   0   0   2   2   0   2   0   2   2   0   0   2   0   2   2   2   0   0   2   0   2   2   0   0   0   2   2   2
 MK-6-16                2   2   2   0   2   2   0   0   2   2   0   2   2   0   0   0   0   2   2   0   2   2   0   2   0   0   2   0   2   2   2   0   0   0   2   2   0   0   0   2   2   2   2   2   2   0   2   0   0   0   2   0   0   2   2   2   2   2   0   0   0   0   0   0   0   2   2   0   2   2   0   2   2   2   0   0   0   0   0   2   2   2   0   0   0   0   0   2   2   0   0   0   0   2   2   2   0   2   2   2   2   2   2   2   0   2   0   0   2   2   2   2   2   0   0   0   2   2   0   2   0   0   2   0   2   2   2   2   2   2   0   0   0   2   0   2   0   2   0   2   0   0   2   2   2   0   0   0   2   2   2   2   0   2   0   2   2   2   2   2   2   0   2   2   2   2   0   2   2   2   2   2   0   0   2   2   0   2   0   2   0   0   2   2   0   0   2   2   0   0   2   0   0   2   2   0   0   2   2   2
 
!****************************************** Phenotypic Data **********************************************************
!-100.0 is resevred for missing phenotype
SimulatedTrait1        14.4616   16.0804   13.3392   14.0713   16.8106   14.3678   16.0821   16.1465   16.0876   13.2748   16.9843   13.2586   15.0526   14.3221   14.2423   14.7415   14.9482   15.9052   16.9909   16.4655   13.6406   13.6843   12.5890   16.0132   14.2486   16.5639   16.2629   15.3854   13.0322   16.2463   15.2820   16.4621   16.9678   15.6174   13.8517   15.1837   15.6969   12.2034   13.3058   15.6077   14.5281   14.2047   15.2381   14.3789   14.9337   16.6849   15.4399   15.1713   14.5591   15.7341   14.2987   15.0718   14.9571   14.9916   15.2315   16.8554   13.9514   16.8372   16.1220   13.6144   16.1074   15.4920   17.0617   16.4825   16.5728   16.5277   14.7084   15.1483   15.6737   15.0195   14.7250   16.0748   14.7775   15.0841   14.3896   13.1418   13.2783   15.0660   15.1635   14.0090   15.6575   15.7275   14.1397   14.2438   15.5627   16.8074   11.9779   16.7529   15.7692   13.0433   15.8094   13.4481   15.4488   15.7544   14.0490   13.3682   15.0397   16.5587   18.5707   14.1550   14.4477   13.3492   16.1362   16.0686   16.5596   14.5633   17.6069   12.4192   15.3863   13.3491   16.6237   14.7207   15.0679   13.5278   13.4167   15.2700   16.2397   15.4346   15.2759   14.3134   14.8853   14.7667   14.6366   12.7925   15.2271   12.7928   16.1625   14.4663   15.6278   17.4822   16.8023   13.7678   14.8525   14.1852   16.3257   15.2643   13.2972   15.2829   14.8074   13.6179   15.8186   14.3079   15.7462   14.3578   15.4606   16.0573   15.8180   14.7084   15.5063   16.1298   16.1499   16.1291   16.6853   15.1521   16.2314   14.9791   13.6439   15.9113   15.4710   15.6511   17.0612   14.0712   14.5142   14.1923   14.1963   14.7679   14.4684   17.5498   16.7578   16.3512   14.4812   16.0118   15.3062   16.7433   13.7419   13.1976   15.1379   16.1839   11.7337   14.9988   17.1885   15.3839   13.7525   13.4834   15.0492   16.7181   16.6121   13.9746   14.2167   16.1162   14.1876   14.6579   13.7635   13.4248   15.0392   17.9697   16.5289   14.2881   16.2863   15.3104
SimulatedTrait2         9.9628    9.7593   10.2518   10.0212   10.2841   10.5474    8.5391    9.8693    9.5638   10.8007    9.1588   10.8848    8.8844    9.9300   11.1163   10.3822   10.8083    9.6633    9.3542    9.5001   11.4958    9.5916   10.3014    9.8191   11.2562    9.6064    9.8409    9.5295   10.1735    9.0644   10.4819    9.5902   10.0940    9.3438   10.9563    9.6014    9.9545    9.3651   10.6996    8.5925   10.6561   10.9205    9.4002    9.7966    9.9497    9.7038   10.7728    9.6291    9.7559    9.9859   11.0264   10.9685   10.7582    9.5181   11.6324    9.2106   10.9531    9.1892    9.5129   10.5508   10.7075    9.9337    9.5339    9.9265    9.7169    9.9518   10.1005   10.6663   10.5479   10.9937    9.0888   10.3130   10.8021   10.1463   10.6458    9.6553   10.5470    9.2791    9.1414   10.3520    8.8461    9.1821    9.8627    9.7900   10.0361    8.6467   10.2092    9.3645    9.0546   11.1086    9.2852   11.0525   10.0589    9.8728   10.5564    9.6017   10.0937    9.9937    9.2302   11.0934   10.2176   10.9346   11.0325    9.7738    9.7188   11.5829    8.5784   10.6285   10.0603   10.3361   10.0952   10.7509    8.6574   10.7498    8.5364   10.2934    9.1355   11.0033    9.5915    9.9375   10.9079    9.1293   10.4315   10.0604   10.3931   10.8301    9.8316    9.6921    8.8157    9.8292   10.0007   10.1874   11.3838   11.0145    8.2505    9.3008    9.5981    9.7698    9.1115    9.3838    9.2766   10.4153   10.3684    9.3300    9.7746    9.8683    9.6847    9.8737    9.8262    9.9802   10.4439    9.3722    9.0433    9.5017    9.3796   11.2603    9.7748   10.1793    9.2780    9.3572    8.9094   11.1841    9.1134   11.3839   10.0952   10.3474   10.8033    9.2193    9.0831    9.0481   11.2900   10.5482   10.5892    9.8344   10.8217    9.5364   10.3014    9.7117    9.9363   10.6831    9.9479    9.6674   10.6275   10.7022   10.4509    9.1977    8.8648   10.3819   10.4542    9.7232   10.9144   10.1616    9.6433    9.7736   10.5580    9.8290    9.6579   10.8304   10.6316    9.7254
 
