# Supplementary material for: Inclusive Composite Interval Mapping of QTL by Environment Interactions in Biparental Populations
Source: PLoS One. 2015 Jul 10;10(7):e0132414. doi: 10.1371/journal.pone.0132414 (PMC4498613; doi:10.1371/journal.pone.0132414)
Supplement: S5 File — (ZIP) [file pone.0132414.s005.zip › H=0.5/L1/run_00090.met]

!**********************Note: lines staring with "!" are remarks and will be ignored in the program********************
!*********************************General Information**********************************
!Assuming F1 = P1 x P2, populations available in QTL IciMapping are: 
!  1, P1BC1F1 = P1 x F1, the first backcrossing where P1 is used as the recurrent parent;
!  2, P2BC1F1 = P2 x F1, the first backcrossing where P2 is used as the recurrent parent;
!  3, F1DH, F1-derived doubled haploids; 
!  4, RIL or F1RIL, recombination inbred lines through the repeated selfing of F1;
!  5, P1BC1RIL, recombination inbred lines through the repeated selfing of P1BC1F1;
!  6, P2BC1RIL, recombination inbred lines through the repeated selfing of P2BC1F1;
!  7, F2, the selfing generation of F1;
!  8, F3, the selfing generation of F2;
!  9, P1BC2F1, the second backcrossing where P1 is used as the recurrent parent; 
! 10, P2BC2F1, the second backcrossing where P2 is used as the recurrent parent;
! 11, P1BC2RIL, recombination inred lines through the repeated selfing of P1BC2F1; 
! 12, P2BC2RIL, recombination inred lines through the repeated selfing of P2BC2F1; 
! 13, P1BC1F2, the selfing generation of P1BC1F1; 
! 14, P2BC1F2, the selfing generation of P2BC1F1; 
! 15, P1BC2F2, the selfing generation of P1BC2F1; 
! 16, P2BC2F2, the selfing generation of P2BC2F1; 
! 17, P1BC1DH, P1BC1F1-derived doubled haploids; 
! 18, P2BC1DH, P2BC1F1-derived doubled haploids; 
! 19, P1BC2DH, P1BC2F1-derived doubled haploids; 
! 20, P2BC2DH, P2BC2F1-derived doubled haploids; 
   3      !Mapping Population (see remarks above)
   2      !Mapping Function (1 for Kosambi; 2 for Haldane; 3 for Morgan)
   2      !Marker Space Type (1 for intervals; 2 for positions)
   1      !Marker Space Unit(1 for centiMorgans; 2 for Morgan)
   6      !Number of Chromosomes (or Linkage Groups)
 200      !Size of the mapping population
   2      !Number of environments
 
!***************************************** Chromosomes and Linkage Maps **********************************************
!Chromosome                 NumMarkers
-CH1                        16
-CH2                        16
-CH3                        16
-CH4                        16
-CH5                        16
-CH6                        16
!Linkage map (Marker name followed by position or the interval length)
 MK-1-1                1     0.000
 MK-1-2                1    10.000
 MK-1-3                1    20.000
 MK-1-4                1    30.000
 MK-1-5                1    40.000
 MK-1-6                1    50.000
 MK-1-7                1    60.000
 MK-1-8                1    70.000
 MK-1-9                1    80.000
 MK-1-10               1    90.000
 MK-1-11               1   100.000
 MK-1-12               1   110.000
 MK-1-13               1   120.000
 MK-1-14               1   130.000
 MK-1-15               1   140.000
 MK-1-16               1   150.000
 MK-2-1                2     0.000
 MK-2-2                2    10.000
 MK-2-3                2    20.000
 MK-2-4                2    30.000
 MK-2-5                2    40.000
 MK-2-6                2    50.000
 MK-2-7                2    60.000
 MK-2-8                2    70.000
 MK-2-9                2    80.000
 MK-2-10               2    90.000
 MK-2-11               2   100.000
 MK-2-12               2   110.000
 MK-2-13               2   120.000
 MK-2-14               2   130.000
 MK-2-15               2   140.000
 MK-2-16               2   150.000
 MK-3-1                3     0.000
 MK-3-2                3    10.000
 MK-3-3                3    20.000
 MK-3-4                3    30.000
 MK-3-5                3    40.000
 MK-3-6                3    50.000
 MK-3-7                3    60.000
 MK-3-8                3    70.000
 MK-3-9                3    80.000
 MK-3-10               3    90.000
 MK-3-11               3   100.000
 MK-3-12               3   110.000
 MK-3-13               3   120.000
 MK-3-14               3   130.000
 MK-3-15               3   140.000
 MK-3-16               3   150.000
 MK-4-1                4     0.000
 MK-4-2                4    10.000
 MK-4-3                4    20.000
 MK-4-4                4    30.000
 MK-4-5                4    40.000
 MK-4-6                4    50.000
 MK-4-7                4    60.000
 MK-4-8                4    70.000
 MK-4-9                4    80.000
 MK-4-10               4    90.000
 MK-4-11               4   100.000
 MK-4-12               4   110.000
 MK-4-13               4   120.000
 MK-4-14               4   130.000
 MK-4-15               4   140.000
 MK-4-16               4   150.000
 MK-5-1                5     0.000
 MK-5-2                5    10.000
 MK-5-3                5    20.000
 MK-5-4                5    30.000
 MK-5-5                5    40.000
 MK-5-6                5    50.000
 MK-5-7                5    60.000
 MK-5-8                5    70.000
 MK-5-9                5    80.000
 MK-5-10               5    90.000
 MK-5-11               5   100.000
 MK-5-12               5   110.000
 MK-5-13               5   120.000
 MK-5-14               5   130.000
 MK-5-15               5   140.000
 MK-5-16               5   150.000
 MK-6-1                6     0.000
 MK-6-2                6    10.000
 MK-6-3                6    20.000
 MK-6-4                6    30.000
 MK-6-5                6    40.000
 MK-6-6                6    50.000
 MK-6-7                6    60.000
 MK-6-8                6    70.000
 MK-6-9                6    80.000
 MK-6-10               6    90.000
 MK-6-11               6   100.000
 MK-6-12               6   110.000
 MK-6-13               6   120.000
 MK-6-14               6   130.000
 MK-6-15               6   140.000
 MK-6-16               6   150.000
!*********************************** Marker Types ********************************************************************
!Co-dominant marker: When heterozygote F1 is present, P1 is coded as 2, F1 is coded as 1, and P2 is coded as 0; Otherwise, P1 is coded as 2, and P2 is coded as 0. 
!Dominant marker: When heterozygote F1 is present, P1 and F1 are coded as 12, and P2 is coded as 0; Otherwise, P1 is coded as 2, and P2 is coded as 0.  
!Recessive markers: When heterozygote F1 is present, P1 is coded as 2, and F1 and P2 are coded as 10; Otherwise, P1 is coded as 2, and P2 is coded as 0. 
!Missing marker is coded as -1. 
 MK-1-1                 2   0   2   0   0   2   2   2   0   2   2   2   2   2   0   0   0   2   0   0   2   2   0   2   2   0   2   0   0   2   2   2   0   0   0   2   0   2   2   2   0   2   2   0   2   2   2   0   2   2   2   2   0   0   0   0   0   0   2   2   0   2   0   2   0   2   0   2   2   0   0   0   2   2   2   0   0   0   2   0   0   0   2   0   2   0   0   0   0   0   2   2   2   0   2   2   0   2   0   0   0   2   2   0   0   2   2   2   2   0   2   2   2   2   2   0   2   2   0   2   2   2   2   2   2   0   0   0   2   0   0   2   2   0   2   2   2   0   2   0   0   0   2   0   2   0   0   0   2   2   0   0   2   2   0   2   2   0   0   2   2   0   2   0   0   0   2   0   2   0   0   0   0   2   2   2   0   2   0   2   0   0   2   2   2   0   0   2   2   2   2   2   2   0   0   0   0   0   2   0
 MK-1-2                 2   0   2   2   0   2   2   2   0   0   2   2   2   2   0   0   0   0   0   0   2   0   0   2   2   0   2   0   0   2   2   2   0   0   0   2   0   2   2   2   0   2   2   0   2   2   2   0   2   2   2   2   0   0   0   0   2   0   2   2   0   2   0   2   0   2   0   2   2   0   0   0   2   2   0   0   0   0   2   0   0   0   2   0   2   2   0   0   0   0   2   2   2   0   0   2   0   2   0   0   0   2   2   0   0   0   2   2   2   0   2   2   2   2   2   0   2   0   2   2   2   2   2   2   0   0   0   0   2   0   0   0   2   0   2   2   2   0   2   0   2   0   2   0   2   0   0   0   2   2   0   0   2   2   0   2   2   0   0   2   2   0   0   0   0   0   2   0   2   0   2   0   0   2   2   2   0   2   0   2   2   0   2   2   2   0   2   2   2   0   2   2   0   0   2   0   0   0   2   0
 MK-1-3                 2   0   2   2   0   2   2   2   0   0   2   2   2   2   0   0   0   0   0   0   0   0   0   2   2   0   2   0   0   2   2   2   0   0   0   2   0   2   2   2   0   2   2   0   2   2   2   0   2   2   2   2   2   0   0   0   2   0   2   2   0   0   0   2   0   2   0   2   2   2   0   0   2   2   0   0   0   0   2   0   0   0   2   0   2   0   0   0   0   0   2   2   2   2   0   2   0   2   0   0   0   0   2   0   0   0   2   2   2   0   2   2   2   2   2   0   2   0   2   2   2   2   2   2   0   0   0   0   2   0   0   2   2   0   2   2   2   0   2   0   0   0   2   0   2   0   0   0   2   2   0   0   2   2   0   2   2   0   0   2   2   0   0   0   0   0   2   0   2   0   2   0   0   2   2   2   0   2   0   2   2   0   2   2   2   0   2   2   2   2   2   2   2   0   2   0   0   0   2   0
 MK-1-4                 0   0   2   2   0   2   2   2   0   0   2   2   2   2   0   0   0   0   0   0   0   0   0   2   2   2   0   0   2   0   2   2   0   0   0   2   2   2   2   0   0   2   2   0   2   2   2   0   2   2   2   2   2   0   0   0   2   0   2   2   0   0   0   2   0   2   2   2   2   2   0   0   2   2   0   0   0   0   2   0   0   0   2   0   2   0   0   0   0   0   2   2   2   2   0   2   0   2   0   0   0   0   2   0   2   0   2   2   2   0   2   2   2   2   2   0   2   0   2   2   2   2   0   2   0   0   0   0   2   2   0   2   2   0   2   2   2   0   2   0   0   0   2   0   2   0   0   0   2   2   0   0   2   2   0   2   2   0   0   2   2   0   0   0   2   0   2   0   2   0   2   0   0   2   2   2   0   2   0   0   0   0   2   2   2   0   2   2   2   0   2   2   2   0   2   0   0   0   2   0
 MK-1-5                 0   0   2   2   0   2   2   2   0   0   2   2   2   2   0   0   0   0   0   0   0   0   0   2   2   2   0   0   0   0   2   2   0   0   0   2   2   2   2   0   2   2   0   0   2   2   2   2   2   2   2   2   2   0   0   0   2   0   2   0   0   0   0   2   0   2   2   2   2   2   0   0   2   2   0   0   0   0   2   2   0   0   2   0   2   2   0   0   0   0   2   0   2   2   0   2   0   2   0   0   2   0   2   0   2   0   2   2   2   0   2   2   2   0   2   0   2   0   0   2   2   2   0   2   0   0   0   2   2   2   0   2   2   2   2   2   2   0   2   0   0   0   2   0   2   0   0   0   2   2   0   0   2   2   0   2   2   2   0   2   2   0   0   0   0   0   2   0   2   0   2   0   0   2   2   2   0   2   0   0   2   2   2   2   2   0   2   2   2   0   2   2   2   0   2   0   0   0   2   0
 MK-1-6                 0   0   2   2   0   0   2   2   0   0   2   2   2   2   0   0   0   0   0   0   2   0   0   0   2   2   0   0   0   0   2   2   0   0   2   2   2   2   2   0   2   2   0   0   2   2   2   2   2   2   2   0   0   0   0   0   2   0   2   0   0   0   2   2   0   2   2   2   2   2   0   0   2   2   2   0   0   0   2   2   0   0   2   0   2   2   2   0   0   0   2   0   2   0   0   2   0   2   0   0   2   0   2   0   2   0   2   0   2   0   2   2   2   0   2   0   2   0   0   2   2   2   0   2   0   0   0   2   2   0   0   2   2   2   2   2   2   0   2   2   0   0   2   0   2   0   0   0   2   2   0   0   2   2   0   2   2   0   0   2   2   0   0   0   0   0   2   0   2   0   2   0   2   2   2   2   0   0   0   0   0   2   2   2   2   0   2   2   2   0   2   2   2   0   2   0   0   0   2   2
 MK-1-7                 0   0   2   2   0   0   2   2   0   0   2   2   2   2   0   0   0   0   0   0   2   0   0   0   2   0   0   0   0   0   0   2   0   0   2   2   2   2   2   0   2   2   0   0   2   2   2   2   2   2   2   2   0   0   0   0   2   0   2   0   0   0   2   2   0   2   2   0   2   2   0   0   2   2   2   2   0   0   2   2   0   0   2   0   2   2   2   0   2   2   2   0   0   0   0   2   0   2   0   0   2   0   2   0   2   0   2   0   2   0   2   2   2   0   2   0   2   0   0   2   2   2   0   2   0   0   0   0   2   0   0   2   0   2   2   0   2   0   2   0   0   0   2   0   2   0   0   0   2   2   0   0   2   2   0   2   2   0   2   2   2   0   0   0   0   0   2   2   2   0   2   0   2   2   2   2   0   0   0   0   0   2   2   2   0   0   2   2   2   0   2   2   2   0   2   0   0   0   2   0
 MK-1-8                 2   0   2   2   2   0   2   2   0   0   2   2   2   2   0   0   0   0   0   0   2   0   2   0   2   0   0   0   0   0   0   2   0   0   2   2   2   2   2   2   2   2   0   0   2   2   2   2   2   2   2   2   0   0   0   0   2   0   2   0   0   0   2   2   0   2   2   0   2   0   0   0   2   2   2   0   0   0   2   2   0   0   2   0   2   2   2   2   2   2   2   0   0   0   2   2   0   0   0   2   2   0   2   0   2   0   2   0   2   0   2   2   2   0   2   0   2   0   0   2   2   2   0   2   0   0   0   2   2   0   0   2   0   2   2   2   2   0   2   0   0   2   2   0   0   0   0   0   2   2   0   2   2   2   0   0   2   2   2   2   2   0   0   0   0   0   2   2   2   0   2   0   2   2   2   2   0   0   0   0   0   2   2   2   0   0   2   2   2   0   2   2   2   0   2   0   0   0   2   0
 MK-1-9                 0   0   2   2   2   0   2   2   0   0   2   2   2   2   0   0   0   0   0   2   2   0   2   0   2   0   0   0   2   0   0   2   0   0   2   2   2   0   2   2   2   2   0   0   2   2   2   2   2   0   2   2   0   0   0   0   2   0   2   0   0   0   2   2   2   2   2   2   2   0   0   0   0   2   2   2   0   0   2   0   0   0   2   0   2   2   2   2   2   2   2   2   0   0   2   2   0   0   0   2   2   0   2   0   2   0   0   0   2   2   2   2   2   0   2   0   2   0   0   2   2   0   0   2   0   0   0   2   2   2   0   2   0   2   2   2   2   2   2   0   0   2   2   0   0   0   0   0   2   2   0   2   2   2   0   0   2   2   2   2   2   0   0   0   0   0   2   2   2   0   0   0   2   2   2   0   2   0   0   2   0   0   2   2   0   0   0   2   2   0   2   2   2   0   2   0   2   2   2   0
 MK-1-10                2   0   2   2   2   0   2   2   0   0   2   2   2   2   0   2   0   0   0   2   2   0   2   0   2   0   0   0   2   2   0   2   0   0   0   0   2   0   2   2   2   2   0   0   2   2   2   2   2   0   2   2   0   2   0   0   2   0   2   0   0   0   2   2   2   2   0   2   2   0   0   0   0   0   2   2   2   0   2   0   0   0   2   0   2   0   2   2   0   2   2   2   0   0   2   2   0   0   0   2   2   0   2   0   2   0   0   0   2   2   2   2   2   0   0   0   2   0   0   2   2   0   0   2   0   0   0   2   2   2   0   2   0   2   0   2   2   2   2   0   0   2   2   0   0   0   0   0   2   2   0   2   2   2   0   0   2   2   2   2   2   0   0   0   0   0   2   2   2   0   0   0   2   0   2   0   2   2   0   2   0   0   2   2   0   0   0   2   2   0   2   2   2   2   2   0   2   2   2   0
 MK-1-11                2   2   2   2   2   0   2   2   0   0   2   2   2   2   0   0   0   2   2   0   0   0   2   0   2   0   0   0   2   2   0   2   0   0   0   0   2   0   2   2   2   2   0   0   2   2   2   2   0   0   2   2   0   2   0   0   2   0   2   0   2   0   2   2   2   2   0   2   2   0   0   0   0   2   2   2   2   0   2   0   0   0   2   0   2   2   2   2   0   2   2   2   0   0   0   2   0   0   2   2   2   0   0   0   2   0   0   2   2   2   2   2   2   0   0   0   0   0   0   2   2   0   0   2   0   0   2   2   2   2   0   2   0   2   0   2   2   0   2   0   0   2   2   0   0   0   0   0   2   0   0   0   2   2   0   0   2   2   2   2   2   0   0   0   0   0   2   2   2   0   0   0   2   0   2   0   2   2   0   2   0   0   2   2   0   0   0   2   2   0   2   2   2   2   2   0   2   2   2   0
 MK-1-12                2   2   2   0   0   0   2   2   2   0   2   2   2   2   0   0   0   2   2   0   0   0   0   0   2   2   0   0   2   0   0   2   0   0   0   0   2   0   2   2   2   2   0   0   2   2   0   2   0   0   2   2   0   2   2   2   2   0   2   0   2   0   0   2   2   2   0   2   2   0   0   2   0   2   2   2   2   0   2   0   0   0   0   0   2   2   2   0   0   2   2   0   2   0   0   2   0   0   2   2   2   0   0   2   2   0   0   2   2   2   2   2   2   0   0   2   0   0   0   2   2   0   0   2   0   0   2   2   2   2   2   2   0   2   0   2   0   0   2   2   0   2   2   0   0   0   0   0   2   0   0   0   2   2   0   0   2   2   2   2   2   0   0   0   0   0   2   2   2   0   0   0   2   0   2   0   2   2   0   2   2   0   2   2   0   0   0   0   2   0   2   2   2   2   2   0   2   2   2   0
 MK-1-13                2   2   2   0   0   0   2   2   2   0   2   2   2   2   0   0   0   2   2   0   0   0   0   0   2   2   0   0   2   0   0   2   0   0   0   0   2   0   2   2   2   2   2   0   2   2   0   2   0   0   2   2   0   2   2   2   2   0   2   0   2   0   0   0   2   2   0   2   2   0   0   2   0   2   2   2   2   0   2   0   0   0   0   0   2   2   2   0   0   2   0   0   2   0   0   2   2   2   2   2   2   0   2   2   2   0   0   2   2   2   2   2   2   0   0   2   0   0   0   2   2   0   0   2   0   0   2   2   2   2   2   2   0   2   0   2   0   0   2   2   0   0   0   0   0   0   0   0   2   0   0   0   2   2   0   0   0   2   2   2   2   0   0   0   0   0   0   2   2   0   0   0   2   0   2   0   2   0   0   2   2   0   2   2   0   0   0   0   2   0   2   2   2   2   2   0   2   2   2   2
 MK-1-14                2   2   2   0   0   0   2   2   2   0   2   0   2   2   0   0   0   0   2   0   0   2   0   0   2   2   0   0   0   0   0   2   2   2   0   0   2   0   2   2   2   2   2   0   2   2   0   2   0   2   2   2   2   2   2   2   2   0   2   2   2   0   0   2   2   2   0   2   2   0   0   0   0   2   2   2   2   0   2   0   0   0   0   0   2   2   2   0   0   2   0   0   2   0   0   2   2   2   2   2   2   0   0   2   2   0   2   2   2   2   2   2   0   0   0   2   0   0   0   2   2   0   0   2   0   0   2   2   2   2   2   2   0   2   0   2   0   0   2   2   0   0   2   0   2   0   0   0   2   0   0   0   2   2   0   0   0   2   2   2   2   0   0   0   2   0   0   2   2   0   0   0   2   0   2   0   2   0   0   0   2   0   2   2   0   0   0   0   2   0   2   2   2   2   2   0   2   2   2   2
 MK-1-15                2   2   2   0   0   0   2   2   0   0   2   0   2   2   0   0   0   0   2   0   0   2   0   0   2   2   0   0   0   0   0   2   2   2   0   0   2   0   2   2   2   2   2   0   2   2   0   2   0   2   2   2   2   2   2   2   2   0   2   0   2   0   0   2   0   2   0   2   2   0   0   0   0   2   0   2   2   0   2   0   0   0   0   0   2   2   2   2   0   2   0   0   2   0   0   2   2   2   2   0   2   0   0   2   2   0   0   2   2   2   2   0   0   0   0   2   0   0   0   2   0   0   0   2   0   0   0   2   2   2   0   2   0   0   0   0   0   0   2   2   0   0   2   0   2   2   0   0   2   0   0   0   2   2   0   0   0   2   2   2   2   0   0   0   2   2   0   2   2   0   0   2   2   0   2   0   0   0   0   0   2   0   2   2   0   0   0   0   2   2   2   2   2   2   2   0   2   2   2   2
 MK-1-16                2   2   2   0   0   0   2   2   0   0   2   0   2   2   0   0   0   0   2   0   0   2   0   0   2   2   2   0   0   0   2   2   2   2   2   0   2   2   2   2   2   2   2   0   2   2   2   2   0   2   2   2   2   2   2   2   2   0   2   0   2   0   0   2   0   2   0   0   2   0   0   0   0   2   0   2   2   0   2   0   0   0   0   0   2   0   2   2   0   2   0   0   2   0   0   2   2   2   2   2   2   0   0   2   2   2   0   2   2   2   2   0   0   0   0   2   0   0   0   2   0   2   0   2   0   0   0   2   2   2   0   2   0   0   0   0   0   2   2   2   0   0   2   0   2   2   0   0   2   0   0   0   2   2   0   0   0   2   2   2   2   2   0   0   2   0   0   2   0   0   0   2   2   0   2   0   0   0   0   0   2   0   2   2   0   0   0   0   2   2   2   2   2   2   0   0   2   2   0   0
 MK-2-1                 2   2   2   2   2   0   2   0   0   0   2   2   0   2   2   0   0   2   0   2   0   2   0   2   2   2   2   2   0   0   2   2   0   2   2   2   2   2   0   0   2   2   0   0   0   2   0   0   2   0   0   0   2   2   2   2   2   2   0   0   0   0   2   2   2   2   2   2   2   2   2   2   0   0   2   2   0   0   0   2   2   2   0   0   2   2   2   2   0   0   2   2   0   0   0   0   2   2   0   0   0   2   0   0   0   2   0   2   2   0   0   2   2   0   0   0   2   0   0   0   2   2   0   2   0   0   2   2   2   0   2   2   0   0   0   0   2   0   2   2   2   2   0   2   0   2   2   2   0   0   2   0   2   0   0   0   2   0   2   0   2   2   0   0   2   2   0   2   2   2   2   0   0   0   2   2   2   2   2   2   2   2   2   2   2   2   2   0   0   0   2   0   2   2   2   0   2   0   0   2
 MK-2-2                 2   2   2   2   2   0   0   0   2   0   2   2   0   2   2   0   0   2   0   2   0   0   0   2   2   2   2   2   0   0   2   2   0   2   2   2   2   2   0   0   2   2   2   0   0   2   0   0   2   0   0   0   2   2   2   0   2   2   0   0   0   2   2   2   2   2   2   2   2   2   2   2   0   0   2   2   0   0   0   2   2   2   0   2   2   2   2   2   0   0   2   2   0   0   0   0   2   2   0   0   0   2   0   0   0   2   2   2   2   0   0   2   2   0   0   0   2   0   2   0   2   2   0   2   0   0   2   2   2   0   2   2   2   0   0   0   2   0   2   2   0   0   0   2   0   2   2   2   0   0   2   0   2   0   0   0   2   0   2   0   0   2   0   0   2   2   0   2   2   2   0   0   0   0   0   2   2   2   2   2   2   2   0   2   2   2   2   0   2   0   2   0   2   2   2   0   2   0   0   2
 MK-2-3                 2   2   2   2   2   0   0   0   2   0   2   2   2   2   2   0   0   0   0   2   0   0   0   2   2   2   2   2   0   0   2   0   0   2   2   2   2   2   2   0   2   2   2   0   0   2   0   2   0   0   0   0   2   2   2   0   2   0   0   0   2   2   0   2   2   2   2   2   2   2   2   2   0   0   2   2   0   0   0   2   2   0   0   2   0   2   2   2   0   2   2   2   0   0   0   0   2   2   0   0   0   2   0   0   0   2   2   2   2   0   0   2   2   0   0   2   2   0   2   2   2   0   0   0   0   0   2   2   2   0   2   2   0   0   0   0   2   0   2   0   0   0   0   2   0   2   2   2   0   0   2   0   2   0   0   2   2   0   2   0   0   2   0   0   2   2   0   2   2   2   0   2   0   0   2   2   2   2   2   2   2   2   0   2   0   2   2   0   0   0   2   0   2   2   2   0   2   0   0   2
 MK-2-4                 2   2   2   2   0   0   0   0   2   0   2   2   2   2   2   0   0   0   0   0   0   0   0   2   2   2   0   2   0   0   2   0   2   2   0   2   2   2   2   0   2   2   0   0   0   2   0   2   2   0   0   0   2   2   2   0   2   0   0   0   2   2   0   2   2   2   2   2   2   2   2   2   0   0   2   2   0   0   0   2   2   0   0   2   0   2   2   2   0   2   2   2   0   0   0   0   2   0   0   0   0   2   0   0   0   2   2   2   2   2   0   2   2   0   0   2   0   0   2   2   2   0   0   0   0   2   2   2   2   2   2   2   0   0   0   0   2   0   2   0   0   0   0   2   0   2   2   2   0   0   2   0   2   0   0   2   2   0   2   0   0   2   0   0   2   2   0   2   2   2   0   0   0   0   0   2   2   2   2   2   2   2   2   2   0   2   2   2   0   0   2   0   2   2   2   0   2   0   2   2
 MK-2-5                 0   2   2   2   0   0   0   0   2   0   2   0   2   2   2   0   0   0   0   0   0   0   0   2   2   0   2   0   0   0   2   2   2   2   0   2   2   2   2   0   2   2   0   0   0   2   2   2   2   0   0   0   0   2   2   0   0   2   0   0   0   2   0   2   2   2   2   2   2   2   2   0   0   0   2   2   0   0   0   2   2   0   0   2   0   0   2   2   0   2   2   2   0   2   0   0   2   0   0   0   0   2   0   0   2   2   2   2   2   2   2   2   2   0   0   2   2   0   2   2   2   2   2   0   0   2   2   2   2   2   2   2   0   0   0   0   2   0   2   0   0   2   0   2   0   0   2   0   0   0   2   0   2   0   2   2   2   0   2   2   0   2   0   0   2   2   0   2   0   2   0   0   0   0   0   2   0   2   2   2   2   2   2   2   0   2   2   2   0   2   2   0   0   0   2   0   2   0   2   2
 MK-2-6                 0   2   2   2   0   0   0   2   2   0   2   0   2   2   2   0   0   0   2   0   0   0   0   2   2   0   2   0   0   0   2   2   2   0   0   0   0   2   2   0   2   2   0   0   0   2   2   2   2   2   0   0   0   2   2   0   0   0   0   0   0   2   0   2   2   2   0   2   2   2   2   0   2   0   2   2   0   0   0   2   2   0   0   2   0   0   2   2   0   2   2   2   2   2   0   0   2   0   0   0   0   2   2   0   0   2   2   2   0   2   2   2   2   2   0   2   2   0   2   2   2   2   0   0   0   2   2   2   2   2   2   2   0   0   0   0   0   0   2   0   0   2   0   2   0   0   0   0   0   0   2   0   2   0   2   2   2   0   2   2   0   2   0   0   2   2   2   2   0   2   0   0   0   0   0   2   0   2   2   2   2   2   2   2   0   2   0   2   0   2   0   0   0   0   2   0   2   0   2   2
 MK-2-7                 0   2   2   2   0   0   0   0   2   0   2   0   2   2   2   0   0   0   2   0   0   0   0   2   2   0   2   0   0   0   2   2   2   0   0   0   2   2   2   0   2   2   0   0   0   2   2   0   2   2   0   0   0   2   2   0   0   0   0   0   0   2   0   2   2   0   0   2   2   0   2   0   2   0   2   2   0   0   0   2   2   2   0   2   2   0   2   2   0   2   2   2   2   2   2   2   2   0   0   0   0   2   0   2   0   2   2   2   0   2   2   2   2   0   0   2   2   0   2   0   2   2   0   0   0   2   2   2   2   2   2   2   0   0   0   0   0   0   2   0   0   2   0   2   0   2   0   0   0   0   2   0   2   0   2   2   0   0   2   2   0   0   0   0   2   2   2   2   0   2   0   0   0   0   0   2   0   2   2   2   0   2   2   2   0   2   0   2   0   2   0   0   0   0   0   0   0   2   2   2
 MK-2-8                 0   2   2   2   0   0   0   0   2   0   2   0   2   2   2   0   2   0   2   0   2   0   0   2   2   2   2   0   0   0   2   2   2   0   0   0   2   2   2   0   2   2   0   0   0   2   2   0   2   2   0   0   0   2   2   2   0   0   0   0   0   0   0   2   2   0   0   2   2   0   2   0   2   0   2   0   2   0   0   2   2   2   2   2   2   0   2   2   0   0   0   2   2   2   2   2   2   0   0   0   0   2   2   2   0   2   2   2   0   2   2   2   2   2   0   2   2   0   0   2   2   2   0   0   0   2   2   2   2   2   2   2   0   0   0   0   0   0   2   0   0   2   0   2   0   2   0   0   0   2   2   2   2   0   2   2   0   0   2   2   0   0   0   2   2   2   2   2   0   2   0   0   0   0   0   2   2   2   2   2   0   2   2   2   0   2   0   2   0   2   0   0   0   0   0   0   0   2   2   2
 MK-2-9                 0   2   2   2   0   0   0   0   2   0   2   0   2   2   2   2   2   2   2   0   2   0   0   2   2   2   2   0   0   0   2   2   2   0   0   0   2   2   2   0   2   2   0   0   0   2   2   0   2   2   0   0   0   2   2   2   0   0   0   0   0   0   0   2   2   0   2   2   2   0   0   0   2   0   2   2   2   0   0   2   2   2   2   2   2   0   0   2   0   0   0   2   2   2   2   2   2   0   0   0   0   2   2   2   0   2   2   0   0   2   2   2   2   2   0   2   2   0   0   2   2   2   0   2   0   2   2   2   2   2   2   0   0   0   0   2   0   0   2   0   0   2   0   2   0   2   0   0   0   2   2   2   2   0   2   2   0   0   2   2   0   0   0   2   2   2   2   2   0   0   0   0   0   0   0   2   2   2   2   2   0   2   2   0   2   2   0   2   2   0   0   0   0   0   0   0   0   2   0   2
 MK-2-10                0   2   0   2   0   0   0   0   2   0   2   0   2   2   2   2   2   2   2   0   2   0   0   2   2   2   0   0   0   0   2   0   2   0   0   0   2   2   2   0   2   2   0   0   0   2   2   0   2   2   0   2   0   2   2   2   0   0   0   0   0   0   0   2   2   0   2   2   0   0   0   0   2   2   2   2   2   0   0   2   2   2   2   2   0   0   0   2   0   0   0   2   2   2   2   2   2   0   0   0   2   2   2   2   0   2   2   0   0   2   2   2   2   2   0   2   2   2   0   2   2   2   0   2   0   0   2   2   2   2   2   0   0   0   0   2   0   0   2   0   0   2   0   2   0   0   0   0   0   2   2   2   2   0   2   2   0   0   2   0   0   0   0   2   2   2   2   2   0   0   0   0   0   0   2   2   2   2   2   2   2   2   2   0   2   2   0   2   0   2   0   0   0   0   0   0   0   2   0   2
 MK-2-11                2   2   0   2   2   0   0   0   2   0   2   0   2   0   2   2   2   2   2   0   2   0   0   2   2   2   0   0   0   0   2   0   2   0   0   0   2   2   2   2   2   2   0   0   0   2   0   0   0   2   0   2   0   2   2   2   2   0   0   2   0   0   0   2   2   0   2   2   0   0   0   0   0   0   2   2   2   0   0   2   2   2   2   2   0   0   0   0   0   0   0   2   2   2   2   2   0   0   0   0   0   2   2   2   0   2   2   2   0   0   2   2   2   2   0   2   2   2   0   2   2   2   0   2   0   0   2   2   2   2   2   0   0   0   0   2   0   0   0   0   0   2   0   2   0   0   0   0   0   2   2   2   2   0   2   2   0   0   0   0   0   0   0   2   2   2   2   2   0   2   0   0   2   0   2   0   2   2   2   2   2   2   2   0   2   2   0   2   0   2   0   0   0   0   0   0   0   2   0   2
 MK-2-12                2   2   0   2   2   0   0   0   2   0   2   0   2   2   2   2   2   0   2   0   2   0   0   2   2   2   0   0   0   0   2   0   2   0   0   0   2   2   2   2   2   2   0   0   0   2   0   0   0   2   0   0   0   2   2   0   2   0   0   2   0   0   0   0   2   0   2   2   0   0   0   0   0   0   2   2   2   0   0   2   2   2   2   2   0   0   0   0   0   0   0   2   2   2   2   2   0   0   0   0   2   2   2   2   0   2   2   2   0   0   2   2   2   2   0   2   2   2   0   2   2   2   0   2   0   0   2   2   2   2   2   0   0   0   0   2   0   0   0   0   0   2   2   2   0   0   0   0   0   2   2   2   2   0   2   2   0   0   0   0   0   0   0   2   2   2   2   2   0   2   0   0   2   0   2   0   2   2   2   2   0   2   2   2   2   2   0   0   0   2   0   2   0   0   2   0   0   2   0   2
 MK-2-13                2   0   0   2   2   0   0   0   2   0   0   0   2   2   2   2   2   0   2   2   0   0   0   2   2   2   0   0   0   0   2   0   2   0   0   0   2   2   2   2   0   2   0   0   0   2   0   0   0   2   0   2   0   2   2   0   2   0   0   2   0   0   0   0   2   0   2   2   0   0   0   0   0   0   2   2   2   0   2   2   2   2   2   2   0   0   0   0   0   0   0   2   2   2   2   2   2   0   0   0   0   2   2   2   0   0   2   0   0   0   2   2   2   2   0   2   2   2   0   2   2   2   0   2   0   0   2   0   0   2   2   0   0   2   0   2   2   0   0   0   0   0   2   2   0   0   0   2   0   0   2   2   2   0   2   2   0   0   0   2   0   0   0   2   2   2   2   2   0   2   0   0   0   2   2   2   2   2   2   2   0   2   2   2   2   2   0   0   0   0   0   2   0   0   2   0   0   2   0   2
 MK-2-14                2   0   0   2   2   0   0   0   2   0   0   0   2   0   2   2   2   0   2   2   0   0   0   2   2   2   0   2   0   0   2   0   0   0   0   0   2   2   2   2   0   2   0   0   0   2   0   2   0   2   0   2   2   2   2   0   2   2   0   0   0   0   0   0   2   0   2   2   0   0   0   0   0   0   2   2   2   0   2   2   2   2   0   2   0   2   2   0   0   0   0   2   2   2   2   2   2   0   0   0   0   2   2   2   0   0   2   0   2   0   2   0   2   2   0   2   2   2   0   2   2   2   0   2   2   0   2   0   0   2   2   0   0   2   0   2   2   0   0   0   0   0   2   2   0   0   0   2   0   0   2   2   2   0   2   2   0   0   0   0   0   0   0   0   2   0   2   2   0   2   0   0   2   2   2   0   2   2   2   0   0   2   2   2   2   2   0   0   0   2   0   2   0   0   2   0   0   2   0   2
 MK-2-15                2   0   0   2   2   0   0   0   2   2   0   0   2   0   0   2   2   0   2   2   0   0   0   2   2   2   0   2   0   0   2   0   0   0   0   0   2   0   2   2   0   2   0   0   0   2   0   2   0   2   0   0   2   2   2   0   2   2   0   0   0   0   0   0   2   2   2   2   0   0   0   2   0   0   2   2   2   2   2   2   2   2   0   2   2   0   2   0   0   0   0   2   2   0   2   2   2   0   0   0   0   2   2   2   0   2   2   0   2   0   2   0   2   2   0   2   2   2   0   2   2   2   0   2   2   0   2   0   0   2   2   0   0   2   0   2   2   0   0   0   0   0   2   2   0   0   0   2   0   0   2   2   2   0   2   2   0   0   0   0   0   0   0   0   2   0   2   2   0   2   0   0   2   2   2   0   2   2   2   0   2   2   2   2   2   2   0   0   0   2   0   2   0   0   2   0   0   2   0   2
 MK-2-16                0   0   0   2   2   0   0   0   2   2   0   0   2   0   0   2   2   0   2   2   0   0   0   2   0   2   0   2   0   0   2   0   0   0   0   0   2   2   2   2   0   0   0   0   0   2   0   2   0   2   0   0   0   2   2   2   2   2   0   0   0   0   0   0   2   2   2   0   2   0   0   2   0   0   2   2   0   2   2   2   2   2   0   2   2   0   2   0   0   0   0   2   2   0   2   2   2   0   0   0   2   2   2   2   0   2   2   0   2   0   2   0   2   2   0   2   2   2   0   2   2   2   0   0   2   0   2   0   0   2   2   0   0   2   0   2   2   0   0   0   0   2   2   0   0   0   0   2   0   2   2   2   2   0   2   2   2   0   0   0   0   0   0   2   2   0   2   2   0   0   0   0   2   2   2   0   2   2   2   0   2   2   2   2   2   2   0   0   0   2   0   2   0   0   2   0   0   2   0   2
 MK-3-1                 2   2   0   0   2   0   2   2   0   0   0   2   0   2   0   0   0   0   0   2   0   0   0   0   2   2   0   2   0   0   0   0   0   2   0   0   0   2   2   0   0   0   0   0   0   2   0   2   2   2   0   2   0   2   2   2   0   0   2   0   0   2   0   0   0   2   0   0   2   2   2   2   2   2   2   0   2   0   2   2   0   0   0   0   2   0   0   0   0   0   0   0   0   2   2   2   2   0   0   0   2   0   0   0   2   0   2   2   0   2   2   2   2   2   2   2   0   0   2   0   0   0   0   2   0   0   0   2   2   2   2   2   2   0   0   2   0   0   0   0   2   2   0   2   2   2   0   2   0   2   2   2   0   0   0   0   2   0   0   0   0   0   0   0   0   2   0   0   2   0   0   2   0   0   0   0   0   2   0   2   2   2   0   2   0   2   2   0   0   0   0   0   2   0   2   2   2   0   2   0
 MK-3-2                 2   2   0   0   2   2   2   2   0   0   0   0   0   2   0   0   0   0   0   2   0   0   0   0   2   2   0   2   0   0   2   0   0   2   0   0   0   2   2   0   0   0   0   0   0   2   0   2   2   2   0   2   0   2   2   2   0   2   2   0   0   2   0   0   0   2   0   0   2   2   2   2   2   2   2   0   2   0   2   2   0   0   0   0   2   0   2   0   0   0   0   0   2   2   2   0   2   0   0   0   2   0   0   0   2   0   2   2   2   2   2   2   2   2   2   2   0   0   2   0   0   0   0   2   0   0   0   2   2   2   0   2   2   0   0   2   0   0   0   0   2   2   0   0   2   2   0   2   0   2   2   2   0   0   0   0   2   0   0   2   0   0   0   0   0   2   0   0   2   0   0   0   0   2   0   0   0   2   0   2   2   2   0   2   0   2   2   0   0   0   0   0   2   0   2   2   2   0   2   0
 MK-3-3                 2   2   0   2   0   2   2   2   2   0   0   0   0   2   0   0   0   2   2   0   0   0   0   0   2   2   0   0   0   0   2   2   0   2   0   0   0   2   2   0   0   0   0   0   0   2   0   2   2   2   0   2   0   2   2   2   0   2   2   0   0   2   0   0   0   2   0   0   2   2   2   2   2   2   2   0   2   0   2   2   0   0   0   0   2   0   2   0   0   2   0   0   2   2   2   0   2   0   0   2   2   0   0   2   2   0   2   2   2   2   2   2   2   2   2   2   0   0   0   0   0   0   0   2   0   0   0   2   2   2   2   2   2   0   0   2   0   0   0   0   2   2   0   0   2   2   0   2   0   2   2   2   2   0   0   0   0   0   0   2   0   0   0   2   0   0   0   0   2   0   0   0   2   2   0   0   0   2   0   2   2   0   0   2   0   0   2   0   0   0   0   0   2   0   2   2   2   0   2   0
 MK-3-4                 2   2   2   2   0   2   2   2   2   0   0   0   0   2   0   0   0   2   2   0   0   0   0   0   2   2   0   0   0   0   2   2   0   2   0   0   0   0   2   2   0   0   0   0   0   2   0   2   2   2   2   2   0   2   2   2   2   2   2   0   0   2   2   0   0   2   0   2   2   2   2   2   2   2   2   0   2   0   0   2   0   0   0   2   2   0   0   0   0   2   2   0   2   2   2   0   0   0   0   2   2   0   0   0   2   0   0   2   2   2   2   2   2   2   2   2   2   0   0   0   0   0   0   2   0   0   0   2   0   0   2   2   0   0   0   2   0   2   0   0   2   2   0   0   0   2   2   2   0   2   2   2   2   0   2   0   0   0   0   2   0   0   0   0   0   0   0   0   2   0   2   0   0   2   0   0   0   2   0   2   2   0   0   2   0   0   2   0   0   0   0   0   2   0   2   2   2   0   2   0
 MK-3-5                 2   2   2   2   0   2   2   2   2   0   0   0   0   2   0   0   0   2   0   0   0   2   0   0   2   2   0   0   0   2   2   2   0   0   0   0   0   0   2   2   0   0   0   0   0   2   0   2   2   2   2   2   0   2   2   2   2   2   2   0   0   2   2   0   0   2   0   2   0   2   2   2   2   2   0   0   2   0   0   2   0   0   0   2   2   0   2   0   0   2   2   0   2   2   2   0   0   0   0   2   2   0   0   0   0   2   0   2   2   0   0   2   2   2   2   2   2   0   0   0   0   0   0   2   2   0   0   2   0   0   2   2   0   2   0   2   0   2   0   0   2   2   0   0   0   2   2   2   0   2   2   2   2   0   2   0   0   0   0   2   2   0   0   0   0   0   0   0   2   0   2   2   0   2   0   0   0   0   0   2   2   0   0   2   0   0   2   0   0   0   0   0   2   0   2   2   2   0   0   0
 MK-3-6                 2   2   2   2   0   2   2   2   2   0   0   2   0   2   0   0   0   2   0   2   0   2   0   0   0   0   0   0   0   2   2   0   0   0   0   0   0   0   0   2   0   0   0   0   0   2   0   2   0   2   2   2   0   2   2   2   2   0   2   0   0   2   2   0   0   2   0   2   0   2   2   2   2   2   0   0   2   2   0   2   0   0   0   2   0   2   2   0   0   2   0   0   2   2   2   0   0   2   0   2   2   0   0   0   0   2   0   2   2   0   0   2   2   2   2   0   0   0   0   0   0   0   0   2   2   0   0   2   0   0   2   2   0   2   0   2   2   2   0   0   2   2   0   0   0   2   2   2   0   2   2   2   2   0   2   0   0   0   0   2   2   0   0   0   0   0   0   0   2   2   2   2   0   2   0   0   0   0   0   2   2   0   0   2   0   0   2   0   0   0   0   2   2   0   2   2   2   0   0   0
 MK-3-7                 2   2   2   2   0   0   2   0   2   0   0   0   0   2   0   0   0   2   0   2   0   2   0   0   0   0   0   0   0   0   2   0   0   0   0   0   0   2   2   2   2   0   0   0   0   2   0   2   0   2   2   2   2   2   2   2   2   0   2   0   0   2   2   2   0   2   0   2   0   2   2   2   2   2   0   0   2   2   0   2   0   0   2   0   0   2   2   0   0   2   0   2   2   2   2   0   0   2   0   2   2   0   2   0   0   2   0   2   2   0   0   2   2   2   2   2   0   0   0   0   0   0   0   2   2   0   0   2   0   0   2   2   0   2   0   2   2   2   0   0   2   2   0   0   0   2   2   2   0   2   2   2   2   2   2   0   0   0   0   2   2   0   0   0   0   0   0   0   2   2   2   2   0   2   0   0   0   0   0   2   2   0   0   2   0   0   2   0   0   0   0   2   2   0   2   2   0   0   0   0
 MK-3-8                 2   2   2   2   0   0   2   0   2   0   2   0   0   2   0   0   0   2   0   2   0   2   0   2   2   0   0   0   0   0   2   0   0   0   0   0   0   2   2   2   2   0   0   0   0   2   0   2   0   2   2   2   2   2   0   2   2   0   2   0   0   2   2   2   0   2   0   2   0   2   2   0   2   2   0   0   2   0   0   2   0   0   0   0   0   2   2   0   0   2   0   0   2   2   2   0   0   2   0   2   2   0   2   0   0   2   0   2   2   0   0   2   2   2   2   2   2   0   0   0   0   0   0   2   2   0   0   2   0   0   2   2   0   2   0   0   0   2   0   0   2   2   0   2   0   2   2   2   0   2   2   2   2   2   2   0   0   0   0   2   2   0   0   0   0   0   2   0   2   2   2   2   0   2   0   0   0   0   0   2   2   0   0   2   2   0   2   0   0   0   0   2   2   0   2   2   0   2   0   0
 MK-3-9                 2   0   2   0   0   0   2   0   2   0   2   2   0   2   0   0   0   2   0   0   0   2   0   0   0   0   0   0   0   0   2   0   0   0   0   0   0   2   2   2   2   0   0   0   0   2   0   2   0   2   2   2   2   0   0   2   2   0   2   0   0   2   2   2   0   2   0   2   0   2   2   0   2   2   0   0   2   0   0   2   0   0   0   0   0   2   0   0   0   2   0   2   2   2   2   0   0   2   0   2   2   0   2   0   2   2   0   0   2   0   0   2   2   2   2   2   2   0   0   0   0   2   0   2   2   0   0   2   0   0   2   2   0   2   0   0   0   2   0   2   2   2   0   2   0   2   2   2   0   2   2   2   2   2   2   0   2   0   0   2   2   0   0   0   2   0   2   0   2   2   2   0   0   2   0   0   0   0   0   2   2   0   2   2   2   0   2   0   0   0   0   2   2   0   2   2   0   2   0   0
 MK-3-10                2   0   2   0   0   0   2   0   2   0   2   0   0   2   0   0   0   2   0   0   0   2   0   0   2   2   2   0   0   0   2   0   0   0   0   0   0   2   2   2   2   0   0   0   0   2   0   0   0   2   2   2   2   0   0   2   2   0   2   2   0   2   2   2   0   2   0   2   0   2   2   0   2   2   0   0   2   0   0   2   2   0   0   0   0   2   0   0   0   2   0   2   0   2   2   0   0   2   0   2   2   0   2   0   2   2   0   0   2   0   0   2   0   2   2   2   2   0   0   0   0   2   0   2   2   0   0   2   0   0   2   2   0   2   0   0   0   2   0   2   2   2   0   2   0   2   2   2   0   2   2   2   0   0   2   0   2   0   0   2   2   0   0   0   0   0   2   0   2   2   2   0   0   2   0   0   0   0   0   2   2   0   2   2   2   0   2   0   0   0   0   2   2   0   2   2   0   2   0   0
 MK-3-11                2   0   2   0   0   0   2   0   2   0   2   0   0   2   0   0   0   2   0   0   0   2   0   0   2   2   2   0   0   0   2   0   0   0   0   2   0   2   2   2   2   0   0   0   0   2   0   0   0   2   2   2   2   0   2   2   0   0   2   2   0   2   2   2   0   2   0   2   0   2   2   0   2   2   0   0   2   0   2   2   2   0   0   0   0   2   0   0   0   2   0   2   0   2   2   0   0   2   0   0   2   0   0   0   2   2   0   0   2   2   0   2   0   2   2   2   2   0   0   0   0   2   0   2   2   0   2   2   0   0   2   2   0   2   0   0   2   2   0   2   2   2   0   0   0   2   2   2   0   2   2   2   0   0   2   0   2   0   0   2   2   0   0   0   0   0   2   0   2   2   2   0   2   2   0   0   0   0   0   2   2   0   2   2   2   0   2   0   2   0   2   2   2   2   2   2   0   2   0   0
 MK-3-12                2   0   2   0   0   0   2   2   0   0   2   0   0   2   0   0   0   0   0   0   0   2   0   0   2   2   2   0   2   0   2   0   0   0   0   2   0   2   2   0   2   0   0   0   0   2   0   0   0   2   2   2   2   2   2   0   0   0   2   2   0   2   2   2   0   0   0   2   0   2   2   0   2   2   0   0   2   2   2   0   2   0   0   0   0   0   0   0   0   0   0   2   0   2   2   0   0   0   2   0   2   0   0   0   0   2   0   0   2   2   2   2   0   2   2   2   2   0   0   0   0   2   2   2   2   0   2   0   0   0   0   2   0   2   0   0   2   2   0   2   2   2   0   0   0   0   2   2   0   2   2   2   0   2   2   0   2   0   0   0   2   0   0   0   0   0   2   0   2   2   2   0   2   2   0   0   0   0   0   0   2   0   2   2   2   0   2   0   2   2   2   2   2   0   2   2   0   2   0   0
 MK-3-13                2   0   2   0   0   0   2   2   0   0   2   0   0   2   0   0   0   2   0   2   0   2   0   0   2   2   2   0   2   0   2   0   0   0   0   2   0   2   2   0   2   0   0   0   0   2   0   0   0   2   2   2   2   0   2   0   0   0   2   2   0   2   2   2   0   0   0   2   0   2   2   2   2   2   0   2   2   2   2   0   2   0   0   0   0   0   0   0   0   0   0   2   0   0   2   0   0   0   2   0   2   0   0   0   0   2   0   2   2   2   2   2   0   2   2   2   2   0   0   0   0   2   2   2   2   0   0   0   0   0   2   2   0   2   0   2   2   2   0   2   2   2   0   2   2   0   2   2   0   2   2   2   0   2   2   0   2   0   0   0   2   0   0   0   0   0   2   0   2   2   2   0   2   2   0   0   0   2   0   0   2   0   2   2   2   0   2   0   2   2   2   2   2   0   2   2   0   2   0   0
 MK-3-14                2   0   2   0   0   0   2   2   0   0   2   0   0   2   0   0   0   2   0   2   0   2   0   0   2   2   2   0   2   0   2   0   0   0   0   0   0   2   2   0   2   0   0   2   0   2   2   2   0   2   2   2   2   0   2   0   0   2   2   2   0   2   2   2   0   0   0   2   0   2   0   2   2   2   2   2   2   2   2   0   2   0   2   2   0   0   0   0   0   0   0   2   0   0   0   0   0   0   2   0   2   0   2   0   0   2   0   2   2   2   2   2   0   2   2   2   2   0   0   0   0   2   2   2   2   0   0   0   0   0   2   0   2   2   0   2   2   2   0   2   2   2   0   2   2   0   2   2   2   2   2   2   0   0   2   0   2   0   0   0   2   0   0   0   2   0   2   0   2   2   2   0   2   2   0   0   0   2   0   2   2   0   2   2   2   2   2   0   2   2   2   2   2   0   2   2   0   2   2   0
 MK-3-15                2   0   2   0   0   0   2   2   0   0   2   0   2   2   0   0   0   2   0   2   2   0   0   0   2   2   2   0   0   2   2   0   0   0   0   0   0   2   2   0   2   0   0   2   0   2   2   2   0   2   2   2   2   0   2   0   0   0   2   2   0   2   2   2   0   0   0   2   0   2   0   2   2   2   2   2   2   2   2   0   2   0   2   2   0   0   0   0   0   2   0   2   0   0   0   2   0   2   2   2   2   0   2   0   0   2   2   2   2   2   2   0   0   2   2   2   2   0   0   0   0   2   2   2   2   0   0   0   0   2   2   0   2   2   0   2   2   2   0   2   2   2   0   2   2   0   2   2   2   2   2   2   0   0   2   0   2   0   0   0   2   0   0   0   2   0   2   2   2   0   2   0   2   2   0   0   0   2   0   0   2   0   2   2   2   2   2   0   2   2   2   2   2   0   2   2   0   2   2   0
 MK-3-16                0   2   2   0   0   2   2   2   0   0   2   0   0   2   0   0   0   2   0   2   2   0   0   0   2   2   2   0   0   2   2   0   0   0   0   0   0   2   2   0   2   0   0   2   0   2   2   2   0   2   2   0   2   0   2   0   0   0   2   2   0   2   2   2   0   0   0   2   0   2   0   0   2   2   2   2   2   2   2   2   2   0   2   2   0   0   0   0   0   2   2   2   0   0   0   2   0   2   2   2   2   0   2   0   2   2   0   2   2   2   2   0   2   2   2   2   2   0   0   0   0   2   2   2   2   0   0   0   0   2   2   0   2   0   2   2   2   2   0   2   2   2   2   2   2   0   2   2   2   2   2   2   0   0   0   0   2   0   0   0   2   0   0   0   2   0   0   2   2   0   2   0   2   2   0   0   0   2   0   0   2   2   2   2   2   2   2   0   2   2   2   2   2   0   2   2   0   2   2   0
 MK-4-1                 0   0   2   2   0   0   0   2   2   0   0   0   0   2   0   2   0   0   2   2   2   0   0   2   0   2   0   2   0   2   0   2   2   2   2   0   2   0   2   2   0   0   0   0   0   0   2   2   0   2   0   0   2   2   0   0   0   0   0   0   0   2   2   2   2   2   0   0   2   2   0   0   0   0   0   2   2   2   2   0   2   2   0   2   2   0   2   2   2   2   2   2   0   2   2   2   2   2   2   2   2   0   2   2   2   0   0   0   2   2   0   0   0   2   0   0   2   0   0   0   2   0   0   0   2   0   0   0   0   2   2   0   2   2   0   2   0   0   0   2   0   2   0   2   0   2   0   0   2   0   2   2   0   0   2   2   2   2   2   2   0   2   0   0   2   2   2   0   0   2   2   2   0   0   2   2   2   0   0   0   2   0   2   2   0   0   2   0   2   0   0   2   2   2   2   0   0   2   0   2
 MK-4-2                 0   0   2   2   0   0   0   2   2   0   0   2   0   2   0   2   0   0   2   2   2   0   0   2   0   2   0   0   0   2   0   2   2   2   2   0   2   0   2   2   0   0   0   0   0   0   2   2   0   2   0   0   2   0   0   0   0   0   0   0   0   2   2   2   2   2   0   0   2   2   0   0   0   0   0   2   2   2   2   0   2   0   0   2   2   0   2   2   2   2   2   2   0   2   2   2   2   2   2   2   2   0   2   2   2   0   0   2   2   2   0   0   0   2   0   0   2   0   2   0   2   0   0   0   2   0   0   0   0   2   2   0   2   2   0   2   0   0   0   2   0   2   0   2   2   0   0   0   2   0   0   0   0   0   0   2   2   2   2   2   0   2   0   0   2   2   2   0   0   2   2   2   0   0   2   2   2   0   0   0   2   0   2   2   0   0   2   0   2   2   0   2   2   2   2   0   0   2   0   2
 MK-4-3                 0   0   2   2   0   0   0   2   2   0   0   2   0   2   0   2   0   0   2   0   2   0   0   2   0   2   0   0   0   2   0   2   2   2   2   0   2   0   2   2   0   0   0   2   0   0   2   2   0   2   0   2   2   0   2   0   0   0   0   0   0   2   2   2   2   2   0   0   2   2   0   2   0   0   0   2   2   2   2   0   2   0   0   2   2   0   2   2   2   2   2   2   0   2   2   2   2   2   2   2   2   0   0   2   2   0   0   2   2   2   0   0   0   2   0   0   2   2   2   0   2   0   0   0   2   0   0   0   0   2   2   0   2   2   0   2   0   0   0   2   0   0   0   2   2   0   0   0   2   0   0   0   0   0   0   2   2   2   2   2   0   2   2   0   2   2   2   0   0   2   2   2   0   0   2   2   2   0   0   0   2   0   2   2   2   0   2   0   2   2   0   2   2   2   2   2   0   2   0   2
 MK-4-4                 0   2   2   2   0   0   0   2   2   0   0   2   0   2   0   2   0   0   2   0   2   0   0   2   0   2   0   0   0   2   0   2   2   2   2   0   2   0   2   2   0   0   0   0   0   0   2   2   0   2   0   2   2   0   0   0   2   0   0   0   0   2   2   2   2   2   0   0   2   2   0   2   0   0   0   2   2   2   2   0   2   0   0   2   2   0   2   0   2   2   2   0   2   2   2   2   2   2   2   2   2   2   0   2   2   0   2   2   2   2   0   0   0   2   0   0   2   2   2   2   2   0   0   0   2   0   2   0   0   2   2   0   2   0   0   2   0   0   0   2   2   0   0   2   2   0   0   0   2   2   0   0   0   0   0   2   0   2   0   2   0   2   2   0   2   2   2   0   0   2   2   2   0   0   2   2   2   0   0   0   2   0   2   2   0   0   2   0   0   2   0   2   2   2   2   2   0   2   0   2
 MK-4-5                 0   2   2   2   0   0   2   2   2   0   0   2   0   0   2   2   0   2   2   2   2   0   0   2   0   2   2   0   0   2   0   2   2   2   2   0   2   2   2   2   0   0   0   0   0   0   2   0   0   2   0   2   2   0   0   0   2   0   0   0   0   2   2   2   2   2   0   0   2   2   0   2   0   0   0   2   0   2   2   0   2   0   0   2   2   0   2   0   2   2   2   0   2   2   2   2   2   2   0   0   0   2   2   2   2   0   0   2   2   2   0   0   0   2   0   0   0   2   2   2   2   0   0   0   2   0   2   0   0   2   2   2   2   2   0   2   0   0   0   2   2   0   2   2   0   0   0   0   2   2   0   0   0   0   0   2   0   2   2   2   2   2   2   0   2   2   2   0   0   2   2   2   0   0   2   2   2   0   0   0   2   0   2   0   0   0   2   0   0   2   0   2   2   2   2   2   0   2   0   2
 MK-4-6                 0   2   2   2   0   0   2   2   2   0   0   2   0   2   2   2   0   2   2   2   2   0   0   2   0   2   2   0   2   0   0   2   2   2   2   0   0   2   2   2   0   0   0   0   0   0   0   0   0   2   0   0   2   0   0   2   2   2   0   0   0   2   2   2   2   2   0   0   2   2   0   2   0   2   0   2   0   0   0   2   2   0   0   2   2   0   2   0   0   2   2   0   0   2   2   2   2   2   0   0   2   2   2   2   2   0   0   2   2   2   0   0   0   2   0   0   0   0   2   2   2   0   0   0   0   0   2   0   0   2   2   2   2   2   0   2   0   0   0   2   0   0   2   2   0   0   2   0   2   2   0   0   0   0   0   2   0   2   2   2   2   2   0   0   2   2   2   0   0   2   2   2   0   0   2   2   2   0   0   0   2   0   2   0   0   0   2   0   0   2   2   2   2   2   2   2   0   2   0   2
 MK-4-7                 2   2   2   2   0   0   2   2   2   0   0   2   2   2   0   2   2   2   2   2   0   2   0   2   0   2   2   2   2   0   2   2   2   2   2   0   0   2   2   2   2   0   0   0   0   0   0   0   0   2   0   0   2   0   0   2   2   0   0   0   0   2   2   2   2   2   0   0   2   2   0   2   0   2   0   2   2   0   0   2   2   2   0   2   2   0   2   0   2   2   0   0   0   2   2   2   2   2   0   2   2   2   2   2   2   0   0   2   2   2   2   0   0   2   0   0   0   0   2   2   2   0   0   0   0   0   2   0   0   2   2   2   2   2   0   2   0   0   0   2   0   0   2   2   0   0   2   0   0   2   0   0   0   0   0   2   0   2   2   2   2   2   0   0   2   2   2   0   0   2   2   2   0   0   2   2   0   0   0   0   2   0   2   0   2   0   2   0   0   2   0   0   2   2   2   2   0   2   0   0
 MK-4-8                 2   0   2   2   0   0   2   0   2   0   0   2   2   2   0   2   2   2   2   2   0   2   0   2   0   2   2   2   2   0   2   2   2   2   2   2   0   2   2   2   2   0   0   0   0   0   0   0   2   2   0   2   2   0   2   2   2   0   0   0   0   2   2   2   2   2   0   0   2   2   0   2   0   2   0   0   2   0   0   2   2   2   0   2   2   0   2   0   2   2   0   0   0   2   2   2   2   2   0   2   2   2   2   2   2   0   0   2   2   2   2   0   0   2   0   0   0   0   2   2   2   0   0   0   0   0   2   0   0   2   2   2   2   0   0   2   0   0   0   2   0   0   2   2   0   0   2   0   0   2   0   0   0   0   0   2   2   2   2   2   2   2   0   0   2   2   2   0   0   2   2   2   0   0   2   2   0   0   2   0   2   0   2   0   2   2   2   0   2   2   0   0   2   2   2   2   0   2   0   2
 MK-4-9                 2   0   0   2   0   0   2   0   2   0   0   2   2   0   0   2   2   2   2   2   0   2   0   2   0   2   0   2   2   0   0   2   2   2   2   2   2   2   2   2   2   0   0   2   0   0   0   0   2   2   0   2   2   2   2   2   2   0   0   0   0   2   2   2   0   2   0   0   2   2   0   2   0   2   0   0   2   0   0   2   2   2   0   2   0   0   2   0   2   2   0   0   0   0   2   0   2   2   0   2   2   2   2   2   2   0   2   2   0   2   2   0   0   2   2   0   0   0   2   2   2   0   2   0   0   0   0   0   0   2   2   2   2   0   0   2   0   0   0   2   0   0   2   2   0   0   2   0   2   2   0   0   0   0   0   2   2   2   2   2   2   2   0   0   2   2   2   0   0   2   2   2   0   0   2   2   0   0   2   0   2   0   2   0   2   2   2   0   2   2   0   0   2   2   2   2   0   2   0   2
 MK-4-10                2   0   0   2   0   0   0   0   2   0   0   2   2   2   0   2   2   2   2   2   0   2   0   2   2   2   0   2   2   0   0   2   2   2   2   2   0   0   2   2   2   0   0   2   0   0   2   0   2   2   0   2   2   2   2   2   2   0   0   0   0   2   2   0   2   2   0   0   2   2   0   2   0   2   0   0   2   2   0   2   2   2   0   2   0   0   2   0   2   2   0   0   0   0   2   0   2   2   2   2   2   2   2   2   2   0   0   2   0   2   2   0   0   2   2   0   0   0   2   2   2   0   2   0   0   0   2   0   0   2   2   2   2   0   0   2   0   2   0   2   0   0   2   2   0   0   2   0   2   2   0   0   0   0   0   2   2   2   2   2   2   2   0   0   2   2   2   0   0   2   2   2   0   0   2   2   0   0   2   0   0   0   2   0   0   2   2   0   2   2   2   0   2   2   2   2   0   2   0   2
 MK-4-11                2   0   0   2   2   0   0   0   2   0   0   2   2   0   2   0   2   2   2   2   0   2   0   2   2   2   0   2   2   2   0   2   2   2   2   2   0   0   2   2   2   0   0   2   0   0   2   0   2   2   2   2   2   2   2   2   2   0   0   0   0   2   2   0   2   2   0   0   2   2   0   2   0   2   0   0   2   2   2   2   2   0   0   2   0   0   2   2   2   2   0   0   0   0   2   0   0   2   2   0   2   2   2   2   2   0   0   2   0   2   2   0   0   2   0   0   0   0   2   2   2   0   2   0   0   0   2   0   0   0   2   2   2   0   0   2   0   2   0   2   0   0   2   2   0   0   0   0   2   2   0   0   0   0   0   2   2   0   2   0   2   2   0   0   0   2   2   0   0   2   2   2   0   0   2   2   0   0   2   0   2   0   2   0   0   2   2   0   2   2   2   0   2   2   2   2   0   2   0   2
 MK-4-12                2   0   2   2   2   2   0   0   2   0   0   2   2   0   2   0   2   2   2   2   2   0   0   2   2   2   0   0   2   2   0   2   2   0   2   2   0   0   2   2   2   0   0   2   0   0   2   0   2   2   2   0   2   2   2   2   2   0   0   0   0   2   0   0   0   2   0   0   2   2   0   2   0   2   0   0   2   0   2   2   2   0   0   0   0   0   2   2   2   2   0   0   0   0   0   0   0   2   2   0   2   0   2   2   0   0   0   2   0   2   2   0   0   2   0   0   0   0   2   2   2   0   2   0   0   0   2   0   2   0   2   2   2   0   0   2   0   0   0   2   0   0   2   2   0   0   0   0   2   2   0   0   0   0   2   2   2   0   2   0   2   2   0   0   0   2   2   0   0   0   2   2   0   0   2   2   0   0   2   0   2   0   2   0   0   2   2   0   2   2   2   0   2   2   2   2   0   2   0   2
 MK-4-13                2   2   2   2   2   2   0   0   2   0   0   2   2   0   2   0   0   2   2   2   2   0   0   2   2   2   0   0   2   2   0   2   2   0   2   2   0   0   2   2   2   0   0   2   0   0   2   0   2   2   2   0   2   2   2   2   2   0   0   0   0   2   0   0   0   2   2   0   2   2   0   2   0   2   0   0   2   0   2   2   0   0   0   0   0   0   2   2   2   2   0   0   0   0   2   0   0   2   2   0   2   0   0   2   0   0   0   2   0   2   2   0   0   2   0   0   0   0   2   2   2   0   2   0   0   0   2   0   2   0   0   2   2   0   2   2   0   0   0   2   0   0   2   2   0   0   0   2   2   2   0   0   0   0   2   2   2   0   2   2   0   2   0   0   0   0   2   0   0   0   0   2   0   0   2   2   0   0   2   0   2   0   2   0   2   2   2   0   2   2   2   0   2   2   2   2   0   2   0   2
 MK-4-14                2   2   2   2   2   2   0   0   2   0   0   2   2   0   2   0   0   2   2   2   2   2   0   2   0   2   0   0   2   2   0   2   2   2   2   2   0   2   2   0   2   0   0   2   0   0   0   0   0   2   2   0   2   2   2   2   2   0   0   0   0   2   2   0   0   2   2   0   2   2   0   2   0   2   0   0   2   0   2   2   0   0   0   0   0   0   2   2   2   2   0   0   0   2   2   0   0   2   2   0   2   0   0   2   0   0   0   2   0   2   2   0   0   2   0   0   2   0   2   2   2   0   2   0   0   0   2   0   2   2   0   2   2   0   0   2   0   0   0   2   0   0   2   2   0   2   0   2   2   2   0   0   0   0   2   2   2   0   2   2   0   2   0   0   0   0   2   0   0   0   2   2   0   0   2   2   0   0   2   0   2   2   2   0   2   2   0   0   2   2   2   0   2   2   2   2   0   2   0   2
 MK-4-15                2   2   2   2   2   0   0   0   2   0   0   2   2   2   2   0   0   0   2   2   2   2   0   0   0   2   0   0   0   2   0   2   2   2   2   2   0   2   2   0   2   0   0   2   2   2   0   0   0   2   2   0   2   0   2   2   2   0   0   0   0   2   2   0   0   2   2   0   2   2   0   2   0   2   0   0   2   0   2   2   0   0   2   0   0   0   0   2   2   2   0   0   0   2   2   0   0   2   2   0   0   0   0   0   2   0   0   2   0   2   2   0   0   2   2   0   2   0   2   2   2   2   2   0   0   0   2   0   2   2   0   2   2   0   0   0   0   0   2   2   0   0   2   2   0   2   0   2   2   2   0   0   0   0   2   2   2   0   2   2   0   0   0   0   0   0   2   0   0   0   2   2   0   0   2   2   0   0   2   0   2   2   0   0   2   2   0   2   2   2   2   0   2   2   2   2   0   2   0   2
 MK-4-16                2   2   2   2   2   0   0   0   2   0   0   2   2   2   2   0   0   0   2   2   2   2   0   2   0   2   0   0   0   2   0   0   2   2   2   2   0   2   2   0   0   2   0   2   2   2   0   0   0   2   2   0   2   0   2   2   2   0   0   0   2   2   2   0   0   2   2   0   2   0   0   2   2   2   0   0   2   0   2   2   0   0   2   0   0   0   0   2   2   2   0   0   2   2   2   0   0   2   2   0   0   0   2   0   2   0   0   0   0   2   2   0   0   2   2   0   2   0   2   2   2   2   2   2   0   2   2   0   2   2   0   2   2   0   0   0   0   2   2   2   0   0   2   2   0   2   2   2   2   2   0   0   0   0   2   2   2   0   0   2   0   0   2   0   0   0   2   0   2   0   2   2   0   0   2   2   0   0   2   0   2   2   0   0   2   2   0   2   2   0   2   0   2   2   2   2   0   2   0   2
 MK-5-1                 2   0   0   2   0   0   0   2   2   2   2   0   0   2   2   2   2   2   0   2   0   2   2   2   0   2   0   2   2   2   2   2   2   2   2   2   0   2   0   2   2   2   0   0   0   2   0   2   2   2   0   2   2   2   2   2   0   0   2   2   0   2   0   0   0   2   0   2   0   2   0   0   0   2   2   2   2   0   2   2   0   0   0   2   0   0   0   0   2   2   2   0   0   0   0   0   2   0   0   0   0   0   0   2   0   2   2   0   2   2   2   2   2   2   0   0   2   2   0   0   0   2   0   0   2   0   2   2   2   0   0   2   0   2   2   0   0   0   0   2   2   2   2   0   2   0   0   2   0   0   2   0   2   0   2   2   0   0   2   2   0   0   2   0   2   2   2   0   0   0   0   0   2   2   2   2   2   0   0   2   0   0   2   2   0   2   0   0   0   2   2   0   2   0   0   2   2   0   0   0
 MK-5-2                 2   0   0   2   0   0   0   2   2   2   2   0   0   2   0   2   2   2   0   2   0   2   2   2   0   2   0   0   0   2   2   2   2   2   2   2   0   2   0   2   2   2   0   0   0   2   0   2   0   2   0   2   2   2   2   0   0   0   2   2   0   2   0   0   0   2   0   2   0   2   0   0   0   2   2   2   2   0   2   2   0   0   0   2   2   0   0   0   2   2   2   0   0   2   2   0   2   0   0   0   0   0   0   2   0   2   2   0   2   2   2   0   2   0   0   0   2   2   0   2   0   2   0   0   2   0   2   2   2   0   0   2   0   2   0   0   0   0   0   2   2   2   2   0   2   0   0   2   0   0   2   0   2   0   2   2   0   0   2   2   0   0   2   2   0   2   2   0   0   0   0   0   2   2   0   2   2   0   0   0   0   2   2   2   0   2   0   0   0   2   2   0   2   0   0   2   2   0   0   0
 MK-5-3                 2   0   2   2   0   0   0   2   2   2   2   0   0   0   0   2   2   2   0   2   0   2   2   2   0   2   0   2   0   2   2   0   2   2   2   2   0   2   0   2   2   0   0   0   0   2   2   0   0   2   0   2   2   2   2   0   0   2   2   2   0   2   0   0   0   2   0   2   0   2   0   0   0   0   2   2   2   0   2   2   0   0   0   2   2   2   0   0   2   2   2   0   0   2   2   0   2   0   0   0   2   0   0   2   0   2   2   0   2   2   2   2   2   0   0   0   2   2   0   2   0   2   0   0   2   0   2   2   2   0   0   2   0   2   0   0   2   0   0   2   2   2   2   0   2   0   0   2   0   0   2   0   2   0   2   2   0   0   2   2   0   0   2   2   0   2   2   2   0   0   0   0   2   2   0   2   2   0   2   0   0   2   2   2   2   0   0   0   0   0   2   0   2   0   0   2   2   0   0   0
 MK-5-4                 2   0   0   2   0   0   0   2   2   2   2   0   0   0   0   2   2   2   2   2   0   2   2   2   0   2   0   2   0   2   2   0   2   2   2   0   0   2   0   2   0   0   0   0   0   2   2   0   0   2   0   2   2   2   2   2   0   2   2   2   2   2   0   0   0   2   2   2   0   2   0   0   0   0   2   2   2   0   2   2   0   0   2   2   2   2   0   0   2   2   2   0   0   2   2   0   2   0   0   0   2   0   0   2   0   2   2   0   0   2   2   2   2   0   2   0   2   2   0   2   0   2   0   0   2   2   2   2   0   2   0   2   0   2   0   0   2   0   2   2   2   2   2   0   2   0   0   2   0   0   2   0   2   2   2   2   0   0   2   2   0   2   2   2   0   0   2   2   0   0   0   0   2   2   0   2   2   0   2   0   0   2   2   2   2   0   0   0   2   0   2   0   2   0   2   2   2   0   0   0
 MK-5-5                 2   2   0   0   0   0   0   2   2   2   2   2   0   0   0   2   0   2   2   2   0   2   2   2   0   2   0   2   2   2   2   0   2   2   2   0   0   2   0   0   0   2   0   0   0   2   0   0   2   2   0   2   2   2   2   2   0   0   2   2   2   2   0   0   0   2   0   2   0   2   0   0   0   0   2   0   2   0   2   2   0   0   2   2   2   0   0   0   2   2   2   0   0   2   2   0   2   0   0   0   2   0   0   0   0   2   2   0   0   2   2   2   2   2   2   0   2   2   0   2   0   2   0   2   2   2   2   2   0   2   0   2   0   2   0   0   2   0   2   2   2   2   2   0   2   0   0   2   0   0   2   0   2   2   2   0   0   0   2   2   0   2   2   2   2   0   2   2   0   0   0   0   2   2   2   2   2   2   2   0   0   2   2   2   2   0   0   0   2   0   2   0   0   0   2   2   2   0   0   2
 MK-5-6                 2   2   0   0   0   0   0   2   2   2   2   2   0   0   0   2   0   2   0   2   0   2   2   2   2   2   0   2   2   2   2   2   2   2   2   0   0   2   0   0   0   2   0   0   0   2   0   0   2   2   0   2   2   2   2   2   0   0   2   2   2   2   0   0   0   2   2   2   0   2   0   0   0   0   2   0   2   0   2   2   0   0   2   2   2   0   0   0   2   2   2   0   0   2   2   0   2   0   0   0   0   2   0   0   0   2   2   0   0   2   2   0   2   2   2   0   2   2   0   2   0   0   2   2   2   2   2   0   0   2   0   0   0   2   0   0   2   0   2   2   0   2   2   0   2   0   0   2   2   0   2   0   2   2   0   0   0   0   2   2   0   0   2   2   2   0   2   2   0   0   0   0   2   2   2   2   2   2   2   0   0   2   2   2   2   0   0   2   2   2   2   0   0   0   2   2   2   0   0   2
 MK-5-7                 2   2   0   0   0   0   0   2   0   2   2   2   0   0   2   2   2   2   0   2   0   2   2   2   0   2   0   2   2   2   0   2   2   2   0   0   0   2   0   2   0   2   2   0   0   2   0   0   2   2   0   2   2   2   2   2   0   0   2   2   2   2   0   0   0   2   2   2   0   2   0   0   0   0   2   2   0   0   2   2   0   2   2   2   2   0   0   0   2   2   2   0   0   2   2   0   2   0   0   0   0   2   0   0   0   2   2   0   0   2   2   0   2   2   2   0   2   2   0   2   2   0   2   2   2   2   2   0   0   0   0   0   0   2   0   0   2   0   2   2   0   2   2   0   2   0   0   2   2   0   2   0   2   2   0   0   0   0   2   2   0   0   2   2   2   0   2   2   0   0   2   0   0   0   2   2   2   2   2   0   0   2   2   2   2   0   0   2   2   0   0   0   0   0   2   2   0   0   0   0
 MK-5-8                 2   2   0   2   0   0   0   2   2   2   2   2   2   0   2   2   2   2   0   2   0   2   2   2   0   2   0   2   2   2   0   0   2   2   0   0   0   2   0   2   0   0   2   0   0   2   0   0   2   0   0   2   2   2   2   2   0   0   0   2   2   0   0   0   0   2   2   2   2   2   0   0   0   0   2   2   2   0   2   2   2   2   2   2   0   2   2   0   0   2   2   0   0   2   2   0   2   0   2   0   0   0   0   0   0   2   2   0   0   2   2   0   2   2   2   0   2   2   2   2   2   2   2   2   2   2   2   0   0   0   0   0   2   2   0   0   2   0   2   2   0   2   2   0   2   0   0   2   2   0   2   0   2   2   0   0   0   0   2   0   0   0   0   0   2   0   0   2   0   0   2   0   0   0   2   2   2   2   2   0   0   2   2   2   2   0   0   2   2   0   0   0   0   0   2   2   0   0   0   0
 MK-5-9                 2   0   0   2   0   0   0   2   2   2   2   2   2   0   2   2   2   2   0   2   0   0   2   2   0   2   0   2   0   2   0   0   2   2   0   0   0   2   0   0   0   0   2   0   0   2   0   0   2   0   0   2   2   2   2   2   0   0   0   2   0   0   0   0   0   2   2   2   2   2   0   0   0   0   2   0   2   0   2   2   2   2   2   2   0   2   2   0   2   2   2   0   0   2   2   0   2   0   2   0   0   0   0   0   0   2   2   0   0   2   2   0   2   2   2   0   2   2   2   2   2   0   2   2   2   2   2   0   0   0   0   0   2   0   0   0   2   0   2   2   2   2   2   0   2   0   0   2   2   0   2   0   2   0   2   2   0   0   2   0   2   2   0   0   2   0   0   2   0   0   2   0   0   2   2   2   2   2   0   0   2   2   2   2   2   0   0   2   2   0   0   0   0   0   2   2   0   0   0   0
 MK-5-10                2   0   0   2   0   0   0   2   2   2   2   0   2   0   2   2   2   2   0   2   0   0   2   2   0   2   0   2   0   2   0   2   2   2   0   0   0   2   0   0   0   0   2   0   0   2   0   0   2   0   0   2   2   2   2   0   0   0   0   2   0   2   0   0   0   2   2   2   2   0   0   0   0   0   2   0   0   0   0   2   2   2   2   2   0   2   0   0   2   2   2   0   0   2   2   0   2   0   2   0   0   0   0   0   0   2   2   0   0   2   2   2   2   2   2   0   2   2   2   2   2   0   2   2   2   0   2   0   0   0   0   0   2   0   0   0   2   0   2   2   2   2   2   0   2   0   0   2   2   0   2   0   2   0   0   2   0   0   2   0   2   2   0   2   0   0   0   2   0   0   2   0   0   2   2   0   2   2   2   2   2   2   2   2   2   0   0   2   2   0   0   0   0   0   2   2   0   0   0   0
 MK-5-11                2   2   0   2   0   0   0   2   2   2   0   0   0   0   2   2   2   2   0   0   0   0   2   2   0   2   0   2   0   2   0   2   2   2   0   0   0   2   0   0   0   0   2   0   2   2   0   0   2   2   0   2   2   2   0   0   2   0   0   2   0   2   0   0   0   2   0   2   2   0   0   0   0   0   2   0   0   0   0   2   2   2   2   2   0   2   0   0   2   0   2   0   0   2   2   0   2   0   0   2   0   0   0   0   0   2   2   0   0   2   0   2   2   2   2   0   2   2   2   2   2   0   2   2   2   0   2   0   0   0   0   0   2   0   2   2   0   0   2   0   2   2   2   0   2   0   0   2   2   0   2   0   2   0   0   2   0   0   2   2   2   2   0   2   0   2   0   2   0   2   2   2   0   2   2   0   0   2   2   2   2   2   2   2   2   0   0   2   2   0   0   0   0   0   2   2   0   0   0   0
 MK-5-12                2   2   2   2   0   0   2   2   2   2   0   0   0   2   2   2   2   2   0   0   0   0   2   2   2   2   0   0   0   2   0   0   2   2   0   0   0   0   0   0   2   0   2   0   2   2   0   0   2   2   0   2   0   2   0   0   2   0   0   2   0   2   0   0   0   2   0   2   0   0   0   0   0   0   2   0   0   0   0   2   2   2   2   2   0   2   0   0   2   0   0   0   0   0   2   0   2   0   0   2   0   0   0   0   0   2   2   0   0   2   0   2   2   2   2   2   2   2   2   2   2   0   2   2   0   0   2   2   0   0   0   0   2   2   2   2   0   0   2   0   2   2   0   0   2   0   0   2   2   0   2   0   2   0   0   0   0   0   2   2   2   2   0   2   0   2   0   0   0   2   2   0   0   2   2   0   0   2   2   2   2   2   2   2   2   0   0   2   0   0   0   0   0   0   2   0   0   0   0   0
 MK-5-13                2   0   2   0   0   0   2   2   2   2   0   0   0   0   2   2   2   2   0   0   0   0   2   2   2   2   0   0   0   2   0   0   2   2   0   0   0   2   0   2   2   2   2   0   2   2   0   0   2   0   0   2   0   2   0   0   0   0   0   2   0   2   0   0   0   2   0   2   0   0   0   0   0   0   2   0   2   0   0   2   2   2   2   2   0   2   2   2   2   0   2   0   2   0   2   0   2   0   0   2   0   0   0   0   0   2   2   0   0   2   0   2   2   2   2   2   2   2   0   2   2   0   2   2   2   0   2   2   0   0   0   0   2   2   2   2   0   0   2   0   2   2   0   0   2   0   0   2   2   0   2   0   2   0   0   0   0   0   2   0   0   2   0   2   0   2   0   0   0   2   2   0   2   2   2   0   2   2   2   2   2   2   2   2   2   0   0   2   0   0   0   0   0   0   2   0   2   0   0   0
 MK-5-14                2   0   0   0   0   0   2   2   2   2   0   0   0   0   2   2   2   2   2   2   0   0   2   2   2   2   0   0   0   2   0   0   2   2   0   0   0   0   0   2   2   2   2   0   0   2   0   0   2   0   0   2   0   2   0   0   0   0   0   0   0   0   2   0   0   2   0   2   0   0   0   2   0   0   2   0   2   0   0   2   2   2   2   2   0   2   2   2   2   0   2   2   2   0   2   0   0   0   2   2   0   0   2   0   0   2   2   0   2   2   0   2   2   2   2   2   2   2   0   2   2   0   2   2   2   0   2   2   0   0   0   0   2   2   2   2   0   0   2   0   0   2   0   0   2   0   0   2   2   0   2   0   2   0   0   0   0   0   2   0   0   2   0   0   0   2   0   0   0   2   2   0   2   2   2   0   2   2   2   2   2   2   0   0   0   2   0   2   0   0   0   0   0   0   2   0   2   0   0   0
 MK-5-15                2   0   0   0   0   0   2   2   2   0   0   0   0   0   2   2   2   2   2   2   0   0   2   2   2   2   0   0   0   2   0   0   2   2   0   0   0   0   0   2   2   2   2   0   0   2   0   0   2   0   0   0   2   2   0   0   0   0   0   0   0   0   2   0   0   2   0   0   0   0   0   0   0   0   2   0   2   0   0   2   2   2   2   2   0   2   2   2   2   0   2   2   2   0   2   2   0   0   2   2   0   0   2   0   0   2   0   0   0   2   0   2   2   2   2   2   2   2   0   2   2   0   2   2   2   0   2   0   0   0   0   0   2   2   0   0   0   0   2   0   2   2   0   0   2   0   0   2   2   0   2   0   2   0   0   0   0   0   2   0   0   2   0   0   0   2   0   0   2   2   2   0   2   0   2   0   2   2   0   2   2   2   0   0   0   2   0   2   0   0   0   0   2   0   2   2   2   0   0   0
 MK-5-16                2   0   0   0   2   0   2   2   2   0   0   0   0   0   2   2   2   2   2   0   0   0   2   2   2   2   0   0   2   2   0   0   2   0   0   0   0   0   0   2   2   2   0   0   0   2   0   0   2   0   0   0   2   2   0   2   0   2   0   0   0   0   0   0   0   2   0   0   0   0   0   0   0   0   2   2   2   0   0   2   2   0   2   2   0   2   2   2   2   0   2   2   2   0   2   2   0   0   2   2   0   0   2   0   0   2   0   0   0   2   0   2   2   2   2   2   2   2   0   2   2   0   2   2   2   0   0   0   0   2   0   0   2   2   0   0   0   0   2   0   2   2   0   0   2   0   0   2   2   0   2   0   2   0   0   0   0   0   2   2   0   2   0   0   0   2   0   0   0   2   2   0   2   0   2   0   2   2   0   2   2   2   0   2   0   2   0   2   0   0   0   2   2   0   2   2   2   0   0   0
 MK-6-1                 2   0   0   2   2   2   0   0   2   0   2   2   2   0   0   0   0   0   0   2   2   0   2   2   2   2   0   2   2   2   2   0   0   0   2   2   2   2   2   2   0   0   0   0   2   0   2   0   0   0   0   0   0   0   2   2   0   2   0   0   0   2   2   2   0   0   0   0   0   0   2   2   2   2   0   2   0   2   2   0   2   2   0   2   2   2   2   2   0   2   2   0   2   0   0   0   0   2   0   2   0   2   2   0   0   0   0   2   2   2   0   0   0   0   0   2   0   0   2   2   2   0   0   0   2   2   0   0   0   2   2   0   2   2   2   0   2   0   2   2   0   2   2   2   2   0   2   2   2   0   2   0   0   0   2   2   0   2   2   0   2   0   2   0   2   0   2   0   2   2   2   0   0   2   0   0   2   0   2   2   0   2   0   2   2   2   0   0   0   2   2   2   2   0   2   2   2   2   2   0
 MK-6-2                 2   0   2   2   2   2   0   0   2   0   2   2   2   0   0   0   0   0   0   2   2   0   2   2   2   2   0   2   2   2   2   0   0   0   2   2   2   2   2   2   0   0   0   2   2   0   2   0   0   0   0   0   0   0   2   2   0   2   0   0   2   2   2   2   0   0   0   0   0   0   0   2   2   2   0   2   0   2   2   0   2   2   0   2   2   2   2   0   0   2   2   0   2   0   2   0   0   0   0   2   0   2   2   0   0   0   0   2   2   2   2   0   0   0   0   2   0   0   2   2   2   0   0   0   2   2   2   0   0   2   2   0   2   2   0   0   2   0   2   2   0   2   0   2   2   0   2   2   2   0   2   0   0   0   2   2   0   2   2   0   2   0   2   0   2   0   2   0   2   2   2   0   0   2   0   0   0   0   2   2   0   2   0   2   2   2   0   0   0   2   2   2   2   0   0   2   2   2   2   2
 MK-6-3                 2   0   0   0   2   2   0   0   2   0   2   2   2   0   0   0   2   0   0   2   2   0   2   2   0   2   0   2   2   2   2   0   2   0   2   2   2   2   2   0   0   0   0   2   0   0   2   0   0   0   0   0   0   0   2   2   0   2   0   0   2   2   2   2   0   0   0   0   0   0   0   2   2   0   0   2   0   2   2   0   2   2   0   2   2   2   0   0   0   0   2   0   2   0   2   0   0   0   0   0   0   2   2   0   0   0   2   2   2   2   2   0   0   2   0   2   0   2   0   2   2   0   0   0   2   0   2   0   0   2   2   0   2   2   0   0   2   0   2   2   0   2   0   2   2   0   2   2   2   0   2   0   0   0   2   2   0   2   2   0   2   0   2   0   2   0   2   0   2   2   2   0   0   2   0   0   2   2   2   2   0   2   0   2   2   2   0   0   0   2   2   2   0   0   0   2   2   2   2   2
 MK-6-4                 2   0   0   2   2   2   0   0   2   0   0   2   2   2   0   0   2   0   0   0   2   0   0   0   0   2   0   2   2   2   2   0   2   0   2   2   2   0   2   0   0   0   0   2   0   0   2   0   0   0   0   0   0   0   2   2   0   2   0   0   2   2   2   2   0   0   0   0   0   0   0   2   2   0   0   2   0   2   0   0   2   2   0   2   2   2   0   0   0   0   2   2   2   0   2   0   0   0   0   0   0   2   2   0   0   0   2   2   2   2   2   0   0   2   0   2   0   2   0   0   2   0   0   0   2   0   2   2   0   2   2   0   0   2   0   2   2   0   2   2   0   2   0   2   2   0   2   0   2   0   2   0   0   2   2   2   0   0   2   2   2   0   2   0   2   0   2   0   2   0   2   2   0   2   2   2   2   2   2   2   0   2   0   2   2   0   0   0   0   2   2   2   0   0   0   2   2   2   2   2
 MK-6-5                 2   0   2   2   0   2   0   0   0   0   2   2   2   2   0   0   2   0   0   0   2   0   0   0   0   2   0   2   0   2   2   0   0   0   2   2   2   0   2   0   0   0   0   2   0   0   0   0   0   0   0   0   0   0   2   2   0   2   0   0   2   2   2   2   0   0   2   2   2   0   0   2   2   0   0   2   0   2   0   0   2   2   0   2   2   2   0   0   0   0   2   2   2   0   2   0   2   0   0   0   0   2   2   0   0   0   2   2   2   2   2   0   0   0   0   2   2   2   0   0   2   0   0   0   2   0   2   2   0   2   2   0   0   2   0   2   2   2   2   2   0   2   0   2   2   0   2   0   2   0   2   0   0   2   2   2   0   0   2   2   2   0   2   0   2   0   0   0   2   0   2   2   0   2   0   2   2   2   2   2   0   2   2   2   2   0   0   0   0   2   2   2   2   0   0   2   2   2   2   2
 MK-6-6                 2   2   2   2   0   2   0   0   0   0   2   2   2   2   0   0   2   0   0   0   2   0   0   0   0   2   0   2   0   0   2   0   0   0   2   0   2   0   2   0   0   0   0   2   0   2   0   2   0   0   0   0   2   0   2   2   0   2   0   0   2   2   2   2   0   0   2   2   2   0   0   2   2   0   0   2   0   2   0   0   2   2   0   2   2   2   0   0   2   0   2   2   2   0   2   0   2   0   0   0   0   2   2   0   0   0   2   2   2   2   2   0   0   0   0   2   2   2   0   0   2   0   0   0   2   0   2   2   0   2   2   0   0   2   0   2   2   2   2   2   0   2   0   2   2   0   2   0   2   0   2   0   0   2   2   2   0   0   2   2   2   0   2   0   2   0   0   0   2   0   0   2   0   2   0   2   2   2   2   2   2   2   2   2   2   0   0   0   0   2   2   2   2   0   0   2   2   0   2   2
 MK-6-7                 2   2   2   2   0   2   0   0   0   0   2   2   2   0   0   0   0   0   0   0   2   0   0   0   0   2   0   2   0   0   2   0   0   0   2   2   2   0   2   0   0   0   0   2   0   2   0   2   0   0   0   0   2   0   2   2   0   2   0   0   2   2   2   2   2   0   2   2   2   0   0   2   2   2   0   2   0   2   0   0   2   2   0   2   2   2   0   0   2   0   2   2   2   2   2   0   2   0   0   0   0   2   2   0   0   0   2   2   2   2   2   2   0   0   2   2   2   2   0   0   0   0   0   0   2   0   2   2   0   2   2   0   0   0   0   0   2   2   2   2   0   2   0   0   2   0   2   0   2   0   2   0   0   2   2   2   0   0   2   2   2   0   2   2   2   0   0   0   2   0   0   2   0   2   0   2   2   2   0   2   2   2   0   2   2   0   0   0   0   2   2   2   2   0   0   2   2   0   2   2
 MK-6-8                 2   0   2   2   0   2   0   0   0   0   2   2   2   0   0   0   0   0   0   0   2   0   0   0   0   2   0   2   0   0   2   0   0   0   2   2   2   0   2   0   0   0   0   2   0   2   0   2   0   0   0   0   0   0   2   2   0   2   0   0   2   2   2   2   2   0   2   2   2   0   0   2   2   2   0   0   0   2   0   2   2   2   0   2   2   2   0   0   0   0   0   2   2   2   2   0   2   0   0   0   2   2   2   0   0   0   0   2   2   2   2   2   0   0   2   2   0   2   0   0   0   0   0   2   2   0   0   2   0   2   2   0   0   0   0   0   2   2   0   2   0   0   0   0   2   0   2   0   2   0   2   0   0   2   2   2   0   0   2   2   2   2   2   2   2   0   0   0   0   0   0   2   0   0   0   2   2   2   0   2   2   2   0   2   2   2   0   0   0   2   2   2   2   0   0   2   0   2   2   2
 MK-6-9                 2   0   2   2   2   2   0   0   0   0   2   2   2   0   0   0   0   0   0   0   2   0   0   0   0   0   0   2   0   0   2   0   2   0   2   2   2   0   2   2   0   0   0   2   0   2   0   2   0   0   0   0   0   0   2   0   0   2   2   0   2   2   0   2   2   0   2   2   2   0   0   2   2   2   2   2   0   2   0   2   2   2   0   2   2   2   0   0   0   0   0   2   2   2   2   0   2   0   0   0   2   2   2   0   0   0   0   2   2   0   2   2   0   0   2   2   0   0   0   0   2   0   0   2   2   0   0   2   0   2   2   0   0   0   0   0   2   0   0   2   0   0   0   0   2   0   2   0   2   0   2   0   0   2   2   2   0   0   2   2   2   2   0   2   2   0   0   0   0   0   0   2   0   0   0   2   2   2   0   2   2   2   0   0   2   2   0   0   0   2   0   2   2   0   0   2   0   2   2   2
 MK-6-10                2   2   2   2   2   2   0   0   0   0   2   2   2   0   0   0   0   0   0   0   2   2   0   0   0   0   0   2   0   0   2   0   2   0   2   2   2   0   2   2   0   0   0   2   0   0   0   2   0   0   0   0   0   0   2   0   0   2   2   0   0   2   0   2   2   0   0   2   2   0   0   0   2   2   2   2   0   2   0   2   2   2   0   2   2   2   0   0   0   0   0   2   2   2   2   2   2   0   2   0   2   2   2   0   0   0   0   2   2   0   2   2   0   0   2   2   0   0   0   0   2   0   0   2   2   0   0   2   0   2   2   0   0   0   0   2   2   0   0   2   0   0   0   0   2   0   2   0   2   0   2   0   0   2   2   2   0   0   2   0   2   2   0   2   2   0   0   0   0   0   0   2   0   0   0   2   0   2   0   2   0   2   0   0   2   2   0   0   0   2   2   2   2   0   0   2   0   2   2   2
 MK-6-11                2   2   0   0   2   2   0   0   0   2   0   2   2   0   0   0   0   0   0   0   2   2   0   2   0   0   0   2   2   0   2   0   2   0   2   2   2   0   2   2   0   0   0   2   0   0   0   2   0   0   0   0   0   0   2   0   0   2   2   0   0   2   0   2   2   0   0   2   2   0   0   0   2   2   2   2   0   0   2   2   2   2   0   2   2   0   0   0   0   0   0   0   2   2   2   2   2   2   0   0   2   2   2   2   0   0   0   2   2   0   2   2   0   0   2   2   0   2   0   0   2   0   0   2   2   0   0   0   0   2   2   0   0   0   0   2   2   2   0   2   2   0   0   0   2   0   2   0   2   0   2   0   0   2   2   0   0   0   2   0   2   2   0   2   2   0   0   0   0   2   0   0   0   0   0   2   0   2   0   0   0   2   0   0   2   0   0   0   0   2   2   2   2   0   0   0   0   2   2   2
 MK-6-12                2   2   0   0   2   2   2   0   0   2   0   2   2   0   0   0   0   0   0   2   2   2   0   2   2   2   0   2   2   0   2   0   2   0   2   2   2   0   2   2   0   0   0   2   0   0   0   2   0   0   0   0   0   0   2   0   0   2   2   0   0   2   0   2   2   0   0   2   2   0   0   0   2   2   2   2   2   0   2   2   2   0   0   2   2   0   0   0   0   0   0   2   2   2   2   0   2   0   0   0   2   2   2   2   0   2   0   2   2   0   2   2   0   0   2   2   2   2   0   0   2   0   0   2   2   0   0   0   0   2   2   0   0   0   0   2   2   2   0   0   2   0   0   0   0   2   2   0   2   0   2   2   0   2   2   0   2   0   2   0   2   2   0   2   2   2   0   0   0   2   0   0   0   0   0   2   2   2   0   0   0   2   0   0   2   2   0   0   2   2   2   2   2   0   0   0   0   2   2   2
 MK-6-13                2   2   0   0   2   0   2   0   0   2   0   2   2   0   0   2   0   0   0   2   2   2   0   2   2   2   0   2   0   0   2   0   2   0   2   2   2   0   2   2   0   0   0   2   0   0   0   2   0   0   0   0   0   0   2   0   0   2   0   0   0   2   0   2   2   0   0   2   2   0   0   0   2   2   2   2   2   0   2   2   2   0   0   2   2   0   0   2   0   0   0   2   2   2   2   0   0   0   0   0   2   2   2   0   0   2   0   0   2   0   2   2   0   0   0   2   2   2   0   0   2   0   0   2   2   0   0   0   0   2   2   2   0   0   0   0   2   2   2   0   2   0   0   0   0   2   2   0   2   0   2   2   0   2   2   0   2   0   2   0   2   2   0   2   2   2   0   0   0   2   0   0   0   0   0   2   2   2   0   0   0   2   0   0   2   2   0   0   0   2   2   2   0   0   0   0   0   2   2   2
 MK-6-14                2   2   0   2   2   0   2   0   0   0   0   2   2   0   0   2   0   0   0   2   2   2   0   2   2   0   0   0   0   0   2   0   2   0   2   2   2   0   2   2   0   0   0   2   0   0   0   2   0   0   2   0   2   0   2   0   0   2   0   0   0   2   0   2   2   0   0   0   2   0   0   0   0   2   2   2   2   0   2   2   2   0   0   2   2   0   0   2   0   0   0   2   2   2   2   0   0   0   0   0   0   2   2   0   0   2   0   0   2   2   2   2   0   2   0   2   2   2   0   0   2   0   0   2   2   0   0   0   0   2   2   2   0   0   0   0   2   2   2   2   2   0   0   0   0   2   2   0   2   0   2   2   0   2   0   0   2   0   2   0   0   0   0   2   2   2   0   0   0   2   0   0   0   2   0   2   2   2   2   0   0   2   0   0   2   2   2   0   0   2   2   2   0   0   0   0   0   2   0   2
 MK-6-15                2   2   0   2   2   0   2   0   0   0   0   2   2   2   0   2   0   2   0   0   2   2   0   2   2   0   2   0   0   0   2   0   2   0   2   2   2   0   2   2   0   0   0   2   0   2   0   0   0   0   0   0   2   0   2   0   0   2   0   0   0   0   0   2   0   0   0   0   2   0   0   0   0   2   2   2   2   0   2   2   2   0   0   2   2   0   0   2   0   0   0   2   2   2   2   0   2   0   2   0   2   2   2   0   0   2   0   0   2   2   2   2   2   2   0   2   2   2   0   0   2   0   0   2   2   0   2   0   0   2   2   2   0   0   0   0   0   2   2   2   2   0   0   0   0   2   2   2   2   2   2   2   0   2   0   0   2   0   0   0   0   0   0   2   2   2   0   0   0   2   0   0   0   2   0   2   2   2   2   0   0   2   0   0   0   2   2   2   0   2   2   2   0   0   0   0   0   2   0   2
 MK-6-16                2   2   0   2   2   0   2   0   0   0   0   2   2   2   0   2   2   2   2   0   2   2   0   2   2   0   2   0   0   0   2   0   2   0   0   2   2   0   2   2   0   0   0   2   0   2   0   0   0   2   0   0   2   0   0   0   0   2   0   0   0   0   0   2   0   0   0   0   0   0   0   0   0   2   2   2   2   0   2   2   2   0   0   2   2   2   0   2   0   0   2   2   2   2   2   0   2   0   2   2   2   2   2   0   0   2   0   0   2   2   2   2   2   2   0   2   2   2   0   0   2   0   0   2   2   0   2   0   0   0   2   2   0   0   0   0   0   2   2   2   2   0   0   2   0   2   2   2   2   2   2   2   0   2   0   0   2   0   0   0   0   0   0   2   2   2   2   0   0   2   2   0   0   2   0   2   2   2   2   0   0   2   0   0   2   2   2   2   0   2   2   2   0   0   0   0   0   2   2   2
 
!****************************************** Phenotypic Data **********************************************************
!-100.0 is resevred for missing phenotype
SimulatedTrait1        15.0615   12.0440   15.7932   15.7544   14.6509   14.9485   17.0722   15.5802   14.9215   14.4720   14.4469   15.0804   17.0632   16.8617   14.6284   14.2662   13.3452   15.0920   13.3803   13.7708   14.6681   13.9340   13.5558   15.8644   15.3683   16.6317   13.4878   13.8975   14.7279   13.3075   14.8527   15.7189   13.7238   13.0211   14.1700   15.8096   16.4314   14.5751   15.9334   14.9439   15.4160   16.3890   15.5235   13.3225   17.0397   15.4614   16.2926   15.1926   16.4589   16.9351   14.5573   15.8057   14.8952   15.4083   12.3615   13.7669   15.2291   14.0829   15.6112   15.3903   13.6937   13.6568   14.0961   16.4299   13.3035   16.1413   14.3000   16.0749   15.5632   15.9381   14.9842   13.9837   17.2419   17.5093   14.1067   14.7409   14.0577   13.4841   15.9097   14.5477   14.0757   13.3886   14.1564   12.7671   15.5910   15.1283   13.9469   14.4446   16.1483   16.1383   16.2206   14.1704   15.0178   15.3060   13.2017   15.9241   14.7086   16.2053   13.2246   11.7849   16.5895   14.4625   15.7299   12.2070   15.9025   14.7107   15.8439   15.6777   14.5731   15.3624   15.9687   15.2826   15.5483   15.8439   15.9849   14.0126   15.9434   14.8237   14.6826   16.1180   15.8548   15.6416   14.2266   15.5434   14.5356   14.1771   13.5270   14.9921   17.0712   14.8607   13.5668   16.2557   14.8989   14.5651   15.2908   16.0108   16.8140   13.4360   16.0217   12.8376   13.8673   14.2222   15.2326   13.3858   15.9306   14.2296   13.7439   14.0610   15.5854   16.6405   12.7542   12.7160   14.9552   16.5820   14.2291   13.8144   17.3912   15.3739   13.9349   14.1738   17.2928   14.6168   14.3477   14.6708   16.2951   14.0843   16.1962   14.4157   15.1515   14.5914   15.5103   14.9179   14.0253   15.6731   16.9010   15.9253   14.3666   15.4660   15.0746   14.6034   14.8373   15.0419   16.9931   16.3760   13.8124   12.6566   14.8541   17.4309   15.1752   13.8421   15.3193   15.5043   17.3144   15.7714   16.5859   14.7733   11.4893   14.6726   16.0778   15.6694
SimulatedTrait2         9.2268   10.6484    9.0124    9.3471    9.8590    9.4146    9.6666    9.9984   10.1519   10.7505    9.6162    9.3386    9.0839    8.9745   10.2654    9.7756   10.4476   10.6830   10.0382   11.1094   10.3013   10.7161    9.6445    9.6995    8.6404    9.4022    9.9897   10.4604   10.5993    9.5171    9.5201    9.9391   10.5680   10.8832   11.0671    9.5807    9.8581    9.4375    9.4338   10.1176   10.4525   10.0111   10.0298   10.0841    9.1029    8.8697    9.3206   10.6750    9.7551    9.0717    9.8334    8.9348    9.4329   10.2385   10.4111   11.2896    9.0571   10.3488    9.4201    9.6965   10.3958   10.7885   10.8464    9.0180   10.1486    9.6116   10.1773    8.9465    9.4453    9.6172    9.8015   10.0251    8.8793    9.4280   11.4231   10.1173   10.1500   11.3231    8.7458   10.3782   10.0643   10.1356    8.3406    9.9287    9.7781   10.0095   10.5760   10.5936    9.9781    9.2316   10.3313    9.3911   10.1677    9.7774   11.3450    9.2484   10.2875    8.6170   10.3146   10.2555    9.7949    9.8408    9.8501   10.9548    9.9332   10.2554    9.1840    9.7108    9.9052   10.5816    9.6903    9.5968    9.5472    9.3453    9.2612    9.6948   10.0932   10.7828    9.3999    8.9541   10.2061    9.1649    8.8588    8.9070   10.7639    9.4103   10.6740    9.1891   10.0771    9.7115   10.8770    9.3071    9.1622   11.3255    9.4918    9.3726   10.1783   10.6652    9.1744   10.1041   10.7620   10.6666    9.0901   10.9164    9.9739   10.5244   10.6729    9.8695    8.9247    9.6034    9.8770   10.6886    9.5006    9.2053    9.6850    9.1931    9.5581   10.2509    9.8838    9.4035    9.7151   10.1321   10.1727   10.3120    9.5134   10.8043   10.0174   11.0208    9.1520   10.3878    9.0687   10.9395   10.9365    9.7895    9.4582   10.3888   11.2009   10.3574   10.2498    9.9442   10.7996   10.1870    9.3040    9.8581    9.2779   11.1942    9.8595    9.7294    9.1407   10.4681    9.7927    9.7796   10.4256   10.8853    9.5529   10.2762   10.2527   10.3919    9.6430   11.0660
 
