# Supplementary material for: Inclusive Composite Interval Mapping of QTL by Environment Interactions in Biparental Populations
Source: PLoS One. 2015 Jul 10;10(7):e0132414. doi: 10.1371/journal.pone.0132414 (PMC4498613; doi:10.1371/journal.pone.0132414)
Supplement: S5 File — (ZIP) [file pone.0132414.s005.zip › H=0.5/L1/run_00091.met]

!**********************Note: lines staring with "!" are remarks and will be ignored in the program********************
!*********************************General Information**********************************
!Assuming F1 = P1 x P2, populations available in QTL IciMapping are: 
!  1, P1BC1F1 = P1 x F1, the first backcrossing where P1 is used as the recurrent parent;
!  2, P2BC1F1 = P2 x F1, the first backcrossing where P2 is used as the recurrent parent;
!  3, F1DH, F1-derived doubled haploids; 
!  4, RIL or F1RIL, recombination inbred lines through the repeated selfing of F1;
!  5, P1BC1RIL, recombination inbred lines through the repeated selfing of P1BC1F1;
!  6, P2BC1RIL, recombination inbred lines through the repeated selfing of P2BC1F1;
!  7, F2, the selfing generation of F1;
!  8, F3, the selfing generation of F2;
!  9, P1BC2F1, the second backcrossing where P1 is used as the recurrent parent; 
! 10, P2BC2F1, the second backcrossing where P2 is used as the recurrent parent;
! 11, P1BC2RIL, recombination inred lines through the repeated selfing of P1BC2F1; 
! 12, P2BC2RIL, recombination inred lines through the repeated selfing of P2BC2F1; 
! 13, P1BC1F2, the selfing generation of P1BC1F1; 
! 14, P2BC1F2, the selfing generation of P2BC1F1; 
! 15, P1BC2F2, the selfing generation of P1BC2F1; 
! 16, P2BC2F2, the selfing generation of P2BC2F1; 
! 17, P1BC1DH, P1BC1F1-derived doubled haploids; 
! 18, P2BC1DH, P2BC1F1-derived doubled haploids; 
! 19, P1BC2DH, P1BC2F1-derived doubled haploids; 
! 20, P2BC2DH, P2BC2F1-derived doubled haploids; 
   3      !Mapping Population (see remarks above)
   2      !Mapping Function (1 for Kosambi; 2 for Haldane; 3 for Morgan)
   2      !Marker Space Type (1 for intervals; 2 for positions)
   1      !Marker Space Unit(1 for centiMorgans; 2 for Morgan)
   6      !Number of Chromosomes (or Linkage Groups)
 200      !Size of the mapping population
   2      !Number of environments
 
!***************************************** Chromosomes and Linkage Maps **********************************************
!Chromosome                 NumMarkers
-CH1                        16
-CH2                        16
-CH3                        16
-CH4                        16
-CH5                        16
-CH6                        16
!Linkage map (Marker name followed by position or the interval length)
 MK-1-1                1     0.000
 MK-1-2                1    10.000
 MK-1-3                1    20.000
 MK-1-4                1    30.000
 MK-1-5                1    40.000
 MK-1-6                1    50.000
 MK-1-7                1    60.000
 MK-1-8                1    70.000
 MK-1-9                1    80.000
 MK-1-10               1    90.000
 MK-1-11               1   100.000
 MK-1-12               1   110.000
 MK-1-13               1   120.000
 MK-1-14               1   130.000
 MK-1-15               1   140.000
 MK-1-16               1   150.000
 MK-2-1                2     0.000
 MK-2-2                2    10.000
 MK-2-3                2    20.000
 MK-2-4                2    30.000
 MK-2-5                2    40.000
 MK-2-6                2    50.000
 MK-2-7                2    60.000
 MK-2-8                2    70.000
 MK-2-9                2    80.000
 MK-2-10               2    90.000
 MK-2-11               2   100.000
 MK-2-12               2   110.000
 MK-2-13               2   120.000
 MK-2-14               2   130.000
 MK-2-15               2   140.000
 MK-2-16               2   150.000
 MK-3-1                3     0.000
 MK-3-2                3    10.000
 MK-3-3                3    20.000
 MK-3-4                3    30.000
 MK-3-5                3    40.000
 MK-3-6                3    50.000
 MK-3-7                3    60.000
 MK-3-8                3    70.000
 MK-3-9                3    80.000
 MK-3-10               3    90.000
 MK-3-11               3   100.000
 MK-3-12               3   110.000
 MK-3-13               3   120.000
 MK-3-14               3   130.000
 MK-3-15               3   140.000
 MK-3-16               3   150.000
 MK-4-1                4     0.000
 MK-4-2                4    10.000
 MK-4-3                4    20.000
 MK-4-4                4    30.000
 MK-4-5                4    40.000
 MK-4-6                4    50.000
 MK-4-7                4    60.000
 MK-4-8                4    70.000
 MK-4-9                4    80.000
 MK-4-10               4    90.000
 MK-4-11               4   100.000
 MK-4-12               4   110.000
 MK-4-13               4   120.000
 MK-4-14               4   130.000
 MK-4-15               4   140.000
 MK-4-16               4   150.000
 MK-5-1                5     0.000
 MK-5-2                5    10.000
 MK-5-3                5    20.000
 MK-5-4                5    30.000
 MK-5-5                5    40.000
 MK-5-6                5    50.000
 MK-5-7                5    60.000
 MK-5-8                5    70.000
 MK-5-9                5    80.000
 MK-5-10               5    90.000
 MK-5-11               5   100.000
 MK-5-12               5   110.000
 MK-5-13               5   120.000
 MK-5-14               5   130.000
 MK-5-15               5   140.000
 MK-5-16               5   150.000
 MK-6-1                6     0.000
 MK-6-2                6    10.000
 MK-6-3                6    20.000
 MK-6-4                6    30.000
 MK-6-5                6    40.000
 MK-6-6                6    50.000
 MK-6-7                6    60.000
 MK-6-8                6    70.000
 MK-6-9                6    80.000
 MK-6-10               6    90.000
 MK-6-11               6   100.000
 MK-6-12               6   110.000
 MK-6-13               6   120.000
 MK-6-14               6   130.000
 MK-6-15               6   140.000
 MK-6-16               6   150.000
!*********************************** Marker Types ********************************************************************
!Co-dominant marker: When heterozygote F1 is present, P1 is coded as 2, F1 is coded as 1, and P2 is coded as 0; Otherwise, P1 is coded as 2, and P2 is coded as 0. 
!Dominant marker: When heterozygote F1 is present, P1 and F1 are coded as 12, and P2 is coded as 0; Otherwise, P1 is coded as 2, and P2 is coded as 0.  
!Recessive markers: When heterozygote F1 is present, P1 is coded as 2, and F1 and P2 are coded as 10; Otherwise, P1 is coded as 2, and P2 is coded as 0. 
!Missing marker is coded as -1. 
 MK-1-1                 2   2   0   0   2   0   0   2   0   0   0   2   2   0   0   2   0   2   2   0   2   0   0   0   2   0   0   2   2   0   2   2   2   2   2   0   0   2   2   0   0   0   0   2   2   0   2   0   2   2   0   2   0   0   0   0   2   2   0   2   2   0   0   2   0   2   0   0   2   2   2   2   0   0   2   0   2   2   2   0   2   2   0   0   2   0   0   2   2   0   0   2   0   2   0   2   0   0   2   2   0   0   2   2   0   2   2   0   0   0   2   2   0   2   0   0   2   0   2   2   2   2   0   0   0   2   0   2   0   2   0   2   2   2   0   2   2   2   0   0   2   2   2   0   0   0   2   2   2   0   2   0   2   2   0   0   0   2   0   0   2   0   2   2   2   0   0   2   2   0   2   2   0   2   2   0   2   0   0   2   2   2   0   0   2   0   2   2   2   0   2   2   0   2   2   2   0   2   2   0
 MK-1-2                 2   2   0   0   2   2   0   2   0   0   0   2   2   2   0   2   0   2   2   0   2   0   0   0   2   2   0   2   2   0   2   2   2   2   2   2   0   2   0   0   0   0   0   2   2   0   2   0   2   2   0   0   0   0   2   0   2   2   0   2   2   0   0   2   0   2   0   0   2   2   2   2   0   0   2   0   2   2   2   0   2   2   2   0   0   2   0   0   2   0   2   2   0   2   2   2   0   2   2   2   0   0   2   2   0   2   2   0   0   0   2   2   0   2   0   0   2   0   2   2   2   2   0   0   0   2   0   2   0   0   0   2   2   2   0   2   2   2   0   0   2   2   2   0   0   0   2   2   2   0   2   0   2   2   0   2   0   2   0   0   2   0   2   2   2   0   0   2   2   0   2   2   0   2   2   0   2   0   0   2   2   2   0   0   2   0   2   2   2   0   2   2   0   2   2   2   0   2   2   2
 MK-1-3                 2   0   2   0   2   2   0   2   0   0   0   2   2   2   0   2   0   2   2   0   2   0   0   0   2   0   0   0   2   0   2   2   2   2   2   2   0   2   2   0   0   2   0   2   2   0   0   0   2   2   0   0   0   0   2   0   2   2   0   2   2   0   0   0   0   2   0   0   2   2   2   0   0   0   2   0   2   2   2   0   2   2   2   0   0   2   0   0   2   0   2   2   2   2   2   0   0   2   2   2   0   0   2   2   0   2   2   0   0   0   2   2   0   2   0   0   2   0   2   2   2   0   0   0   0   2   0   2   0   0   0   0   2   2   0   2   2   2   0   0   2   2   2   0   0   0   2   2   2   2   2   0   2   2   0   0   0   2   0   0   2   0   2   2   2   0   0   2   2   0   2   2   0   2   2   0   2   0   0   2   2   2   2   2   0   0   2   2   2   0   2   2   0   2   2   2   2   2   0   2
 MK-1-4                 2   2   2   0   0   2   0   2   0   0   2   2   2   2   0   2   0   2   2   0   2   0   0   0   2   0   2   0   2   0   2   2   2   2   2   2   0   2   2   0   0   2   0   2   2   0   0   0   2   2   0   0   0   0   2   0   2   2   0   2   2   0   0   0   0   2   0   0   2   2   2   0   0   0   2   0   2   2   2   2   2   2   2   0   0   2   0   2   2   0   2   2   2   2   2   0   0   0   2   0   0   0   2   2   2   2   2   0   0   0   2   2   0   2   0   0   2   2   2   2   2   0   0   0   0   2   2   2   2   0   0   0   2   2   0   2   2   2   0   0   2   2   2   0   0   0   2   2   2   2   2   2   2   2   0   0   0   2   0   0   2   0   2   2   0   0   0   2   2   0   2   2   0   2   2   0   2   0   0   2   2   2   2   2   0   0   0   2   2   0   2   2   2   2   2   2   2   2   0   2
 MK-1-5                 2   0   2   0   0   2   0   2   0   0   0   2   2   0   0   2   0   0   2   0   2   0   0   0   2   0   2   0   2   0   2   2   2   0   2   2   0   2   2   0   0   2   0   0   2   0   0   0   2   2   0   2   0   0   2   2   0   2   0   2   2   0   0   0   0   2   2   0   2   2   2   0   0   0   2   0   2   2   2   2   2   2   2   0   0   2   0   2   2   2   2   2   2   2   2   0   0   0   2   0   0   0   2   2   2   2   2   0   0   2   0   2   0   0   2   0   2   2   2   0   2   0   0   0   0   2   2   2   2   0   0   2   2   2   0   2   2   0   0   2   2   2   2   0   0   0   2   2   2   2   2   2   2   2   0   2   0   0   0   0   2   0   2   2   0   0   0   2   2   2   0   2   0   2   2   0   2   0   0   0   0   2   2   2   0   0   0   2   2   2   2   2   0   2   2   2   2   2   2   2
 MK-1-6                 2   0   2   2   0   2   2   0   0   2   0   2   2   0   0   2   0   0   2   2   2   0   0   0   2   0   2   0   2   0   2   2   2   0   2   2   0   2   2   0   0   2   0   0   2   0   0   0   2   2   0   2   2   0   2   2   0   2   0   2   2   0   0   0   2   2   2   0   2   2   2   0   0   2   2   0   2   2   2   2   2   2   2   0   0   2   0   2   2   2   2   2   2   2   2   0   0   0   0   0   0   0   2   2   2   2   2   2   0   2   0   2   0   2   2   0   0   0   2   0   2   0   0   0   0   2   2   2   2   0   0   2   2   2   0   2   2   0   0   2   0   2   2   0   0   0   0   2   2   2   2   2   2   2   0   2   0   0   0   0   2   0   0   2   0   0   0   2   2   2   0   2   0   0   2   0   2   0   0   0   0   2   2   2   0   0   0   2   0   2   2   2   0   0   2   2   2   2   2   2
 MK-1-7                 0   0   2   2   0   2   2   0   0   2   0   2   2   0   2   2   0   0   2   2   2   0   0   0   2   0   2   0   2   0   2   2   2   0   2   2   0   2   2   0   0   2   2   0   2   0   0   2   2   2   0   2   2   0   2   2   0   2   0   2   2   0   0   0   2   2   2   0   2   2   2   0   0   2   2   0   0   2   2   2   2   2   2   2   0   2   2   2   0   2   2   2   2   2   2   2   0   2   0   0   0   0   2   2   2   0   2   2   0   2   2   2   0   2   2   0   0   0   0   0   2   0   0   0   0   2   2   2   2   0   0   2   2   0   0   2   2   0   2   2   0   2   2   0   0   2   0   2   2   0   2   2   0   2   0   2   0   0   0   0   2   0   0   2   0   0   0   0   2   2   0   2   0   0   2   0   2   0   0   0   0   2   2   2   0   0   0   2   0   2   2   2   0   0   2   2   2   0   2   2
 MK-1-8                 0   0   2   2   0   2   2   0   0   2   0   2   2   0   0   2   2   0   2   2   2   2   0   0   2   0   2   0   2   0   2   0   2   0   2   2   0   0   2   0   0   2   2   0   2   0   0   2   2   2   0   2   2   0   2   2   2   2   0   2   2   0   0   0   2   2   2   0   2   2   2   0   2   2   2   0   0   2   2   2   2   2   0   2   0   2   2   2   0   2   2   2   2   0   2   2   0   2   0   0   0   0   2   2   0   0   2   2   0   2   2   2   2   2   2   0   2   0   2   2   2   2   0   2   0   2   2   2   2   0   0   2   2   0   0   2   2   0   0   2   0   2   2   0   0   2   0   2   0   2   0   2   0   2   0   2   0   0   0   0   2   0   0   2   0   0   0   0   2   2   0   2   0   0   2   0   2   0   0   0   0   2   2   0   0   0   0   2   0   2   2   2   0   2   2   2   2   0   2   2
 MK-1-9                 0   0   2   0   0   0   2   2   0   2   0   2   2   0   0   2   2   0   2   2   2   2   0   2   2   0   2   0   2   0   2   0   2   2   2   2   0   0   2   0   0   2   2   0   2   0   0   2   0   2   0   2   2   2   2   2   2   2   0   2   2   2   0   0   2   2   0   0   2   2   0   0   2   2   2   0   0   2   2   0   2   2   0   2   0   2   2   0   0   2   2   2   2   0   2   2   0   2   0   0   0   0   2   2   0   0   2   2   0   2   2   2   2   2   2   0   2   0   0   0   2   2   0   2   2   2   2   2   2   0   0   2   2   2   2   2   0   0   0   2   0   2   2   2   0   2   0   0   0   2   0   2   0   2   0   2   0   0   0   0   2   0   0   2   0   0   0   0   2   2   0   2   0   0   2   0   2   0   0   0   0   2   2   0   0   2   0   2   0   2   2   2   0   2   2   2   2   0   2   2
 MK-1-10                0   0   2   0   0   0   2   2   2   2   0   2   0   0   0   2   2   0   2   2   2   2   0   2   2   0   2   0   2   0   2   0   2   2   2   2   0   0   2   0   0   2   2   0   2   0   0   2   0   2   0   2   2   2   2   0   2   2   0   2   2   2   0   2   2   2   2   0   2   2   0   0   2   2   2   0   0   0   2   0   2   2   0   2   0   2   2   0   0   2   2   2   2   0   2   2   0   2   0   0   0   2   2   2   0   0   2   2   2   2   2   2   2   0   2   0   2   0   0   0   2   2   0   2   0   2   2   2   2   0   0   2   2   2   2   2   0   0   0   2   0   2   2   2   0   2   0   2   0   2   0   2   0   2   0   2   0   2   0   0   2   0   0   2   0   0   0   0   0   2   0   2   0   2   2   0   2   0   0   2   0   2   2   0   0   2   0   2   0   2   2   2   0   2   0   2   2   0   2   2
 MK-1-11                0   0   2   0   0   2   2   2   0   2   0   2   0   0   2   2   2   0   2   2   0   2   0   2   2   0   2   2   2   0   2   0   2   2   2   2   0   2   2   0   0   2   2   0   2   0   0   2   0   2   0   2   2   0   2   0   0   2   0   2   2   2   0   2   2   2   2   0   2   2   2   0   2   2   2   0   0   0   2   0   2   2   0   2   0   0   2   2   0   2   2   2   2   0   2   2   0   0   0   0   0   2   2   2   0   0   2   2   2   2   2   2   2   2   2   0   2   0   2   0   2   2   0   2   0   0   2   2   2   0   2   2   2   2   2   2   0   0   0   2   0   2   2   2   0   2   0   2   0   2   0   2   0   2   0   0   0   2   2   0   2   0   0   2   0   0   0   0   0   2   0   2   0   2   2   0   2   0   0   0   0   2   2   0   2   2   0   2   0   2   2   2   0   2   0   2   2   0   2   2
 MK-1-12                0   0   2   0   2   2   2   2   0   0   0   2   0   0   2   2   2   0   2   2   2   2   0   2   2   0   2   2   2   0   2   0   2   0   0   2   0   0   2   0   0   2   2   0   2   2   0   2   0   2   2   2   2   0   0   0   0   2   0   2   2   2   2   2   2   2   2   0   2   2   2   0   2   2   2   0   0   0   2   0   2   2   0   2   0   0   2   2   0   2   2   2   2   0   2   2   2   0   2   0   0   0   2   2   0   0   2   0   0   2   2   0   2   2   2   0   2   2   2   0   2   2   0   2   0   0   2   2   2   0   2   2   2   2   2   2   0   0   0   2   0   2   2   2   0   2   0   2   0   2   0   2   0   2   0   0   0   2   2   0   2   0   0   2   0   0   0   0   0   2   0   2   0   2   2   0   2   0   0   0   0   2   0   0   2   2   0   2   0   2   2   2   0   2   2   2   2   2   0   2
 MK-1-13                0   0   2   2   2   2   0   2   0   0   0   0   2   0   2   2   2   0   2   2   2   0   0   2   2   0   2   2   2   2   2   0   2   0   0   2   2   0   2   0   0   2   2   0   2   2   0   2   0   2   2   2   0   0   0   0   0   2   0   2   2   2   0   2   2   2   2   0   2   2   2   2   2   0   2   2   0   0   2   0   2   2   0   2   0   0   2   2   0   2   2   2   0   0   2   2   0   0   2   0   2   2   2   2   0   0   2   0   0   2   2   0   2   2   2   0   2   2   2   0   2   2   0   2   0   0   2   2   2   0   2   2   2   2   2   0   2   0   0   2   0   2   2   2   0   2   0   2   0   2   0   2   0   2   0   0   0   2   2   2   2   0   0   2   0   0   0   2   0   2   2   2   0   2   2   0   0   0   0   0   0   2   0   0   0   2   0   2   2   2   2   2   0   2   0   2   2   2   0   0
 MK-1-14                2   0   2   2   2   2   0   2   0   0   0   0   0   2   2   2   2   0   2   2   2   2   0   2   2   0   2   2   2   2   0   2   2   0   0   2   0   0   2   0   0   2   2   0   2   2   0   2   2   2   2   2   0   0   0   0   0   2   2   2   2   2   0   2   2   2   2   0   2   2   2   2   2   0   2   2   0   0   2   0   2   2   0   2   0   0   2   2   0   2   2   2   0   0   2   2   0   0   2   2   2   2   2   2   0   2   2   0   0   0   2   0   2   2   2   0   0   2   2   2   2   2   0   2   0   0   2   2   2   2   2   2   2   2   2   0   2   0   0   2   0   2   2   2   0   2   0   2   0   2   0   2   0   2   0   0   0   2   2   2   2   0   0   2   0   0   0   0   0   2   2   2   0   2   2   0   0   0   0   0   0   2   2   0   0   0   0   2   2   2   2   2   0   2   0   2   2   2   0   0
 MK-1-15                2   0   0   2   2   2   0   2   0   0   0   0   0   2   2   0   2   0   2   2   2   2   0   2   2   0   0   0   0   2   2   2   2   0   2   2   0   0   2   0   0   2   2   0   2   2   0   2   0   2   2   2   0   0   0   0   0   2   2   2   2   0   0   2   2   2   2   0   2   2   2   2   2   0   2   0   0   0   2   0   0   2   0   2   0   0   2   2   0   2   2   0   0   2   2   2   0   2   2   2   2   2   2   2   0   2   2   0   0   0   2   0   2   2   2   0   0   2   2   2   2   2   0   2   0   0   2   2   0   2   2   2   2   2   2   0   2   0   0   2   0   0   2   0   0   2   0   2   0   2   0   2   0   2   0   0   0   2   2   2   2   0   0   2   0   0   0   0   2   2   2   2   0   2   2   0   0   0   0   0   0   2   0   2   0   0   0   2   2   2   2   2   2   2   0   2   2   2   0   0
 MK-1-16                2   0   0   2   2   2   0   2   2   2   0   0   0   2   2   0   2   0   2   2   2   2   0   2   2   0   0   2   0   2   2   2   2   0   2   2   0   0   2   0   0   2   2   0   2   2   0   2   0   0   2   2   2   0   0   0   2   2   2   2   0   0   0   2   2   2   2   0   2   2   2   2   2   0   2   0   0   0   2   0   0   2   0   2   0   0   2   2   0   2   2   0   0   0   2   2   0   2   2   2   2   2   2   2   0   2   2   0   0   0   2   0   2   2   2   0   0   2   2   2   2   2   0   2   0   0   2   2   2   2   2   2   2   0   2   0   2   0   0   2   0   0   2   0   0   0   0   0   0   2   0   2   0   2   0   0   0   2   2   2   2   0   0   2   0   0   0   0   2   0   2   2   0   2   2   0   2   2   0   0   0   2   0   2   0   0   0   2   2   2   2   2   0   2   0   0   2   2   0   0
 MK-2-1                 2   0   2   0   0   2   2   2   2   2   0   2   2   2   2   2   0   0   0   2   0   0   2   0   0   2   2   2   2   0   0   0   0   0   2   0   0   2   0   2   2   0   0   0   2   0   0   0   0   2   2   0   0   0   0   0   0   0   0   0   0   0   0   0   0   2   0   2   2   0   0   0   0   2   0   2   0   2   0   2   2   2   2   2   2   0   2   2   0   0   2   2   2   2   0   0   2   2   2   0   0   2   2   0   2   2   0   0   0   0   2   0   0   2   0   2   0   0   0   0   0   0   0   2   2   0   2   0   2   0   0   2   2   2   0   0   2   0   2   0   2   0   2   2   2   0   2   0   2   2   2   2   0   2   0   0   0   2   0   0   2   2   2   0   0   2   2   2   0   2   2   2   2   2   2   0   2   0   2   0   0   2   2   0   2   0   0   0   0   0   0   2   0   0   2   2   0   2   0   0
 MK-2-2                 2   0   2   0   0   2   2   2   2   2   0   2   2   2   2   2   0   0   0   2   0   0   2   0   0   2   2   2   2   2   0   0   0   0   2   0   0   0   0   2   2   0   0   0   2   0   0   2   0   2   2   0   0   0   0   0   0   0   0   0   0   0   0   0   0   2   0   2   2   0   0   0   0   2   0   2   0   2   0   0   2   2   2   2   2   2   2   2   0   0   2   2   2   2   0   0   2   2   2   2   0   2   2   0   2   0   0   0   0   0   2   0   0   0   0   2   0   0   0   0   0   2   0   2   2   0   0   0   2   0   0   2   2   2   0   0   2   0   2   0   2   0   2   2   2   0   2   0   2   2   2   2   0   2   0   2   0   2   0   0   2   2   0   0   0   2   2   2   0   2   2   2   2   2   2   0   0   0   2   0   2   2   2   0   0   0   0   0   0   0   0   2   0   0   2   2   0   2   0   0
 MK-2-3                 2   0   2   0   0   2   2   2   2   0   0   2   2   2   0   2   0   0   0   2   0   0   2   0   0   2   2   2   2   2   0   0   0   0   2   0   0   0   0   2   2   0   0   2   2   0   0   2   2   2   2   0   0   0   0   0   0   2   0   0   0   0   2   0   0   2   0   2   2   0   0   0   0   2   0   2   0   2   2   0   2   2   2   2   2   2   2   0   0   0   2   2   2   0   0   0   2   2   2   2   0   2   2   0   2   0   0   2   0   0   2   0   0   0   0   2   0   0   0   0   0   2   0   2   2   0   0   0   2   0   0   2   2   2   0   0   0   0   2   0   2   0   2   2   2   0   2   0   2   2   0   2   0   2   0   2   0   2   0   0   2   2   0   0   0   2   2   2   0   2   2   2   2   0   2   0   0   2   2   0   2   0   2   0   0   0   0   0   0   0   0   2   0   0   2   2   0   2   0   0
 MK-2-4                 2   0   0   0   0   2   2   2   2   0   0   2   2   2   0   0   0   0   0   2   0   0   2   0   0   2   2   0   2   2   2   2   0   0   2   0   0   0   2   2   2   0   0   2   2   0   0   2   2   2   2   0   0   2   0   2   0   2   0   0   0   0   2   0   0   2   0   2   2   0   2   0   0   0   0   2   0   2   2   0   2   2   2   2   2   2   2   0   2   0   0   0   0   0   0   0   2   2   2   2   0   2   2   0   2   0   0   2   0   0   2   2   0   0   0   2   0   0   0   0   0   2   0   2   2   0   0   0   2   0   0   2   2   2   0   0   0   0   2   0   2   0   2   2   2   0   2   0   2   2   0   0   0   2   0   0   0   2   0   0   2   0   0   0   0   2   2   2   0   2   2   2   2   0   2   0   0   2   2   0   2   0   2   0   0   0   0   0   0   0   0   2   2   0   0   2   0   2   0   0
 MK-2-5                 2   0   0   0   0   2   0   2   2   0   0   2   0   2   0   0   0   0   0   2   0   0   2   0   0   2   2   0   2   2   2   2   0   0   2   0   2   0   2   2   0   0   0   2   2   0   0   0   2   2   2   2   0   2   0   2   0   2   0   0   0   0   2   0   0   2   0   2   2   0   2   0   0   2   0   2   0   2   2   0   0   0   2   2   2   2   2   0   2   0   0   0   0   0   0   2   2   2   2   2   0   2   2   0   2   0   0   2   0   0   2   0   0   0   0   2   0   0   0   0   0   2   0   2   2   0   0   0   2   0   0   2   2   2   0   0   0   0   2   0   2   0   2   2   2   0   2   0   2   2   0   0   0   2   0   0   0   2   0   0   2   0   2   0   0   2   2   2   0   2   2   2   2   0   0   0   0   0   2   0   2   0   2   0   2   2   0   0   0   0   0   2   0   0   0   2   0   2   0   0
 MK-2-6                 2   0   0   0   0   2   0   2   2   0   0   2   0   0   0   0   2   0   0   2   0   0   2   0   0   2   2   2   2   2   2   2   0   2   2   0   2   2   0   2   0   0   0   2   2   0   0   0   0   2   2   2   2   2   0   2   0   2   0   0   0   2   0   0   0   2   0   2   2   0   2   0   0   2   0   2   0   2   2   0   0   2   0   2   2   2   2   0   2   0   2   2   0   0   0   2   0   2   2   2   0   2   2   2   2   2   0   2   0   0   2   0   0   0   0   2   0   0   0   0   0   2   0   2   2   0   0   0   0   0   0   2   2   2   0   0   2   0   2   0   2   0   2   2   2   0   2   0   2   2   0   0   0   2   0   0   0   0   0   0   2   0   2   0   0   2   2   2   2   2   2   2   2   0   2   0   2   0   0   0   2   0   2   0   2   2   0   0   0   0   0   2   0   0   0   2   2   2   0   0
 MK-2-7                 2   2   0   0   0   0   0   2   2   0   0   2   0   0   0   0   2   0   0   2   0   0   2   0   0   2   2   2   2   2   2   2   2   2   0   0   2   2   0   2   0   0   0   2   2   0   0   2   0   0   2   2   2   0   0   2   0   2   0   0   0   2   0   0   0   2   0   2   2   0   2   0   0   2   0   0   0   2   0   0   0   2   0   0   2   2   2   0   0   0   2   2   0   0   0   2   0   2   0   2   2   2   0   2   0   2   0   2   0   0   2   0   2   0   0   2   0   0   0   0   0   2   0   2   2   0   0   0   0   0   0   2   2   2   0   0   2   0   2   0   2   0   0   2   2   0   2   0   2   2   0   0   0   2   0   0   0   0   0   0   2   0   2   0   0   2   2   2   2   0   0   2   2   0   2   2   2   0   0   0   2   0   0   0   2   2   0   0   0   0   0   2   0   0   0   2   2   2   0   2
 MK-2-8                 2   2   0   0   0   0   0   2   2   0   0   2   0   0   0   0   0   0   0   2   0   0   2   0   0   2   2   2   2   2   2   2   2   2   0   0   2   2   0   2   0   0   0   2   2   0   0   2   0   0   2   2   2   0   0   2   0   2   0   0   0   2   0   0   0   2   0   2   2   0   2   0   2   2   0   0   0   2   2   0   0   2   0   0   2   2   0   0   0   2   2   2   2   0   2   2   0   2   0   0   2   2   2   2   0   2   0   2   0   0   2   0   2   0   0   2   0   2   0   0   0   2   0   2   2   2   0   0   0   0   2   2   2   2   0   0   2   2   2   0   2   0   2   2   2   0   2   0   2   2   0   0   0   0   0   2   0   2   0   0   2   0   0   0   0   2   2   2   2   0   0   2   2   2   2   2   2   2   0   2   2   2   2   0   2   2   0   0   0   0   0   2   0   2   0   2   2   2   0   2
 MK-2-9                 2   2   0   0   0   2   0   2   2   0   0   2   0   0   0   0   0   0   0   2   0   0   2   2   0   2   2   2   2   2   2   0   2   2   0   0   2   2   0   2   0   0   0   2   2   0   0   2   0   0   2   2   2   0   0   2   0   2   0   0   0   2   0   0   0   2   2   2   2   0   2   2   2   2   0   0   0   0   2   0   0   2   0   0   2   2   0   0   2   2   2   2   0   2   2   2   0   2   0   0   2   2   2   2   2   2   0   0   0   0   2   0   2   0   0   2   0   2   0   0   0   2   0   2   2   2   2   0   0   0   2   0   2   2   0   0   2   2   0   0   2   0   2   2   2   0   2   0   2   2   0   0   2   2   0   2   0   2   0   0   2   0   0   0   0   2   2   2   2   0   0   2   2   2   2   2   2   2   0   2   2   2   0   0   2   2   0   0   2   0   0   2   0   2   0   2   2   2   0   2
 MK-2-10                2   0   0   0   0   2   0   2   2   0   0   2   0   0   0   0   0   0   0   2   0   0   0   2   0   2   2   2   2   2   2   0   0   2   0   0   2   2   2   2   0   0   0   2   2   0   0   2   2   0   2   2   2   0   0   2   0   2   0   0   0   2   0   0   0   2   2   2   2   0   2   2   2   2   2   0   0   0   2   0   0   2   0   0   2   2   0   0   2   2   2   2   0   2   2   2   0   0   0   0   2   2   2   2   2   2   2   0   2   0   2   0   2   0   2   0   0   2   0   0   0   2   0   2   2   2   2   2   0   0   2   2   2   2   0   0   2   0   0   0   2   0   2   2   2   0   2   2   2   2   0   0   2   0   0   2   0   2   0   0   2   0   0   0   0   2   2   2   2   0   0   2   2   2   2   2   0   2   0   0   2   2   0   0   2   2   0   0   2   0   0   0   0   2   2   2   2   2   0   2
 MK-2-11                2   0   0   2   0   2   0   2   2   0   0   2   0   0   0   0   0   0   0   2   0   0   0   2   0   2   2   2   2   2   2   0   2   2   0   0   2   2   2   2   0   0   0   2   2   0   0   2   2   0   2   2   2   0   0   2   0   2   2   0   0   2   0   0   0   2   2   2   2   0   2   2   2   2   2   0   0   0   2   0   0   2   0   0   2   2   0   0   0   0   2   2   0   2   2   2   0   0   0   0   2   2   2   0   2   0   2   0   2   0   2   0   2   0   2   0   2   2   0   0   0   2   0   2   2   2   0   2   0   0   2   2   2   2   0   0   2   0   0   0   2   2   2   2   2   0   0   2   2   2   0   0   2   0   0   2   0   2   0   0   2   0   0   0   0   2   2   2   2   0   0   2   2   2   2   2   0   2   2   2   2   2   0   0   2   2   0   0   2   0   0   0   0   2   2   2   2   2   2   2
 MK-2-12                2   2   0   2   0   2   0   2   2   0   0   2   0   0   0   0   0   0   0   2   0   0   0   2   0   2   2   2   2   2   2   0   2   2   0   0   2   2   2   2   0   0   0   2   2   0   0   2   2   0   2   2   2   2   0   0   0   2   2   0   0   2   0   0   0   2   2   2   2   0   2   2   2   2   2   0   0   0   2   0   0   2   2   0   2   2   2   0   0   0   2   2   0   2   2   2   0   0   0   2   2   2   2   0   2   0   2   0   2   0   2   0   2   2   2   0   2   2   0   0   0   2   0   2   2   2   0   2   0   0   2   2   2   2   0   0   2   0   0   0   2   2   2   2   2   0   2   2   2   2   0   0   2   0   0   0   0   2   0   0   2   0   0   0   0   2   2   2   2   2   0   2   2   0   2   2   0   2   2   2   2   2   0   2   0   2   0   0   2   0   0   0   0   2   2   2   2   2   2   2
 MK-2-13                2   2   0   2   0   2   0   2   0   0   0   2   0   0   2   0   0   0   0   2   0   0   2   2   0   2   0   2   2   2   2   0   2   2   2   0   2   2   2   2   0   0   0   2   2   0   0   0   2   0   2   0   2   2   0   2   0   2   2   0   0   2   0   0   0   2   2   2   2   2   2   2   2   2   2   0   0   0   2   0   0   2   2   2   2   2   2   0   0   0   2   2   0   2   2   2   0   2   0   2   2   2   2   0   0   0   2   2   2   0   2   0   2   2   2   0   2   2   2   0   0   2   0   2   2   2   0   2   0   0   2   2   2   2   0   0   0   0   0   0   0   2   2   2   2   0   2   2   2   2   0   2   2   0   0   0   0   2   0   0   2   0   0   0   0   2   2   2   2   2   0   2   2   0   2   0   2   2   0   2   2   2   0   2   0   2   0   0   0   0   0   0   0   2   2   2   0   2   2   2
 MK-2-14                2   2   2   2   0   2   0   2   0   0   0   2   0   0   2   0   0   0   0   2   0   0   2   2   0   2   0   2   2   2   2   0   2   2   2   0   2   2   2   2   0   0   2   2   2   0   0   0   2   0   2   0   0   2   0   2   2   0   2   0   0   2   0   0   0   2   2   2   2   2   2   2   2   2   2   0   0   0   2   0   0   0   2   2   2   2   0   0   0   0   2   2   0   2   2   2   0   2   2   2   0   2   2   0   0   0   2   2   2   0   2   2   2   2   2   0   2   2   2   0   2   0   0   2   2   2   0   2   0   0   2   2   2   2   0   0   2   0   0   0   2   2   2   2   2   0   2   2   0   2   0   2   2   0   2   0   0   2   2   0   2   2   0   0   0   2   2   2   2   2   0   2   2   0   2   2   0   2   2   2   0   2   2   2   0   2   0   0   0   0   0   0   0   2   2   2   0   2   0   2
 MK-2-15                2   2   2   2   0   0   0   2   0   2   0   2   0   0   2   0   0   0   0   2   0   0   0   2   0   2   0   2   2   2   2   0   2   0   2   0   0   2   2   2   0   0   2   2   2   0   0   0   0   0   2   2   0   2   0   2   2   0   2   2   0   2   0   0   2   2   2   2   0   2   2   2   2   2   2   0   0   0   2   0   0   2   2   2   2   2   0   0   0   2   2   2   2   2   0   2   0   2   2   2   0   2   0   0   2   0   2   2   2   0   2   0   2   2   2   0   2   2   2   2   2   0   0   2   2   0   0   2   0   2   2   2   2   2   0   0   2   0   0   0   2   2   2   0   2   0   2   2   0   2   0   2   2   0   2   0   0   2   2   2   2   2   0   0   0   2   2   2   2   2   0   2   2   0   2   2   0   2   2   0   2   2   2   2   0   0   0   0   0   0   0   0   0   2   2   2   0   2   0   2
 MK-2-16                0   2   2   2   2   0   0   2   0   2   0   2   0   0   2   0   0   0   0   2   0   0   0   2   0   2   0   2   2   2   2   0   2   0   2   0   0   0   2   0   0   0   2   2   2   2   0   0   0   0   2   2   0   2   0   2   2   0   2   2   0   2   0   0   2   0   2   2   0   2   2   2   2   2   2   0   0   0   2   0   0   2   2   2   2   2   0   0   0   2   2   2   0   2   0   2   0   2   2   2   2   2   0   2   0   0   2   2   2   0   0   0   2   2   2   0   2   2   2   2   2   0   0   2   2   0   0   2   0   2   2   2   2   2   0   0   2   0   0   0   0   2   2   0   0   0   2   2   0   2   0   2   2   0   2   0   0   2   2   2   2   2   0   0   0   2   2   2   2   0   0   2   0   0   2   2   2   2   2   0   2   2   2   2   0   0   0   0   2   0   0   0   0   2   2   2   0   2   0   2
 MK-3-1                 0   0   0   0   0   2   0   0   0   2   0   2   2   0   0   0   2   2   2   2   2   0   0   0   0   0   2   0   2   2   2   0   2   0   2   0   0   2   0   0   0   0   2   0   0   2   2   0   2   0   2   0   0   2   0   2   2   0   0   2   0   2   0   2   0   2   0   0   0   2   2   2   0   2   0   0   2   0   2   0   2   0   2   0   2   0   0   0   2   0   0   2   2   0   2   0   0   2   2   0   2   2   2   0   2   2   2   2   0   0   0   2   2   0   2   0   2   0   0   2   2   2   0   2   0   0   2   2   0   0   0   2   2   2   2   2   0   2   0   0   0   0   0   0   0   0   0   0   2   0   2   0   2   0   0   2   2   2   0   2   2   2   0   2   0   0   2   2   2   2   0   0   2   0   2   0   0   2   2   2   0   0   0   2   0   2   2   0   2   0   0   0   2   2   2   0   0   0   0   2
 MK-3-2                 0   0   0   0   0   2   0   0   0   2   2   2   0   0   0   0   2   2   2   2   2   0   0   0   2   0   2   0   2   2   2   0   0   0   0   0   2   2   2   0   0   0   2   0   0   0   2   0   2   0   2   0   0   2   0   2   0   0   2   2   0   2   0   2   0   2   0   0   0   2   2   2   2   0   0   0   2   0   2   0   2   0   2   0   2   0   0   0   2   0   0   2   2   0   2   0   0   2   2   0   0   2   2   0   2   2   2   2   0   0   0   2   2   0   2   0   2   0   0   2   2   2   2   2   2   0   2   2   0   0   0   2   2   0   2   2   0   2   0   0   2   0   0   0   0   0   0   2   2   0   2   0   2   0   0   0   0   0   0   2   2   0   0   2   0   0   2   2   2   0   0   0   2   0   2   0   2   2   2   2   0   0   0   2   0   2   2   0   2   0   0   0   2   2   2   0   0   0   0   2
 MK-3-3                 0   0   0   0   0   2   2   0   0   2   2   0   0   0   0   0   2   2   2   2   2   0   0   0   2   0   2   0   2   2   2   0   2   0   0   2   2   2   2   0   0   0   2   0   0   0   2   0   2   0   2   0   0   2   0   2   0   0   2   2   0   2   0   2   0   2   0   0   0   2   2   2   2   0   0   0   2   0   2   0   2   0   2   0   2   0   0   0   2   0   0   2   2   0   2   0   0   2   2   0   2   2   0   0   2   2   0   2   0   0   0   2   2   0   2   0   2   0   0   2   2   2   2   2   0   0   2   2   0   0   0   2   2   0   2   2   0   2   0   2   2   0   2   0   0   0   0   2   2   0   2   0   2   0   0   0   0   0   0   2   2   2   2   2   0   0   2   2   2   0   0   0   0   0   0   0   2   0   2   2   0   0   0   2   0   2   2   0   2   0   0   0   2   2   2   0   0   0   0   2
 MK-3-4                 0   0   0   0   0   2   2   0   0   2   2   0   0   0   0   0   2   2   2   2   2   0   0   0   2   0   0   0   2   0   2   0   2   0   0   2   2   2   2   2   0   2   2   0   0   0   2   0   2   0   2   0   0   2   0   2   0   0   2   2   0   2   0   2   0   2   0   0   2   0   2   2   2   0   0   0   2   0   2   0   2   0   2   0   2   0   0   0   2   0   0   2   0   0   2   0   0   2   2   0   2   0   0   0   2   2   0   2   0   0   0   0   2   0   2   0   2   0   0   2   2   0   2   2   0   0   2   2   0   0   0   2   2   0   0   2   0   2   0   2   2   0   0   0   0   0   0   2   2   0   2   0   2   0   0   0   0   2   0   2   2   2   2   0   2   0   2   2   2   0   0   0   0   0   0   0   2   0   2   2   0   2   0   2   0   2   2   0   0   0   0   0   2   2   2   0   0   0   0   2
 MK-3-5                 2   0   0   0   0   2   2   0   0   2   2   0   0   0   0   0   2   2   2   0   2   0   0   0   2   0   0   0   2   0   2   0   2   0   2   2   2   0   2   2   0   2   2   0   0   0   2   0   2   0   2   0   0   2   0   2   2   0   2   2   0   2   0   2   0   2   0   0   0   0   2   2   2   0   0   0   2   0   2   0   0   0   2   2   2   0   0   0   2   0   0   2   0   0   2   0   0   2   2   0   2   0   0   0   2   2   0   2   0   0   0   0   2   2   2   2   2   0   0   2   0   0   2   2   0   0   2   2   2   0   0   2   2   0   0   2   0   2   0   2   2   0   0   0   0   2   0   2   2   0   2   0   2   0   0   0   0   2   2   2   2   2   2   0   2   0   2   2   2   0   0   0   0   0   0   0   2   0   2   2   0   2   0   2   0   2   2   0   0   0   0   2   2   2   2   0   0   0   0   2
 MK-3-6                 2   0   0   0   0   2   2   0   0   2   2   0   0   0   0   0   2   2   2   0   2   0   0   0   2   0   0   0   2   2   2   0   2   0   2   2   2   0   2   2   0   2   2   0   0   0   2   0   2   0   2   0   0   2   0   2   2   0   0   2   0   2   0   2   0   2   0   0   0   0   0   2   2   0   0   0   2   0   2   0   0   2   2   2   2   0   0   0   2   0   0   2   0   0   2   0   0   0   2   2   2   0   0   0   2   2   0   0   0   0   0   2   2   2   2   2   2   0   0   2   2   0   2   2   0   0   2   2   2   0   0   0   0   0   0   2   0   2   0   2   2   0   0   0   0   2   0   2   2   0   2   0   2   0   0   0   2   2   2   2   2   2   2   0   2   0   2   2   0   0   0   0   0   0   0   0   2   0   2   2   2   0   0   2   0   2   2   0   0   0   0   2   2   2   2   0   0   0   0   2
 MK-3-7                 2   0   0   0   0   2   2   0   0   2   2   0   0   0   0   0   0   2   2   0   2   0   0   2   2   0   0   0   2   2   2   0   2   0   2   2   2   0   2   2   0   2   2   0   0   0   2   0   2   2   2   0   0   2   0   2   2   0   0   2   0   2   2   2   0   2   0   2   0   0   0   2   2   0   0   0   2   0   2   0   0   2   0   0   2   0   0   2   2   2   0   2   0   0   2   0   0   0   2   2   2   0   0   0   2   2   0   0   0   0   0   2   2   2   2   2   2   0   2   0   2   0   2   2   0   0   2   2   0   0   0   0   0   0   0   0   0   2   0   2   0   0   0   0   0   2   0   2   2   0   2   0   2   2   0   0   2   2   2   2   2   2   2   2   2   0   2   2   2   0   0   0   0   0   0   0   2   0   2   2   2   2   0   2   0   2   2   0   0   0   0   2   2   2   2   0   0   0   0   2
 MK-3-8                 0   0   0   0   0   2   2   0   0   2   2   0   0   0   2   0   0   2   2   0   0   2   0   2   2   0   0   0   2   2   2   0   0   2   2   2   2   0   2   2   0   2   2   0   0   0   2   0   2   2   0   0   2   2   0   2   2   0   0   2   0   2   2   2   0   2   0   2   0   0   0   2   2   0   2   0   2   0   2   0   0   2   0   0   0   0   0   2   2   2   0   2   0   0   2   0   0   0   2   2   2   0   0   2   2   2   0   0   0   0   2   2   2   2   2   2   2   0   0   0   2   0   2   2   0   0   2   2   2   0   0   0   0   0   0   0   0   2   0   2   0   0   0   0   0   2   0   2   2   0   2   0   2   2   0   0   2   2   2   0   2   2   2   2   2   0   0   2   2   0   0   2   0   0   0   0   2   0   0   2   2   2   0   2   0   0   2   0   0   0   0   2   2   2   0   0   0   0   0   2
 MK-3-9                 0   0   0   2   0   2   2   0   0   2   2   0   0   0   2   0   0   2   2   0   0   2   0   2   2   0   2   0   2   2   2   0   0   2   2   2   2   0   2   2   0   2   0   0   0   0   2   0   2   2   0   0   2   2   2   2   2   0   0   2   0   2   2   2   0   2   0   2   2   0   0   2   2   0   2   0   2   0   2   0   0   2   0   0   0   0   0   2   2   2   0   2   0   0   2   0   0   0   2   2   2   0   0   2   2   2   0   0   0   0   2   2   2   2   2   2   2   0   0   0   2   0   2   0   0   0   2   0   0   0   0   0   0   0   0   0   0   2   0   2   2   0   0   0   0   2   0   2   2   0   2   0   2   2   0   0   2   2   2   0   2   0   2   0   2   0   0   2   2   0   0   2   0   0   0   0   2   0   0   2   2   2   2   2   0   0   2   0   0   0   0   2   2   2   2   0   0   0   0   2
 MK-3-10                0   0   0   2   0   0   2   0   0   2   2   2   0   0   2   0   0   2   2   0   0   2   2   2   2   0   2   0   2   2   2   0   2   2   2   2   2   0   2   2   0   2   0   0   0   0   2   2   2   2   0   0   2   2   2   2   2   2   0   2   0   2   2   0   0   0   0   2   2   0   0   0   0   2   0   0   2   0   2   0   0   2   0   0   0   2   0   2   2   2   0   2   0   0   2   0   0   0   2   2   2   0   0   2   0   2   0   0   0   0   2   0   2   2   0   2   2   0   0   0   2   0   2   0   0   0   2   2   0   0   0   0   0   0   0   0   0   2   0   2   2   0   0   0   0   2   0   2   2   2   2   0   2   2   0   0   0   2   2   0   2   0   2   2   0   0   0   2   0   0   0   2   0   0   0   0   2   0   0   2   2   2   0   2   0   0   2   0   2   0   2   2   2   2   2   0   0   0   0   2
 MK-3-11                0   0   0   2   0   0   2   0   0   2   2   2   0   2   2   0   0   2   2   0   0   2   2   2   2   0   2   0   2   2   2   0   2   2   2   2   2   0   2   2   0   2   0   0   0   0   2   2   2   2   0   0   2   2   2   2   2   2   0   2   0   2   2   0   0   0   0   2   2   0   0   2   2   2   0   0   2   0   2   0   0   2   0   0   0   2   0   2   2   2   0   2   0   0   2   0   0   0   2   2   2   0   0   2   0   2   0   0   0   0   2   0   2   2   0   2   2   0   0   0   2   0   2   0   0   0   2   2   0   0   0   0   0   0   0   0   0   2   0   2   2   0   0   2   0   2   0   2   2   2   2   0   2   2   0   0   0   2   2   0   2   0   0   2   2   0   0   2   0   0   0   2   0   2   0   0   2   0   0   2   2   2   0   2   0   0   2   0   2   0   2   2   2   2   2   0   0   0   0   2
 MK-3-12                0   0   0   0   0   0   2   2   0   2   2   2   0   2   2   0   0   2   2   0   0   2   2   2   2   2   2   0   0   2   2   0   2   2   2   0   2   0   2   2   0   0   0   0   0   0   2   2   2   2   0   0   2   2   2   2   2   2   0   0   0   2   2   0   0   0   0   2   2   0   0   2   2   2   0   0   2   0   2   0   0   2   0   0   0   2   0   2   2   0   0   2   2   0   2   0   0   0   2   2   2   2   0   2   0   2   0   0   0   0   2   0   2   2   0   2   2   0   0   0   2   0   2   0   0   0   2   2   0   0   2   0   0   0   0   0   0   2   0   2   2   0   0   2   0   0   0   2   2   0   2   0   0   2   0   0   0   2   2   0   2   0   0   2   2   0   2   0   0   0   0   2   0   2   0   2   2   0   0   2   2   2   0   2   0   0   2   0   2   0   2   2   2   2   2   0   0   0   0   2
 MK-3-13                0   0   0   0   0   0   2   2   0   2   2   2   0   2   2   0   2   2   2   0   2   2   2   2   2   2   2   0   0   2   2   0   2   2   2   0   2   0   2   2   0   0   0   0   0   0   2   2   2   2   0   0   2   2   2   2   2   2   2   0   0   2   2   0   0   0   0   2   2   0   0   2   2   2   0   0   2   0   2   0   0   2   0   0   0   2   0   2   2   0   0   2   2   0   2   0   0   0   2   2   2   2   2   2   0   2   0   0   0   0   2   2   2   0   0   2   2   0   0   2   2   0   2   0   2   0   2   0   0   0   2   0   2   0   0   0   0   2   0   2   2   0   0   2   0   0   0   2   2   2   2   0   0   2   0   0   0   2   2   0   2   0   0   0   2   0   2   0   0   0   0   2   0   2   0   2   2   0   0   0   2   2   0   2   0   0   2   0   2   0   2   2   2   2   2   0   0   0   2   2
 MK-3-14                0   0   0   0   0   0   2   2   0   2   2   2   0   0   2   0   2   2   2   0   2   0   2   2   2   2   2   0   0   0   2   0   2   2   2   0   2   0   0   2   0   0   0   0   0   0   2   2   2   2   0   0   2   2   2   2   2   2   2   2   0   2   2   0   0   0   0   0   2   0   0   2   2   2   0   0   2   0   2   0   0   2   0   0   0   2   0   2   2   2   0   2   0   0   2   0   0   0   0   2   2   2   2   2   0   0   0   2   0   0   2   2   2   0   0   2   2   0   0   2   2   0   2   2   2   0   2   0   0   0   2   0   2   0   0   2   0   2   0   2   2   0   0   2   0   0   0   2   2   2   2   2   0   2   0   2   0   2   2   0   2   0   0   0   2   0   0   0   0   2   0   2   0   2   0   2   2   0   0   0   2   2   0   2   2   2   2   0   2   0   2   2   2   2   2   0   2   0   2   2
 MK-3-15                0   0   0   0   0   0   2   2   0   2   0   2   0   0   2   0   2   2   2   0   2   0   2   2   2   2   2   2   0   0   2   0   2   2   2   0   2   0   0   2   0   0   0   0   0   0   2   2   2   2   0   0   2   2   2   2   2   2   2   2   0   2   2   0   2   0   0   0   2   0   0   2   2   2   0   0   2   0   2   0   0   2   0   0   2   2   0   2   2   2   0   2   0   2   2   0   0   0   2   2   2   2   2   0   0   0   0   0   0   0   2   2   2   0   0   2   2   0   0   2   2   2   2   2   2   0   2   0   0   0   2   0   2   0   0   2   0   2   0   2   0   0   0   2   0   0   0   2   2   2   2   2   0   2   0   0   0   2   0   0   2   0   0   0   0   0   0   0   0   2   0   2   0   2   2   2   2   2   0   0   2   2   0   2   2   2   2   2   2   0   2   2   2   0   2   0   2   0   2   2
 MK-3-16                0   0   0   0   0   0   2   2   0   2   0   0   2   0   2   0   2   2   2   0   2   0   2   2   2   2   2   2   0   0   2   0   2   2   2   0   2   0   0   2   0   0   0   0   2   0   2   2   2   2   0   0   2   2   2   2   2   2   2   2   0   2   2   0   2   0   0   0   2   0   0   2   2   2   0   0   2   0   2   0   0   2   0   2   2   2   0   2   2   2   0   2   0   2   2   0   0   0   2   2   2   2   2   0   0   0   0   0   0   0   2   2   2   0   2   2   2   0   2   2   0   0   2   2   0   0   2   0   0   0   2   0   0   0   0   2   0   0   0   2   0   2   2   2   0   0   0   2   2   0   2   2   0   2   0   0   2   2   2   0   0   0   0   2   0   0   0   0   0   2   0   2   0   2   2   2   2   2   0   2   2   2   0   2   2   2   2   2   2   0   2   2   2   2   2   0   0   0   2   2
 MK-4-1                 0   2   0   0   2   2   0   2   2   2   0   2   2   0   2   0   2   2   2   0   2   0   2   2   2   0   0   2   2   2   2   0   2   2   2   2   0   2   2   0   2   0   2   0   2   0   2   2   0   0   0   2   0   2   0   0   2   0   0   0   2   0   2   2   0   2   0   0   0   0   0   0   0   2   2   2   2   2   2   2   0   2   2   2   0   2   0   0   0   2   2   2   2   0   2   2   2   0   0   2   2   2   0   0   0   0   2   2   0   2   0   0   0   0   2   2   0   2   0   2   2   0   2   0   2   2   0   0   2   0   0   2   2   0   0   0   0   0   0   2   2   2   0   0   0   2   0   2   2   2   2   2   2   0   2   0   0   2   2   0   2   0   2   2   0   0   0   2   0   2   0   0   2   0   2   0   0   0   0   0   2   2   2   2   2   2   0   0   0   0   2   2   2   0   0   0   2   2   0   2
 MK-4-2                 0   0   0   0   0   2   0   2   2   2   0   2   2   2   2   0   0   2   0   0   2   2   2   2   2   0   0   2   2   2   2   0   2   2   0   2   0   2   2   0   2   0   2   0   2   0   2   2   0   0   0   0   0   2   0   0   2   0   0   0   2   0   2   2   2   0   0   0   0   0   0   0   0   2   2   0   2   0   2   2   0   2   2   2   0   2   0   0   0   2   2   2   2   0   2   2   2   0   0   2   2   2   0   0   0   0   2   2   0   2   2   0   0   0   2   2   0   2   0   2   2   0   0   0   2   2   0   0   2   0   0   2   2   0   0   0   0   0   0   0   2   2   0   0   0   2   0   2   2   2   2   2   2   0   2   0   0   2   2   0   2   0   2   2   0   0   0   2   0   2   0   0   2   0   2   0   0   0   0   0   2   2   2   2   2   2   0   0   0   0   2   0   0   0   0   0   0   2   0   2
 MK-4-3                 0   0   0   0   0   0   0   2   2   2   0   2   2   2   2   0   0   2   0   0   2   2   2   2   2   2   0   2   2   0   0   0   0   2   0   2   0   2   2   0   2   0   2   0   2   0   0   2   0   0   0   0   0   2   0   0   2   0   0   0   2   2   2   2   2   0   2   0   0   2   0   2   0   2   2   0   2   2   2   0   0   2   2   0   2   2   0   0   2   2   2   2   2   0   2   0   2   0   0   2   2   2   0   0   0   0   2   0   0   2   2   0   0   0   2   2   0   2   0   2   2   0   0   0   2   0   0   0   2   0   0   2   2   0   0   0   0   0   0   0   2   2   0   0   0   2   0   2   2   2   2   0   2   2   0   0   0   0   2   0   0   2   2   2   2   0   0   2   0   2   0   2   2   0   2   0   0   0   0   0   2   2   2   2   0   2   2   0   2   0   2   0   0   0   2   2   0   2   2   2
 MK-4-4                 0   0   0   0   0   0   0   2   2   2   0   2   2   2   2   0   0   2   0   0   2   2   2   2   2   2   0   2   2   0   0   0   0   0   0   2   0   2   2   0   2   0   2   0   2   0   2   0   0   2   0   0   0   2   0   0   2   0   0   0   2   2   2   2   2   0   2   0   0   2   0   2   0   2   0   0   2   2   2   0   0   2   2   0   2   2   0   0   2   2   2   2   2   0   0   0   2   2   0   2   2   2   0   0   0   0   2   0   0   2   2   0   0   0   2   2   0   2   0   2   2   0   0   0   2   0   0   0   2   0   0   2   2   2   0   0   0   0   0   2   2   2   0   0   0   2   0   2   2   2   0   0   2   2   0   0   0   0   2   0   0   2   2   2   2   0   0   2   0   2   0   2   2   0   2   0   0   0   0   0   0   2   2   2   0   2   2   2   2   2   2   0   0   0   2   2   0   2   2   0
 MK-4-5                 0   0   0   0   0   0   0   2   2   2   0   2   2   2   2   0   0   2   0   0   2   2   2   2   2   2   0   2   2   0   0   0   0   0   0   2   0   2   2   0   2   0   2   0   2   0   2   0   0   2   0   0   0   2   0   0   2   0   0   0   2   2   2   2   2   0   2   0   0   2   0   0   0   2   0   0   2   2   2   2   0   2   2   2   2   2   0   0   0   2   2   2   2   0   0   0   2   2   2   2   2   2   0   0   0   2   2   0   0   2   2   0   0   0   2   2   0   2   0   2   0   0   0   0   2   0   2   0   2   0   0   0   2   2   0   0   2   0   0   2   2   2   0   0   0   0   0   0   2   0   0   0   2   2   0   0   0   0   2   2   0   2   2   2   2   0   0   2   0   2   0   2   2   0   2   0   0   0   2   0   0   0   2   2   0   2   2   2   0   0   2   0   0   2   2   2   0   2   2   0
 MK-4-6                 0   2   0   0   0   0   0   2   0   0   0   2   2   2   2   0   2   2   0   0   2   2   2   2   2   2   0   2   2   0   0   0   0   0   0   2   0   2   2   0   2   0   2   0   2   2   2   2   0   2   0   0   0   2   0   0   2   0   0   0   2   2   2   2   2   0   2   0   0   2   0   0   0   2   0   0   2   2   2   2   2   2   2   2   2   2   0   0   0   2   2   0   0   2   0   0   2   2   2   2   0   0   0   0   0   2   2   0   0   2   2   0   2   0   2   2   0   2   0   2   0   2   0   0   0   0   0   0   2   2   0   0   2   2   0   0   2   0   0   2   2   2   0   0   0   0   0   0   2   0   0   0   2   2   0   0   2   0   2   2   0   2   2   2   2   0   0   2   0   2   0   2   2   0   2   0   0   2   2   0   0   0   2   2   0   2   2   2   2   0   2   0   2   2   2   2   0   2   2   0
 MK-4-7                 2   2   0   0   0   0   0   2   0   0   0   2   2   2   0   0   2   2   0   0   2   2   0   2   2   2   0   2   2   0   0   0   2   0   0   2   0   2   2   0   2   0   2   0   2   0   0   2   0   0   0   0   0   2   0   0   2   0   0   0   2   2   2   2   2   0   2   0   2   0   0   0   0   0   0   0   2   2   0   2   2   2   2   2   2   2   0   2   0   2   0   0   0   2   0   0   2   0   2   0   0   0   0   0   0   0   2   0   0   2   2   0   2   0   2   2   0   2   0   2   0   2   0   0   0   0   0   0   2   2   0   0   2   2   0   0   2   0   0   2   2   2   0   0   0   0   0   0   2   0   0   0   2   2   0   0   2   0   2   2   0   2   2   2   2   0   0   2   2   2   0   2   2   0   2   0   0   2   2   0   0   0   2   2   0   2   2   2   2   0   2   0   2   2   0   2   0   2   2   0
 MK-4-8                 2   2   0   0   0   0   0   2   0   0   0   2   2   2   0   0   2   2   0   0   2   2   0   2   2   2   0   2   2   0   0   0   2   0   2   2   2   2   2   0   2   0   2   2   2   0   0   2   0   0   2   0   0   2   0   0   2   0   0   0   2   2   0   2   2   0   2   0   2   0   0   0   0   0   0   0   2   2   0   2   0   2   2   2   2   2   0   2   0   2   2   0   0   2   0   0   2   0   2   0   0   0   0   2   0   0   2   2   0   2   2   0   2   0   0   2   0   2   0   0   0   2   0   0   0   0   0   0   2   2   0   0   2   2   0   0   2   0   0   0   0   2   2   0   0   0   0   0   2   0   0   0   2   2   0   0   2   0   2   2   0   2   2   2   2   0   2   2   2   2   0   2   2   0   0   0   0   2   2   0   0   2   2   2   0   2   0   2   2   0   2   0   0   2   0   2   0   2   2   0
 MK-4-9                 2   2   0   0   0   0   0   2   0   0   2   2   2   2   0   0   2   2   0   0   2   2   0   2   0   0   0   2   2   0   0   0   2   0   2   2   2   2   2   0   2   0   2   2   2   0   0   2   0   0   2   0   0   2   0   0   2   0   0   0   2   2   2   2   2   0   2   0   2   0   0   0   0   0   0   2   2   2   0   2   0   2   2   0   2   2   0   2   0   2   0   0   0   2   0   0   0   0   2   0   0   0   0   2   0   0   2   2   0   2   2   0   2   0   0   2   0   2   0   0   0   2   0   0   0   0   0   0   2   2   0   2   2   2   0   0   2   0   0   0   0   2   2   2   0   0   0   0   2   0   0   0   0   2   0   0   2   0   2   2   0   2   2   2   2   0   0   2   2   2   0   2   2   0   0   0   0   2   2   0   0   2   2   2   0   2   0   2   2   2   2   0   0   2   2   2   0   2   2   0
 MK-4-10                2   2   0   0   2   2   0   2   0   0   2   2   2   2   2   0   2   2   2   0   2   2   0   2   0   0   0   0   0   0   0   2   2   0   2   2   2   2   2   0   2   0   2   2   2   2   0   0   0   0   2   0   0   2   0   0   2   0   0   0   2   2   0   2   2   0   2   0   2   0   0   0   0   0   2   2   2   2   0   2   0   2   2   0   2   2   0   0   0   2   0   0   0   2   0   0   0   0   2   0   0   0   0   2   0   0   0   2   0   2   2   0   2   0   0   2   0   2   0   0   0   2   0   0   0   0   0   0   2   2   0   2   2   2   0   0   2   0   0   0   0   2   0   2   0   0   0   0   2   0   0   0   0   2   2   0   2   0   2   2   0   2   2   2   2   0   0   2   2   2   2   2   2   0   0   0   0   2   2   0   0   2   2   2   0   2   0   2   2   2   2   2   0   2   2   2   0   2   2   0
 MK-4-11                2   2   0   0   2   2   0   2   0   2   2   2   0   2   2   0   2   2   2   0   2   2   0   2   0   0   0   0   0   0   0   2   2   0   2   2   2   2   2   0   2   0   2   2   2   2   0   2   0   0   2   2   0   0   0   0   2   0   2   0   2   2   0   2   0   0   2   0   2   0   0   0   0   0   2   2   2   2   0   0   0   2   2   0   2   0   0   0   2   0   0   0   0   2   0   0   0   0   2   0   0   0   0   2   0   0   0   2   0   2   2   0   2   0   0   2   0   2   0   0   0   2   0   0   0   0   0   0   2   2   0   2   2   2   0   0   2   0   0   0   0   2   0   2   0   0   0   0   2   0   0   0   0   2   2   0   2   0   2   2   0   2   2   2   2   0   0   0   2   2   2   2   2   0   0   0   0   2   0   0   0   2   2   2   2   2   0   2   2   2   2   2   0   2   2   2   0   2   2   0
 MK-4-12                2   2   0   0   2   2   0   2   0   2   2   2   0   2   2   0   2   2   2   2   2   2   0   2   2   0   0   0   2   0   0   2   2   0   2   2   2   2   2   0   2   0   2   2   2   0   0   2   0   0   2   2   0   0   0   0   2   0   2   0   2   0   0   2   0   0   2   0   2   0   0   0   0   0   2   2   2   0   0   0   0   2   2   0   2   0   0   0   2   0   0   0   0   2   0   0   0   0   2   0   0   0   0   2   0   0   0   2   0   2   2   0   2   0   0   2   0   2   0   0   0   2   0   0   0   0   0   0   2   2   0   2   2   2   0   0   2   0   0   0   2   2   0   2   0   0   0   2   2   0   0   0   2   2   2   0   2   0   2   2   0   0   2   2   2   0   0   0   2   2   2   2   2   0   0   0   0   2   0   0   0   2   2   2   2   2   0   2   2   2   2   2   0   2   2   2   0   2   2   0
 MK-4-13                2   2   0   0   2   2   0   2   2   2   2   2   0   2   2   2   2   2   2   0   2   2   0   2   2   2   0   2   2   0   0   2   2   0   2   2   2   2   2   0   0   0   0   2   2   0   0   2   0   0   0   2   0   0   0   0   2   0   2   0   2   0   0   2   2   0   2   0   2   0   0   0   0   0   2   2   2   0   0   0   0   2   2   0   2   0   0   0   0   2   0   0   0   2   0   0   0   0   2   0   0   0   0   2   0   0   0   2   0   2   2   0   2   0   0   2   0   2   0   0   0   2   0   0   0   0   0   0   2   2   2   2   2   2   0   0   2   0   0   0   2   2   0   2   0   0   0   2   2   0   0   0   0   2   2   0   2   0   2   2   0   0   0   2   2   0   0   0   2   2   0   2   2   0   0   0   0   2   0   0   0   2   2   2   2   2   0   2   2   2   2   2   0   2   2   2   0   2   2   0
 MK-4-14                2   2   0   0   2   2   0   2   2   0   2   2   0   2   2   2   2   2   2   2   2   2   0   2   2   2   0   0   2   0   0   0   2   0   2   2   2   2   2   0   2   0   2   2   2   0   0   2   0   0   0   2   0   0   2   0   2   0   2   0   2   0   0   2   2   0   2   0   2   0   0   0   0   0   0   0   2   0   0   0   0   2   2   0   2   0   0   0   0   2   0   2   0   2   0   0   2   0   2   0   2   0   0   0   0   0   0   2   0   2   2   0   2   0   0   2   0   2   0   0   0   2   0   0   0   0   0   0   2   2   2   2   2   2   0   2   2   0   0   2   2   2   2   2   0   0   0   2   2   0   0   0   0   2   2   0   2   2   2   2   0   0   2   2   2   0   0   0   2   2   0   2   2   0   0   2   0   2   2   0   0   2   0   2   2   2   0   0   2   2   2   2   2   2   2   2   0   2   2   0
 MK-4-15                2   2   0   0   2   2   2   2   2   0   0   2   0   2   2   2   2   2   2   2   0   2   0   2   2   2   0   0   2   0   0   0   2   2   2   2   2   2   2   0   2   0   2   2   2   0   0   2   0   0   0   2   0   0   2   0   0   0   2   0   2   2   0   0   2   0   2   0   2   0   0   0   0   0   2   0   2   0   0   0   0   2   2   0   2   0   0   0   0   2   2   2   2   2   0   0   2   0   2   2   2   0   0   0   2   0   0   2   0   2   2   0   2   0   0   2   0   2   2   0   0   2   0   0   0   0   0   0   2   2   2   0   2   2   0   2   2   0   0   2   2   2   2   2   0   0   0   2   2   0   0   0   0   2   2   0   2   2   2   2   0   0   2   2   2   0   2   2   0   2   0   2   0   0   0   0   0   2   2   0   2   2   2   2   2   2   0   0   0   2   2   2   2   2   2   2   0   2   2   0
 MK-4-16                2   2   0   2   2   2   2   2   2   0   2   2   0   2   2   2   2   2   2   2   0   2   0   2   2   2   2   0   2   0   0   0   0   2   2   2   2   0   2   0   2   0   2   2   2   0   0   2   2   0   0   2   0   0   0   0   2   0   2   0   0   2   0   0   2   0   2   0   2   0   0   0   0   0   2   0   2   0   0   0   0   2   2   0   2   0   0   0   0   2   2   2   2   2   0   0   2   2   2   2   2   0   0   0   2   0   0   2   0   2   2   0   2   0   0   0   0   2   0   0   0   2   0   0   0   0   0   0   2   2   2   2   0   0   2   2   2   0   0   2   2   2   2   2   0   0   0   2   2   0   2   0   2   2   2   0   2   2   2   2   0   2   2   2   2   0   2   2   0   2   0   2   2   0   0   0   0   2   2   0   2   2   2   2   2   2   0   0   0   2   2   2   2   2   2   2   0   2   2   0
 MK-5-1                 2   2   2   0   2   2   2   2   0   2   2   2   0   2   0   2   0   2   0   0   2   2   2   0   2   2   2   2   2   2   2   2   0   0   2   0   0   2   0   0   2   0   0   2   0   2   2   0   2   2   0   0   0   0   0   2   0   0   2   2   0   0   2   2   2   0   2   0   2   2   0   2   2   2   0   2   2   2   2   0   0   0   2   2   2   2   0   0   0   0   0   0   2   0   0   2   2   0   0   2   0   2   0   0   2   0   0   2   2   0   0   2   2   2   0   0   2   2   2   0   2   2   0   2   2   2   0   2   2   0   0   0   0   0   2   2   2   2   2   0   2   2   0   2   2   0   2   0   2   2   0   2   2   2   0   2   0   0   0   0   0   2   2   2   0   2   0   2   2   0   0   2   0   0   2   2   0   0   2   2   0   0   2   2   0   2   2   0   0   0   2   2   2   2   2   2   0   2   2   2
 MK-5-2                 2   2   2   0   2   2   2   2   0   2   2   2   0   2   0   2   0   0   0   0   2   2   2   0   2   2   2   2   2   2   2   2   0   0   2   0   0   0   2   0   2   0   0   0   2   2   2   2   2   2   0   0   2   0   0   2   0   0   0   2   2   0   2   2   2   0   2   0   2   2   0   2   0   2   0   2   2   2   2   0   2   2   2   2   2   2   0   0   0   0   0   0   2   0   0   2   2   0   0   2   0   2   0   0   2   0   2   2   2   0   0   2   2   2   0   0   2   2   2   0   2   2   0   2   0   2   0   2   2   0   0   0   0   0   2   2   2   2   2   0   2   2   2   2   2   0   2   0   2   2   0   2   2   2   0   2   0   0   0   2   0   2   0   2   0   2   0   2   2   0   0   2   0   0   2   2   0   0   0   2   2   0   2   2   2   2   2   0   0   0   2   2   2   2   2   2   0   2   2   2
 MK-5-3                 2   2   2   0   2   2   2   2   0   2   2   0   0   2   0   2   0   0   2   0   2   2   2   0   0   2   2   2   2   2   2   0   0   0   2   0   2   0   0   0   0   0   0   0   2   2   2   2   2   2   0   0   2   0   0   2   0   0   0   2   2   0   2   2   2   0   2   0   2   2   0   2   0   2   0   2   0   2   2   0   2   2   2   2   2   2   0   0   0   0   0   0   2   2   0   2   2   0   0   2   0   2   2   0   2   0   2   2   2   0   0   2   2   2   0   0   2   2   2   2   2   2   0   2   0   2   0   2   2   0   0   0   2   0   2   2   2   2   2   0   2   2   2   2   2   0   0   0   2   2   2   2   2   2   0   2   0   0   0   2   0   2   2   2   0   2   0   2   2   0   2   2   0   0   2   2   2   0   0   2   2   0   2   2   2   2   2   0   0   0   2   2   2   2   2   2   0   2   2   2
 MK-5-4                 2   2   2   0   2   2   2   2   0   2   2   0   0   2   0   2   0   0   2   0   2   2   2   0   0   2   2   2   2   2   2   0   0   0   2   0   0   0   2   2   0   0   0   0   2   2   2   2   2   2   0   0   2   0   2   2   0   0   0   0   2   2   2   2   2   0   2   0   2   0   0   2   0   2   0   2   0   0   0   0   2   2   2   2   0   2   0   0   2   0   0   2   2   2   0   2   2   0   0   2   0   2   2   0   2   0   2   2   2   0   0   2   2   2   0   0   2   2   2   2   2   2   0   2   0   2   0   2   2   0   0   0   2   0   2   2   2   2   2   2   2   2   2   2   2   0   0   0   2   2   2   2   2   2   0   2   0   0   0   2   0   2   2   2   0   2   0   2   2   0   2   2   0   2   0   2   2   0   0   0   2   0   2   2   2   2   2   2   0   0   2   0   2   2   2   0   0   2   2   2
 MK-5-5                 0   2   2   0   2   2   2   2   0   2   2   0   0   2   0   2   0   0   2   0   2   2   2   0   2   0   2   2   2   2   0   0   2   0   2   0   0   0   2   2   0   0   0   2   2   2   0   2   2   2   0   0   2   0   2   2   0   0   0   0   2   2   2   2   2   0   2   0   2   2   0   2   0   2   2   2   0   0   0   0   2   2   2   2   0   2   0   0   2   0   0   0   2   2   0   0   2   0   0   2   0   2   2   0   2   0   2   2   2   0   0   0   2   2   0   2   2   2   2   2   2   2   0   2   0   2   0   2   2   0   0   0   2   0   0   2   0   2   2   2   2   2   2   2   2   0   0   0   2   2   2   2   2   2   0   2   0   0   0   2   0   2   2   2   0   2   0   2   2   0   2   2   0   2   0   2   2   0   0   2   2   0   2   2   2   2   2   2   0   0   2   0   2   2   2   0   0   2   2   2
 MK-5-6                 2   2   2   0   2   2   2   2   0   2   2   0   0   2   0   2   0   0   2   0   0   2   2   0   2   0   2   2   2   2   0   0   2   0   2   0   0   0   2   2   0   0   0   2   2   2   2   2   2   2   0   0   2   0   2   2   0   0   0   0   2   2   2   2   2   0   2   0   2   2   0   2   0   2   2   2   0   0   0   0   2   2   2   2   0   0   0   0   2   0   2   0   0   2   0   0   2   0   0   2   0   2   2   0   2   0   2   2   0   0   2   0   2   2   0   2   2   2   2   2   2   2   0   2   2   2   0   2   2   0   0   0   2   0   0   2   0   2   2   2   2   2   2   2   2   0   0   2   2   2   2   2   2   2   0   0   0   0   0   2   0   2   2   2   0   2   2   0   2   0   2   2   0   2   0   0   2   0   0   2   2   0   2   0   2   2   2   2   0   0   2   0   2   2   2   0   0   2   2   2
 MK-5-7                 2   2   2   0   2   2   2   2   0   2   2   2   0   2   0   2   0   2   2   0   0   2   2   0   2   0   2   2   2   2   0   2   2   2   2   2   0   0   2   2   0   0   0   2   0   2   2   2   2   2   0   0   2   0   2   2   0   0   0   0   2   2   2   2   2   0   2   2   0   2   0   2   0   2   2   2   0   0   0   0   2   2   2   2   0   0   0   0   2   0   2   0   0   2   2   0   2   2   2   2   0   2   2   0   2   0   2   2   0   0   2   0   2   2   0   2   2   2   2   2   2   2   0   2   2   2   0   2   2   0   0   0   2   0   0   2   0   2   0   2   2   2   2   2   2   0   0   2   2   2   0   2   2   2   0   0   0   0   0   2   0   2   2   2   0   2   2   0   2   0   2   0   2   2   0   0   0   0   0   2   2   0   2   0   2   2   2   2   0   0   2   0   2   2   2   0   0   2   2   2
 MK-5-8                 2   2   2   0   2   2   2   2   0   2   2   2   0   2   0   2   0   2   2   0   0   2   2   2   2   0   0   2   2   2   0   2   2   2   2   2   0   0   2   2   0   0   0   2   2   2   2   2   0   0   0   0   2   2   2   2   0   0   0   0   2   2   2   0   2   0   2   2   0   2   0   2   0   2   2   2   0   0   0   0   2   0   2   2   2   2   2   0   2   0   2   0   0   0   2   0   0   2   2   2   0   0   2   0   2   0   2   2   0   0   2   0   0   2   0   2   2   2   2   2   2   2   0   2   2   0   0   2   2   0   0   0   2   0   0   0   0   2   0   2   2   2   2   2   2   0   2   2   2   2   0   2   2   0   0   0   0   0   0   2   2   2   2   2   0   2   2   0   2   0   2   2   2   2   2   0   0   0   0   2   2   0   2   0   2   2   2   2   2   0   2   0   2   2   2   2   0   2   2   0
 MK-5-9                 2   2   2   0   2   2   2   2   2   2   2   2   0   2   0   2   0   2   2   0   0   2   2   2   2   0   0   2   2   2   0   2   0   2   2   2   0   0   2   2   0   0   2   2   2   2   2   2   0   2   0   0   2   2   2   2   0   0   0   0   2   2   0   0   2   0   2   2   0   2   0   2   0   2   2   0   0   0   0   2   2   0   2   2   2   2   2   0   2   0   2   0   0   0   2   0   0   2   2   2   0   2   2   0   2   0   2   2   0   0   2   0   0   2   0   2   2   2   2   2   0   0   0   2   2   2   0   2   0   0   0   0   2   0   0   0   2   2   0   2   2   2   2   2   2   0   2   2   0   2   0   2   2   0   0   2   0   0   0   2   2   2   2   2   0   2   0   0   2   0   2   2   2   2   2   0   2   0   0   2   2   0   2   0   2   2   2   2   2   0   2   0   2   2   0   2   0   0   0   0
 MK-5-10                2   2   2   0   2   2   2   0   2   2   2   2   0   2   0   2   0   2   0   0   0   2   2   2   2   0   0   2   2   2   0   0   0   2   2   2   0   0   2   2   0   0   2   0   2   2   2   2   0   2   2   0   0   2   2   2   0   0   0   0   2   2   0   0   2   2   2   2   0   2   0   0   0   2   2   0   0   0   0   2   2   0   2   0   2   2   2   0   0   0   2   0   0   0   2   0   2   2   0   2   0   2   2   0   2   2   2   2   0   0   2   0   0   2   0   2   2   2   2   2   0   0   0   2   0   2   0   2   0   0   2   0   2   0   0   0   2   2   0   2   2   2   0   2   2   2   2   2   0   2   2   2   2   0   0   2   0   0   0   2   2   2   2   2   0   2   0   0   2   0   2   2   2   2   2   0   2   0   0   2   2   0   2   0   2   2   2   2   2   2   2   0   0   2   0   0   0   0   0   0
 MK-5-11                2   2   2   0   2   2   2   0   2   2   2   2   0   2   0   2   0   2   0   0   0   2   2   2   2   0   0   0   2   2   0   2   0   2   2   2   0   0   2   2   0   0   2   0   2   2   0   2   0   2   2   2   0   2   2   2   2   0   0   0   2   2   0   0   2   2   2   2   2   2   0   0   0   2   2   0   2   0   0   0   2   0   2   0   2   2   2   0   0   0   2   0   0   0   2   0   2   2   0   0   0   2   2   0   2   2   2   2   0   0   2   0   0   2   0   2   0   2   2   2   2   0   0   2   0   2   2   2   0   0   2   0   2   0   0   2   2   2   0   2   2   2   0   2   2   2   2   2   0   2   2   2   0   0   0   2   0   0   0   2   2   2   0   2   0   2   0   0   0   0   2   2   2   0   0   0   2   0   0   2   2   2   2   0   2   2   2   0   2   2   2   2   0   2   0   0   0   0   0   0
 MK-5-12                2   2   2   0   2   2   2   0   2   2   2   2   0   2   0   2   0   2   0   0   0   0   2   2   2   0   2   0   2   2   0   2   0   2   2   0   2   0   2   2   0   0   2   0   2   2   0   2   0   2   2   2   0   2   2   2   2   0   0   0   0   2   0   0   2   2   2   2   0   2   0   0   0   2   2   0   2   0   0   0   0   0   2   0   2   2   2   0   0   0   2   0   0   0   0   0   2   0   0   2   0   2   2   0   2   2   2   2   0   0   2   0   0   2   0   0   0   2   2   2   0   0   0   2   0   2   2   2   0   0   2   0   2   0   0   0   2   2   0   2   2   2   0   0   2   2   2   2   0   2   2   2   0   0   0   2   0   0   0   2   0   2   2   2   0   0   0   0   0   2   2   2   2   0   0   0   2   0   0   2   2   2   2   0   2   2   2   0   2   2   2   2   0   2   0   0   2   0   0   0
 MK-5-13                2   2   0   0   2   2   2   0   0   2   0   2   2   2   2   0   2   2   0   0   0   0   2   2   2   0   2   0   2   2   0   2   0   2   0   0   0   0   2   2   0   0   2   0   2   2   0   2   0   2   2   2   0   2   2   2   2   0   0   0   0   2   0   0   2   2   2   2   0   2   0   0   0   2   2   0   2   0   0   0   0   0   2   0   2   0   2   2   0   2   2   0   0   0   0   0   2   0   0   2   0   2   2   0   2   2   2   2   0   0   2   0   0   2   0   0   0   2   2   0   0   2   0   2   0   2   2   2   0   2   2   0   2   0   0   2   2   2   0   2   2   2   0   0   2   2   2   2   0   2   2   2   0   0   0   2   0   0   0   2   0   2   2   2   0   0   0   2   0   2   2   2   2   2   0   0   2   0   0   2   2   2   2   0   2   2   2   0   2   2   2   2   0   2   0   0   2   0   0   0
 MK-5-14                2   2   0   0   2   2   2   0   0   2   0   0   2   2   2   0   2   0   0   0   0   0   2   2   2   2   2   0   2   2   0   2   0   2   0   0   0   0   2   2   0   0   2   0   2   2   0   2   0   2   2   2   0   2   2   2   2   0   0   0   0   2   0   0   2   2   2   2   0   2   0   0   0   2   2   0   2   0   0   0   0   0   2   0   2   0   2   2   0   2   2   0   0   0   0   0   0   0   0   2   0   2   2   0   0   0   2   2   2   0   0   0   2   2   0   0   0   2   2   0   0   2   0   0   0   2   2   2   2   2   2   0   2   0   0   2   2   2   0   2   2   2   0   2   2   2   0   0   0   2   0   2   2   0   0   2   0   0   0   2   0   2   2   2   0   0   0   2   0   2   2   2   0   2   0   0   2   0   0   2   2   2   2   0   2   0   2   0   2   2   2   0   0   2   0   0   0   0   0   0
 MK-5-15                2   2   0   0   2   2   2   0   0   2   0   0   2   2   2   2   2   0   0   0   0   0   2   2   2   2   2   0   2   2   0   2   0   2   0   0   0   0   2   2   0   0   2   0   2   0   0   2   2   2   2   2   0   2   2   0   2   0   0   0   0   2   0   0   0   2   2   0   0   2   0   0   0   2   2   0   2   2   0   0   0   0   2   0   2   0   2   2   0   2   2   0   0   0   0   0   0   0   0   2   0   2   2   0   0   0   2   2   2   2   0   0   2   2   0   0   0   2   0   0   0   2   0   0   0   2   2   2   2   2   2   0   2   0   0   2   2   0   0   2   0   0   0   2   2   2   0   0   0   2   0   2   0   0   2   2   0   0   0   2   0   2   2   2   0   0   0   0   0   2   2   2   0   2   0   0   0   0   0   2   0   2   2   0   2   0   2   0   2   2   2   0   2   2   0   0   0   2   0   0
 MK-5-16                2   2   0   0   2   2   0   0   0   2   0   0   2   2   2   2   2   0   2   2   0   0   2   2   2   2   0   0   2   2   0   2   0   2   0   0   0   0   2   2   0   0   2   2   2   2   0   2   2   0   2   2   0   2   2   0   2   0   0   0   0   2   0   0   0   2   2   0   0   2   0   0   0   2   0   0   2   2   0   0   0   0   2   0   2   0   2   2   0   2   2   0   0   2   0   2   0   0   0   2   0   2   2   0   2   0   2   2   2   2   0   0   2   2   0   0   0   2   0   0   2   2   0   0   0   2   2   0   2   2   2   0   2   0   0   2   2   0   0   2   0   0   0   2   2   2   2   0   0   2   0   2   0   0   2   2   0   0   0   2   0   2   0   2   0   0   0   0   0   2   2   2   0   2   0   0   0   0   0   2   0   0   2   0   2   0   0   0   2   2   2   0   2   2   0   0   0   2   2   0
 MK-6-1                 2   2   0   0   0   2   0   0   0   0   0   2   0   2   2   2   0   2   2   2   0   0   0   0   0   0   0   2   0   2   2   0   2   0   0   2   0   2   2   0   0   2   2   2   2   0   0   2   0   0   2   2   0   0   2   0   2   2   0   0   0   0   2   0   0   2   2   0   0   0   2   0   2   2   2   0   2   0   2   2   0   0   0   2   2   2   0   2   0   2   2   0   2   0   2   2   2   0   0   0   0   0   0   0   0   2   2   2   2   0   0   2   2   2   0   0   2   0   2   2   0   2   2   2   0   0   2   2   0   0   0   0   0   2   0   0   2   2   0   2   0   2   2   2   0   0   2   2   2   0   2   2   2   2   2   2   2   2   2   2   0   0   0   0   0   0   2   0   2   0   0   0   2   2   0   0   2   0   2   2   0   2   2   2   0   0   0   2   2   0   2   2   0   0   0   0   2   0   2   0
 MK-6-2                 2   2   0   0   0   2   0   2   0   0   0   2   2   0   2   2   0   2   2   2   0   0   2   0   0   0   0   2   0   2   2   0   0   2   0   2   0   2   2   0   0   2   2   2   2   0   0   2   0   0   2   0   0   0   2   0   2   2   0   0   0   2   2   0   0   2   2   0   0   0   2   0   2   2   2   0   2   0   2   2   0   0   0   0   2   2   0   2   0   2   2   2   2   0   2   2   2   0   0   0   0   0   2   0   0   0   2   2   2   0   0   2   2   2   0   2   2   0   2   2   0   0   2   2   0   0   0   2   2   0   0   0   0   2   0   0   2   2   0   2   2   0   2   2   0   0   2   2   2   0   2   2   2   2   2   2   2   0   2   2   0   0   0   0   0   0   2   0   2   0   0   0   2   2   0   0   2   0   2   2   0   2   0   2   0   0   0   2   2   0   2   2   2   2   0   0   2   0   2   0
 MK-6-3                 2   2   0   2   0   2   0   2   0   0   0   0   2   0   2   2   0   2   0   2   0   0   2   0   0   2   0   0   0   2   2   0   0   2   0   2   0   2   0   0   0   2   2   2   0   0   0   2   2   0   2   0   0   0   2   0   2   2   0   0   0   2   2   0   2   2   2   0   0   0   2   0   2   2   2   0   2   2   2   0   0   0   0   0   2   2   2   2   2   2   2   2   2   0   2   2   0   0   0   0   0   0   2   0   0   0   2   2   2   0   0   2   2   2   0   2   2   0   2   2   2   0   2   0   0   2   0   2   2   0   2   0   0   2   0   0   2   2   0   2   2   0   2   2   0   0   2   2   2   0   2   2   2   2   2   2   2   0   2   2   0   0   0   0   0   0   2   0   2   0   0   0   2   2   0   0   2   2   0   2   2   2   0   2   0   0   0   2   2   0   2   2   2   0   0   0   2   0   2   0
 MK-6-4                 2   0   0   2   0   2   2   2   0   0   0   0   2   0   2   2   0   2   0   2   0   0   2   0   0   2   0   0   0   2   2   0   0   2   0   2   0   2   2   2   0   2   2   2   0   0   0   2   0   0   2   0   0   0   2   0   2   2   0   0   0   2   0   0   2   2   2   0   0   0   2   0   2   2   2   0   2   2   2   0   0   0   0   0   2   2   2   0   2   0   2   2   2   0   2   2   0   0   0   0   2   0   2   0   0   2   2   2   2   0   0   2   2   2   0   2   2   0   2   2   2   0   2   0   0   2   0   2   2   0   2   2   0   2   0   0   2   2   0   2   2   2   2   2   0   0   2   2   2   0   2   2   2   2   2   2   0   0   2   2   0   0   0   0   0   0   2   2   2   0   0   0   2   2   0   0   2   2   0   2   2   2   0   2   0   0   2   2   2   0   2   2   2   0   0   0   2   0   2   0
 MK-6-5                 2   0   0   2   0   2   0   2   0   0   0   0   2   0   2   2   0   2   0   2   0   0   2   0   2   2   0   0   0   2   2   0   0   2   0   2   0   2   2   2   0   2   2   2   0   0   0   2   0   0   2   0   0   0   2   0   2   2   0   0   0   2   0   0   2   0   2   0   0   0   0   0   2   0   2   0   2   2   2   0   0   0   0   0   2   2   2   0   2   0   2   2   2   2   2   2   0   0   0   0   2   2   2   2   0   2   2   2   2   0   0   2   2   2   0   2   2   0   2   2   2   0   2   0   0   0   0   0   2   0   2   2   0   2   0   0   2   0   0   2   2   2   2   2   2   0   2   2   2   0   2   0   2   2   2   2   0   0   0   2   0   0   0   0   0   2   2   2   2   0   0   0   2   0   0   0   2   2   0   2   2   2   0   2   0   0   2   2   2   0   2   2   0   0   0   0   2   0   2   0
 MK-6-6                 0   2   0   2   0   2   0   2   0   0   0   0   2   0   0   2   0   2   0   2   0   0   2   0   2   2   0   0   0   2   2   0   0   2   0   2   0   2   2   2   0   2   2   2   0   2   0   2   0   0   2   0   0   0   2   0   2   2   0   0   0   2   0   0   2   0   2   0   0   2   0   0   2   0   2   0   0   2   2   0   0   0   0   0   2   2   2   0   2   0   2   2   2   2   2   2   0   0   0   0   2   2   2   2   2   2   2   2   2   0   0   2   2   2   0   2   2   2   2   2   0   0   2   0   0   0   0   2   2   0   2   2   0   2   0   2   2   0   0   2   2   2   2   2   2   0   2   2   2   0   2   2   2   0   2   0   0   0   0   2   0   0   0   0   0   2   2   2   2   0   0   0   2   0   0   0   2   2   2   2   2   2   0   0   0   0   2   0   0   0   2   2   0   2   2   0   2   0   0   0
 MK-6-7                 0   0   0   2   0   2   0   2   0   0   0   0   2   0   0   2   0   2   0   2   0   0   2   0   2   2   0   0   0   2   2   0   0   2   0   2   0   2   0   2   0   0   2   2   0   2   0   2   0   0   2   0   2   0   2   0   0   2   0   0   0   2   0   0   2   0   2   0   0   0   0   2   2   0   2   0   0   2   2   0   0   0   0   0   2   2   0   0   2   0   2   2   2   2   2   2   0   0   0   0   2   2   2   2   0   0   2   2   2   0   0   2   2   2   0   2   2   2   2   2   0   2   2   0   0   0   0   2   2   0   0   2   2   2   2   2   2   0   0   2   0   2   2   2   2   0   2   2   0   0   2   2   2   0   2   0   2   0   2   2   0   0   0   2   0   2   2   2   2   0   0   2   2   0   0   0   2   2   2   2   2   2   0   0   0   0   2   0   0   0   2   0   0   2   2   0   2   2   0   0
 MK-6-8                 0   0   0   2   0   2   0   2   0   0   0   0   2   0   0   2   0   2   0   2   0   0   2   0   2   2   0   0   0   2   2   0   0   2   2   2   0   2   0   2   0   0   0   2   0   2   0   2   0   0   2   0   2   0   2   2   0   2   0   0   0   2   2   0   2   0   2   0   2   0   0   2   0   0   2   0   0   2   2   0   0   2   0   2   2   2   0   0   2   2   2   2   0   2   2   2   0   0   0   2   2   2   2   2   0   0   2   2   2   0   0   2   2   2   0   2   2   2   0   2   0   2   2   0   0   0   0   2   2   0   0   2   2   2   2   2   2   0   0   2   0   2   2   2   2   2   2   0   0   0   2   0   2   0   2   0   2   0   2   2   0   0   0   2   2   2   2   2   0   0   0   2   2   0   0   0   2   2   2   0   0   2   0   0   0   0   2   0   0   0   2   0   0   2   2   0   2   2   0   0
 MK-6-9                 0   0   0   2   0   2   0   2   0   0   0   0   2   0   0   2   0   2   0   2   0   0   2   0   2   2   0   0   0   2   2   0   0   2   2   2   0   2   0   2   2   0   0   2   0   2   0   2   2   0   2   0   2   0   2   2   0   0   0   0   0   2   2   2   2   0   2   0   2   0   2   2   2   0   0   0   0   2   2   0   0   2   0   2   2   2   0   0   2   2   2   2   0   2   2   2   0   0   0   2   0   0   2   2   0   0   2   2   2   0   0   0   2   2   0   2   2   2   0   2   0   2   2   0   0   0   2   2   0   0   0   2   2   2   2   2   2   0   0   2   2   2   2   2   2   2   0   2   0   0   2   0   2   0   2   0   2   0   2   2   2   0   0   2   2   2   2   2   0   0   0   2   2   0   0   0   2   0   2   0   0   2   0   0   0   0   2   0   0   0   2   0   0   2   2   0   2   2   0   0
 MK-6-10                0   0   0   2   0   2   0   2   0   0   0   0   2   0   0   2   0   2   2   2   0   0   2   2   2   2   0   0   0   2   2   0   0   2   0   2   0   2   0   2   2   0   0   2   2   0   0   2   2   0   2   0   2   0   2   2   0   0   0   0   0   2   2   2   2   0   2   0   2   0   2   2   2   0   0   0   0   2   2   0   0   2   0   2   0   2   0   0   2   2   2   2   0   2   2   2   0   2   0   2   0   0   2   2   0   2   2   2   2   0   0   0   2   2   0   2   2   2   0   2   0   2   2   0   0   0   2   2   0   0   0   2   2   2   2   2   2   0   0   2   2   2   2   2   2   2   2   2   0   2   2   2   0   0   2   2   2   0   2   0   0   0   0   2   2   2   2   2   0   0   0   2   2   0   0   0   2   0   2   0   0   2   0   0   0   0   2   0   0   0   0   0   2   2   2   0   2   2   0   0
 MK-6-11                2   0   0   0   0   2   0   2   0   0   0   0   2   0   0   2   0   2   2   2   0   0   2   2   2   2   0   0   0   0   0   0   0   2   0   0   2   2   0   2   0   0   0   2   2   0   0   2   2   0   2   0   2   0   0   2   0   0   0   0   0   2   2   2   0   0   2   0   0   0   0   2   2   2   0   0   0   2   0   0   0   2   0   2   0   2   0   0   2   2   2   2   0   2   2   2   0   2   2   2   2   0   2   2   0   0   0   2   2   0   0   0   2   2   0   2   2   2   0   2   2   2   2   0   0   0   2   2   0   0   0   2   2   2   2   2   2   0   0   2   2   2   2   2   2   2   2   2   0   2   2   2   0   0   2   2   2   2   2   0   0   0   2   2   2   2   2   2   0   0   0   2   2   0   0   0   2   0   2   2   0   2   0   0   0   0   2   0   0   0   0   0   2   2   2   0   2   2   0   0
 MK-6-12                2   2   2   0   2   2   0   2   0   0   0   0   2   0   0   2   0   2   0   2   0   0   2   2   2   2   0   0   0   0   0   0   0   2   0   0   2   2   0   2   0   0   0   2   2   0   0   2   2   0   2   0   2   2   0   2   0   0   2   0   0   0   2   2   0   0   2   0   0   0   0   2   2   2   0   0   0   2   2   0   0   2   0   2   0   2   0   0   2   2   2   2   0   2   2   2   0   2   2   2   2   0   0   2   0   0   0   2   2   0   0   0   2   0   0   2   2   2   0   2   2   2   2   0   2   2   2   2   0   0   2   2   2   2   2   2   2   0   0   2   2   2   2   2   2   0   0   2   0   2   2   2   0   0   2   2   2   2   2   2   0   0   0   2   2   2   2   2   0   0   0   2   2   0   0   0   2   0   2   2   0   2   0   0   0   0   2   0   0   0   0   0   2   2   2   0   2   2   0   0
 MK-6-13                2   2   2   0   2   2   0   2   0   0   0   0   2   0   0   2   0   2   0   2   0   2   2   2   2   2   0   0   0   0   0   0   0   2   0   0   2   2   0   2   0   0   0   2   2   0   0   2   2   2   2   0   2   2   0   2   0   2   2   0   0   0   2   2   0   0   2   0   2   0   0   2   2   2   0   0   0   2   2   0   0   2   0   2   2   0   0   0   0   2   2   2   0   2   2   2   0   2   2   2   2   0   2   0   0   0   0   2   2   2   0   0   2   0   0   2   2   2   0   2   2   2   2   0   2   2   2   2   2   0   2   0   2   0   2   2   2   0   0   2   2   2   2   2   0   0   0   2   0   2   2   0   0   0   2   2   0   2   2   2   0   0   0   2   2   2   2   2   0   0   0   0   2   0   0   0   2   2   2   2   0   2   0   0   0   0   0   0   0   0   0   0   2   2   2   0   2   2   0   0
 MK-6-14                2   2   2   0   2   2   0   2   0   0   0   2   2   0   0   2   0   2   2   2   0   2   2   2   2   2   2   0   2   0   0   0   0   2   0   0   2   2   0   2   0   0   0   2   2   0   0   0   2   0   2   0   2   2   0   2   0   2   2   0   0   0   2   2   0   0   2   0   2   0   0   2   2   2   0   0   0   0   0   2   0   2   0   0   0   2   0   2   0   2   2   2   0   2   2   2   0   2   2   2   2   0   2   0   0   0   0   2   0   2   2   0   2   2   0   2   2   2   0   2   2   2   2   0   2   2   2   2   2   0   2   2   2   0   2   0   2   0   0   2   0   2   2   2   2   0   0   2   0   2   2   0   0   0   2   2   2   2   2   2   0   0   0   2   2   2   2   2   0   0   0   0   2   0   0   0   2   2   2   2   0   2   0   0   0   0   0   0   0   0   0   0   2   2   2   0   2   2   0   0
 MK-6-15                2   2   2   0   2   0   0   2   0   0   0   2   2   0   0   0   0   2   2   2   2   2   2   2   2   2   2   0   2   0   0   0   0   2   0   0   2   2   0   2   0   0   0   0   2   0   0   0   2   0   2   0   2   2   0   2   0   2   2   0   0   0   2   2   0   0   2   0   0   0   0   2   2   0   0   0   0   0   0   2   2   0   0   0   0   2   0   2   2   2   2   2   0   2   2   2   0   2   0   0   2   0   2   0   0   0   0   0   0   2   2   2   0   2   0   2   2   2   0   2   2   2   2   2   2   2   2   2   2   0   2   2   2   0   2   0   2   0   0   2   0   2   2   2   2   0   0   0   0   2   2   0   2   0   2   2   2   2   2   0   2   0   0   2   2   2   2   2   0   0   0   0   2   0   0   2   2   2   2   0   0   0   0   0   0   0   0   0   0   0   0   0   2   2   2   0   2   0   0   0
 MK-6-16                2   2   2   0   2   0   0   2   0   0   0   2   2   0   0   0   0   2   2   2   2   2   2   2   0   2   2   0   2   0   0   0   0   2   0   0   2   2   0   2   0   0   0   0   2   0   0   0   2   0   2   0   2   2   0   2   0   0   2   0   0   0   2   2   0   0   2   0   0   0   0   2   2   0   0   0   0   0   0   2   2   0   0   0   0   2   0   2   2   2   2   2   0   2   2   2   0   2   0   0   2   0   2   0   0   0   0   0   0   2   2   0   0   2   0   2   2   2   0   0   0   2   2   2   2   2   2   2   2   0   0   0   0   0   2   0   2   0   0   2   0   2   2   2   2   0   0   0   0   2   2   0   2   0   2   2   2   2   2   2   2   0   0   2   2   2   2   2   0   2   0   0   2   0   0   0   2   2   2   0   0   0   0   0   0   2   0   0   0   0   0   0   2   2   2   0   2   0   2   0
 
!****************************************** Phenotypic Data **********************************************************
!-100.0 is resevred for missing phenotype
SimulatedTrait1        13.9703   13.6929   14.6484   14.9422   14.4311   15.9892   14.0106   15.4531   16.1147   14.1977   15.1475   16.6376   16.9909   14.7358   15.6695   16.8972   13.5609   15.1914   15.2745   15.3367   16.2410   14.5899   14.6593   14.4535   16.1315   14.1982   16.0376   12.4041   15.7573   14.2730   16.7698   16.8805   15.1703   14.4484   13.9908   15.2559   14.1334   15.7642   15.7797   15.9785   13.9468   15.5911   12.9279   16.4997   15.0154   14.5737   12.9857   13.3856   15.5876   15.7924   15.0714   15.0900   17.5056   14.1347   16.3233   16.3326   14.4225   15.5265   15.1739   15.2811   16.4066   12.6708   13.1053   13.5443   15.5561   16.0501   14.7862   14.5774   16.5594   15.6732   17.0583   12.9954   14.0285   14.3630   16.9121   14.3962   16.2696   15.0266   16.6611   15.6178   14.7947   15.2255   14.9709   13.5051   14.0150   15.4569   15.5225   15.1273   16.6659   14.2692   17.2403   15.6438   15.1121   14.4874   15.5741   13.8085   15.1014   15.9261   15.7446   12.9216   15.1980   14.9965   16.4554   15.6942   17.0201   16.1298   16.1093   15.5288   13.8049   15.5765   14.1707   16.7684   13.4747   17.0429   15.9149   14.4197   15.4332   15.8425   14.2023   14.7498   15.0804   15.0883   14.5821   14.4883   13.5802   17.7399   14.6834   15.1541   17.4297   13.6388   14.9824   15.0779   17.0600   16.0826   13.9573   16.0209   15.4062   14.4183   15.0295   15.6587   14.2505   17.4646   14.9564   14.7963   12.7078   15.0643   15.8504   13.2903   16.0734   17.4280   17.1188   15.1978   15.9565   13.2394   13.3357   15.8151   13.5712   14.9586   13.6490   14.3696   17.3940   14.1459   16.2879   15.0196   16.2898   14.0209   13.4519   16.1475   16.2723   15.6556   16.8846   16.9502   13.9203   14.3711   16.7693   14.0747   15.1659   14.7718   14.5260   14.7945   15.2950   15.6465   17.2713   16.7764   13.3511   13.9356   13.2510   16.8868   14.4441   15.1640   15.7291   16.5851   15.8490   14.4686   15.2504   14.6880   16.8375   14.6567   15.3949   17.3616
SimulatedTrait2         9.9448   10.2764    9.3245   10.9840    9.8986    9.1865   10.2081   10.4506   10.5890   10.3812   10.0377    8.2899    9.6402    9.4743   10.6293    8.7909   10.2151    8.1475    9.6345   10.2074    9.4423   10.2680   10.2417   10.5087    9.2498   10.7687    9.8114   10.6549    9.8081   10.5486    9.9786    8.8311    9.7325    9.8426    9.2043   10.3914   10.8499   10.0199    9.8413   10.5979    9.8182    9.2265   10.4300    9.4866    9.0549   10.9323   10.6044   10.9395    9.5221    8.9085   10.7547   10.6216    9.7016   11.0198   10.0619    9.8562    8.5375   10.2798   11.4928    9.9128    9.5494   10.3559    9.8239   10.7538   10.5634    9.5207   10.8192   10.7269    9.2572    9.5671    9.5741   10.3122   10.0199   10.9988   10.2131   10.4973    8.9580    9.3737   10.5865   11.3890    9.5856    8.8413    9.9287   11.0055   10.9442    9.9681   10.1966   10.0187    8.7540   10.7787    9.2362   10.1799    9.7517    9.6208   10.0037   10.6461    9.8787   10.2913    9.3548   11.1618   10.6240   11.2955    9.5013    8.8563    8.5860    9.4424    9.3569   10.8407   10.1319   10.8156    9.6205    9.5629    9.9627   10.5774   11.2879   10.4238    9.9728    9.4969    9.1240    9.7959    8.5079   10.3482   10.9449   10.9289   10.7947    9.3013   10.9453    9.8900    9.3049   11.3091   10.2486   10.7278    9.2152    9.2745   10.4049    8.9972    9.5348    9.0020   11.1584   10.9374    9.5393   10.5266    9.3874    9.9293   10.1445   11.1037   10.1879    9.2521    9.6328    8.9720    9.1031    9.9071    8.7941    9.3053   11.4563   10.4221    9.8992    9.9254   10.7984   11.4961    9.8277   10.7132    9.1849   10.2937    9.1177   10.7592   10.2377   10.0000    8.6717   10.1809    9.6131    9.8935   10.8517    9.6898    9.8613   10.3273    9.3350   10.8924   11.2010    9.9458    9.3741    8.7562    9.8781    9.0352   10.4868   10.4667   10.8561    9.2205    9.8312    9.7868    9.1466    9.2760    9.9401    9.4011    9.9307    9.3714    9.4050   10.1624   10.1521    9.4613
 
