# Supplementary material for: Inclusive Composite Interval Mapping of QTL by Environment Interactions in Biparental Populations
Source: PLoS One. 2015 Jul 10;10(7):e0132414. doi: 10.1371/journal.pone.0132414 (PMC4498613; doi:10.1371/journal.pone.0132414)
Supplement: S5 File — (ZIP) [file pone.0132414.s005.zip › H=0.5/L1/run_00092.met]

!**********************Note: lines staring with "!" are remarks and will be ignored in the program********************
!*********************************General Information**********************************
!Assuming F1 = P1 x P2, populations available in QTL IciMapping are: 
!  1, P1BC1F1 = P1 x F1, the first backcrossing where P1 is used as the recurrent parent;
!  2, P2BC1F1 = P2 x F1, the first backcrossing where P2 is used as the recurrent parent;
!  3, F1DH, F1-derived doubled haploids; 
!  4, RIL or F1RIL, recombination inbred lines through the repeated selfing of F1;
!  5, P1BC1RIL, recombination inbred lines through the repeated selfing of P1BC1F1;
!  6, P2BC1RIL, recombination inbred lines through the repeated selfing of P2BC1F1;
!  7, F2, the selfing generation of F1;
!  8, F3, the selfing generation of F2;
!  9, P1BC2F1, the second backcrossing where P1 is used as the recurrent parent; 
! 10, P2BC2F1, the second backcrossing where P2 is used as the recurrent parent;
! 11, P1BC2RIL, recombination inred lines through the repeated selfing of P1BC2F1; 
! 12, P2BC2RIL, recombination inred lines through the repeated selfing of P2BC2F1; 
! 13, P1BC1F2, the selfing generation of P1BC1F1; 
! 14, P2BC1F2, the selfing generation of P2BC1F1; 
! 15, P1BC2F2, the selfing generation of P1BC2F1; 
! 16, P2BC2F2, the selfing generation of P2BC2F1; 
! 17, P1BC1DH, P1BC1F1-derived doubled haploids; 
! 18, P2BC1DH, P2BC1F1-derived doubled haploids; 
! 19, P1BC2DH, P1BC2F1-derived doubled haploids; 
! 20, P2BC2DH, P2BC2F1-derived doubled haploids; 
   3      !Mapping Population (see remarks above)
   2      !Mapping Function (1 for Kosambi; 2 for Haldane; 3 for Morgan)
   2      !Marker Space Type (1 for intervals; 2 for positions)
   1      !Marker Space Unit(1 for centiMorgans; 2 for Morgan)
   6      !Number of Chromosomes (or Linkage Groups)
 200      !Size of the mapping population
   2      !Number of environments
 
!***************************************** Chromosomes and Linkage Maps **********************************************
!Chromosome                 NumMarkers
-CH1                        16
-CH2                        16
-CH3                        16
-CH4                        16
-CH5                        16
-CH6                        16
!Linkage map (Marker name followed by position or the interval length)
 MK-1-1                1     0.000
 MK-1-2                1    10.000
 MK-1-3                1    20.000
 MK-1-4                1    30.000
 MK-1-5                1    40.000
 MK-1-6                1    50.000
 MK-1-7                1    60.000
 MK-1-8                1    70.000
 MK-1-9                1    80.000
 MK-1-10               1    90.000
 MK-1-11               1   100.000
 MK-1-12               1   110.000
 MK-1-13               1   120.000
 MK-1-14               1   130.000
 MK-1-15               1   140.000
 MK-1-16               1   150.000
 MK-2-1                2     0.000
 MK-2-2                2    10.000
 MK-2-3                2    20.000
 MK-2-4                2    30.000
 MK-2-5                2    40.000
 MK-2-6                2    50.000
 MK-2-7                2    60.000
 MK-2-8                2    70.000
 MK-2-9                2    80.000
 MK-2-10               2    90.000
 MK-2-11               2   100.000
 MK-2-12               2   110.000
 MK-2-13               2   120.000
 MK-2-14               2   130.000
 MK-2-15               2   140.000
 MK-2-16               2   150.000
 MK-3-1                3     0.000
 MK-3-2                3    10.000
 MK-3-3                3    20.000
 MK-3-4                3    30.000
 MK-3-5                3    40.000
 MK-3-6                3    50.000
 MK-3-7                3    60.000
 MK-3-8                3    70.000
 MK-3-9                3    80.000
 MK-3-10               3    90.000
 MK-3-11               3   100.000
 MK-3-12               3   110.000
 MK-3-13               3   120.000
 MK-3-14               3   130.000
 MK-3-15               3   140.000
 MK-3-16               3   150.000
 MK-4-1                4     0.000
 MK-4-2                4    10.000
 MK-4-3                4    20.000
 MK-4-4                4    30.000
 MK-4-5                4    40.000
 MK-4-6                4    50.000
 MK-4-7                4    60.000
 MK-4-8                4    70.000
 MK-4-9                4    80.000
 MK-4-10               4    90.000
 MK-4-11               4   100.000
 MK-4-12               4   110.000
 MK-4-13               4   120.000
 MK-4-14               4   130.000
 MK-4-15               4   140.000
 MK-4-16               4   150.000
 MK-5-1                5     0.000
 MK-5-2                5    10.000
 MK-5-3                5    20.000
 MK-5-4                5    30.000
 MK-5-5                5    40.000
 MK-5-6                5    50.000
 MK-5-7                5    60.000
 MK-5-8                5    70.000
 MK-5-9                5    80.000
 MK-5-10               5    90.000
 MK-5-11               5   100.000
 MK-5-12               5   110.000
 MK-5-13               5   120.000
 MK-5-14               5   130.000
 MK-5-15               5   140.000
 MK-5-16               5   150.000
 MK-6-1                6     0.000
 MK-6-2                6    10.000
 MK-6-3                6    20.000
 MK-6-4                6    30.000
 MK-6-5                6    40.000
 MK-6-6                6    50.000
 MK-6-7                6    60.000
 MK-6-8                6    70.000
 MK-6-9                6    80.000
 MK-6-10               6    90.000
 MK-6-11               6   100.000
 MK-6-12               6   110.000
 MK-6-13               6   120.000
 MK-6-14               6   130.000
 MK-6-15               6   140.000
 MK-6-16               6   150.000
!*********************************** Marker Types ********************************************************************
!Co-dominant marker: When heterozygote F1 is present, P1 is coded as 2, F1 is coded as 1, and P2 is coded as 0; Otherwise, P1 is coded as 2, and P2 is coded as 0. 
!Dominant marker: When heterozygote F1 is present, P1 and F1 are coded as 12, and P2 is coded as 0; Otherwise, P1 is coded as 2, and P2 is coded as 0.  
!Recessive markers: When heterozygote F1 is present, P1 is coded as 2, and F1 and P2 are coded as 10; Otherwise, P1 is coded as 2, and P2 is coded as 0. 
!Missing marker is coded as -1. 
 MK-1-1                 0   2   2   0   2   0   2   0   0   0   2   2   0   0   2   0   2   0   2   2   2   0   0   2   2   0   2   0   0   0   0   2   2   2   2   2   2   0   2   2   2   0   2   0   2   0   2   2   0   0   2   2   2   2   0   0   2   2   0   0   2   0   2   0   0   2   2   0   2   2   2   2   0   0   2   2   2   2   2   0   2   2   2   2   2   2   2   2   0   0   0   2   2   2   0   0   0   2   0   2   0   2   2   0   0   0   0   2   0   2   0   0   0   0   2   2   2   2   0   0   2   2   2   2   0   2   0   0   2   2   2   0   0   0   2   0   2   2   2   0   0   2   2   2   0   2   2   2   2   2   0   2   2   2   2   2   2   2   2   0   0   2   0   0   0   2   0   0   2   2   0   2   2   2   0   2   2   2   2   2   2   2   2   2   0   0   0   2   0   2   2   2   2   2   0   0   2   0   0   2
 MK-1-2                 0   2   2   0   2   0   2   0   0   0   2   2   0   0   2   0   2   2   0   2   2   0   0   2   2   0   2   2   0   0   0   2   0   2   2   0   2   0   2   2   2   0   2   0   2   2   0   2   0   0   0   2   2   2   0   0   2   2   0   0   0   0   2   0   0   2   0   0   2   0   2   2   2   0   2   2   2   0   2   0   2   2   2   2   2   2   0   2   0   0   0   2   2   2   0   0   0   2   0   2   0   2   0   0   0   0   0   2   0   2   0   0   0   0   2   0   2   2   0   0   2   2   2   0   0   2   0   0   2   2   2   0   0   0   0   0   2   0   2   0   0   2   2   2   0   2   2   2   2   2   0   0   2   2   0   2   2   2   2   0   0   2   0   0   0   2   0   0   0   2   0   2   2   2   2   0   2   2   2   2   2   2   2   2   0   0   0   2   0   2   2   2   2   2   0   0   2   0   2   2
 MK-1-3                 0   2   2   0   2   2   2   0   0   0   2   2   2   0   2   0   2   2   2   2   2   0   0   2   2   0   2   2   0   0   0   2   0   2   2   0   2   0   0   2   2   0   2   0   2   2   2   2   0   0   0   2   2   2   0   0   2   2   0   0   0   0   2   0   2   2   0   0   2   0   2   0   2   0   2   2   2   0   0   0   2   2   2   2   2   2   0   2   0   0   0   2   2   2   0   0   0   2   0   2   0   2   2   0   0   0   0   2   0   2   0   0   2   0   2   0   2   2   0   0   0   2   2   0   2   0   2   0   0   2   2   0   0   0   0   0   2   0   2   0   0   2   2   2   0   2   2   2   2   2   0   0   2   2   0   2   2   2   2   0   0   0   0   0   2   2   0   0   2   2   0   2   2   2   2   0   2   2   2   2   2   2   2   2   0   0   0   2   2   2   2   2   2   2   2   0   2   0   2   2
 MK-1-4                 0   2   0   0   2   2   2   0   0   0   2   2   2   0   2   2   2   2   0   2   2   2   0   2   2   0   2   2   0   0   2   2   0   2   2   0   2   0   0   2   2   0   0   0   2   2   0   2   0   0   0   2   2   2   0   0   2   2   0   0   0   0   2   2   2   2   0   0   2   0   2   2   2   2   2   2   2   0   0   0   2   2   2   2   2   2   0   2   0   0   0   2   2   2   0   0   0   2   0   2   0   0   2   0   0   0   0   2   2   2   0   0   2   0   2   0   2   2   0   0   0   2   2   2   2   0   2   0   0   2   0   0   0   0   0   0   2   0   2   0   2   2   2   0   0   2   2   2   2   2   0   0   2   2   0   2   2   2   2   2   0   0   0   0   2   2   0   0   2   2   0   2   2   2   0   0   2   2   2   2   2   2   2   0   0   0   2   2   2   2   2   2   0   2   2   0   0   0   2   2
 MK-1-5                 0   0   0   0   0   2   2   0   0   0   2   2   2   0   2   0   2   2   0   2   2   2   0   2   2   2   2   2   0   0   2   2   0   0   2   2   2   0   2   2   2   0   0   0   2   2   0   0   0   0   0   2   2   2   0   0   2   0   0   0   0   0   2   2   0   2   0   2   2   0   2   2   2   2   2   2   2   0   0   0   2   0   2   2   2   2   0   2   0   0   0   0   2   2   0   0   0   2   0   2   0   0   2   0   0   0   0   2   2   2   0   0   2   0   2   0   2   2   0   0   0   2   2   2   2   0   2   0   0   2   0   0   0   0   0   2   2   0   2   0   2   2   2   0   0   2   2   2   2   2   2   0   2   0   0   2   2   2   2   2   0   0   0   0   0   2   0   0   2   2   0   2   2   2   0   0   2   0   0   2   2   2   2   0   0   0   2   2   0   2   2   2   0   2   2   2   0   0   2   2
 MK-1-6                 0   0   0   0   0   2   2   0   0   0   2   2   2   0   0   0   2   0   0   2   2   2   2   2   2   2   2   0   2   0   2   0   0   0   2   2   2   0   2   2   0   0   0   2   2   2   0   0   0   0   0   2   2   2   0   0   2   0   0   0   0   0   2   2   0   2   0   2   2   0   2   2   2   2   2   2   2   0   0   2   2   0   2   2   2   2   0   2   0   0   0   0   2   2   0   0   0   2   0   2   0   2   2   0   0   0   0   2   2   2   0   0   2   0   2   0   2   2   2   0   0   2   2   2   2   2   2   0   0   2   2   0   0   0   0   2   2   0   2   0   2   2   2   0   0   2   2   2   2   2   2   0   2   0   0   2   2   2   0   2   0   0   0   0   2   2   0   0   2   2   0   0   2   2   0   0   0   0   0   2   2   2   2   0   0   0   2   2   0   2   2   2   0   2   2   2   0   0   2   2
 MK-1-7                 0   0   0   0   0   2   0   0   0   0   2   2   2   0   0   0   2   0   0   2   2   0   2   2   2   2   2   0   2   0   2   0   0   0   2   2   2   0   2   0   0   0   0   2   0   2   0   2   0   0   0   2   2   2   0   0   2   0   2   2   0   0   2   2   0   2   0   2   0   0   2   2   2   2   2   2   2   0   2   2   2   0   2   2   2   2   0   2   0   0   0   2   2   2   0   0   0   2   0   2   0   2   2   0   0   0   0   2   2   2   0   0   2   2   0   0   2   2   2   0   0   2   2   2   2   2   2   0   0   0   2   0   0   0   0   2   2   0   2   0   2   2   2   0   0   2   2   2   0   2   2   0   2   0   0   2   2   0   0   2   0   0   0   0   2   2   2   0   2   2   0   0   0   2   0   0   0   0   0   0   2   2   2   0   0   2   0   2   0   2   2   2   0   2   0   2   0   0   2   2
 MK-1-8                 0   2   0   0   0   2   0   0   0   0   2   2   2   0   0   0   2   0   0   2   2   0   2   2   2   2   0   0   2   0   2   0   0   0   2   2   2   0   2   0   0   0   0   2   0   2   0   2   0   0   0   2   2   2   0   0   2   0   2   2   0   0   2   2   0   2   0   2   0   2   2   2   2   0   2   2   2   0   2   2   2   0   0   0   2   2   0   0   2   0   0   2   2   0   0   2   0   2   0   2   0   2   2   0   0   0   0   2   2   2   0   0   2   2   0   0   0   2   2   0   0   0   2   2   2   2   2   0   0   0   2   0   0   0   0   2   2   0   2   0   2   2   0   0   0   2   0   2   0   2   2   0   2   0   0   2   2   0   0   2   0   0   0   0   2   2   2   0   2   0   0   0   0   2   0   0   0   0   0   0   2   2   2   2   2   2   0   2   0   2   0   2   0   2   0   2   0   0   2   2
 MK-1-9                 0   0   2   0   0   2   0   0   0   0   0   2   2   0   0   0   2   0   0   2   2   0   2   2   0   2   0   0   2   0   2   0   0   0   0   2   2   0   2   0   2   0   0   2   0   2   0   2   0   0   0   2   2   2   2   0   2   0   2   2   0   0   0   2   0   2   0   2   0   2   2   2   0   0   2   2   2   0   2   2   2   0   0   0   2   2   0   0   2   0   0   2   2   0   0   2   0   2   0   2   0   2   2   0   2   2   0   2   0   2   0   0   2   2   0   0   2   2   2   0   0   0   2   2   2   2   0   2   0   0   2   0   0   0   0   2   2   0   2   0   2   2   0   0   0   2   0   2   0   2   2   0   2   0   0   2   2   0   0   2   0   0   0   0   2   2   2   0   2   0   0   0   0   2   0   0   2   0   0   0   2   2   2   2   2   2   0   0   0   2   0   2   0   2   0   0   0   0   2   2
 MK-1-10                0   0   2   0   0   2   0   0   0   0   0   2   2   0   0   0   2   0   0   2   2   0   0   2   0   2   0   0   2   2   2   0   0   0   0   2   2   0   2   0   2   0   0   2   0   2   0   2   0   0   0   2   2   2   2   0   2   0   2   2   0   0   0   2   0   2   0   2   0   2   2   2   0   0   2   2   2   0   2   2   2   0   0   0   2   2   0   0   2   0   0   2   2   2   0   2   0   2   0   2   0   2   2   0   2   2   0   2   0   2   0   0   2   2   0   0   2   2   2   0   2   0   2   2   2   2   0   2   0   0   2   0   0   0   0   2   2   0   2   0   2   2   0   2   0   2   0   2   0   2   2   0   2   2   0   2   2   0   0   2   0   2   0   0   2   2   0   0   2   0   0   2   0   2   0   0   2   0   0   0   2   2   2   2   2   2   0   0   0   2   0   2   0   2   0   0   0   0   2   2
 MK-1-11                0   0   0   0   0   2   0   0   0   0   0   2   2   0   0   0   2   0   0   2   0   0   0   2   2   2   0   0   2   2   2   0   0   0   0   0   2   0   0   0   2   0   0   2   0   2   2   2   0   0   0   0   2   2   2   0   2   0   2   2   0   0   0   2   0   2   0   0   0   2   2   0   0   0   2   2   2   0   2   2   2   0   0   0   2   2   0   0   2   0   2   2   0   2   2   2   0   2   0   2   0   2   2   0   2   2   2   2   0   2   0   0   2   2   0   0   2   2   2   0   2   0   2   2   2   2   0   2   0   2   0   0   0   0   0   2   2   0   2   0   0   2   0   2   0   2   0   2   0   2   2   0   2   2   0   2   2   0   0   2   0   2   0   0   2   2   0   0   2   0   0   2   0   2   2   0   2   0   0   0   2   2   2   2   2   2   0   0   0   2   0   2   0   2   0   0   0   0   2   2
 MK-1-12                0   0   0   0   0   2   2   0   0   0   0   2   0   0   0   0   2   2   0   2   2   0   0   0   2   2   2   0   2   2   2   0   0   0   0   0   2   0   0   0   2   0   0   2   0   0   2   2   0   0   0   0   2   0   2   0   2   0   2   0   0   0   0   2   0   2   2   0   0   2   2   0   0   0   2   2   2   0   2   2   2   0   0   0   2   2   0   2   2   0   2   0   0   0   2   2   0   2   0   2   0   2   2   2   2   2   2   0   0   2   0   0   2   2   0   0   2   2   2   0   2   0   2   2   2   2   0   2   0   2   0   0   0   0   0   2   2   0   2   2   0   2   0   2   0   2   0   2   0   2   2   0   2   2   0   0   2   0   0   2   0   2   0   0   0   2   0   2   2   0   0   2   0   2   2   0   2   0   0   0   2   2   0   2   2   2   0   0   0   2   0   0   0   2   0   0   0   2   2   2
 MK-1-13                0   0   0   0   0   0   2   0   0   0   0   2   0   2   0   0   2   2   0   2   2   0   0   0   2   2   0   2   2   2   0   0   2   0   0   0   2   0   0   0   2   0   0   2   0   0   2   2   0   0   0   0   2   0   2   0   2   0   2   2   0   2   0   2   0   2   2   0   0   2   2   0   0   2   2   2   2   0   2   2   2   0   0   0   2   2   0   2   2   0   0   0   0   2   2   2   0   2   0   2   2   2   2   2   2   2   2   0   0   2   0   0   2   2   2   0   2   2   2   0   0   0   2   2   2   2   0   2   0   2   0   0   0   0   0   2   2   0   2   2   0   2   0   2   0   2   0   2   0   2   2   0   2   0   0   0   2   0   0   2   0   2   0   0   0   2   0   2   2   0   0   2   0   2   2   0   2   0   0   0   2   2   0   2   2   2   0   0   0   2   0   0   0   2   0   0   0   2   2   2
 MK-1-14                0   0   0   0   0   0   2   0   0   0   0   2   0   2   0   0   2   2   0   2   2   0   0   0   2   2   0   2   2   2   0   0   0   0   0   0   2   0   0   0   2   0   0   2   0   0   2   2   0   0   0   0   2   0   2   0   2   2   2   2   2   2   0   2   0   2   2   0   0   2   2   0   2   2   2   2   0   0   2   2   2   0   0   0   2   2   0   2   2   0   0   0   0   2   2   2   0   2   0   2   2   2   2   2   2   2   2   0   0   2   0   0   2   2   2   2   2   0   2   0   0   0   2   2   2   2   0   2   0   2   0   0   0   0   0   2   2   0   0   2   0   2   0   2   0   2   0   2   0   0   2   0   2   0   0   0   2   0   0   2   0   2   0   0   0   2   0   2   2   2   2   2   0   2   2   0   2   0   0   0   2   2   0   2   2   2   0   0   0   2   0   0   0   2   2   0   0   2   2   2
 MK-1-15                0   0   0   0   0   0   2   0   0   0   0   2   0   2   2   0   2   2   0   2   2   0   0   2   2   0   0   2   2   0   0   0   0   0   0   0   2   0   0   0   2   0   0   2   0   0   2   0   0   0   0   0   2   0   2   0   2   0   2   2   2   2   0   2   0   2   2   0   0   2   0   0   0   2   2   0   0   0   2   0   2   2   0   0   2   2   0   2   2   0   0   0   0   2   2   2   0   2   2   2   2   2   2   2   2   2   2   0   0   2   2   0   2   2   2   2   2   0   2   0   0   0   0   2   2   2   0   2   0   2   0   0   0   0   0   2   2   0   0   2   0   2   0   2   0   2   0   2   0   0   2   0   2   0   0   0   2   0   2   2   0   2   0   0   0   2   0   2   2   2   2   2   0   2   2   0   2   0   0   0   2   2   0   2   2   2   0   0   0   2   0   0   0   2   2   0   0   2   0   2
 MK-1-16                0   0   0   0   0   0   2   0   0   0   0   2   0   0   2   0   2   2   0   2   2   0   0   2   2   0   0   2   2   0   0   0   0   0   0   0   2   0   2   0   2   0   0   2   2   0   2   2   0   0   0   0   2   0   2   2   2   0   2   0   2   2   0   2   0   2   2   2   0   2   0   0   0   2   2   0   2   0   2   0   2   2   0   0   2   2   0   2   2   0   0   0   0   2   2   0   0   2   2   2   2   2   2   2   2   2   2   0   0   0   2   2   2   2   0   2   2   0   2   0   0   0   0   2   2   2   0   2   0   2   0   0   0   2   0   0   2   0   0   2   0   2   0   2   0   2   0   2   0   0   2   0   2   0   0   0   2   0   2   2   0   2   0   0   0   0   0   2   2   2   2   2   0   2   2   0   2   0   0   0   2   2   0   2   2   2   0   0   0   2   0   0   0   2   2   0   0   2   0   2
 MK-2-1                 2   2   2   0   2   2   0   0   0   0   2   0   2   0   0   2   2   0   2   0   2   0   2   2   2   0   2   2   2   0   2   0   2   0   2   2   2   0   2   2   2   2   0   2   2   2   0   2   0   2   2   2   0   2   0   2   2   2   0   2   2   0   0   2   2   0   2   2   2   0   0   0   2   0   2   2   2   2   2   0   2   0   2   2   2   2   0   2   0   0   2   2   0   0   0   2   0   0   0   0   0   0   2   0   0   2   2   2   2   2   0   0   2   2   2   2   2   2   2   2   0   2   0   2   0   2   2   0   0   2   2   0   0   2   0   0   2   2   2   2   0   0   0   0   2   2   2   0   2   2   2   2   0   0   0   2   0   0   0   0   2   0   0   0   0   2   0   0   0   2   2   2   2   0   2   0   2   0   2   0   2   2   2   2   2   2   0   0   0   2   2   2   0   0   2   0   2   2   2   2
 MK-2-2                 2   0   2   0   2   2   0   0   2   0   2   0   2   0   0   2   2   0   2   0   2   0   2   2   2   0   2   2   2   0   0   0   2   0   2   2   2   0   2   2   2   2   0   2   2   2   0   2   0   0   2   2   0   2   0   2   2   2   0   2   2   0   0   2   0   0   2   2   2   0   0   0   0   0   2   2   2   2   2   0   2   0   2   2   2   2   0   2   0   0   2   2   0   0   0   2   0   2   0   0   0   0   2   0   0   2   2   2   2   2   0   2   2   2   2   2   2   2   2   2   0   2   0   2   0   2   2   0   0   2   2   0   2   2   0   0   2   2   2   2   0   0   2   0   2   2   2   0   2   2   2   2   0   0   0   2   0   0   0   0   2   0   0   0   0   2   0   0   0   2   2   2   0   0   2   0   0   0   2   0   2   2   2   2   0   2   0   0   0   2   2   2   2   0   2   0   2   2   2   2
 MK-2-3                 2   0   2   0   2   2   0   0   2   2   2   0   2   2   0   2   2   0   2   0   2   0   2   2   2   0   2   2   2   0   0   0   2   0   2   2   2   0   2   2   2   2   0   2   2   2   0   2   0   0   2   2   0   2   0   2   2   2   0   2   0   0   0   2   0   0   0   2   2   0   0   0   0   0   2   2   2   2   2   0   2   0   2   2   2   2   0   2   0   0   2   2   0   0   0   2   0   2   0   0   0   0   2   0   0   2   2   2   2   0   0   2   2   2   2   2   2   2   2   2   0   2   2   2   0   2   2   0   0   2   2   2   2   2   2   0   2   2   2   2   0   0   2   0   2   2   2   0   2   2   2   2   0   0   0   2   0   0   0   0   2   0   0   0   0   2   0   2   2   2   2   0   0   0   2   0   0   0   0   0   2   2   2   2   0   2   0   0   0   2   2   2   2   0   2   0   2   2   2   2
 MK-2-4                 2   0   2   0   2   2   0   0   2   2   2   0   2   2   0   0   2   0   2   0   2   0   2   2   2   0   2   2   0   0   0   0   2   0   0   2   2   0   2   2   2   2   0   2   2   0   0   2   0   0   2   2   0   2   0   2   2   2   0   2   0   0   0   2   0   0   0   2   2   2   0   0   0   0   2   2   2   0   2   0   0   0   2   2   2   0   0   2   0   2   2   2   0   0   0   2   0   2   0   0   0   2   2   0   0   2   2   2   2   0   0   2   2   2   2   2   2   2   2   2   0   2   2   2   0   2   2   0   0   2   2   2   2   2   0   0   2   2   2   0   0   0   2   0   2   2   2   2   2   2   2   2   2   0   0   2   0   0   0   0   2   0   0   0   0   0   0   0   2   2   2   0   0   0   2   0   0   2   0   0   0   2   2   2   0   2   0   0   0   2   2   2   2   0   2   0   2   2   2   0
 MK-2-5                 2   0   2   2   2   2   0   0   0   2   2   0   2   2   0   2   2   0   2   0   2   0   2   2   2   2   2   2   0   0   0   0   0   2   0   0   0   0   2   2   2   2   0   2   2   0   0   2   0   0   2   2   0   2   0   2   0   2   0   2   0   0   0   2   0   0   0   2   2   2   0   0   0   2   2   2   2   0   2   0   2   0   2   2   2   0   0   2   0   2   2   2   0   0   2   2   0   2   0   0   0   2   0   0   0   2   2   2   2   0   0   2   2   2   2   2   2   2   2   2   0   2   2   2   0   2   2   0   0   2   2   2   2   2   0   0   2   2   2   0   0   0   2   0   0   2   2   2   2   2   2   2   2   0   0   2   0   0   0   0   2   0   0   0   0   2   0   0   2   2   2   0   2   0   2   0   0   2   0   0   0   2   2   2   0   2   0   0   0   2   2   0   2   0   2   0   2   2   2   0
 MK-2-6                 2   0   2   2   2   2   0   0   0   2   0   0   2   0   0   2   2   0   2   0   2   0   2   2   2   2   2   2   0   0   0   0   0   2   0   0   0   0   2   2   0   2   0   2   0   0   0   0   0   0   0   2   2   2   0   2   0   2   0   2   0   0   0   2   0   0   2   2   2   2   2   2   0   2   2   2   0   2   2   2   0   0   2   2   0   0   0   2   0   2   2   2   0   2   0   2   0   2   0   0   0   0   0   0   0   2   2   2   2   0   0   2   2   2   2   2   2   2   0   2   2   2   2   2   0   2   2   0   0   2   2   2   2   2   0   0   2   2   2   0   0   0   2   0   0   2   0   2   2   2   2   2   2   0   0   2   0   0   0   0   2   0   0   0   0   2   0   0   2   2   2   0   2   0   2   0   0   2   0   0   2   2   2   2   0   0   0   0   0   2   2   0   2   0   2   0   2   2   2   0
 MK-2-7                 2   0   2   2   2   2   0   0   0   2   2   0   2   2   0   2   2   0   2   0   2   0   2   2   2   2   2   2   0   0   2   0   0   2   0   0   0   0   2   2   2   2   0   2   0   0   0   0   0   0   2   2   0   2   2   2   0   2   0   0   0   0   0   0   0   0   0   2   0   2   2   2   0   2   2   2   0   2   2   2   0   0   2   2   0   0   0   2   0   2   2   2   0   2   0   2   0   2   0   0   0   0   0   0   0   2   2   2   2   0   0   0   2   2   2   2   2   2   0   2   2   0   0   2   0   2   2   0   0   2   2   2   2   2   0   0   2   2   2   0   0   0   2   0   0   0   0   0   2   2   2   2   2   0   0   2   0   0   0   0   2   0   0   0   0   0   0   2   2   2   2   0   2   0   2   0   0   2   0   0   2   2   2   2   2   0   0   0   0   2   2   0   2   2   2   0   2   2   2   0
 MK-2-8                 2   0   2   2   2   0   0   0   0   2   2   0   2   0   0   2   2   0   2   0   2   2   2   2   2   2   2   0   0   0   2   0   0   2   0   0   0   0   2   2   2   0   0   2   0   0   2   0   0   0   2   2   0   2   2   0   0   2   0   0   0   0   2   0   0   0   0   2   0   2   2   2   0   0   0   2   0   2   2   2   0   0   0   2   0   0   2   2   0   2   2   2   0   2   0   2   0   0   0   0   0   0   0   0   0   2   2   2   2   0   0   0   2   2   2   2   2   2   2   2   2   0   0   2   0   2   2   0   0   2   2   2   2   2   0   0   2   2   2   0   0   0   2   0   0   0   2   0   2   2   2   2   2   2   0   0   0   0   0   0   2   2   0   0   0   0   0   2   2   0   2   0   2   0   2   0   0   2   0   0   2   2   2   2   2   0   0   0   0   2   2   0   0   2   2   0   2   2   2   0
 MK-2-9                 2   0   2   2   2   2   0   0   0   2   2   0   2   0   0   2   2   2   2   0   2   2   2   2   0   2   2   0   0   0   2   0   0   2   0   0   0   2   2   2   2   0   0   2   0   0   2   0   0   0   2   2   0   2   2   0   0   2   0   0   0   0   2   0   0   0   0   0   0   2   2   2   0   0   0   2   0   2   2   2   0   2   2   2   0   0   2   2   0   2   2   2   0   2   2   2   0   0   0   0   0   0   0   0   0   2   2   2   2   0   0   0   2   2   2   2   2   2   2   2   2   2   0   0   0   2   2   0   2   2   2   2   2   0   0   0   0   2   2   0   0   0   0   0   0   0   2   0   2   0   2   2   2   2   0   2   0   0   0   0   2   2   0   0   0   0   0   2   2   0   2   0   2   0   0   0   0   2   0   0   2   2   2   2   0   0   0   0   0   2   2   0   0   2   2   2   2   0   2   0
 MK-2-10                2   0   2   2   2   2   0   0   0   0   2   0   2   0   0   2   2   2   2   0   2   2   2   2   0   2   2   0   0   0   2   0   0   2   0   2   0   2   2   2   2   0   0   2   0   0   2   0   0   0   2   2   0   2   2   2   0   2   0   0   0   0   2   0   0   0   2   0   0   2   2   2   0   0   0   2   0   2   2   2   2   2   2   2   0   0   2   2   0   2   2   2   0   2   2   2   0   0   0   0   0   0   0   0   0   2   2   2   2   0   0   0   2   2   2   2   0   2   2   2   2   2   0   0   0   2   2   0   2   2   2   2   2   0   0   0   0   2   0   0   0   0   0   0   0   0   2   0   2   0   2   2   2   2   0   2   0   0   0   0   2   2   0   0   0   0   0   2   2   0   0   2   2   2   0   0   0   2   0   0   2   2   0   2   0   0   0   0   0   2   2   0   2   0   2   2   2   0   2   0
 MK-2-11                2   0   2   2   0   2   0   0   0   0   2   0   2   0   0   2   2   0   0   0   2   2   2   2   2   2   2   0   0   0   2   0   0   2   0   2   0   2   2   2   2   0   0   2   0   0   2   0   0   0   2   2   2   2   0   2   0   2   0   0   0   0   2   0   0   0   2   0   0   2   2   2   0   0   0   2   0   2   2   2   2   2   2   2   0   2   2   2   0   0   2   2   0   2   2   2   0   2   0   0   0   0   0   0   0   2   2   2   2   0   0   2   2   0   2   0   0   2   2   2   0   2   0   0   0   2   2   2   2   2   2   2   2   0   0   0   0   2   0   0   2   0   0   0   2   0   2   2   2   0   2   0   2   2   2   2   0   0   0   0   2   2   0   0   0   0   0   2   2   0   0   2   2   2   0   0   0   2   0   0   2   2   2   2   0   0   0   0   0   2   2   0   2   0   2   2   2   0   2   0
 MK-2-12                2   0   2   2   0   2   0   0   0   0   2   0   2   0   0   2   2   0   2   0   2   2   2   2   2   0   0   0   0   0   0   2   0   2   0   2   0   2   2   2   2   2   0   2   0   0   0   0   0   0   2   2   2   2   0   2   0   2   0   0   0   0   0   0   0   0   2   0   0   2   2   2   0   0   0   2   0   2   2   2   0   2   0   2   0   2   0   2   0   0   2   2   0   2   2   2   0   2   0   0   0   0   0   0   0   2   2   2   2   0   0   2   2   0   2   0   0   2   2   2   0   2   0   0   0   2   2   2   2   2   0   2   2   0   2   0   0   2   0   0   2   0   0   0   2   0   0   2   2   0   0   2   2   2   2   2   0   0   0   0   2   2   0   0   0   0   0   2   2   0   0   2   2   2   0   2   0   2   2   2   2   2   2   0   2   0   0   0   0   2   0   0   2   0   2   2   0   0   2   0
 MK-2-13                2   0   2   2   2   2   0   0   0   0   2   0   0   0   0   2   2   0   2   0   2   2   2   2   2   0   0   0   0   0   0   2   0   2   0   2   0   0   0   2   2   2   0   2   0   0   0   0   0   0   2   2   2   2   0   2   0   2   0   0   0   0   0   0   0   2   2   0   0   0   2   2   0   0   2   2   0   2   2   2   0   2   0   2   0   2   0   2   0   0   2   2   0   2   0   2   0   2   2   0   0   0   0   0   0   2   2   2   2   0   0   2   2   0   2   0   0   2   0   2   0   2   2   0   0   2   2   0   2   2   0   2   2   0   2   0   0   2   2   2   2   0   0   0   2   0   0   2   2   0   0   2   2   2   0   2   0   0   0   0   2   0   0   0   0   0   0   2   2   0   0   2   2   2   0   2   0   2   2   2   2   2   2   0   2   0   0   0   0   2   0   2   2   0   2   0   0   2   0   0
 MK-2-14                2   0   2   2   2   2   0   0   0   0   2   0   0   0   2   2   2   0   2   0   0   2   2   2   0   0   0   0   0   0   0   2   0   2   0   2   0   0   0   2   2   2   0   2   2   2   0   0   0   2   0   2   2   2   0   2   0   2   0   0   0   0   0   0   0   2   2   0   0   2   2   2   0   0   2   2   0   2   2   2   0   0   0   2   0   2   0   2   0   0   2   2   0   2   2   0   0   2   0   0   0   0   2   0   0   2   2   2   2   0   0   2   2   0   2   0   0   2   0   2   0   2   2   0   0   2   2   0   2   2   0   2   2   0   2   0   0   2   2   2   2   0   0   0   2   0   0   2   2   0   0   2   2   2   0   2   2   0   0   0   2   0   2   0   0   0   0   2   2   0   0   0   2   2   2   2   0   2   2   2   2   2   2   0   2   0   0   0   0   2   0   2   2   0   2   0   0   2   0   0
 MK-2-15                2   0   2   2   2   2   0   0   0   0   2   0   0   0   2   2   2   0   2   0   0   2   2   2   0   0   0   2   0   0   2   0   0   2   0   2   2   0   0   2   2   0   0   2   2   2   0   0   0   2   0   2   2   2   0   2   0   2   0   0   0   0   2   0   0   2   2   0   2   2   2   2   0   0   0   2   0   2   2   2   0   0   0   2   0   2   0   2   0   0   2   2   0   2   2   0   0   2   0   0   2   0   2   0   0   0   2   2   2   0   0   2   2   0   2   0   0   2   0   2   2   2   2   2   0   2   2   2   2   0   0   2   0   0   2   0   0   2   0   2   2   0   0   0   2   0   0   2   2   0   0   2   2   2   0   2   2   0   0   0   2   0   2   0   0   0   0   2   2   0   0   0   2   2   2   2   0   2   2   2   2   2   2   0   2   0   0   0   2   2   0   2   2   0   2   0   0   2   0   0
 MK-2-16                2   0   2   2   2   2   0   0   0   0   2   0   2   0   2   2   2   0   2   0   0   2   2   2   0   0   0   2   0   2   2   0   0   2   0   0   2   0   2   2   2   0   0   2   2   2   0   0   0   2   0   2   0   2   0   2   0   2   0   0   0   0   2   0   0   2   2   0   2   2   0   2   0   0   0   0   0   2   2   2   0   2   0   2   0   2   0   2   0   0   2   2   0   2   2   0   0   2   2   0   2   0   2   0   0   2   2   2   2   0   0   0   2   0   2   0   0   2   2   2   2   2   0   2   0   2   2   2   2   0   0   0   0   0   2   0   0   2   0   2   2   0   0   0   2   0   0   2   2   0   0   2   2   2   0   2   2   0   0   0   2   0   2   0   0   0   0   2   2   0   2   0   2   2   2   2   0   2   2   2   2   0   2   0   2   0   0   0   2   2   0   2   0   0   2   0   0   2   0   0
 MK-3-1                 0   2   0   2   2   2   0   2   2   2   0   0   2   0   2   2   0   0   0   2   2   2   2   2   2   2   0   2   0   0   2   0   2   2   2   2   0   2   2   0   2   2   0   0   2   0   0   0   2   0   0   2   2   2   0   0   0   0   2   0   0   2   2   0   2   0   0   0   0   0   2   2   0   0   0   2   0   0   2   2   0   0   0   2   2   0   2   0   2   0   2   2   0   0   0   2   2   0   2   2   0   2   2   2   0   0   2   0   0   2   2   2   0   2   2   0   0   2   2   2   0   2   0   0   2   2   2   0   2   2   0   0   2   0   2   0   2   0   0   2   0   0   0   0   0   0   2   2   0   2   2   2   2   2   2   2   2   2   2   2   2   0   2   0   0   2   2   2   2   2   2   2   2   0   0   0   2   0   2   2   0   0   0   2   0   2   2   2   2   2   2   2   0   2   0   0   0   2   2   0
 MK-3-2                 0   2   0   2   2   2   0   2   2   0   2   0   2   0   2   2   0   0   0   2   2   2   2   0   2   2   0   2   0   2   2   0   2   2   2   2   0   2   2   0   2   2   0   2   2   0   0   2   2   0   2   2   2   2   0   0   0   0   2   0   0   2   2   0   2   0   0   0   0   0   2   2   0   2   0   0   0   2   0   0   0   0   2   2   2   0   2   0   2   0   2   2   0   0   0   2   2   0   2   2   0   0   2   2   0   0   2   0   0   2   2   2   0   2   2   0   2   2   2   2   0   2   0   2   2   2   2   0   2   2   0   0   2   0   2   0   2   0   0   2   2   0   0   0   0   0   2   2   0   2   2   2   0   2   2   2   2   2   2   2   2   0   2   0   0   2   2   2   2   2   2   2   2   2   0   0   2   0   2   2   0   0   0   2   0   2   2   2   2   2   2   2   0   2   0   0   0   2   2   0
 MK-3-3                 0   2   0   0   2   2   2   2   2   0   2   0   2   0   2   2   0   0   0   2   2   2   2   0   2   0   2   2   2   2   2   0   2   2   2   2   0   2   2   0   0   2   0   2   2   0   0   0   2   2   2   2   2   2   2   0   0   0   2   0   0   2   2   0   2   2   0   0   0   0   2   0   0   2   0   0   0   2   0   0   0   0   2   2   2   0   2   0   2   0   2   2   0   0   0   2   2   0   2   2   0   2   2   2   0   0   2   0   0   2   0   2   2   2   2   0   2   2   2   2   0   2   0   2   0   0   2   0   2   2   0   0   2   0   2   0   2   0   0   2   2   0   0   0   0   0   2   2   0   2   2   2   0   2   2   2   2   2   2   2   2   0   0   0   0   2   2   2   2   2   0   2   2   2   0   0   2   0   2   2   0   0   0   2   0   2   2   2   2   2   2   2   0   2   0   0   2   2   2   0
 MK-3-4                 0   2   0   0   2   2   2   2   2   0   2   0   2   0   2   2   0   0   0   2   0   2   2   0   2   0   2   0   2   0   2   0   2   2   2   2   0   2   2   0   0   2   0   2   2   2   0   0   2   2   2   2   2   2   2   0   0   0   2   0   0   2   2   2   2   2   0   0   0   0   2   0   2   2   0   0   0   0   0   0   2   0   2   2   2   0   0   0   2   0   0   2   0   0   0   2   2   0   2   2   0   0   2   2   0   0   2   0   0   2   0   2   2   2   2   0   2   2   2   2   0   2   0   2   0   0   2   0   2   0   2   0   2   0   2   0   2   0   0   2   2   0   0   2   0   0   2   2   0   0   2   2   0   2   2   2   2   2   2   2   2   0   0   0   0   2   2   2   2   2   0   2   2   2   0   0   2   0   2   2   0   0   0   2   0   2   2   2   2   2   2   2   0   2   0   0   0   2   2   0
 MK-3-5                 0   2   0   0   2   2   2   2   2   0   2   0   2   0   2   0   0   0   0   2   0   2   2   0   2   0   2   2   2   0   2   2   2   2   2   2   0   2   2   0   0   2   0   2   2   2   0   0   2   2   2   2   2   2   2   0   0   0   2   0   0   2   2   2   2   2   0   0   0   0   2   0   2   2   0   2   0   0   0   0   2   0   2   2   2   0   0   2   2   0   0   2   0   0   0   2   0   0   2   2   0   0   2   2   0   0   2   0   0   2   2   2   2   2   2   2   2   2   2   2   0   2   0   2   0   0   2   2   2   0   2   0   2   0   2   0   2   0   0   2   2   0   0   2   0   0   2   2   0   0   2   2   0   2   2   2   0   2   2   2   2   0   0   0   0   2   2   2   2   2   0   0   2   0   0   2   2   2   2   2   0   0   0   2   2   2   2   2   0   2   2   2   0   2   0   0   0   2   2   0
 MK-3-6                 0   0   0   0   2   2   2   0   2   0   2   0   2   2   2   0   0   0   0   2   0   2   2   0   2   0   2   0   2   0   0   2   0   2   2   2   0   2   2   0   0   2   0   2   2   2   0   0   2   2   2   2   2   2   2   0   0   0   2   0   0   2   2   2   2   2   0   0   0   0   2   0   2   2   0   2   2   0   0   0   2   0   2   2   2   2   0   2   2   0   0   2   2   0   0   2   0   0   2   2   0   0   2   2   0   0   2   0   0   2   2   2   2   2   2   2   2   2   2   2   0   2   0   2   0   0   2   2   2   0   2   0   2   0   2   0   2   0   0   2   2   0   2   2   0   0   2   0   0   0   2   0   0   2   2   2   0   2   2   2   2   0   0   0   0   2   2   2   2   2   0   0   0   0   0   2   2   2   2   0   0   2   0   2   2   2   2   2   0   2   2   2   0   2   0   0   0   0   2   0
 MK-3-7                 0   0   0   2   0   2   2   2   2   0   2   0   2   2   2   0   0   0   0   2   0   2   2   0   2   0   2   0   2   0   0   2   0   0   0   2   0   2   2   0   0   2   0   2   2   2   0   2   2   2   2   0   0   2   2   0   0   0   2   0   0   2   2   2   2   2   0   0   0   0   2   0   2   2   0   2   2   0   0   0   2   0   0   0   2   2   2   2   2   0   0   2   2   0   0   2   2   0   2   2   0   0   2   2   2   0   2   0   0   2   2   2   2   2   2   2   2   2   2   2   0   2   0   2   0   0   2   2   2   0   2   0   2   0   2   0   2   2   0   0   2   0   2   2   0   0   2   0   0   0   2   0   0   2   2   2   2   2   2   2   2   0   0   0   0   2   2   2   2   2   0   0   0   0   0   2   2   2   2   0   0   2   0   2   0   2   2   0   0   2   0   2   0   2   0   0   0   0   2   2
 MK-3-8                 2   0   0   2   2   2   2   2   2   0   2   0   2   2   2   0   2   0   0   2   0   2   2   0   2   0   2   0   2   0   0   2   0   0   0   2   0   0   2   0   0   2   2   2   2   2   0   2   2   2   2   0   0   2   2   0   0   0   2   0   0   2   2   2   2   2   0   0   0   0   2   0   2   2   0   2   2   0   0   2   2   0   0   0   2   2   0   2   0   0   0   2   2   0   0   2   2   0   2   2   0   0   2   2   0   0   2   0   0   2   2   2   2   2   2   2   2   2   0   2   0   2   0   2   0   0   2   2   2   0   2   0   2   0   2   0   2   2   2   0   2   0   2   2   0   0   2   0   0   0   0   0   0   2   0   2   2   2   2   2   2   0   2   0   0   2   2   2   2   2   0   0   0   2   2   2   2   0   2   2   0   2   0   2   0   2   2   0   0   2   0   2   0   2   0   0   0   0   2   2
 MK-3-9                 2   0   0   0   2   2   2   2   2   0   2   0   2   0   2   0   2   0   0   2   0   2   2   0   0   0   2   0   2   0   0   2   0   0   0   2   0   0   2   0   0   2   2   2   2   2   0   2   2   0   2   0   0   2   2   0   0   0   2   0   0   2   2   2   2   2   0   2   0   0   2   0   2   2   2   2   2   0   2   0   2   0   0   0   0   0   0   2   0   0   0   2   2   0   0   2   2   2   2   0   2   2   0   2   0   0   2   0   0   2   2   2   2   2   2   2   2   2   0   2   0   2   0   2   0   0   2   2   2   0   0   0   2   0   2   0   2   2   2   0   2   2   2   2   2   0   2   0   0   0   0   0   0   2   0   2   0   2   0   2   2   0   2   0   0   2   2   2   2   2   0   0   0   2   2   2   2   0   2   2   0   2   0   2   0   2   2   0   0   2   0   2   0   2   0   0   0   0   2   2
 MK-3-10                2   0   0   0   2   2   2   2   2   0   2   0   2   0   0   0   0   0   0   2   0   2   2   2   0   0   0   0   2   0   0   2   0   0   0   2   0   0   2   0   0   0   2   2   0   2   0   2   2   0   2   0   0   2   2   0   0   0   2   0   0   2   2   2   2   2   0   2   0   0   2   0   0   2   0   2   2   2   0   0   2   0   0   0   0   0   0   2   0   2   0   2   0   2   2   0   2   2   2   0   2   2   0   0   0   0   2   0   0   2   2   2   2   2   2   2   2   2   0   2   0   2   2   2   0   0   2   2   2   2   0   0   2   0   2   0   2   2   2   0   2   2   2   0   2   0   2   0   0   0   0   0   0   2   0   2   0   2   0   2   0   0   2   0   0   2   2   2   2   2   0   0   0   2   2   2   0   2   2   2   0   2   0   2   0   2   2   0   0   2   0   2   0   2   0   0   0   0   2   2
 MK-3-11                2   0   0   0   2   2   2   2   2   0   2   0   2   0   0   0   0   0   0   0   2   2   2   2   0   0   0   2   2   2   0   2   0   0   0   2   0   0   2   0   2   0   2   2   0   2   0   2   2   0   2   0   0   2   2   0   0   0   0   0   0   2   2   2   2   2   0   2   0   0   2   0   0   2   0   2   2   2   0   0   0   0   0   2   0   2   0   2   0   2   2   2   0   2   2   0   2   2   0   0   2   2   2   0   0   0   2   0   0   2   0   0   2   2   0   2   2   2   0   0   0   2   0   2   2   0   2   2   2   2   0   0   2   0   2   0   2   2   2   2   2   2   2   0   2   0   2   0   0   0   0   0   0   2   0   2   0   2   0   2   0   0   2   0   0   2   2   2   2   2   0   0   0   2   2   2   0   2   2   2   0   2   0   2   0   2   0   0   0   2   0   2   0   2   0   0   0   0   2   0
 MK-3-12                2   0   0   0   2   2   0   2   2   0   2   0   2   0   0   0   0   0   0   0   2   2   0   0   0   0   0   2   2   2   0   2   2   2   0   2   0   0   2   0   2   0   2   2   0   2   0   2   0   0   2   0   0   2   2   0   0   0   0   0   0   2   2   2   2   2   0   2   0   0   2   0   0   2   0   2   2   2   0   0   0   0   0   2   0   2   0   2   0   2   2   2   0   2   2   0   2   2   0   0   2   0   2   0   0   0   2   0   0   2   0   0   2   2   0   2   2   2   0   0   0   0   0   2   2   0   2   2   2   2   0   0   2   0   2   0   2   2   2   2   2   0   2   2   2   0   2   0   0   0   0   0   0   2   0   2   0   2   0   2   0   0   2   0   0   2   2   2   2   2   0   0   0   2   2   2   0   0   2   2   0   2   0   2   0   2   0   0   0   2   0   2   0   2   0   0   0   0   2   0
 MK-3-13                0   2   0   0   2   2   0   2   2   0   0   0   2   0   0   0   0   2   0   0   2   2   0   0   0   0   0   2   2   2   0   2   2   2   0   2   0   0   2   0   2   2   2   2   0   2   0   2   0   0   2   0   0   2   2   0   0   2   2   0   0   2   2   2   2   2   0   2   0   0   2   0   0   2   0   2   2   2   0   0   0   0   0   0   0   2   2   2   0   0   2   2   0   2   2   0   0   2   0   2   2   0   2   0   0   0   2   0   0   2   0   0   2   2   0   2   2   2   0   0   0   0   0   2   2   0   2   0   2   2   0   0   2   0   2   0   2   2   2   0   2   0   2   2   2   0   2   0   0   0   2   0   0   2   0   2   2   2   0   2   0   0   2   0   0   2   2   2   2   2   0   0   0   2   2   2   0   0   2   2   0   2   0   2   0   2   0   0   0   2   0   2   0   2   0   2   0   0   0   0
 MK-3-14                0   2   0   0   2   2   0   0   2   0   0   0   2   0   0   0   0   2   0   2   2   2   0   0   0   0   0   2   2   2   0   2   2   2   0   2   0   0   0   0   0   2   2   2   0   0   0   2   0   0   2   0   0   2   2   0   0   2   2   0   0   2   2   0   2   2   0   2   2   0   2   0   0   2   0   2   2   2   0   0   0   0   0   0   0   2   0   2   0   0   2   0   2   0   2   0   0   2   2   2   2   0   2   0   0   2   0   0   0   2   0   0   2   2   0   2   2   2   2   0   0   0   0   2   2   0   2   0   2   2   0   0   2   0   2   0   2   2   2   0   2   0   2   2   2   0   2   0   0   0   2   0   0   2   0   2   2   2   0   2   0   0   2   0   0   2   2   2   2   2   0   0   0   2   2   2   0   0   2   2   0   2   0   2   0   2   0   0   0   2   0   2   0   2   0   2   0   2   0   0
 MK-3-15                0   0   0   0   2   2   0   0   2   0   0   0   2   0   0   0   0   2   2   2   2   2   2   0   0   0   0   2   2   2   0   2   2   2   2   2   0   0   0   0   0   2   2   2   2   0   2   2   0   0   2   2   2   2   2   0   2   2   2   0   0   2   2   0   2   2   0   2   2   0   2   0   0   2   0   2   2   2   0   0   0   0   0   0   0   2   2   2   0   0   2   0   2   0   2   0   0   2   2   2   2   0   2   0   0   2   0   0   0   0   0   0   2   2   0   2   2   2   2   0   0   0   0   2   2   0   2   2   2   2   0   2   2   0   2   0   2   2   2   0   2   0   2   2   2   0   2   0   0   0   2   0   0   2   0   2   2   2   0   2   0   0   2   0   0   2   2   2   0   2   0   0   0   2   2   2   0   2   2   0   2   2   0   2   0   2   0   0   0   2   0   2   0   2   0   2   0   2   0   0
 MK-3-16                0   0   0   2   2   2   0   0   2   2   0   0   2   0   0   0   0   2   2   2   2   2   2   2   0   0   0   2   2   2   0   2   2   2   2   0   0   2   0   0   0   2   2   2   2   0   2   2   0   0   2   2   2   2   2   0   2   2   2   0   0   2   2   0   2   0   0   2   2   0   2   0   0   2   0   2   2   2   0   0   2   0   0   0   0   2   2   2   0   0   2   0   2   0   0   0   2   2   2   2   2   0   0   0   0   2   0   0   0   0   2   0   2   2   0   2   2   2   2   0   0   0   0   2   2   0   2   2   2   2   2   2   2   0   2   0   2   0   0   0   0   2   2   2   2   0   2   0   0   0   2   0   0   2   0   2   2   2   0   2   0   0   2   0   0   0   2   2   0   2   0   0   0   2   2   2   0   2   2   0   2   2   2   2   0   0   0   0   0   2   0   2   0   2   0   2   0   0   0   0
 MK-4-1                 2   2   0   0   0   2   0   0   2   0   2   2   2   0   2   2   2   0   2   2   0   0   0   2   0   0   2   0   2   2   2   2   0   2   0   2   2   2   2   2   2   0   2   2   0   2   2   0   2   2   0   2   0   0   2   2   2   2   0   2   0   0   0   2   0   2   2   2   2   2   0   2   2   2   0   0   0   0   0   0   2   0   2   2   0   0   2   0   0   0   2   2   0   0   0   0   0   2   0   0   0   2   0   2   2   0   0   0   0   0   2   0   0   0   0   2   0   2   2   0   0   0   2   0   2   2   0   0   2   2   0   2   2   0   0   2   0   0   0   2   2   0   2   0   2   2   0   2   0   0   0   0   0   0   2   0   2   2   2   2   0   2   0   0   0   2   0   0   0   2   0   2   2   0   2   0   2   2   0   2   2   0   0   2   2   0   2   0   0   2   0   2   0   0   2   2   2   0   2   0
 MK-4-2                 2   2   2   0   0   2   0   2   2   2   2   2   2   0   2   2   2   0   2   2   0   2   0   2   0   0   2   0   2   2   2   2   0   0   0   2   2   2   2   2   2   0   2   2   0   2   2   0   2   2   0   0   2   0   2   2   2   2   2   2   2   0   0   2   0   2   2   2   2   2   2   2   2   2   2   2   0   2   0   2   2   0   2   2   2   0   2   0   0   0   2   0   0   0   0   0   0   2   0   0   0   2   0   2   0   0   0   0   0   0   2   0   0   0   0   0   0   2   2   0   0   0   2   0   0   2   0   0   2   2   0   2   2   0   0   2   0   2   0   2   2   0   2   0   2   2   0   2   0   0   0   0   0   0   2   0   2   2   2   2   0   0   0   0   0   2   0   0   0   2   0   2   2   0   2   2   2   2   0   2   0   0   0   2   2   0   2   2   0   2   0   0   0   0   2   2   0   0   0   0
 MK-4-3                 0   2   0   2   0   0   0   0   0   2   2   2   2   0   2   2   2   0   2   2   0   2   0   2   0   0   2   0   0   2   2   2   0   0   0   2   2   2   2   2   2   0   2   2   0   2   2   2   2   2   0   0   2   0   2   2   2   2   2   2   2   0   0   2   0   2   2   2   0   2   2   2   2   2   2   2   0   2   0   2   2   0   2   2   2   0   2   0   0   0   2   0   0   0   0   2   0   0   2   0   0   2   0   2   0   0   0   0   0   0   2   0   0   0   0   0   0   2   2   0   0   0   2   0   0   2   0   0   2   2   0   0   2   0   0   2   0   2   0   2   2   0   0   0   2   2   0   2   0   2   0   0   0   0   2   0   2   2   2   2   0   0   0   0   0   2   0   0   0   2   0   2   2   0   2   2   2   2   0   2   0   0   0   2   0   0   2   2   2   2   0   0   0   0   2   2   0   0   0   0
 MK-4-4                 0   2   0   2   0   0   0   0   0   2   2   2   2   0   2   2   2   0   0   2   0   2   0   2   0   0   2   0   0   2   2   2   0   0   0   2   0   0   2   2   0   0   2   2   0   2   2   2   2   2   0   0   2   0   2   0   2   0   2   2   2   0   0   2   0   2   2   2   2   2   2   2   2   2   2   2   2   2   0   2   2   0   2   2   2   0   0   0   0   0   2   0   0   0   0   2   0   0   2   0   0   2   0   0   0   0   0   0   0   0   2   0   0   0   0   2   0   0   2   0   0   0   2   0   0   2   0   0   2   2   0   0   2   0   0   2   0   2   0   2   2   0   0   0   2   2   0   0   0   2   0   0   0   0   2   2   2   2   2   2   0   0   0   0   0   2   0   0   0   2   0   2   2   0   2   2   2   2   0   2   0   0   0   2   0   0   2   2   2   2   2   0   0   0   2   2   0   2   0   2
 MK-4-5                 0   2   2   2   0   0   0   0   0   2   2   2   2   0   2   2   2   0   0   2   0   2   0   2   0   0   2   0   0   2   2   2   0   0   0   2   0   0   0   2   0   0   2   2   2   2   2   2   2   2   0   0   0   0   2   0   0   0   2   2   2   0   0   2   2   2   2   2   2   2   2   2   2   2   2   2   2   2   0   2   2   0   2   2   2   0   0   0   2   0   2   0   0   0   0   2   0   0   2   0   0   2   0   0   0   0   2   0   0   0   2   0   0   0   0   2   0   0   2   0   0   0   2   0   0   2   0   0   2   0   0   0   2   0   0   0   2   2   0   2   2   0   0   0   2   2   0   2   0   2   0   2   0   0   2   2   2   2   2   2   0   0   0   0   0   0   0   2   0   2   0   2   2   0   2   2   2   2   0   2   0   0   0   2   0   0   2   2   2   2   2   0   0   0   2   2   0   2   2   2
 MK-4-6                 0   2   2   2   0   0   0   0   0   2   2   2   2   0   2   2   2   0   0   2   0   2   2   2   0   0   2   0   0   2   2   2   0   0   0   2   0   0   0   2   2   0   2   2   2   2   2   2   2   2   0   0   0   0   2   2   0   0   2   2   2   0   0   2   2   2   2   2   2   0   2   0   2   2   2   0   2   2   0   2   2   0   2   2   2   0   0   0   2   0   2   0   0   0   0   2   0   0   2   0   0   2   2   0   0   0   2   0   0   0   2   0   0   0   0   2   0   0   2   2   0   0   2   0   0   2   0   0   2   0   0   0   2   0   0   0   2   2   0   2   2   0   0   0   2   2   0   2   0   2   0   2   0   0   0   2   2   2   2   2   0   0   0   0   2   0   0   2   0   2   0   2   2   0   2   2   2   2   0   2   0   0   0   2   0   0   2   2   2   2   2   2   0   0   2   2   0   2   2   2
 MK-4-7                 0   2   2   2   0   2   2   0   0   2   2   2   0   2   0   2   2   0   0   2   0   2   2   2   0   0   2   0   0   2   2   2   0   0   0   2   0   0   0   2   0   2   2   2   2   2   2   2   2   2   0   0   0   0   2   2   2   0   2   2   2   0   0   2   2   2   2   2   2   0   0   0   0   2   2   2   2   2   0   0   2   0   2   2   2   0   0   0   2   0   2   0   0   0   0   2   0   2   2   0   0   2   2   0   0   0   2   0   0   0   2   0   0   2   0   2   0   0   0   2   0   0   2   0   0   2   0   0   2   0   0   0   2   0   0   2   2   2   0   2   2   0   2   0   2   2   0   2   0   2   0   2   0   2   0   2   2   2   2   0   0   0   0   2   2   0   0   2   0   2   0   2   2   0   2   2   2   2   0   2   2   0   0   2   0   0   2   0   2   2   2   2   0   2   0   2   0   2   2   2
 MK-4-8                 0   2   2   2   0   2   2   0   0   2   2   2   0   2   0   2   0   0   0   2   0   2   2   2   0   0   2   0   0   2   2   2   0   0   0   2   0   0   0   0   0   2   2   2   2   2   2   2   2   2   0   0   0   2   2   2   2   0   2   2   2   0   0   2   2   0   2   2   0   0   0   0   0   2   2   2   2   2   0   0   2   0   2   2   2   0   0   0   2   0   2   2   0   0   0   2   0   2   0   0   0   2   2   0   2   0   2   0   0   0   2   0   2   2   2   2   2   0   0   2   0   0   2   0   0   2   0   0   2   0   0   0   2   0   0   2   2   2   0   2   2   0   2   0   2   2   0   2   0   2   0   2   0   2   0   2   2   2   2   0   0   0   2   2   2   0   0   2   0   2   0   2   2   0   2   2   2   2   0   2   0   0   2   2   0   0   2   0   2   0   2   2   0   2   0   2   0   2   2   2
 MK-4-9                 0   2   2   2   0   2   2   0   2   2   2   2   0   2   0   2   0   0   0   2   0   2   2   2   0   0   0   0   0   2   2   2   2   0   0   2   0   0   0   0   0   2   2   2   2   2   2   0   2   2   2   0   0   2   2   2   2   2   2   2   2   0   0   2   2   0   2   2   0   0   0   0   0   2   2   2   2   2   0   0   2   0   2   2   0   2   0   0   2   0   2   2   0   0   0   2   0   2   0   0   2   2   2   0   2   0   2   0   0   0   2   0   2   2   2   2   2   0   0   2   0   0   2   0   0   2   0   0   2   0   0   0   2   0   0   2   2   2   0   2   2   0   2   0   2   2   2   2   0   2   0   2   0   2   0   2   2   2   2   0   0   0   2   2   2   0   0   2   0   2   0   2   2   2   2   2   2   0   0   2   0   0   0   2   0   0   2   2   2   0   2   2   0   2   0   2   0   2   2   2
 MK-4-10                0   2   2   2   0   2   2   0   2   2   2   2   0   2   0   2   0   0   0   2   0   2   2   2   0   0   0   0   0   2   2   2   2   0   0   2   0   0   0   0   0   2   2   0   0   2   2   0   2   2   2   0   2   2   2   2   2   2   2   2   2   0   0   2   2   0   2   2   0   0   0   0   0   2   2   2   2   2   2   0   2   0   2   2   0   2   0   0   2   0   2   2   0   0   0   2   0   2   2   0   2   2   2   0   2   0   2   0   0   0   2   0   2   2   2   2   2   0   0   2   0   0   2   0   0   2   0   0   2   0   0   0   2   0   0   2   2   2   2   2   2   0   0   0   2   2   2   2   0   2   0   2   0   2   2   2   2   2   2   0   0   0   2   0   2   0   2   2   0   2   0   2   2   2   0   2   2   0   0   2   2   0   0   2   0   0   2   2   2   0   2   2   0   2   0   2   0   2   2   2
 MK-4-11                0   2   0   2   0   2   2   0   0   2   2   2   0   2   0   2   0   0   0   0   0   2   2   2   0   0   0   0   0   2   2   2   2   0   0   2   0   0   0   0   2   2   2   0   0   2   2   0   0   2   2   0   2   2   2   2   2   2   2   2   2   0   0   2   2   0   2   2   0   0   0   2   0   2   2   2   2   2   2   0   2   0   2   2   0   2   0   2   2   0   2   0   0   0   0   2   0   2   2   0   2   0   2   0   2   0   2   0   0   0   2   0   2   2   2   2   2   0   0   2   0   0   2   0   0   2   0   0   2   0   0   2   2   0   0   2   2   2   0   2   2   0   0   0   2   2   0   2   0   2   0   2   2   2   2   2   2   2   2   2   0   0   2   0   2   0   0   2   0   2   0   2   2   2   0   2   2   0   0   2   2   0   0   2   0   0   2   2   0   0   2   2   0   2   0   2   0   2   2   2
 MK-4-12                2   2   0   2   0   2   0   0   0   2   2   2   0   2   0   2   0   0   0   0   0   2   2   2   0   0   0   0   0   2   2   2   2   0   0   2   0   0   0   0   2   2   2   0   0   2   2   0   0   2   2   0   2   2   2   2   2   0   2   2   2   0   0   2   0   0   2   2   0   0   0   2   0   2   2   2   2   2   2   0   2   0   2   2   2   2   0   2   2   0   2   2   0   0   0   2   0   2   2   0   2   0   2   0   2   2   2   0   0   0   2   0   2   2   2   2   2   0   0   2   0   0   2   2   0   2   0   0   2   0   0   0   2   0   0   2   2   2   0   2   2   0   0   0   2   2   0   2   0   2   0   2   0   2   0   2   2   2   2   2   0   0   0   0   2   0   0   2   0   2   0   2   2   2   0   2   2   0   0   2   2   0   0   2   0   0   2   2   0   0   2   2   0   2   0   2   2   2   2   0
 MK-4-13                2   2   0   2   0   2   0   0   0   2   2   2   0   2   0   2   0   0   2   2   0   2   2   2   0   0   2   0   0   2   0   2   2   0   0   2   0   0   0   0   2   2   2   0   0   2   2   0   0   2   2   0   2   2   2   0   2   0   0   2   2   0   0   2   0   0   2   2   0   0   0   2   0   2   2   2   2   2   2   0   2   0   2   2   2   2   0   2   2   0   2   2   0   0   0   2   0   2   2   0   2   0   2   0   2   2   2   2   0   0   2   0   2   2   2   2   2   0   0   2   0   0   2   2   0   2   2   0   2   0   0   0   2   0   0   2   2   2   0   2   0   0   0   0   2   2   0   2   0   2   0   2   0   2   0   2   2   2   2   2   0   0   2   0   2   0   0   2   0   2   0   2   2   2   0   2   2   2   0   2   2   0   0   2   0   2   2   0   0   0   2   2   0   2   0   2   2   2   2   0
 MK-4-14                2   2   0   2   0   2   0   2   0   2   2   2   0   2   0   2   0   0   0   2   0   2   2   2   0   0   2   0   0   2   0   0   2   0   2   2   0   0   0   0   2   2   2   0   0   2   0   0   0   0   2   0   2   2   2   0   2   0   0   2   2   0   0   2   0   0   0   2   2   0   0   2   0   2   2   2   0   2   2   0   2   0   0   2   2   2   0   2   2   2   2   2   0   0   0   2   0   0   2   2   2   0   2   0   2   2   2   2   0   0   2   0   2   2   2   0   2   0   0   2   0   2   2   2   0   2   2   0   2   0   0   0   2   0   2   2   2   2   0   2   0   0   0   0   2   2   0   2   0   2   0   2   0   0   0   2   2   2   2   2   0   0   2   0   2   0   0   2   0   2   0   2   2   2   0   2   0   2   0   2   0   0   0   2   0   2   2   0   0   2   2   0   2   2   0   0   2   2   2   0
 MK-4-15                2   2   0   2   0   2   0   2   0   2   2   2   0   2   0   2   0   0   0   2   0   2   2   2   0   0   2   2   0   2   0   0   2   0   2   2   0   0   0   0   2   2   2   0   0   2   0   0   0   0   2   0   2   2   2   0   2   0   0   2   2   0   0   0   0   0   0   2   0   0   0   2   0   2   2   2   0   2   2   0   2   2   0   2   2   2   0   2   2   2   2   2   2   0   0   2   0   0   2   2   2   0   2   0   0   2   2   2   0   2   2   0   2   2   2   0   2   0   0   2   0   2   2   0   0   2   2   0   2   2   0   0   2   0   2   2   2   0   0   2   2   0   0   0   2   2   0   2   0   2   0   2   0   0   0   2   2   2   2   2   0   0   2   0   2   0   0   0   0   0   0   2   2   2   0   2   0   2   0   2   0   0   0   2   0   2   2   0   0   2   2   0   2   2   0   2   2   2   2   0
 MK-4-16                2   2   0   2   0   2   0   2   2   0   2   2   2   2   0   2   0   0   0   2   0   2   0   2   0   0   2   2   0   2   0   2   2   0   2   0   0   0   0   0   2   0   2   0   0   2   0   0   0   0   2   0   2   2   2   0   2   0   2   2   2   0   0   0   2   0   0   2   2   0   0   2   2   2   2   2   0   2   2   0   2   2   0   2   0   2   0   2   2   2   2   2   2   0   2   2   0   0   2   2   2   0   2   0   0   2   2   2   0   2   2   0   2   2   2   0   2   0   0   2   2   2   2   0   2   2   2   0   2   2   0   0   2   0   2   2   2   0   0   2   2   0   0   0   2   2   2   2   0   2   0   2   0   0   0   2   2   2   2   2   0   2   2   0   2   0   0   0   0   0   0   2   0   2   0   2   0   2   0   2   0   0   0   2   2   2   2   0   0   2   2   0   2   2   0   2   2   2   2   0
 MK-5-1                 0   2   0   0   2   0   2   0   2   2   0   0   0   2   2   2   2   2   2   2   2   0   0   0   0   2   2   2   0   2   2   0   0   0   2   2   2   0   2   0   2   0   2   0   0   2   0   0   2   0   2   0   2   2   0   2   0   0   2   0   0   0   2   2   0   2   2   0   0   0   0   0   2   2   2   0   0   2   2   2   2   0   0   2   0   2   0   2   2   0   0   2   0   2   2   0   2   2   0   2   2   2   2   0   2   0   2   0   2   2   2   0   2   2   0   0   0   0   0   0   2   0   0   0   0   0   2   0   2   2   2   0   0   0   0   2   0   2   2   2   0   0   0   2   2   0   2   0   0   2   0   2   0   0   2   2   2   0   2   0   2   2   0   2   2   2   0   2   0   2   0   0   2   0   2   0   2   0   2   2   0   0   2   0   0   2   0   0   0   0   0   2   2   0   2   2   2   2   2   0
 MK-5-2                 0   0   0   0   2   0   2   0   2   2   0   0   0   2   0   2   2   2   2   2   2   0   2   0   0   2   2   2   0   2   2   0   0   0   2   2   2   0   2   0   2   0   2   0   2   2   0   0   0   0   2   0   2   2   0   2   0   0   2   0   0   0   2   2   2   2   2   0   0   0   0   0   2   2   2   0   0   0   2   2   2   0   0   2   0   2   0   2   2   0   0   2   0   2   2   0   2   2   0   2   2   2   2   0   2   0   2   2   2   2   2   0   2   2   0   0   2   2   2   0   2   2   0   0   0   0   2   0   2   2   2   0   0   0   2   2   0   2   2   2   0   0   0   2   2   2   2   0   2   2   0   2   0   0   0   2   2   0   0   0   2   2   0   2   2   2   0   0   0   2   0   0   2   0   2   0   2   0   2   2   0   0   2   0   0   2   0   0   0   0   2   0   2   0   2   2   2   2   2   0
 MK-5-3                 0   0   0   0   2   0   2   2   2   2   0   0   0   2   0   2   2   2   2   2   0   0   2   0   0   2   2   2   0   2   2   0   0   0   2   2   2   0   2   2   2   0   0   0   2   2   2   0   0   0   2   0   2   2   0   2   0   0   2   0   0   0   2   0   2   2   2   0   0   2   0   0   2   0   2   0   0   2   2   2   2   0   0   0   0   2   0   2   2   0   0   2   2   2   2   0   2   2   0   2   2   2   2   0   0   0   2   2   2   2   2   0   2   2   0   0   2   2   2   2   2   2   0   0   0   2   2   0   2   2   2   0   0   0   2   2   0   2   2   2   0   0   0   2   2   2   0   0   2   2   0   2   0   0   0   2   2   0   0   0   2   2   2   2   2   2   2   0   0   2   0   0   2   0   2   0   2   0   2   2   0   0   2   0   0   2   0   0   0   0   2   0   2   0   2   2   2   2   0   0
 MK-5-4                 0   0   0   0   2   0   2   2   0   2   0   0   0   0   0   2   2   0   2   2   0   0   2   0   0   2   2   2   0   2   2   0   0   0   2   0   2   0   2   2   2   0   0   0   2   2   2   0   0   2   2   0   2   2   0   2   0   0   2   0   0   0   2   0   2   2   2   0   0   2   0   0   2   2   2   0   0   2   2   2   2   0   2   0   0   2   0   2   2   0   0   0   2   2   2   0   0   0   2   2   0   2   2   0   0   2   2   2   2   2   2   0   2   2   0   0   2   2   2   2   2   2   0   0   0   2   0   0   0   2   2   2   0   0   2   2   0   2   2   2   0   0   2   2   2   2   0   0   2   2   0   2   0   0   0   2   2   0   0   0   2   2   2   2   2   2   2   0   0   2   0   0   2   0   2   0   2   0   2   0   0   0   2   0   0   2   0   0   0   0   2   0   2   0   2   2   2   2   0   0
 MK-5-5                 0   0   0   0   2   0   2   0   0   2   0   0   0   0   0   0   2   0   2   0   0   2   2   0   0   2   2   0   0   2   2   0   0   0   0   0   2   0   2   2   2   0   0   0   2   2   2   0   0   0   2   0   2   2   0   2   2   0   2   0   0   0   2   0   2   2   2   0   0   2   0   0   2   2   2   0   0   2   2   2   2   2   2   0   0   2   0   2   2   0   0   0   2   0   2   0   0   0   2   2   0   2   2   0   0   2   2   2   2   2   0   0   2   2   0   0   2   2   2   2   2   2   0   0   0   2   0   0   0   2   0   0   0   0   2   2   0   2   2   2   2   2   2   2   2   2   0   0   2   2   0   2   0   2   0   2   2   0   0   0   2   2   2   2   2   2   2   0   0   2   0   0   2   0   0   2   2   0   2   0   0   0   2   0   0   2   0   0   0   0   2   0   2   2   2   2   0   2   0   2
 MK-5-6                 0   0   0   0   2   2   2   0   0   2   2   0   2   0   0   0   2   0   0   0   0   0   2   0   0   2   2   0   0   2   2   0   0   0   0   0   2   0   2   2   2   0   0   0   0   2   2   0   0   0   2   0   2   2   0   2   2   0   2   0   0   0   2   2   2   2   2   2   0   2   0   0   2   2   2   0   0   2   2   2   2   2   0   0   0   2   0   2   2   0   0   0   2   0   2   2   0   0   2   2   0   2   2   0   0   2   2   2   2   2   0   0   2   2   0   0   2   2   0   2   2   2   0   0   0   2   0   0   0   2   0   0   0   0   2   2   0   2   2   2   2   2   0   2   2   2   0   0   2   2   0   2   0   2   0   2   2   0   0   0   2   0   2   2   2   2   2   0   0   2   0   0   2   0   0   2   2   0   2   0   0   0   0   0   0   2   0   0   0   0   2   0   2   2   2   2   0   2   0   2
 MK-5-7                 0   0   0   0   2   2   2   0   0   2   2   0   2   0   0   0   2   0   0   0   0   0   2   0   2   2   2   0   0   0   2   0   0   0   0   0   0   2   2   2   2   0   0   0   0   2   2   0   0   0   2   2   2   0   2   2   0   0   2   0   2   0   2   2   2   2   2   2   0   2   0   2   2   2   0   0   0   2   2   2   2   2   0   0   0   2   0   2   2   0   0   0   0   0   2   2   0   0   2   2   0   2   2   0   0   2   2   2   2   2   0   0   0   2   0   0   2   2   0   2   2   2   0   0   2   2   2   0   0   2   0   0   0   0   2   2   0   2   2   2   2   2   0   2   2   2   0   0   2   2   0   2   0   2   0   2   2   0   0   0   2   0   2   2   2   2   2   0   2   2   2   0   2   0   0   2   2   2   2   0   0   0   0   0   0   2   0   2   0   0   2   0   2   2   2   2   0   2   0   2
 MK-5-8                 0   0   0   0   2   2   2   0   2   2   2   0   2   2   0   0   2   0   0   0   0   0   2   0   2   2   2   0   0   0   2   0   2   0   0   0   0   2   2   2   2   0   0   0   0   0   2   0   0   0   2   0   2   2   2   2   0   0   2   0   2   0   2   0   2   2   2   2   0   2   0   2   2   2   0   0   0   2   2   2   2   2   0   0   0   2   0   2   2   0   0   0   0   0   2   2   0   0   2   2   0   2   0   2   0   2   2   2   2   2   0   0   0   2   0   2   2   0   2   2   2   2   0   0   2   2   2   0   0   2   0   0   0   0   2   2   0   0   2   2   2   2   0   2   2   2   0   0   2   2   0   2   0   2   2   0   2   0   0   0   2   0   2   2   0   2   2   0   0   2   2   0   2   0   0   2   2   2   2   2   0   0   0   0   0   2   0   2   0   0   2   0   2   2   2   2   0   2   2   2
 MK-5-9                 2   0   0   0   2   2   2   0   2   2   0   0   2   2   0   0   2   0   0   0   2   0   2   0   2   2   2   0   0   0   2   0   2   0   0   0   0   2   2   2   0   0   0   0   0   0   2   0   0   0   2   0   0   2   2   0   0   0   2   0   2   0   2   0   2   2   2   2   0   2   0   2   2   2   2   0   0   2   2   2   2   2   0   0   0   2   0   2   2   2   2   0   0   0   2   2   0   2   2   0   2   2   0   2   0   2   0   2   2   2   0   0   0   2   2   2   2   0   2   2   2   2   0   0   0   2   2   2   0   2   0   0   0   0   2   2   0   0   2   2   2   2   0   2   2   2   0   0   2   2   0   2   0   2   2   0   2   0   0   2   2   0   2   2   0   2   2   0   0   2   2   0   2   0   0   2   2   0   2   2   0   0   0   0   0   2   0   2   0   0   2   0   2   2   2   2   0   2   2   2
 MK-5-10                2   0   0   0   2   2   2   0   2   2   0   0   2   0   0   0   2   0   2   0   2   0   2   0   2   2   2   0   0   0   2   0   2   0   0   0   0   2   2   2   0   0   0   0   0   0   2   0   0   0   2   0   0   2   0   0   0   0   2   0   2   0   2   0   2   2   2   2   0   2   0   2   2   2   2   0   0   2   2   2   2   2   2   0   0   2   0   2   2   0   2   0   0   0   2   2   0   2   2   0   2   2   2   2   2   2   0   2   2   0   0   0   0   2   2   2   2   0   2   2   2   2   0   0   0   2   2   2   0   2   0   0   0   0   2   2   0   0   2   2   2   2   0   2   0   2   2   0   2   0   0   2   0   2   2   0   2   0   0   2   2   0   2   2   0   2   2   2   0   2   2   0   2   0   0   2   2   0   2   2   0   0   0   0   0   2   2   2   0   0   2   0   2   0   2   2   0   2   0   2
 MK-5-11                2   0   0   0   2   2   2   2   0   2   0   2   2   0   0   0   2   2   2   0   2   0   2   0   2   2   2   0   0   0   0   0   2   0   0   0   0   2   2   2   0   0   0   0   2   0   2   0   0   0   2   0   0   0   0   0   0   0   2   0   2   0   0   0   2   2   2   2   0   2   0   0   2   2   2   0   2   2   2   2   2   2   2   0   0   2   0   2   2   0   0   0   0   0   2   2   0   2   2   0   2   0   0   2   2   2   0   0   2   0   0   0   0   0   2   2   2   0   2   2   2   2   0   0   0   2   2   2   0   2   0   0   2   0   2   2   0   0   2   2   2   2   0   2   0   2   2   0   2   0   0   2   0   2   2   0   2   0   0   2   0   2   2   2   0   0   2   2   0   2   2   0   2   2   0   2   2   0   0   2   0   0   0   0   0   2   2   2   0   0   2   0   0   0   2   2   0   2   0   2
 MK-5-12                2   0   0   0   2   2   2   2   0   2   0   2   2   0   0   0   2   2   2   0   2   2   2   0   2   2   2   0   0   2   0   0   2   0   0   0   0   2   2   2   0   0   0   0   2   0   2   0   0   0   2   0   0   0   2   0   0   0   2   0   2   0   0   0   2   2   2   2   0   2   0   0   2   0   2   0   2   2   0   2   2   2   2   0   0   2   0   2   2   0   0   0   0   0   2   2   0   2   2   0   0   0   0   2   2   2   0   0   2   0   0   0   0   0   2   2   2   0   2   2   0   2   0   0   0   2   2   2   0   2   0   0   2   0   2   2   0   0   2   2   2   2   0   2   0   2   2   0   0   0   0   2   0   2   2   0   2   0   0   2   0   2   2   2   0   0   2   2   0   2   2   0   2   2   0   2   2   0   2   2   0   0   0   0   0   2   2   0   0   0   2   0   0   0   2   2   0   2   0   2
 MK-5-13                2   2   0   0   2   2   2   2   2   2   0   2   2   2   0   0   2   2   2   0   2   2   2   0   2   2   2   0   0   2   0   0   2   0   0   0   0   2   2   2   0   0   0   0   2   0   2   2   2   0   0   0   0   0   2   2   2   0   2   0   2   0   0   0   2   2   2   2   0   2   2   0   2   0   2   2   2   2   0   0   2   2   2   0   0   2   0   2   2   0   0   0   0   0   2   2   0   2   2   2   0   0   0   2   2   2   0   2   2   0   0   0   0   0   2   2   2   0   2   0   0   2   0   0   0   2   2   2   0   0   0   0   2   0   2   2   0   0   2   2   2   2   0   2   0   2   2   0   0   0   0   2   0   2   2   0   2   0   0   2   2   0   2   0   0   0   2   2   0   2   2   0   2   2   0   2   0   0   2   2   0   0   0   0   0   2   2   0   0   0   2   0   0   0   2   2   0   2   0   2
 MK-5-14                0   2   2   0   2   0   2   2   0   2   0   2   0   2   0   0   2   2   2   0   2   2   2   0   2   2   0   0   2   2   0   0   2   0   0   0   0   2   2   2   0   0   0   2   2   0   2   2   2   0   0   0   0   0   0   2   2   0   2   0   2   0   0   0   2   2   2   2   0   2   2   0   2   0   2   2   2   0   0   0   2   2   2   0   0   2   0   2   2   0   0   0   2   0   2   2   0   2   2   2   0   0   2   0   2   2   2   2   2   0   2   0   0   0   2   2   2   0   2   0   0   2   0   2   0   2   2   2   0   0   0   0   2   2   2   2   2   0   2   2   2   2   0   2   0   2   2   0   0   2   0   2   0   2   2   0   2   0   0   2   2   0   2   0   0   0   2   2   0   2   2   0   2   2   0   0   2   0   2   2   0   0   0   0   0   0   2   0   0   0   2   0   0   0   2   2   0   2   0   2
 MK-5-15                0   2   2   0   0   0   2   2   0   2   0   2   2   2   0   0   2   2   2   0   2   2   2   0   2   2   0   0   2   2   0   0   2   0   2   0   0   2   2   2   2   0   0   2   2   0   0   2   2   0   0   0   0   0   0   2   2   0   2   2   2   0   0   0   2   2   2   2   0   2   2   0   2   0   2   2   2   0   0   0   2   2   2   0   0   2   0   2   2   0   0   2   2   2   2   2   0   2   2   2   2   0   2   0   0   2   2   2   2   0   2   0   0   0   2   2   0   0   2   0   0   2   0   2   0   2   2   2   0   0   0   0   2   2   2   2   2   0   2   2   2   2   0   2   0   2   2   0   0   2   0   0   0   2   2   0   2   0   0   2   2   0   2   0   0   2   0   0   0   2   2   0   2   2   0   0   2   0   2   0   0   2   0   0   0   0   0   0   0   0   2   0   2   0   2   2   0   2   0   2
 MK-5-16                2   2   2   0   2   0   2   2   0   0   0   2   0   2   0   0   2   2   2   0   2   2   2   0   2   2   0   0   2   2   0   0   2   0   2   0   0   2   2   2   2   0   0   2   2   0   0   2   2   0   0   0   0   0   2   2   2   0   2   2   2   0   0   0   0   2   2   2   0   2   2   0   2   0   2   2   2   0   0   0   2   2   2   0   2   2   0   0   2   0   0   2   2   2   2   2   0   2   2   2   0   0   2   0   0   0   2   2   2   0   2   0   0   0   2   2   0   0   2   0   0   2   2   2   0   2   2   2   0   0   0   0   2   2   2   2   2   0   2   0   2   2   0   2   0   2   2   2   0   2   0   0   0   2   2   0   2   0   0   2   2   0   2   0   0   2   2   0   0   2   2   0   2   2   0   0   2   0   2   0   0   2   2   0   0   2   0   0   2   0   2   0   2   2   2   2   0   2   0   2
 MK-6-1                 0   2   2   2   0   2   2   2   0   0   2   0   0   2   2   0   0   2   2   2   2   2   0   0   2   2   0   0   0   2   2   0   0   2   0   0   2   2   0   0   2   2   0   0   2   2   0   0   2   0   0   2   0   0   2   0   2   0   2   2   2   0   2   0   0   2   0   0   2   0   2   0   0   0   0   2   2   0   0   2   2   2   0   0   0   0   2   0   0   0   0   2   0   0   2   2   2   2   0   2   0   0   0   2   2   2   0   0   2   2   0   0   2   0   0   0   0   0   0   0   2   0   2   0   0   2   0   2   2   2   0   0   2   2   0   0   2   2   2   2   2   2   2   0   0   0   0   0   2   0   0   2   0   2   2   0   0   0   2   2   0   2   2   0   0   0   0   0   2   2   2   0   0   2   2   0   0   2   0   2   2   2   2   0   0   0   0   2   0   0   2   2   2   0   0   2   2   2   0   2
 MK-6-2                 0   2   2   0   0   2   2   2   0   0   2   0   0   2   2   0   0   2   2   2   2   2   0   0   2   2   0   0   0   2   2   0   0   2   0   0   2   0   0   0   2   2   0   0   2   2   0   0   2   0   2   2   0   0   2   0   2   0   0   2   2   0   2   0   0   2   2   0   2   0   2   0   0   0   0   2   0   0   0   2   2   2   0   0   0   0   2   0   0   0   0   2   0   0   2   0   2   2   0   2   2   0   0   2   2   2   0   0   2   2   0   2   0   0   0   0   0   0   0   0   2   0   2   0   0   2   0   2   2   2   0   0   2   2   0   0   2   2   2   2   2   2   2   0   0   0   0   2   2   0   0   2   0   2   2   0   0   0   2   2   2   2   2   0   0   0   0   0   2   2   2   0   0   2   2   0   0   2   0   2   2   2   2   0   0   0   0   2   0   0   2   2   2   0   0   2   2   2   0   2
 MK-6-3                 0   2   2   0   0   2   2   2   0   0   2   0   0   2   2   0   0   2   0   2   2   2   2   0   2   2   0   0   0   2   2   0   0   2   0   0   2   0   0   0   2   2   0   0   2   2   0   2   2   0   2   2   0   0   2   0   0   0   0   2   2   0   2   0   0   0   2   0   2   0   2   0   0   0   0   2   0   0   0   0   2   2   2   2   2   0   2   0   0   0   0   0   0   0   2   0   2   2   0   2   2   0   0   2   0   2   0   0   2   2   0   2   0   0   0   0   2   0   0   0   2   0   2   0   0   2   0   2   0   2   2   0   2   0   0   2   2   2   2   2   2   2   2   0   2   0   0   2   2   0   0   2   0   2   2   2   0   0   2   2   2   2   2   0   0   0   0   0   2   2   2   0   2   2   0   0   0   2   0   2   2   2   2   0   0   0   0   2   0   0   2   2   2   0   0   2   0   2   0   2
 MK-6-4                 0   2   2   2   0   2   2   2   0   2   2   0   0   2   2   0   0   2   0   2   2   2   0   0   2   2   0   0   0   2   2   0   0   2   0   0   2   0   0   0   2   2   0   0   2   2   0   2   0   0   2   2   0   0   2   0   0   0   0   2   2   0   2   0   0   0   2   0   2   0   2   0   0   2   0   2   0   0   0   0   2   2   2   2   2   0   2   0   2   0   2   0   0   2   2   0   2   2   0   2   2   2   0   0   2   2   0   0   2   2   0   2   0   0   2   0   2   0   0   2   2   0   2   0   0   2   0   2   0   2   2   0   2   0   0   2   2   2   2   2   2   2   2   2   2   0   0   2   2   0   0   0   0   2   0   2   0   2   2   2   2   2   2   2   0   0   0   0   0   0   2   0   2   2   0   0   0   0   2   0   2   2   2   0   0   0   0   2   0   0   2   2   2   0   0   2   0   0   0   2
 MK-6-5                 0   2   2   2   0   2   2   2   0   0   0   0   0   2   2   0   0   2   0   0   2   2   0   0   2   2   0   0   0   2   2   0   0   2   0   0   2   0   0   0   2   0   0   0   2   2   0   2   0   0   0   2   0   0   0   0   0   0   0   2   2   0   2   0   0   0   2   2   2   0   2   0   0   2   2   2   0   0   0   0   2   2   2   2   2   0   0   0   2   0   2   0   2   0   0   0   2   2   2   2   2   2   0   0   2   2   0   0   2   2   0   2   0   0   2   0   2   0   0   2   2   0   0   0   0   2   0   2   0   2   2   2   2   0   0   2   2   2   2   2   2   2   2   2   2   0   0   2   2   0   0   0   0   2   0   2   0   2   0   2   2   2   2   2   2   0   0   0   0   0   2   0   2   2   0   0   0   0   0   0   2   2   2   0   0   0   0   2   0   0   0   2   2   0   0   2   0   2   0   2
 MK-6-6                 0   2   2   2   0   2   2   2   0   0   0   0   0   0   2   0   0   0   0   0   2   2   0   0   2   2   2   0   0   2   2   0   2   2   0   2   2   0   0   0   2   0   0   0   2   2   0   0   0   0   0   2   0   0   0   0   0   0   0   2   2   0   2   0   0   0   2   2   2   0   2   0   0   2   2   2   0   0   0   2   2   2   2   2   2   2   0   0   0   0   2   0   2   0   0   2   2   2   0   2   2   2   2   2   0   2   2   2   2   2   0   2   0   2   2   0   0   0   0   2   2   0   0   0   0   2   0   0   0   2   2   0   2   0   0   2   2   0   2   2   2   2   2   2   2   0   0   2   2   0   2   0   2   2   0   2   0   2   0   2   0   2   2   0   2   0   0   0   0   0   2   0   2   0   0   0   0   0   2   0   2   2   2   0   0   0   0   2   0   0   2   2   2   0   0   2   0   2   0   2
 MK-6-7                 2   2   2   2   0   0   2   2   0   0   2   0   0   0   2   0   0   0   0   0   2   2   0   0   2   2   2   0   0   0   2   0   2   2   0   2   2   0   0   0   2   0   0   0   2   0   2   0   0   0   0   2   0   0   0   0   0   0   0   2   2   0   2   0   0   0   2   2   2   0   2   0   0   2   2   2   0   0   0   2   2   2   2   2   2   2   0   2   0   0   2   0   2   0   2   2   2   2   0   2   2   2   2   2   2   2   2   2   2   2   0   2   0   2   2   0   0   0   0   2   2   0   2   0   0   2   0   2   0   2   0   0   2   0   0   2   2   0   2   2   2   2   2   2   2   0   0   2   2   0   2   0   2   2   0   2   0   2   2   2   0   2   2   0   2   0   0   0   0   0   2   0   0   2   0   2   2   0   2   0   2   2   2   0   0   0   0   2   0   0   2   0   2   2   0   2   0   2   0   0
 MK-6-8                 2   2   2   2   0   0   0   2   0   0   2   0   0   0   2   0   0   0   0   0   0   2   0   0   2   2   2   0   0   0   2   0   2   2   0   2   2   0   0   0   2   0   2   0   2   0   0   0   2   0   0   2   0   0   2   0   0   0   2   2   2   0   2   0   0   0   0   2   2   0   0   2   2   2   2   2   2   0   0   2   0   2   2   2   2   2   0   2   0   0   2   0   0   0   2   2   2   2   0   2   2   0   2   2   0   2   2   2   2   2   0   2   0   2   2   0   0   0   0   2   2   0   2   0   0   0   0   2   0   2   0   0   2   0   0   2   2   0   2   0   2   2   2   2   2   0   0   2   2   0   0   0   2   2   0   0   0   2   2   2   0   2   2   0   2   2   2   0   0   0   2   0   0   2   0   2   2   0   2   0   2   2   2   0   0   0   0   2   0   0   2   0   2   2   0   2   0   2   2   0
 MK-6-9                 2   0   2   2   2   0   2   2   2   0   2   2   0   0   2   0   0   2   0   0   2   2   0   0   2   2   2   2   0   0   2   0   2   2   0   2   2   0   0   0   2   0   2   0   2   0   0   0   2   0   2   2   0   0   2   0   0   0   2   2   2   0   2   0   0   0   0   2   2   0   0   2   2   2   2   0   2   0   0   2   0   2   2   2   2   2   2   2   0   0   2   0   0   0   2   2   2   2   2   2   2   0   2   2   2   2   2   2   0   2   0   2   2   0   2   0   0   0   0   2   2   2   2   0   0   0   0   2   0   2   0   0   2   0   0   2   2   0   2   0   2   2   2   2   2   2   0   2   2   0   0   2   2   2   0   0   0   2   2   2   0   2   2   0   2   0   2   0   0   0   2   2   0   2   0   2   2   0   2   0   2   2   2   0   0   0   0   2   0   2   2   0   2   2   0   0   0   2   2   0
 MK-6-10                2   0   2   2   2   0   2   0   2   0   2   2   0   0   2   0   0   2   0   0   2   2   0   0   2   2   2   2   0   0   2   0   2   2   0   2   2   0   0   0   2   0   0   0   2   0   0   0   2   0   2   2   0   0   2   0   0   0   2   2   2   0   2   0   0   0   0   2   2   0   2   2   2   2   2   0   2   2   0   2   0   2   2   2   2   2   2   2   0   0   2   0   0   2   2   2   2   2   2   2   2   0   2   2   2   2   2   2   0   2   0   2   2   0   2   0   0   0   0   0   2   0   0   0   0   0   0   2   0   2   0   0   2   0   0   0   2   0   2   0   2   2   2   2   0   2   0   0   2   0   2   2   2   2   0   0   0   2   2   2   0   2   2   0   2   0   2   0   0   0   2   2   0   2   2   2   2   0   2   0   2   0   2   2   0   0   0   2   0   2   2   0   2   2   0   0   0   2   2   0
 MK-6-11                2   0   2   2   2   0   2   0   2   0   2   2   0   0   0   0   2   2   0   0   2   2   0   0   2   0   2   2   0   0   2   0   2   2   0   2   2   0   0   0   2   0   0   2   2   0   0   0   2   0   2   2   0   0   2   0   0   0   2   2   2   0   2   0   0   0   0   2   2   0   2   2   2   2   2   0   2   2   0   2   0   2   2   2   2   2   2   2   0   0   2   0   0   0   2   2   2   2   2   0   2   2   2   2   2   2   2   2   2   2   0   2   2   0   2   2   0   0   0   0   2   0   0   0   0   0   0   2   0   2   0   0   2   0   2   0   2   0   2   0   2   2   2   0   2   2   0   0   2   0   0   0   2   2   0   0   0   0   2   2   0   2   2   0   2   0   2   0   0   0   2   2   0   0   2   2   2   0   2   0   2   0   2   2   0   0   0   2   0   2   2   0   2   2   0   0   0   2   2   0
 MK-6-12                0   0   2   0   2   0   2   0   2   0   2   2   2   0   0   0   2   0   0   0   2   2   0   0   2   0   2   2   0   0   2   0   2   2   0   2   0   0   0   0   2   0   0   2   2   0   0   0   2   0   0   2   0   0   2   0   0   0   2   2   2   2   2   0   0   0   0   2   2   0   2   2   2   2   2   0   2   2   0   0   0   2   2   2   2   2   2   0   0   0   2   0   0   0   2   2   2   2   2   0   2   2   0   0   2   2   2   2   2   2   0   2   2   0   2   2   0   0   0   0   2   0   0   0   0   0   0   2   0   2   0   0   2   0   2   0   2   0   0   0   2   2   2   0   2   2   0   0   2   0   0   0   2   2   0   0   0   0   2   2   0   2   2   0   2   0   2   0   0   0   2   2   0   2   0   2   2   0   2   0   0   0   2   2   2   0   0   2   0   0   2   0   2   2   2   0   2   2   2   0
 MK-6-13                0   2   2   0   2   0   2   0   2   2   2   2   2   2   0   0   2   0   0   0   2   0   0   0   2   0   2   2   2   0   2   0   2   2   0   2   0   0   2   0   2   0   0   2   2   0   0   0   2   0   0   2   0   0   2   0   0   0   2   2   2   2   2   0   0   0   0   2   2   0   2   2   2   2   2   0   2   2   0   0   0   2   2   2   2   2   2   0   0   0   2   0   0   0   2   0   2   2   2   0   2   2   0   0   2   2   2   2   2   0   0   2   2   0   2   2   0   0   0   0   2   0   0   0   0   0   0   2   2   2   0   0   2   0   2   0   2   0   0   0   2   2   2   0   2   0   0   0   2   0   2   0   2   0   0   0   0   0   2   2   0   2   2   0   2   0   2   0   0   2   2   2   0   2   0   2   2   2   2   0   0   0   2   2   2   0   0   2   0   0   2   0   2   2   2   0   2   2   2   0
 MK-6-14                0   2   2   0   2   0   2   0   2   2   2   2   2   2   0   0   2   0   0   0   2   0   2   0   2   0   2   2   2   0   0   0   2   2   0   2   0   0   2   0   2   0   0   0   2   0   0   0   2   0   0   2   0   0   2   0   0   0   2   0   2   2   2   0   0   0   0   0   2   0   2   2   0   2   2   0   2   2   0   0   0   2   2   2   2   0   2   0   0   0   2   0   0   0   2   0   2   2   0   0   2   2   0   0   2   2   2   2   2   0   0   2   2   0   2   2   0   0   0   0   2   0   0   0   0   0   0   2   2   2   0   0   2   0   2   2   2   0   0   0   2   2   2   0   2   0   0   0   0   0   2   0   2   0   2   2   2   0   2   2   0   2   0   0   2   0   0   0   0   2   2   2   0   2   0   2   2   2   2   0   0   0   2   2   2   0   0   2   0   0   2   0   2   2   2   0   2   2   2   0
 MK-6-15                0   2   2   0   2   0   2   2   2   2   2   2   0   2   0   0   2   0   0   0   2   0   2   0   2   0   2   2   2   0   2   0   2   0   0   2   0   0   2   0   2   0   0   0   2   0   0   0   2   0   0   2   0   0   2   0   0   0   0   0   2   2   2   0   0   0   0   0   2   0   0   2   0   2   2   0   2   2   0   0   0   2   2   2   2   0   0   0   0   0   2   0   0   2   2   2   2   2   0   0   2   2   0   0   2   2   2   2   2   0   0   2   2   0   2   0   0   0   0   0   2   2   0   0   0   0   0   2   2   2   0   0   2   0   2   2   2   0   0   0   2   2   2   0   2   0   0   0   0   0   0   0   2   0   2   2   2   0   2   2   0   2   0   0   2   0   0   0   2   2   2   2   0   2   0   0   2   0   2   0   0   0   2   2   2   0   2   2   0   0   2   0   2   2   0   0   0   2   2   0
 MK-6-16                0   2   2   0   2   0   2   2   2   2   2   2   0   2   0   0   2   0   0   0   2   0   2   0   2   0   2   2   2   0   2   0   2   0   0   2   2   0   2   0   0   0   0   0   2   0   0   0   2   0   0   0   0   0   0   0   0   0   0   0   2   2   2   0   0   0   0   0   2   0   2   2   0   0   2   0   2   2   2   0   0   2   2   2   2   0   0   0   0   2   0   0   0   2   2   2   2   2   0   0   2   0   0   0   2   2   2   2   2   2   0   2   2   0   2   0   2   0   0   0   2   2   0   0   0   0   0   2   2   2   0   0   2   0   0   2   2   0   0   0   2   2   2   0   0   0   0   0   0   0   0   0   2   0   2   2   2   0   0   2   0   2   2   0   2   0   0   2   2   2   2   2   0   2   0   0   2   2   2   0   0   2   2   2   2   0   0   2   0   0   2   0   2   2   0   0   2   2   2   0
 
!****************************************** Phenotypic Data **********************************************************
!-100.0 is resevred for missing phenotype
SimulatedTrait1        14.4874   14.3860   15.4151   13.1579   14.5856   15.4290   15.9484   15.5536   14.2697   14.3134   14.4374   15.1109   16.5064   12.8334   15.0586   14.2498   15.2945   15.2943   13.8212   16.4886   17.0849   13.7785   17.2479   16.3008   16.1243   13.4976   16.0075   15.0377   14.4804   13.6515   17.1176   14.9803   14.7157   14.7684   16.4976   13.6635   16.5451   14.1714   15.0052   14.5929   13.7299   12.1591   13.6748   14.0174   14.6623   15.3884   13.0033   16.4607   13.9487   16.0788   13.9519   13.9269   15.4151   17.4443   11.8378   13.3609   17.1250   14.4012   15.7875   12.6476   14.0328   14.5279   17.2063   14.4659   13.8045   15.6153   13.5377   14.8449   16.7552   14.5588   15.8617   15.0841   16.5508   16.4360   16.0971   14.6601   16.2659   14.4076   12.7046   14.7379   16.5019   14.9351   15.4448   14.8827   15.5276   16.3248   13.7910   16.8228   13.2460   12.0950   12.7490   16.1949   16.3903   14.5354   13.3314   14.0663   15.0064   14.8265   13.2551   16.7515   13.9465   16.2341   15.9797   13.6627   12.6907   13.4775   13.4209   15.5839   15.3914   17.7249   12.8299   14.9054   15.7647   12.9250   14.3608   11.8886   16.9049   15.3961   15.0726   12.0611   14.8811   15.6593   15.1859   15.8126   14.8453   14.2605   14.5851   14.1093   14.6888   15.6336   15.9184   14.4415   14.2500   11.8906   13.7244   17.1782   15.1150   12.2483   14.6511   13.5864   15.4023   15.1270   16.1841   13.7819   15.2051   16.6557   16.8560   17.4337   15.1796   15.7326   13.9783   14.3118   15.5893   14.0960   14.2115   16.1456   15.4206   14.4013   15.0433   16.0679   15.7131   13.6255   12.4263   13.0983   15.0242   15.1835   14.9221   14.0982   14.5760   15.5675   13.2437   15.6969   15.8726   16.1998   12.9935   14.2051   14.9331   15.0669   14.8893   16.1391   16.8803   13.1336   16.0607   15.7554   15.5038   14.4710   13.8382   16.5114   15.3523   15.6772   14.4701   16.0012   14.3125   15.0645   15.6808   15.1916   15.0861   12.6237   15.6470   17.1793
SimulatedTrait2        10.7275    8.1643   10.1155   10.4684    8.9900    9.6428    8.5961   10.4103    9.0924   10.4104    9.0920    9.7520    9.4611   10.6277    8.8320   10.3573    9.4841    8.7993   11.4089   10.2213    8.4679    8.7897   10.4775    9.2881    9.5850    9.7778    9.0520   10.2254   10.0451    9.6617    9.8790    9.4330   10.9612    8.6726    8.5045   10.5325    8.3364   10.6578   10.7711    9.4453    8.5869   10.7403   11.2066   11.0144    8.8837    9.8464   10.1938    9.6102   11.3733    9.1484   10.4115   10.0367   10.4234   10.2577   10.8131   10.8015    9.3198   10.1191   10.3838   10.0550   10.4470   11.2346    9.6798   11.1994    9.0285    9.6463   10.2535   11.1992    9.9120    9.6682   10.0413    8.9180    8.5156    9.0148    9.3236    9.1160    9.2745   10.0946    9.5931   10.6847   10.2080   10.0432    9.5873   10.2977    9.2792    9.0484   11.3983    9.5102   10.4994   10.4384    9.8602    9.8013    8.8904    9.1163   10.3275   10.6635   11.3773    8.3958   11.3073    9.4137    9.8107   10.8353    9.7263   10.3724   11.1680    9.2436   10.0332    9.3491    9.5361    8.2057    9.9015   10.8295    8.8236   10.9560    9.4921    9.8229    9.9988    9.4864   10.4626   10.2943   10.2745    9.2428    9.5897   10.1017    9.5003   11.7016   10.0037   10.6709    9.6597    9.7534    9.2186   10.8921   10.2781   10.7100   10.8998    9.3642   10.0485   10.4930   10.2353   10.6561    9.9844    9.3858    9.2407    9.4264   11.3277    9.7721    9.1529    9.7656   10.2223    9.2647   10.8073   11.0379    9.0909    9.4135   10.7745    9.2865    9.5999    9.2978    8.4495   10.9166   10.5411   10.3483   10.0229   10.0314    9.5765    9.2701   10.3320   11.1366    9.8121    9.5447   10.7170    9.1917    9.0382    9.9806    9.7404   10.6652    9.3917   10.2549    9.2517    9.2091    9.0021    9.4305    9.6636   10.1385    9.6407   10.4844   10.6379    8.8558    9.7412    9.5720   10.5540    8.6432   10.2645    9.0486    9.0534   11.1177    8.9350   10.6384    9.0571   10.2513
 
