# Supplementary material for: Inclusive Composite Interval Mapping of QTL by Environment Interactions in Biparental Populations
Source: PLoS One. 2015 Jul 10;10(7):e0132414. doi: 10.1371/journal.pone.0132414 (PMC4498613; doi:10.1371/journal.pone.0132414)
Supplement: S5 File — (ZIP) [file pone.0132414.s005.zip › H=0.5/L1/run_00093.met]

!**********************Note: lines staring with "!" are remarks and will be ignored in the program********************
!*********************************General Information**********************************
!Assuming F1 = P1 x P2, populations available in QTL IciMapping are: 
!  1, P1BC1F1 = P1 x F1, the first backcrossing where P1 is used as the recurrent parent;
!  2, P2BC1F1 = P2 x F1, the first backcrossing where P2 is used as the recurrent parent;
!  3, F1DH, F1-derived doubled haploids; 
!  4, RIL or F1RIL, recombination inbred lines through the repeated selfing of F1;
!  5, P1BC1RIL, recombination inbred lines through the repeated selfing of P1BC1F1;
!  6, P2BC1RIL, recombination inbred lines through the repeated selfing of P2BC1F1;
!  7, F2, the selfing generation of F1;
!  8, F3, the selfing generation of F2;
!  9, P1BC2F1, the second backcrossing where P1 is used as the recurrent parent; 
! 10, P2BC2F1, the second backcrossing where P2 is used as the recurrent parent;
! 11, P1BC2RIL, recombination inred lines through the repeated selfing of P1BC2F1; 
! 12, P2BC2RIL, recombination inred lines through the repeated selfing of P2BC2F1; 
! 13, P1BC1F2, the selfing generation of P1BC1F1; 
! 14, P2BC1F2, the selfing generation of P2BC1F1; 
! 15, P1BC2F2, the selfing generation of P1BC2F1; 
! 16, P2BC2F2, the selfing generation of P2BC2F1; 
! 17, P1BC1DH, P1BC1F1-derived doubled haploids; 
! 18, P2BC1DH, P2BC1F1-derived doubled haploids; 
! 19, P1BC2DH, P1BC2F1-derived doubled haploids; 
! 20, P2BC2DH, P2BC2F1-derived doubled haploids; 
   3      !Mapping Population (see remarks above)
   2      !Mapping Function (1 for Kosambi; 2 for Haldane; 3 for Morgan)
   2      !Marker Space Type (1 for intervals; 2 for positions)
   1      !Marker Space Unit(1 for centiMorgans; 2 for Morgan)
   6      !Number of Chromosomes (or Linkage Groups)
 200      !Size of the mapping population
   2      !Number of environments
 
!***************************************** Chromosomes and Linkage Maps **********************************************
!Chromosome                 NumMarkers
-CH1                        16
-CH2                        16
-CH3                        16
-CH4                        16
-CH5                        16
-CH6                        16
!Linkage map (Marker name followed by position or the interval length)
 MK-1-1                1     0.000
 MK-1-2                1    10.000
 MK-1-3                1    20.000
 MK-1-4                1    30.000
 MK-1-5                1    40.000
 MK-1-6                1    50.000
 MK-1-7                1    60.000
 MK-1-8                1    70.000
 MK-1-9                1    80.000
 MK-1-10               1    90.000
 MK-1-11               1   100.000
 MK-1-12               1   110.000
 MK-1-13               1   120.000
 MK-1-14               1   130.000
 MK-1-15               1   140.000
 MK-1-16               1   150.000
 MK-2-1                2     0.000
 MK-2-2                2    10.000
 MK-2-3                2    20.000
 MK-2-4                2    30.000
 MK-2-5                2    40.000
 MK-2-6                2    50.000
 MK-2-7                2    60.000
 MK-2-8                2    70.000
 MK-2-9                2    80.000
 MK-2-10               2    90.000
 MK-2-11               2   100.000
 MK-2-12               2   110.000
 MK-2-13               2   120.000
 MK-2-14               2   130.000
 MK-2-15               2   140.000
 MK-2-16               2   150.000
 MK-3-1                3     0.000
 MK-3-2                3    10.000
 MK-3-3                3    20.000
 MK-3-4                3    30.000
 MK-3-5                3    40.000
 MK-3-6                3    50.000
 MK-3-7                3    60.000
 MK-3-8                3    70.000
 MK-3-9                3    80.000
 MK-3-10               3    90.000
 MK-3-11               3   100.000
 MK-3-12               3   110.000
 MK-3-13               3   120.000
 MK-3-14               3   130.000
 MK-3-15               3   140.000
 MK-3-16               3   150.000
 MK-4-1                4     0.000
 MK-4-2                4    10.000
 MK-4-3                4    20.000
 MK-4-4                4    30.000
 MK-4-5                4    40.000
 MK-4-6                4    50.000
 MK-4-7                4    60.000
 MK-4-8                4    70.000
 MK-4-9                4    80.000
 MK-4-10               4    90.000
 MK-4-11               4   100.000
 MK-4-12               4   110.000
 MK-4-13               4   120.000
 MK-4-14               4   130.000
 MK-4-15               4   140.000
 MK-4-16               4   150.000
 MK-5-1                5     0.000
 MK-5-2                5    10.000
 MK-5-3                5    20.000
 MK-5-4                5    30.000
 MK-5-5                5    40.000
 MK-5-6                5    50.000
 MK-5-7                5    60.000
 MK-5-8                5    70.000
 MK-5-9                5    80.000
 MK-5-10               5    90.000
 MK-5-11               5   100.000
 MK-5-12               5   110.000
 MK-5-13               5   120.000
 MK-5-14               5   130.000
 MK-5-15               5   140.000
 MK-5-16               5   150.000
 MK-6-1                6     0.000
 MK-6-2                6    10.000
 MK-6-3                6    20.000
 MK-6-4                6    30.000
 MK-6-5                6    40.000
 MK-6-6                6    50.000
 MK-6-7                6    60.000
 MK-6-8                6    70.000
 MK-6-9                6    80.000
 MK-6-10               6    90.000
 MK-6-11               6   100.000
 MK-6-12               6   110.000
 MK-6-13               6   120.000
 MK-6-14               6   130.000
 MK-6-15               6   140.000
 MK-6-16               6   150.000
!*********************************** Marker Types ********************************************************************
!Co-dominant marker: When heterozygote F1 is present, P1 is coded as 2, F1 is coded as 1, and P2 is coded as 0; Otherwise, P1 is coded as 2, and P2 is coded as 0. 
!Dominant marker: When heterozygote F1 is present, P1 and F1 are coded as 12, and P2 is coded as 0; Otherwise, P1 is coded as 2, and P2 is coded as 0.  
!Recessive markers: When heterozygote F1 is present, P1 is coded as 2, and F1 and P2 are coded as 10; Otherwise, P1 is coded as 2, and P2 is coded as 0. 
!Missing marker is coded as -1. 
 MK-1-1                 0   0   0   2   0   0   0   2   2   0   0   0   2   2   2   0   2   2   2   2   0   0   0   0   0   2   2   2   0   2   0   2   0   2   0   0   2   0   0   2   2   0   0   0   2   0   2   0   2   2   0   2   0   2   2   2   2   2   0   2   0   0   0   0   2   0   0   2   0   2   0   2   2   0   2   2   0   2   0   2   2   2   0   2   0   2   2   2   0   2   2   0   0   0   2   0   2   0   0   0   2   0   0   0   2   2   2   0   0   2   2   0   2   2   0   2   0   0   2   2   2   2   2   0   0   2   0   2   2   2   2   2   2   0   2   0   2   0   2   0   0   2   0   0   2   2   0   0   2   0   2   2   0   0   2   0   2   0   0   0   0   2   0   2   2   2   0   2   0   2   2   2   0   0   0   0   0   0   0   2   2   2   2   0   0   0   2   0   2   2   0   0   0   0   2   2   0   2   2   0
 MK-1-2                 0   2   0   2   0   0   0   0   2   0   0   0   2   2   2   0   2   2   2   2   0   0   0   0   0   2   2   2   0   2   0   2   0   2   0   2   2   0   0   2   2   0   0   0   2   0   2   0   2   2   0   2   2   0   2   2   2   2   0   2   0   0   0   2   2   0   0   2   2   0   0   2   2   0   2   2   0   2   0   2   2   2   0   2   0   0   2   2   0   2   2   2   0   0   2   0   2   0   0   0   2   0   0   2   2   2   2   0   0   2   2   0   2   2   0   2   0   0   2   2   2   2   2   2   0   2   0   0   2   2   2   2   2   0   0   2   2   0   2   0   0   2   0   0   2   0   0   0   2   0   2   2   2   0   0   0   2   0   0   0   0   2   0   2   2   2   0   2   0   0   2   2   0   0   0   0   2   0   0   0   2   2   2   0   0   0   0   0   2   2   0   0   0   0   2   2   0   2   2   0
 MK-1-3                 0   2   0   2   0   0   0   0   2   0   0   0   2   2   2   0   2   2   0   2   0   0   0   0   0   0   2   2   0   2   0   2   0   2   0   2   2   0   0   2   2   0   0   0   2   0   2   0   2   2   0   2   2   0   2   2   2   2   0   2   0   0   0   2   2   0   0   2   2   0   0   2   2   0   0   2   0   2   0   2   2   2   0   2   0   2   2   2   0   2   2   2   0   0   2   0   2   0   0   0   2   0   0   2   2   2   2   0   0   2   2   0   2   2   0   2   0   0   2   2   2   2   2   2   0   2   0   0   2   2   0   2   2   0   0   2   2   0   2   0   0   2   0   0   2   0   0   0   2   0   2   0   2   0   0   0   2   0   0   0   0   2   2   2   2   2   0   2   0   0   2   2   0   0   2   0   2   0   0   2   2   2   2   0   0   0   0   0   2   2   0   0   0   0   2   2   2   2   2   0
 MK-1-4                 0   2   2   2   0   0   0   0   2   0   0   0   2   2   2   0   2   2   0   0   2   2   0   0   0   0   2   0   0   2   0   2   2   2   0   2   2   0   0   2   2   0   0   0   0   0   2   0   2   2   0   2   2   0   2   2   2   2   0   2   2   0   0   2   2   0   0   2   2   0   0   2   2   0   0   0   0   2   0   2   0   2   0   2   0   2   2   2   0   2   2   2   0   0   2   0   2   0   0   0   2   0   0   2   2   2   2   0   0   2   2   0   2   2   0   2   0   0   2   2   2   2   2   2   0   2   2   0   2   2   2   2   2   0   0   2   2   0   2   0   0   2   0   0   2   2   0   0   2   0   2   0   2   0   0   0   2   0   0   0   0   2   2   2   2   2   0   2   0   0   2   2   0   0   2   0   2   0   0   2   2   2   2   0   0   2   0   0   2   2   0   0   0   0   2   2   2   2   2   0
 MK-1-5                 0   2   2   2   2   0   0   0   2   0   0   0   2   2   2   0   0   2   0   0   0   2   0   0   0   0   2   0   0   2   0   2   2   2   0   2   2   0   0   2   2   0   0   0   0   0   2   0   2   2   0   0   2   0   2   2   2   2   0   2   2   0   2   2   2   0   0   2   2   0   0   2   2   0   2   0   0   2   0   2   0   0   0   0   0   2   2   0   0   2   2   2   0   2   2   0   2   0   0   0   2   0   0   2   2   2   2   0   0   2   2   0   2   2   0   2   0   0   2   2   0   2   2   2   2   2   2   0   2   2   2   2   2   0   0   0   2   0   2   0   0   2   0   0   2   2   0   0   2   0   2   0   0   2   0   2   2   0   0   0   0   2   2   2   2   2   0   2   0   0   2   2   0   0   2   0   0   0   0   2   0   2   0   0   0   2   0   0   2   2   0   0   0   0   2   0   2   2   2   0
 MK-1-6                 0   2   2   2   2   0   0   0   2   0   0   0   2   2   2   0   0   2   0   0   0   2   0   2   0   0   2   0   0   0   0   2   2   2   0   2   2   0   0   2   2   0   0   0   0   0   2   0   2   2   0   0   2   0   2   2   2   2   0   2   2   0   2   2   2   0   0   2   2   2   0   2   2   0   2   0   0   2   0   2   0   0   0   0   0   2   2   0   0   2   0   2   2   2   2   0   2   0   2   0   2   0   0   2   2   2   2   0   0   2   2   0   2   2   0   2   0   0   2   2   0   2   2   2   2   2   2   0   2   2   0   2   2   0   0   0   2   2   2   0   0   0   0   0   2   2   0   0   2   0   2   0   0   2   0   2   2   0   0   0   0   2   2   2   2   2   0   2   0   0   2   2   0   0   2   0   2   0   0   2   2   2   0   0   0   2   0   0   2   2   0   0   0   2   0   0   2   2   2   0
 MK-1-7                 0   0   2   2   2   0   0   0   2   0   0   0   2   2   0   0   0   2   0   0   0   2   0   2   0   0   2   0   0   0   0   0   2   2   2   0   2   2   0   2   2   0   0   0   0   0   2   2   2   2   0   0   2   0   2   2   2   2   0   2   2   0   2   0   0   0   0   2   2   2   0   2   2   0   2   0   0   2   0   2   0   0   2   0   0   2   2   0   2   2   0   2   2   2   2   0   2   0   2   0   2   0   0   2   2   2   2   0   0   2   2   0   0   2   0   2   0   0   2   2   0   2   2   2   2   2   2   0   2   2   0   2   2   0   0   0   2   2   2   0   0   0   0   0   2   2   0   0   2   0   2   0   0   0   0   2   0   0   0   2   0   0   2   2   2   2   0   0   0   0   2   2   0   0   2   0   2   0   2   2   2   2   0   2   0   2   0   0   2   2   0   0   0   2   2   0   2   2   2   0
 MK-1-8                 0   0   2   2   2   0   0   0   2   2   0   0   2   0   0   0   0   2   0   0   0   2   0   2   0   0   2   2   0   0   0   0   0   2   2   0   0   2   0   2   2   0   0   0   0   0   0   2   2   2   0   2   0   0   2   2   2   2   0   2   2   0   2   0   0   2   0   2   2   0   0   2   2   0   2   0   2   2   0   2   0   0   2   2   0   2   2   0   2   2   0   2   2   2   2   0   2   0   2   0   2   0   0   2   2   2   2   0   0   2   2   0   0   2   2   2   2   2   2   0   0   2   2   2   2   2   2   0   2   2   0   2   2   0   2   0   2   2   2   0   0   2   0   0   2   2   0   0   2   0   2   0   0   0   0   2   0   2   0   2   0   0   2   2   2   2   0   0   0   2   2   2   2   0   2   0   2   0   2   2   2   2   0   2   0   2   0   0   2   2   0   0   0   2   2   0   2   2   2   0
 MK-1-9                 0   2   2   2   2   0   0   0   2   2   0   0   2   0   0   0   0   2   0   0   0   2   0   2   0   0   2   2   0   0   0   0   0   2   2   0   2   0   0   2   2   0   0   0   0   0   0   2   2   2   0   2   0   0   2   2   2   2   0   2   2   0   2   2   0   2   0   2   2   0   0   2   2   0   2   0   2   2   0   2   0   0   2   2   0   2   2   0   2   2   0   2   2   2   2   0   2   0   2   0   2   0   0   2   2   2   2   0   0   2   2   0   0   0   2   2   2   2   2   0   0   2   2   2   2   2   2   0   2   2   0   2   2   0   2   0   2   2   2   0   0   2   0   0   2   2   0   0   2   0   2   0   0   0   0   2   2   0   0   2   0   0   2   2   2   2   2   0   0   2   2   2   0   0   2   0   2   0   2   2   2   2   0   2   0   2   0   0   2   2   2   0   0   2   2   0   2   2   0   0
 MK-1-10                0   2   2   2   2   0   0   0   2   2   0   2   2   0   0   0   0   2   0   0   0   2   2   2   0   0   2   2   0   0   0   0   0   2   2   0   2   0   0   2   2   0   0   0   0   0   2   2   2   2   0   2   0   2   2   2   0   0   0   2   2   0   2   2   0   2   0   0   2   0   0   2   0   0   2   0   2   2   0   2   0   0   2   2   0   2   2   0   0   2   2   2   2   2   2   2   2   0   2   2   2   0   0   2   2   0   2   0   2   2   2   0   0   0   2   2   2   2   2   0   0   2   2   2   2   0   2   0   2   2   2   2   2   0   2   0   2   2   2   2   0   2   0   0   2   2   0   0   2   0   0   0   0   0   0   2   2   0   0   2   0   0   2   2   2   2   2   0   0   2   2   2   0   2   2   0   2   0   2   2   0   0   0   2   0   2   0   0   2   2   2   0   0   2   2   0   2   2   0   0
 MK-1-11                0   2   2   2   2   0   0   0   2   2   0   2   2   0   0   0   0   2   0   2   0   2   2   2   0   0   2   2   2   0   0   2   0   2   2   0   2   0   0   2   2   0   0   0   0   2   2   0   2   2   0   2   0   2   2   2   0   0   0   0   2   0   2   2   0   2   0   0   2   0   0   2   0   0   2   0   2   2   0   2   0   0   2   2   0   2   2   0   0   2   2   2   2   2   2   2   2   0   2   2   0   0   0   2   2   0   2   0   2   2   2   0   0   2   2   2   2   2   2   0   0   2   2   2   0   0   2   0   2   2   2   2   2   0   2   0   2   2   2   2   0   2   0   2   2   0   0   0   2   2   0   2   0   2   0   2   2   0   0   2   0   0   0   2   2   2   2   0   0   2   2   2   0   2   0   0   2   2   2   2   0   0   0   2   0   2   0   2   2   2   2   0   0   2   2   0   2   0   0   0
 MK-1-12                0   2   2   2   2   0   0   0   2   2   0   2   2   0   0   0   0   2   2   2   0   2   2   2   0   0   2   2   2   0   0   2   0   2   2   0   2   0   0   2   2   0   0   0   0   2   2   0   2   2   0   2   0   2   2   2   0   0   0   0   2   2   2   2   0   2   0   0   2   2   0   2   0   0   2   0   2   0   0   2   0   0   2   2   0   2   2   0   0   0   2   2   2   2   2   2   2   0   2   2   0   0   2   2   2   0   2   0   2   2   2   0   0   2   2   2   2   2   2   0   0   2   2   2   0   0   2   2   2   2   2   0   2   0   2   0   2   2   2   2   0   2   0   0   2   0   0   0   2   2   0   2   0   2   0   2   2   0   0   2   0   0   2   0   2   2   2   0   0   2   2   0   0   2   0   0   0   2   2   2   0   0   0   2   0   2   0   2   2   2   2   0   0   2   2   0   2   0   0   0
 MK-1-13                0   2   2   2   2   0   0   0   2   2   0   2   2   0   0   0   0   2   0   2   0   2   2   2   0   0   2   2   2   0   0   2   0   0   2   0   2   0   0   2   2   0   0   0   0   2   2   0   2   2   0   0   0   2   2   2   0   0   0   0   0   2   2   2   2   2   0   0   2   2   0   2   0   0   2   0   2   2   0   2   2   0   2   2   0   2   2   0   0   0   2   2   2   2   0   2   2   0   2   2   0   0   2   2   2   0   2   2   2   2   2   0   0   2   2   2   2   2   2   0   0   2   2   2   0   0   2   2   2   2   0   0   2   0   2   0   2   2   2   2   0   2   0   0   2   0   2   0   2   2   0   2   0   0   0   2   2   0   0   2   0   0   2   0   2   2   2   0   0   2   2   0   0   0   0   0   0   2   2   2   0   0   2   2   0   2   0   0   2   2   2   0   2   2   2   0   2   0   0   0
 MK-1-14                0   2   2   2   0   0   2   0   2   2   0   2   2   0   0   0   0   2   0   0   0   2   2   2   0   0   2   2   2   2   0   2   0   0   2   0   2   2   0   2   2   0   0   0   0   2   2   0   2   2   2   2   0   2   2   2   0   0   0   0   0   2   0   2   2   2   0   0   2   2   0   2   0   0   2   0   2   2   0   2   2   0   2   2   0   2   2   0   0   0   2   2   0   2   0   2   2   2   2   2   0   0   2   2   2   0   2   2   2   2   2   0   0   2   2   2   2   2   2   0   0   0   2   2   0   0   2   2   2   2   0   0   2   2   2   0   2   2   2   2   0   2   0   0   2   0   2   0   2   2   0   2   0   2   0   2   2   0   0   2   0   0   2   0   2   2   2   2   0   2   2   0   0   0   0   0   0   2   2   2   0   0   2   2   0   2   0   0   2   0   0   0   2   2   2   0   2   0   0   0
 MK-1-15                0   2   2   2   0   0   2   0   2   2   0   2   2   0   0   0   0   2   0   0   0   2   2   2   0   0   2   2   2   2   0   2   0   0   2   0   2   0   0   2   2   0   0   0   0   2   2   0   0   2   0   2   0   2   2   2   0   0   0   0   0   2   0   2   2   2   0   0   2   2   0   2   0   0   2   0   2   2   0   2   2   0   0   2   0   2   2   0   0   0   2   2   0   2   0   2   0   2   0   0   2   0   2   2   2   0   2   0   2   2   2   0   0   2   2   2   2   2   2   0   0   0   2   2   0   0   2   2   2   2   0   0   2   2   2   2   2   2   0   2   0   2   0   0   2   0   2   0   2   2   0   2   0   2   0   2   2   0   2   2   0   0   2   0   2   2   2   2   0   2   2   0   0   2   0   0   0   2   2   0   0   0   2   0   0   2   0   0   2   0   0   0   2   2   2   0   2   0   0   0
 MK-1-16                0   2   2   2   0   0   2   0   2   2   0   2   2   0   2   0   0   2   0   0   0   2   2   2   0   2   2   2   2   2   0   2   0   0   2   0   2   0   0   2   2   0   0   0   0   2   2   0   0   0   0   2   0   2   2   0   0   0   2   0   0   2   0   0   2   2   0   0   2   2   0   2   0   0   2   0   2   2   0   2   2   0   0   2   0   2   2   0   0   0   2   2   0   2   0   2   0   2   0   0   2   0   0   2   2   0   2   0   2   2   2   0   0   2   2   2   2   2   2   0   0   0   2   2   0   0   2   2   2   2   0   0   2   2   2   2   0   2   0   2   0   2   0   0   2   0   2   0   2   2   0   2   0   2   0   2   2   0   2   2   0   0   2   0   2   2   0   0   2   2   2   0   0   2   0   0   0   2   2   0   0   0   2   0   0   2   0   0   2   0   0   2   2   2   2   0   0   0   0   0
 MK-2-1                 2   2   0   0   2   0   2   0   0   2   0   2   2   2   0   2   2   0   2   2   0   0   2   2   2   2   2   0   2   2   2   2   0   0   2   2   0   0   2   2   2   0   2   0   2   2   2   2   2   2   0   2   2   0   2   0   2   0   0   2   2   2   0   0   0   0   2   0   0   2   0   0   0   0   2   2   0   0   2   2   0   0   0   0   0   0   0   2   0   0   0   0   2   2   2   0   0   2   0   0   2   2   0   2   2   0   0   0   2   2   0   0   0   2   0   2   2   0   2   0   0   2   2   0   2   2   0   0   2   0   0   0   0   2   0   0   2   2   2   0   2   0   0   2   0   0   0   2   0   2   2   2   0   0   2   2   0   0   2   0   2   0   2   0   2   2   0   0   0   2   2   2   2   0   2   0   2   2   2   0   2   0   0   2   2   0   2   2   2   0   2   0   0   2   2   0   2   0   0   2
 MK-2-2                 2   2   0   0   2   0   2   0   0   2   0   2   2   2   0   2   2   0   2   2   0   0   0   2   2   2   2   0   2   2   2   2   2   0   2   0   0   0   2   2   2   2   2   0   2   2   0   2   2   2   0   2   2   2   2   0   2   0   0   2   2   2   0   0   0   0   2   0   0   2   0   0   0   2   2   2   0   0   2   2   0   0   0   2   0   0   0   2   0   0   2   2   2   2   2   0   2   2   0   0   2   2   0   2   2   0   0   0   2   2   0   2   0   0   0   2   2   2   2   0   0   2   2   0   2   2   2   0   2   0   0   0   0   2   0   0   2   2   2   0   2   0   0   2   0   0   2   2   0   2   2   2   0   2   2   2   0   0   2   0   2   0   2   0   2   2   0   2   2   2   2   2   2   0   2   0   2   2   2   0   2   0   0   2   2   0   2   2   2   2   2   0   0   0   2   0   2   0   0   2
 MK-2-3                 2   2   0   0   2   0   2   0   2   0   0   2   2   2   0   2   2   0   2   2   0   0   0   2   2   2   2   0   2   0   2   2   2   0   2   0   0   0   2   2   2   2   2   0   2   2   0   2   2   2   0   2   2   2   2   0   2   0   0   2   2   2   0   0   2   0   2   2   0   2   0   0   0   2   2   0   0   0   2   2   0   0   0   2   0   0   2   2   2   0   2   2   2   2   0   0   2   2   0   0   2   2   2   2   2   0   0   2   2   2   0   2   2   0   0   2   2   2   0   0   0   2   2   0   2   2   2   0   2   0   0   0   0   2   2   0   2   2   0   0   2   0   0   2   0   0   2   2   2   2   2   2   0   2   2   2   0   0   2   0   2   0   2   0   2   2   0   2   2   2   0   2   2   0   2   0   2   2   2   0   2   0   0   2   2   2   2   2   2   2   0   0   0   0   2   0   0   2   0   2
 MK-2-4                 2   2   0   0   2   0   2   0   2   0   0   2   2   2   0   2   2   0   2   0   0   0   2   2   2   0   2   0   2   0   2   2   2   0   2   0   0   0   2   2   2   2   0   0   2   2   0   2   2   2   0   2   0   2   2   0   2   0   0   0   2   2   0   0   2   0   2   2   0   2   0   0   0   2   2   0   0   0   2   2   2   2   0   2   0   0   2   2   2   0   2   2   2   2   0   0   2   2   0   0   2   2   2   0   2   0   0   2   0   2   0   2   2   0   0   2   2   2   0   0   0   2   2   0   0   2   2   0   2   0   0   0   0   2   2   0   2   2   0   0   2   0   0   2   0   0   2   2   2   2   2   2   0   2   2   2   0   2   2   0   2   0   2   0   2   2   0   2   2   2   0   2   2   0   2   0   2   2   2   0   2   0   0   2   2   2   2   2   0   2   0   0   2   0   0   0   0   2   0   2
 MK-2-5                 0   2   0   2   2   0   2   0   2   0   0   2   2   2   0   2   2   0   2   0   0   0   2   2   2   0   2   2   2   0   2   0   0   0   2   0   0   0   2   0   2   2   0   0   2   2   0   2   2   2   0   2   0   2   2   0   2   2   0   0   2   2   0   0   2   0   2   2   0   2   0   0   0   2   2   0   0   0   2   2   2   2   0   2   0   2   2   2   2   0   2   2   2   2   2   0   2   2   0   0   2   2   2   0   0   0   0   2   0   2   0   2   2   0   0   2   2   2   0   0   0   0   2   0   0   2   2   2   2   0   0   0   0   2   2   0   2   2   0   0   2   0   0   2   0   0   2   2   2   0   2   2   0   2   2   2   0   2   2   0   2   0   2   0   2   0   0   2   2   2   0   2   2   0   2   0   2   2   2   0   2   0   0   2   2   2   2   2   0   0   0   0   2   0   0   0   2   2   0   2
 MK-2-6                 0   2   0   2   2   0   2   0   2   0   0   2   2   2   0   2   2   0   2   0   0   0   2   2   2   0   2   2   2   0   2   0   2   0   2   0   0   0   2   2   2   2   0   0   2   2   0   2   2   2   0   2   0   2   2   0   2   2   0   0   2   2   0   0   2   0   2   2   0   2   0   0   0   2   2   0   0   0   2   2   2   0   0   2   0   0   2   2   2   2   2   2   2   2   2   0   2   2   0   0   2   2   2   0   0   0   0   2   0   2   0   2   2   0   2   0   2   2   0   0   0   0   2   0   0   2   2   0   2   0   0   0   2   2   2   0   2   2   0   2   2   0   0   2   0   0   2   2   2   0   2   2   0   2   2   2   0   2   2   0   0   0   2   0   2   0   0   2   2   2   0   2   2   0   2   0   2   2   2   0   2   0   0   2   2   2   2   2   0   0   0   0   2   0   0   0   2   2   0   2
 MK-2-7                 0   2   0   2   2   0   2   0   2   0   2   2   2   2   0   2   2   0   2   0   0   0   2   2   2   0   2   2   2   0   2   0   0   0   2   0   0   0   2   2   2   2   0   0   2   2   0   0   2   0   0   2   2   2   2   0   2   2   0   2   2   2   0   2   2   0   2   2   0   2   0   0   0   2   2   0   0   0   2   2   2   0   0   2   0   0   2   2   2   2   2   2   2   2   2   0   0   2   2   0   2   2   2   0   0   0   0   2   0   2   0   2   0   0   2   0   2   2   0   0   0   2   2   0   0   0   2   0   2   2   0   0   0   2   2   0   2   2   0   2   2   0   0   0   0   0   0   2   2   0   2   2   0   2   2   2   0   2   2   0   0   0   2   0   2   0   0   2   2   2   0   2   2   0   2   0   2   2   2   0   2   2   0   2   2   2   2   2   0   0   0   0   2   0   0   0   2   2   0   0
 MK-2-8                 0   0   0   2   0   0   2   0   2   0   2   2   2   2   0   2   2   0   2   0   0   0   2   2   2   0   2   2   2   0   0   0   0   0   2   0   0   0   2   0   2   2   0   0   2   2   0   0   2   0   0   2   0   2   0   0   2   2   0   2   2   2   0   2   2   0   2   2   0   2   0   0   0   2   0   0   0   0   2   2   2   0   0   2   0   0   2   2   2   2   2   2   2   2   2   0   0   2   2   0   2   2   2   0   0   0   0   2   0   2   0   2   0   0   2   0   2   2   0   0   0   2   2   0   0   0   2   0   0   2   0   0   0   2   2   0   2   2   0   0   2   0   0   0   0   0   0   2   2   0   2   2   0   0   2   2   0   2   2   0   0   2   2   0   2   2   0   2   2   2   0   2   2   0   2   2   0   2   2   0   2   2   2   0   2   2   2   0   2   0   0   0   2   0   0   2   2   2   0   0
 MK-2-9                 0   0   0   2   0   0   2   0   0   2   2   2   2   2   0   0   2   0   2   0   0   0   2   2   2   0   2   0   2   0   0   0   0   0   0   2   2   0   2   0   2   2   0   0   2   2   0   0   2   2   0   2   0   2   2   0   2   2   0   2   2   2   0   2   2   0   2   2   2   2   0   2   0   0   0   0   0   0   2   2   2   0   0   2   0   0   2   2   2   0   2   2   2   2   2   0   0   2   2   0   0   2   2   0   0   0   0   2   0   2   0   2   0   0   2   0   2   2   0   0   0   2   2   0   2   0   2   0   0   0   0   0   0   2   2   0   2   2   0   0   2   2   0   0   0   0   0   2   2   0   2   2   0   0   2   2   0   2   2   0   0   2   2   0   2   2   0   2   2   2   0   2   2   0   0   2   0   2   2   0   2   2   0   0   2   2   2   0   2   0   0   0   2   2   0   2   2   2   0   0
 MK-2-10                0   0   0   2   0   0   2   0   0   0   2   0   2   2   0   0   2   0   2   0   0   0   2   2   2   0   2   0   2   0   0   0   2   0   0   2   2   0   2   0   2   2   0   0   2   2   0   0   2   2   0   2   0   0   2   0   2   2   2   2   2   2   0   2   2   0   2   2   2   2   0   0   0   0   0   0   0   2   2   2   2   2   0   2   0   0   2   2   2   0   2   2   2   2   2   0   0   2   0   0   0   2   2   0   0   0   0   2   0   2   0   0   0   0   2   0   2   2   0   0   0   2   2   0   2   0   2   0   0   0   0   0   0   2   2   0   2   2   0   0   2   2   0   0   0   0   0   2   2   0   2   2   0   0   2   2   0   2   2   0   0   2   2   0   2   2   2   2   2   2   0   2   2   0   0   2   2   2   2   0   2   2   0   0   2   2   2   0   2   0   0   0   2   2   0   2   2   0   0   0
 MK-2-11                0   0   0   0   0   0   2   2   0   0   2   0   2   2   0   0   2   0   2   0   0   0   2   2   2   0   2   0   2   0   0   0   0   0   0   2   2   0   2   0   2   2   0   0   0   2   0   0   2   2   0   2   0   0   2   0   2   2   2   2   2   2   0   2   2   0   2   2   2   2   0   0   0   0   0   0   2   2   2   2   2   2   0   2   0   0   0   2   2   0   2   2   2   2   0   0   0   2   0   0   0   2   0   0   0   0   0   2   0   2   0   0   0   0   2   0   2   2   0   0   0   2   2   2   2   0   2   0   0   0   0   0   0   2   2   0   0   2   0   0   2   2   0   0   2   0   2   2   2   0   2   2   0   0   2   2   0   2   2   0   0   2   2   0   2   2   2   2   2   0   0   2   2   0   0   0   2   2   2   0   2   2   0   0   2   2   2   0   2   2   0   0   2   2   0   2   2   0   0   0
 MK-2-12                2   0   0   0   0   0   2   2   0   0   2   2   2   2   2   0   2   0   2   0   0   0   2   2   2   0   2   0   2   0   0   0   0   0   0   2   2   0   2   0   2   2   0   0   0   2   0   0   2   2   0   2   0   0   2   0   2   2   2   2   2   2   0   2   2   0   2   0   2   2   0   2   0   2   0   0   0   2   2   2   0   0   0   2   2   0   0   2   0   0   2   2   2   2   0   0   0   2   0   0   0   2   0   2   0   0   0   0   0   2   2   0   0   0   0   0   2   2   0   0   0   2   2   2   2   0   2   0   0   0   0   0   0   0   2   2   0   2   0   0   2   0   0   0   2   0   2   2   0   0   2   2   0   0   2   2   0   2   2   0   0   2   2   0   2   2   2   2   2   0   0   2   2   0   0   0   2   2   2   0   2   2   0   0   2   2   2   2   2   2   0   0   2   2   0   2   2   0   0   0
 MK-2-13                2   2   0   0   2   0   2   2   0   0   2   2   2   2   2   0   2   0   2   0   0   0   2   2   2   0   2   0   0   0   0   0   0   0   0   2   2   0   2   0   2   2   0   0   0   2   0   0   2   2   0   2   2   0   0   0   2   0   2   2   2   0   0   2   2   0   2   0   2   2   0   2   0   2   0   0   0   2   2   2   0   0   0   0   2   0   0   2   0   0   2   2   2   2   0   0   0   2   2   0   2   2   0   2   0   0   0   0   0   2   2   0   0   0   0   2   2   2   0   0   0   2   2   2   2   0   2   0   0   0   0   0   0   0   0   2   0   2   0   0   2   0   0   0   2   0   2   2   0   0   2   2   0   0   0   2   0   2   0   0   0   2   2   0   2   2   2   0   2   0   0   2   2   0   0   0   2   2   2   0   2   2   0   0   2   2   0   2   2   2   0   0   2   2   0   2   2   0   0   0
 MK-2-14                2   2   0   0   2   0   2   2   0   0   0   2   2   2   2   0   2   0   2   0   2   0   2   2   2   0   2   0   0   0   0   0   0   0   0   2   2   0   2   0   2   2   0   0   2   2   0   0   2   0   0   2   2   0   0   0   0   0   2   2   2   0   0   2   2   0   2   0   2   2   0   2   0   2   0   0   0   2   2   2   0   0   0   0   2   0   0   2   0   0   2   2   2   2   0   0   0   2   2   2   2   2   0   2   0   0   0   0   0   2   2   0   0   2   0   2   2   2   0   0   2   2   2   2   2   0   2   2   0   0   0   2   0   0   0   2   0   2   0   0   2   0   2   0   2   0   2   2   0   0   2   2   0   0   0   2   0   2   0   2   0   2   2   0   2   0   2   0   2   0   0   2   2   0   0   0   2   2   2   0   2   2   0   0   2   2   0   2   2   2   0   2   2   2   0   2   2   2   2   0
 MK-2-15                2   2   0   0   2   0   2   2   0   0   0   2   2   2   2   0   2   0   2   0   2   0   2   2   2   0   2   0   0   0   0   2   0   0   0   2   2   0   2   2   2   2   0   0   2   2   0   0   2   0   0   2   2   0   0   0   0   0   2   2   2   0   0   2   0   0   2   0   2   2   0   2   0   0   0   0   2   2   2   2   2   0   0   0   2   0   0   2   0   0   2   2   2   2   0   0   2   2   0   2   2   2   0   2   0   0   0   0   0   2   2   0   0   2   2   2   2   2   0   0   2   2   2   2   2   0   2   2   0   0   0   2   0   0   0   2   0   2   0   0   2   0   2   0   0   0   0   2   0   0   2   2   2   0   0   0   0   0   0   2   0   2   2   2   2   0   2   0   2   0   0   2   2   0   0   0   2   2   2   0   2   2   0   0   2   2   0   2   2   2   0   2   2   2   2   0   2   2   2   0
 MK-2-16                2   2   0   0   2   0   2   2   0   0   0   2   2   0   2   0   0   0   2   0   2   0   2   0   2   0   2   0   0   0   0   2   0   0   2   2   2   0   2   2   2   2   0   0   2   0   2   0   2   0   0   2   2   0   0   0   0   0   0   2   2   0   2   2   0   0   2   0   2   2   0   2   0   0   0   0   2   2   2   0   2   0   2   0   2   0   0   2   0   0   2   2   2   2   2   0   2   2   0   2   2   2   0   2   0   0   0   0   0   2   2   0   0   2   2   0   2   2   0   0   0   2   2   2   2   0   2   2   0   0   0   2   0   0   0   2   0   2   0   0   2   0   2   0   0   0   0   2   2   0   2   2   2   0   0   0   0   0   0   2   0   2   0   2   2   0   2   0   2   0   0   2   2   0   0   0   2   2   2   0   2   0   2   0   2   2   0   2   2   2   0   2   0   2   2   0   0   2   2   0
 MK-3-1                 0   2   0   0   0   2   0   0   2   0   2   0   2   0   0   2   0   0   0   0   2   2   0   0   0   0   2   2   2   2   0   2   0   0   0   0   2   2   0   0   0   0   0   0   2   2   0   2   2   2   2   2   2   0   2   2   0   0   0   0   2   0   0   0   2   0   2   2   0   0   2   2   2   0   2   2   0   2   2   2   2   0   0   0   0   0   2   0   0   2   2   2   0   0   2   0   2   0   0   2   0   2   0   0   2   2   2   2   0   2   2   0   0   0   2   0   2   0   0   0   2   2   2   2   2   2   0   0   0   2   2   0   0   0   0   0   2   0   0   2   2   2   0   2   0   2   0   2   2   0   2   2   0   2   2   2   0   2   0   0   2   0   0   2   2   2   0   0   2   2   2   0   2   0   2   0   0   2   0   0   2   0   2   2   2   0   0   2   2   2   0   2   0   0   0   2   2   0   2   0
 MK-3-2                 0   2   0   0   0   2   0   2   2   0   2   0   2   0   0   2   0   0   0   0   2   2   0   0   0   0   2   0   2   2   0   2   0   0   0   0   2   2   0   2   0   0   0   2   2   0   0   2   2   2   2   2   2   0   2   2   0   2   2   0   2   0   0   2   2   0   2   2   0   0   2   2   2   2   2   2   0   2   2   2   2   0   0   2   0   0   2   0   0   2   2   2   0   0   2   2   2   0   0   2   0   2   0   0   2   2   2   2   0   2   2   0   0   0   2   0   2   0   0   0   2   2   0   0   2   2   0   0   0   2   2   0   0   0   0   0   2   0   0   2   2   2   0   2   0   2   0   2   2   0   2   2   0   0   2   2   0   2   0   0   2   0   2   2   2   0   0   0   2   2   2   0   2   0   0   0   0   2   0   0   2   0   2   2   2   0   0   2   2   2   0   2   0   0   0   2   0   2   2   0
 MK-3-3                 2   2   2   0   0   2   0   2   2   0   2   0   2   0   0   2   0   0   0   0   2   2   0   0   0   0   2   0   2   2   2   2   0   0   0   0   2   2   2   2   2   0   0   2   2   0   0   2   2   0   2   2   2   0   2   2   0   2   2   2   0   0   0   2   2   0   0   2   0   0   2   2   2   2   2   2   2   2   2   2   2   0   0   2   0   2   2   0   0   2   2   2   0   0   2   2   0   2   0   2   0   2   2   0   2   2   2   2   0   2   2   0   0   0   2   0   2   0   0   0   2   2   0   0   2   2   0   0   0   2   2   0   0   0   0   0   2   0   0   0   2   2   0   2   0   2   0   2   2   0   0   2   0   0   2   2   0   0   0   0   2   0   2   2   2   2   0   0   2   2   2   2   2   0   0   0   0   2   0   0   2   0   2   2   2   0   0   2   2   0   0   2   0   2   0   2   0   0   2   0
 MK-3-4                 0   2   2   0   0   2   0   2   2   0   2   0   2   0   0   2   0   0   0   0   2   2   0   0   2   0   2   0   2   2   2   2   0   0   0   0   2   2   0   2   2   0   0   2   2   0   0   2   2   0   2   2   0   0   2   2   0   2   2   2   0   0   0   2   0   0   0   2   0   0   2   2   2   2   2   2   2   2   2   0   2   0   2   0   0   2   2   0   0   2   2   2   2   0   2   2   0   0   2   2   0   2   2   0   2   2   2   2   0   2   2   0   0   0   2   0   2   0   0   0   2   2   0   0   2   2   0   0   0   2   2   0   0   0   0   2   2   0   0   0   2   2   0   2   0   2   2   0   0   0   0   0   0   0   2   2   0   0   0   0   2   2   2   2   2   0   0   0   2   2   2   2   2   0   0   0   0   2   0   0   2   0   2   2   0   0   0   2   2   2   0   2   0   2   0   2   0   0   2   0
 MK-3-5                 0   2   2   0   0   2   0   2   2   0   0   0   2   0   0   2   0   0   0   0   2   2   0   0   2   0   2   0   2   2   2   2   0   2   2   0   2   2   0   2   2   0   0   0   2   0   0   2   2   0   2   2   0   0   2   2   0   2   2   2   0   0   0   2   0   0   0   2   0   0   2   2   2   2   2   2   2   2   2   0   2   0   2   0   0   2   2   0   0   2   2   0   2   0   2   2   0   0   2   2   0   2   0   0   2   2   2   2   2   2   2   0   0   0   2   0   2   0   0   0   2   2   0   2   2   2   0   0   0   2   2   0   0   0   0   2   2   2   0   0   2   2   2   2   0   2   2   0   0   0   2   2   0   0   2   2   0   2   0   0   2   2   2   2   2   0   0   0   2   2   2   2   2   0   0   0   0   2   0   0   2   2   2   2   0   0   2   2   0   2   0   2   0   2   0   2   2   0   2   0
 MK-3-6                 0   2   2   0   0   2   0   2   2   0   0   0   0   0   2   2   2   0   0   0   2   2   0   0   2   0   0   0   2   2   2   2   0   2   2   0   2   2   0   0   2   0   0   0   2   0   0   2   2   0   2   2   0   0   2   2   0   2   2   2   0   2   0   2   0   2   0   2   0   0   0   2   2   2   2   2   0   2   2   0   2   2   2   0   0   2   2   0   2   0   2   0   2   0   2   2   0   0   2   2   0   2   0   0   2   2   2   2   2   2   2   0   0   0   2   0   2   0   0   0   2   2   0   2   2   2   0   0   0   2   2   0   2   2   0   2   2   2   0   0   2   2   2   0   0   2   2   0   0   0   2   2   2   0   2   2   0   2   0   0   2   2   2   2   2   0   0   0   2   2   2   2   2   0   0   0   0   2   0   0   2   2   2   2   0   0   2   2   0   2   0   0   0   2   0   2   2   0   2   2
 MK-3-7                 0   2   0   0   0   2   0   2   2   0   0   0   0   2   2   2   2   0   0   0   2   0   0   2   0   0   0   2   2   2   2   2   0   2   2   0   2   2   0   0   2   0   0   0   2   0   0   2   2   0   2   0   0   0   2   2   0   0   2   2   0   2   0   2   0   2   0   2   0   0   0   2   2   0   2   2   0   2   2   0   2   2   2   0   0   2   2   0   2   0   2   0   2   0   2   2   0   0   0   2   0   2   0   0   2   2   2   2   2   2   2   0   0   0   2   0   2   0   0   0   2   2   0   0   2   0   0   0   0   2   2   2   2   2   2   2   2   2   0   0   2   0   2   0   0   2   2   0   0   0   2   2   2   0   2   2   0   2   0   0   2   2   2   2   2   0   0   0   2   2   2   2   2   0   0   0   0   2   0   2   2   2   2   2   2   0   2   2   0   2   0   0   0   2   0   2   2   2   2   2
 MK-3-8                 0   0   0   0   0   2   0   2   2   0   0   0   0   2   2   2   2   0   0   0   2   0   0   2   0   0   0   2   2   2   2   2   0   2   0   0   2   2   0   0   2   0   0   0   2   0   0   2   2   0   2   0   0   0   2   2   0   0   2   2   0   2   0   2   0   0   0   2   0   0   0   2   2   2   2   2   0   2   2   0   2   2   0   0   2   2   0   0   2   2   2   0   2   0   2   2   0   0   0   2   2   2   0   0   2   2   2   2   2   2   2   0   0   0   2   0   2   0   2   0   2   2   2   0   2   0   0   0   2   2   2   2   2   2   2   2   2   2   0   0   2   2   2   2   0   2   0   2   0   0   2   2   2   0   2   2   0   2   0   0   2   2   2   2   2   0   0   0   2   2   2   0   2   0   0   0   0   2   0   2   2   2   2   2   2   0   2   2   0   0   2   0   0   2   0   2   2   2   2   0
 MK-3-9                 0   0   0   0   0   2   0   2   2   0   0   0   0   2   2   2   2   0   0   0   2   0   0   2   0   0   0   2   2   0   2   2   0   0   0   0   2   2   2   0   2   0   0   0   2   2   0   2   2   2   2   0   0   0   2   2   2   0   2   2   0   2   0   0   0   0   0   2   2   0   0   2   0   2   2   2   2   2   2   0   2   2   0   0   2   0   0   0   2   2   2   0   2   0   0   2   0   0   2   2   2   2   0   0   2   2   2   0   2   2   2   0   0   0   2   2   2   0   2   0   2   2   2   0   2   0   0   2   2   2   2   2   2   2   2   2   2   2   0   0   0   2   2   0   0   2   0   2   2   0   2   2   2   0   2   2   0   2   2   0   2   2   2   2   2   0   0   0   2   0   2   0   2   0   0   0   2   2   0   2   2   2   2   2   2   0   2   2   2   0   2   0   0   2   0   2   2   2   2   0
 MK-3-10                2   0   2   0   0   2   0   2   2   0   0   0   2   2   2   2   2   0   0   0   2   0   0   2   2   0   0   2   2   0   2   2   0   0   0   0   2   2   2   0   2   0   0   0   2   0   0   2   2   2   2   0   0   0   2   2   2   0   2   2   0   0   0   0   0   0   2   2   2   2   0   2   0   2   2   2   2   2   2   0   2   2   0   0   2   0   0   0   2   2   2   0   2   0   0   2   0   0   2   2   2   2   0   0   2   2   2   2   2   2   2   0   0   2   2   2   2   0   0   0   2   2   2   2   2   0   0   2   2   2   2   2   0   2   2   2   2   0   0   0   0   2   2   0   0   0   0   2   2   0   2   2   2   0   0   0   2   2   2   0   2   2   2   2   2   0   0   0   2   0   2   0   0   0   2   0   2   2   2   2   2   2   2   2   2   0   2   2   2   0   2   0   0   2   0   0   2   2   2   0
 MK-3-11                2   2   2   0   0   2   0   2   2   0   0   0   2   2   0   2   2   2   0   0   2   0   0   2   2   0   0   2   2   0   2   2   0   0   0   0   2   2   2   0   2   0   0   0   2   0   0   2   2   0   2   0   0   0   0   2   2   0   2   2   0   0   2   2   0   0   2   0   2   2   0   2   0   2   2   2   2   2   2   0   2   0   0   0   2   2   0   0   2   2   2   0   2   0   0   2   2   0   2   2   2   2   0   0   2   0   2   2   2   2   2   0   0   2   2   2   2   0   0   0   2   2   2   2   2   0   2   2   2   0   2   0   0   2   2   2   2   0   0   0   0   2   2   0   0   0   0   2   2   2   2   2   2   0   0   0   2   0   2   0   2   2   2   2   2   0   0   0   2   0   2   0   0   0   2   2   2   0   0   2   0   2   2   2   2   0   2   2   2   0   2   0   0   2   0   2   2   2   2   0
 MK-3-12                0   2   2   0   0   2   0   2   2   0   0   0   2   0   0   2   2   2   0   0   2   0   0   2   0   0   0   2   2   0   2   2   0   0   0   2   2   0   2   0   2   0   0   0   2   0   0   2   2   0   2   0   0   0   0   2   2   0   2   2   0   0   2   2   0   0   2   0   2   2   0   2   0   0   2   2   2   2   2   0   0   0   2   0   0   2   0   0   2   2   2   0   2   0   0   2   2   0   2   2   2   0   0   2   2   0   2   2   2   2   2   2   0   2   2   2   2   0   0   0   2   2   2   2   2   0   2   2   2   0   2   0   0   2   2   0   2   0   0   0   0   2   0   0   2   0   0   2   2   2   2   2   2   0   0   2   2   0   2   0   2   0   2   2   2   0   0   0   2   2   2   0   2   0   2   2   2   0   2   2   0   2   2   2   2   0   2   2   0   0   2   0   0   2   0   2   0   2   2   0
 MK-3-13                0   2   2   0   0   2   0   2   2   2   0   0   0   0   0   2   2   2   0   0   2   0   0   2   0   0   0   2   2   2   2   2   0   2   0   2   2   0   2   0   2   0   0   0   2   0   0   2   0   0   2   0   2   0   0   0   2   0   2   0   0   0   2   2   0   0   2   0   2   2   0   2   0   0   2   2   2   0   2   0   0   0   2   0   0   2   0   2   2   2   2   0   0   0   0   2   2   0   2   2   2   0   0   0   2   0   2   2   2   2   2   2   2   2   2   2   0   0   0   0   2   2   2   2   2   0   2   2   2   0   2   0   0   2   2   0   2   0   0   0   0   2   0   2   2   0   0   2   2   2   2   2   2   0   0   2   2   0   2   0   2   2   2   2   0   0   2   0   2   2   0   0   2   0   2   2   2   2   2   2   0   2   2   2   2   0   2   2   0   2   0   0   0   0   0   2   2   0   2   0
 MK-3-14                0   0   2   0   0   2   0   2   2   2   0   0   0   0   2   2   2   2   0   0   2   0   2   2   0   0   0   2   2   0   2   2   0   2   0   2   2   0   2   0   0   0   0   0   2   0   0   2   0   0   2   0   2   0   0   0   2   0   2   0   0   0   2   2   0   2   2   0   0   2   0   2   0   0   0   2   2   0   0   0   0   0   0   0   0   2   2   0   2   2   2   0   0   0   0   2   2   2   2   2   2   0   0   0   2   0   2   2   2   2   2   2   2   0   0   2   0   0   2   0   2   0   2   2   2   0   2   2   2   0   2   0   0   2   2   0   2   0   0   0   2   2   0   2   2   0   0   2   2   2   2   2   2   0   2   2   0   0   2   0   2   2   2   2   0   0   2   0   0   2   0   0   0   0   2   2   2   2   2   2   0   2   2   2   2   0   2   2   0   2   0   0   0   0   0   2   2   2   2   0
 MK-3-15                0   0   2   0   0   2   0   2   2   2   0   0   0   0   2   2   2   2   0   0   2   0   2   2   0   0   0   2   2   0   2   2   0   2   0   2   2   0   2   2   0   2   0   0   2   0   0   2   0   0   2   0   2   0   0   0   2   0   2   0   0   0   2   2   0   2   2   0   0   2   2   2   0   0   2   2   2   0   0   0   0   0   0   0   0   2   2   0   2   2   2   0   0   0   0   2   0   2   0   2   2   0   0   0   2   0   0   2   2   2   2   2   2   0   0   2   0   2   2   0   2   0   2   2   2   0   2   2   2   2   0   0   0   2   2   0   2   0   0   0   2   2   0   0   0   0   0   2   2   2   2   2   2   0   2   2   0   0   2   0   2   0   2   2   0   0   2   0   0   2   0   0   0   0   2   2   2   2   0   2   0   2   0   2   0   0   2   2   0   0   0   0   0   0   0   2   2   2   2   0
 MK-3-16                0   0   2   0   0   2   0   2   2   2   0   0   0   0   2   2   2   0   0   0   2   0   2   2   2   0   0   2   2   0   2   2   0   2   0   2   2   0   2   2   0   2   0   0   2   0   0   2   0   0   2   0   2   2   0   0   2   0   2   0   0   0   2   0   0   2   2   0   0   2   2   2   0   2   2   2   2   0   0   0   0   0   0   0   2   0   2   0   2   2   2   0   0   0   0   2   0   2   0   2   0   0   0   0   2   2   0   2   2   2   2   2   2   0   0   2   0   2   2   0   2   0   2   2   2   0   2   2   0   2   0   0   0   2   2   0   2   2   0   0   2   2   0   0   0   0   0   2   2   2   2   2   2   0   0   2   0   0   2   0   2   0   2   2   0   2   2   2   0   2   0   2   0   0   2   2   2   2   0   2   0   2   0   2   0   0   2   2   0   0   2   0   2   0   0   2   2   2   0   0
 MK-4-1                 2   0   2   2   2   0   2   2   0   0   2   2   2   0   2   2   2   2   2   2   2   2   0   0   2   2   0   0   2   2   0   0   2   2   2   2   0   0   0   2   2   2   2   2   0   2   2   2   0   2   2   2   2   2   0   2   2   0   0   2   0   0   0   0   2   2   2   2   0   2   0   2   0   2   2   2   0   2   0   2   0   2   2   2   2   0   0   2   0   0   0   0   2   2   0   2   0   2   2   2   2   2   0   0   0   2   2   0   2   0   2   0   0   2   2   2   0   2   2   2   2   0   2   0   0   2   2   2   2   0   2   2   2   0   2   0   2   0   0   0   0   2   0   2   0   0   2   0   2   0   0   0   0   0   0   0   2   2   0   0   0   2   2   2   0   0   2   2   2   2   0   0   0   2   2   0   0   0   2   2   2   2   0   0   0   0   0   0   2   0   0   2   2   0   0   0   0   0   2   2
 MK-4-2                 2   0   2   2   2   0   2   2   0   0   2   2   0   0   0   2   2   2   2   2   2   2   0   0   2   2   0   0   0   2   0   0   0   2   2   2   0   0   0   2   2   0   0   2   0   2   2   2   0   2   0   2   2   2   0   2   2   2   0   2   0   0   0   0   2   2   2   2   2   0   0   2   0   2   2   2   0   0   0   2   0   2   2   2   0   0   0   2   0   0   0   0   2   2   0   2   0   2   2   2   2   2   0   0   0   2   2   0   2   0   2   0   0   2   2   2   0   2   2   2   2   0   2   0   0   2   2   2   0   0   2   2   2   0   2   0   2   0   0   0   0   2   0   2   0   0   2   0   2   0   0   0   0   0   0   0   2   2   0   0   0   2   2   2   0   0   2   2   2   2   0   0   0   0   2   0   0   0   0   2   2   2   0   2   0   0   2   0   2   0   0   2   2   0   0   0   0   0   2   2
 MK-4-3                 2   0   2   2   0   0   2   2   0   0   2   2   0   0   2   2   2   2   2   0   0   0   0   0   2   2   0   0   0   2   0   0   0   2   2   2   0   2   0   2   2   2   0   2   0   2   2   2   0   2   0   2   2   2   0   2   2   2   2   2   0   0   0   2   2   2   2   2   2   0   0   2   0   2   2   2   0   0   0   2   0   2   2   2   2   0   0   2   2   0   0   0   0   2   0   2   0   2   2   2   2   2   0   0   0   2   2   0   2   0   2   0   0   0   2   2   0   2   2   0   2   0   2   0   0   2   2   2   0   0   2   2   2   0   2   0   2   0   0   2   0   2   2   2   0   0   2   0   2   0   0   0   0   0   0   0   2   2   0   0   0   2   0   2   0   0   2   2   2   2   0   0   2   0   2   0   0   0   0   2   2   2   0   2   0   0   2   0   2   2   0   2   2   0   0   0   0   0   0   2
 MK-4-4                 2   0   2   2   0   0   2   2   0   2   0   2   0   0   2   2   2   0   2   0   0   0   0   0   2   2   0   0   0   2   0   0   0   2   2   2   0   2   0   2   2   2   0   2   0   2   2   0   0   2   2   2   2   2   0   2   2   2   2   2   0   0   0   0   2   2   2   2   2   0   0   2   0   2   2   2   2   0   0   2   0   2   2   2   2   0   0   2   2   0   0   0   0   2   0   2   0   2   2   2   2   2   0   0   0   0   2   2   2   0   2   0   0   2   2   2   2   2   2   2   2   0   2   0   0   2   2   2   0   0   2   2   2   0   2   0   2   0   0   2   0   2   2   2   2   0   2   2   2   0   0   2   0   0   2   0   2   2   0   0   0   2   0   2   0   0   2   2   0   2   0   0   2   0   2   0   0   0   0   2   0   2   2   2   2   0   0   0   2   2   0   2   2   0   0   2   0   0   2   2
 MK-4-5                 2   0   2   2   0   0   2   2   0   2   0   2   0   0   2   2   2   0   2   0   0   0   2   0   2   0   0   0   0   2   0   0   0   2   2   2   0   2   0   2   2   2   0   2   2   2   2   0   0   2   2   2   2   2   0   2   2   2   2   2   0   0   0   0   2   2   2   0   2   0   2   2   0   2   2   2   2   0   0   0   0   2   2   2   2   0   0   2   2   0   0   0   0   2   0   2   0   2   2   2   2   2   2   0   0   0   2   2   2   0   0   0   0   2   2   2   2   2   2   2   2   0   2   0   0   2   2   2   0   0   2   0   2   0   2   0   2   0   0   2   0   2   2   2   2   0   2   2   2   0   0   2   0   0   2   2   0   2   0   0   0   2   0   0   0   0   2   2   0   2   2   0   2   0   2   0   0   0   0   2   0   2   2   2   2   2   0   0   2   2   0   2   0   0   0   2   0   0   2   2
 MK-4-6                 2   0   2   2   0   0   2   2   0   2   0   2   0   0   2   2   2   0   2   0   0   0   2   0   2   0   0   0   0   2   0   0   0   2   2   2   0   0   0   2   2   2   0   2   2   2   2   0   0   0   0   2   2   2   0   2   2   2   2   2   0   2   0   0   2   2   2   0   2   0   2   2   0   2   2   2   2   0   0   0   0   2   2   2   2   0   0   2   2   0   0   0   0   2   0   2   0   2   2   0   2   2   2   0   0   0   2   2   2   2   0   0   0   2   2   2   2   2   2   2   2   2   2   0   0   0   2   2   0   0   2   0   2   0   2   0   2   0   2   0   0   2   2   2   2   0   2   2   2   0   0   2   0   0   0   2   0   2   0   0   0   2   0   0   0   0   2   2   0   2   2   0   2   0   2   0   0   0   0   2   0   2   2   2   2   2   0   2   0   2   0   2   0   0   0   2   0   0   2   0
 MK-4-7                 2   0   2   2   0   0   2   2   0   2   0   2   0   0   2   0   2   0   0   0   0   0   2   2   2   0   0   0   0   2   2   0   0   2   2   2   0   0   2   2   2   2   2   2   2   2   2   0   0   0   2   2   2   2   0   2   2   2   2   2   0   2   0   0   2   2   2   0   2   0   2   2   0   2   2   2   2   2   0   0   0   2   2   2   2   2   0   2   2   0   0   0   0   2   0   2   0   2   2   0   0   2   2   0   0   0   2   2   2   2   0   2   0   2   2   2   2   2   0   2   2   2   2   2   0   2   2   2   0   0   2   2   2   2   2   0   2   0   2   0   0   0   2   2   2   0   2   2   2   0   0   2   0   0   0   2   0   2   0   0   0   2   0   0   0   0   2   2   0   2   2   0   2   2   2   0   0   0   0   2   0   2   2   2   2   2   0   2   0   2   0   2   0   0   0   0   0   0   2   0
 MK-4-8                 2   0   0   2   0   2   2   2   0   2   0   2   0   0   2   0   2   0   0   0   0   0   2   2   2   0   0   0   0   2   0   0   0   2   2   0   0   0   2   0   2   2   2   2   2   2   2   0   0   0   2   2   2   2   0   2   2   2   0   2   0   2   0   0   2   2   2   0   2   0   2   2   0   2   0   2   2   2   0   0   0   2   2   2   2   2   0   2   2   0   0   0   0   2   2   0   0   2   2   0   0   0   2   0   0   0   2   2   2   2   0   2   0   2   2   2   2   2   0   2   2   2   0   2   0   2   2   2   0   2   2   2   2   2   2   0   2   2   2   2   0   0   2   2   2   0   2   2   2   0   0   2   0   0   0   2   2   2   0   0   0   2   0   0   2   0   2   2   0   2   2   0   2   2   2   0   0   2   0   2   0   2   0   2   2   2   0   2   0   0   0   2   0   0   0   0   0   0   2   0
 MK-4-9                 2   0   0   2   0   2   2   2   0   2   0   2   0   0   2   0   2   0   0   0   0   0   2   2   2   0   2   0   2   2   0   0   0   2   2   0   0   0   2   0   0   2   2   2   2   2   2   0   0   0   2   2   2   2   0   2   2   2   0   2   0   2   0   0   2   2   2   0   2   0   2   2   0   2   0   2   2   2   0   0   0   2   2   2   0   2   0   2   2   0   0   0   0   2   2   0   0   2   2   0   0   0   2   0   0   0   2   2   2   2   0   2   0   2   2   2   2   2   0   2   0   2   0   2   0   2   2   2   0   2   2   2   2   2   2   0   2   2   2   2   0   0   2   2   0   2   0   2   2   0   0   0   0   0   0   2   2   2   0   0   0   2   0   0   2   2   2   2   0   2   2   0   2   2   2   0   0   2   0   2   0   2   0   2   2   2   0   2   0   0   2   2   0   0   0   0   0   0   2   0
 MK-4-10                2   0   0   2   0   2   2   2   2   2   0   2   0   0   2   0   2   0   0   0   0   0   2   2   2   0   0   0   2   2   0   0   0   2   2   0   0   0   2   2   0   2   2   2   2   2   2   0   0   0   2   2   2   2   0   2   2   2   0   2   0   2   0   0   2   2   2   0   2   0   2   2   0   2   0   2   2   2   0   0   0   2   2   2   0   2   0   2   2   0   0   0   0   2   2   0   0   0   2   2   0   0   2   2   0   0   2   2   2   2   0   2   0   2   2   2   2   2   0   2   0   2   0   2   0   2   2   2   0   2   2   0   2   0   2   2   2   0   2   2   0   0   2   2   0   2   0   2   2   0   0   0   0   0   0   2   2   2   0   0   0   2   0   0   2   2   2   0   0   2   2   2   2   2   2   0   0   2   0   2   0   2   0   2   2   2   0   2   0   2   2   2   0   0   0   0   0   0   2   2
 MK-4-11                2   0   2   2   2   2   2   2   2   2   0   2   0   0   2   0   0   2   0   0   0   0   2   2   2   0   0   0   2   2   0   0   0   2   2   0   0   0   2   2   2   2   0   2   2   2   2   0   0   0   2   2   2   2   0   0   2   2   0   2   0   2   2   0   2   0   2   0   2   0   2   2   0   2   0   2   2   2   2   0   0   2   2   2   0   2   0   2   2   0   0   0   0   2   2   0   0   0   2   2   0   2   2   2   0   0   2   2   2   2   0   0   0   2   2   2   2   0   0   2   0   2   0   2   0   2   2   2   0   2   2   0   2   0   2   2   2   0   2   2   0   0   2   2   0   2   0   2   2   0   0   0   0   0   0   2   2   2   0   0   0   2   0   0   2   0   2   2   0   0   2   0   2   2   2   2   0   2   0   2   0   2   0   0   2   2   0   2   0   2   2   2   0   0   0   0   0   0   2   2
 MK-4-12                2   0   2   2   2   2   2   2   2   2   0   0   0   2   0   2   0   2   0   0   0   0   2   2   2   0   0   0   2   2   0   0   0   2   2   0   2   0   2   2   2   2   0   2   2   0   2   0   0   2   2   2   2   2   0   0   2   2   0   2   0   2   2   0   2   0   0   0   2   2   2   2   0   2   0   2   2   2   2   0   0   0   2   2   0   2   2   2   2   0   0   0   0   0   2   0   0   0   2   2   0   2   0   2   0   0   2   2   0   2   0   0   0   2   2   2   2   0   0   2   0   2   0   2   0   2   2   2   0   2   2   0   2   0   2   2   2   0   2   2   0   0   2   0   0   2   0   2   2   0   0   0   0   2   0   2   2   2   0   0   2   2   0   0   2   0   2   0   0   0   2   0   2   2   2   2   0   2   0   2   0   2   0   0   2   2   0   2   2   2   2   2   0   0   0   0   0   0   2   2
 MK-4-13                2   0   2   2   2   2   2   2   2   2   0   0   0   2   0   2   0   2   0   0   0   0   2   2   2   0   0   0   2   2   0   0   0   2   2   0   2   0   2   2   2   2   0   0   2   0   2   0   0   2   2   0   2   2   0   0   2   2   2   2   0   2   2   0   0   0   0   0   0   2   2   2   0   2   0   2   2   2   2   0   0   2   0   2   0   2   2   2   2   0   0   0   0   0   2   0   2   0   2   2   0   2   0   2   0   0   2   2   0   2   0   0   0   2   2   2   2   0   0   2   0   2   2   2   0   2   0   0   0   2   2   0   2   0   2   2   2   0   2   2   2   0   2   0   0   2   2   2   2   0   0   0   0   2   0   2   2   2   0   0   2   2   0   0   2   0   2   0   0   0   2   0   2   2   2   2   0   2   0   2   0   2   2   0   2   2   0   2   2   2   2   2   0   0   0   2   0   0   0   2
 MK-4-14                2   0   2   2   2   2   2   0   2   2   0   0   0   2   0   2   0   2   0   0   0   0   2   2   2   0   0   0   2   2   0   0   0   2   2   0   2   0   0   0   0   0   0   0   2   0   2   0   0   2   2   0   2   2   0   0   2   2   2   2   0   0   2   0   0   0   0   0   0   2   2   2   0   2   0   2   2   2   2   0   0   2   0   2   2   2   2   2   2   0   0   0   0   2   2   0   2   0   2   2   0   2   2   2   0   0   2   2   0   2   0   0   0   2   2   2   2   0   0   2   0   2   2   2   2   2   2   0   0   2   2   0   2   0   0   2   2   0   2   2   0   0   2   0   0   2   2   2   2   0   0   0   0   2   0   0   2   2   0   0   2   2   0   0   0   0   2   0   0   0   2   0   2   2   2   2   0   2   0   2   0   2   2   0   2   2   0   2   0   2   2   2   0   0   0   2   0   0   0   2
 MK-4-15                2   0   2   0   0   2   2   2   2   2   0   0   0   2   0   2   0   2   0   0   0   0   0   2   2   0   2   0   2   2   0   0   0   2   2   0   2   0   0   0   0   0   0   0   2   0   2   0   0   2   2   2   2   2   0   0   2   2   2   2   0   0   2   0   0   0   0   0   0   2   2   2   0   2   0   2   2   2   2   0   0   2   0   2   2   2   2   2   2   2   0   0   0   2   2   0   2   0   2   2   0   2   2   2   0   2   0   2   0   2   0   2   0   2   2   2   2   0   0   2   0   2   2   0   2   0   2   0   0   2   2   0   2   0   2   2   2   0   2   2   0   0   2   2   0   2   2   2   2   0   0   0   0   0   0   2   2   2   0   0   0   2   0   0   2   0   2   0   0   0   2   0   2   2   2   2   0   2   2   2   0   2   2   0   2   2   0   2   0   0   2   2   0   0   0   2   0   0   0   2
 MK-4-16                2   0   2   0   0   2   2   2   2   2   2   0   2   2   0   2   0   2   0   0   0   0   0   2   2   0   2   2   2   2   0   0   0   2   2   0   2   0   0   0   0   0   0   0   2   0   2   0   0   2   2   2   0   2   0   0   0   2   2   2   0   0   2   2   0   0   0   2   0   2   2   2   0   2   0   2   2   2   2   0   0   0   0   2   2   2   2   2   2   2   0   0   0   2   2   0   2   0   2   0   0   0   2   2   2   2   0   2   0   2   0   2   0   2   2   2   2   0   0   0   2   2   2   0   2   0   2   0   0   2   2   0   2   0   2   2   2   2   2   2   0   0   2   2   0   2   2   2   2   0   0   0   0   0   0   0   2   0   0   0   0   2   0   0   2   0   2   0   0   0   2   0   2   2   2   2   0   2   2   2   0   2   2   0   2   2   0   2   0   0   2   2   0   0   0   2   0   0   0   2
 MK-5-1                 2   0   0   0   0   0   0   0   0   0   0   0   2   2   0   2   0   2   2   2   0   0   2   2   0   2   2   2   0   0   0   2   0   0   2   2   2   0   2   0   0   2   0   2   2   0   0   2   0   2   2   0   0   2   0   0   0   2   0   0   0   0   0   0   0   2   2   0   2   0   0   2   0   2   2   0   2   2   2   2   2   2   0   0   0   0   0   0   2   0   2   0   0   2   2   0   2   2   0   0   0   0   2   2   2   0   0   0   2   0   0   0   2   2   2   2   0   2   2   0   0   0   0   0   0   0   2   0   0   2   2   2   2   2   0   2   2   0   0   2   2   0   2   0   2   2   2   0   0   2   0   0   2   0   2   2   2   0   2   2   0   0   2   2   0   0   2   0   0   2   2   2   0   0   0   0   0   2   2   2   0   2   0   0   2   2   0   0   2   0   0   2   0   0   0   0   2   0   0   2
 MK-5-2                 2   0   2   0   0   0   0   0   2   0   0   0   2   2   0   2   0   2   2   2   0   0   2   2   0   2   2   2   0   0   0   2   0   0   0   2   2   0   2   0   0   2   0   2   2   0   0   2   0   2   2   0   0   2   0   0   0   2   0   0   0   0   0   0   0   2   2   2   2   0   0   0   0   0   0   0   2   2   2   2   0   2   0   2   0   0   0   0   2   0   2   0   0   2   2   0   2   2   0   0   0   0   2   2   2   0   0   0   2   0   2   0   2   2   2   2   0   2   0   0   0   0   0   0   0   0   2   0   0   2   2   2   2   2   0   2   0   0   0   2   2   2   2   0   2   2   2   0   0   2   0   0   2   0   2   0   2   0   2   2   0   2   0   2   0   0   2   0   0   2   2   0   0   0   0   0   0   2   2   2   0   2   0   0   2   0   2   0   2   2   2   2   0   0   0   0   2   2   0   2
 MK-5-3                 0   0   2   0   0   0   0   0   2   0   0   0   2   2   0   2   0   2   2   2   0   0   0   2   0   2   2   2   0   0   0   2   0   0   0   2   2   0   2   0   0   2   0   0   0   2   0   2   0   2   2   0   0   2   0   2   0   2   0   0   0   0   0   0   0   2   2   0   0   0   2   2   0   2   0   0   2   2   2   2   0   2   2   2   0   0   0   0   2   0   2   0   0   2   2   0   2   0   2   0   2   0   2   2   2   0   0   0   0   0   2   2   2   2   2   2   0   0   2   0   0   2   0   0   0   2   2   2   0   2   2   2   2   2   0   2   0   0   0   2   2   2   2   0   0   2   2   0   0   2   0   0   2   0   2   0   0   0   2   2   0   2   0   0   0   0   2   0   0   2   2   0   0   0   0   0   0   2   2   2   0   2   0   0   2   2   2   0   2   2   2   0   0   0   0   0   2   2   0   2
 MK-5-4                 0   0   2   0   0   2   0   0   2   0   0   0   2   2   0   2   0   2   2   2   0   0   0   2   0   2   2   0   0   0   0   2   0   0   0   2   2   0   2   0   0   2   0   0   0   2   0   2   0   2   2   0   0   2   0   2   0   2   0   0   0   0   0   0   0   2   0   0   0   0   2   2   0   0   0   0   2   2   2   2   0   2   2   2   0   0   0   0   2   0   0   0   0   2   2   0   2   0   2   0   2   0   2   2   2   0   0   0   0   0   2   2   2   2   2   2   0   0   2   2   0   0   0   0   0   2   2   2   2   2   2   2   2   2   0   2   0   2   0   2   2   2   2   0   0   2   2   0   0   2   0   0   2   2   2   0   0   0   2   0   0   2   0   0   0   0   2   0   0   2   2   0   0   0   0   0   0   2   2   2   2   2   0   0   2   2   2   0   2   2   2   0   2   0   0   2   2   2   0   2
 MK-5-5                 0   0   2   0   0   2   0   0   2   0   0   0   2   2   0   2   0   2   2   2   0   0   0   0   0   2   2   0   0   0   0   2   0   0   0   2   2   2   2   2   0   2   0   0   0   2   0   2   0   2   2   0   2   2   0   2   0   2   0   2   0   0   0   0   0   2   0   0   0   2   2   2   0   0   2   0   2   2   2   2   0   2   2   2   0   0   0   0   2   0   0   2   0   2   2   0   2   0   2   0   2   0   2   2   2   0   0   0   0   2   2   2   2   2   2   2   0   0   2   2   0   0   0   0   2   2   2   2   2   2   2   2   2   2   0   2   0   2   0   2   2   2   0   0   0   2   2   0   0   0   0   2   2   2   2   0   0   0   2   0   0   2   0   0   0   0   2   0   0   2   2   0   0   0   0   0   0   2   2   2   0   0   0   0   2   2   2   2   2   2   0   0   2   0   0   2   2   0   0   2
 MK-5-6                 0   0   2   0   0   2   0   0   2   0   0   2   0   2   0   2   0   2   2   2   0   0   0   0   0   2   2   0   0   0   0   2   0   0   0   2   2   2   0   0   0   2   0   2   0   2   0   2   0   0   2   0   2   2   0   2   0   2   0   2   0   0   0   0   0   2   0   0   0   2   2   2   0   0   2   0   2   2   2   0   0   2   2   2   0   0   0   2   2   0   0   2   0   2   2   0   2   0   2   2   2   0   2   2   2   0   0   0   0   2   2   2   2   2   2   2   0   0   2   2   0   0   0   0   2   2   2   2   2   2   2   2   2   2   0   2   0   2   0   2   2   2   0   0   0   2   2   0   0   0   0   2   2   2   2   0   0   0   2   0   0   2   0   0   0   0   2   0   0   2   2   0   0   0   0   0   0   0   2   2   0   0   0   2   0   2   2   2   2   0   0   0   2   0   0   2   2   0   0   2
 MK-5-7                 0   2   2   0   0   2   0   0   2   0   2   2   0   2   0   2   0   2   2   2   0   0   0   0   0   2   2   0   0   0   0   2   0   0   0   2   2   2   0   0   0   2   2   2   0   2   0   0   0   0   2   0   2   2   2   2   0   2   0   2   0   2   0   0   0   2   0   0   0   2   2   2   0   0   2   0   2   2   2   0   0   2   2   2   0   0   0   2   2   0   0   2   2   2   2   0   2   2   2   2   2   0   2   2   2   0   0   0   0   2   2   2   2   2   2   2   0   2   2   2   0   0   0   0   2   2   2   2   2   2   2   2   2   0   2   2   0   2   0   0   2   2   0   2   0   2   2   0   0   0   0   2   2   2   2   0   0   0   2   0   0   2   2   0   0   0   2   0   0   2   2   0   0   0   0   0   0   0   2   2   0   0   0   0   0   2   2   2   2   0   0   0   2   0   0   2   2   0   0   2
 MK-5-8                 0   2   2   0   0   2   2   0   2   0   2   2   0   2   0   2   0   2   2   2   0   0   2   2   0   2   2   0   0   0   0   2   0   0   0   2   2   2   0   0   0   2   2   2   0   2   0   0   0   0   2   0   2   2   0   2   0   2   0   2   0   2   0   0   2   2   0   0   0   2   2   2   0   0   2   0   0   2   0   0   0   2   2   2   2   0   0   2   2   0   0   2   2   2   2   0   2   2   2   2   2   0   2   2   2   0   0   0   0   2   2   2   2   2   2   2   0   2   2   2   0   0   0   0   2   2   2   2   2   2   2   0   2   0   2   2   0   2   0   0   2   2   2   2   2   2   2   0   0   0   2   2   2   2   2   0   0   0   2   0   0   2   2   0   0   0   2   0   0   2   2   0   2   0   2   0   0   0   2   2   0   0   0   0   0   2   2   2   2   0   2   2   2   0   0   2   2   0   0   2
 MK-5-9                 0   2   2   2   0   2   2   0   2   0   2   2   0   2   0   2   0   2   2   2   0   2   2   2   0   2   2   2   0   0   0   2   0   0   0   2   2   2   0   0   0   2   2   2   0   2   0   0   0   0   2   0   0   2   0   2   0   2   0   2   2   2   0   0   2   2   0   0   0   2   2   0   0   0   2   0   0   2   0   2   0   2   2   2   2   0   0   0   2   0   0   2   2   2   2   0   2   2   2   2   2   0   2   0   2   0   0   0   0   2   2   2   2   2   0   2   0   2   2   2   0   0   0   0   2   2   2   2   2   2   2   2   2   0   2   2   0   2   0   0   2   2   2   2   2   2   2   0   0   0   2   2   2   2   2   0   0   0   2   0   0   0   2   0   0   0   2   0   0   2   2   0   2   2   2   0   0   0   0   2   0   0   2   0   0   2   2   2   2   0   0   2   2   0   0   2   2   0   0   2
 MK-5-10                0   2   2   2   2   2   0   0   2   0   2   2   2   2   0   2   0   2   2   0   0   2   2   2   0   2   2   2   0   0   0   2   0   0   0   0   2   2   0   0   0   2   2   2   0   2   0   0   2   0   2   2   0   2   0   2   0   2   0   2   2   2   0   2   2   2   0   0   0   2   2   0   0   0   2   0   2   0   0   2   0   2   2   2   2   2   0   0   2   0   0   2   2   2   2   0   2   2   0   2   2   0   2   0   2   0   0   2   2   0   2   2   2   0   0   2   0   2   2   2   0   0   0   0   0   2   2   2   2   2   2   2   2   0   2   2   0   2   0   0   0   2   2   2   2   2   2   0   0   0   2   2   2   2   0   0   2   0   2   0   0   0   2   0   2   0   2   0   0   2   2   0   2   2   2   2   0   0   0   2   0   0   2   0   0   2   2   2   0   2   0   2   2   0   0   2   2   0   0   2
 MK-5-11                0   2   2   2   2   2   0   2   2   0   2   2   2   2   0   2   0   2   2   0   0   2   2   2   0   2   2   2   0   0   0   2   0   0   0   0   2   2   0   0   0   2   2   0   0   2   0   0   2   0   2   2   0   2   2   2   0   2   0   2   2   2   0   2   0   0   0   0   2   0   2   0   0   0   2   0   2   0   0   2   0   2   2   2   2   2   0   0   2   0   0   2   0   2   2   0   2   2   0   2   2   2   2   0   2   0   0   2   2   0   2   2   2   0   0   2   0   2   2   2   2   0   0   0   0   2   2   0   2   2   2   2   2   0   2   2   0   2   0   0   0   2   2   2   2   2   2   0   0   0   2   2   2   2   0   0   2   0   2   0   0   0   2   2   2   2   2   0   0   2   2   2   2   2   2   2   0   0   2   2   0   0   2   0   0   0   2   2   0   2   2   2   2   0   0   2   2   0   0   2
 MK-5-12                0   2   2   2   2   2   0   2   2   0   2   0   2   2   0   2   0   2   2   0   0   2   2   2   0   2   2   2   0   0   0   2   0   0   0   0   2   2   0   0   0   2   2   0   0   2   0   0   2   0   2   2   2   2   2   2   0   2   0   2   2   2   0   2   0   0   0   0   2   0   2   0   0   0   2   0   2   0   0   0   0   2   0   2   2   2   0   0   2   0   0   2   0   2   2   0   2   2   2   2   0   2   0   0   2   0   0   2   0   0   0   2   2   0   2   2   0   2   2   2   2   0   2   0   0   2   2   0   2   2   2   2   2   0   2   0   0   2   0   0   0   0   2   2   2   2   2   2   0   0   2   2   2   2   0   0   2   0   2   0   0   2   2   2   2   2   2   0   0   2   2   2   2   2   2   2   0   2   2   2   2   0   2   0   0   0   2   2   0   0   2   0   2   0   0   2   2   0   0   2
 MK-5-13                0   2   2   2   2   2   0   2   2   0   2   0   2   2   0   2   0   0   2   0   0   2   2   2   0   2   2   2   0   0   0   2   2   0   0   0   2   2   0   0   0   2   2   0   0   0   0   0   2   2   2   2   2   2   2   2   0   2   0   2   2   2   0   0   0   0   0   0   2   0   2   0   2   2   0   0   2   0   0   0   0   2   2   2   2   2   0   0   2   0   0   2   0   0   2   0   2   2   2   2   0   2   0   0   2   0   0   2   0   2   0   2   2   0   2   2   2   2   2   2   2   0   2   0   0   2   2   2   2   2   2   0   2   0   2   0   0   2   0   0   0   2   2   2   2   2   2   2   0   0   2   2   2   2   0   0   2   0   2   0   0   2   2   2   2   2   0   0   0   2   2   2   2   2   2   2   0   2   2   2   2   0   2   0   0   0   2   2   0   0   2   0   0   0   0   2   2   0   0   2
 MK-5-14                0   2   2   2   2   2   0   2   2   0   2   0   2   0   0   2   0   0   2   2   0   2   2   2   2   2   2   2   0   0   0   2   2   0   0   2   2   2   0   0   0   0   2   0   0   0   0   0   2   0   2   2   0   2   2   2   0   2   2   2   2   2   0   0   0   0   0   2   2   0   2   0   2   2   0   0   2   0   0   0   0   2   2   2   2   2   0   0   2   0   0   2   0   0   2   0   2   2   2   0   2   2   0   0   2   0   0   2   0   0   0   2   2   0   2   2   2   2   2   2   2   0   2   0   0   2   2   2   2   2   2   0   2   0   2   0   0   2   0   0   0   2   2   2   2   2   2   0   0   0   0   2   2   0   2   0   2   0   2   0   0   0   2   2   2   2   0   2   0   2   2   2   2   2   2   2   0   2   2   2   2   0   2   0   0   0   2   2   0   0   2   0   0   0   0   2   2   0   0   2
 MK-5-15                0   2   2   2   0   2   0   2   2   0   2   0   2   0   0   2   0   0   2   2   0   2   2   2   2   2   2   2   0   0   2   2   2   0   2   2   2   2   0   0   0   0   0   0   0   0   0   0   2   0   2   2   0   2   2   2   0   2   2   2   2   2   2   0   0   0   0   2   2   0   2   0   2   2   0   0   2   0   2   0   0   2   2   2   2   2   0   0   2   0   0   2   0   0   2   0   2   2   2   0   2   2   0   0   2   0   0   2   0   0   0   2   2   0   2   2   2   2   0   2   2   0   2   0   0   2   2   2   2   2   2   0   2   0   2   0   0   2   2   0   0   2   2   2   2   2   2   0   0   0   0   2   2   0   2   0   2   0   2   0   0   0   2   0   2   2   0   2   0   2   2   2   2   2   2   2   0   2   2   2   2   0   2   0   0   0   2   2   0   0   2   0   0   0   0   2   2   0   0   2
 MK-5-16                0   2   2   2   0   2   0   2   0   0   0   0   2   0   2   2   0   0   2   2   0   2   2   2   2   2   0   2   0   0   2   2   2   0   2   2   2   2   0   0   0   0   0   2   0   0   0   0   2   0   2   2   0   2   2   2   0   2   2   2   2   2   2   0   0   2   2   2   2   0   0   0   2   2   0   2   2   0   2   0   0   2   2   2   2   2   0   0   2   0   0   2   0   0   2   0   2   2   2   0   2   2   0   0   2   0   0   2   0   0   0   2   2   0   2   2   2   2   0   2   0   0   2   0   0   2   2   2   2   2   2   0   2   2   0   0   0   2   2   0   0   2   2   2   2   2   2   0   0   0   0   2   2   0   2   0   2   0   0   0   0   0   2   0   2   2   0   2   0   2   0   2   2   2   2   2   0   2   2   2   2   0   2   0   0   0   2   2   0   0   2   0   0   0   0   2   2   0   2   2
 MK-6-1                 2   2   2   2   0   0   2   2   2   2   2   0   2   0   0   0   2   2   2   0   0   0   2   2   0   2   2   0   0   2   2   2   2   2   0   0   0   0   0   2   2   2   0   0   0   2   2   2   2   0   2   2   0   2   0   0   2   0   2   0   0   0   2   2   2   0   0   2   0   0   0   0   2   2   2   2   0   2   2   0   2   2   0   0   0   0   2   2   0   0   2   2   0   0   0   2   0   2   2   0   2   2   0   2   2   0   0   0   0   2   2   0   2   0   2   0   0   2   0   0   0   2   2   0   2   0   0   0   0   2   2   2   2   0   0   2   2   0   0   2   2   2   2   0   2   0   0   2   0   2   0   2   0   0   2   2   0   2   2   2   2   2   0   2   2   0   0   0   2   0   0   0   0   2   2   2   0   2   0   0   0   0   0   2   0   0   0   0   2   2   2   0   2   2   0   2   0   2   2   0
 MK-6-2                 2   2   2   2   0   0   2   2   2   2   2   0   2   0   0   0   2   2   2   0   0   2   2   2   0   2   2   0   0   2   2   2   2   2   0   0   0   0   0   2   2   2   0   0   0   0   2   2   0   0   2   2   0   2   0   0   2   0   2   0   0   0   2   2   2   0   0   2   0   0   0   0   2   2   2   2   0   2   2   0   2   2   2   0   0   0   2   2   0   0   0   2   0   0   0   2   2   2   2   0   2   2   2   2   2   0   2   2   0   2   2   0   2   0   2   2   2   2   0   0   0   2   2   0   2   0   0   0   0   0   2   2   0   0   0   2   2   0   0   2   2   2   2   2   2   0   0   0   0   2   0   0   2   0   2   2   0   2   2   2   0   2   0   2   2   0   0   2   0   0   0   2   0   2   2   2   0   2   0   0   0   0   0   2   0   0   2   0   2   0   2   0   2   2   0   2   0   2   2   2
 MK-6-3                 2   2   2   2   0   0   2   0   2   2   2   2   2   0   0   0   2   2   2   0   0   2   2   2   0   2   2   0   0   2   2   2   2   2   0   0   0   0   0   2   2   2   0   0   0   0   2   2   0   0   2   2   0   2   0   0   2   0   0   0   0   0   2   2   2   0   2   2   0   0   0   0   2   2   2   2   0   2   2   0   0   2   2   0   2   0   2   2   0   0   0   2   0   2   2   2   2   2   2   2   2   2   2   2   2   0   2   2   0   2   2   0   2   0   2   2   2   2   0   0   2   2   2   0   2   0   0   0   0   0   2   2   0   2   0   2   2   0   0   2   2   2   2   2   2   0   0   2   0   2   0   0   0   0   2   2   0   2   2   2   0   2   0   2   2   0   0   2   0   0   0   2   0   2   2   2   0   2   0   0   0   0   0   2   0   0   2   0   2   2   2   2   2   2   0   2   0   2   2   2
 MK-6-4                 0   0   2   2   0   0   2   0   2   2   2   0   0   0   0   0   2   2   2   0   0   0   0   2   0   2   2   0   0   2   2   2   2   2   0   0   0   0   0   2   2   2   0   2   0   2   2   2   2   0   2   2   0   2   0   0   2   0   0   0   0   0   2   2   2   0   2   2   0   0   2   0   2   2   2   2   0   2   2   0   0   2   2   0   2   2   2   0   0   0   0   2   0   2   2   2   2   2   2   2   2   2   2   2   2   0   2   2   0   2   2   0   0   0   2   2   2   2   0   0   2   2   2   0   0   0   0   0   0   0   2   2   0   2   0   2   2   0   0   2   2   2   2   2   2   0   0   2   0   2   0   2   0   0   2   2   0   2   0   2   0   2   0   2   2   0   0   2   2   0   0   2   0   2   2   2   0   2   0   0   0   0   0   0   2   0   2   0   2   2   2   2   2   2   0   2   0   2   2   2
 MK-6-5                 0   0   2   2   0   0   2   0   0   2   2   0   0   0   0   0   2   2   2   0   0   0   0   2   2   2   2   0   0   0   2   2   2   2   0   2   0   0   0   2   2   2   0   2   0   2   2   2   2   0   2   2   0   2   0   0   2   0   0   0   0   0   2   2   2   0   2   2   0   0   2   0   2   2   0   2   2   2   2   0   0   2   2   0   0   2   2   0   0   2   0   2   0   2   2   0   2   0   2   2   2   2   2   2   2   0   2   2   0   2   2   0   0   0   2   2   2   2   0   0   0   2   0   2   0   0   0   0   0   0   2   2   0   2   0   2   0   0   0   0   2   2   2   2   2   0   0   2   2   2   0   2   0   0   2   2   0   2   0   2   0   2   0   2   2   2   0   2   0   0   0   2   0   2   2   2   0   2   0   0   0   0   0   0   2   0   2   0   2   2   2   2   2   2   0   2   0   2   2   0
 MK-6-6                 0   0   2   2   0   0   2   0   0   0   2   0   0   0   0   0   0   2   2   2   0   0   0   2   2   2   2   0   0   2   2   0   2   0   0   2   0   0   0   2   2   2   0   2   0   0   0   2   0   2   2   2   0   2   0   2   2   0   0   0   0   0   2   2   2   0   2   2   0   0   0   0   2   2   0   2   2   2   2   0   0   2   2   0   0   2   2   0   0   2   0   2   0   2   2   0   2   0   2   2   2   2   2   2   2   0   2   2   0   2   2   0   0   0   2   2   2   2   2   0   0   2   0   2   0   0   0   0   0   0   2   2   0   2   0   2   2   2   0   0   2   2   2   2   2   0   0   2   2   2   0   2   0   0   2   2   0   2   0   2   0   2   0   2   2   2   0   2   0   0   0   0   0   2   2   2   0   2   0   0   0   0   0   0   2   0   2   0   2   2   2   2   2   2   0   2   0   2   2   2
 MK-6-7                 0   0   2   2   0   0   2   0   0   0   2   0   0   0   0   0   0   2   2   2   0   0   0   2   2   2   2   0   0   2   2   0   2   0   0   2   0   0   0   2   2   2   0   2   0   0   0   2   0   2   2   2   0   2   0   2   2   0   0   0   0   0   2   2   2   0   2   0   0   0   0   0   2   2   0   0   2   2   2   0   0   2   2   0   0   2   2   0   0   2   0   2   0   2   2   0   2   0   0   2   2   2   2   2   2   0   2   2   0   2   2   0   0   0   2   0   2   2   2   0   2   2   2   2   0   0   2   0   0   2   2   2   0   2   0   2   2   2   0   0   2   2   2   0   2   0   0   2   2   2   0   2   0   0   2   2   0   2   0   2   0   0   0   2   2   2   0   2   0   0   0   0   0   2   2   2   0   2   0   0   0   0   0   0   2   0   2   0   2   2   2   2   2   2   0   2   0   2   2   2
 MK-6-8                 2   2   2   2   0   2   2   0   0   0   2   0   0   0   0   2   2   2   2   2   0   0   0   2   2   2   2   0   0   2   2   0   2   0   2   2   0   0   0   0   2   2   0   2   0   0   0   2   0   2   2   2   0   2   0   2   2   0   0   0   0   2   2   2   2   0   2   0   0   0   0   0   2   2   0   0   2   2   2   0   0   2   2   0   0   0   2   0   0   2   2   2   0   0   2   0   2   0   0   2   0   0   2   2   2   0   2   2   0   2   2   0   0   0   2   0   2   2   2   0   2   2   2   2   0   0   0   0   0   2   2   2   0   2   0   0   2   2   0   0   2   2   2   2   2   2   2   2   2   2   0   2   0   2   0   2   0   2   0   2   0   0   0   2   2   2   0   2   0   0   0   0   0   2   0   2   0   2   0   0   0   0   0   0   2   0   2   0   2   2   2   2   2   2   0   2   0   2   2   2
 MK-6-9                 2   2   2   2   0   2   0   0   0   0   0   0   0   0   0   2   2   2   0   2   0   0   0   2   2   2   2   0   0   2   2   0   2   0   2   2   0   0   0   0   2   2   0   2   0   0   0   2   2   2   2   2   0   2   0   2   2   0   0   0   2   2   2   2   2   0   2   0   0   0   0   0   2   2   0   0   2   2   2   0   2   2   2   2   0   0   2   0   0   2   2   2   0   0   2   0   2   0   0   2   2   0   0   2   2   0   2   2   0   2   2   0   0   0   2   0   2   2   2   2   2   2   2   2   0   0   0   0   0   2   2   2   0   2   2   2   2   2   0   0   2   2   2   2   2   0   2   2   2   2   0   2   2   2   0   2   0   2   0   2   0   0   0   2   2   2   0   2   0   0   0   0   0   2   0   2   0   2   0   0   0   0   0   0   2   0   2   0   2   2   2   2   2   0   0   2   0   2   2   2
 MK-6-10                2   2   2   2   0   0   0   0   0   0   0   0   2   0   0   2   0   2   0   2   0   0   0   2   2   2   2   0   0   0   2   0   2   0   2   2   0   0   0   0   2   2   0   2   0   0   0   2   2   2   2   2   0   0   0   2   0   2   0   0   2   2   2   2   2   0   2   0   0   0   0   0   2   2   0   0   2   2   2   0   2   2   2   2   0   0   2   2   0   2   2   2   0   0   2   2   2   0   0   2   2   0   0   2   2   0   2   2   0   0   2   0   0   0   2   0   2   2   2   2   2   2   0   2   0   2   2   0   0   2   2   2   0   2   2   2   2   2   0   0   2   2   2   2   2   2   2   2   2   2   0   2   2   2   0   2   0   2   0   2   0   0   0   2   2   2   0   2   0   0   0   0   2   2   0   2   0   2   0   0   0   0   0   0   2   0   0   0   2   2   2   2   2   0   0   2   0   2   2   2
 MK-6-11                2   2   2   2   0   2   0   2   0   0   0   2   2   0   0   2   0   2   0   2   0   0   0   2   2   2   0   0   0   0   0   0   2   0   2   2   0   0   0   0   2   2   0   2   0   2   0   2   2   0   0   2   2   0   0   0   0   2   0   0   2   2   2   2   2   2   0   0   0   0   0   0   2   2   0   0   2   2   2   0   2   2   2   2   0   0   2   2   0   0   2   2   0   0   2   2   2   0   2   2   2   0   0   2   2   2   2   2   0   0   2   2   0   0   2   2   2   2   2   2   2   2   0   2   0   2   2   0   0   0   2   2   0   2   2   2   2   2   2   0   2   2   2   2   2   2   2   2   2   2   0   2   2   2   0   2   0   2   2   2   0   0   0   0   2   2   0   2   0   0   0   0   2   2   0   2   0   2   0   0   0   0   0   0   2   0   0   0   2   2   2   2   0   2   0   0   0   2   2   2
 MK-6-12                2   2   2   0   0   2   0   2   0   0   0   2   2   0   0   2   0   2   0   2   0   0   0   2   0   2   0   0   0   0   0   0   2   0   2   2   0   0   2   0   2   2   0   2   0   2   0   0   2   0   0   2   2   0   2   0   0   2   0   0   2   2   2   2   2   2   0   0   0   0   0   0   2   2   0   0   2   2   2   0   2   0   2   2   0   0   2   2   0   0   2   2   0   0   0   2   2   0   2   2   0   0   0   2   2   2   0   2   0   0   2   2   0   0   2   2   0   2   2   2   2   2   0   2   0   2   2   0   0   0   2   2   2   2   2   2   2   2   2   0   2   2   2   2   0   2   0   2   2   2   0   2   0   2   0   2   0   2   2   2   0   0   0   0   2   2   0   2   2   2   0   0   2   2   0   2   0   2   0   0   0   0   0   0   2   0   0   0   2   2   2   2   0   2   2   0   0   2   2   2
 MK-6-13                2   2   2   0   0   2   0   2   0   0   0   2   2   0   0   2   0   2   0   2   0   0   2   2   0   2   0   2   0   0   0   2   2   0   2   2   0   2   2   0   2   2   0   2   0   2   0   0   2   0   0   0   2   0   2   0   0   2   0   0   2   2   2   2   2   2   0   0   0   0   0   0   0   2   2   0   2   0   2   0   2   0   2   2   0   0   2   2   0   2   2   0   0   0   0   0   2   2   2   2   0   0   0   2   2   2   0   2   2   0   2   2   0   0   2   2   0   2   2   2   2   2   0   2   0   2   2   0   0   0   2   2   2   2   2   2   2   2   2   0   2   2   2   2   0   2   0   2   2   2   0   2   0   2   0   2   0   2   2   2   0   0   0   0   0   2   0   2   2   2   0   0   2   2   0   2   0   2   0   0   0   0   2   0   2   0   0   0   2   2   2   2   0   2   0   0   0   2   2   2
 MK-6-14                2   0   2   0   0   2   0   2   0   0   0   2   0   0   0   2   0   2   0   2   0   0   2   2   0   0   0   2   0   0   0   2   2   0   2   2   0   2   2   2   2   2   0   2   0   2   0   0   2   0   0   0   2   2   2   0   0   2   0   0   2   2   2   0   2   2   0   0   0   0   0   0   0   2   2   0   2   0   2   0   2   0   2   2   0   2   2   0   0   0   2   0   0   2   0   0   2   2   2   2   0   0   0   2   0   2   0   2   2   0   2   2   0   0   0   0   0   2   2   2   2   2   0   2   0   2   2   0   0   0   2   2   2   2   2   2   2   2   2   0   2   2   2   2   0   2   0   0   2   2   0   2   0   2   0   2   0   2   2   2   0   2   0   0   0   2   0   2   2   2   0   0   2   2   0   2   0   2   0   0   2   0   2   0   2   0   2   2   2   2   2   2   0   2   0   0   0   2   2   2
 MK-6-15                2   0   2   0   0   2   0   2   0   0   0   2   0   0   0   2   0   2   0   2   0   0   2   2   0   0   0   2   0   0   0   2   2   0   2   2   2   2   2   2   2   2   0   2   0   2   2   0   2   0   0   0   2   2   2   0   2   2   0   0   2   2   2   0   2   2   0   0   0   0   0   2   0   2   2   2   2   0   2   0   2   0   2   2   0   2   2   0   0   0   2   0   0   0   0   2   2   2   2   2   0   0   2   2   0   2   0   2   2   0   0   2   0   0   0   0   0   2   2   2   2   2   0   2   0   2   2   0   0   0   2   2   2   2   2   2   2   2   2   0   2   2   2   2   0   2   0   0   2   2   0   2   0   2   0   0   0   2   2   2   0   2   0   0   0   2   2   2   0   2   0   0   2   2   0   2   0   2   0   0   2   0   2   0   2   0   2   2   2   2   2   2   0   2   0   0   0   2   2   2
 MK-6-16                2   2   2   0   0   2   0   2   0   0   0   2   0   0   0   2   0   2   0   2   0   0   2   2   0   0   0   2   0   0   0   2   2   0   2   2   2   2   2   2   2   2   0   2   0   2   2   0   2   2   0   0   0   2   2   0   2   2   2   0   2   2   2   0   2   2   0   0   0   0   0   2   0   2   2   2   2   0   2   0   2   0   0   2   2   2   2   0   0   0   2   0   0   0   0   2   2   2   2   2   0   2   2   2   2   2   0   2   2   0   0   2   2   0   0   0   0   0   2   2   2   2   2   2   0   2   2   0   0   0   2   2   2   2   0   2   2   0   2   0   2   2   2   2   0   2   0   2   2   2   0   2   0   2   0   0   0   2   2   2   0   2   0   0   0   2   2   2   2   2   0   0   2   2   0   2   2   2   2   0   2   0   2   0   0   0   2   2   2   2   2   2   0   2   0   0   0   2   2   2
 
!****************************************** Phenotypic Data **********************************************************
!-100.0 is resevred for missing phenotype
SimulatedTrait1        13.0719   14.1626   16.5553   15.3678   16.3440   13.6237   13.8462   15.1607   16.3829   14.2515   13.8374   13.7488   15.6408   15.4865   15.9131   13.3731   14.2164   15.4500   13.4373   15.6119   14.3646   16.3114   13.7722   15.2445   13.9405   13.4862   17.5789   14.3796   15.3034   14.3525   12.8380   14.8533   15.4026   15.7701   15.9697   16.2716   15.1103   15.7751   13.5258   15.8863   16.6833   14.1607   14.1038   13.4255   14.7388   15.2647   15.4534   17.0745   16.9123   17.0696   13.5059   14.1079   15.9418   14.3775   16.7992   16.8785   17.5158   18.0364   14.4282   17.1055   17.2609   13.7025   15.1619   15.6685   14.9288   13.7213   12.8427   15.3692   16.3249   16.3785   14.9834   16.0869   16.0675   15.1469   15.1694   13.7190   15.1857   17.7753   13.5841   15.5967   13.7847   13.3866   13.8469   14.9134   12.8022   16.9495   16.9083   14.1247   14.5062   16.9164   13.6189   16.4566   14.2573   14.9906   16.6013   13.1412   18.0167   14.0154   15.3991   14.9445   16.5007   13.5114   13.6296   16.3863   15.2325   15.2220   14.8588   13.9987   13.3900   16.6068   17.6619   14.0260   16.0035   16.2155   14.2454   15.5766   14.6951   13.8377   15.3695   15.2260   16.7480   16.2772   15.5003   15.5513   14.0878   17.4723   16.7987   12.6983   17.6695   15.7774   14.7525   14.4012   14.6717   12.6070   12.6224   14.4508   17.1278   14.5155   17.0422   14.3679   14.4875   15.0202   14.3822   15.1978   15.9288   15.5921   13.6819   12.9270   15.3685   13.4836   15.5998   14.3533   15.9683   13.6897   13.3704   14.9071   13.9128   12.0893   13.5323   13.1016   12.8654   13.3539   16.8458   14.9429   16.2292   15.3641   12.9277   13.4977   14.9615   13.8114   16.2061   16.4082   13.8361   13.8876   16.4089   13.0646   14.4946   14.3453   14.8821   16.1801   14.4178   17.3135   15.0916   14.2088   13.4928   14.5447   13.7959   14.7913   16.1602   15.6719   15.0288   12.8813   14.3871   14.2897   15.4236   14.5671   14.9858   18.1982   16.3062   14.0056
SimulatedTrait2        11.6392    9.6046    9.4598    9.7596    9.9816   10.7104   10.4793   10.1411    8.2252   10.3908   10.8978   10.9890    8.9623    9.6212    8.9214   10.3613    9.6490    9.9184   10.1943    9.5914   10.8637    8.8420   10.5487   10.2135   10.8812   10.4050    9.9703    9.0420   10.9926    9.1870   10.7822    9.3352    9.9854    9.8439    9.8957    8.9699    9.4545   10.8196    9.9587    9.2149    8.6401   10.1054   10.4530   10.6319   11.3212   10.6055    9.7144   10.3011    9.4385    9.6051   10.1202    8.8734    8.9380    9.1247    9.0971    9.0947   10.0641    9.0776   11.1249    9.1999    9.0411   10.1688   11.3401    9.3081    9.5326   11.0609   10.5601    9.6727    9.1410   10.0028   10.5647   10.3960    9.3187    9.8559   11.1925   10.5644   11.6153    9.9586   11.0149    8.7491    9.8601    9.3066   10.7383    9.7617    9.7012    8.9470    9.7678    9.8016    9.7200    8.9030    9.4684    9.2684   10.7243   10.1775    9.2480   11.0377    9.3868   10.4056   10.5848   11.1165    8.9325   10.5986   10.0962    9.5031    9.2756    9.1850    9.9321   11.0992   11.2713    8.9902   10.1782   10.1703    9.6824    9.6949   10.4095   10.1578   10.6137   10.0215    9.4230    9.3614    9.2206    9.2871    9.4514    9.8465   10.4635    9.2669    9.7675   10.7147   10.1514    9.8381   10.1818    9.3383    9.6743   10.6036   10.2152    9.2032   10.5815   10.4747    8.7487   11.3752   11.6311    9.1209   10.1456   10.9135    9.4244    9.9303   10.1064   11.2056    9.5832   11.0975    8.8171   10.3619    8.7012   10.3062   10.7392   10.2670    9.1343   10.8347   10.4534   11.0312   10.7842    9.5812   10.1160    9.2581    9.1554    9.2020   11.0676    8.8361   10.7018   10.4623   10.5104    9.8298   10.8016   10.5277    9.7773    9.6292    8.8145   10.7544   10.5122   10.0888    9.4912    9.4413   10.2036    9.7837   10.1101    9.2508   10.8360   11.2536    8.7316    9.5647   11.2225   10.8958   10.8429   10.9801    8.9161    8.5657    9.4333    9.4826    9.3329   10.1734
 
