# Supplementary material for: Inclusive Composite Interval Mapping of QTL by Environment Interactions in Biparental Populations
Source: PLoS One. 2015 Jul 10;10(7):e0132414. doi: 10.1371/journal.pone.0132414 (PMC4498613; doi:10.1371/journal.pone.0132414)
Supplement: S5 File — (ZIP) [file pone.0132414.s005.zip › H=0.5/L1/run_00094.met]

!**********************Note: lines staring with "!" are remarks and will be ignored in the program********************
!*********************************General Information**********************************
!Assuming F1 = P1 x P2, populations available in QTL IciMapping are: 
!  1, P1BC1F1 = P1 x F1, the first backcrossing where P1 is used as the recurrent parent;
!  2, P2BC1F1 = P2 x F1, the first backcrossing where P2 is used as the recurrent parent;
!  3, F1DH, F1-derived doubled haploids; 
!  4, RIL or F1RIL, recombination inbred lines through the repeated selfing of F1;
!  5, P1BC1RIL, recombination inbred lines through the repeated selfing of P1BC1F1;
!  6, P2BC1RIL, recombination inbred lines through the repeated selfing of P2BC1F1;
!  7, F2, the selfing generation of F1;
!  8, F3, the selfing generation of F2;
!  9, P1BC2F1, the second backcrossing where P1 is used as the recurrent parent; 
! 10, P2BC2F1, the second backcrossing where P2 is used as the recurrent parent;
! 11, P1BC2RIL, recombination inred lines through the repeated selfing of P1BC2F1; 
! 12, P2BC2RIL, recombination inred lines through the repeated selfing of P2BC2F1; 
! 13, P1BC1F2, the selfing generation of P1BC1F1; 
! 14, P2BC1F2, the selfing generation of P2BC1F1; 
! 15, P1BC2F2, the selfing generation of P1BC2F1; 
! 16, P2BC2F2, the selfing generation of P2BC2F1; 
! 17, P1BC1DH, P1BC1F1-derived doubled haploids; 
! 18, P2BC1DH, P2BC1F1-derived doubled haploids; 
! 19, P1BC2DH, P1BC2F1-derived doubled haploids; 
! 20, P2BC2DH, P2BC2F1-derived doubled haploids; 
   3      !Mapping Population (see remarks above)
   2      !Mapping Function (1 for Kosambi; 2 for Haldane; 3 for Morgan)
   2      !Marker Space Type (1 for intervals; 2 for positions)
   1      !Marker Space Unit(1 for centiMorgans; 2 for Morgan)
   6      !Number of Chromosomes (or Linkage Groups)
 200      !Size of the mapping population
   2      !Number of environments
 
!***************************************** Chromosomes and Linkage Maps **********************************************
!Chromosome                 NumMarkers
-CH1                        16
-CH2                        16
-CH3                        16
-CH4                        16
-CH5                        16
-CH6                        16
!Linkage map (Marker name followed by position or the interval length)
 MK-1-1                1     0.000
 MK-1-2                1    10.000
 MK-1-3                1    20.000
 MK-1-4                1    30.000
 MK-1-5                1    40.000
 MK-1-6                1    50.000
 MK-1-7                1    60.000
 MK-1-8                1    70.000
 MK-1-9                1    80.000
 MK-1-10               1    90.000
 MK-1-11               1   100.000
 MK-1-12               1   110.000
 MK-1-13               1   120.000
 MK-1-14               1   130.000
 MK-1-15               1   140.000
 MK-1-16               1   150.000
 MK-2-1                2     0.000
 MK-2-2                2    10.000
 MK-2-3                2    20.000
 MK-2-4                2    30.000
 MK-2-5                2    40.000
 MK-2-6                2    50.000
 MK-2-7                2    60.000
 MK-2-8                2    70.000
 MK-2-9                2    80.000
 MK-2-10               2    90.000
 MK-2-11               2   100.000
 MK-2-12               2   110.000
 MK-2-13               2   120.000
 MK-2-14               2   130.000
 MK-2-15               2   140.000
 MK-2-16               2   150.000
 MK-3-1                3     0.000
 MK-3-2                3    10.000
 MK-3-3                3    20.000
 MK-3-4                3    30.000
 MK-3-5                3    40.000
 MK-3-6                3    50.000
 MK-3-7                3    60.000
 MK-3-8                3    70.000
 MK-3-9                3    80.000
 MK-3-10               3    90.000
 MK-3-11               3   100.000
 MK-3-12               3   110.000
 MK-3-13               3   120.000
 MK-3-14               3   130.000
 MK-3-15               3   140.000
 MK-3-16               3   150.000
 MK-4-1                4     0.000
 MK-4-2                4    10.000
 MK-4-3                4    20.000
 MK-4-4                4    30.000
 MK-4-5                4    40.000
 MK-4-6                4    50.000
 MK-4-7                4    60.000
 MK-4-8                4    70.000
 MK-4-9                4    80.000
 MK-4-10               4    90.000
 MK-4-11               4   100.000
 MK-4-12               4   110.000
 MK-4-13               4   120.000
 MK-4-14               4   130.000
 MK-4-15               4   140.000
 MK-4-16               4   150.000
 MK-5-1                5     0.000
 MK-5-2                5    10.000
 MK-5-3                5    20.000
 MK-5-4                5    30.000
 MK-5-5                5    40.000
 MK-5-6                5    50.000
 MK-5-7                5    60.000
 MK-5-8                5    70.000
 MK-5-9                5    80.000
 MK-5-10               5    90.000
 MK-5-11               5   100.000
 MK-5-12               5   110.000
 MK-5-13               5   120.000
 MK-5-14               5   130.000
 MK-5-15               5   140.000
 MK-5-16               5   150.000
 MK-6-1                6     0.000
 MK-6-2                6    10.000
 MK-6-3                6    20.000
 MK-6-4                6    30.000
 MK-6-5                6    40.000
 MK-6-6                6    50.000
 MK-6-7                6    60.000
 MK-6-8                6    70.000
 MK-6-9                6    80.000
 MK-6-10               6    90.000
 MK-6-11               6   100.000
 MK-6-12               6   110.000
 MK-6-13               6   120.000
 MK-6-14               6   130.000
 MK-6-15               6   140.000
 MK-6-16               6   150.000
!*********************************** Marker Types ********************************************************************
!Co-dominant marker: When heterozygote F1 is present, P1 is coded as 2, F1 is coded as 1, and P2 is coded as 0; Otherwise, P1 is coded as 2, and P2 is coded as 0. 
!Dominant marker: When heterozygote F1 is present, P1 and F1 are coded as 12, and P2 is coded as 0; Otherwise, P1 is coded as 2, and P2 is coded as 0.  
!Recessive markers: When heterozygote F1 is present, P1 is coded as 2, and F1 and P2 are coded as 10; Otherwise, P1 is coded as 2, and P2 is coded as 0. 
!Missing marker is coded as -1. 
 MK-1-1                 2   2   0   2   2   2   2   0   0   2   2   2   2   2   0   2   2   0   2   2   0   2   0   2   0   0   0   0   0   0   0   2   2   0   2   2   0   0   2   2   0   2   0   2   2   2   0   2   2   0   2   0   0   2   2   2   0   2   2   0   2   2   2   0   2   2   0   2   0   0   2   0   2   0   0   0   0   2   0   0   2   0   0   0   0   0   0   2   0   2   2   2   0   0   2   2   0   2   0   2   0   2   0   2   2   0   0   2   2   0   0   2   0   2   0   0   2   2   0   2   2   2   2   2   0   2   0   2   0   2   0   2   2   2   0   0   2   0   0   2   2   2   2   0   2   2   2   0   2   0   0   0   2   2   2   2   0   0   0   2   2   2   2   2   0   2   0   2   0   2   0   0   0   0   0   0   0   0   0   2   0   2   0   0   2   0   0   0   0   2   2   0   0   0   2   0   0   0   0   0
 MK-1-2                 2   2   0   2   2   0   2   0   0   2   2   2   2   2   0   2   0   0   2   2   0   0   0   2   0   0   0   0   2   0   0   2   2   0   2   2   0   0   0   2   0   2   0   2   2   2   0   2   2   0   2   0   0   2   2   2   0   0   2   0   2   2   2   0   2   0   0   2   0   0   2   0   2   2   0   0   0   2   0   0   0   0   0   0   0   0   2   2   0   2   2   2   0   0   2   2   0   0   0   2   0   2   0   2   2   0   0   2   2   0   0   2   2   0   0   0   2   2   0   2   2   2   2   2   0   2   0   2   0   0   0   2   2   2   0   0   2   0   0   2   2   2   2   0   2   2   2   0   2   2   0   2   2   2   2   2   0   0   0   0   2   2   2   2   0   2   2   2   0   2   0   0   0   0   0   2   0   0   0   2   0   2   0   0   2   2   0   0   0   2   2   0   0   0   2   0   0   0   0   0
 MK-1-3                 2   2   0   2   2   0   2   0   0   2   2   2   0   2   0   2   0   0   2   0   0   0   0   2   0   0   0   0   2   2   0   2   2   0   2   2   0   0   0   2   0   2   0   2   2   2   0   2   0   0   0   0   0   2   2   2   0   0   2   0   2   2   0   0   2   0   0   2   0   0   2   0   2   2   0   2   0   2   0   0   0   0   0   0   0   0   2   2   0   2   2   2   0   0   0   0   0   0   0   2   0   2   0   2   2   0   0   2   2   0   0   2   2   0   0   0   2   2   0   2   2   2   2   2   0   2   0   2   0   0   0   2   2   2   0   0   2   0   0   2   2   2   2   0   2   0   2   0   0   2   0   2   2   2   2   2   0   0   0   0   2   2   2   2   0   2   2   2   0   2   0   0   0   0   0   2   0   0   0   2   0   2   0   0   2   0   0   0   0   2   2   0   0   0   2   0   0   0   0   0
 MK-1-4                 2   2   0   2   2   0   2   0   0   2   2   2   0   2   0   2   0   2   2   0   2   0   0   2   0   0   0   0   2   2   0   0   0   0   2   2   2   0   2   2   0   2   0   2   0   2   2   2   0   0   0   0   0   2   0   2   0   0   2   0   2   2   0   0   2   0   0   2   0   0   2   0   2   2   0   2   0   2   0   0   0   0   0   0   0   0   0   2   0   0   2   2   0   0   0   0   0   0   0   2   0   2   0   2   2   0   0   2   0   0   0   2   2   0   0   0   2   2   0   2   2   2   2   2   0   2   0   2   0   0   0   2   0   2   0   0   2   0   0   2   2   2   2   2   2   2   2   0   0   2   0   2   2   2   2   2   0   0   0   0   2   2   2   2   0   2   2   0   0   2   0   0   0   0   0   2   0   0   2   2   0   2   0   0   2   0   2   0   2   2   2   0   0   0   2   0   0   0   0   0
 MK-1-5                 0   2   0   2   2   0   0   0   0   0   2   2   0   2   0   2   0   2   2   0   0   0   0   2   0   0   0   0   2   2   0   0   0   0   2   2   2   0   2   2   0   2   0   2   0   2   2   2   0   0   0   0   2   0   0   2   0   2   2   0   2   2   0   0   2   0   0   2   0   0   0   0   2   2   0   2   0   2   0   2   0   0   0   0   0   2   0   2   0   0   2   2   0   0   0   0   0   0   0   2   0   2   0   0   0   0   0   2   0   0   0   0   2   0   0   0   2   2   0   2   2   2   2   2   2   2   0   2   0   0   0   0   0   2   0   0   2   0   0   2   0   2   2   2   2   2   0   0   0   2   0   2   0   2   2   2   2   0   0   0   2   2   2   2   0   2   0   0   2   2   0   0   0   2   0   2   0   0   2   2   0   2   0   0   2   0   2   0   0   2   2   0   0   0   2   0   0   0   0   0
 MK-1-6                 0   2   0   2   2   0   0   0   0   0   2   2   0   2   0   2   0   0   2   0   0   0   0   2   0   2   0   2   2   2   0   0   0   0   2   2   2   0   2   2   0   2   0   2   0   2   2   2   0   0   0   0   2   0   0   2   0   2   0   0   2   2   0   0   0   0   0   2   2   0   0   0   2   2   0   2   0   0   0   2   0   0   0   0   0   0   0   2   0   0   2   0   0   0   0   0   0   2   0   0   0   2   0   0   0   0   0   2   0   0   0   0   2   0   0   0   2   2   0   2   2   2   2   2   2   2   0   2   0   0   0   0   0   2   0   0   2   0   0   0   0   2   2   2   2   2   0   0   2   2   0   2   0   0   2   2   2   0   0   0   2   2   2   2   0   0   0   0   2   2   0   0   0   2   0   2   0   0   2   2   0   2   0   0   2   0   2   0   0   2   0   0   0   0   2   0   0   0   0   2
 MK-1-7                 0   2   0   2   2   0   0   0   0   2   2   2   0   2   0   2   0   0   2   0   0   0   0   2   0   0   0   2   2   0   0   0   0   0   2   0   2   0   2   2   0   0   0   2   0   2   2   2   0   0   0   2   2   0   0   2   0   2   0   0   2   2   0   0   2   0   0   2   2   0   0   0   2   2   0   0   0   0   0   2   0   0   2   2   0   0   0   2   0   0   2   0   2   0   0   0   0   2   0   0   2   0   0   0   0   0   0   2   0   0   0   0   2   0   0   0   2   2   2   0   2   2   2   2   2   2   0   2   0   0   0   0   0   2   0   0   2   0   0   0   0   2   2   2   2   2   0   0   2   2   0   2   0   0   2   2   2   0   0   0   2   0   2   2   0   0   0   0   2   2   0   0   0   2   0   2   0   0   2   2   0   2   0   0   2   0   2   0   0   2   0   0   0   0   2   0   0   0   2   2
 MK-1-8                 0   2   0   2   2   0   0   0   0   2   2   2   0   2   0   2   0   0   2   2   0   0   0   2   0   0   0   2   2   0   0   0   0   0   2   0   2   0   0   2   0   0   2   2   0   2   2   0   0   0   0   2   2   0   0   2   0   2   0   0   2   0   0   0   2   0   2   2   2   0   0   0   2   2   0   0   0   0   2   2   0   0   2   2   0   0   0   2   0   0   2   0   2   0   0   0   0   2   0   0   2   0   0   0   0   0   0   2   0   0   0   0   0   0   0   0   2   2   2   0   2   2   2   2   2   2   0   2   0   0   0   0   0   2   0   0   2   0   2   0   0   2   2   2   2   2   0   0   2   2   0   2   0   0   2   2   2   2   0   0   2   0   2   2   0   0   0   0   2   2   0   0   0   2   2   2   0   0   2   0   0   2   0   2   2   0   2   0   0   2   0   0   0   0   2   0   0   0   2   2
 MK-1-9                 0   2   0   2   2   0   0   0   0   2   2   2   0   2   2   2   0   0   2   2   0   0   0   2   0   0   0   2   2   0   0   0   0   0   2   0   0   0   0   0   0   0   2   2   0   2   2   0   0   0   0   2   2   0   0   2   0   2   0   0   2   0   0   0   2   0   2   2   2   0   0   0   2   2   0   0   0   0   2   2   0   0   2   2   0   0   0   2   0   0   2   0   2   0   0   2   0   0   0   0   2   0   0   0   0   0   0   2   0   0   0   0   0   0   0   2   2   2   2   2   2   2   2   2   0   2   0   0   0   0   0   0   0   2   0   0   2   0   2   2   0   2   0   0   2   2   2   0   2   2   0   2   0   0   2   2   2   2   0   0   2   0   2   2   0   0   2   0   2   2   0   0   0   2   2   2   0   0   2   0   2   2   0   2   2   0   2   0   0   2   0   0   0   2   2   0   0   2   2   2
 MK-1-10                0   2   2   2   2   0   0   0   0   2   2   2   0   2   2   2   0   0   2   2   0   0   0   2   0   0   0   2   2   0   0   0   0   0   2   0   0   0   0   0   0   0   2   2   0   2   2   0   0   0   0   2   2   0   0   2   0   2   0   2   2   2   0   0   2   0   2   2   2   0   0   0   2   2   0   0   0   0   2   2   0   0   2   2   0   2   0   0   0   0   2   0   2   0   0   2   0   0   0   0   2   0   0   0   0   0   0   0   0   0   0   0   0   0   0   2   2   2   2   2   2   2   2   2   2   2   0   0   0   0   2   0   0   2   0   0   2   0   2   2   0   2   2   0   2   2   2   0   2   2   2   2   0   0   2   2   2   2   0   0   2   0   2   0   0   0   2   0   2   2   0   0   2   2   2   2   0   0   2   0   2   2   0   2   2   0   2   0   0   2   0   2   0   2   0   0   0   2   2   2
 MK-1-11                0   2   2   2   2   0   0   0   2   2   2   2   0   2   2   2   0   0   2   2   0   0   0   2   0   0   0   0   2   0   0   0   0   0   2   0   0   2   0   2   0   0   2   2   0   2   2   2   0   0   0   2   2   0   0   2   0   2   0   2   2   2   0   0   2   0   2   2   0   0   0   0   2   2   2   0   0   0   2   2   0   0   2   2   0   2   0   0   0   0   2   0   2   0   0   2   0   0   0   0   2   0   2   0   0   0   0   0   0   0   0   0   2   0   0   2   2   2   2   2   0   2   2   2   2   2   0   2   0   0   2   0   0   2   2   0   2   0   2   2   0   2   2   0   2   2   2   0   2   2   2   2   0   0   2   2   2   2   0   0   2   0   2   0   2   0   2   0   2   2   0   0   2   2   2   2   0   0   2   0   2   2   0   2   2   0   2   2   0   2   0   2   0   2   0   0   0   2   2   2
 MK-1-12                0   2   2   2   2   0   0   0   2   2   2   2   0   2   2   0   0   0   2   2   0   0   0   2   0   0   0   2   2   0   0   0   0   0   2   0   0   2   0   2   0   0   2   2   0   2   2   2   0   0   0   2   2   0   0   2   0   2   0   2   2   2   0   0   2   0   2   2   0   2   0   0   2   2   2   0   0   0   2   2   2   0   2   0   0   0   0   0   0   0   2   0   0   0   0   2   2   0   0   0   2   0   2   0   0   0   0   2   0   0   0   0   2   0   0   2   2   2   2   2   0   2   2   0   2   2   0   0   2   0   0   0   2   2   2   0   0   0   2   2   0   2   2   0   2   2   2   0   2   2   2   2   0   0   0   2   2   2   2   0   2   0   0   0   0   2   2   0   2   2   0   0   2   2   2   0   0   0   2   0   2   2   0   2   2   0   2   2   0   2   0   2   0   2   0   0   0   0   2   2
 MK-1-13                0   2   2   2   2   0   0   0   2   2   2   0   0   2   2   0   0   0   2   2   0   0   0   2   0   0   0   2   2   0   0   0   0   0   2   0   0   2   0   2   0   0   0   2   0   2   2   2   0   0   0   0   2   0   0   2   2   2   0   2   2   2   0   0   2   0   2   0   2   2   0   0   2   2   2   0   0   0   2   2   2   0   2   0   0   0   0   0   2   0   2   0   0   0   0   2   2   0   0   0   2   0   2   0   0   0   0   2   0   0   0   0   2   2   0   2   2   2   2   2   0   2   2   0   2   2   0   0   2   0   0   0   2   2   2   0   0   0   2   2   0   2   2   2   2   2   2   0   2   2   2   2   0   0   0   2   2   2   2   2   2   0   0   0   0   2   2   0   2   2   0   2   2   2   2   0   0   0   2   0   0   2   0   2   2   0   2   2   0   2   2   2   0   0   0   0   0   0   2   2
 MK-1-14                0   2   2   2   2   0   0   0   2   2   2   0   0   2   2   0   0   0   2   2   0   0   0   2   0   2   0   2   2   0   0   0   0   0   2   0   0   2   0   2   0   0   0   2   0   2   2   2   0   0   0   2   2   0   0   0   2   2   0   2   2   2   0   0   2   0   2   0   2   2   0   0   2   2   2   0   0   0   0   2   2   0   2   0   0   0   0   0   2   0   2   0   0   0   0   2   2   0   0   0   2   0   2   0   0   0   0   0   2   0   0   0   2   2   0   2   2   2   2   2   2   2   2   0   0   2   0   0   2   0   0   0   2   2   2   0   2   0   2   2   0   0   2   2   2   2   2   0   2   2   2   2   0   0   2   2   2   2   2   2   2   0   0   0   0   0   2   0   2   2   0   2   2   0   2   0   0   0   2   0   0   2   0   2   2   0   2   2   0   2   2   2   0   0   0   2   0   0   2   2
 MK-1-15                0   2   2   2   2   0   0   2   2   2   2   0   0   2   2   0   2   0   2   2   0   0   0   2   0   2   0   2   2   0   0   0   2   0   2   0   0   2   0   2   0   0   0   2   0   2   2   2   2   0   0   2   2   0   0   0   2   2   0   2   2   2   0   0   2   0   2   0   0   2   0   0   2   2   2   0   0   0   0   2   2   0   2   0   0   0   0   0   2   0   2   0   0   0   0   2   2   0   0   0   0   0   2   0   0   0   0   2   2   0   2   0   2   2   0   0   2   0   0   2   0   2   2   0   0   2   0   0   2   0   0   0   2   0   2   0   2   0   0   2   0   0   2   2   2   2   2   0   2   2   2   2   0   0   2   0   2   2   2   2   2   0   0   0   0   0   2   0   2   0   0   2   2   0   2   0   0   0   2   0   0   2   0   2   2   0   2   2   0   0   2   0   0   0   0   2   0   0   2   2
 MK-1-16                0   2   2   2   2   0   0   2   2   2   0   0   0   2   2   0   2   2   2   2   0   0   0   2   0   2   0   2   2   2   0   0   2   0   2   0   0   2   0   2   0   0   0   2   0   2   2   2   2   2   0   2   2   0   2   2   2   2   0   2   2   2   0   0   2   2   2   0   0   2   0   0   2   2   2   2   0   0   0   2   2   2   2   0   0   0   0   0   2   0   2   0   0   0   0   2   2   0   0   0   0   0   2   0   2   0   0   2   2   0   2   0   2   2   0   0   2   0   2   2   0   2   0   0   0   2   2   0   2   0   0   0   2   0   2   0   2   0   0   2   0   0   2   2   0   2   2   0   2   2   0   2   0   0   2   0   2   2   2   2   2   0   2   0   0   2   2   0   2   0   0   2   2   0   2   0   0   0   2   0   0   2   0   2   2   0   2   2   0   0   2   0   0   0   0   0   0   0   2   2
 MK-2-1                 2   2   2   0   2   0   0   0   2   2   0   0   2   0   0   2   2   2   2   2   2   2   0   2   0   2   0   0   0   2   0   0   0   2   2   2   2   2   2   2   0   0   2   2   2   0   2   2   2   2   0   0   0   2   0   0   0   2   2   2   2   0   0   2   0   2   2   2   0   0   0   2   2   0   0   0   0   0   0   2   2   0   2   0   0   0   0   2   2   0   2   2   2   0   0   0   2   0   2   0   0   2   0   0   0   2   0   0   0   0   2   0   2   2   0   2   2   0   2   2   2   0   2   2   2   2   0   0   2   0   2   0   2   2   2   2   0   0   2   0   0   0   2   2   0   0   0   2   0   0   0   0   2   2   0   2   0   2   2   2   0   2   2   0   0   0   0   2   0   2   0   2   2   2   2   0   0   0   2   2   2   2   2   0   2   2   2   2   0   2   0   2   2   2   2   0   2   0   0   2
 MK-2-2                 2   2   2   0   0   0   0   0   2   2   2   0   2   0   2   2   2   2   2   2   2   2   0   2   0   0   0   0   0   2   0   0   0   2   0   2   2   2   2   0   0   0   2   2   2   2   2   2   2   2   0   0   0   2   2   0   0   2   2   2   2   0   2   2   0   2   2   2   0   2   0   2   0   0   0   0   0   0   0   2   2   2   2   0   0   2   0   2   2   2   0   2   2   0   0   0   2   0   2   0   2   2   2   0   0   2   0   0   0   0   2   0   2   2   0   2   0   0   2   2   2   0   2   2   2   2   0   2   2   0   2   0   2   2   2   2   0   0   2   0   0   0   2   2   0   0   0   0   0   0   2   0   2   2   0   2   0   2   2   2   0   2   2   0   0   0   0   2   0   2   0   2   2   2   2   0   0   0   2   2   2   2   2   0   2   2   0   2   0   2   0   2   0   2   0   0   2   0   2   2
 MK-2-3                 2   2   2   0   0   0   0   0   2   2   2   2   2   0   2   2   2   2   2   2   2   2   0   2   0   0   0   0   2   2   2   0   0   2   0   2   2   2   0   0   0   0   2   0   2   0   2   2   2   2   0   0   0   2   2   0   0   2   2   2   2   0   2   2   0   2   2   2   0   2   0   2   0   0   0   0   0   0   0   2   2   2   2   0   2   2   0   2   2   2   2   2   2   0   2   0   0   0   2   0   2   2   2   0   0   2   0   0   0   0   2   0   0   2   0   2   0   2   2   2   2   0   2   2   0   2   0   0   2   0   2   0   2   2   2   2   0   0   2   0   0   0   2   2   0   0   0   0   2   0   2   0   2   2   0   2   0   2   2   2   0   2   2   0   0   0   0   2   0   0   0   2   2   2   2   0   0   0   2   2   2   2   2   0   2   2   0   2   0   2   0   2   0   2   0   0   2   0   2   0
 MK-2-4                 2   2   2   0   0   0   0   0   2   2   2   2   2   0   2   2   2   2   2   2   0   0   0   2   0   0   0   0   2   2   2   0   0   2   0   2   2   0   0   0   2   0   2   0   2   0   2   2   2   2   0   2   0   2   2   0   0   2   2   2   2   0   2   0   0   2   2   2   0   2   0   2   0   0   0   0   0   0   0   0   2   2   2   2   2   2   0   2   2   2   2   2   2   0   2   0   0   0   2   0   2   2   2   0   0   2   0   0   0   0   2   0   0   2   0   2   0   2   2   2   2   0   2   2   0   2   0   0   2   0   2   0   2   2   2   0   0   0   2   2   0   2   2   2   0   0   0   0   2   0   2   2   2   2   0   2   0   2   2   2   0   2   2   0   0   0   0   2   0   0   0   2   2   0   2   2   2   0   2   2   2   2   2   0   2   2   2   2   0   2   0   2   0   2   0   0   2   0   2   0
 MK-2-5                 2   2   2   0   0   0   0   0   0   2   2   2   2   0   0   2   2   0   2   2   0   0   0   2   0   0   0   2   2   2   2   0   0   2   2   2   2   2   0   0   2   0   2   0   2   0   2   2   2   2   2   2   0   2   2   0   0   2   2   2   2   2   2   2   0   2   2   2   0   2   0   2   0   2   0   0   2   0   0   0   2   2   2   2   2   2   0   2   2   2   2   2   2   0   2   0   0   0   2   0   2   2   2   0   0   0   0   2   0   0   2   0   2   2   0   0   0   2   2   2   0   0   2   2   2   2   0   0   2   0   2   2   2   2   2   0   2   0   0   0   0   2   2   2   0   0   0   0   2   0   2   2   2   2   0   2   0   0   2   2   0   2   2   0   0   0   0   2   0   0   0   2   2   0   2   2   2   0   2   2   2   2   2   0   2   2   2   0   0   2   0   2   0   0   0   0   2   0   2   0
 MK-2-6                 2   2   2   0   0   0   0   2   2   2   2   2   2   0   0   2   2   0   2   2   0   2   0   2   0   0   0   2   2   2   2   0   0   2   2   2   2   2   0   0   2   0   2   0   2   0   2   2   2   0   2   2   0   2   2   0   0   2   2   2   0   2   2   2   0   2   2   2   0   2   0   2   0   2   0   0   2   0   0   0   2   2   2   2   2   2   0   2   0   2   2   2   2   0   2   0   0   0   2   0   2   2   2   0   0   0   0   2   0   0   2   0   2   2   0   0   0   2   2   2   0   0   2   2   2   2   0   0   2   0   2   2   2   2   2   0   2   0   0   0   0   2   2   2   0   0   0   0   2   0   2   2   2   2   0   2   0   0   2   2   0   2   2   0   0   0   2   2   0   0   0   2   2   0   2   2   2   2   2   2   2   2   2   0   2   2   2   0   0   2   0   2   0   0   0   0   2   0   2   0
 MK-2-7                 2   2   0   0   2   0   0   2   2   2   2   2   0   0   0   0   2   0   2   2   0   2   0   2   0   0   0   2   2   2   2   0   0   0   2   0   2   2   0   0   2   0   2   0   0   0   2   2   2   0   2   2   0   2   2   0   0   2   2   2   0   2   2   2   0   2   2   0   0   2   0   2   0   2   0   0   2   0   0   0   2   2   0   2   2   2   0   2   0   2   2   2   2   0   2   0   0   0   2   0   2   2   2   0   0   0   2   2   0   0   2   0   2   2   0   0   0   2   2   2   0   0   2   2   2   2   0   2   2   2   0   2   0   2   2   0   2   0   2   0   0   2   2   2   0   0   0   0   2   0   0   2   2   2   0   2   0   0   2   2   0   2   2   0   0   0   2   0   0   2   0   2   2   0   2   2   2   2   2   2   2   2   2   0   2   2   2   0   0   2   0   2   0   0   2   2   2   0   2   0
 MK-2-8                 2   2   0   0   0   0   0   2   2   2   2   2   0   0   0   0   2   0   2   2   0   2   0   2   0   0   0   2   0   2   2   0   0   2   2   0   2   2   0   0   2   0   2   2   0   0   2   2   2   0   2   2   0   2   2   0   0   2   2   2   0   2   2   2   0   2   2   0   0   2   0   2   0   2   2   0   0   0   0   0   2   2   0   2   2   2   0   2   0   2   2   2   2   0   2   2   0   0   2   0   2   2   2   0   0   0   2   2   0   0   2   0   2   2   2   2   0   2   2   2   0   0   2   0   2   0   0   2   2   2   0   2   0   2   2   0   2   0   0   0   0   2   2   2   2   0   0   0   2   0   0   2   2   2   0   2   0   0   2   2   0   2   2   0   0   0   2   0   0   2   0   2   2   0   2   2   2   0   2   0   2   2   2   0   2   2   2   0   0   2   0   2   0   0   2   2   2   0   2   0
 MK-2-9                 2   2   0   0   0   0   2   2   2   2   2   2   0   0   0   0   2   0   2   2   0   2   0   2   0   0   0   2   2   2   2   0   0   2   2   0   2   2   0   2   2   0   2   2   0   2   2   2   2   0   2   2   0   2   2   0   0   2   2   2   0   2   2   0   0   2   2   0   0   2   0   2   0   2   0   0   0   0   0   0   2   2   0   0   2   2   0   2   0   2   2   2   2   0   2   2   0   0   2   0   2   2   2   0   0   0   2   2   0   0   2   2   2   2   0   2   0   2   2   2   0   0   2   0   2   0   0   2   2   2   0   2   0   2   2   0   2   0   2   0   0   2   2   2   2   0   0   2   2   0   0   2   2   2   0   2   2   0   2   2   0   2   2   0   0   0   2   0   0   2   0   2   2   0   2   2   2   2   2   0   2   2   2   0   2   2   2   0   0   2   0   2   0   0   2   2   2   2   2   0
 MK-2-10                2   2   2   0   0   0   2   2   2   2   2   0   0   0   0   0   2   0   2   2   0   2   0   2   0   0   0   2   2   2   2   0   0   2   0   0   2   2   0   2   2   0   2   0   2   2   2   2   2   0   2   2   0   2   2   2   0   2   2   2   0   2   0   0   0   2   2   0   0   2   0   2   2   2   2   0   0   0   0   0   2   2   0   0   2   2   0   2   0   0   2   2   2   0   2   2   0   0   2   0   2   2   2   0   0   0   2   2   0   0   2   2   2   2   0   2   0   2   2   0   0   0   2   0   2   0   0   2   0   2   0   2   0   2   2   0   2   0   2   0   0   2   2   2   2   0   0   2   2   0   0   2   2   2   0   2   2   0   2   2   0   2   0   0   0   2   2   2   0   2   0   2   2   0   2   2   2   2   2   0   2   0   2   0   2   2   2   0   0   2   0   2   0   0   2   2   2   2   2   0
 MK-2-11                2   2   2   0   0   0   2   2   2   2   2   0   0   0   0   0   2   0   2   2   0   0   0   2   0   0   0   2   0   2   2   0   0   2   0   0   2   2   0   2   2   0   2   0   2   0   2   2   2   0   2   0   2   2   2   2   0   2   2   2   0   2   0   0   0   0   2   0   0   0   0   2   2   2   2   2   0   0   2   0   2   2   0   0   2   0   0   2   2   0   2   2   2   0   2   2   0   0   2   2   2   2   2   0   0   0   0   2   0   0   2   2   2   2   0   2   0   2   2   0   0   0   2   0   2   0   0   2   0   2   0   2   0   2   2   0   2   0   2   0   0   2   2   2   2   0   0   2   2   0   0   2   2   2   0   2   2   2   2   2   0   2   2   0   0   2   2   2   0   0   0   2   2   0   2   2   2   0   2   2   2   0   2   0   2   0   0   0   0   0   0   2   0   2   2   2   2   2   2   0
 MK-2-12                2   2   2   0   0   0   2   2   2   2   2   0   0   0   0   0   2   0   2   0   0   2   0   2   0   0   0   2   0   2   0   0   0   2   0   0   2   2   0   2   0   0   2   2   2   0   2   2   2   0   2   0   2   2   2   2   0   2   2   2   0   2   0   0   0   0   2   0   0   0   0   2   2   2   2   2   0   0   0   0   2   2   0   0   2   2   0   0   2   0   0   2   2   0   0   2   0   0   2   2   2   2   2   0   0   0   0   2   2   0   2   2   2   2   0   2   0   2   2   0   0   0   2   0   2   0   0   2   0   2   2   2   2   2   2   0   2   0   0   0   2   2   2   2   2   2   0   2   2   2   0   2   2   2   0   0   2   2   2   2   0   2   2   0   0   2   2   2   0   0   0   2   2   0   2   2   2   0   0   2   2   0   2   0   2   0   0   0   0   0   0   0   0   2   0   2   2   2   2   0
 MK-2-13                2   2   2   0   0   2   2   2   2   2   2   0   0   0   0   0   2   0   2   0   0   2   0   2   0   0   0   2   0   2   0   0   0   2   2   0   2   2   0   2   0   0   0   2   2   0   2   2   2   0   2   0   2   2   2   2   0   2   2   2   0   2   0   0   0   0   2   0   0   0   0   2   2   2   2   2   0   0   0   2   0   2   0   0   2   2   0   0   2   0   2   2   2   0   0   2   0   0   2   2   2   2   2   0   0   0   0   0   2   0   2   2   2   2   0   2   0   2   2   0   0   2   2   0   2   0   0   2   2   0   2   2   0   2   2   0   2   0   0   0   2   2   2   2   2   2   0   2   2   0   0   2   2   2   0   2   2   2   2   2   0   2   2   0   0   2   2   2   0   0   0   2   2   0   2   2   2   0   0   2   2   0   2   2   0   0   2   0   0   0   0   0   0   2   0   2   2   2   0   0
 MK-2-14                2   2   0   0   0   2   0   2   2   2   2   0   0   0   0   0   2   0   2   2   0   2   0   2   0   0   0   0   0   2   0   0   0   2   2   0   2   2   0   2   0   0   0   2   2   0   2   2   2   0   2   0   2   2   2   2   2   2   2   2   0   0   0   2   0   0   2   0   0   0   0   2   2   0   2   2   0   0   0   0   0   2   0   0   2   2   0   0   2   0   2   2   2   0   0   2   0   0   2   0   2   2   2   0   0   0   0   0   2   0   2   2   2   2   2   0   0   2   2   0   0   2   0   0   0   0   0   2   2   0   2   2   0   2   2   0   2   0   0   0   2   2   2   2   0   2   0   2   2   0   0   2   2   2   2   2   0   2   2   2   0   2   2   0   0   0   2   2   0   0   0   2   2   0   2   2   2   0   2   2   2   0   2   2   0   2   2   0   0   0   0   2   0   2   0   2   2   2   0   0
 MK-2-15                2   2   0   0   0   2   0   0   2   2   2   0   0   0   0   0   2   0   2   2   0   2   0   2   0   0   0   0   0   2   2   0   0   2   2   0   2   2   0   2   0   0   0   2   2   0   2   2   2   0   2   0   2   2   2   0   2   0   0   2   2   2   0   0   0   0   2   0   0   0   0   2   2   0   2   2   0   0   0   0   0   2   0   0   0   2   0   0   2   0   2   0   2   0   0   2   0   2   2   0   2   2   0   0   0   0   0   0   2   0   2   2   2   2   2   0   0   2   2   0   0   2   2   0   0   0   0   0   2   0   2   2   0   2   2   0   0   0   0   0   2   2   2   2   0   2   0   2   2   2   0   0   2   2   2   2   0   2   2   2   0   2   2   0   0   0   2   2   0   0   0   2   2   0   2   2   2   0   2   0   0   0   2   2   0   2   2   0   0   0   0   2   0   2   0   2   2   2   0   0
 MK-2-16                2   2   0   0   0   2   0   0   2   2   2   0   0   0   0   2   2   0   2   2   0   2   0   2   0   0   0   0   0   2   2   0   0   2   2   0   2   2   0   2   0   0   0   2   2   0   0   2   2   0   2   0   2   2   2   0   2   0   0   2   2   2   2   0   0   2   2   0   0   0   0   0   2   2   2   2   0   2   0   0   0   2   0   0   0   0   0   0   2   0   2   0   2   0   0   2   0   2   2   0   2   2   0   0   0   0   0   0   2   0   2   2   0   2   2   0   0   2   2   0   0   2   2   0   0   0   0   0   2   0   0   2   0   0   2   0   2   0   0   0   2   2   2   2   0   2   0   2   2   2   0   0   2   2   2   2   0   2   2   2   0   2   2   2   0   0   2   2   0   2   0   2   2   0   0   2   2   0   2   0   0   0   2   2   0   2   2   0   0   0   2   2   0   2   0   2   2   2   0   0
 MK-3-1                 2   0   2   2   2   2   2   2   0   0   2   2   0   0   0   2   0   0   0   0   2   2   2   0   0   2   0   2   0   2   2   2   2   2   2   2   2   2   0   2   2   2   2   0   0   0   2   0   2   0   2   2   0   0   2   0   2   2   0   2   2   0   2   0   2   0   2   2   2   0   0   0   0   2   2   0   2   2   0   2   2   2   2   0   0   2   2   2   0   2   0   2   2   2   0   2   2   2   2   0   0   2   2   0   2   2   0   0   2   0   2   0   0   0   0   2   0   0   2   2   0   0   0   2   2   0   2   2   2   2   2   2   2   2   0   0   0   2   2   0   0   2   0   0   0   0   0   0   2   0   2   0   0   2   2   0   0   0   0   0   0   0   0   2   0   0   2   2   0   0   2   0   0   2   0   0   2   0   2   0   0   0   2   0   2   0   0   2   2   0   0   0   0   2   0   2   0   0   2   0
 MK-3-2                 2   0   2   2   2   2   2   2   0   0   2   2   0   0   0   2   0   0   0   0   2   2   2   0   0   2   0   2   0   2   2   2   2   2   2   2   0   2   0   2   2   2   2   0   0   0   2   0   2   0   2   2   0   0   2   0   2   2   0   0   2   0   2   0   2   2   2   2   2   0   0   0   0   2   2   0   2   2   0   2   2   2   2   0   0   0   2   2   0   2   0   2   2   2   0   2   2   2   2   0   0   2   2   0   2   2   0   2   2   0   2   0   0   0   0   2   0   0   2   2   0   0   0   2   2   0   2   2   2   2   0   2   2   2   0   0   0   2   2   0   2   0   2   2   0   0   0   0   2   0   0   0   0   2   2   0   0   0   0   0   0   0   0   2   0   0   2   2   0   0   2   0   0   2   0   2   2   0   2   0   0   0   2   2   2   0   0   2   0   0   0   0   0   2   0   2   0   0   2   0
 MK-3-3                 2   0   2   2   2   2   2   0   0   0   0   2   0   0   0   0   0   0   2   0   2   2   2   0   0   2   0   2   2   2   2   2   2   2   2   2   0   2   0   2   2   2   0   0   0   0   2   0   2   0   2   2   0   0   2   2   2   2   0   0   2   0   2   0   2   2   2   2   2   0   0   0   0   2   2   0   2   2   0   2   2   2   0   0   0   0   2   2   0   2   0   2   2   2   0   2   2   2   2   0   0   2   2   0   2   0   0   2   2   0   2   0   0   0   0   2   0   0   2   2   2   0   0   2   2   0   2   0   2   2   0   2   2   2   0   0   0   2   2   0   0   0   2   2   0   0   0   0   2   0   0   0   0   2   2   0   0   0   0   0   0   0   0   2   0   0   0   2   0   0   2   0   0   2   0   2   2   0   2   0   0   0   2   2   2   0   0   2   0   0   0   0   0   2   2   2   0   0   2   0
 MK-3-4                 2   0   2   0   2   2   2   0   0   0   0   2   0   0   0   0   0   0   2   0   0   2   2   2   0   2   0   2   2   2   2   2   0   2   2   2   0   2   0   2   2   2   0   0   0   0   2   0   2   0   2   0   0   0   2   2   2   2   0   0   2   0   0   0   2   2   0   2   2   0   0   0   0   2   2   0   2   2   2   2   2   0   0   0   0   0   2   2   0   2   0   0   2   2   0   2   0   2   2   0   0   2   0   0   0   0   0   2   2   0   2   0   0   0   0   2   0   0   2   2   2   0   0   2   2   0   2   0   0   2   0   2   0   2   0   0   0   2   2   0   0   0   2   2   0   0   0   0   2   0   0   0   0   2   2   0   0   0   0   0   0   0   0   2   2   0   0   2   0   2   2   0   0   2   0   2   2   0   2   0   0   0   2   2   2   0   0   2   0   0   0   0   0   0   0   2   0   0   2   0
 MK-3-5                 2   0   2   0   2   2   2   0   0   0   2   2   2   0   0   0   0   0   0   0   0   2   0   2   0   2   0   2   2   2   2   2   0   2   2   0   0   2   0   2   2   2   0   0   0   0   2   0   2   0   2   0   0   2   2   2   2   2   0   2   2   0   2   0   2   2   0   2   2   0   0   0   0   2   2   2   2   2   2   2   2   2   0   0   0   0   2   2   0   2   0   0   2   2   2   2   2   2   2   0   0   2   0   0   0   0   0   0   2   0   0   0   0   0   0   0   0   2   2   2   0   0   0   0   2   0   2   0   0   2   0   2   2   2   0   0   0   2   2   0   0   0   2   2   0   0   0   0   2   0   0   0   0   2   2   0   0   2   0   0   0   0   2   2   2   0   0   2   0   2   2   2   0   2   0   2   2   0   2   0   0   0   2   2   2   0   0   2   0   0   0   2   0   0   0   2   0   2   2   0
 MK-3-6                 0   0   2   0   0   2   2   0   0   0   2   2   2   0   0   0   0   0   0   0   2   2   0   2   0   2   0   2   0   2   0   2   0   2   2   0   0   2   0   2   0   2   0   0   0   0   2   2   2   0   2   0   0   2   2   2   2   2   0   2   2   0   2   0   2   2   2   2   2   0   0   0   0   2   2   2   0   2   2   2   2   2   0   0   0   0   2   2   0   2   2   0   2   2   2   2   2   0   2   0   0   2   0   0   0   0   0   0   2   0   0   0   0   2   0   0   0   2   0   2   0   0   0   0   0   0   2   0   0   2   0   2   0   2   0   0   0   2   2   0   0   0   2   2   0   0   0   0   2   0   0   0   2   2   2   2   0   2   0   2   0   0   2   2   2   0   0   2   0   2   2   2   0   2   0   2   2   0   2   0   0   0   2   2   2   0   0   2   0   0   0   2   0   0   0   2   0   2   2   0
 MK-3-7                 0   0   2   0   2   2   2   0   0   2   2   2   2   0   0   0   2   2   0   0   2   2   0   2   0   2   0   2   0   2   0   2   0   2   2   0   0   2   0   2   0   2   2   0   0   0   2   2   2   0   2   0   0   2   2   2   2   2   0   2   2   0   2   0   2   2   2   2   2   0   0   0   2   2   2   2   0   2   2   2   2   2   2   0   0   0   2   2   0   2   2   2   2   2   0   0   2   0   2   0   0   0   0   0   0   0   0   0   2   0   0   0   0   2   0   0   0   2   0   0   0   0   0   0   0   0   2   0   0   2   0   2   0   2   0   0   0   2   0   0   0   0   2   2   0   0   0   0   2   0   0   0   2   2   2   2   0   2   0   2   0   0   2   2   2   0   0   0   0   2   2   2   0   2   2   2   2   0   2   0   0   0   2   2   2   0   0   2   0   0   0   2   0   0   0   2   0   2   2   0
 MK-3-8                 0   0   2   0   2   2   2   0   0   2   2   2   2   0   0   0   0   2   0   0   2   2   0   2   2   2   0   2   0   0   0   2   0   2   2   0   0   2   0   0   0   2   2   2   0   0   2   2   2   0   2   0   0   2   2   2   2   0   0   2   2   2   2   0   2   2   2   0   2   0   0   0   2   2   2   0   0   2   2   2   0   0   2   0   0   2   2   2   0   2   2   2   2   2   2   0   2   2   2   0   2   0   0   0   0   0   0   0   2   0   0   0   0   2   0   0   0   2   0   0   0   0   0   0   0   0   2   0   2   2   2   0   0   2   0   0   0   2   0   0   0   0   2   2   0   2   0   0   0   0   0   0   2   2   2   2   0   2   0   2   2   2   0   2   2   0   0   0   0   2   2   2   0   2   2   2   2   0   2   0   0   0   2   2   2   0   0   2   2   0   0   2   0   0   0   0   0   2   2   0
 MK-3-9                 0   0   2   0   2   0   2   0   0   2   2   2   0   0   0   0   0   2   0   0   2   2   0   0   0   2   0   2   0   0   0   2   2   2   2   0   0   2   0   2   0   2   2   2   0   0   2   2   0   0   2   0   0   2   2   2   2   2   0   2   2   0   2   0   2   2   0   0   2   0   0   0   2   2   2   2   2   2   0   2   0   0   2   0   0   2   2   2   0   2   2   0   2   2   2   0   2   2   2   0   2   0   0   0   0   0   0   2   2   0   0   0   0   2   2   0   0   2   0   0   0   0   0   0   0   2   2   0   0   0   2   2   0   2   0   0   0   2   0   0   0   0   2   2   0   2   0   0   0   0   2   0   2   0   2   2   0   2   2   2   2   2   0   0   2   0   0   0   0   2   2   0   0   2   2   2   2   0   2   0   0   0   0   2   2   0   0   2   2   0   0   0   0   0   0   0   0   2   2   0
 MK-3-10                0   0   2   0   2   0   2   0   0   2   2   2   0   2   2   0   0   2   0   0   0   2   0   0   0   2   0   2   0   0   0   2   2   2   2   0   0   2   0   2   0   2   2   2   0   0   2   2   0   0   2   0   2   2   2   2   2   2   0   2   2   0   2   0   2   2   0   0   2   0   0   0   2   2   2   2   0   2   0   2   0   0   2   0   0   2   2   2   0   2   2   0   2   2   2   0   2   2   2   0   2   0   0   0   0   0   2   2   2   0   0   0   0   2   2   0   0   2   0   2   0   0   0   0   0   2   2   0   0   0   2   2   2   2   0   0   0   2   0   0   0   0   2   2   0   2   0   0   0   0   2   0   2   2   2   2   0   2   2   0   2   2   0   0   2   0   0   0   0   2   2   0   0   2   2   2   0   2   2   0   0   0   0   2   2   0   0   2   2   0   0   0   0   2   0   0   0   0   2   0
 MK-3-11                2   0   2   0   2   2   2   0   0   2   2   2   0   2   2   0   0   2   0   0   0   2   0   0   0   2   0   2   0   0   0   2   2   2   2   0   0   2   0   2   0   2   0   2   0   0   2   2   0   0   2   0   2   2   2   2   2   2   0   2   2   0   2   0   2   2   0   0   2   0   0   0   2   2   2   2   0   2   0   2   0   0   2   0   0   2   2   2   0   2   2   0   2   2   2   0   2   2   2   0   2   0   0   2   0   2   2   2   2   0   0   0   0   2   2   0   0   2   0   2   2   0   0   0   0   2   2   0   2   0   2   2   2   2   0   0   0   2   0   0   0   0   2   2   0   2   0   0   0   0   2   0   2   2   2   2   0   2   2   0   2   2   0   0   2   0   2   0   0   2   2   0   0   2   0   2   0   2   2   0   0   0   0   2   2   0   0   0   2   0   0   0   0   2   0   0   0   0   2   0
 MK-3-12                0   0   0   0   2   2   2   0   0   2   2   2   0   2   2   0   0   2   2   0   0   0   0   0   0   2   0   2   0   0   0   2   2   2   2   0   0   2   0   2   0   2   0   2   2   0   2   2   2   0   2   0   0   2   2   2   2   2   2   2   0   0   2   0   2   2   0   0   2   0   0   0   2   2   0   2   0   2   2   2   0   0   2   0   0   2   0   2   0   2   2   0   2   2   2   0   2   2   2   0   2   0   0   2   0   2   2   2   2   0   0   0   0   2   2   0   0   2   0   2   2   0   0   0   0   2   2   0   2   0   2   2   2   2   0   0   2   2   0   0   0   0   2   2   0   2   0   0   0   0   2   0   2   2   2   2   2   2   2   2   2   0   2   0   2   0   2   0   2   0   2   0   0   2   0   0   0   2   0   0   0   0   0   2   2   0   0   0   2   0   0   0   0   2   0   0   0   0   2   2
 MK-3-13                0   0   0   0   2   2   2   0   0   2   2   2   0   2   2   0   0   2   2   2   2   0   0   0   0   2   0   0   0   0   2   2   2   2   2   0   0   0   0   2   0   2   0   2   2   0   2   0   2   2   2   0   0   2   2   2   2   2   2   2   0   0   2   0   2   2   0   0   2   0   0   0   0   2   0   2   0   2   2   2   0   0   2   0   0   2   0   2   0   2   2   0   2   2   2   0   2   2   2   0   2   0   0   2   0   0   2   2   2   2   0   0   0   0   2   0   0   2   0   2   2   0   0   0   0   2   2   0   2   0   2   2   2   2   0   0   2   0   0   0   0   0   2   2   0   2   0   0   0   0   0   0   2   2   2   2   0   2   2   2   2   0   2   0   2   0   2   0   2   0   2   0   0   2   0   0   0   2   0   0   0   0   0   2   2   0   0   0   2   0   0   0   0   2   0   0   0   0   2   2
 MK-3-14                0   0   0   0   2   2   2   0   0   2   2   2   0   2   2   0   0   2   2   2   2   0   0   0   0   2   0   0   0   0   2   2   2   2   2   0   0   0   0   2   0   2   0   0   2   0   2   0   2   2   2   0   0   2   2   2   2   2   2   2   0   0   2   0   0   2   0   0   2   0   0   0   0   2   0   2   0   2   2   2   0   0   2   2   2   2   2   2   0   2   2   0   2   2   2   2   2   2   0   0   2   0   0   0   0   0   2   2   2   2   2   0   2   0   2   0   0   2   0   0   2   0   0   0   0   2   2   0   2   0   2   2   2   2   0   0   2   0   0   2   0   0   2   2   0   2   0   0   0   0   0   0   2   2   2   2   0   2   0   2   2   0   2   0   2   0   2   0   2   0   2   0   0   0   0   0   0   2   0   0   0   0   0   2   2   0   0   0   2   0   0   0   0   2   0   0   0   0   2   2
 MK-3-15                0   2   0   0   2   2   2   0   2   2   0   2   0   2   2   0   0   2   2   2   2   0   0   0   0   2   0   0   0   0   2   2   2   2   2   0   0   0   0   0   0   2   0   0   2   0   2   0   2   2   2   0   0   2   2   2   2   2   2   2   0   0   2   0   0   2   0   0   2   0   0   2   0   2   0   2   0   2   2   2   0   0   2   2   2   2   2   0   0   2   2   0   0   2   2   2   2   2   0   0   0   0   0   0   0   0   2   2   2   2   2   0   2   0   2   0   0   2   0   0   2   0   0   0   0   2   2   0   2   0   2   2   2   2   0   0   2   0   0   2   0   0   2   2   0   0   0   0   0   0   0   0   2   2   2   2   0   2   0   2   2   0   2   0   0   0   2   0   2   0   2   0   0   0   0   2   0   2   2   0   0   0   0   2   2   2   0   0   2   0   0   0   0   2   0   0   0   0   2   2
 MK-3-16                0   2   0   0   2   2   2   0   0   2   0   2   0   2   2   0   0   2   2   2   2   0   0   0   0   2   0   2   0   0   2   2   2   2   2   2   0   0   2   0   0   2   0   0   2   0   2   2   2   2   2   0   0   2   2   0   2   2   2   2   0   0   2   0   0   2   0   0   2   0   2   2   0   2   0   2   0   2   2   2   0   0   2   2   2   2   2   0   0   2   2   0   0   2   0   0   2   2   0   2   0   0   0   0   0   0   2   2   2   2   0   2   2   2   2   0   0   2   0   0   2   2   0   0   0   2   2   0   2   0   2   2   2   2   0   2   2   0   0   2   0   0   2   2   0   0   0   0   0   0   2   0   2   2   2   2   0   2   0   2   2   0   2   0   0   0   2   0   2   0   2   0   0   0   0   2   0   2   2   0   0   0   0   2   2   2   0   0   2   0   2   0   0   2   0   0   0   0   2   2
 MK-4-1                 0   2   0   0   2   2   0   2   0   0   2   0   2   0   0   2   2   0   0   2   2   2   2   0   0   0   0   0   0   0   0   0   0   2   0   0   2   2   2   2   2   0   2   0   0   0   0   2   2   2   2   0   0   2   2   0   0   2   0   0   0   0   2   2   0   0   2   2   0   2   0   2   2   2   0   2   2   2   2   2   2   2   2   0   0   0   2   0   2   2   0   2   0   0   0   2   2   0   2   0   0   2   0   0   2   2   0   0   0   0   0   2   0   0   2   2   2   2   0   0   0   0   2   2   2   0   2   0   0   0   0   2   0   2   0   2   0   0   2   2   2   2   2   2   0   0   0   0   2   0   0   0   0   0   0   0   2   0   2   0   2   0   0   0   0   0   2   2   2   2   0   2   2   0   0   0   0   2   2   0   0   0   0   2   2   2   2   2   2   0   2   2   0   0   2   0   0   0   0   2
 MK-4-2                 0   2   0   0   2   0   0   2   0   0   2   0   2   0   0   2   2   0   0   2   2   2   2   0   0   0   0   0   0   0   0   0   0   2   0   0   2   2   2   0   2   0   0   0   0   2   0   2   2   2   2   0   0   2   2   2   0   2   0   0   0   0   2   2   0   0   2   2   0   2   0   2   0   2   0   2   2   2   2   2   0   2   2   0   0   0   2   0   2   2   0   2   0   0   0   2   2   0   2   0   0   2   0   0   2   2   0   0   0   0   0   2   0   0   2   2   2   2   0   0   0   0   2   2   2   0   0   0   0   0   0   2   0   2   0   2   0   0   2   2   2   2   2   2   0   0   2   0   2   0   0   0   0   0   0   0   2   2   2   0   2   2   0   0   0   0   2   2   2   2   0   2   2   0   0   0   0   2   2   0   0   0   0   2   2   2   0   2   2   0   2   2   0   0   2   0   0   0   0   0
 MK-4-3                 0   0   2   0   2   0   0   2   0   0   2   0   2   0   0   0   2   0   0   2   2   2   2   0   2   0   0   0   0   0   0   0   0   2   2   0   2   0   2   0   2   0   0   0   0   2   0   2   0   2   2   2   0   2   0   2   0   2   0   0   0   2   2   2   0   0   0   2   0   2   0   2   0   2   0   2   2   0   2   2   0   2   2   0   0   0   2   0   2   0   0   0   2   0   0   0   2   2   2   0   0   2   2   2   2   2   0   0   2   0   0   2   0   0   2   2   2   2   0   0   0   0   2   0   2   2   0   0   2   0   0   2   0   2   0   2   0   2   2   2   2   2   2   2   0   0   2   0   2   0   2   2   0   0   0   0   2   2   2   0   2   2   0   0   0   0   2   2   2   2   0   2   2   0   0   0   0   2   2   0   0   0   0   2   2   2   0   0   2   0   2   2   0   0   0   0   0   0   0   0
 MK-4-4                 0   2   2   0   2   0   0   2   0   0   2   0   0   0   0   0   2   2   0   2   2   2   2   2   0   0   0   2   0   0   0   0   0   2   2   2   2   0   2   2   2   0   0   0   0   2   0   2   0   2   2   2   2   2   0   0   0   2   0   0   0   2   2   2   2   0   2   2   0   0   0   2   0   2   0   2   2   2   2   2   0   2   2   0   0   2   2   0   2   0   0   0   2   0   0   0   2   2   2   2   0   2   2   2   2   2   0   0   0   0   0   2   0   0   2   2   2   2   0   2   0   0   2   0   2   2   0   2   2   0   0   2   0   2   0   2   0   2   2   2   2   2   2   2   2   0   2   0   2   0   2   2   0   0   0   0   2   2   2   0   0   2   0   0   0   0   2   2   2   2   0   2   2   0   2   0   0   2   2   0   0   0   0   2   2   0   0   0   2   0   2   2   0   0   2   2   0   0   0   2
 MK-4-5                 0   2   2   0   2   0   0   2   0   0   0   0   0   0   0   0   2   2   0   0   2   2   2   2   0   0   2   2   0   0   0   0   0   2   2   2   2   0   2   2   2   0   0   0   0   2   0   2   0   2   2   2   2   2   0   0   0   2   0   0   2   2   2   2   2   0   2   2   0   0   0   2   0   2   0   2   2   2   2   2   0   2   2   0   0   2   2   0   2   0   0   2   2   0   0   0   2   2   2   2   2   2   2   0   2   0   0   0   0   0   0   2   0   0   2   2   2   2   0   2   0   2   2   0   2   2   0   2   2   0   0   2   0   2   0   2   0   2   2   2   0   2   2   2   2   0   2   0   2   0   2   2   0   0   0   0   2   0   2   0   0   2   2   2   0   0   2   2   2   2   0   2   2   0   2   0   0   2   2   0   0   0   0   2   2   0   0   0   2   0   2   2   0   0   2   2   0   0   0   2
 MK-4-6                 0   2   2   0   2   0   0   2   2   0   0   0   0   0   0   0   2   2   0   0   2   2   0   2   0   0   2   2   0   0   0   0   0   2   0   2   2   2   2   2   2   0   0   0   0   2   0   2   0   0   2   2   2   2   0   0   0   2   0   0   2   2   2   2   2   2   2   2   0   0   0   2   0   2   0   2   2   2   0   2   0   2   2   0   2   2   2   0   2   0   0   2   2   0   0   0   2   2   2   2   2   2   2   0   2   0   2   0   0   0   0   2   0   0   2   2   2   0   0   2   0   2   2   0   2   2   0   2   2   0   0   2   2   2   0   2   0   2   2   2   0   2   2   2   2   0   0   0   2   0   2   2   0   0   0   0   2   0   2   0   0   2   0   0   0   0   2   2   2   2   0   0   2   0   0   0   0   2   2   0   0   0   0   2   2   0   0   0   2   0   2   2   0   0   2   2   0   0   0   2
 MK-4-7                 0   2   0   0   2   0   0   2   2   0   0   0   0   2   0   0   2   2   0   0   2   2   0   2   0   0   0   2   0   0   0   0   2   2   0   2   2   2   2   2   2   0   0   0   0   2   0   2   0   0   2   2   2   2   0   0   0   2   0   0   2   2   2   2   2   2   2   2   0   0   0   2   0   2   0   2   2   2   0   2   0   2   0   0   2   2   2   0   2   0   0   2   2   2   0   0   2   2   2   2   2   2   2   0   2   0   2   0   0   0   0   2   0   0   2   2   2   0   0   0   0   2   2   0   2   2   0   0   2   0   0   2   2   2   0   2   0   2   2   2   0   2   2   2   2   0   0   0   2   0   2   2   0   0   0   0   2   0   0   0   0   2   2   0   0   0   2   0   2   2   0   0   0   2   2   0   0   2   2   0   0   2   0   2   2   2   0   0   2   0   2   2   0   0   2   2   0   0   0   2
 MK-4-8                 0   2   0   0   2   2   0   2   2   0   0   0   0   2   0   0   2   0   0   0   2   2   0   2   0   0   0   2   0   0   0   0   2   2   0   2   2   2   2   2   2   0   0   0   0   2   0   2   0   0   0   2   2   2   0   0   0   2   0   0   2   2   2   2   2   0   2   2   0   0   0   2   2   2   0   2   2   0   0   2   0   2   0   0   2   0   2   0   2   0   2   2   2   2   0   0   2   2   2   2   2   2   2   0   2   0   2   0   2   0   2   2   0   0   2   2   2   0   0   0   0   2   2   0   2   2   2   0   2   2   0   2   2   2   0   2   0   2   0   2   0   0   2   2   2   2   2   0   2   0   2   2   0   0   0   0   2   0   0   0   0   2   2   2   2   0   2   0   2   2   0   0   0   2   2   0   0   2   2   0   0   2   0   2   2   0   0   0   2   0   2   0   0   0   2   2   0   0   0   2
 MK-4-9                 0   2   2   2   2   2   0   0   2   0   0   0   0   0   0   0   2   0   2   0   2   2   2   2   0   0   0   2   0   0   0   0   2   2   0   0   2   2   2   2   2   2   0   0   0   2   0   2   0   0   0   2   0   0   0   0   0   0   0   0   2   2   2   2   2   0   0   2   0   0   0   2   2   2   0   0   0   0   0   2   0   2   0   0   2   0   2   0   2   0   2   2   0   2   0   0   2   2   2   2   2   2   2   0   2   0   2   0   2   2   2   2   0   0   2   2   0   0   0   0   0   2   2   0   2   2   2   0   2   0   0   2   2   2   2   2   0   2   0   2   0   0   2   2   2   2   2   0   2   0   0   2   0   0   0   0   2   2   0   0   0   2   0   2   2   0   2   0   2   2   0   0   0   2   2   2   0   2   2   0   0   2   0   2   2   0   0   0   0   0   2   0   0   0   2   2   2   0   0   2
 MK-4-10                0   2   2   2   2   2   0   0   0   2   0   0   0   0   0   0   2   0   2   0   0   2   2   2   2   0   2   0   0   0   0   0   2   2   0   0   2   2   2   2   2   2   0   0   0   2   0   2   0   0   0   2   0   0   0   0   0   0   2   2   2   2   2   2   0   0   0   2   0   0   0   2   2   2   0   2   0   2   0   2   0   2   0   0   2   0   2   0   2   0   2   2   0   2   0   0   2   2   2   2   2   2   2   0   2   0   2   0   0   2   2   2   0   0   2   2   0   0   0   2   0   2   0   0   2   2   2   0   2   0   0   2   2   2   2   2   0   2   0   2   0   0   2   2   2   2   2   0   2   0   0   2   2   0   0   0   2   2   0   0   0   2   0   2   2   0   2   0   0   2   0   0   0   0   2   0   2   2   2   0   0   2   0   2   2   0   2   0   2   0   2   0   0   0   2   2   2   0   0   2
 MK-4-11                0   2   2   2   2   2   0   0   0   2   0   0   0   0   0   0   2   0   2   0   0   2   2   2   2   0   0   0   0   0   0   0   2   2   0   0   2   2   2   2   2   2   0   0   0   2   2   2   0   0   0   2   0   0   2   0   0   0   2   2   2   2   2   2   2   0   2   2   0   0   0   2   0   2   0   2   0   0   0   0   0   2   0   0   2   0   2   0   2   0   2   2   0   0   0   0   2   2   2   2   0   2   2   0   2   0   2   0   0   2   2   2   0   0   2   2   0   0   0   2   0   2   0   0   2   2   2   2   2   0   0   2   2   2   2   2   0   2   0   2   0   0   2   2   2   2   2   0   2   0   0   2   2   0   0   0   2   2   0   0   0   2   0   2   2   0   2   0   0   2   0   0   0   0   0   2   2   2   2   0   0   2   0   2   2   0   2   0   0   0   2   0   0   0   2   2   2   0   0   2
 MK-4-12                2   2   2   0   2   2   0   0   0   2   0   0   0   0   0   0   2   0   2   0   2   2   2   2   2   0   0   2   0   0   0   0   2   2   0   0   2   2   2   2   2   2   2   0   0   2   2   2   0   0   0   2   0   0   0   0   0   0   2   2   2   0   2   2   2   0   0   2   0   0   0   2   0   2   0   2   0   0   0   0   0   2   0   0   2   0   2   0   2   0   2   2   2   0   0   0   2   2   2   2   0   2   2   0   2   0   2   0   0   2   2   2   0   0   2   2   2   0   0   2   0   2   0   0   2   2   2   2   2   0   0   2   0   2   2   2   0   2   2   2   0   0   2   2   2   2   2   0   2   0   0   2   2   0   0   0   2   2   0   0   2   2   0   2   2   0   2   0   0   2   0   0   0   0   0   2   2   2   2   0   0   2   0   2   2   0   2   0   0   0   2   2   0   0   2   2   2   0   0   2
 MK-4-13                0   2   2   0   0   2   2   0   0   2   0   0   0   0   0   0   2   2   2   0   2   2   2   2   2   2   0   2   0   0   0   0   0   2   0   0   2   2   2   2   2   2   2   0   0   2   2   2   0   0   0   0   0   0   0   0   0   0   0   2   2   0   2   2   2   0   2   2   0   0   2   0   0   2   0   2   0   0   0   0   0   2   0   0   2   0   2   0   2   0   0   2   2   0   0   0   2   2   2   2   0   2   2   0   2   0   2   0   0   2   2   2   0   0   2   2   2   0   0   2   0   2   0   0   2   2   2   0   2   0   0   2   0   2   2   2   0   2   0   2   0   0   0   2   2   2   2   0   0   0   0   2   2   0   0   0   0   2   0   0   2   2   0   2   2   0   2   0   0   0   0   0   0   2   0   2   2   2   0   0   0   2   0   2   2   0   2   0   0   0   2   2   0   0   2   2   2   0   0   2
 MK-4-14                0   2   2   0   2   2   2   2   2   2   0   0   0   0   0   0   2   2   2   0   2   2   2   2   2   0   0   2   0   0   0   0   0   2   0   0   0   2   2   2   2   0   2   0   2   2   2   2   0   0   2   0   0   0   0   0   0   0   0   2   2   0   2   2   2   0   2   2   2   2   2   0   0   2   0   0   0   0   0   0   0   2   2   0   2   0   2   0   2   0   0   2   2   0   0   0   2   2   2   2   0   2   2   2   2   2   2   0   0   2   2   2   0   0   2   2   2   0   0   2   0   2   0   0   0   2   2   0   0   0   0   2   0   2   2   2   0   2   0   2   0   2   0   2   2   2   2   0   0   0   0   2   2   0   0   2   0   2   0   2   0   2   0   2   2   2   2   0   0   0   0   0   0   0   0   0   2   2   0   0   0   2   0   0   2   0   2   0   0   0   2   2   0   0   2   2   2   0   0   2
 MK-4-15                2   2   2   0   2   2   2   2   2   2   0   0   0   2   0   0   2   2   2   0   2   2   2   2   2   0   0   2   0   0   0   0   0   2   0   0   0   2   2   2   2   2   2   0   2   0   2   2   0   0   2   0   0   0   0   0   0   0   0   0   2   0   2   0   0   0   2   2   2   2   2   0   0   2   0   0   0   0   0   0   0   2   2   0   2   0   2   0   2   0   0   2   2   2   0   0   2   2   2   2   2   2   2   2   2   2   2   0   0   2   2   2   0   2   2   2   2   0   0   2   2   2   0   0   0   2   2   0   0   0   0   2   0   2   2   2   0   2   0   2   0   2   0   2   2   2   2   0   0   0   0   2   2   0   0   2   0   2   2   0   0   2   0   2   2   2   2   0   0   0   0   0   2   0   0   0   2   2   0   0   0   2   0   0   2   0   2   0   0   0   2   2   0   0   2   2   2   0   0   2
 MK-4-16                2   2   2   0   2   2   0   2   2   2   0   0   0   2   0   0   2   2   2   0   2   2   0   2   2   2   0   2   0   0   0   0   0   2   0   2   0   2   2   2   2   2   2   2   2   0   2   2   0   0   2   2   0   0   0   0   0   0   0   0   2   0   2   0   2   0   2   2   2   0   2   0   0   2   0   0   2   0   2   0   0   2   2   0   2   0   2   0   2   0   0   2   2   2   0   0   0   2   0   2   2   2   2   2   2   2   2   0   0   2   2   0   0   2   2   0   2   0   0   2   2   2   0   0   0   2   2   0   0   0   0   2   2   2   2   0   0   2   0   0   0   2   0   2   2   2   2   0   0   0   0   2   2   0   0   0   0   2   2   0   0   2   0   2   2   2   2   2   2   0   0   0   2   0   0   0   2   2   2   0   0   2   0   0   2   2   2   0   0   0   2   2   0   0   2   2   2   0   0   2
 MK-5-1                 0   0   0   2   2   0   0   0   2   0   0   2   2   2   0   0   2   0   2   2   0   2   0   2   2   2   2   2   0   2   0   0   2   0   0   0   2   0   2   0   0   2   2   2   0   2   2   2   2   0   2   0   2   2   0   2   2   2   0   0   2   0   0   0   0   0   2   2   0   2   2   2   0   2   0   2   2   0   2   0   2   2   0   0   0   0   0   2   0   0   0   2   2   2   0   2   0   2   2   0   0   0   0   2   2   0   2   2   2   0   0   2   0   0   0   2   0   0   2   2   0   0   0   2   0   0   0   2   2   2   0   0   0   0   2   0   2   2   2   2   0   2   2   2   0   0   2   0   0   0   0   0   0   0   2   0   0   2   0   2   2   2   0   0   0   2   0   0   2   2   2   0   0   2   0   2   2   0   2   0   2   2   0   0   0   0   0   0   0   2   2   2   0   2   2   2   0   0   0   0
 MK-5-2                 0   0   0   2   2   0   0   0   2   0   0   2   2   2   0   0   2   0   2   2   0   2   0   2   2   2   2   2   0   2   0   0   2   2   0   0   2   0   0   0   0   2   2   0   0   2   2   2   0   0   2   0   2   2   0   2   2   2   0   0   0   0   0   0   0   0   2   2   0   2   2   2   0   2   0   2   2   2   2   0   2   0   0   0   0   2   0   0   0   2   0   0   2   0   0   2   0   2   2   0   0   2   0   2   2   0   2   2   2   2   0   2   0   0   0   0   0   0   2   2   0   2   0   0   2   0   0   2   2   2   0   0   0   0   2   0   2   2   2   2   0   2   2   2   0   0   2   0   0   0   0   0   0   0   2   0   0   2   0   2   2   2   0   0   0   2   0   0   2   2   2   0   0   2   2   2   0   2   2   0   2   2   0   0   0   0   0   0   0   2   2   2   0   2   0   2   0   0   0   0
 MK-5-3                 0   2   0   2   2   0   2   0   2   0   0   2   2   2   0   0   2   0   2   2   0   2   0   2   2   2   2   2   0   2   0   0   2   2   0   0   2   0   0   0   0   2   2   0   0   2   2   2   0   0   2   0   2   2   0   2   2   2   0   0   0   0   0   0   0   0   2   2   0   2   2   2   0   2   0   2   2   0   2   0   0   0   2   0   0   2   0   0   0   2   0   0   2   0   0   2   0   2   2   0   2   0   0   2   2   0   2   2   2   2   0   2   2   0   0   0   0   0   0   2   0   2   0   0   2   0   0   2   2   2   0   0   0   0   2   0   0   2   2   2   0   2   2   2   2   0   2   0   0   0   0   2   0   0   2   2   0   2   0   2   2   2   0   0   0   2   0   0   2   2   2   0   0   2   2   2   0   2   2   0   2   2   0   0   0   0   0   0   0   2   2   2   0   2   0   2   0   0   0   0
 MK-5-4                 0   2   0   2   2   0   2   2   2   0   0   2   2   2   0   2   2   0   2   2   0   2   0   2   2   2   2   2   0   2   0   0   2   2   0   0   2   0   0   0   0   2   2   0   0   2   2   2   0   0   0   0   2   2   0   2   0   2   0   0   0   0   0   0   0   0   2   2   0   2   2   2   0   2   0   2   2   0   2   0   0   0   2   0   0   2   2   0   0   2   2   0   0   0   2   2   0   2   2   0   2   0   0   2   2   2   2   2   2   2   0   2   2   0   0   0   0   0   0   2   0   2   0   2   2   2   0   2   2   0   0   2   0   2   2   0   0   2   0   2   0   0   2   2   2   0   2   0   0   0   0   2   0   0   2   2   0   2   0   2   0   2   0   0   0   2   0   0   2   2   0   0   0   2   2   2   0   2   2   0   2   2   0   0   0   0   0   0   0   2   2   2   0   2   0   2   0   0   0   0
 MK-5-5                 2   2   0   2   2   0   2   2   0   0   0   0   2   2   0   2   2   0   2   2   0   2   0   2   2   2   2   2   0   0   2   0   2   2   0   0   2   0   0   2   0   2   2   0   0   2   2   2   0   0   0   0   2   2   0   2   0   2   0   0   0   2   2   0   0   0   2   2   0   2   2   2   0   2   0   2   2   2   2   0   2   0   2   0   0   0   2   0   0   2   2   0   0   0   0   2   0   2   2   0   2   0   2   2   2   2   2   0   2   2   0   2   2   0   0   0   0   0   0   2   0   2   0   2   2   2   0   2   2   0   0   0   0   2   2   0   0   2   0   2   0   0   2   2   2   0   2   0   2   0   0   2   0   0   2   0   0   2   0   2   0   2   0   0   0   2   0   0   2   2   0   0   0   2   2   0   0   2   2   0   2   2   0   0   0   0   0   0   0   2   2   2   0   2   2   2   0   2   0   0
 MK-5-6                 2   2   0   2   2   0   2   2   0   0   0   0   2   2   0   2   2   0   2   2   0   2   0   2   2   2   2   2   0   0   0   0   2   2   0   0   2   0   0   2   0   2   2   0   2   2   2   2   0   0   0   0   2   2   0   2   0   2   0   0   0   2   2   0   0   0   2   2   0   2   2   2   0   2   0   2   2   2   2   0   2   0   2   0   0   0   2   0   0   2   2   2   0   0   0   2   0   2   2   0   2   0   0   2   2   2   2   0   2   2   0   2   2   0   0   0   0   0   0   2   0   2   0   2   2   2   0   2   2   0   0   0   0   2   2   0   2   2   0   2   2   0   2   2   2   0   0   0   2   0   0   0   0   0   2   0   0   2   0   2   2   2   0   0   0   2   0   0   2   2   2   0   0   2   2   2   2   2   2   0   2   2   0   0   0   0   0   0   0   2   2   2   0   2   2   2   0   2   0   2
 MK-5-7                 2   2   0   2   2   0   0   2   0   0   0   0   2   2   0   0   2   0   2   2   0   2   0   2   2   2   2   0   0   0   0   0   2   2   0   0   0   0   0   2   0   2   2   2   2   2   2   2   2   0   0   0   2   0   0   0   0   2   0   0   2   2   2   0   0   0   2   0   2   2   0   2   0   2   0   2   2   2   2   0   2   0   2   0   0   0   2   0   0   2   2   2   0   0   0   2   0   2   2   0   2   0   0   2   2   2   2   0   2   2   0   2   2   0   2   0   2   0   0   2   0   2   0   2   2   2   0   2   2   0   0   0   0   2   2   0   2   2   0   0   2   0   2   2   0   0   0   0   2   0   0   0   0   0   0   0   0   2   0   2   2   2   0   0   0   2   0   0   2   2   0   0   0   2   2   2   2   2   2   2   0   2   0   0   0   0   0   0   0   2   2   2   0   2   2   2   0   2   0   2
 MK-5-8                 2   2   2   0   2   0   0   2   0   0   0   0   2   2   2   0   2   0   2   2   0   2   0   2   2   2   2   0   0   0   0   0   2   2   0   0   0   0   2   2   0   2   2   2   2   2   2   2   2   0   0   0   2   0   0   0   0   2   0   0   2   2   2   0   0   0   2   0   2   2   0   2   0   2   0   0   0   2   2   0   2   0   2   0   0   0   2   0   0   0   2   2   0   0   0   2   0   2   2   0   2   0   0   2   2   2   2   0   2   2   0   2   2   0   2   0   2   0   0   2   0   2   0   2   2   2   2   2   2   0   0   0   0   2   2   0   2   2   0   0   2   0   2   2   0   0   0   0   2   2   0   0   0   0   0   0   0   0   0   0   2   2   0   0   0   2   0   0   2   2   2   0   0   2   2   2   2   0   2   2   0   2   0   0   0   0   2   0   0   2   2   2   0   2   2   0   0   2   0   2
 MK-5-9                 2   2   2   0   2   0   0   0   0   0   0   2   2   0   2   0   2   0   2   2   0   2   0   2   2   2   2   0   0   0   0   0   0   2   0   0   2   2   2   2   0   2   2   2   2   2   2   0   2   0   0   2   2   0   0   0   0   2   0   0   0   2   2   0   0   0   2   0   0   2   0   2   0   2   2   0   0   2   0   0   2   0   2   0   0   0   2   0   0   0   2   0   0   0   0   2   0   2   2   0   2   0   0   2   2   2   2   0   2   2   0   2   2   2   2   0   2   0   0   2   0   2   0   2   2   0   2   2   2   2   0   0   0   2   2   0   2   2   0   0   2   0   2   0   0   0   0   0   2   2   0   0   2   0   0   0   2   0   0   0   2   2   0   0   2   2   2   0   2   2   2   0   0   2   2   2   2   0   2   2   0   2   0   0   0   0   2   0   0   2   2   2   0   2   2   0   0   2   0   2
 MK-5-10                2   2   2   0   2   0   0   2   0   0   0   2   2   0   2   0   2   0   2   0   0   2   0   2   2   2   2   0   0   0   0   0   0   2   2   0   2   2   2   2   0   2   2   2   2   2   2   2   2   0   2   2   2   0   2   0   0   2   0   0   0   2   2   2   0   0   2   0   0   2   0   2   0   2   2   0   0   2   0   0   2   0   0   0   0   2   2   0   0   0   2   2   0   0   0   2   0   2   2   0   2   0   0   2   2   2   2   0   0   2   0   2   2   2   0   0   2   0   0   2   2   2   0   2   2   0   2   2   2   2   0   0   0   2   2   2   2   2   0   0   2   0   2   0   0   0   0   0   2   2   0   0   2   2   0   0   2   0   0   0   2   2   0   0   2   2   2   0   2   0   2   0   0   2   2   2   2   0   2   2   0   2   0   2   0   0   2   0   0   2   2   2   0   2   2   0   0   2   0   2
 MK-5-11                2   2   2   0   2   0   0   2   0   0   2   2   2   0   2   0   2   0   2   0   2   2   0   2   2   2   0   2   0   0   0   0   0   2   2   0   2   2   2   2   0   0   2   2   2   2   2   2   2   0   2   2   2   0   2   0   0   2   0   0   0   0   2   2   0   0   2   0   0   2   2   2   2   2   2   0   0   2   0   0   2   0   2   2   0   2   2   0   0   0   2   2   2   0   0   2   0   2   2   0   2   0   0   2   2   2   2   0   0   2   0   2   2   2   0   0   2   0   0   2   2   2   0   0   2   0   2   2   2   0   0   0   2   2   2   2   0   2   0   0   0   0   2   2   0   0   0   0   2   2   0   2   2   2   0   0   2   0   2   2   2   2   0   0   2   2   2   0   2   2   2   2   0   2   2   2   2   0   2   2   0   2   0   2   0   0   2   0   0   2   2   2   0   2   2   0   0   2   0   2
 MK-5-12                2   2   2   0   2   0   0   2   0   0   2   2   2   0   2   0   0   0   2   0   2   2   0   2   2   2   0   0   0   0   0   0   0   2   2   2   2   2   2   2   2   0   2   2   2   2   2   2   2   0   2   2   2   0   2   0   0   0   0   0   2   0   0   2   0   0   0   0   0   2   2   2   0   2   2   0   0   2   2   0   2   0   2   2   0   2   0   0   0   0   2   2   2   0   0   2   0   2   2   0   0   0   0   2   2   2   2   0   0   2   0   2   2   2   2   0   2   2   0   2   2   2   0   0   2   2   2   2   2   0   0   2   2   2   2   2   2   2   0   0   0   2   2   2   0   0   2   0   0   2   0   2   0   2   2   0   2   0   2   2   2   2   0   2   2   2   2   0   2   2   0   2   0   2   2   2   0   0   2   2   2   2   0   2   0   0   2   0   0   2   2   2   0   2   2   0   0   2   0   2
 MK-5-13                2   2   2   0   2   2   0   2   0   0   2   2   2   2   2   0   0   0   2   0   2   2   0   2   2   2   0   0   0   0   0   0   0   2   2   2   2   2   2   2   2   0   2   2   2   2   2   2   2   0   2   2   2   0   2   0   0   0   2   0   2   0   0   2   0   0   0   0   0   2   0   2   0   2   2   0   0   2   2   0   2   0   2   2   0   2   2   2   0   0   2   2   2   0   0   2   0   0   2   0   0   0   0   2   2   2   2   0   0   2   2   2   2   2   2   0   2   2   0   2   2   2   0   0   2   2   2   2   2   0   0   2   2   2   2   2   2   2   2   0   0   2   0   2   0   0   2   0   2   2   0   2   0   2   2   0   2   0   2   2   0   2   0   2   2   2   2   0   2   2   0   2   2   2   2   2   0   0   2   2   2   2   2   2   0   0   2   0   0   2   2   2   0   2   2   2   0   2   0   2
 MK-5-14                2   2   2   0   2   2   0   2   0   0   2   2   2   2   2   0   0   0   2   2   2   2   0   2   2   2   0   0   0   0   0   0   0   2   2   2   2   0   2   0   2   0   2   2   2   2   2   2   2   0   2   2   2   0   2   0   0   2   0   0   2   0   0   2   0   0   0   0   2   2   0   0   0   2   2   2   0   2   2   0   2   0   2   2   0   2   2   2   0   2   2   2   2   0   0   2   0   0   2   0   2   0   0   2   2   2   2   0   0   2   2   2   2   2   2   0   2   2   0   2   2   2   2   0   0   2   2   2   2   0   0   2   2   2   0   2   0   2   2   0   0   2   0   2   0   0   2   0   2   2   0   2   2   2   2   2   2   0   2   2   0   2   0   2   2   2   2   0   2   2   0   0   2   2   2   2   0   0   2   2   2   2   2   2   0   2   2   0   0   2   2   2   0   2   2   2   0   2   0   2
 MK-5-15                2   2   2   0   2   0   0   2   0   0   2   2   2   2   2   0   0   0   2   2   0   2   2   2   2   2   0   0   0   0   0   0   0   2   2   2   2   0   2   0   2   0   2   0   2   2   2   2   2   2   0   2   2   0   2   0   0   2   2   0   2   0   0   2   0   0   0   2   2   2   2   0   0   2   2   2   0   2   2   0   2   0   0   2   0   0   2   0   0   2   2   2   2   0   2   2   0   0   2   0   0   0   0   2   2   2   2   0   0   2   2   0   2   2   2   0   2   2   0   2   2   2   2   0   0   0   2   2   2   0   0   2   2   2   0   0   0   2   2   0   2   2   0   2   0   0   2   0   2   2   0   2   2   2   2   2   2   0   0   2   0   2   0   2   2   2   2   0   2   2   0   0   2   2   0   2   0   2   2   2   2   2   2   2   0   2   0   2   0   0   2   0   0   2   2   2   0   2   0   2
 MK-5-16                0   2   2   0   2   0   2   2   0   2   2   0   2   2   2   0   0   0   2   2   0   2   2   2   0   2   0   0   0   0   0   2   0   0   2   0   2   0   2   0   2   0   2   0   0   2   2   2   2   2   0   2   2   0   2   0   0   2   2   0   2   0   0   2   0   0   0   2   2   2   2   0   0   2   0   2   0   2   2   2   2   0   0   2   0   0   2   0   0   2   2   2   0   0   2   2   0   0   2   0   0   0   0   2   2   2   0   0   2   2   2   0   2   2   2   0   2   2   0   2   2   2   2   0   2   0   2   2   2   0   0   2   2   2   2   0   0   2   0   0   2   2   0   2   0   0   0   0   2   2   0   2   2   2   2   2   2   0   0   2   0   2   0   2   2   2   2   0   2   2   0   0   2   2   0   2   0   0   2   2   2   2   2   2   0   2   0   2   0   0   2   0   0   2   2   2   0   2   0   2
 MK-6-1                 0   0   2   2   2   2   2   0   0   0   0   0   0   0   2   0   2   0   2   0   0   2   2   0   0   0   0   0   2   2   0   2   0   2   0   0   0   2   2   0   0   0   0   0   0   0   2   2   0   2   0   0   2   2   2   0   2   2   2   2   2   2   0   0   2   2   0   0   2   2   0   0   2   2   2   0   2   2   2   0   2   2   2   2   0   2   0   2   2   2   2   0   0   2   2   0   0   0   0   0   2   0   0   0   2   2   0   0   2   0   0   2   2   0   2   0   2   2   0   2   2   2   2   2   2   0   2   2   0   0   2   2   0   0   0   2   2   2   0   2   0   2   2   2   0   2   0   0   2   2   2   0   0   2   0   0   0   2   2   0   0   0   0   2   2   0   2   2   2   0   2   2   0   0   2   0   0   0   0   2   0   0   2   0   2   2   0   0   0   0   0   2   2   2   2   0   0   0   0   0
 MK-6-2                 0   0   0   2   2   2   2   0   0   0   0   0   0   0   2   0   2   0   2   0   0   2   2   0   0   0   0   0   2   2   0   2   0   2   0   0   0   2   2   0   0   0   0   0   0   0   2   2   0   2   0   0   2   2   0   0   2   0   2   2   2   2   0   0   2   2   0   0   2   2   0   0   2   2   2   0   2   0   2   2   2   2   2   2   0   2   0   2   2   2   2   0   0   2   2   0   0   0   0   0   2   0   0   0   2   2   0   0   2   0   0   2   2   0   2   0   2   2   0   2   2   2   0   2   0   0   2   2   0   0   2   2   2   0   0   2   2   2   0   2   0   2   2   2   0   2   0   0   0   2   2   0   0   2   0   0   0   2   2   0   0   2   0   0   2   0   2   2   2   2   2   2   2   0   2   0   0   2   0   2   0   0   2   0   2   2   0   2   0   0   0   2   2   2   2   0   0   0   0   0
 MK-6-3                 2   0   0   2   2   2   2   0   0   0   0   0   0   0   2   0   2   0   2   0   0   0   2   0   0   0   0   2   2   2   0   2   0   2   0   0   0   2   2   0   0   0   0   0   0   0   2   2   0   2   0   0   2   0   0   0   2   0   2   2   2   2   2   2   2   2   0   0   2   2   0   2   2   2   2   0   2   0   2   2   2   0   2   2   0   2   0   2   2   0   2   0   0   2   2   2   0   0   0   0   2   0   0   0   2   0   0   0   2   0   0   2   2   0   2   0   2   2   0   2   2   2   0   2   0   2   2   2   0   0   2   2   0   0   2   2   2   2   0   2   0   2   0   2   0   0   0   2   0   2   2   0   0   2   0   0   0   2   2   0   0   2   0   0   2   0   2   2   2   2   2   2   0   0   2   0   0   2   0   2   0   0   2   0   2   2   0   2   0   2   2   2   2   2   2   0   0   0   0   0
 MK-6-4                 2   0   0   2   2   2   2   2   0   0   0   0   0   0   2   0   2   0   2   0   0   0   2   0   0   0   0   2   2   2   0   2   0   2   0   0   0   2   2   0   0   0   0   0   0   0   2   2   2   2   0   0   2   0   0   0   2   0   2   2   2   2   2   2   2   0   0   0   2   2   0   2   2   2   2   0   0   0   2   2   2   2   2   2   0   2   0   2   2   0   2   0   0   2   2   2   0   0   0   0   2   0   0   2   2   0   0   0   2   0   0   2   2   0   2   0   2   2   0   2   2   2   0   2   0   2   2   2   0   0   2   2   0   0   2   2   2   2   0   0   0   2   0   2   0   0   0   2   2   2   2   0   0   2   0   0   0   2   2   0   0   2   0   0   2   0   2   2   2   2   2   2   0   0   2   0   0   2   0   2   2   2   2   0   2   2   0   2   0   2   2   2   2   2   2   0   0   0   0   0
 MK-6-5                 2   0   0   0   0   2   2   2   0   0   0   0   0   0   2   0   2   0   2   0   0   0   2   0   0   0   0   2   2   2   0   2   0   2   0   0   0   2   2   0   0   0   0   0   0   0   2   2   2   2   0   0   2   0   0   2   2   0   2   2   2   2   2   2   2   0   0   0   2   2   0   2   2   2   2   0   0   0   2   2   2   2   0   2   0   2   0   2   2   0   0   0   0   2   2   2   0   0   0   2   0   2   0   2   2   0   0   0   2   0   0   2   2   0   2   0   2   2   0   2   0   2   0   2   0   0   2   0   0   0   2   2   0   0   2   2   2   2   0   0   0   2   0   2   0   0   0   2   2   2   2   0   0   2   0   0   0   2   2   0   0   0   0   0   2   0   2   2   2   2   2   2   0   0   2   0   0   2   0   2   2   2   0   0   2   2   0   2   0   2   2   2   2   2   2   0   0   0   0   0
 MK-6-6                 2   0   0   0   0   2   2   2   0   0   0   0   0   2   0   0   2   0   2   0   2   0   2   0   0   0   0   2   0   2   0   0   0   2   0   0   0   2   2   0   0   0   0   0   0   2   2   2   2   2   0   2   2   0   0   2   2   0   2   2   2   0   2   2   2   0   0   0   2   2   0   2   2   2   2   0   0   0   2   2   2   2   0   2   0   2   0   2   2   0   0   2   0   2   2   2   0   0   0   0   0   2   0   2   0   2   0   2   2   0   0   2   2   0   2   0   2   2   0   2   0   2   0   2   0   0   2   0   0   0   2   2   0   0   2   0   2   2   0   0   0   2   0   2   0   0   0   2   0   2   2   0   0   2   0   0   0   0   2   0   0   0   0   0   2   0   2   2   2   0   0   2   0   0   2   0   0   2   0   2   2   2   0   0   0   2   0   2   2   2   2   2   2   2   0   0   0   0   0   0
 MK-6-7                 2   0   0   0   0   2   2   2   0   0   2   0   0   2   0   0   2   0   0   2   2   0   2   2   0   0   0   2   0   2   2   0   0   2   0   0   0   0   2   0   0   0   0   0   0   2   2   2   2   2   0   2   2   0   0   2   2   0   2   2   2   0   0   2   2   2   0   0   2   2   0   2   2   2   2   0   0   0   2   2   2   2   0   2   2   2   0   2   0   2   0   2   0   2   2   0   0   0   0   0   0   2   0   2   0   2   0   2   2   0   0   2   2   0   2   0   2   2   0   2   0   2   0   2   0   0   2   0   0   0   2   2   0   0   2   0   2   2   0   0   0   2   0   2   0   0   0   0   0   2   2   0   0   2   0   0   0   0   2   0   0   0   0   0   2   0   2   2   2   0   0   2   0   0   2   2   0   2   0   2   2   2   0   0   0   2   0   2   2   2   2   2   2   2   0   0   0   0   0   0
 MK-6-8                 2   0   0   0   0   2   2   0   0   0   2   0   0   2   0   0   2   0   0   2   2   0   2   2   0   0   0   2   0   2   2   0   0   2   0   0   0   2   2   0   0   0   0   0   2   2   2   0   2   2   0   2   2   2   0   2   2   0   2   2   2   0   0   2   2   2   0   0   2   2   0   2   2   2   2   0   0   0   2   2   2   2   2   2   0   2   0   2   0   2   0   2   0   2   2   0   2   0   0   0   0   2   0   2   0   2   0   2   2   2   0   2   2   0   2   0   2   0   0   0   0   2   0   2   0   0   2   0   0   0   2   2   0   0   2   0   0   2   0   0   0   2   0   2   0   0   0   0   0   2   0   0   0   2   0   0   0   0   2   0   0   2   0   0   2   0   2   0   0   2   0   2   0   0   2   2   0   2   0   2   2   2   0   0   0   2   0   2   2   2   2   0   2   2   0   0   0   2   0   0
 MK-6-9                 2   0   0   0   2   0   2   0   2   0   2   0   0   2   2   0   2   2   0   2   2   0   2   2   0   0   0   2   0   2   2   0   0   2   0   0   0   2   2   0   0   0   0   2   2   2   2   0   2   2   0   2   2   2   0   2   2   0   2   2   2   0   0   2   2   2   0   0   2   2   0   2   2   2   2   0   0   0   2   2   2   2   2   2   0   2   0   2   0   2   0   2   2   2   0   0   2   0   0   0   0   2   0   0   0   2   0   2   2   0   0   2   2   0   2   0   2   0   0   0   0   2   0   2   0   0   2   0   0   0   2   2   0   0   2   2   0   2   0   0   0   2   0   0   0   0   0   2   0   0   0   0   0   2   2   0   0   0   2   0   0   2   2   0   2   0   2   0   0   2   0   2   0   0   2   2   0   2   0   2   2   2   0   0   0   2   0   0   2   2   2   2   2   2   0   2   0   2   0   0
 MK-6-10                2   0   0   0   2   0   0   0   0   0   2   0   0   2   2   0   2   2   0   2   2   0   2   2   0   0   0   2   0   2   2   0   0   2   0   0   0   2   2   0   0   0   0   2   2   2   2   0   2   2   0   0   2   2   0   2   0   0   2   2   2   0   0   0   2   2   0   0   2   2   0   2   2   2   2   0   0   0   2   0   2   2   2   2   0   2   0   2   0   2   0   2   2   2   0   0   2   0   0   0   0   2   0   0   0   2   2   2   2   0   0   2   2   0   2   0   2   0   0   0   0   2   0   0   0   0   2   0   0   0   2   0   0   0   2   2   0   2   0   0   0   2   2   0   0   0   0   2   0   0   0   0   0   2   2   2   0   0   2   0   0   2   2   0   2   0   2   0   2   0   0   2   0   0   2   2   0   2   0   2   2   2   2   0   0   2   0   0   0   2   2   2   2   2   0   0   0   2   0   0
 MK-6-11                2   0   0   0   2   0   0   0   0   0   2   0   0   2   2   0   0   2   0   2   2   0   2   2   0   0   2   2   0   2   2   0   0   2   0   0   0   0   2   0   0   0   0   2   2   2   2   0   2   2   0   0   2   2   0   2   0   0   2   2   2   0   0   0   2   2   0   0   2   2   0   2   2   2   2   0   2   0   2   0   2   2   2   2   0   2   0   2   0   2   0   2   2   2   0   0   2   0   0   0   0   2   0   0   0   2   2   2   2   0   0   2   2   0   2   0   2   2   0   0   0   2   0   0   2   0   2   2   0   0   2   0   0   0   2   2   0   2   0   0   0   2   2   0   0   0   2   2   0   0   0   0   0   2   2   2   0   0   2   0   0   2   2   0   2   0   2   2   0   0   0   2   0   0   2   2   0   2   0   2   2   0   2   0   0   2   0   0   0   2   2   2   2   2   0   0   0   2   0   0
 MK-6-12                2   0   0   0   2   0   0   0   0   0   0   0   0   2   0   0   2   2   2   2   2   0   2   2   0   0   2   2   0   2   2   0   0   0   0   0   0   0   0   0   0   0   0   2   2   2   2   0   2   2   0   0   0   2   0   2   0   0   2   2   2   0   0   0   2   2   0   0   2   2   0   2   2   2   2   0   2   0   2   0   2   2   2   2   0   2   0   2   0   2   0   2   2   0   0   0   2   0   0   0   0   2   0   0   0   2   2   2   2   0   0   2   2   0   2   0   2   2   0   0   0   2   0   0   2   0   2   2   0   0   2   0   0   0   2   2   0   2   0   2   0   2   0   0   0   0   0   2   0   0   0   0   0   2   2   2   0   0   2   0   0   2   2   0   2   0   2   0   0   0   0   0   0   0   0   2   2   2   0   2   2   0   2   2   0   2   0   0   0   2   2   2   2   2   0   0   2   2   0   0
 MK-6-13                2   0   0   0   2   0   0   0   0   0   0   0   0   2   0   0   2   2   2   2   2   0   2   2   0   0   2   2   0   2   2   0   0   0   0   0   0   0   0   0   0   0   0   2   2   2   2   0   2   2   0   0   0   0   0   0   0   0   2   0   2   0   0   0   2   2   0   0   2   2   0   2   2   0   2   0   2   0   2   0   2   2   2   2   0   2   0   0   0   2   0   2   2   0   0   0   2   0   0   0   0   0   0   0   0   2   2   2   2   0   0   2   0   0   2   0   2   2   0   0   2   2   0   2   2   2   2   2   0   0   2   0   0   0   2   2   0   2   0   2   0   2   0   0   0   0   0   2   0   0   0   2   0   2   2   2   0   0   2   0   0   2   2   2   2   0   2   0   0   0   2   0   0   0   0   2   2   2   2   2   2   0   2   2   0   2   0   0   2   2   2   2   2   2   0   2   2   2   2   0
 MK-6-14                2   0   0   0   2   0   0   0   0   0   0   0   0   2   0   0   2   2   2   2   2   0   2   2   2   0   2   2   0   2   2   0   0   0   0   2   0   0   2   0   0   0   0   0   2   2   2   0   2   0   0   0   0   0   0   2   0   0   2   0   2   0   0   2   2   2   0   0   2   2   0   2   2   0   2   0   2   0   2   0   2   2   2   2   0   2   0   0   0   2   0   2   2   0   0   0   2   0   0   0   2   2   0   0   2   2   2   2   2   0   0   2   0   0   2   0   2   2   0   0   2   2   0   2   0   2   2   2   2   2   0   0   0   0   2   2   0   2   0   2   0   2   0   0   0   0   0   2   0   0   0   0   0   2   0   2   2   0   2   0   0   2   2   2   2   0   2   0   0   0   2   0   0   0   2   2   2   2   2   2   2   0   2   2   0   2   0   0   2   2   2   2   2   2   0   2   2   2   2   0
 MK-6-15                2   2   0   0   2   0   0   0   0   0   0   0   2   2   2   0   2   2   2   2   2   0   2   2   2   0   2   2   0   2   2   0   0   0   0   2   0   0   2   0   0   0   0   0   2   2   2   0   2   0   0   0   0   0   0   2   0   0   2   0   2   0   0   2   2   2   0   0   2   2   0   0   2   2   2   0   0   0   2   0   2   2   2   2   0   2   0   0   0   2   0   2   2   0   0   0   2   0   0   0   2   2   0   0   2   2   0   2   2   0   2   2   0   0   2   0   2   0   0   0   2   2   0   2   0   2   2   2   2   2   0   2   0   0   2   2   0   2   0   2   0   2   0   0   0   0   2   2   0   0   0   0   0   2   0   2   2   0   2   0   0   2   2   2   0   0   2   0   0   0   2   0   0   0   2   2   2   2   0   2   0   0   0   2   0   2   0   0   2   2   2   2   2   2   0   2   0   2   2   0
 MK-6-16                2   2   0   0   2   0   0   2   0   0   0   0   2   2   2   0   2   2   2   2   0   0   2   2   0   2   2   2   0   2   2   0   0   0   0   2   0   0   2   2   0   0   0   0   2   2   2   0   2   0   0   2   0   0   0   0   0   0   2   0   2   0   0   2   0   0   2   0   2   0   0   0   2   2   2   0   0   0   2   0   2   2   2   2   0   2   0   0   0   2   0   2   2   0   0   0   2   0   0   0   2   2   0   0   2   2   0   2   2   0   2   2   0   0   2   0   2   0   0   0   2   2   0   2   0   2   2   2   2   2   0   2   0   0   2   2   0   2   0   2   0   2   0   0   0   0   2   0   0   0   0   0   2   2   0   2   2   0   2   0   0   2   2   2   0   0   0   0   0   0   2   0   0   0   2   2   2   2   0   2   0   0   2   2   0   2   0   0   2   2   0   2   2   2   0   2   0   2   2   0
 
!****************************************** Phenotypic Data **********************************************************
!-100.0 is resevred for missing phenotype
SimulatedTrait1        14.3029   15.4572   14.2919   15.1558   15.6383   14.6954   14.2420   14.8080   13.8004   14.3985   17.2156   15.3765   13.6269   17.3141   13.5343   17.1147   13.5003   14.8489   15.6272   13.8859   15.2371   14.1735   13.6220   15.4779   13.8682   15.1464   13.9604   14.7101   16.8637   16.1372   14.6662   13.5171   13.5405   13.7099   15.7769   14.6263   16.9373   13.1127   13.1738   15.5892   13.8342   15.5127   13.8059   17.4183   14.6659   15.3785   15.3359   17.8030   12.7432   12.2279   14.8739   14.3174   14.8443   15.2869   14.7879   16.0521   13.1054   14.2169   13.9102   14.8556   15.8295   15.1647   12.7356   13.9244   15.7926   13.3662   14.5948   15.7408   13.9961   11.5083   15.4910   14.8025   16.3621   15.7058   15.7601   16.9929   14.3798   16.0610   15.2720   15.0439   12.4879   13.7487   14.0632   15.3397   13.5358   13.7092   13.4220   14.9898   14.7615   13.5630   15.4989   14.1190   12.5332   15.1828   14.1766   14.0750   12.6098   15.5417   13.7456   14.5008   14.0014   14.8608   14.6747   15.9933   15.1419   13.3687   14.8787   15.9282   15.8069   14.9892   13.2614   15.2617   16.6364   14.1417   14.1879   13.0727   18.2201   16.0391   14.9890   16.2929   16.9994   14.9395   16.0238   17.1695   15.9991   14.9597   13.6701   16.5388   14.2817   13.6375   14.9618   15.6631   15.9241   14.3400   15.6644   14.0527   15.2183   14.6281   15.1961   15.6412   16.8254   14.3742   14.8217   16.4077   14.3564   13.9968   13.8336   13.8277   14.2587   16.0709   14.3048   15.6846   14.0958   15.3021   16.0046   15.6217   16.2892   14.5719   15.1112   12.9699   16.8499   16.8671   15.6335   15.7543   13.7068   14.8055   16.4567   14.7502   14.4552   15.6041   15.4218   13.9919   13.8474   16.5951   13.2576   14.8492   15.0692   12.9083   13.8789   16.4454   12.7912   15.5598   13.5885   15.4852   16.3584   14.6390   16.5576   14.2657   16.6751   15.9040   15.1362   15.4378   14.0365   14.1071   15.8592   13.5890   12.8556   13.4934   13.2435   14.8747
SimulatedTrait2         9.0266    9.0046   10.6811    9.1093    9.3456   10.7227    9.3104   10.8167    9.9578    9.9639    9.4565    9.9621    9.6441    9.2335    9.7929   10.1425   10.9991    8.9373    9.4644    9.6493   10.1178   10.3582   10.0650    8.6532    9.7600   10.2383   10.4465   10.7257    9.5093    8.6436   10.2197   10.8643   10.7256   10.4338    9.9813    8.8839    9.2989   10.7506    9.8406    9.2769   10.8273    8.7546   11.2932    9.8184   10.2887    8.9550   10.3619    9.0062   10.7733   10.6794   10.7531   10.1395   10.1987    9.6482    8.7109    9.3249    9.9932   10.9213    9.1131   10.3831    9.2393    9.1201   10.7689   10.6804   10.0067   10.1426   10.8295    9.4591   10.3911   10.0881    9.6796   10.7810    8.8471    9.0542   10.2781   10.2852    9.9441    8.9099    9.6127   10.6707   10.4478   10.1171   10.1252   10.8936   10.5146   10.3286   10.1893    9.2155   10.6999    8.8032   10.0247    9.5221   10.5041    9.0891   10.5839   10.2226    9.6261   10.5634   10.2382    9.4526   10.1433    9.8073   10.9820    9.7337    9.5194   10.3083   10.7532    9.5550    8.5168    9.8768   10.3838    9.5626    9.0085   11.3505   10.4067    9.6699    9.5810    9.2948   10.5136    8.5902    9.1360    9.9572    9.0197    9.7377   10.1246    9.7542    9.9663    9.6561   10.4914   10.4340   10.1883    9.6569    8.7619    9.4590   10.8758    9.9713    9.1751   10.8076   10.6691    9.3221    8.4970    9.6048    9.3341   10.4971   10.1713    9.9026   10.5874   10.9084   10.8800    9.9040   10.3680    9.1581    9.2410    9.8112    9.2483   10.2552   10.3826    9.9082    9.9346    9.4233    8.8221    9.3805    9.0355    9.4670   10.4787    9.1232    9.2653    9.6389    9.7687    9.9153    9.8634   10.2445   10.2397   11.1762   10.2771    9.4068   10.2102   10.5199    8.8696    9.8198    9.9467    8.8994    9.4650   10.8625    9.5191   10.9782    9.2139   10.5739   10.3107   10.0721    9.3886    9.4937    9.8952   10.7703    9.6557    9.9007   10.3293    9.3371   11.2348   10.0906
 
