# Supplementary material for: Inclusive Composite Interval Mapping of QTL by Environment Interactions in Biparental Populations
Source: PLoS One. 2015 Jul 10;10(7):e0132414. doi: 10.1371/journal.pone.0132414 (PMC4498613; doi:10.1371/journal.pone.0132414)
Supplement: S5 File — (ZIP) [file pone.0132414.s005.zip › H=0.5/L1/run_00095.met]

!**********************Note: lines staring with "!" are remarks and will be ignored in the program********************
!*********************************General Information**********************************
!Assuming F1 = P1 x P2, populations available in QTL IciMapping are: 
!  1, P1BC1F1 = P1 x F1, the first backcrossing where P1 is used as the recurrent parent;
!  2, P2BC1F1 = P2 x F1, the first backcrossing where P2 is used as the recurrent parent;
!  3, F1DH, F1-derived doubled haploids; 
!  4, RIL or F1RIL, recombination inbred lines through the repeated selfing of F1;
!  5, P1BC1RIL, recombination inbred lines through the repeated selfing of P1BC1F1;
!  6, P2BC1RIL, recombination inbred lines through the repeated selfing of P2BC1F1;
!  7, F2, the selfing generation of F1;
!  8, F3, the selfing generation of F2;
!  9, P1BC2F1, the second backcrossing where P1 is used as the recurrent parent; 
! 10, P2BC2F1, the second backcrossing where P2 is used as the recurrent parent;
! 11, P1BC2RIL, recombination inred lines through the repeated selfing of P1BC2F1; 
! 12, P2BC2RIL, recombination inred lines through the repeated selfing of P2BC2F1; 
! 13, P1BC1F2, the selfing generation of P1BC1F1; 
! 14, P2BC1F2, the selfing generation of P2BC1F1; 
! 15, P1BC2F2, the selfing generation of P1BC2F1; 
! 16, P2BC2F2, the selfing generation of P2BC2F1; 
! 17, P1BC1DH, P1BC1F1-derived doubled haploids; 
! 18, P2BC1DH, P2BC1F1-derived doubled haploids; 
! 19, P1BC2DH, P1BC2F1-derived doubled haploids; 
! 20, P2BC2DH, P2BC2F1-derived doubled haploids; 
   3      !Mapping Population (see remarks above)
   2      !Mapping Function (1 for Kosambi; 2 for Haldane; 3 for Morgan)
   2      !Marker Space Type (1 for intervals; 2 for positions)
   1      !Marker Space Unit(1 for centiMorgans; 2 for Morgan)
   6      !Number of Chromosomes (or Linkage Groups)
 200      !Size of the mapping population
   2      !Number of environments
 
!***************************************** Chromosomes and Linkage Maps **********************************************
!Chromosome                 NumMarkers
-CH1                        16
-CH2                        16
-CH3                        16
-CH4                        16
-CH5                        16
-CH6                        16
!Linkage map (Marker name followed by position or the interval length)
 MK-1-1                1     0.000
 MK-1-2                1    10.000
 MK-1-3                1    20.000
 MK-1-4                1    30.000
 MK-1-5                1    40.000
 MK-1-6                1    50.000
 MK-1-7                1    60.000
 MK-1-8                1    70.000
 MK-1-9                1    80.000
 MK-1-10               1    90.000
 MK-1-11               1   100.000
 MK-1-12               1   110.000
 MK-1-13               1   120.000
 MK-1-14               1   130.000
 MK-1-15               1   140.000
 MK-1-16               1   150.000
 MK-2-1                2     0.000
 MK-2-2                2    10.000
 MK-2-3                2    20.000
 MK-2-4                2    30.000
 MK-2-5                2    40.000
 MK-2-6                2    50.000
 MK-2-7                2    60.000
 MK-2-8                2    70.000
 MK-2-9                2    80.000
 MK-2-10               2    90.000
 MK-2-11               2   100.000
 MK-2-12               2   110.000
 MK-2-13               2   120.000
 MK-2-14               2   130.000
 MK-2-15               2   140.000
 MK-2-16               2   150.000
 MK-3-1                3     0.000
 MK-3-2                3    10.000
 MK-3-3                3    20.000
 MK-3-4                3    30.000
 MK-3-5                3    40.000
 MK-3-6                3    50.000
 MK-3-7                3    60.000
 MK-3-8                3    70.000
 MK-3-9                3    80.000
 MK-3-10               3    90.000
 MK-3-11               3   100.000
 MK-3-12               3   110.000
 MK-3-13               3   120.000
 MK-3-14               3   130.000
 MK-3-15               3   140.000
 MK-3-16               3   150.000
 MK-4-1                4     0.000
 MK-4-2                4    10.000
 MK-4-3                4    20.000
 MK-4-4                4    30.000
 MK-4-5                4    40.000
 MK-4-6                4    50.000
 MK-4-7                4    60.000
 MK-4-8                4    70.000
 MK-4-9                4    80.000
 MK-4-10               4    90.000
 MK-4-11               4   100.000
 MK-4-12               4   110.000
 MK-4-13               4   120.000
 MK-4-14               4   130.000
 MK-4-15               4   140.000
 MK-4-16               4   150.000
 MK-5-1                5     0.000
 MK-5-2                5    10.000
 MK-5-3                5    20.000
 MK-5-4                5    30.000
 MK-5-5                5    40.000
 MK-5-6                5    50.000
 MK-5-7                5    60.000
 MK-5-8                5    70.000
 MK-5-9                5    80.000
 MK-5-10               5    90.000
 MK-5-11               5   100.000
 MK-5-12               5   110.000
 MK-5-13               5   120.000
 MK-5-14               5   130.000
 MK-5-15               5   140.000
 MK-5-16               5   150.000
 MK-6-1                6     0.000
 MK-6-2                6    10.000
 MK-6-3                6    20.000
 MK-6-4                6    30.000
 MK-6-5                6    40.000
 MK-6-6                6    50.000
 MK-6-7                6    60.000
 MK-6-8                6    70.000
 MK-6-9                6    80.000
 MK-6-10               6    90.000
 MK-6-11               6   100.000
 MK-6-12               6   110.000
 MK-6-13               6   120.000
 MK-6-14               6   130.000
 MK-6-15               6   140.000
 MK-6-16               6   150.000
!*********************************** Marker Types ********************************************************************
!Co-dominant marker: When heterozygote F1 is present, P1 is coded as 2, F1 is coded as 1, and P2 is coded as 0; Otherwise, P1 is coded as 2, and P2 is coded as 0. 
!Dominant marker: When heterozygote F1 is present, P1 and F1 are coded as 12, and P2 is coded as 0; Otherwise, P1 is coded as 2, and P2 is coded as 0.  
!Recessive markers: When heterozygote F1 is present, P1 is coded as 2, and F1 and P2 are coded as 10; Otherwise, P1 is coded as 2, and P2 is coded as 0. 
!Missing marker is coded as -1. 
 MK-1-1                 2   0   2   0   2   2   0   2   2   2   0   0   0   2   2   0   2   2   0   2   2   0   2   0   0   2   0   0   2   2   2   0   2   0   2   0   0   2   0   0   0   2   2   2   2   2   0   0   0   0   2   2   0   2   0   2   2   0   0   0   2   0   0   2   2   0   2   2   0   0   2   0   0   0   0   0   2   2   0   0   0   2   2   2   2   2   2   2   0   0   2   0   0   0   2   2   2   2   0   0   2   0   2   2   0   0   2   2   2   0   2   2   0   0   2   2   2   0   0   0   2   0   2   0   0   2   2   0   2   2   2   2   2   2   2   0   2   0   0   0   2   2   0   2   2   0   0   0   2   2   0   2   0   0   0   2   2   0   2   2   0   0   0   0   0   0   0   0   0   0   0   0   0   2   0   0   0   0   2   0   2   0   0   0   2   0   0   0   2   2   0   0   0   2   0   0   2   2   2   0
 MK-1-2                 2   0   2   0   2   2   0   2   2   0   0   0   0   2   2   0   0   0   2   0   2   0   2   0   0   2   0   0   2   2   2   0   2   0   2   2   0   2   0   0   2   2   2   0   2   2   0   2   0   0   2   2   0   2   0   2   2   0   0   0   2   0   0   2   2   0   2   2   0   0   2   0   0   0   0   0   2   2   0   0   0   2   2   2   2   2   2   0   0   0   2   0   0   0   2   2   2   2   0   0   2   0   2   2   0   0   2   2   2   2   2   0   0   0   2   2   2   0   2   0   2   0   2   0   0   2   2   0   2   2   2   2   2   2   2   0   2   0   0   0   2   0   0   2   2   0   0   0   2   2   2   2   0   0   0   2   2   0   2   2   0   0   0   0   0   2   0   0   0   0   0   0   0   2   0   0   0   0   2   0   2   0   0   2   2   2   0   0   2   2   2   0   0   2   0   0   2   2   0   0
 MK-1-3                 2   0   2   0   2   2   0   2   2   0   0   2   0   0   2   0   0   0   2   0   2   0   2   0   0   2   0   2   2   2   2   0   2   0   2   2   0   2   0   0   2   2   2   0   2   2   0   2   2   0   0   2   0   2   0   0   2   0   0   0   2   0   0   2   2   2   2   2   0   0   2   0   0   0   0   0   2   2   2   0   0   2   2   0   2   2   2   0   0   0   2   0   0   2   2   2   2   2   0   0   2   0   2   2   0   0   2   2   2   2   2   2   0   2   2   2   2   0   2   0   2   0   2   0   0   2   2   0   2   2   2   2   2   2   2   0   2   0   0   0   2   0   2   2   2   0   0   0   0   0   2   2   0   0   0   2   0   0   2   2   0   0   0   0   0   2   0   2   0   0   0   0   0   2   2   0   0   0   2   0   2   0   0   2   2   2   0   0   2   2   2   0   0   2   0   0   2   2   0   2
 MK-1-4                 2   0   2   0   2   2   0   2   2   0   0   2   0   0   2   0   0   0   2   0   2   0   2   0   0   2   0   2   2   2   2   0   0   0   2   2   0   2   0   0   2   2   2   0   2   0   0   2   2   0   0   2   0   2   0   0   2   0   0   2   2   0   0   2   2   0   2   2   0   0   2   0   0   0   0   0   0   2   2   0   0   2   2   0   2   2   2   0   0   0   2   0   0   2   2   2   2   0   0   0   2   0   2   2   0   0   0   2   2   2   2   2   0   2   2   2   0   0   2   0   2   0   2   0   0   2   2   0   2   2   2   2   2   2   2   0   2   2   2   0   2   0   2   2   2   0   0   0   0   0   2   2   0   0   0   2   0   0   2   2   0   0   0   0   0   2   0   2   2   0   0   0   0   2   0   0   0   0   0   0   2   0   0   2   2   2   0   0   2   2   2   0   0   2   0   0   2   2   0   2
 MK-1-5                 2   0   2   0   2   2   0   2   2   0   0   2   2   0   2   0   0   0   2   0   2   0   2   0   0   2   0   2   2   2   2   0   0   0   2   2   0   2   0   0   2   2   2   2   2   0   0   0   2   0   0   2   0   2   0   0   2   0   0   2   2   0   0   2   2   0   2   2   0   0   0   0   0   0   0   0   2   2   2   0   0   2   2   0   2   2   2   0   0   0   2   0   0   2   2   0   2   2   0   0   2   0   2   2   0   0   0   2   2   0   2   2   0   2   2   2   0   0   2   0   2   0   2   0   0   2   2   0   2   2   2   2   2   2   0   0   2   2   2   0   0   0   2   2   2   0   0   0   0   0   2   2   0   0   2   2   0   0   0   2   0   2   2   0   0   2   0   2   2   0   0   2   0   2   2   0   0   0   0   0   2   0   0   2   2   2   0   0   0   2   2   0   0   2   0   0   2   2   0   2
 MK-1-6                 2   0   2   2   2   2   2   2   2   0   0   2   2   0   2   0   0   0   2   0   2   0   0   0   0   0   0   2   0   2   2   0   0   0   2   2   0   2   0   0   2   2   2   2   2   0   0   0   0   0   0   2   0   2   0   0   2   0   0   2   2   0   0   0   2   0   2   0   0   0   0   0   0   0   0   0   2   2   2   0   2   2   2   0   2   2   2   0   2   0   2   0   0   2   2   0   2   2   0   0   0   0   0   0   0   0   0   2   2   0   2   2   0   2   2   2   0   0   2   0   2   0   2   0   0   2   2   0   2   2   2   2   2   2   0   0   0   2   2   0   0   0   2   0   2   0   0   0   0   0   2   2   2   0   2   2   0   0   2   2   2   2   2   0   0   2   2   2   2   0   0   0   0   2   2   0   0   0   0   0   2   0   0   2   2   2   2   0   0   2   2   0   0   2   0   0   2   2   0   2
 MK-1-7                 2   0   2   2   2   2   2   2   2   0   2   2   2   0   2   0   0   0   2   0   2   0   0   0   0   0   0   2   0   2   2   0   0   0   2   2   0   0   0   0   2   2   2   2   2   0   0   2   0   0   0   2   0   2   0   0   2   0   0   2   2   0   0   0   2   0   2   0   0   0   0   0   0   0   2   0   2   2   2   2   2   2   2   0   0   2   2   0   2   0   2   0   0   0   2   0   2   2   0   0   0   0   0   0   0   0   0   2   2   0   2   0   0   2   2   2   2   0   2   0   2   0   2   2   0   2   2   0   2   2   2   2   2   2   0   0   0   0   2   0   2   0   2   0   2   2   0   0   0   0   2   2   2   0   2   2   0   0   2   2   2   2   2   0   0   2   2   0   2   0   0   0   0   2   2   0   0   0   0   0   2   0   0   2   2   2   2   0   0   2   2   0   0   2   0   0   2   2   0   2
 MK-1-8                 2   0   2   2   2   2   2   2   2   0   2   2   2   0   2   0   0   0   2   0   2   0   0   0   0   0   2   2   2   2   0   0   0   0   2   2   0   0   0   0   2   2   2   2   2   0   0   2   0   0   0   2   0   2   0   0   0   0   0   2   2   0   2   0   2   0   2   0   0   0   0   0   0   0   2   0   2   2   2   2   2   2   2   2   0   2   0   0   2   2   2   0   0   0   2   0   2   2   0   0   0   0   0   0   0   0   0   2   2   0   2   0   0   2   2   0   0   0   2   0   2   0   2   2   0   2   2   0   0   2   2   2   2   2   0   0   0   2   2   0   0   0   0   0   2   2   0   0   0   0   0   2   2   0   2   0   0   0   2   2   2   2   2   0   0   2   0   0   0   0   0   0   2   2   2   0   0   0   0   0   2   2   0   2   2   2   2   0   0   2   2   0   0   2   0   0   2   2   0   2
 MK-1-9                 2   0   2   2   2   2   0   2   2   0   2   2   2   2   2   0   0   2   2   2   2   2   0   0   0   0   2   2   2   2   0   0   0   0   2   0   0   0   0   0   2   2   2   2   2   2   0   2   0   0   0   2   0   2   0   0   0   0   0   2   2   0   2   0   0   0   2   0   0   0   0   0   0   0   2   0   2   2   2   2   2   2   2   2   0   2   0   0   2   2   2   0   0   0   2   0   2   2   0   0   0   0   0   0   0   0   0   2   2   0   2   0   0   2   2   0   0   2   2   0   2   0   2   2   0   2   2   0   0   2   2   2   2   2   0   0   0   2   2   0   0   0   0   0   0   2   0   0   0   2   2   2   2   0   0   0   0   0   2   2   2   2   2   0   0   2   0   0   0   0   0   0   2   2   2   0   0   0   0   0   2   2   0   2   2   2   2   0   0   2   2   0   0   2   0   0   2   2   0   2
 MK-1-10                2   0   2   2   2   2   0   2   0   0   2   2   2   2   2   0   0   0   2   2   2   0   0   0   2   0   2   2   2   2   0   0   0   2   2   0   0   0   0   0   2   2   2   2   2   2   0   2   2   0   0   2   0   2   2   0   0   0   0   0   0   0   2   0   0   0   2   0   0   0   0   0   0   0   2   0   2   0   0   2   2   2   2   2   0   2   0   0   2   2   2   0   0   0   2   0   2   2   0   0   0   0   0   0   0   0   0   2   0   0   2   0   0   2   2   0   0   2   2   0   2   0   2   2   0   2   2   0   0   2   2   2   2   2   0   0   0   2   2   0   0   0   2   0   0   2   0   0   0   2   2   2   2   0   0   0   0   0   2   2   2   2   2   0   0   0   0   0   0   2   2   0   2   2   0   0   0   0   0   0   2   2   0   2   2   2   2   0   0   2   2   2   0   0   0   2   2   0   0   2
 MK-1-11                2   0   2   2   2   2   2   2   0   0   2   2   2   2   2   0   0   0   2   2   2   0   0   0   2   0   2   2   2   2   0   0   0   0   2   0   0   0   0   0   2   2   2   2   0   2   0   2   0   0   0   2   0   2   2   0   0   0   0   0   0   0   2   0   0   2   2   2   0   0   0   0   0   2   2   0   2   2   0   2   2   2   2   2   0   2   0   0   0   2   2   0   0   0   2   0   2   2   0   0   0   0   2   0   2   0   0   2   0   0   0   2   0   2   2   0   0   2   0   0   2   0   2   2   0   2   2   0   2   2   2   2   2   2   0   0   0   2   2   0   0   0   2   2   0   0   0   0   0   2   2   2   2   0   0   0   2   0   2   2   2   2   0   0   0   0   0   0   0   2   2   0   2   2   0   0   0   0   0   0   2   2   0   2   2   0   0   0   0   2   2   2   0   2   2   2   2   0   0   2
 MK-1-12                2   0   2   2   2   2   2   2   0   0   2   2   2   0   2   0   0   0   0   2   2   2   2   2   2   0   2   2   2   2   0   0   0   0   2   0   0   0   0   0   2   2   2   2   0   2   0   2   0   2   0   2   0   2   2   0   0   0   0   0   0   0   2   0   0   2   2   2   0   2   0   0   0   2   2   0   2   2   0   2   2   2   0   2   0   2   0   0   0   2   2   0   0   0   2   0   0   2   0   2   0   0   2   0   2   0   0   2   0   2   0   2   0   2   2   0   0   2   0   2   2   0   2   2   0   2   0   0   2   2   2   2   2   2   0   0   0   2   2   0   0   0   2   2   2   2   0   0   0   2   2   2   2   0   0   0   2   0   2   2   2   2   0   0   0   0   0   0   0   2   2   0   2   2   0   2   0   2   0   0   2   2   0   2   2   0   0   0   0   2   2   2   0   2   2   2   2   0   2   2
 MK-1-13                0   0   2   2   2   2   2   2   0   0   2   2   2   0   2   0   0   0   0   2   2   2   2   0   2   0   2   2   2   2   0   0   0   0   2   2   0   0   0   2   2   2   2   2   0   2   0   2   0   2   2   2   2   2   2   0   0   0   0   0   0   0   0   0   0   2   2   2   0   2   0   0   0   2   2   0   2   2   0   2   2   2   0   2   0   2   0   2   0   2   2   0   0   2   2   0   0   2   0   2   0   0   2   0   2   0   0   2   0   0   0   2   0   2   2   0   0   2   0   2   2   0   2   2   0   2   0   0   2   2   2   2   2   2   0   0   0   2   2   0   0   0   2   2   2   2   0   0   0   2   2   2   2   0   0   0   2   0   2   0   2   2   0   0   0   0   0   0   0   2   2   0   0   2   0   2   0   2   0   0   2   2   0   2   2   0   0   0   0   2   2   2   0   2   2   0   2   0   2   2
 MK-1-14                0   0   2   0   2   2   2   2   0   0   2   2   2   0   2   0   0   0   0   2   2   2   2   0   2   2   2   2   2   2   0   0   2   0   2   0   0   0   0   2   2   2   2   2   0   2   0   2   0   2   2   2   2   2   2   0   0   0   0   0   0   0   0   0   0   2   2   2   0   0   0   0   0   2   2   0   2   2   0   2   2   2   0   2   0   2   0   2   0   0   2   2   2   2   2   0   0   2   0   2   0   0   2   0   2   0   0   2   0   2   0   2   0   2   2   0   0   2   0   2   2   0   2   2   0   2   2   0   2   2   2   2   2   2   0   0   0   2   2   0   0   0   2   2   2   2   0   0   2   2   2   2   2   0   0   0   2   0   2   0   0   2   0   0   0   0   0   0   0   2   2   0   0   2   0   2   0   2   0   0   2   2   0   2   2   0   0   0   2   2   0   2   0   2   2   2   2   0   2   2
 MK-1-15                0   0   2   2   2   2   2   2   0   2   2   2   2   0   2   0   2   0   0   2   0   2   2   0   2   2   2   2   2   2   0   0   2   0   0   0   0   0   0   2   2   2   2   2   0   2   0   0   0   2   2   0   2   2   2   0   0   0   2   0   0   0   0   0   0   2   2   2   0   0   0   0   0   2   0   0   2   2   0   2   0   2   0   2   0   2   0   2   0   0   2   2   2   2   2   0   0   2   2   2   0   0   2   0   2   0   0   0   0   2   0   2   2   2   2   0   0   2   0   2   2   0   2   2   0   0   2   0   2   0   2   2   2   2   0   0   0   2   2   0   0   0   2   2   2   2   2   0   2   0   2   2   2   0   0   0   2   0   0   0   0   2   0   0   2   0   0   0   2   0   2   0   0   2   0   2   0   2   0   0   0   2   0   2   2   0   0   0   0   0   2   0   0   2   2   2   2   0   2   2
 MK-1-16                0   0   2   2   2   2   0   0   0   2   0   2   2   0   2   0   2   0   0   2   0   2   2   0   0   2   2   2   2   2   0   0   2   0   0   0   0   0   0   2   2   2   2   2   2   2   0   0   2   2   0   0   2   2   2   0   0   2   2   0   0   0   0   0   0   2   2   2   0   0   0   0   0   2   0   0   2   2   0   2   0   2   0   2   0   2   0   2   0   0   2   2   0   2   2   0   0   2   2   2   0   0   2   0   2   0   0   2   0   2   0   2   2   0   2   0   0   2   0   2   0   0   2   2   0   0   2   2   2   0   2   2   0   2   0   0   0   2   0   0   0   0   2   2   2   2   2   0   2   0   0   2   2   0   0   0   2   0   0   0   0   2   0   0   0   0   0   0   2   0   2   0   0   2   2   2   0   2   0   0   0   2   0   2   2   0   0   0   0   0   2   0   0   2   2   2   2   0   2   2
 MK-2-1                 0   0   0   0   0   2   0   0   2   0   0   2   0   0   0   0   0   0   0   2   0   2   0   2   2   0   0   2   2   2   2   0   0   2   0   0   0   2   0   2   2   0   0   2   0   0   0   0   0   0   2   0   2   0   2   2   2   2   2   2   0   0   0   2   2   0   0   0   2   2   0   0   0   2   0   0   2   0   2   2   0   2   0   2   0   2   0   0   2   2   2   2   2   2   2   0   0   2   2   2   2   2   2   2   0   2   2   0   0   2   0   0   2   2   0   0   0   0   0   0   2   2   2   0   0   0   0   2   0   0   0   2   0   2   0   2   0   2   2   0   0   0   2   0   0   2   2   2   2   2   0   2   0   2   2   2   0   2   0   2   0   2   0   2   2   2   0   2   2   0   0   0   0   2   0   0   2   2   2   0   0   2   0   0   0   2   0   0   0   2   0   2   0   0   0   2   2   0   2   2
 MK-2-2                 0   0   0   0   0   2   0   0   2   0   0   2   0   0   0   0   0   2   0   2   0   2   0   2   2   0   0   2   2   2   2   0   0   2   0   2   0   2   2   2   2   0   0   0   0   0   0   0   0   0   2   2   2   0   2   2   2   2   2   2   0   0   0   2   2   2   0   0   2   2   2   0   0   2   0   0   2   0   2   2   0   0   0   2   0   2   0   0   2   2   2   2   2   2   2   0   0   2   2   2   2   0   2   2   0   2   2   0   0   2   0   0   2   2   0   0   0   0   0   0   2   2   2   0   0   0   0   2   0   0   0   2   0   2   0   2   0   2   2   0   2   0   2   0   0   2   2   2   2   2   0   2   0   2   2   2   0   2   0   2   0   2   0   2   2   2   2   2   2   0   0   0   0   2   0   0   0   2   2   0   0   2   0   0   0   2   0   0   0   0   0   2   2   0   0   2   2   0   2   2
 MK-2-3                 0   0   0   0   0   2   0   0   2   2   0   2   0   0   0   0   0   2   0   2   0   2   0   2   2   0   0   2   2   2   0   0   0   2   0   2   0   2   2   2   2   0   0   0   0   0   0   0   0   2   2   2   2   0   2   2   2   2   2   2   0   0   0   2   2   2   0   0   2   2   2   0   0   2   0   0   2   0   2   2   0   0   0   2   0   2   0   0   2   2   2   2   2   2   0   0   0   2   2   2   2   2   2   2   0   2   2   0   0   2   0   0   2   2   0   0   0   0   0   2   2   2   2   0   0   0   0   2   0   0   0   0   0   2   0   2   0   0   2   0   2   0   2   0   0   2   2   2   2   2   0   2   0   2   2   2   0   2   0   2   0   2   2   2   2   2   2   2   2   0   0   0   0   2   0   0   0   2   2   0   0   2   2   0   0   2   0   0   2   0   0   2   0   0   0   2   2   0   2   2
 MK-2-4                 0   0   0   0   0   2   0   0   2   2   0   2   0   0   0   0   0   2   0   2   0   2   0   2   2   0   0   2   2   2   0   0   0   0   2   2   0   0   2   2   0   0   0   0   0   0   0   2   0   2   0   2   2   0   2   2   2   2   2   2   0   0   0   2   0   2   0   0   2   0   2   0   0   0   0   0   0   0   2   2   0   0   0   0   0   0   0   0   2   2   2   2   2   2   0   0   0   2   2   0   0   0   2   0   2   2   2   0   0   2   0   0   2   2   0   0   0   0   0   2   2   2   2   0   0   0   0   2   0   0   0   0   0   2   0   2   0   0   2   0   2   0   2   0   0   2   2   2   2   2   0   2   0   2   2   2   0   2   0   2   0   2   2   2   2   2   2   2   2   2   2   0   0   2   0   0   0   2   2   0   0   2   2   0   0   2   2   0   2   0   0   2   0   0   0   0   2   0   2   2
 MK-2-5                 0   0   2   0   0   2   0   0   2   2   0   2   0   0   2   0   2   2   0   2   0   2   0   2   2   2   0   2   2   2   0   0   0   0   2   2   0   0   2   2   0   0   0   0   0   0   0   2   0   2   0   0   2   2   2   2   2   2   2   2   0   2   0   2   0   2   0   0   0   0   0   0   2   0   0   0   0   0   2   2   0   0   0   0   0   0   0   0   2   2   2   2   2   2   0   0   0   2   2   0   0   0   2   0   2   2   2   0   0   2   0   0   2   2   0   0   0   0   0   2   2   2   2   0   0   0   2   2   0   0   2   0   0   2   0   0   0   0   2   0   2   0   2   0   0   2   2   2   2   2   0   2   2   2   2   2   0   2   0   2   0   2   2   2   2   2   2   2   2   2   2   0   0   2   0   0   0   2   2   0   0   2   2   0   0   2   2   0   2   0   0   2   0   0   0   0   2   0   2   2
 MK-2-6                 0   0   2   0   0   2   0   0   2   2   0   2   0   0   2   0   2   2   0   2   0   2   0   2   2   2   0   2   2   2   0   0   0   0   2   2   0   0   2   2   0   0   0   0   0   0   0   2   0   2   0   0   2   2   2   2   2   2   0   2   0   2   0   2   0   2   0   0   0   0   0   0   2   0   0   0   0   0   2   2   0   2   0   0   0   0   0   0   2   2   2   2   2   2   2   0   0   2   2   0   0   0   2   0   2   2   2   0   2   2   0   0   2   2   0   0   2   0   0   0   2   0   2   0   0   0   2   2   0   0   2   0   0   2   0   0   0   0   2   0   2   0   2   0   0   2   2   2   2   2   0   2   2   2   2   2   0   2   0   2   0   2   2   2   0   2   2   2   2   2   0   0   2   2   0   0   0   2   2   2   0   2   2   0   0   2   2   0   2   2   0   2   0   0   0   0   2   0   2   2
 MK-2-7                 0   0   2   0   0   2   0   0   2   2   0   2   0   0   2   0   2   2   0   2   0   0   2   2   2   2   0   2   2   2   0   2   0   0   2   2   0   2   2   2   0   0   2   0   0   0   0   0   0   0   0   0   2   2   2   2   2   2   0   2   0   2   0   2   0   2   0   0   2   0   0   0   2   2   0   0   0   0   2   2   0   2   0   0   0   0   0   0   0   2   2   2   2   2   2   0   0   0   2   0   0   0   2   0   2   0   2   0   2   2   0   0   2   2   0   0   2   0   2   0   2   0   2   0   0   0   2   2   0   0   2   0   2   2   0   0   0   0   2   2   0   0   2   0   0   2   2   2   2   0   2   0   2   2   2   2   2   2   0   2   0   2   2   2   2   2   2   2   2   2   0   0   2   2   0   0   2   2   2   2   0   2   2   0   0   2   2   2   2   2   0   2   0   2   0   0   2   0   2   2
 MK-2-8                 0   0   2   0   0   2   0   0   2   2   0   2   0   0   2   0   2   2   0   2   0   0   2   2   2   2   2   2   2   0   0   2   0   0   0   2   0   2   2   0   0   0   2   0   0   0   0   2   2   0   0   0   2   2   2   2   0   0   0   2   0   2   0   2   0   2   0   0   2   0   0   0   2   2   0   0   0   2   2   2   0   2   0   0   0   0   0   0   2   2   2   2   2   2   0   0   0   0   2   0   0   0   2   0   2   0   2   0   2   2   0   0   2   2   0   0   2   0   2   0   2   0   2   0   0   2   2   2   0   0   2   0   2   2   0   0   0   0   2   2   0   0   2   0   0   2   2   0   2   0   2   0   2   2   2   2   0   2   0   2   0   2   2   2   0   2   2   2   2   2   2   0   0   2   0   0   2   2   2   2   0   2   2   0   0   2   0   2   2   2   0   2   0   2   0   0   2   0   0   2
 MK-2-9                 0   0   2   0   0   0   0   0   2   2   0   2   0   0   2   0   2   2   0   2   0   0   2   2   2   0   2   2   2   0   0   2   0   0   0   0   0   2   2   0   0   0   2   0   0   0   0   2   2   0   0   0   2   2   2   0   2   0   0   2   0   2   0   2   0   2   0   0   0   0   0   0   2   2   0   0   0   2   2   2   0   2   0   0   0   2   0   0   2   2   0   2   2   2   0   0   0   0   2   0   0   0   2   2   2   0   2   0   2   0   0   0   2   2   0   0   2   2   2   0   2   2   2   0   0   2   2   2   0   0   2   0   0   2   0   0   0   0   2   2   0   0   2   0   0   2   2   0   2   0   2   0   2   2   2   2   0   2   0   2   0   2   2   2   0   2   2   2   2   2   2   0   0   2   0   0   2   2   2   2   0   2   2   0   0   2   0   2   2   2   0   2   2   2   0   0   2   0   0   2
 MK-2-10                0   0   2   0   0   0   0   0   2   2   0   2   0   0   2   0   2   2   0   2   0   0   2   2   2   0   2   2   2   0   0   2   0   0   0   0   0   2   2   0   0   0   2   0   0   0   0   2   2   0   0   0   2   2   2   0   2   0   0   2   0   2   0   2   0   2   0   0   0   0   0   0   2   2   0   0   0   2   2   2   0   2   0   0   0   2   0   0   2   2   0   2   2   2   0   0   0   0   2   0   0   0   0   2   2   0   0   0   2   2   0   0   2   2   0   0   2   2   2   0   0   2   2   0   0   2   2   2   0   0   2   2   0   2   0   0   0   0   2   2   0   0   2   0   0   2   2   0   2   0   0   2   2   2   2   2   0   2   0   0   0   2   0   2   0   2   2   0   2   2   2   0   0   2   0   0   2   2   2   2   0   2   2   2   0   2   0   2   2   2   0   2   2   2   0   0   2   0   0   2
 MK-2-11                0   0   2   2   0   0   0   0   2   2   0   2   0   0   2   2   2   2   0   0   0   0   2   0   2   0   2   2   2   0   0   2   0   0   0   2   0   2   2   0   0   0   2   0   0   0   0   2   2   0   2   0   2   0   2   0   2   0   0   2   0   2   0   2   0   2   2   0   0   0   0   0   2   2   0   0   0   2   2   2   0   2   0   0   0   2   0   0   2   2   0   2   2   2   0   0   0   0   0   0   0   0   0   0   2   0   0   0   0   2   2   0   2   2   0   0   2   2   2   0   0   0   2   2   0   2   2   2   0   2   2   0   0   2   0   0   0   0   2   2   0   0   2   2   0   2   2   0   2   0   2   2   2   2   2   2   0   2   0   0   0   2   0   2   0   2   2   0   2   2   2   0   0   2   0   0   2   2   2   2   0   2   2   2   0   2   0   2   2   2   0   2   2   0   0   0   2   0   0   2
 MK-2-12                0   0   2   2   0   2   0   0   2   2   0   2   0   0   2   2   2   2   0   0   0   0   2   0   2   0   2   2   2   0   0   2   0   0   0   2   0   2   0   2   0   0   2   0   0   0   0   2   2   0   2   0   2   0   2   0   2   0   0   2   0   2   0   2   0   2   2   0   0   0   0   0   2   2   0   0   0   2   2   2   0   2   0   0   0   2   0   0   2   2   0   2   2   2   0   2   0   0   2   2   0   0   0   0   2   0   0   0   0   2   2   0   2   2   0   0   0   2   2   0   0   0   2   2   0   2   2   2   0   2   2   0   0   2   0   0   0   0   2   2   0   0   2   2   0   2   2   0   2   0   2   2   2   2   2   2   2   2   0   0   0   2   0   0   0   2   2   0   2   2   2   0   2   2   0   0   2   2   2   2   0   2   2   2   0   2   0   2   2   2   0   2   2   2   0   0   2   0   0   2
 MK-2-13                0   2   2   2   0   2   0   0   2   2   0   2   0   0   2   2   0   2   0   0   0   2   2   0   2   0   2   2   2   0   0   2   0   0   0   2   2   2   0   2   0   0   2   0   0   0   0   0   2   0   2   2   2   0   2   0   2   0   2   2   0   0   0   2   0   0   2   0   0   0   2   0   0   2   0   0   0   2   2   2   2   2   0   0   0   2   0   0   2   2   0   2   2   2   2   2   0   0   2   2   0   0   0   0   2   0   0   0   0   2   2   0   2   2   0   0   0   2   2   0   0   2   2   2   0   2   2   2   0   2   2   0   0   2   0   0   0   0   2   2   0   0   2   2   0   2   2   0   0   0   2   0   2   2   2   2   2   0   0   0   0   0   0   0   0   2   2   0   2   2   2   0   2   2   0   0   2   2   2   2   0   2   2   2   0   2   0   2   2   2   0   2   2   2   0   0   2   0   0   2
 MK-2-14                0   2   2   2   0   2   0   0   2   2   0   2   0   0   2   2   0   0   0   0   0   2   2   0   2   0   2   2   2   0   0   0   0   0   0   2   2   2   0   2   0   0   2   0   0   0   0   0   2   0   2   2   2   0   2   0   2   0   0   2   0   2   0   2   0   0   2   0   0   0   0   0   0   2   0   0   0   2   0   2   0   2   0   0   0   0   2   0   2   0   0   2   2   2   2   2   0   0   2   2   2   0   0   0   2   0   0   0   0   2   2   0   2   2   0   0   0   2   2   0   0   2   2   2   0   2   2   2   0   2   2   0   0   2   0   0   0   0   2   2   0   0   2   2   0   2   2   0   0   0   2   0   2   2   0   2   2   0   0   0   0   0   0   0   0   2   2   0   2   2   0   0   2   2   0   0   2   2   2   0   0   2   2   2   0   2   0   0   2   2   0   2   2   2   0   0   2   0   0   2
 MK-2-15                0   2   2   2   0   2   0   0   2   2   0   2   0   2   2   2   2   0   0   0   0   2   2   0   0   0   2   2   2   0   0   0   0   0   0   2   2   2   0   0   0   0   0   2   0   0   0   2   2   0   2   2   2   0   0   0   0   0   0   2   0   2   0   2   0   0   2   0   0   0   0   0   0   2   0   0   0   2   2   2   0   2   0   0   0   0   2   0   2   0   0   0   2   2   2   2   2   0   2   0   2   0   0   0   2   0   0   0   0   2   2   0   2   2   2   0   0   0   2   0   0   0   2   2   0   2   2   2   0   2   2   0   0   2   0   0   0   0   2   2   0   0   0   2   0   2   2   0   0   0   2   0   0   2   0   2   0   0   0   0   0   0   0   0   0   2   2   0   2   2   0   0   2   2   2   0   2   2   2   0   0   2   2   2   0   2   0   0   2   0   0   2   2   2   0   2   2   2   0   2
 MK-2-16                0   2   0   2   0   2   0   0   2   2   0   2   0   2   2   2   2   0   0   0   0   2   2   0   0   0   2   2   2   0   0   0   0   0   0   2   2   2   0   0   0   2   0   2   0   0   0   2   2   0   2   2   2   0   0   0   0   2   0   0   0   2   0   2   0   0   2   2   0   0   0   0   0   2   2   0   0   2   2   0   0   2   0   0   0   0   2   0   2   0   0   0   2   2   2   0   2   0   2   0   2   0   0   2   2   0   0   0   0   2   2   0   2   0   2   0   0   0   2   0   2   0   2   2   0   2   2   2   0   2   2   0   0   0   0   0   0   0   0   2   0   0   0   2   0   2   2   0   0   0   2   0   0   2   0   2   0   0   0   0   0   0   0   0   0   2   2   0   2   2   0   2   2   2   0   0   2   2   0   0   2   2   2   2   0   2   0   0   2   0   0   2   2   2   0   2   2   2   2   2
 MK-3-1                 2   2   0   0   2   2   0   2   2   2   2   0   0   0   2   2   2   2   0   2   0   0   0   0   0   0   0   0   2   0   0   0   0   0   0   0   0   2   2   0   0   0   0   2   2   2   2   0   0   2   2   2   2   0   0   0   0   0   2   2   0   2   2   2   0   2   2   2   2   2   0   0   0   0   0   2   0   2   2   0   0   2   2   0   0   0   2   2   2   0   2   2   2   0   2   2   2   2   0   0   2   2   2   0   0   0   2   2   0   2   2   0   0   0   2   2   0   0   2   0   0   0   2   2   2   2   2   2   2   2   0   2   2   0   0   0   0   0   2   2   2   2   0   0   2   2   2   2   0   0   2   2   2   2   0   0   0   0   2   0   0   2   2   0   2   0   0   2   2   2   2   0   2   0   2   0   0   0   2   2   2   2   2   0   2   0   2   0   2   0   2   0   0   0   0   0   0   0   0   0
 MK-3-2                 2   2   0   0   2   2   0   2   2   2   2   0   0   0   2   2   2   2   0   2   0   0   0   0   0   0   0   0   2   0   0   0   0   0   0   0   0   0   0   0   0   0   0   2   2   2   2   0   0   2   2   2   0   0   0   0   0   0   2   2   0   2   2   2   0   2   0   2   2   2   0   0   0   0   0   2   0   2   0   0   2   2   2   0   0   0   2   2   2   0   2   2   2   0   2   2   2   2   0   0   2   2   2   0   0   0   2   2   0   2   2   0   0   0   2   2   0   0   2   0   0   0   2   2   2   2   2   2   2   2   0   2   2   0   0   0   0   2   0   2   2   2   0   0   2   2   2   2   0   0   2   2   2   2   0   0   0   0   2   0   0   2   2   0   0   0   0   2   2   2   2   0   2   0   2   2   0   0   2   2   2   2   2   0   2   0   0   0   2   0   2   0   0   0   2   0   0   0   0   0
 MK-3-3                 2   0   0   0   2   2   0   2   2   2   0   0   0   0   2   2   0   2   0   2   0   0   0   2   2   0   0   0   2   0   0   0   0   0   0   0   0   0   0   0   0   0   0   2   2   2   2   0   0   2   2   0   2   0   0   0   0   0   2   2   0   2   2   2   0   0   0   2   2   2   0   0   0   0   0   2   0   2   0   0   2   0   2   0   0   0   2   2   2   0   2   2   2   0   2   2   2   2   0   2   2   2   2   0   0   0   0   2   0   0   2   0   0   0   2   2   0   0   2   0   0   0   0   2   2   2   2   2   2   2   0   2   2   2   0   0   2   2   0   2   2   2   0   0   2   2   2   2   2   2   2   2   2   2   2   0   0   0   2   0   0   2   2   0   0   0   0   2   0   2   2   0   2   0   2   2   0   0   2   2   2   2   2   0   2   0   0   0   2   0   0   0   0   2   2   0   0   0   0   0
 MK-3-4                 2   0   0   2   2   2   0   2   0   0   0   0   0   0   2   2   0   2   0   2   0   0   2   2   2   0   0   0   0   0   0   0   0   0   0   0   0   0   0   0   0   0   0   2   2   2   2   2   0   2   2   0   2   0   0   0   0   0   0   2   0   2   2   0   0   0   0   0   2   2   2   0   0   0   0   2   0   2   0   2   2   0   2   0   0   0   2   2   2   0   2   2   2   0   2   2   2   2   0   0   2   2   2   0   0   0   0   2   0   0   2   0   0   0   2   2   0   0   2   0   0   0   0   0   2   2   2   0   2   2   0   2   0   2   0   0   2   2   2   2   2   2   0   0   2   2   2   2   0   2   2   2   2   2   2   0   0   0   2   0   0   2   2   2   0   0   0   2   0   2   2   0   2   0   2   2   2   2   2   2   2   2   2   0   2   0   0   0   2   0   0   0   0   2   2   0   0   0   0   2
 MK-3-5                 2   2   0   2   2   2   0   2   0   0   0   0   0   0   2   0   0   2   0   2   0   0   2   2   2   0   0   0   0   0   0   0   0   2   0   0   0   0   0   0   0   0   0   2   2   2   0   2   2   2   2   0   2   0   0   0   2   0   0   2   0   2   2   0   0   0   2   0   2   2   2   0   0   0   2   2   0   2   0   2   2   0   2   0   0   0   2   2   2   0   0   2   2   0   2   2   2   2   0   0   0   2   2   0   0   0   0   2   0   0   2   0   0   0   2   2   0   0   2   0   0   2   0   0   2   2   2   0   2   2   0   2   2   2   0   2   2   2   2   2   2   2   0   0   2   2   2   2   0   2   2   2   2   2   2   0   2   0   0   0   0   0   2   2   2   0   0   2   0   2   2   0   2   0   2   2   2   2   2   2   2   2   2   2   2   0   0   0   2   0   0   0   0   2   2   0   0   2   0   2
 MK-3-6                 0   2   2   2   2   2   0   2   0   0   0   2   0   0   2   0   0   2   0   0   0   0   2   2   2   0   2   2   0   0   2   0   0   0   0   0   0   0   0   0   0   0   0   2   2   2   0   2   2   0   2   0   2   0   2   0   2   0   0   2   0   2   2   0   0   0   2   0   2   2   2   0   2   0   2   2   0   2   0   0   2   0   2   0   2   0   2   2   2   0   0   2   2   0   2   2   2   0   0   0   0   2   2   0   2   0   0   2   0   0   2   0   0   0   2   2   0   0   2   0   0   2   0   0   2   0   2   0   2   2   0   2   2   2   0   0   2   2   2   2   2   2   0   0   2   2   2   2   0   2   2   2   0   0   2   0   2   0   0   2   0   0   2   0   0   0   0   2   0   2   2   0   2   0   2   2   2   2   2   2   2   2   2   2   2   0   0   0   2   0   0   2   0   2   2   0   0   2   0   0
 MK-3-7                 0   2   0   2   2   2   0   2   0   0   0   2   0   0   2   0   0   2   0   0   0   0   2   2   2   0   2   2   0   0   2   0   0   0   2   0   0   2   0   0   0   0   0   2   2   2   0   2   2   0   2   0   2   0   2   0   2   0   0   2   0   2   2   0   0   0   2   0   2   2   2   0   2   0   2   2   0   2   0   0   2   0   2   0   2   0   2   2   2   0   0   2   2   0   2   2   2   0   2   0   0   2   2   0   2   0   0   2   0   0   2   0   0   2   2   2   0   0   2   0   0   0   0   0   2   0   2   0   2   2   2   2   2   2   0   0   2   2   2   0   2   2   0   0   2   2   2   2   0   2   2   0   0   0   2   0   2   0   0   2   0   0   2   0   0   0   0   2   0   0   2   0   2   0   2   2   2   2   2   2   2   2   2   2   2   0   0   0   2   0   2   2   0   2   2   0   0   2   0   0
 MK-3-8                 0   2   0   2   2   2   0   2   0   0   0   2   0   0   2   0   2   0   0   0   0   0   2   2   2   0   2   2   0   0   2   0   0   0   2   0   0   2   0   0   0   0   0   2   2   2   0   2   2   0   2   0   2   0   2   0   2   0   0   0   0   2   2   0   0   0   2   0   2   2   2   0   2   0   2   2   0   0   2   0   2   0   2   0   2   0   0   2   2   0   0   2   2   0   2   2   2   0   2   0   0   2   2   0   2   0   0   2   0   0   2   0   0   2   0   2   0   0   2   2   0   0   0   0   2   0   0   0   2   2   2   2   2   2   2   0   2   2   2   0   2   2   0   0   0   2   2   2   0   0   2   0   0   2   2   0   2   0   0   2   0   0   2   0   0   0   0   2   0   0   2   0   2   0   2   2   2   2   2   2   2   2   2   2   2   0   0   0   0   0   2   2   0   2   2   2   0   2   0   0
 MK-3-9                 2   2   0   2   2   2   0   2   0   0   0   2   0   0   2   0   2   0   0   0   0   0   2   2   2   0   2   0   0   0   2   0   0   0   2   0   0   2   2   0   0   0   2   2   2   0   0   2   2   0   0   0   0   0   2   0   2   0   0   0   0   2   2   0   0   0   2   0   2   2   2   0   2   0   2   2   0   0   2   0   0   0   2   0   2   0   0   2   2   0   0   2   2   2   2   2   2   0   2   0   0   2   2   0   2   0   0   2   0   0   2   0   0   2   0   2   0   0   2   2   0   0   0   0   2   0   0   0   2   2   2   0   2   2   2   0   2   2   2   0   2   2   0   0   2   2   2   2   0   0   2   0   0   2   0   0   2   0   0   2   0   0   2   0   0   0   2   2   0   0   2   0   2   0   2   2   2   2   2   2   2   2   2   0   2   0   0   2   0   0   2   2   0   2   2   0   0   2   0   0
 MK-3-10                0   0   0   2   2   2   0   2   0   2   0   2   0   0   2   0   2   0   0   0   0   0   2   0   2   0   2   0   0   0   2   0   0   0   2   0   0   2   2   2   0   0   2   2   2   0   0   2   2   0   0   0   0   0   2   0   2   0   0   0   0   2   2   0   0   2   2   2   2   2   2   2   2   0   2   2   0   0   2   2   0   0   0   0   2   0   0   2   2   0   0   2   2   2   2   2   2   0   2   0   2   2   2   0   2   0   0   2   2   0   2   0   0   2   2   2   0   0   2   2   0   0   0   0   2   0   0   2   2   0   2   2   2   2   0   0   2   2   2   0   2   2   2   0   2   0   2   2   0   2   2   0   0   2   0   0   2   0   0   2   0   0   2   0   0   0   2   2   0   0   2   0   2   0   2   2   2   2   0   2   2   2   2   0   2   0   0   2   0   0   2   2   0   2   2   0   0   2   0   0
 MK-3-11                0   0   0   2   2   2   0   2   0   2   0   2   0   0   2   0   2   0   0   2   0   0   2   0   2   0   2   0   0   0   2   2   0   0   2   0   2   2   2   2   0   0   2   2   2   0   0   2   2   0   0   2   0   0   2   0   2   0   0   0   2   2   2   0   0   2   2   2   2   2   2   2   2   0   2   2   0   2   0   2   2   0   0   0   2   0   0   2   2   0   0   2   2   2   2   2   0   0   2   0   2   2   2   0   2   0   0   2   2   0   2   0   0   2   2   2   2   0   2   2   0   0   0   0   0   0   0   2   2   0   2   2   2   2   0   0   2   0   2   2   2   2   0   0   2   0   0   2   0   2   2   0   0   2   0   0   2   0   0   2   0   0   2   0   0   0   0   2   0   0   2   0   2   0   2   2   2   2   0   2   2   2   2   0   2   0   0   2   0   0   2   2   0   0   2   0   0   2   0   0
 MK-3-12                0   0   0   2   2   2   0   2   0   0   0   2   0   0   2   2   0   0   0   2   0   0   2   0   2   2   2   0   0   0   2   2   0   0   2   0   2   2   2   2   0   0   2   0   2   0   0   2   0   0   0   2   2   0   2   0   2   0   2   0   2   2   2   0   0   2   2   2   2   2   2   2   2   0   2   2   0   0   0   2   0   0   0   0   2   0   0   2   2   0   0   2   2   2   2   2   0   0   2   0   2   2   2   0   2   0   2   0   2   0   2   0   0   2   2   2   2   0   2   2   0   0   0   0   0   0   0   2   0   0   2   2   2   2   0   0   2   0   2   2   2   2   2   0   2   0   0   2   0   0   2   2   0   0   0   0   2   0   0   2   0   0   2   0   0   0   0   2   2   0   2   2   2   0   2   2   2   2   0   2   2   2   2   0   2   0   0   2   0   2   2   2   0   2   2   0   2   2   0   2
 MK-3-13                0   0   0   2   2   2   0   2   0   0   0   2   0   0   2   2   0   0   0   2   0   0   2   0   0   2   2   0   0   0   2   2   0   0   2   2   2   0   2   0   0   0   2   0   2   0   0   2   0   0   0   2   2   0   2   0   2   0   2   2   2   2   2   0   0   2   2   2   2   2   2   2   2   0   2   2   0   2   0   2   0   0   0   0   2   0   0   2   2   0   0   2   2   2   2   2   0   2   2   0   2   2   2   2   2   0   2   0   2   0   2   0   0   2   2   2   2   0   2   2   0   0   0   0   2   0   0   2   0   0   2   2   2   2   0   2   2   0   2   2   2   2   2   0   2   0   0   2   2   0   0   2   0   0   0   0   2   0   0   0   0   0   2   0   0   0   0   2   2   0   2   0   2   0   2   2   0   2   0   2   2   2   2   0   2   0   2   2   2   2   2   2   0   2   2   0   2   2   0   2
 MK-3-14                0   0   0   2   2   2   2   2   2   0   0   2   0   0   2   2   0   0   0   2   0   2   2   0   0   0   2   0   0   0   2   2   0   0   2   2   2   0   0   0   0   0   2   0   2   0   0   0   0   0   0   2   2   0   2   0   2   0   2   2   0   2   2   0   0   2   2   2   2   2   2   2   2   0   0   2   0   0   2   2   0   0   0   0   2   2   0   2   2   0   0   0   2   2   2   2   0   2   2   2   2   2   2   0   2   0   2   0   2   0   2   0   0   2   2   2   0   0   2   2   0   0   0   0   2   0   0   2   0   0   2   2   2   0   0   2   2   0   2   2   2   2   2   0   2   0   0   2   2   0   0   2   0   0   0   0   0   0   0   2   0   0   2   0   0   0   0   2   2   2   2   0   2   0   2   2   0   2   0   2   2   2   2   0   2   0   2   2   2   2   2   2   0   2   0   2   2   0   0   2
 MK-3-15                0   0   0   0   2   2   2   2   2   0   0   2   0   0   2   2   0   0   0   2   0   2   2   0   0   0   2   0   0   0   0   2   0   0   2   2   2   0   0   0   0   0   2   0   2   0   0   0   0   0   0   2   2   0   2   0   2   0   2   0   0   2   2   0   0   2   2   2   2   2   2   0   2   0   0   2   0   0   2   2   0   0   0   0   2   2   0   2   2   0   0   0   0   0   2   2   0   2   2   2   0   2   2   0   2   2   2   0   2   0   2   0   0   2   2   0   0   0   2   2   2   0   0   2   2   2   0   2   0   0   2   2   2   0   0   2   2   0   2   2   2   2   2   0   2   2   0   2   2   0   0   2   0   0   0   0   0   0   0   2   0   0   2   0   0   0   0   2   2   2   2   0   2   0   2   2   0   2   0   2   2   2   2   0   2   0   2   2   2   2   2   2   0   2   0   2   2   0   0   2
 MK-3-16                0   0   0   0   2   2   0   2   2   0   0   2   0   0   2   2   0   0   0   2   0   2   2   0   0   2   2   0   2   0   0   2   0   0   2   2   2   0   0   0   0   0   2   0   0   0   0   0   0   0   0   0   2   2   2   0   2   0   2   0   0   2   2   0   0   2   2   2   2   0   0   0   2   0   0   2   0   0   2   2   0   0   0   0   2   2   0   2   2   0   2   0   0   0   2   2   0   2   2   2   0   2   2   0   2   2   2   0   0   0   2   0   0   2   2   0   0   0   2   0   2   2   0   0   2   2   0   2   0   0   2   2   2   0   0   2   2   0   2   2   2   2   2   0   2   2   0   2   2   2   0   2   0   0   0   0   0   2   0   2   0   0   2   0   0   0   0   2   2   2   2   0   2   0   2   2   0   2   0   2   2   2   2   0   2   0   2   2   2   2   2   2   2   0   0   2   2   0   0   2
 MK-4-1                 0   0   2   2   0   2   2   2   0   2   2   0   0   2   0   2   2   0   2   2   2   0   0   2   2   0   0   2   0   0   2   2   0   0   0   0   2   2   2   0   2   2   0   0   0   2   2   2   2   2   2   0   2   0   2   0   0   2   0   2   0   0   2   0   2   0   0   0   0   0   2   0   0   2   2   0   0   2   2   0   0   2   0   2   0   0   2   0   2   2   2   2   2   2   0   2   0   0   0   2   2   0   0   0   0   0   2   2   0   0   2   0   2   0   2   2   0   0   2   0   2   2   2   2   2   0   2   2   2   0   0   2   0   0   0   0   0   0   2   0   2   0   2   2   0   2   2   2   0   2   2   2   2   0   2   2   2   0   0   2   2   0   2   0   2   2   0   0   2   0   0   2   0   0   2   2   2   0   0   2   0   2   0   0   2   2   0   0   0   0   0   0   2   2   0   0   2   2   2   0
 MK-4-2                 0   0   2   2   0   0   2   2   0   2   2   0   0   2   2   2   2   0   2   2   2   0   0   2   2   0   0   0   0   0   2   2   0   0   0   0   2   2   2   0   2   2   2   0   0   2   2   2   0   2   2   0   2   0   2   0   0   2   0   0   0   0   2   0   2   0   0   0   0   0   2   2   0   2   2   0   0   2   0   0   0   2   0   0   0   0   2   0   2   2   2   2   2   0   0   2   0   0   0   2   2   0   0   0   2   0   2   2   0   0   2   0   2   0   2   0   0   2   2   0   2   2   2   0   2   0   2   2   2   0   0   0   0   0   0   0   0   0   2   0   2   0   2   2   0   0   2   2   0   2   2   2   2   0   2   2   2   0   0   2   2   0   2   0   2   0   0   0   2   0   2   2   0   0   2   2   2   0   2   2   0   2   2   0   2   0   0   0   0   0   0   0   2   2   0   0   0   2   2   0
 MK-4-3                 0   0   2   2   0   0   2   2   0   2   0   0   0   2   2   2   2   0   2   0   2   0   0   0   2   0   0   0   0   0   2   2   0   0   0   0   2   2   2   0   2   2   2   0   0   2   2   2   0   2   2   0   2   0   2   0   2   2   0   0   0   2   2   0   2   0   0   0   0   0   0   0   0   2   2   0   0   2   0   0   0   2   0   0   0   0   2   2   2   2   2   0   2   0   0   2   0   0   0   2   2   0   0   0   2   0   2   2   0   0   2   0   2   0   2   0   0   0   2   0   2   2   2   0   2   0   2   2   2   0   0   0   0   0   0   0   0   0   2   0   2   0   2   2   0   0   0   2   0   2   0   2   2   0   2   2   2   0   0   2   2   0   2   0   2   0   0   2   0   0   2   2   0   0   0   2   2   0   2   2   0   2   2   0   2   0   0   0   0   0   0   0   2   2   0   0   0   2   2   2
 MK-4-4                 0   0   2   2   0   0   2   2   0   2   0   2   0   0   2   0   2   0   2   0   2   0   0   2   2   0   0   0   0   0   2   2   0   0   0   2   2   2   2   0   2   2   2   0   0   2   2   0   0   2   2   2   2   0   2   0   2   2   0   0   2   2   2   2   2   0   0   0   0   0   0   2   2   2   2   0   2   2   0   0   0   2   0   0   0   0   2   2   0   2   2   0   2   0   0   2   0   0   0   2   2   0   0   0   2   0   2   2   0   0   2   0   2   0   2   2   0   2   2   0   2   2   2   0   2   0   2   2   2   2   0   0   0   0   0   0   0   0   2   0   2   0   2   2   0   0   0   2   0   2   0   2   2   0   2   2   2   0   0   2   2   0   2   0   2   0   0   2   2   0   2   2   0   0   0   0   0   0   0   2   0   2   2   0   0   0   2   0   2   0   0   0   2   2   0   0   0   2   2   2
 MK-4-5                 0   0   2   2   0   2   2   2   2   2   0   2   2   0   2   0   2   0   2   0   2   0   0   2   2   2   0   2   0   0   2   2   0   0   0   2   2   2   2   2   2   2   2   0   2   0   2   0   0   2   2   2   2   0   2   2   2   2   0   2   2   2   2   2   2   0   0   0   0   0   0   2   2   2   2   0   2   2   0   2   0   2   0   0   0   0   2   2   0   2   2   0   2   0   0   2   0   0   0   2   2   0   0   0   2   0   2   2   0   0   2   0   2   0   2   2   0   0   2   0   2   2   2   0   2   0   2   2   2   2   2   0   0   2   0   0   0   0   2   0   2   0   2   2   0   0   0   2   0   2   0   2   2   0   0   2   0   0   0   2   0   0   2   0   2   0   0   2   2   0   2   2   0   0   0   0   0   0   0   2   0   2   2   0   0   0   2   0   2   0   2   2   2   2   0   0   0   0   2   0
 MK-4-6                 0   0   2   2   0   2   2   2   2   2   2   2   2   2   0   0   2   0   0   0   2   0   0   2   2   2   0   2   0   0   2   2   0   0   2   2   2   2   2   2   2   2   2   0   2   0   2   0   0   2   0   2   2   0   2   2   2   2   0   2   2   2   0   2   2   0   0   2   0   2   0   2   2   2   2   0   2   2   0   2   0   2   2   0   0   0   2   2   0   2   0   0   2   0   0   2   0   0   0   2   2   0   0   0   2   0   2   2   2   2   2   2   2   0   2   2   0   0   2   0   2   2   2   0   2   0   2   2   2   2   2   0   0   2   0   0   0   0   2   0   2   0   2   2   0   0   0   2   0   2   0   2   2   0   0   2   0   0   0   2   0   0   0   0   2   0   0   2   0   0   2   2   2   0   0   0   0   0   0   2   0   2   2   0   0   0   2   0   0   0   2   2   2   0   0   0   0   0   2   0
 MK-4-7                 0   0   2   2   0   2   2   2   2   2   2   2   2   2   0   0   0   0   0   0   2   0   0   2   2   2   0   2   0   0   2   2   0   0   2   2   2   2   2   2   2   0   2   0   2   0   2   0   0   2   0   2   2   0   2   2   2   2   0   2   2   2   0   2   2   0   2   2   0   2   0   0   2   2   2   0   2   2   2   2   0   2   2   0   2   0   2   2   0   2   0   0   0   0   0   2   0   0   0   0   2   0   0   0   2   0   2   2   2   2   2   2   2   0   2   2   2   0   2   0   2   2   2   2   2   0   2   2   2   0   0   0   0   2   0   2   0   2   0   0   0   0   2   2   0   0   0   2   0   2   0   2   2   0   0   2   0   0   0   2   0   0   0   0   2   2   0   2   0   0   2   2   0   0   0   2   0   0   0   2   0   2   0   0   0   0   2   0   0   0   2   2   2   0   2   0   0   0   2   0
 MK-4-8                 0   0   2   2   0   2   2   2   2   2   2   2   2   2   0   0   0   0   0   0   2   0   2   2   2   2   0   2   0   2   2   0   0   0   2   0   2   0   2   0   2   0   2   0   2   0   2   0   0   2   0   2   2   0   2   2   2   2   0   2   2   2   0   2   2   0   2   2   0   2   0   0   2   2   2   2   2   2   2   2   0   2   2   0   2   0   2   2   2   2   0   0   0   0   0   2   0   0   0   0   2   0   0   0   0   0   2   0   2   2   2   2   2   0   2   2   2   0   2   0   2   2   2   0   2   2   2   2   2   0   0   0   0   2   0   2   0   2   0   0   0   0   0   2   0   0   0   2   0   2   0   2   2   0   0   2   0   0   0   2   0   0   0   0   2   2   0   0   0   0   2   0   0   0   0   2   0   2   0   2   0   2   0   0   0   0   0   0   0   0   2   0   0   0   2   0   0   0   2   0
 MK-4-9                 0   0   2   2   0   2   2   2   2   2   2   2   2   2   0   0   2   0   2   0   2   0   2   2   0   2   0   2   0   2   2   0   0   0   2   0   2   0   2   0   2   0   2   0   2   2   2   0   0   2   0   0   2   0   2   2   2   2   2   2   2   0   2   2   2   0   2   2   0   2   0   0   2   2   2   2   2   0   2   2   0   2   2   0   0   0   2   2   2   2   0   2   0   0   0   2   0   0   0   0   2   0   0   0   2   0   2   0   2   2   2   2   2   0   2   2   2   0   2   0   2   0   2   0   2   2   0   2   2   0   0   0   0   2   0   2   0   2   0   0   0   0   0   2   2   0   0   2   0   2   0   2   0   0   0   2   0   0   0   2   0   0   0   0   2   2   0   0   0   0   2   0   0   0   0   2   0   2   0   2   0   2   2   0   0   0   0   0   0   0   2   0   0   0   2   0   0   0   2   0
 MK-4-10                0   0   2   2   0   2   2   2   2   2   0   2   2   2   0   0   2   0   2   0   2   0   2   2   0   2   0   2   0   2   2   0   0   0   0   0   2   0   0   0   2   0   2   0   2   2   2   2   0   2   2   0   2   0   2   2   2   2   2   0   2   0   2   2   2   0   2   2   0   2   0   0   2   2   2   2   2   0   2   2   0   2   2   0   0   0   2   2   2   2   0   2   0   0   0   2   0   0   0   0   2   2   0   0   2   0   2   0   2   2   2   2   2   0   2   2   2   0   2   0   2   0   2   0   2   2   0   2   2   0   0   0   0   2   0   2   0   2   0   0   0   0   0   2   2   0   0   2   0   2   0   2   2   0   0   2   0   0   0   2   0   0   0   0   2   2   0   0   0   0   2   0   2   0   0   2   0   2   0   2   0   2   2   0   0   0   0   2   0   0   2   0   0   0   2   0   0   2   2   0
 MK-4-11                0   0   2   2   2   2   2   2   0   2   0   2   2   2   0   0   2   0   2   0   2   2   2   2   0   2   0   2   0   2   2   0   0   2   0   0   0   0   0   0   2   0   2   0   2   2   2   2   0   2   0   0   2   0   2   2   2   2   2   2   2   0   2   2   2   0   2   2   0   2   0   0   2   2   2   2   0   0   2   2   0   0   2   0   0   0   2   0   2   0   0   2   0   0   0   2   0   0   0   2   2   2   0   2   2   0   2   0   2   0   2   2   2   0   2   2   2   0   2   0   2   0   2   0   2   2   0   2   0   0   0   0   0   2   0   2   0   2   0   0   0   0   0   0   2   0   0   2   0   2   0   2   2   2   0   2   0   0   0   2   0   0   0   0   2   2   0   0   0   0   2   0   2   0   0   2   0   2   0   2   0   2   2   0   0   0   0   2   0   0   2   0   2   0   2   2   0   2   2   0
 MK-4-12                0   0   2   2   2   2   2   2   0   2   0   2   2   2   0   0   2   0   2   0   2   2   2   2   0   2   0   2   0   2   2   0   0   2   0   0   0   0   0   2   2   0   2   0   2   2   2   2   0   2   0   0   2   0   2   2   2   0   2   2   2   0   2   2   2   0   2   2   0   2   0   0   2   2   2   2   0   0   2   2   0   0   2   0   0   0   2   0   0   0   0   2   0   0   2   2   0   0   0   2   0   2   0   0   2   0   2   0   2   0   2   2   2   0   2   2   2   0   2   0   2   0   2   0   2   2   0   2   0   0   0   0   0   2   0   0   0   2   0   0   0   0   0   0   2   0   0   2   0   2   2   2   2   2   0   2   0   0   2   2   0   0   0   0   2   0   0   0   2   2   2   0   2   0   0   2   0   2   0   2   0   2   2   0   0   0   0   2   0   0   2   0   0   0   2   2   0   2   0   0
 MK-4-13                0   2   2   2   2   2   2   2   0   2   0   0   2   2   0   0   2   0   2   0   2   2   2   2   0   2   0   2   0   2   2   0   0   2   0   0   0   0   0   2   2   0   2   0   2   2   2   2   0   2   2   0   2   0   2   2   2   0   0   2   2   0   2   2   2   2   2   2   2   2   0   0   2   2   2   2   0   0   0   2   0   0   2   0   0   0   2   0   0   0   2   2   0   0   2   2   0   0   0   2   0   2   0   0   2   0   2   0   2   0   2   2   2   2   0   2   2   0   0   0   2   0   2   0   2   2   0   2   0   0   0   0   0   2   0   0   0   2   0   0   0   0   0   0   2   0   0   2   0   2   2   2   2   2   0   2   0   0   2   2   0   0   0   0   2   0   0   0   2   2   2   0   2   0   2   2   0   2   0   2   0   2   0   0   0   0   0   2   0   0   2   0   0   0   2   2   0   2   0   0
 MK-4-14                0   2   2   2   2   2   2   2   0   2   0   0   2   2   0   0   0   0   2   0   2   2   0   2   0   2   0   2   0   2   2   0   0   0   0   0   0   0   2   2   2   0   2   0   2   2   2   2   0   2   2   0   2   0   0   2   2   0   0   2   2   0   2   2   2   2   2   2   2   2   0   0   2   2   2   2   0   0   0   2   0   0   2   0   0   2   2   0   0   0   2   2   0   0   2   2   0   2   0   2   0   2   0   0   2   0   2   0   2   0   2   2   2   2   0   2   0   0   0   0   2   0   2   0   2   2   0   2   0   0   0   0   0   2   0   0   0   2   2   0   0   0   0   2   2   2   2   2   0   2   2   2   2   2   0   2   0   0   2   2   0   0   0   2   2   0   0   0   0   2   2   0   2   0   2   2   0   2   0   2   0   2   0   0   0   0   0   2   0   0   2   0   0   0   2   2   0   2   0   0
 MK-4-15                0   2   2   0   2   2   2   2   0   2   0   0   2   2   0   0   0   0   2   0   2   2   0   0   0   2   0   2   0   2   0   0   0   0   0   0   0   2   2   2   2   2   2   0   0   2   2   2   0   2   2   0   2   0   0   2   2   0   0   2   2   0   0   2   2   2   2   2   2   2   2   0   2   2   2   2   0   2   0   2   0   0   2   0   0   2   2   0   0   0   2   2   0   0   2   2   0   2   0   0   0   2   2   0   2   0   2   0   2   0   2   2   2   2   0   2   0   0   0   0   2   0   2   0   2   2   0   0   0   0   0   0   2   2   0   0   0   2   2   0   0   0   0   2   2   0   0   2   0   2   2   2   2   2   0   0   0   0   2   2   0   0   0   2   2   0   0   0   0   2   0   0   2   0   2   2   0   2   0   2   0   2   0   0   2   0   0   2   0   0   2   0   0   0   2   0   0   2   0   0
 MK-4-16                0   2   2   0   2   2   2   2   0   2   0   0   2   2   0   2   0   0   2   0   2   2   2   0   0   0   0   2   0   2   0   0   0   2   0   0   0   2   2   2   2   2   2   0   0   2   2   2   0   2   2   0   2   0   0   2   2   0   0   2   2   2   0   0   2   2   2   2   2   0   2   0   0   2   2   2   2   2   0   2   0   0   2   0   0   2   2   0   0   0   2   2   0   0   2   0   0   2   0   0   0   2   2   0   2   0   2   0   2   0   2   2   2   2   0   2   0   0   0   0   2   2   2   0   2   2   0   0   2   0   0   0   2   2   0   0   0   2   2   0   0   0   0   2   2   0   0   2   0   2   2   2   2   2   0   0   0   0   2   2   0   0   2   2   2   0   0   0   0   2   0   0   2   0   2   2   0   2   0   2   0   2   0   0   2   0   0   2   0   0   2   0   0   0   0   0   0   2   0   0
 MK-5-1                 0   0   2   0   2   2   2   2   2   0   0   0   2   2   0   0   0   2   2   0   0   2   0   0   0   2   2   2   0   2   0   2   2   2   0   0   0   2   2   0   0   0   2   0   0   2   0   0   0   0   2   2   0   2   2   0   0   2   0   2   0   0   0   2   0   2   0   0   2   2   0   2   0   0   0   0   2   2   2   2   2   2   2   0   2   0   0   2   0   0   0   2   0   2   2   0   2   2   0   2   2   2   0   2   2   0   0   2   2   0   2   2   2   2   2   2   0   0   2   2   0   2   2   0   0   0   2   2   0   0   0   0   2   0   2   2   0   0   2   0   0   2   0   0   0   2   2   2   0   0   2   0   2   2   2   0   0   0   2   0   0   0   2   0   2   0   2   2   2   2   2   0   2   0   2   2   2   2   0   0   2   2   0   0   2   2   0   0   2   2   2   2   0   2   0   2   2   2   0   0
 MK-5-2                 0   2   2   0   0   2   2   0   2   0   0   0   2   0   0   0   0   2   2   0   0   2   0   0   0   2   2   2   0   2   0   2   2   2   0   0   0   2   2   0   0   0   2   0   0   2   0   0   0   0   2   2   0   2   2   0   0   2   0   2   0   0   0   2   0   2   0   0   2   2   2   2   0   0   2   0   2   2   2   2   2   2   2   0   0   0   0   2   0   0   0   2   0   2   0   0   2   2   0   0   2   2   0   2   2   0   0   2   0   0   2   2   2   2   2   2   0   0   2   2   0   2   2   0   0   0   2   2   0   2   0   0   2   2   2   0   0   0   2   0   2   2   0   0   0   2   2   2   0   0   2   0   2   2   2   0   0   0   2   0   2   0   2   0   2   2   2   0   2   2   0   0   2   0   2   2   2   2   0   0   2   2   0   0   2   0   0   0   2   2   2   2   0   2   0   2   2   2   0   0
 MK-5-3                 0   2   2   0   0   2   2   0   2   0   2   0   2   0   0   0   0   2   2   0   0   2   0   0   0   2   2   2   0   2   0   2   2   2   0   0   0   2   2   0   0   0   2   0   0   2   0   0   0   0   2   2   0   2   2   0   0   2   0   2   2   0   0   2   0   0   0   0   2   2   2   2   0   0   2   0   2   2   0   2   2   2   2   0   0   2   0   2   0   0   2   2   0   2   0   0   2   2   0   0   2   2   0   2   2   0   0   2   0   0   2   2   2   2   2   2   0   0   2   2   0   2   2   0   0   0   2   2   0   2   0   0   2   2   2   0   0   0   2   0   2   2   0   0   0   2   2   2   0   0   2   0   2   2   2   0   0   0   2   2   0   0   2   0   0   2   2   0   2   2   0   0   2   0   2   2   2   2   0   0   2   2   0   0   2   0   0   0   2   2   2   2   2   0   0   2   2   2   0   0
 MK-5-4                 0   0   0   0   0   2   2   0   2   0   2   0   2   2   0   0   0   2   2   0   2   0   0   0   0   2   2   2   0   2   0   2   2   2   2   0   0   2   2   2   0   0   2   0   0   2   0   0   0   2   2   2   0   2   0   0   0   0   0   2   2   0   0   2   0   0   0   0   2   2   2   2   0   0   2   0   0   2   0   2   2   2   2   0   0   2   0   0   0   0   2   2   0   2   0   0   0   2   0   0   2   2   0   2   2   0   0   2   0   0   2   2   2   2   2   2   0   0   2   2   0   2   0   2   0   0   0   2   0   2   0   0   2   2   0   0   0   0   2   0   2   2   0   0   0   2   2   2   0   0   2   0   0   2   2   0   0   0   2   2   0   0   2   0   0   2   2   0   2   2   2   0   2   0   2   0   2   2   0   0   2   2   0   0   2   0   0   0   2   2   0   0   2   0   0   2   2   2   0   0
 MK-5-5                 0   0   0   0   0   2   2   0   2   0   2   0   2   0   0   0   0   0   2   0   2   0   0   0   0   2   2   2   0   2   0   2   2   2   2   0   0   2   2   2   0   0   2   2   0   2   0   2   0   2   0   2   2   2   0   0   0   0   0   2   2   0   0   2   0   0   0   0   2   2   2   2   0   0   2   0   0   2   0   2   2   2   2   0   0   2   0   0   0   0   2   2   0   2   0   0   0   2   0   0   0   2   0   2   0   0   0   2   0   0   2   0   2   2   2   2   0   0   2   2   0   2   0   2   0   0   0   2   0   2   0   0   2   2   0   0   0   0   2   0   2   2   0   0   0   2   2   2   0   2   2   0   0   2   2   0   0   0   2   2   0   0   2   0   0   0   2   0   2   2   2   0   2   0   2   0   2   2   0   0   2   2   0   0   2   0   0   0   2   2   0   0   2   0   0   2   2   2   0   0
 MK-5-6                 0   0   0   2   2   2   2   0   2   0   2   0   2   0   0   0   0   0   2   2   2   0   0   0   0   2   2   2   2   0   0   2   2   2   2   2   0   2   2   2   0   0   2   2   0   2   0   2   0   2   0   2   2   2   0   0   0   0   0   2   2   0   0   2   0   2   0   0   2   2   2   2   0   0   2   0   0   2   0   2   2   2   2   0   0   2   0   0   2   2   0   2   0   2   0   0   0   2   0   2   0   2   0   2   0   0   0   0   0   2   2   0   2   2   2   2   0   0   2   2   0   2   0   2   0   0   0   0   0   2   0   0   2   2   0   0   0   2   2   2   2   2   2   0   0   2   2   2   0   2   2   0   0   0   2   0   0   0   2   2   0   0   2   0   0   0   0   0   2   0   2   0   2   0   2   0   2   2   0   2   2   2   0   0   2   0   0   0   2   2   0   0   2   0   0   2   0   2   0   0
 MK-5-7                 0   0   0   2   2   2   2   0   2   0   2   0   2   0   0   0   0   0   2   2   2   0   0   0   0   2   2   2   2   0   0   2   2   2   2   2   0   2   2   2   2   0   2   0   0   2   0   2   0   2   0   2   0   2   0   0   0   0   0   2   2   0   0   2   0   2   0   0   2   2   2   2   0   0   0   2   0   2   0   2   2   2   2   0   0   2   2   0   2   2   0   2   0   2   2   0   0   2   0   2   0   2   0   2   0   0   0   2   2   0   2   0   2   2   2   0   0   0   2   2   2   0   0   2   0   0   0   0   0   2   0   0   2   0   0   0   0   2   2   2   2   2   0   0   0   2   2   2   0   2   2   0   0   0   2   0   0   0   2   2   0   0   2   0   0   0   0   0   2   2   2   0   2   0   0   0   2   2   0   2   2   0   0   0   0   0   0   0   2   2   0   0   2   0   0   2   0   2   0   0
 MK-5-8                 0   0   0   2   2   2   2   0   2   2   2   0   2   0   0   0   0   0   2   2   0   0   0   0   0   2   2   0   2   2   0   2   2   2   2   2   0   0   2   2   2   0   2   2   0   2   0   2   0   0   0   2   0   2   0   0   2   0   0   2   2   2   0   2   0   2   0   0   2   2   2   2   0   0   0   0   2   2   0   2   0   2   2   0   0   2   2   0   2   2   0   2   0   2   2   0   0   2   0   2   2   2   0   2   0   0   0   0   2   0   2   0   2   2   2   0   0   0   2   2   0   0   0   2   2   0   0   0   0   2   0   0   2   0   0   0   0   0   2   2   2   2   0   0   0   2   2   2   0   2   2   0   0   0   2   0   0   0   2   2   0   0   2   0   0   0   2   0   2   2   2   0   2   2   0   0   2   2   0   2   2   0   0   2   0   0   0   0   2   2   0   0   2   0   0   2   0   2   2   2
 MK-5-9                 0   0   0   2   2   2   2   0   2   2   2   0   2   0   0   0   0   0   2   2   0   2   0   0   0   2   2   0   2   2   0   2   2   0   2   2   0   0   2   2   2   0   2   2   0   2   0   2   0   0   0   2   0   2   0   0   2   0   0   2   2   2   0   2   0   2   0   0   2   2   2   2   0   0   0   0   2   2   0   2   0   2   2   0   0   2   2   0   2   2   0   2   0   2   0   0   0   2   0   2   0   2   0   2   0   0   0   0   0   0   2   0   2   2   2   0   0   0   0   2   0   2   0   2   2   0   0   0   0   2   2   2   2   0   0   0   0   0   2   0   2   2   0   0   0   2   2   2   0   0   2   0   0   2   2   0   0   2   0   2   0   0   2   0   0   0   2   0   2   2   2   0   2   2   2   0   2   2   0   2   2   0   0   2   0   0   0   2   2   2   0   0   2   0   0   2   0   2   2   2
 MK-5-10                0   0   0   2   2   2   2   0   2   2   2   0   0   2   0   0   0   0   2   2   0   2   0   2   0   2   2   0   2   2   0   2   0   0   2   2   2   0   2   2   2   0   2   2   0   2   0   2   0   0   0   2   0   2   0   0   2   0   0   2   2   2   0   2   0   2   0   0   2   2   2   2   0   0   0   0   2   2   0   2   0   2   2   0   0   2   2   2   2   2   0   2   2   2   0   0   2   2   0   2   0   0   0   2   0   0   0   0   0   0   2   0   0   2   2   0   0   0   0   2   0   2   2   2   2   0   0   0   0   2   2   2   2   0   0   0   0   2   2   0   2   2   0   0   0   2   2   2   0   2   2   0   0   2   2   0   2   2   0   2   0   0   2   0   2   0   2   2   2   2   2   0   2   2   2   0   2   0   0   2   2   0   0   2   0   0   0   2   0   2   2   0   2   0   0   2   0   0   0   0
 MK-5-11                0   0   0   2   2   2   2   0   2   2   2   0   0   2   0   0   0   0   2   2   2   2   0   2   0   2   2   0   2   2   0   2   0   2   2   2   2   0   2   0   2   0   2   2   0   2   0   2   0   0   0   2   0   0   0   0   2   2   0   2   2   0   0   2   0   2   0   0   2   2   2   2   2   0   0   0   2   2   0   2   0   2   2   0   0   2   2   2   2   2   0   0   2   2   0   0   2   2   0   2   0   0   0   2   0   0   0   0   2   0   2   0   0   0   2   0   0   0   0   2   2   2   2   2   2   0   0   0   0   2   2   2   2   0   0   2   0   0   0   2   2   2   0   0   0   2   0   2   0   2   2   0   0   2   2   0   2   2   0   2   0   0   2   0   2   0   2   2   2   2   2   0   2   2   2   0   2   0   0   2   2   2   0   2   0   0   0   2   0   2   2   0   2   0   0   2   0   0   0   0
 MK-5-12                0   0   0   2   2   2   2   0   2   2   2   0   0   2   0   2   0   0   0   2   2   0   0   2   0   2   0   0   2   2   2   0   0   2   2   2   2   0   2   0   2   0   2   2   0   0   0   2   0   0   0   2   0   0   0   0   2   2   0   2   2   0   0   0   0   2   0   0   2   2   2   2   2   0   0   0   2   2   2   2   0   2   2   0   2   2   2   2   2   2   0   0   2   2   0   0   2   0   0   2   0   0   0   2   0   2   0   0   0   0   2   0   2   0   2   0   0   0   0   2   2   0   2   2   2   0   0   0   0   2   2   2   2   0   2   0   0   0   0   2   2   2   0   0   0   2   0   2   0   2   0   0   0   2   2   0   2   0   0   2   2   0   2   0   2   0   2   0   2   2   0   0   2   2   0   0   2   0   0   2   2   2   2   2   0   2   0   2   0   2   2   0   2   0   0   2   0   0   0   0
 MK-5-13                0   0   0   2   2   2   2   0   2   2   2   0   0   2   0   2   0   0   0   2   2   0   0   2   0   2   0   0   2   2   2   0   0   2   2   2   2   0   2   0   2   0   2   2   0   0   0   2   0   0   0   0   0   0   0   0   2   2   0   2   0   0   0   0   0   2   0   0   2   2   2   2   2   0   0   0   0   2   2   0   2   2   2   2   2   2   2   2   2   2   0   0   2   2   0   0   2   0   0   2   0   0   2   2   0   2   0   0   0   0   2   0   2   2   2   0   0   0   2   2   2   0   2   2   2   0   2   0   2   2   2   2   2   2   2   0   0   0   0   2   2   2   0   0   0   2   0   2   0   2   0   0   0   2   2   0   2   0   0   2   2   0   2   0   2   0   2   0   2   2   0   0   2   2   0   0   2   0   0   2   2   2   2   2   2   2   0   2   0   2   2   0   2   2   0   2   0   0   0   0
 MK-5-14                0   0   0   2   2   2   2   0   2   2   2   0   0   2   0   2   0   0   0   0   2   0   0   2   0   2   0   0   2   2   2   2   0   2   2   2   2   0   2   0   2   0   2   2   0   0   0   2   0   0   0   0   0   0   0   0   2   2   0   2   0   0   0   0   0   2   2   2   2   2   2   2   2   0   0   0   0   2   2   0   2   2   0   2   0   2   2   2   2   2   0   0   2   2   0   2   2   2   0   2   0   0   2   2   0   2   0   0   0   0   2   2   2   2   2   0   0   0   2   2   2   0   2   2   2   0   0   0   2   2   2   2   2   2   2   0   2   0   0   2   2   2   0   0   0   0   0   2   2   2   0   0   0   2   2   0   2   0   0   2   2   0   2   0   2   0   0   0   2   2   0   0   2   2   0   0   2   0   2   2   2   2   2   0   2   2   0   2   0   2   2   0   2   2   0   0   2   0   0   0
 MK-5-15                0   0   0   2   2   2   2   0   2   2   2   0   0   2   0   2   0   0   0   0   2   0   0   2   0   0   0   0   0   2   0   2   0   2   2   2   2   0   2   0   2   0   2   2   0   0   0   2   0   0   0   0   0   0   0   0   2   2   0   2   0   0   2   2   0   0   2   2   0   2   2   2   2   0   2   0   0   2   2   0   2   2   0   2   0   2   2   2   2   2   0   0   2   2   0   2   0   2   0   2   0   0   2   2   0   2   0   0   0   0   2   2   2   2   2   0   0   0   2   2   0   0   2   2   2   0   0   0   2   2   0   2   2   0   2   0   2   0   0   2   2   2   0   0   0   0   0   2   2   2   2   0   0   2   2   0   2   0   2   2   2   2   2   0   2   0   0   0   2   2   0   0   2   0   0   0   2   0   2   2   2   2   2   0   2   2   0   2   0   2   0   0   0   2   0   2   2   0   0   0
 MK-5-16                0   0   0   2   2   2   2   0   2   2   2   0   0   2   0   2   0   0   0   0   2   0   0   2   0   0   0   0   0   2   0   2   0   2   2   2   2   0   2   0   0   0   2   2   0   2   0   2   0   0   0   2   2   0   0   0   2   2   0   2   2   0   2   2   0   0   0   0   0   2   2   2   2   0   2   0   0   0   2   0   2   0   0   2   2   2   2   2   2   2   0   0   2   2   0   0   2   2   2   2   0   0   2   2   0   2   0   0   0   0   2   2   2   2   2   2   0   0   2   2   0   0   2   2   2   0   0   0   2   2   0   2   2   0   2   0   2   0   0   2   2   2   0   2   0   2   0   2   0   2   2   0   0   2   2   0   2   0   2   2   2   0   2   0   0   0   0   0   2   2   2   0   0   0   0   0   2   0   2   2   2   2   2   0   2   2   0   2   0   2   0   0   0   2   0   2   2   0   0   0
 MK-6-1                 2   0   2   0   2   0   2   0   0   2   0   0   2   0   2   2   2   0   2   2   0   2   2   2   2   2   0   2   2   2   0   2   0   2   0   2   0   2   2   0   2   0   2   2   2   0   2   2   2   0   2   2   0   0   2   0   2   2   0   2   0   2   2   0   2   0   2   0   2   0   2   2   0   2   0   2   2   2   2   0   0   2   0   0   2   0   0   0   0   2   2   2   2   0   2   0   2   0   2   0   0   0   2   2   2   0   0   0   0   0   0   2   2   0   0   2   2   2   2   2   2   0   2   2   0   0   0   0   2   2   0   2   2   2   2   2   0   0   2   0   0   0   2   0   0   0   0   2   2   2   2   2   2   2   2   2   0   2   2   0   0   0   0   0   2   2   2   2   0   2   0   2   2   2   2   0   0   2   2   2   0   2   0   0   2   0   2   0   0   2   0   2   2   0   0   2   0   2   0   2
 MK-6-2                 2   0   2   0   2   0   2   0   0   2   0   0   2   0   2   2   2   0   2   0   0   2   2   2   2   2   0   2   2   2   2   2   0   2   0   2   0   2   0   0   2   0   2   2   2   0   2   2   2   2   2   2   0   0   2   0   2   2   0   2   0   2   2   0   2   0   2   0   2   0   0   2   0   2   2   2   2   2   2   0   0   0   0   0   2   0   0   0   0   2   0   0   2   0   0   0   2   0   2   0   2   0   2   2   2   2   0   0   0   0   0   2   2   0   0   2   0   2   2   2   2   0   2   2   0   0   0   0   2   2   0   2   2   2   2   2   0   0   2   0   0   0   2   2   2   0   0   2   2   2   2   2   2   2   2   2   2   2   2   2   0   0   0   0   2   2   2   2   2   2   0   0   2   2   2   0   0   2   2   2   2   2   0   0   2   0   2   0   2   2   0   2   2   0   0   2   0   2   0   2
 MK-6-3                 2   0   2   0   2   0   2   0   0   2   0   0   2   2   2   2   2   0   0   0   0   2   0   2   2   2   2   2   2   2   2   2   0   2   0   2   2   2   0   0   2   0   2   2   0   0   2   2   2   2   2   2   2   0   2   0   0   2   0   2   0   2   2   0   2   0   2   0   2   0   0   2   0   2   2   2   2   0   2   0   0   0   0   0   2   0   0   0   0   2   0   2   2   0   0   0   2   0   2   0   2   0   2   2   2   2   0   0   0   0   0   2   2   0   0   2   0   2   2   0   2   0   2   2   0   0   0   0   2   2   0   2   2   2   2   2   0   0   2   0   0   0   2   2   2   0   0   2   2   2   2   2   2   2   2   2   2   2   2   2   0   0   0   0   0   2   0   2   2   2   0   0   2   2   2   0   0   2   2   2   2   0   0   0   2   0   2   0   2   2   0   2   2   0   0   2   0   2   0   2
 MK-6-4                 2   0   2   0   2   0   2   0   0   2   0   0   2   2   2   2   2   0   0   0   0   0   0   0   2   2   2   2   2   2   2   2   0   2   0   2   2   2   0   0   2   0   2   2   0   0   2   2   2   2   2   2   2   0   2   0   0   0   0   2   0   2   2   2   2   0   2   0   2   2   0   0   0   0   2   2   2   0   2   2   0   0   0   0   2   0   0   0   0   2   0   2   2   0   0   0   2   0   2   2   2   0   0   2   0   2   0   0   0   0   0   2   2   0   0   2   0   2   2   0   2   0   2   2   2   0   0   0   2   2   0   2   2   2   2   2   0   0   2   0   0   0   2   2   2   2   0   2   2   2   2   2   2   2   2   2   2   0   2   2   0   2   0   0   0   2   0   0   2   2   0   0   2   2   2   0   0   2   2   2   2   0   0   0   2   0   2   0   2   2   0   2   2   0   0   2   0   2   0   2
 MK-6-5                 2   0   2   0   2   0   2   2   0   2   0   0   2   2   2   2   2   0   0   0   0   0   0   0   2   0   0   2   2   2   2   2   0   0   2   2   2   2   0   0   2   0   2   2   0   0   0   2   2   2   2   2   2   2   2   0   0   0   0   2   0   2   2   2   2   0   2   0   2   2   0   0   0   0   2   2   2   0   2   2   0   0   0   0   2   0   0   2   0   2   0   2   2   0   0   2   2   0   2   2   2   0   0   2   0   2   2   0   0   0   0   2   2   0   0   2   0   0   2   0   2   0   2   2   0   0   0   0   2   2   0   2   2   2   2   0   0   0   2   0   0   0   2   2   2   2   0   2   2   2   2   2   2   2   2   2   2   0   2   2   0   2   0   0   0   2   0   0   2   0   0   0   0   2   2   0   0   2   0   2   0   0   0   0   2   0   2   0   2   2   0   2   2   2   0   2   0   2   2   2
 MK-6-6                 2   0   2   0   2   0   0   2   0   0   0   0   2   2   2   2   2   2   0   0   0   0   0   0   2   2   0   2   0   2   2   2   2   0   2   2   2   2   0   0   2   0   2   2   0   0   0   2   2   2   2   2   2   2   2   0   0   0   0   2   0   2   0   2   2   0   2   0   2   2   0   0   0   2   2   0   2   2   0   0   0   0   0   2   2   0   0   2   2   2   0   2   0   0   0   2   2   2   2   2   2   2   0   2   0   2   2   0   0   0   0   2   2   0   0   0   2   0   2   0   2   0   2   2   2   0   0   0   2   2   0   2   2   2   2   0   0   0   2   0   0   0   2   2   2   2   0   2   2   2   2   2   2   2   2   2   2   0   2   0   0   2   2   0   0   2   0   0   2   0   0   0   0   2   2   0   0   2   0   0   0   0   2   0   2   0   2   0   2   2   0   2   2   2   0   2   0   2   2   2
 MK-6-7                 2   0   2   0   2   0   0   2   0   0   0   0   2   2   2   2   2   2   0   0   0   2   0   0   2   2   0   0   0   2   2   2   2   0   2   2   2   2   2   0   2   0   2   2   0   0   0   2   2   2   2   2   2   2   2   0   0   0   2   2   0   2   0   2   2   0   2   0   2   0   0   0   0   2   2   0   2   2   0   0   0   0   0   2   2   0   0   2   2   2   0   2   0   0   0   2   2   2   2   2   2   0   0   2   0   2   2   0   0   0   0   2   2   0   2   0   2   0   2   0   2   0   2   2   2   0   0   0   2   2   0   2   2   2   2   0   0   2   2   0   0   0   2   2   2   2   0   2   0   2   2   2   2   2   2   2   2   0   2   0   0   0   2   0   0   2   0   2   2   0   0   0   0   2   2   2   0   2   0   0   0   0   0   0   2   0   2   0   2   2   0   2   2   2   0   2   0   2   2   2
 MK-6-8                 2   0   2   0   2   0   0   2   0   0   0   0   2   2   2   2   2   0   0   0   0   2   0   0   2   0   0   0   0   2   2   2   2   0   2   2   2   2   2   0   2   0   2   2   0   0   0   2   2   2   2   2   2   2   0   0   0   0   2   2   0   2   0   2   2   0   2   0   2   2   0   0   0   2   2   0   2   2   0   0   0   0   2   2   2   0   0   2   2   2   0   2   0   0   0   2   2   2   2   2   2   0   0   2   0   2   2   0   0   0   0   2   2   0   2   0   2   0   2   0   2   0   2   0   2   0   0   2   2   2   0   2   2   2   2   0   0   2   0   0   0   0   0   2   2   2   2   0   0   2   2   2   2   2   2   2   2   0   2   0   0   0   2   0   0   2   0   2   2   0   0   2   0   2   2   2   2   2   2   0   0   0   0   0   2   0   2   0   2   2   0   2   2   2   0   2   0   2   2   0
 MK-6-9                 2   0   2   0   0   0   0   2   0   0   0   2   0   2   2   2   2   0   0   0   0   2   0   0   2   0   0   0   0   2   2   2   2   0   2   0   2   0   2   0   2   0   2   2   0   0   0   2   2   2   2   2   2   2   2   2   0   0   2   0   2   2   2   2   2   0   2   2   2   2   0   2   0   2   2   0   2   2   0   0   2   0   2   2   2   0   0   0   0   0   0   2   0   0   0   2   2   2   2   2   2   2   0   2   0   2   2   0   0   0   0   2   2   0   2   0   2   2   2   2   2   0   2   0   2   0   0   2   2   2   0   2   2   2   2   0   0   2   0   0   0   0   0   2   2   2   2   2   0   2   2   2   2   2   2   2   2   0   2   0   0   0   2   0   0   2   0   2   2   0   0   2   0   2   2   2   2   2   2   0   0   0   0   0   2   0   2   0   2   2   0   2   2   2   0   2   0   2   2   0
 MK-6-10                0   0   2   0   0   0   0   2   0   0   0   0   0   2   0   2   2   0   0   0   0   2   0   0   2   0   0   0   0   2   2   2   2   0   2   0   2   0   2   0   2   0   2   2   0   0   0   2   2   2   2   2   2   2   2   2   0   0   2   0   2   2   0   2   2   0   2   2   0   2   0   2   0   2   2   0   2   2   0   0   2   0   2   0   2   0   0   0   0   0   0   2   0   0   0   2   2   2   2   2   2   2   2   2   0   2   2   0   2   0   0   2   2   0   2   0   2   2   2   2   0   0   2   0   2   2   0   2   2   2   0   2   2   2   2   0   0   2   0   0   0   2   0   2   2   2   2   2   0   0   2   2   2   2   2   2   2   0   2   2   0   0   2   0   0   2   0   2   2   0   0   2   2   2   2   2   0   2   0   0   0   0   0   0   2   0   2   0   0   2   0   2   0   2   0   2   0   2   2   2
 MK-6-11                0   0   2   0   0   0   0   2   0   0   0   0   0   2   0   2   2   0   0   0   0   2   0   0   2   0   0   0   0   2   2   2   2   0   2   0   2   0   2   0   2   0   2   2   0   0   2   2   2   2   0   2   2   0   0   0   0   2   2   0   2   2   0   2   2   0   2   2   0   2   0   2   0   2   2   0   2   2   0   0   2   0   0   2   2   0   0   0   0   0   0   2   0   0   0   2   0   2   2   2   2   2   0   2   0   2   2   0   2   0   0   2   2   0   2   0   2   2   2   2   0   0   2   0   2   2   0   2   2   2   2   2   2   2   0   0   0   2   0   0   2   0   2   0   0   2   2   2   0   0   2   2   2   2   2   2   2   0   2   2   0   0   2   0   0   2   0   2   2   2   0   2   2   0   2   2   0   2   0   0   0   0   0   0   2   2   2   0   0   2   0   2   0   2   0   2   0   2   2   2
 MK-6-12                0   0   2   0   0   0   0   2   0   0   0   0   0   0   0   2   2   0   0   0   0   0   0   0   2   0   0   0   2   2   2   2   2   0   2   0   2   0   2   0   2   0   2   2   0   0   2   2   2   2   0   2   2   0   0   0   0   2   2   0   2   2   0   2   2   0   2   2   0   2   0   2   0   2   2   0   2   2   2   0   0   0   0   2   2   0   2   2   0   0   0   2   0   0   0   2   2   2   2   2   2   2   0   2   0   2   2   0   2   0   0   2   2   0   2   0   2   0   2   2   2   0   2   0   2   2   0   2   2   2   2   2   2   2   0   0   0   2   0   0   2   0   2   0   0   2   2   2   0   0   2   2   2   2   0   2   2   0   2   2   0   0   2   0   0   2   2   2   2   2   0   2   2   0   2   2   0   2   0   0   0   0   0   2   2   2   2   0   0   2   0   2   0   2   0   2   0   0   2   2
 MK-6-13                0   0   2   0   0   0   0   2   0   0   0   0   0   2   2   2   2   0   0   0   0   0   0   0   2   0   0   0   2   2   2   2   0   0   2   0   2   2   0   0   2   0   2   2   0   0   2   2   2   2   0   2   2   0   0   2   0   2   2   0   2   2   0   2   2   0   2   2   0   2   0   2   0   2   2   0   2   2   2   0   0   0   0   2   2   0   2   2   0   0   0   2   0   0   0   0   2   2   2   2   2   2   0   2   0   2   2   2   2   0   2   2   2   0   2   0   2   2   2   2   2   0   2   0   2   2   0   2   2   0   2   2   2   2   0   0   0   2   0   0   2   0   2   0   0   2   0   2   0   0   2   2   2   2   0   2   0   0   2   2   0   0   2   0   0   2   0   2   2   2   0   2   2   0   2   2   0   2   2   0   0   0   0   2   2   0   2   0   0   2   0   0   0   2   0   2   0   2   0   2
 MK-6-14                0   0   2   0   2   0   2   2   0   2   0   0   0   2   2   2   2   0   0   0   0   0   2   0   2   0   0   0   2   2   0   2   0   0   2   0   2   2   0   0   2   0   2   0   0   0   2   2   2   2   0   2   2   0   0   2   0   2   2   0   2   2   0   2   2   2   2   2   0   2   0   2   0   2   2   2   2   2   2   0   0   0   0   2   2   0   2   2   0   0   0   2   0   0   0   0   2   2   2   2   2   2   0   2   0   2   2   0   2   0   2   2   0   0   2   0   2   2   2   2   2   0   2   0   2   0   0   2   2   0   2   2   2   2   0   0   0   2   0   0   2   0   2   2   0   2   0   2   0   0   2   2   0   2   0   2   0   0   2   2   0   0   2   0   0   2   2   2   2   2   0   2   2   0   2   2   0   0   2   0   0   0   0   2   2   0   2   0   2   2   0   0   0   2   0   2   0   2   0   2
 MK-6-15                0   0   2   0   2   0   2   2   0   2   0   0   0   0   2   2   2   0   0   0   0   0   2   0   2   0   0   0   2   2   0   2   0   0   2   0   2   0   0   0   2   0   2   0   0   0   2   2   2   2   0   2   2   0   0   2   0   2   2   2   2   2   0   2   2   2   2   2   0   0   0   2   0   2   2   2   2   2   0   0   0   0   0   2   2   0   2   0   0   0   0   2   0   0   0   0   2   2   2   2   2   2   0   2   0   2   2   0   0   0   2   2   0   0   2   2   2   2   2   2   2   0   2   0   2   0   0   2   2   0   2   2   2   2   0   0   0   2   0   0   2   0   2   2   0   0   2   2   0   0   2   2   0   2   0   2   0   2   2   2   0   0   2   0   0   2   2   2   2   2   0   2   2   0   2   0   0   0   2   2   0   0   0   2   2   0   2   0   2   2   0   0   0   2   0   2   0   2   0   2
 MK-6-16                0   0   2   0   2   0   0   2   0   2   0   0   0   0   2   2   0   0   0   0   0   0   2   0   2   0   0   2   2   2   0   2   2   0   2   0   2   0   0   0   2   0   2   0   0   0   2   2   2   2   0   2   2   0   0   0   0   2   2   2   2   2   2   2   2   2   2   2   0   0   0   0   0   2   2   2   2   2   0   0   0   2   0   0   2   0   2   0   0   0   0   2   0   0   0   0   2   2   2   2   2   2   0   2   0   2   2   0   0   0   2   0   0   0   2   2   2   2   2   2   2   0   2   0   0   0   0   2   0   0   2   2   2   2   0   0   2   2   0   0   2   0   2   2   0   0   2   2   0   0   2   2   0   2   0   2   0   0   2   2   0   0   2   0   0   2   2   2   2   2   0   2   2   0   2   0   0   2   2   2   0   0   0   2   2   0   2   0   2   2   0   0   2   2   0   0   0   2   0   2
 
!****************************************** Phenotypic Data **********************************************************
!-100.0 is resevred for missing phenotype
SimulatedTrait1        15.9971   14.8434   16.2058   14.5389   16.3969   16.0854   13.6135   14.9742   15.4058   12.3064   16.5143   15.1158   14.6298   13.9468   13.6329   12.9508   14.4953   13.8565   15.9587   12.0648   15.7945   13.6520   14.0908   15.2285   14.1840   14.8496   13.6199   16.0169   15.0562   15.6437   16.9332   16.0898   14.4836   14.8688   15.4054   15.9084   14.2275   14.0952   13.0866   14.1602   17.1147   16.4053   14.9463   14.7758   14.1708   15.4179   15.3896   15.2963   15.4471   13.5733   13.4016   15.5797   13.7759   16.4398   14.5929   14.9805   16.2924   13.0624   16.5773   15.4689   15.7279   14.1769   14.6308   15.4163   16.6915   14.0733   15.6483   14.7219   14.1221   15.8900   14.8481   12.1987   12.6358   14.5484   15.3453   14.7996   17.3427   15.9961   14.9376   14.2424   14.6709   15.2907   14.3205   13.4019   13.7611   16.6455   15.2135   12.6798   16.2793   15.5563   16.3226   13.2961   13.1418   14.8731   17.8500   14.8249   15.9009   16.6331   13.2869   13.0442   15.9677   12.7195   15.6819   16.2266   14.1546   12.9281   13.6160   16.7697   16.1609   14.2165   15.6844   15.6021   13.6392   17.8082   15.2853   15.5269   15.6811   12.7115   17.4755   13.5338   18.1125   12.7834   16.4342   15.3934   13.3674   16.3199   16.2222   14.9571   16.5838   15.7404   15.2230   16.1701   17.3467   15.5734   12.6060   13.5969   14.5886   13.0421   15.8799   15.4107   16.0586   14.0889   15.6121   16.6987   17.4935   13.7426   14.5951   12.3804   13.8579   15.8278   15.5126   16.1080   13.9220   14.9889   15.6641   15.8246   13.6048   13.8808   14.6060   14.0422   13.0435   14.4948   14.6223   12.6879   14.7545   14.6403   14.0132   15.8117   15.1519   14.6991   13.7082   13.7266   14.6265   14.9107   15.2294   14.5826   13.1394   12.3640   13.2386   15.1141   14.9138   12.5044   12.4535   14.8545   16.3853   15.0302   15.5921   13.7379   13.4554   15.1421   15.8487   13.3675   13.6545   15.1145   12.6700   14.1039   15.8098   15.4759   14.5423   15.2907
SimulatedTrait2        10.0472   10.2259    9.4963   11.0436    9.9935    9.6148   10.8711    9.6997   10.0973   10.5846   10.2538    9.8011    9.7965    9.6765    9.4282    9.3979   10.6503   10.3771   10.0468   10.5002    9.5129   10.7901    9.2405   10.7791   10.0494   10.3418   10.5010    9.6076    9.7018    9.8275    8.7832   10.7366    8.9268   10.6775    9.9348    9.5573    9.9879    9.1998   10.8286   10.5324    9.2634    9.7443    8.4142    9.8598    9.7532    8.8125   10.5065    9.7592    9.5945   10.3134   11.4014   10.0866   10.3413    9.0684   11.4709   11.1117    9.4586    9.6926   11.1607    9.8078    8.2339   10.4309   11.1009    9.1072    9.2402   10.3558   10.0688   10.3735   10.9255   10.7634    9.8271   10.2501    9.5136   10.9972   10.5992   10.1539    8.7791    9.2977    9.9091   11.0233    9.8239   10.2790   10.1357   11.0284    9.9042    9.7219    9.5736   11.3548   10.3146   10.4891   10.3759   11.0375   11.1303    9.4999    9.9759    9.2249    9.5866    8.8814   10.7523   10.8729   10.2881   11.2438    9.9015    9.6411   10.7442   11.5350   10.3544    9.5053    9.4255   10.0132    9.5705   10.2509   11.2002   10.2936    9.4744    9.3858   10.0069   10.3981    8.9395    9.9471    9.5376   10.3947    9.7063   10.3488   10.4552    8.7634    9.4423   10.7546    9.9174    9.3138    8.5587    9.8272    8.4394    8.9266    9.4247   10.5693    9.2856    9.6825   10.6702   10.6507    9.0451    9.7978    9.5032    9.6014    8.9776   10.6890   11.1384   10.6576   10.7451   10.8215    8.2950    9.9962   10.5586   10.5356   10.1086    9.8015   10.0010   11.4125    9.2162    9.5871    9.8192   10.2918   10.9911   11.4089    9.5214    9.3608   10.3104    9.7355   10.2536   11.2197   10.6824   11.5670   10.1561    9.9223    8.5039   10.1012   10.0620    9.9032   10.5139   10.4839    9.7563    9.9110   11.2916   10.1423    9.8162    9.1477   10.4725   10.6191    9.1581   10.3631    9.6505    9.9800   10.4752    9.7622   10.4468   11.0874   10.1348    9.6810    9.7930    9.2924
 
