# Supplementary material for: Inclusive Composite Interval Mapping of QTL by Environment Interactions in Biparental Populations
Source: PLoS One. 2015 Jul 10;10(7):e0132414. doi: 10.1371/journal.pone.0132414 (PMC4498613; doi:10.1371/journal.pone.0132414)
Supplement: S5 File — (ZIP) [file pone.0132414.s005.zip › H=0.5/L1/run_00096.met]

!**********************Note: lines staring with "!" are remarks and will be ignored in the program********************
!*********************************General Information**********************************
!Assuming F1 = P1 x P2, populations available in QTL IciMapping are: 
!  1, P1BC1F1 = P1 x F1, the first backcrossing where P1 is used as the recurrent parent;
!  2, P2BC1F1 = P2 x F1, the first backcrossing where P2 is used as the recurrent parent;
!  3, F1DH, F1-derived doubled haploids; 
!  4, RIL or F1RIL, recombination inbred lines through the repeated selfing of F1;
!  5, P1BC1RIL, recombination inbred lines through the repeated selfing of P1BC1F1;
!  6, P2BC1RIL, recombination inbred lines through the repeated selfing of P2BC1F1;
!  7, F2, the selfing generation of F1;
!  8, F3, the selfing generation of F2;
!  9, P1BC2F1, the second backcrossing where P1 is used as the recurrent parent; 
! 10, P2BC2F1, the second backcrossing where P2 is used as the recurrent parent;
! 11, P1BC2RIL, recombination inred lines through the repeated selfing of P1BC2F1; 
! 12, P2BC2RIL, recombination inred lines through the repeated selfing of P2BC2F1; 
! 13, P1BC1F2, the selfing generation of P1BC1F1; 
! 14, P2BC1F2, the selfing generation of P2BC1F1; 
! 15, P1BC2F2, the selfing generation of P1BC2F1; 
! 16, P2BC2F2, the selfing generation of P2BC2F1; 
! 17, P1BC1DH, P1BC1F1-derived doubled haploids; 
! 18, P2BC1DH, P2BC1F1-derived doubled haploids; 
! 19, P1BC2DH, P1BC2F1-derived doubled haploids; 
! 20, P2BC2DH, P2BC2F1-derived doubled haploids; 
   3      !Mapping Population (see remarks above)
   2      !Mapping Function (1 for Kosambi; 2 for Haldane; 3 for Morgan)
   2      !Marker Space Type (1 for intervals; 2 for positions)
   1      !Marker Space Unit(1 for centiMorgans; 2 for Morgan)
   6      !Number of Chromosomes (or Linkage Groups)
 200      !Size of the mapping population
   2      !Number of environments
 
!***************************************** Chromosomes and Linkage Maps **********************************************
!Chromosome                 NumMarkers
-CH1                        16
-CH2                        16
-CH3                        16
-CH4                        16
-CH5                        16
-CH6                        16
!Linkage map (Marker name followed by position or the interval length)
 MK-1-1                1     0.000
 MK-1-2                1    10.000
 MK-1-3                1    20.000
 MK-1-4                1    30.000
 MK-1-5                1    40.000
 MK-1-6                1    50.000
 MK-1-7                1    60.000
 MK-1-8                1    70.000
 MK-1-9                1    80.000
 MK-1-10               1    90.000
 MK-1-11               1   100.000
 MK-1-12               1   110.000
 MK-1-13               1   120.000
 MK-1-14               1   130.000
 MK-1-15               1   140.000
 MK-1-16               1   150.000
 MK-2-1                2     0.000
 MK-2-2                2    10.000
 MK-2-3                2    20.000
 MK-2-4                2    30.000
 MK-2-5                2    40.000
 MK-2-6                2    50.000
 MK-2-7                2    60.000
 MK-2-8                2    70.000
 MK-2-9                2    80.000
 MK-2-10               2    90.000
 MK-2-11               2   100.000
 MK-2-12               2   110.000
 MK-2-13               2   120.000
 MK-2-14               2   130.000
 MK-2-15               2   140.000
 MK-2-16               2   150.000
 MK-3-1                3     0.000
 MK-3-2                3    10.000
 MK-3-3                3    20.000
 MK-3-4                3    30.000
 MK-3-5                3    40.000
 MK-3-6                3    50.000
 MK-3-7                3    60.000
 MK-3-8                3    70.000
 MK-3-9                3    80.000
 MK-3-10               3    90.000
 MK-3-11               3   100.000
 MK-3-12               3   110.000
 MK-3-13               3   120.000
 MK-3-14               3   130.000
 MK-3-15               3   140.000
 MK-3-16               3   150.000
 MK-4-1                4     0.000
 MK-4-2                4    10.000
 MK-4-3                4    20.000
 MK-4-4                4    30.000
 MK-4-5                4    40.000
 MK-4-6                4    50.000
 MK-4-7                4    60.000
 MK-4-8                4    70.000
 MK-4-9                4    80.000
 MK-4-10               4    90.000
 MK-4-11               4   100.000
 MK-4-12               4   110.000
 MK-4-13               4   120.000
 MK-4-14               4   130.000
 MK-4-15               4   140.000
 MK-4-16               4   150.000
 MK-5-1                5     0.000
 MK-5-2                5    10.000
 MK-5-3                5    20.000
 MK-5-4                5    30.000
 MK-5-5                5    40.000
 MK-5-6                5    50.000
 MK-5-7                5    60.000
 MK-5-8                5    70.000
 MK-5-9                5    80.000
 MK-5-10               5    90.000
 MK-5-11               5   100.000
 MK-5-12               5   110.000
 MK-5-13               5   120.000
 MK-5-14               5   130.000
 MK-5-15               5   140.000
 MK-5-16               5   150.000
 MK-6-1                6     0.000
 MK-6-2                6    10.000
 MK-6-3                6    20.000
 MK-6-4                6    30.000
 MK-6-5                6    40.000
 MK-6-6                6    50.000
 MK-6-7                6    60.000
 MK-6-8                6    70.000
 MK-6-9                6    80.000
 MK-6-10               6    90.000
 MK-6-11               6   100.000
 MK-6-12               6   110.000
 MK-6-13               6   120.000
 MK-6-14               6   130.000
 MK-6-15               6   140.000
 MK-6-16               6   150.000
!*********************************** Marker Types ********************************************************************
!Co-dominant marker: When heterozygote F1 is present, P1 is coded as 2, F1 is coded as 1, and P2 is coded as 0; Otherwise, P1 is coded as 2, and P2 is coded as 0. 
!Dominant marker: When heterozygote F1 is present, P1 and F1 are coded as 12, and P2 is coded as 0; Otherwise, P1 is coded as 2, and P2 is coded as 0.  
!Recessive markers: When heterozygote F1 is present, P1 is coded as 2, and F1 and P2 are coded as 10; Otherwise, P1 is coded as 2, and P2 is coded as 0. 
!Missing marker is coded as -1. 
 MK-1-1                 0   0   2   0   2   0   0   0   0   2   0   2   0   0   0   0   0   2   0   2   0   0   2   2   0   2   2   2   2   2   0   0   0   0   2   0   0   2   2   0   0   2   0   2   0   0   0   0   0   0   0   2   2   2   2   0   2   2   2   2   0   0   2   2   2   0   2   0   2   2   0   0   2   0   0   2   0   0   0   0   2   2   2   0   2   2   2   0   0   2   2   2   0   0   0   0   2   0   2   0   2   0   2   0   2   2   2   0   2   0   2   2   0   2   0   2   0   2   2   0   0   2   0   2   0   0   0   0   2   0   2   2   0   2   2   0   0   0   2   2   0   0   2   0   2   2   2   0   2   2   2   0   2   2   2   2   2   0   2   0   0   0   2   0   2   0   2   2   0   2   0   0   0   0   0   0   0   0   0   0   2   2   2   0   2   0   0   0   2   0   0   0   2   0   2   0   2   2   0   0
 MK-1-2                 2   0   0   0   2   0   2   0   0   2   0   2   0   2   0   0   0   2   0   2   0   0   2   2   0   2   2   2   2   2   0   0   0   0   0   0   0   2   0   0   0   0   0   2   0   0   0   0   0   0   2   2   2   2   2   0   0   2   2   2   0   0   2   2   2   0   2   0   2   2   0   0   2   0   0   2   0   0   0   2   2   2   2   0   2   2   2   0   0   0   2   2   0   2   0   0   2   0   2   0   2   0   2   0   0   2   2   0   2   0   2   2   0   2   0   2   0   2   0   0   0   2   0   2   0   0   0   0   2   0   0   2   0   2   2   0   0   0   2   2   0   0   2   0   2   2   2   0   2   2   2   0   2   2   2   2   2   0   0   0   0   0   2   0   2   0   2   2   0   2   0   2   0   0   0   0   2   0   0   0   0   2   2   0   2   0   0   0   2   0   0   2   2   0   2   0   2   2   0   0
 MK-1-3                 2   0   0   0   0   0   2   0   0   2   2   2   0   2   0   0   0   2   0   2   0   0   2   2   2   2   2   2   2   2   2   0   0   0   0   0   0   0   2   2   0   0   0   2   0   0   0   0   0   0   2   2   2   2   2   0   0   2   2   2   0   2   2   0   2   0   0   0   2   2   0   0   2   0   0   2   0   0   0   2   2   2   2   0   2   2   2   0   0   2   2   2   0   2   0   0   2   0   2   0   2   0   2   0   0   2   2   0   2   0   2   0   0   2   0   2   2   0   0   0   0   2   0   2   0   0   0   0   2   0   2   2   0   2   2   0   0   0   2   2   0   0   2   0   2   2   2   0   2   2   2   0   0   2   2   2   2   0   0   2   0   0   2   0   2   0   2   2   0   2   0   2   0   0   0   0   2   2   0   0   0   2   2   2   2   0   2   0   2   0   0   0   2   0   2   0   2   2   0   0
 MK-1-4                 2   0   0   2   0   0   2   0   0   2   2   2   0   2   0   0   0   0   0   2   0   0   2   2   2   2   2   2   2   2   0   2   0   0   0   0   0   0   2   2   2   0   2   2   0   0   0   0   0   0   2   2   2   2   2   0   0   2   2   2   0   2   2   0   2   0   0   0   2   2   0   0   2   0   0   2   0   0   0   2   2   2   2   0   2   0   2   0   0   2   2   2   0   2   0   0   2   0   2   0   0   0   2   0   0   2   2   0   2   0   2   0   2   2   0   2   2   0   0   2   0   0   0   2   0   0   0   2   2   0   2   2   0   2   2   2   2   0   2   2   0   0   2   0   2   2   2   2   2   2   2   0   2   2   2   0   0   0   0   2   0   0   2   0   2   0   2   2   0   0   0   2   0   0   0   0   2   2   0   0   0   2   2   2   2   0   2   0   2   2   0   0   2   0   2   2   2   2   0   2
 MK-1-5                 2   0   0   2   0   0   2   0   0   2   2   2   0   2   0   0   2   0   0   2   2   2   2   2   2   2   2   2   2   2   0   2   0   0   0   0   0   0   2   2   2   0   2   2   0   2   0   0   0   0   2   2   2   2   2   0   2   2   2   0   2   2   2   0   2   0   0   0   2   2   0   0   2   0   2   2   0   0   2   2   2   2   2   0   2   0   2   0   0   2   2   2   0   2   0   0   2   0   2   0   0   0   2   0   0   2   0   0   2   0   0   0   2   2   0   0   2   0   0   2   0   0   2   2   0   0   0   2   2   2   2   2   0   2   2   2   2   0   2   2   0   2   2   0   2   2   0   2   0   2   2   2   2   2   0   0   0   0   0   2   0   2   2   0   2   0   2   2   0   2   0   2   0   0   0   0   2   2   0   0   0   2   2   2   2   0   2   0   2   2   0   0   2   0   2   2   2   2   0   2
 MK-1-6                 2   0   0   2   0   0   2   0   0   2   2   2   2   2   2   0   2   0   0   2   2   2   2   2   2   2   2   2   2   2   0   2   0   0   0   0   0   0   2   2   0   0   2   2   0   2   0   0   0   0   2   2   2   2   2   0   2   0   2   0   0   2   2   0   2   0   0   0   0   2   0   0   0   0   2   2   0   0   2   2   2   2   0   0   0   0   2   0   0   2   2   2   0   0   0   2   2   0   2   2   0   0   2   0   0   2   0   0   2   0   0   0   2   2   0   0   2   0   0   2   0   0   2   2   0   0   2   2   2   0   2   0   0   2   2   2   2   0   2   2   0   2   2   0   2   2   0   2   0   2   2   2   2   2   0   0   2   0   0   2   2   2   2   2   2   0   2   2   2   0   0   2   0   0   0   0   2   0   0   0   0   2   0   2   0   0   0   0   2   2   0   0   2   0   0   2   2   2   0   2
 MK-1-7                 2   0   0   2   0   0   2   0   0   2   2   2   2   0   0   0   2   0   0   2   2   2   0   2   2   2   2   2   2   2   0   2   2   0   0   0   2   0   2   2   0   0   2   0   0   2   0   0   0   0   2   2   2   2   2   0   2   2   2   0   0   2   2   0   2   0   0   0   0   2   0   0   2   0   2   2   0   0   2   0   0   2   0   0   0   0   2   0   0   2   2   2   2   0   0   2   2   0   2   2   0   0   2   0   0   2   0   0   2   0   2   0   2   2   0   0   2   0   0   0   2   0   2   2   0   0   2   2   2   0   2   0   0   2   2   2   2   0   2   2   0   0   2   0   2   2   0   2   0   2   2   0   2   2   0   0   0   0   0   2   2   0   2   2   2   0   2   2   2   0   0   2   0   0   0   0   2   2   0   0   0   2   0   2   0   0   0   0   2   2   0   0   2   0   0   2   2   2   2   2
 MK-1-8                 2   0   0   2   0   0   2   0   0   2   2   2   2   0   0   0   2   0   0   2   2   2   0   2   2   2   0   2   2   2   0   2   0   0   0   0   2   0   2   2   0   0   2   0   0   0   2   0   0   0   2   2   2   2   2   0   2   2   2   0   0   2   2   2   0   0   0   2   0   2   0   0   2   0   2   2   2   0   2   0   0   2   0   0   2   0   2   0   0   2   2   0   0   0   0   2   0   0   2   2   0   0   2   2   0   2   0   0   2   0   2   0   2   2   0   2   2   0   0   0   0   0   2   0   0   0   2   2   0   0   2   0   0   2   2   2   2   0   2   2   0   0   2   0   2   2   0   2   0   2   2   0   2   2   0   2   2   0   0   2   2   0   2   2   0   0   2   2   2   0   0   0   0   0   0   0   2   2   0   2   0   2   0   2   0   0   0   0   2   2   0   0   2   0   0   2   0   2   2   2
 MK-1-9                 2   0   0   2   0   0   2   0   0   2   2   2   2   0   0   2   2   0   2   2   2   2   0   2   2   2   0   2   2   2   0   2   0   0   0   0   2   0   2   2   0   0   2   2   0   0   2   0   0   0   2   2   2   2   2   2   2   2   2   0   0   2   2   2   2   0   2   2   0   2   0   0   2   0   2   2   2   0   2   0   0   2   0   2   2   0   2   0   0   2   2   0   0   0   0   2   0   0   2   2   0   0   2   0   0   2   0   0   2   0   2   0   2   2   0   2   2   0   0   0   0   0   2   2   0   0   2   2   0   0   0   0   0   2   2   2   2   0   0   2   0   0   2   0   2   2   0   2   0   2   2   0   2   2   0   2   2   0   2   2   2   0   2   2   0   0   2   2   2   0   0   2   2   0   0   0   2   2   0   0   0   0   0   0   0   0   0   0   2   2   0   0   2   0   0   2   0   2   2   2
 MK-1-10                2   0   0   0   2   0   2   0   0   2   2   2   2   0   0   2   2   0   2   2   2   2   2   2   2   2   0   2   2   2   0   2   2   0   0   0   2   0   2   2   0   0   0   0   0   0   2   0   0   0   2   2   2   2   2   2   2   2   2   2   0   2   2   2   2   0   2   2   0   2   0   2   2   0   2   2   2   0   2   0   0   2   0   2   2   0   2   2   0   2   2   0   0   2   0   2   0   0   2   0   0   2   2   0   0   2   0   0   2   0   2   0   2   2   2   2   2   0   0   0   0   0   2   2   0   0   2   2   0   0   0   0   2   2   2   2   0   2   0   2   2   0   2   0   0   2   0   2   0   2   2   0   2   2   0   2   2   0   2   2   2   0   2   2   0   0   2   2   2   0   0   2   2   0   0   0   2   2   0   0   0   2   0   0   0   0   0   0   2   2   0   2   2   0   0   2   0   2   2   2
 MK-1-11                2   0   0   0   2   0   2   0   0   2   2   2   2   0   0   2   2   2   2   2   2   2   2   2   2   2   0   2   2   2   0   2   2   2   0   0   2   0   2   2   0   0   0   0   0   0   2   0   0   0   0   2   2   2   2   2   2   2   2   2   0   2   2   2   2   0   2   2   0   2   2   2   2   0   0   2   2   0   0   2   0   2   0   2   2   0   2   2   0   2   2   0   0   2   0   2   0   0   2   0   0   2   2   0   0   2   0   0   2   0   2   2   2   2   0   2   2   0   0   0   0   0   2   2   0   0   2   2   0   0   2   0   2   2   2   2   0   2   0   2   2   0   2   0   0   2   0   0   0   2   2   0   0   2   0   2   2   0   2   2   2   0   2   2   0   0   2   2   2   0   0   2   2   0   2   0   2   2   0   0   0   2   0   0   0   0   2   0   2   2   0   0   2   0   0   2   0   2   2   2
 MK-1-12                2   0   0   0   2   2   2   0   0   2   2   2   2   0   0   2   2   0   2   2   2   2   2   2   0   2   0   2   2   2   2   2   2   2   2   0   2   0   2   2   0   0   0   0   0   0   2   2   2   0   0   2   2   2   2   2   2   2   2   2   0   2   0   2   2   0   2   2   0   2   2   2   2   0   0   2   2   0   0   2   0   2   0   2   2   0   2   0   0   2   2   2   0   2   0   2   0   0   2   0   0   2   2   0   0   2   0   0   2   0   2   2   2   2   0   2   2   0   0   0   0   0   2   0   0   0   2   2   0   0   2   0   2   2   2   2   0   2   0   2   2   0   2   0   0   2   0   0   0   0   2   0   0   2   0   2   2   0   2   2   2   0   0   2   0   0   2   2   2   0   0   2   2   0   2   0   2   2   0   0   0   2   0   2   0   0   2   0   0   2   2   0   2   0   0   2   0   2   2   0
 MK-1-13                2   0   2   0   2   2   2   0   0   2   0   2   2   0   0   2   2   0   2   0   0   2   0   2   0   2   0   2   2   0   0   2   0   2   2   0   2   0   2   2   0   0   2   0   0   0   2   2   2   0   0   2   2   2   2   0   2   2   2   0   2   2   2   2   2   0   2   2   0   2   2   2   2   0   0   2   2   0   0   2   0   2   0   2   2   0   2   0   0   2   2   2   0   2   0   2   0   0   2   0   0   2   2   2   0   2   2   0   2   0   2   2   2   0   0   2   2   2   0   0   0   2   0   0   0   0   0   2   0   0   2   0   2   2   2   2   0   2   0   2   2   0   2   0   0   2   0   0   0   0   2   0   0   2   0   2   2   0   2   2   2   0   0   2   0   0   2   2   2   0   0   2   2   0   2   0   2   2   0   0   0   2   0   2   0   0   2   0   0   2   0   0   2   0   0   2   0   0   2   0
 MK-1-14                2   0   2   0   2   2   2   0   0   2   0   2   2   0   0   2   2   0   2   0   0   2   0   2   0   2   0   2   0   0   0   2   0   2   2   0   2   0   2   2   2   0   2   0   2   0   0   2   0   0   0   2   2   2   0   0   2   2   2   0   2   2   2   2   2   0   2   2   0   2   2   2   2   0   0   2   2   0   0   2   0   2   2   2   2   0   2   0   0   2   2   2   0   2   0   2   2   0   2   0   0   2   2   2   0   0   2   0   2   0   2   0   2   0   0   2   2   2   0   0   0   2   0   0   2   2   0   2   0   0   2   0   0   2   0   0   0   2   0   2   2   0   2   0   0   2   2   0   0   2   2   2   0   2   0   2   2   0   2   2   2   0   0   2   0   0   2   2   2   0   0   2   2   0   2   0   2   2   0   0   2   2   0   2   0   0   2   2   2   2   0   0   2   0   0   2   0   0   2   0
 MK-1-15                0   0   2   0   2   2   2   0   0   2   0   2   2   0   0   0   2   0   2   2   0   2   0   2   0   2   0   2   0   0   0   2   0   2   2   0   2   0   2   2   0   0   2   0   2   0   0   0   0   0   0   2   2   2   0   0   2   2   2   0   2   2   2   2   2   0   2   2   0   2   2   2   2   0   0   2   2   0   2   2   0   2   2   2   2   0   2   0   0   2   2   0   0   2   2   2   2   0   2   0   0   2   2   2   0   0   2   0   2   0   2   0   2   0   0   2   2   0   0   0   0   0   0   0   0   2   0   2   0   0   2   0   0   2   0   0   0   2   2   2   2   0   2   0   0   2   0   0   0   2   0   2   0   2   0   2   2   0   2   2   2   0   0   2   0   0   2   2   2   0   0   2   2   0   2   0   0   0   0   0   2   2   0   0   0   0   2   2   2   0   0   0   2   0   0   2   0   0   2   0
 MK-1-16                2   0   2   0   2   2   2   0   0   2   0   2   2   0   0   0   2   0   2   2   0   2   0   2   0   2   0   2   0   0   0   2   0   2   2   0   2   2   2   2   0   0   0   0   2   0   0   0   0   0   0   2   2   2   0   2   2   2   2   0   2   2   2   2   2   0   0   0   0   2   2   2   2   0   0   2   2   2   2   2   0   2   2   2   2   2   2   0   0   2   0   0   0   2   2   2   2   0   2   0   0   2   2   2   0   0   2   0   2   0   2   2   2   0   0   2   2   0   0   0   0   0   0   0   0   2   0   2   0   2   2   0   0   2   0   0   0   2   2   2   2   0   2   0   0   2   0   0   0   0   0   2   0   0   0   2   2   0   2   2   2   0   0   2   0   0   2   2   2   0   2   2   2   0   2   2   2   0   0   0   2   2   0   0   0   0   2   2   2   0   2   0   2   0   0   2   0   0   2   0
 MK-2-1                 2   0   2   0   0   0   0   0   2   2   2   0   0   0   2   2   0   0   0   2   2   0   0   2   0   0   2   2   0   2   2   2   0   0   0   2   0   2   2   2   0   0   0   0   0   2   0   2   2   2   2   0   0   0   0   0   0   0   2   0   2   2   2   2   0   0   0   2   0   0   2   2   2   0   2   0   0   2   2   0   0   0   2   0   0   0   0   2   0   2   0   2   2   2   0   0   2   2   2   0   0   2   2   0   2   0   2   2   0   2   0   0   2   2   0   2   0   0   0   0   2   2   0   0   2   2   2   2   2   2   2   2   0   0   0   0   2   0   2   2   0   2   0   0   0   2   2   0   2   2   2   2   2   2   0   2   2   2   2   0   0   0   2   0   2   0   2   2   0   0   0   2   0   2   2   2   2   0   0   2   0   2   0   2   0   0   0   0   0   0   0   2   0   0   2   2   0   2   2   2
 MK-2-2                 2   0   2   0   0   0   0   0   2   0   2   0   0   0   2   2   0   0   0   2   2   0   0   2   0   0   2   2   0   2   2   2   0   0   0   2   0   2   0   2   0   0   2   2   0   2   0   2   2   2   2   0   2   0   0   0   0   0   0   0   2   2   2   2   2   0   0   0   0   0   2   2   2   0   2   0   0   2   2   0   0   0   2   0   2   0   2   2   0   2   0   2   2   0   0   0   2   2   2   2   0   2   2   0   2   2   2   2   0   2   0   0   2   2   0   2   0   0   0   0   2   2   0   2   2   2   2   2   2   2   2   2   0   0   0   0   2   0   0   2   0   0   0   2   0   2   2   0   2   2   2   0   2   2   0   2   2   2   2   0   0   0   2   2   2   0   2   2   0   0   0   2   0   0   2   2   2   0   0   2   0   2   0   2   0   0   0   0   0   0   0   2   0   0   2   2   0   2   2   2
 MK-2-3                 0   0   2   2   0   0   0   0   0   0   2   0   0   0   2   2   0   2   0   2   2   0   0   2   0   0   2   2   0   2   2   2   0   0   0   2   0   2   0   2   0   0   2   2   0   2   2   2   2   2   2   0   2   0   0   0   0   0   0   0   2   2   2   2   0   0   0   0   0   0   2   2   2   0   0   0   0   2   2   0   0   0   2   0   2   2   2   2   2   2   0   2   2   0   2   2   2   2   2   2   0   2   2   0   2   2   2   2   0   2   0   0   2   2   0   2   0   0   0   0   2   2   0   2   0   2   2   2   2   2   2   2   0   2   0   0   2   0   0   2   2   0   0   2   0   2   2   0   2   2   2   0   2   2   0   0   2   2   2   0   2   0   2   2   0   0   2   2   0   0   0   2   0   0   2   2   2   0   0   0   0   2   0   2   0   0   0   0   0   0   0   2   0   0   2   2   2   2   2   2
 MK-2-4                 0   0   2   0   0   0   0   0   0   0   2   0   0   0   2   0   0   2   0   2   2   0   0   2   0   2   0   2   0   2   2   2   0   0   0   2   0   2   0   2   0   0   2   2   0   0   2   2   2   2   0   0   2   0   2   0   0   0   0   0   2   2   0   2   0   0   0   2   0   0   0   2   2   0   0   2   0   0   0   0   0   0   2   2   2   2   2   2   2   2   2   2   2   2   2   2   2   2   0   2   2   2   2   0   2   2   2   2   0   2   0   0   2   2   0   2   2   0   0   0   2   2   0   2   0   2   2   2   2   2   2   0   0   2   2   0   2   0   0   2   2   0   0   2   0   2   2   0   2   2   0   0   2   2   2   0   2   2   0   0   2   0   2   2   2   0   2   2   0   0   0   2   0   0   2   2   2   0   0   0   0   2   0   2   0   0   0   0   0   0   0   2   0   2   2   2   2   0   2   2
 MK-2-5                 0   0   0   0   0   2   0   0   0   0   2   0   0   0   2   0   0   2   0   2   2   0   0   2   0   2   2   2   0   2   2   2   0   0   0   2   0   2   2   2   0   0   2   0   0   0   2   2   2   2   0   0   2   0   2   0   0   0   0   0   0   2   0   2   0   0   0   2   2   2   0   0   2   0   2   2   0   0   0   2   0   0   2   2   2   2   2   2   2   2   2   2   2   2   2   2   2   2   0   0   2   2   2   0   2   2   2   2   0   2   2   2   2   2   0   2   2   0   0   0   2   2   0   2   0   2   2   2   0   2   2   0   0   2   2   0   2   0   2   2   2   0   0   2   0   2   2   0   2   2   0   0   2   0   2   0   2   2   0   0   2   0   2   2   2   0   2   2   0   0   0   0   0   0   2   0   2   0   0   0   0   2   0   2   0   0   0   0   0   0   0   0   0   0   2   2   2   0   0   2
 MK-2-6                 0   0   0   0   0   2   0   0   0   0   2   2   0   0   2   0   0   2   0   2   2   0   0   2   0   2   2   2   0   2   0   2   0   0   0   2   0   2   2   0   2   0   2   0   0   0   2   2   2   2   0   0   2   2   2   0   0   0   0   0   0   2   0   2   0   0   0   0   2   2   0   2   2   0   2   2   0   0   0   2   0   0   2   2   2   2   2   2   2   2   2   2   2   2   2   0   2   2   0   0   2   2   2   0   2   2   2   2   0   2   2   2   2   2   0   0   2   0   0   0   2   2   0   2   0   2   2   2   0   2   2   0   0   2   2   0   2   0   0   2   2   0   0   2   0   2   2   0   2   2   0   0   2   0   0   0   2   2   0   0   2   0   2   0   2   0   2   2   0   0   0   0   0   0   2   0   2   0   0   0   0   2   2   2   0   0   0   0   0   0   2   2   0   0   2   2   2   0   0   2
 MK-2-7                 0   0   0   0   0   2   0   0   0   0   2   2   2   0   2   0   2   2   0   2   2   0   0   2   0   2   2   2   2   2   0   2   0   0   0   2   0   2   2   0   2   0   2   0   0   0   2   2   2   2   0   0   2   2   2   0   0   0   0   0   0   2   2   2   0   2   0   0   2   2   0   2   0   0   2   2   0   0   0   2   0   0   2   2   2   0   2   2   2   2   2   2   2   0   2   0   2   2   0   0   2   2   2   0   2   2   2   2   0   2   2   2   2   2   2   0   2   0   0   0   2   2   0   2   0   2   2   2   0   2   2   0   0   2   2   0   2   0   0   2   2   2   0   2   0   2   2   0   0   2   0   0   2   0   0   0   2   2   0   0   0   0   2   0   0   0   2   0   0   0   0   0   2   0   2   0   2   0   0   0   2   2   2   2   0   0   2   0   0   0   2   2   0   0   2   0   2   0   2   2
 MK-2-8                 0   0   0   0   0   2   0   0   2   2   2   2   2   0   0   0   2   2   0   2   2   2   0   2   0   2   2   2   2   2   0   0   0   0   0   2   0   2   2   0   2   0   0   0   0   2   2   2   2   2   0   0   2   2   2   0   0   0   0   0   2   2   2   2   0   2   0   0   2   2   0   2   0   0   2   2   0   0   0   0   0   2   2   0   2   0   2   2   2   2   2   2   2   0   2   0   0   2   0   0   2   2   2   0   2   2   2   2   0   2   2   2   2   2   2   0   2   0   0   0   2   2   0   2   0   2   2   2   0   2   2   0   0   2   2   0   2   0   0   2   2   2   0   2   0   2   2   0   0   2   0   0   2   0   0   0   2   0   0   0   0   0   2   2   0   0   2   2   0   0   0   0   2   0   2   0   2   0   0   0   2   2   2   2   0   0   2   0   0   0   2   2   0   0   2   0   2   0   0   2
 MK-2-9                 0   0   0   0   0   2   0   0   2   2   2   2   2   0   0   0   2   2   0   2   2   2   0   2   0   2   2   2   2   2   0   0   0   0   0   2   0   2   2   0   2   2   0   0   0   2   2   2   2   2   0   0   2   0   2   0   0   0   0   0   2   2   2   2   0   2   0   0   2   2   0   2   2   0   0   0   0   0   0   0   0   2   2   0   2   0   2   2   0   2   2   2   2   0   2   0   0   2   0   0   2   2   2   0   2   2   0   2   0   2   2   2   2   2   2   0   2   2   0   0   2   2   0   2   0   2   2   2   0   2   0   0   0   2   2   0   2   0   0   2   2   2   0   2   0   2   2   0   0   2   0   0   2   2   0   0   2   0   2   0   0   0   2   2   2   0   2   0   0   0   0   0   2   0   0   0   2   0   0   0   2   2   2   2   0   0   2   0   0   0   2   2   0   0   2   0   2   0   2   2
 MK-2-10                0   0   0   0   0   2   0   0   2   2   2   0   2   0   0   0   2   2   0   2   2   2   0   2   0   2   2   2   2   2   2   0   0   0   0   2   0   2   2   2   0   2   0   0   2   2   2   2   2   0   0   0   2   0   2   0   0   0   0   0   2   0   2   2   0   2   0   0   2   0   0   2   2   0   0   0   0   0   0   0   0   2   2   0   2   2   2   2   0   0   2   2   2   0   0   0   0   2   0   0   2   0   2   0   2   2   0   2   0   2   0   2   2   2   2   2   2   2   0   0   2   2   0   2   0   2   0   2   0   2   0   0   0   2   2   0   0   0   0   2   2   2   0   2   0   2   2   0   0   2   0   0   2   2   0   2   2   0   2   0   0   0   2   2   2   0   2   0   0   0   0   0   2   0   0   0   2   0   0   0   2   2   2   2   0   0   2   2   0   0   2   2   0   0   2   0   0   0   2   2
 MK-2-11                0   0   0   0   0   2   0   0   0   2   2   0   2   0   0   0   2   2   0   0   2   2   0   2   0   2   0   2   2   2   2   0   2   0   2   2   0   2   2   2   0   2   0   0   2   0   2   2   2   0   0   0   0   0   2   0   0   0   2   0   2   0   0   0   0   2   0   0   2   0   0   2   0   0   0   0   2   0   0   0   0   2   2   0   2   2   2   2   0   0   2   0   2   0   2   0   2   2   0   0   2   0   2   0   2   2   0   2   0   2   0   2   2   2   2   2   2   2   2   0   2   2   0   2   0   2   0   2   0   2   0   2   0   2   2   0   0   2   0   2   2   2   0   2   0   2   2   0   0   2   0   0   2   2   0   2   2   0   2   0   0   2   2   2   2   2   2   0   0   0   0   0   2   0   2   0   2   0   0   0   2   2   2   0   2   0   2   2   0   0   2   2   0   2   2   0   0   0   2   2
 MK-2-12                0   0   0   0   0   0   0   0   0   2   2   0   2   0   0   2   2   0   0   0   2   2   0   0   0   0   0   2   2   2   2   0   2   0   2   2   0   0   2   2   0   2   0   0   2   0   2   2   2   0   0   0   0   0   2   0   0   0   2   0   2   0   0   0   2   2   0   0   0   0   0   2   0   0   0   0   2   2   0   0   2   2   2   0   2   2   2   2   0   0   2   0   2   0   2   0   2   2   0   0   2   0   2   0   2   2   2   2   0   0   0   2   2   2   2   2   2   2   2   0   2   2   0   2   0   2   0   2   0   2   0   2   2   2   2   0   0   2   0   2   2   2   0   2   2   2   2   0   0   2   0   0   2   2   0   2   2   2   2   0   0   2   2   2   2   2   2   0   0   0   0   2   2   2   2   0   2   0   0   0   2   2   2   0   2   0   2   2   0   2   2   2   0   2   2   0   0   0   2   2
 MK-2-13                0   0   0   0   0   0   0   0   0   2   2   0   2   0   0   2   2   0   0   0   2   0   0   0   0   0   0   2   2   2   2   0   2   2   2   2   0   0   2   2   0   2   0   0   2   0   2   2   2   0   0   0   0   0   2   0   0   0   2   0   2   2   0   0   2   2   0   0   0   0   0   2   0   0   2   0   2   0   0   0   2   2   2   0   2   2   2   2   0   0   0   0   2   0   2   2   2   2   0   0   0   0   2   0   2   2   2   2   0   0   0   2   2   2   2   2   2   2   2   0   2   2   0   2   0   2   0   2   0   2   0   2   2   2   2   0   0   2   0   2   2   2   0   2   2   2   2   0   0   2   0   0   2   2   0   2   2   2   2   0   0   2   2   2   2   2   2   0   0   0   2   0   2   2   0   0   2   0   0   0   2   2   2   0   2   0   2   2   0   2   0   2   2   2   2   0   0   2   2   0
 MK-2-14                0   0   0   2   0   0   0   0   0   2   0   0   2   0   0   2   2   0   0   0   2   0   0   0   0   0   0   2   2   2   2   0   2   2   2   2   2   0   2   2   2   2   0   0   2   0   2   2   2   0   0   0   0   0   2   0   0   0   2   0   2   2   0   0   2   2   0   0   0   2   2   2   0   0   2   0   2   0   0   0   2   2   2   2   2   2   2   2   0   0   0   0   2   0   2   2   0   2   0   0   0   0   2   0   2   2   0   2   0   0   0   2   0   2   2   2   2   0   2   0   2   2   0   2   0   2   0   2   0   2   0   2   2   2   2   0   0   2   0   2   2   2   0   2   2   2   2   0   0   2   0   0   2   2   0   0   0   2   2   0   0   0   2   2   2   2   0   0   0   0   2   0   2   2   0   0   2   0   0   0   2   2   2   0   0   0   2   2   2   2   0   2   2   2   2   0   0   2   2   0
 MK-2-15                0   0   0   2   0   0   0   0   0   2   0   0   2   0   0   2   2   0   0   0   2   0   0   0   0   0   0   2   2   2   2   0   2   2   2   2   2   0   2   2   2   2   0   0   2   0   2   2   2   0   2   0   0   0   0   0   0   0   2   0   2   2   0   0   2   2   0   0   2   2   2   2   0   0   2   0   2   0   0   0   2   2   2   0   2   2   2   2   0   0   2   0   2   0   2   2   0   2   0   0   0   2   2   0   0   2   0   2   2   2   0   2   0   2   2   2   0   0   0   0   2   2   0   2   0   2   0   2   2   0   0   0   2   2   2   0   0   0   2   2   2   2   0   2   2   2   2   0   0   2   0   0   2   2   0   2   2   2   2   0   0   0   2   2   2   2   0   0   0   0   2   0   2   2   0   0   2   0   0   2   0   2   2   0   0   0   2   0   2   2   0   2   2   2   2   0   0   2   2   2
 MK-2-16                0   0   0   2   0   0   0   2   2   2   0   0   2   0   0   2   2   0   0   0   2   0   0   0   0   0   0   2   2   2   0   0   2   2   2   2   2   0   2   2   2   2   0   0   2   0   2   2   2   0   2   0   0   0   0   0   0   2   2   0   2   2   0   0   0   2   0   0   0   2   2   0   0   0   2   0   2   0   0   0   2   2   2   0   2   2   0   2   2   0   2   0   2   0   2   2   0   2   0   0   0   2   0   0   0   2   0   2   2   2   2   2   0   2   2   2   0   0   0   2   2   2   0   2   0   2   0   2   2   0   0   0   0   2   2   0   0   0   2   2   2   2   0   2   2   2   2   0   0   0   0   0   2   2   0   2   2   2   2   0   0   0   2   2   2   2   0   0   0   0   2   0   2   0   0   2   0   0   0   2   0   0   2   0   0   0   2   0   2   2   0   2   0   2   2   0   0   2   2   2
 MK-3-1                 2   0   0   0   0   0   2   2   2   2   0   0   0   0   2   2   2   0   0   2   2   2   0   2   0   2   0   2   0   2   0   0   2   0   2   0   0   2   0   0   2   2   2   2   0   0   0   0   0   0   2   0   0   2   2   2   0   0   2   2   0   2   0   0   2   0   2   2   2   2   0   0   0   2   2   2   2   2   2   2   0   0   2   2   2   0   2   0   0   2   2   0   2   0   0   0   2   0   2   0   2   0   2   2   2   2   2   2   0   0   2   0   0   0   0   2   2   0   0   0   2   2   0   2   0   0   2   0   0   0   0   0   0   2   2   2   0   2   0   0   0   2   0   0   2   2   2   0   0   0   0   2   0   0   0   2   0   2   2   0   2   2   2   0   2   0   0   2   0   2   0   0   0   2   2   0   0   0   2   2   2   2   2   0   2   0   0   0   0   0   2   2   2   0   2   0   0   2   2   2
 MK-3-2                 2   0   0   0   0   0   2   2   2   2   2   0   0   2   2   2   2   0   0   2   0   2   0   2   0   2   0   2   0   2   0   0   2   0   2   0   0   2   0   0   2   2   2   2   0   0   0   0   0   0   2   0   2   2   2   2   0   0   2   0   0   2   0   0   2   0   2   2   2   2   0   0   0   2   0   2   2   2   2   2   0   0   2   2   2   0   2   0   0   2   2   2   2   0   0   0   2   0   2   0   2   0   2   2   2   2   2   2   0   0   2   0   0   0   0   2   2   0   0   2   0   2   0   2   0   0   2   2   0   2   0   0   0   2   2   0   0   0   0   0   0   2   0   0   2   2   0   2   0   0   0   2   0   0   2   2   0   2   0   0   2   2   2   0   0   0   0   2   0   2   0   0   2   2   2   0   0   0   2   0   2   2   2   0   2   0   0   0   0   0   2   0   2   0   2   2   0   2   2   2
 MK-3-3                 2   0   0   0   0   2   2   2   2   2   0   0   0   2   2   2   2   0   0   2   2   2   0   0   0   0   0   2   0   2   2   0   2   0   2   0   0   2   0   0   2   2   2   2   0   0   0   0   0   0   2   0   2   2   2   2   0   0   2   0   0   2   0   0   2   0   2   2   2   2   0   0   0   2   0   2   2   2   2   2   0   0   0   2   2   0   2   0   0   0   2   2   2   0   0   0   2   0   2   0   2   0   2   2   2   2   2   2   0   0   2   0   0   0   0   2   2   0   0   2   0   2   0   2   0   0   0   2   0   2   0   0   0   2   2   0   0   0   0   0   0   2   0   0   2   2   0   2   0   0   0   2   0   0   2   2   0   2   2   0   2   2   2   0   0   0   0   2   0   2   0   0   2   2   2   0   0   0   2   0   2   2   2   0   2   0   0   0   0   0   2   0   0   0   2   2   0   2   2   2
 MK-3-4                 2   0   0   0   0   2   2   0   2   2   0   0   0   2   2   2   2   0   0   2   2   2   2   0   0   0   0   2   0   2   2   0   2   0   2   0   0   0   0   2   2   2   2   2   0   0   0   0   0   0   2   0   2   2   2   2   0   0   2   0   0   2   0   0   2   0   2   2   2   0   2   0   0   2   2   2   2   2   2   2   0   0   0   2   0   0   2   2   0   0   2   2   2   0   0   0   2   0   2   0   2   0   2   2   2   2   2   2   0   0   2   0   0   0   0   2   2   2   0   2   0   2   2   2   0   0   0   2   0   2   2   0   0   2   2   0   0   0   0   0   0   2   0   0   0   2   2   2   0   0   0   2   0   0   0   2   0   2   0   0   2   0   2   0   0   0   0   2   0   2   2   0   2   2   2   0   0   0   2   0   2   2   2   0   2   0   0   0   0   0   2   2   0   2   0   2   0   2   2   2
 MK-3-5                 2   0   0   0   0   2   2   0   2   0   0   0   0   2   2   2   2   0   0   2   2   2   2   0   2   0   0   2   0   2   2   0   2   0   2   0   2   0   0   2   2   2   2   2   0   0   0   0   0   0   2   0   2   2   0   2   2   0   2   0   0   2   0   0   2   0   2   2   2   0   2   2   0   2   2   2   0   2   0   2   0   0   2   2   2   0   2   2   0   0   2   2   2   0   0   0   2   0   2   0   2   0   2   2   2   2   0   2   0   0   2   0   0   0   0   2   2   2   0   2   2   2   2   2   0   0   2   2   0   2   2   0   0   2   2   0   0   0   0   0   2   2   0   0   0   2   0   2   0   2   0   2   0   2   0   2   0   2   0   0   2   0   2   0   0   0   0   2   0   2   2   2   2   2   2   0   0   0   2   0   2   2   2   2   2   0   0   0   0   0   2   2   0   2   0   2   0   2   2   2
 MK-3-6                 2   0   0   0   0   2   2   0   2   2   0   2   0   2   2   2   2   0   0   2   2   2   2   0   2   0   0   2   0   2   2   0   2   0   2   0   2   0   2   2   2   2   2   2   0   0   0   0   0   0   2   2   2   2   0   2   0   0   2   0   0   2   0   0   2   0   2   2   2   2   2   2   0   2   2   0   0   2   0   2   0   0   2   2   2   0   2   2   0   0   2   2   0   0   0   2   2   0   0   2   2   0   2   2   2   2   0   2   0   0   0   0   0   0   0   2   2   2   0   2   0   2   2   2   0   0   2   2   0   2   2   0   0   2   2   0   0   0   0   0   2   2   0   0   0   2   0   2   0   2   0   2   0   2   0   2   0   2   0   0   2   0   2   0   2   0   0   2   0   2   2   2   2   2   2   0   0   0   2   0   2   2   2   2   2   0   0   0   0   0   2   2   0   0   0   0   0   2   2   2
 MK-3-7                 2   0   0   0   0   2   2   0   2   2   0   2   2   2   2   2   2   2   0   2   2   2   2   0   2   0   0   2   0   2   2   0   2   0   2   0   0   0   2   2   2   2   2   2   0   0   0   0   0   0   2   2   0   2   0   2   0   0   2   0   0   2   0   0   2   0   2   2   2   2   2   2   0   2   2   0   0   2   0   2   0   0   0   2   2   0   2   2   0   0   2   2   0   0   0   2   2   0   2   2   2   0   2   2   2   2   0   0   2   2   0   0   2   2   0   2   2   2   2   2   2   2   0   2   0   0   2   2   0   2   2   0   0   2   2   0   0   0   0   0   2   2   0   0   0   2   0   2   0   2   0   2   0   2   0   2   2   2   0   0   2   2   2   0   2   0   0   2   0   2   2   2   2   2   2   0   0   0   2   0   0   2   2   2   2   2   0   2   0   0   2   2   0   2   0   0   0   2   2   0
 MK-3-8                 2   2   2   0   0   2   2   0   2   2   2   2   2   2   2   2   2   0   0   2   2   2   2   0   2   2   0   2   0   2   2   0   2   0   2   0   0   0   2   2   2   0   2   2   0   0   0   0   0   0   2   2   0   2   0   2   0   0   2   0   0   2   0   0   2   0   2   2   2   2   2   2   0   2   2   0   0   2   0   2   0   0   0   2   2   0   2   2   0   2   2   2   0   0   0   0   2   2   2   2   2   0   2   2   2   2   0   0   2   2   0   2   2   0   0   2   2   2   2   2   2   2   0   0   0   0   2   2   2   0   2   0   0   2   2   0   0   0   0   0   2   2   0   0   0   2   0   2   0   2   0   2   2   2   0   2   2   2   0   0   2   2   2   0   2   0   0   2   0   2   0   2   2   2   2   0   0   0   2   0   0   2   2   2   2   2   0   2   0   0   2   2   2   2   0   2   0   2   2   0
 MK-3-9                 2   2   2   0   0   2   2   0   2   2   0   2   2   2   0   2   2   0   2   2   2   2   2   0   2   0   0   2   0   2   2   0   2   0   2   2   0   0   2   2   2   0   2   2   0   2   0   0   0   0   2   2   0   0   0   0   0   0   2   0   0   2   0   0   2   0   0   2   2   2   2   2   0   2   2   0   0   2   0   2   0   0   0   2   2   0   0   2   0   2   2   2   0   0   0   0   2   2   2   2   2   0   2   2   2   2   0   0   2   2   0   2   2   0   0   2   0   2   2   2   2   2   0   0   0   2   2   2   2   0   2   0   0   2   2   0   0   0   2   0   2   2   0   0   0   2   0   2   0   2   2   2   2   2   0   2   2   2   0   0   2   2   2   0   2   0   0   2   0   2   0   0   2   2   2   0   0   0   2   0   0   2   2   2   2   2   0   2   0   0   2   2   2   2   2   2   0   2   2   2
 MK-3-10                2   2   2   0   0   2   2   0   2   0   0   2   2   2   0   2   2   0   2   2   2   0   2   0   2   2   2   2   0   2   2   0   2   0   2   2   0   0   2   2   2   0   2   2   0   2   0   0   0   0   2   2   0   0   0   2   0   0   2   0   0   2   0   0   2   0   0   2   0   2   2   0   0   2   2   0   0   0   0   2   0   0   0   2   2   0   0   2   2   2   2   2   0   0   0   0   2   2   2   2   2   0   2   2   2   2   0   0   2   0   0   2   2   0   0   0   0   2   2   2   2   2   0   0   0   2   2   2   2   0   2   0   0   2   2   2   0   0   2   0   2   2   0   0   0   2   0   2   0   2   2   2   2   0   0   2   2   2   0   0   2   2   2   0   2   0   0   2   0   2   0   0   2   2   0   0   0   0   0   0   0   2   2   2   2   2   0   2   0   0   2   2   2   0   2   2   0   2   2   2
 MK-3-11                2   2   2   2   0   2   2   0   0   0   0   2   2   2   2   2   2   0   2   2   2   0   2   0   2   2   2   2   0   0   2   2   2   0   2   2   2   0   2   2   2   2   2   2   0   2   0   0   0   0   2   2   0   0   0   2   0   0   2   0   0   0   0   0   2   0   0   2   0   0   0   2   0   0   2   0   0   0   0   2   0   0   2   2   2   0   0   2   2   2   2   2   0   0   0   0   2   2   2   2   2   0   2   2   2   2   0   0   0   0   0   2   2   0   2   0   0   2   2   2   2   2   0   0   0   2   2   2   2   0   2   0   0   2   2   2   0   0   2   0   2   2   0   0   0   2   0   0   0   2   2   2   2   0   0   2   2   2   0   0   2   0   2   0   2   2   0   2   0   2   0   0   2   2   0   0   2   0   0   0   0   2   2   2   2   2   0   2   0   2   0   0   2   0   2   2   0   2   2   2
 MK-3-12                0   2   2   2   0   2   2   0   2   0   0   2   2   2   2   2   2   0   2   0   2   0   2   0   2   2   2   2   0   0   2   2   2   0   0   2   2   0   0   2   2   2   2   2   0   2   0   0   0   0   2   2   0   2   0   2   0   0   2   0   0   0   0   0   2   0   0   2   0   0   0   2   0   0   2   2   0   0   0   2   0   0   2   0   2   2   0   2   2   2   2   2   2   0   0   0   2   2   2   2   2   0   2   0   2   2   0   0   0   0   0   2   2   0   2   0   0   2   2   2   2   2   0   0   0   2   2   2   2   0   2   0   0   0   2   2   0   0   2   0   0   0   0   0   0   2   0   0   0   2   2   2   0   0   0   2   2   2   0   0   2   0   2   0   2   2   2   2   2   2   2   0   2   2   0   2   2   0   0   2   0   0   2   0   2   2   0   2   0   2   0   0   2   0   2   2   0   2   2   2
 MK-3-13                0   2   2   0   0   2   0   0   2   0   2   2   2   2   2   2   2   0   2   0   2   0   2   0   2   2   2   2   2   0   2   0   2   0   0   2   2   0   0   2   2   2   2   0   0   2   0   0   0   0   0   2   0   2   0   2   0   0   2   2   0   0   0   0   2   0   0   0   0   0   0   2   0   0   2   2   0   0   0   2   0   0   2   0   2   2   0   2   2   2   0   0   2   0   0   0   2   2   2   2   0   0   2   0   2   2   0   0   0   0   0   2   2   0   2   0   0   2   2   2   0   2   2   0   0   2   2   2   2   0   2   0   0   0   2   2   0   0   2   2   0   0   0   0   0   2   2   0   0   2   2   2   0   2   0   2   2   2   0   0   2   2   2   0   2   2   2   2   2   2   2   0   2   2   0   2   2   0   0   2   0   0   2   0   0   2   0   2   0   2   0   0   2   0   2   2   2   0   2   2
 MK-3-14                0   2   2   2   0   2   0   0   2   2   2   2   2   2   0   2   2   0   2   0   2   0   2   0   2   2   2   2   2   0   2   0   0   0   0   2   2   0   0   2   2   2   2   0   2   2   0   0   0   0   0   2   0   2   0   2   0   0   2   2   0   0   0   0   2   0   0   0   0   0   0   2   0   0   2   2   2   0   0   2   0   0   0   0   2   2   0   2   2   2   0   0   2   0   0   0   2   2   2   2   0   0   2   0   2   2   0   0   0   0   0   2   2   0   2   0   0   2   2   2   0   2   2   0   0   0   2   0   2   0   2   0   0   0   2   2   0   2   2   2   0   0   0   0   2   2   2   0   0   2   0   2   0   2   0   2   2   2   0   0   2   2   2   0   2   2   2   2   2   2   0   0   2   2   2   2   2   0   2   2   0   0   2   0   2   2   0   2   2   2   0   0   2   0   0   2   2   0   2   2
 MK-3-15                0   2   2   2   0   0   0   0   2   2   2   2   2   2   0   2   0   0   2   2   0   0   2   0   0   2   0   2   0   0   2   0   0   2   0   2   2   0   0   2   2   2   2   0   2   2   0   2   0   0   0   2   0   2   0   2   0   0   2   2   0   0   0   0   2   0   2   0   0   0   0   2   0   0   2   2   2   0   0   2   2   0   2   0   2   2   0   2   2   2   0   0   2   0   0   0   0   2   2   2   2   0   2   0   2   2   0   0   0   0   0   2   2   0   2   2   0   2   2   2   0   2   2   0   0   0   2   0   2   0   2   0   0   0   0   2   0   2   2   2   0   0   0   0   2   2   2   0   0   2   0   2   0   2   0   2   2   2   0   0   2   2   2   0   2   2   0   0   0   2   0   0   2   2   2   2   2   0   0   2   0   0   2   0   2   2   0   2   2   2   2   2   2   0   0   2   2   0   2   2
 MK-3-16                0   2   0   2   0   0   0   0   2   2   2   2   2   2   0   2   0   0   2   2   0   0   2   0   0   2   0   2   0   0   2   0   0   2   0   2   2   0   0   0   2   2   2   0   2   2   0   2   2   0   2   2   0   2   0   2   0   0   2   2   0   2   0   0   2   0   2   0   0   0   0   2   0   0   2   2   2   0   0   0   2   0   2   0   2   2   0   0   2   2   0   0   0   0   0   0   0   2   2   2   2   0   0   0   0   2   0   0   2   0   0   2   2   0   2   0   0   2   2   2   0   2   2   2   0   0   2   0   2   0   2   0   2   0   0   2   0   2   2   2   0   2   2   0   2   2   2   0   0   2   0   2   0   2   2   2   2   2   2   0   2   2   2   0   2   2   0   0   0   2   0   0   0   0   2   2   2   0   0   2   0   0   2   0   2   2   0   2   2   2   2   2   2   0   0   2   0   0   2   2
 MK-4-1                 2   2   2   2   2   0   0   0   0   0   2   0   2   0   0   0   2   2   0   0   0   2   0   0   0   2   0   0   0   2   0   2   0   2   0   2   0   2   0   0   0   2   0   2   0   0   2   0   0   0   2   0   2   0   0   2   0   2   0   2   0   0   2   2   0   2   0   2   0   2   0   2   0   2   0   0   0   2   2   2   2   0   0   0   2   2   2   0   2   2   2   0   2   2   2   2   2   0   2   0   0   0   2   2   0   2   2   0   0   0   2   0   2   0   2   0   2   2   2   2   2   2   0   0   0   2   2   2   2   0   0   2   2   2   0   2   2   2   2   0   0   0   0   0   2   2   2   0   0   0   0   2   0   0   0   0   0   2   2   2   0   0   0   2   0   2   2   2   2   2   0   2   2   0   0   0   0   0   0   0   2   0   0   2   2   0   0   0   2   2   2   0   0   2   0   0   0   2   2   2
 MK-4-2                 2   0   2   2   2   0   0   0   0   0   2   0   2   0   0   0   2   2   0   0   2   2   0   0   0   2   0   0   2   0   2   2   0   2   0   2   0   2   2   0   0   2   0   2   0   0   2   0   0   2   2   0   2   0   0   2   0   2   0   2   0   0   2   2   0   2   0   2   0   2   0   2   0   2   0   0   0   2   2   2   2   0   0   0   0   0   2   0   2   2   2   0   2   2   2   2   2   0   2   0   0   0   2   2   0   2   2   2   0   2   2   0   2   0   2   2   2   2   2   2   2   0   0   0   0   2   2   2   2   0   0   2   2   2   0   2   2   2   2   0   2   0   0   0   2   2   2   0   0   0   0   2   0   0   2   0   0   2   2   2   0   2   0   2   0   2   2   2   2   2   0   2   2   0   0   0   0   0   0   0   2   0   0   2   0   0   0   0   2   2   0   0   0   2   0   0   2   2   2   2
 MK-4-3                 2   0   2   2   2   0   0   0   0   2   2   0   0   0   0   2   2   2   0   0   2   2   0   0   0   2   0   0   2   0   2   2   0   2   0   2   0   2   2   0   0   2   0   0   0   0   2   0   0   2   2   2   2   0   0   0   0   2   0   2   2   2   2   2   0   2   0   2   0   2   0   2   2   2   0   0   0   2   2   2   2   0   0   0   0   0   2   0   2   2   0   0   2   2   2   2   2   0   2   0   2   0   2   2   0   2   0   2   0   0   2   0   2   0   2   2   2   2   2   0   2   0   2   0   0   2   2   2   2   0   0   0   2   2   0   2   2   2   2   0   2   0   2   0   2   2   2   0   0   0   0   2   0   0   2   0   0   2   2   2   0   2   0   2   0   2   2   2   2   2   0   2   0   0   0   0   2   0   0   0   2   0   0   2   0   0   0   0   2   2   0   0   0   2   0   0   2   2   2   2
 MK-4-4                 2   0   2   2   2   2   0   0   0   0   2   0   0   0   0   2   2   2   0   0   2   2   0   2   0   2   0   0   2   0   2   2   2   2   0   2   0   2   2   2   2   2   0   0   0   0   2   0   0   2   2   2   2   0   0   0   0   0   0   2   2   2   2   2   0   2   0   2   0   2   0   2   2   2   0   0   0   2   2   2   2   0   0   0   0   0   2   0   2   2   0   0   2   2   2   2   2   0   2   0   2   0   2   2   0   2   0   2   0   0   0   0   2   0   2   2   2   0   2   0   2   0   2   0   0   2   2   2   2   0   0   0   2   2   0   2   2   2   2   0   2   0   2   2   2   2   2   2   0   0   0   2   0   2   0   0   0   2   0   0   0   2   0   2   0   2   2   2   2   2   2   2   2   0   0   0   2   0   0   0   2   0   0   2   0   0   0   2   2   0   0   0   0   2   2   0   2   2   2   2
 MK-4-5                 2   0   2   2   2   2   0   0   0   0   2   0   0   0   0   2   2   2   2   0   2   0   0   2   0   2   0   0   2   0   2   2   2   0   0   2   0   2   2   2   2   2   0   0   0   0   2   0   0   2   2   2   2   0   0   0   0   0   0   2   2   2   0   2   0   2   0   2   0   2   0   2   2   2   2   0   0   2   2   2   2   0   0   0   0   0   2   0   2   2   0   0   0   2   2   2   2   0   2   0   2   0   2   2   0   2   0   2   0   0   2   0   2   0   2   2   2   2   2   0   2   0   2   0   0   2   2   2   2   0   2   0   2   2   0   2   2   2   2   0   2   0   2   2   2   2   2   2   2   0   0   2   0   2   0   0   0   2   0   0   0   2   2   2   0   2   2   2   0   2   2   2   2   0   0   0   2   0   0   0   2   0   0   2   0   0   0   2   0   0   0   0   0   2   0   0   2   0   2   2
 MK-4-6                 2   0   2   2   2   2   0   0   0   2   2   0   0   0   0   2   2   2   2   0   2   0   0   2   0   2   0   0   2   0   0   2   2   0   0   2   0   2   2   2   2   2   0   0   0   0   0   0   0   2   2   2   2   0   0   0   0   2   0   2   2   2   0   2   0   0   0   2   0   2   0   2   2   2   2   0   0   2   2   2   2   0   0   0   0   0   2   2   2   2   0   0   0   2   2   0   2   0   2   0   2   0   0   2   0   0   0   2   0   0   2   0   2   0   2   2   2   2   2   0   2   0   2   0   0   2   2   2   2   0   2   0   2   2   0   2   2   2   2   0   2   0   2   2   2   2   0   2   2   0   0   2   2   2   0   0   0   2   0   0   0   2   2   2   0   0   2   2   0   2   2   0   2   0   0   0   2   0   2   0   2   0   0   2   0   0   0   2   0   0   0   0   0   0   0   0   2   0   2   2
 MK-4-7                 2   0   2   2   2   2   0   0   0   2   2   0   0   0   0   2   2   2   2   0   2   0   2   2   0   2   2   0   2   0   0   2   2   0   0   2   0   2   2   2   2   2   0   0   0   0   0   0   0   2   0   2   2   0   0   0   0   2   0   2   2   2   0   2   0   0   2   2   0   2   0   2   2   2   2   0   0   2   0   2   2   2   0   0   0   2   2   2   2   2   0   0   2   2   2   0   2   0   2   0   2   0   2   0   0   0   0   2   0   0   0   0   2   0   2   2   2   2   2   0   2   0   2   0   0   2   2   2   2   0   2   0   2   2   0   2   2   2   2   0   2   0   2   2   2   2   0   2   0   2   0   2   2   2   0   0   0   2   0   0   0   2   0   2   2   0   2   2   0   2   2   0   2   0   0   2   2   0   2   0   2   0   0   2   0   0   2   2   0   0   2   0   0   0   0   0   2   0   2   2
 MK-4-8                 2   2   2   2   2   2   0   0   0   2   0   0   0   0   0   2   0   2   2   0   2   0   2   2   0   2   2   0   2   2   0   2   2   0   0   2   0   2   2   2   2   2   2   0   0   0   0   0   2   2   0   0   2   2   0   0   0   2   0   2   2   2   0   0   0   0   2   2   0   2   0   2   2   2   2   0   0   2   0   2   2   0   0   0   0   0   2   2   2   2   0   0   2   2   2   0   2   0   2   2   2   0   2   0   0   0   0   2   0   0   2   0   2   0   2   0   2   2   2   0   2   0   2   0   0   2   2   2   2   0   2   0   2   2   2   2   2   2   2   0   2   2   2   2   2   2   0   2   0   0   0   0   0   2   0   0   0   2   0   0   0   2   0   2   2   0   0   2   0   2   2   2   2   0   0   2   2   0   2   0   2   2   0   2   0   2   2   2   0   0   2   0   2   2   0   0   2   0   2   2
 MK-4-9                 2   2   2   2   2   2   0   0   0   0   0   0   0   0   0   2   0   2   2   0   2   2   2   2   2   2   2   0   2   2   0   2   2   0   0   2   2   2   0   2   2   2   2   0   0   2   0   0   2   0   0   0   2   2   0   0   0   2   0   2   2   2   0   2   0   0   2   0   0   2   0   2   2   2   2   0   0   2   0   2   2   0   0   0   0   0   2   2   2   2   0   0   2   2   2   0   2   0   2   2   2   0   2   0   2   2   0   2   0   0   2   0   2   0   2   0   2   2   2   0   2   0   2   0   0   2   2   2   2   0   2   0   2   2   2   2   2   2   2   0   2   2   2   0   2   2   2   2   0   0   0   0   0   2   0   0   0   2   0   0   0   2   0   0   2   2   0   2   0   2   2   2   2   0   0   2   2   0   2   0   2   0   0   2   0   2   0   2   0   0   2   0   2   2   0   0   2   0   2   2
 MK-4-10                2   2   2   2   2   2   0   0   0   2   0   0   0   0   0   2   0   2   2   2   2   2   2   2   2   2   2   0   2   2   2   2   2   0   0   2   0   2   2   2   2   2   2   0   0   2   0   2   2   0   0   0   2   2   0   0   0   2   0   2   2   2   0   2   0   0   2   0   0   2   2   2   2   2   2   0   0   2   0   2   2   0   0   0   0   0   2   2   2   2   0   0   2   2   2   0   2   0   2   2   2   0   2   0   2   2   0   2   0   0   2   0   2   0   2   0   2   2   2   0   2   0   2   0   0   2   2   2   2   0   2   0   2   2   2   0   2   0   2   0   2   0   2   0   2   2   2   0   0   0   0   0   0   2   0   0   0   2   0   2   0   2   0   0   0   2   0   2   0   2   2   2   2   0   2   2   2   0   2   0   2   0   0   2   0   2   0   2   0   0   0   0   2   2   0   0   2   0   2   2
 MK-4-11                2   2   2   0   2   2   0   0   0   2   0   0   0   0   0   2   0   2   2   2   2   2   2   2   2   2   2   0   2   2   2   2   2   0   0   2   0   2   2   2   2   2   2   0   0   2   0   2   2   0   0   0   2   0   0   0   0   2   0   2   2   2   0   2   0   2   2   0   0   2   2   2   2   2   2   0   0   2   0   2   2   0   0   2   0   0   2   2   2   2   0   0   2   2   2   0   2   2   2   2   2   0   2   0   2   2   0   2   0   0   2   0   0   0   2   0   2   2   0   0   2   2   2   0   0   2   2   2   2   0   2   2   2   2   2   0   2   0   2   0   2   0   2   0   2   2   2   0   2   0   0   0   2   2   0   0   0   2   0   2   2   2   0   0   2   2   0   2   2   2   2   2   2   0   2   2   0   0   2   0   2   0   0   0   0   2   0   2   0   0   2   0   2   2   0   0   2   0   2   2
 MK-4-12                2   2   0   0   2   2   0   0   0   2   0   0   0   0   0   2   0   2   0   2   2   2   2   0   0   2   2   0   2   2   0   2   0   0   0   2   0   0   2   2   2   2   2   0   0   2   0   2   0   0   0   0   2   0   0   0   2   2   0   2   0   2   0   2   2   2   2   0   0   2   2   2   2   2   2   0   0   2   0   2   2   0   0   2   0   0   2   0   2   2   0   0   2   2   2   0   2   2   2   2   2   0   2   0   2   2   0   2   0   0   2   0   0   0   2   0   2   2   0   0   2   2   0   0   0   2   2   2   2   0   2   0   2   2   2   0   2   0   2   0   2   0   2   0   2   2   2   2   0   0   0   2   2   2   0   0   0   0   0   2   2   2   0   0   2   2   0   2   0   2   2   2   2   0   0   2   0   0   2   0   2   0   0   0   0   2   0   2   0   0   2   0   2   2   0   0   2   0   2   2
 MK-4-13                2   2   0   2   2   2   0   0   2   2   2   0   0   0   0   0   0   0   0   0   2   2   2   0   0   2   0   0   2   2   0   2   2   0   0   2   0   0   2   2   2   2   2   0   0   2   0   2   0   0   0   0   2   0   0   0   2   2   0   2   0   2   0   2   2   2   2   0   0   2   2   2   2   2   2   0   2   2   0   2   2   0   0   2   0   0   2   0   2   2   0   0   0   2   2   0   2   2   2   0   2   0   2   0   2   2   0   2   2   0   2   0   0   2   2   0   2   2   0   0   2   2   0   0   0   2   0   2   2   0   2   0   2   2   2   0   2   0   2   0   0   0   0   0   2   0   2   2   0   0   0   2   2   0   0   0   0   0   0   2   2   2   0   0   2   2   0   2   2   2   2   0   2   0   0   2   2   0   2   0   2   0   0   0   0   2   0   0   0   0   2   0   0   2   0   0   0   0   2   0
 MK-4-14                2   2   0   2   2   2   0   2   2   2   2   0   0   0   0   0   0   0   0   0   2   2   2   0   0   2   0   0   0   2   2   2   2   0   0   2   0   0   2   2   2   2   2   0   0   2   0   2   0   0   0   0   2   0   0   0   2   2   0   2   0   2   0   2   2   0   2   0   0   2   0   2   2   2   2   0   2   2   0   0   2   0   0   2   0   0   0   0   2   2   0   0   0   2   0   0   0   2   2   0   2   0   2   0   2   0   0   2   2   0   2   0   0   2   2   2   2   2   0   0   2   2   0   0   0   2   0   2   2   0   2   0   2   2   2   0   2   2   2   2   2   0   0   0   2   0   2   2   0   0   0   0   2   2   0   0   0   0   2   2   2   2   0   2   2   2   0   2   2   2   2   0   2   0   0   2   2   0   2   0   2   0   0   0   0   0   0   2   0   0   2   0   0   2   0   0   0   0   2   0
 MK-4-15                2   2   0   2   2   2   0   2   2   2   2   0   0   2   0   0   0   0   0   0   2   2   2   0   0   2   0   0   0   2   0   2   2   0   0   2   0   0   2   2   2   2   0   0   0   2   0   2   0   0   0   0   0   0   0   0   2   2   0   2   0   2   0   2   2   0   2   0   0   2   0   2   2   0   2   0   2   2   0   0   2   0   0   2   0   0   0   0   2   0   0   0   0   2   0   2   0   2   2   0   0   0   2   0   2   0   0   2   2   0   2   0   0   0   2   2   2   2   0   0   2   2   0   0   0   2   0   2   2   0   2   0   2   2   2   2   2   2   2   2   2   0   0   0   2   0   2   2   0   0   0   0   2   2   0   2   0   0   2   2   2   2   0   2   2   2   0   2   2   2   2   0   2   0   0   2   2   0   2   0   2   2   0   0   0   0   0   2   0   0   2   0   0   2   0   0   0   0   2   0
 MK-4-16                2   2   0   2   2   2   0   0   2   2   2   0   0   2   0   0   0   0   0   0   2   2   2   0   0   0   0   0   0   2   0   2   2   0   0   0   0   0   2   2   2   2   0   0   0   2   0   2   2   0   0   0   0   0   0   0   2   2   0   2   0   2   0   0   2   0   2   0   0   2   0   2   2   0   0   0   2   2   0   0   2   0   0   2   0   0   0   0   2   2   0   2   0   2   0   2   0   2   2   0   0   0   2   0   2   0   0   2   2   0   2   0   0   0   2   2   2   2   0   0   2   2   0   2   0   2   0   2   2   0   2   0   2   2   2   2   2   2   2   2   2   2   0   0   2   0   2   2   0   0   0   0   2   2   0   2   0   2   2   2   0   2   0   2   2   0   2   2   2   2   2   0   2   0   0   2   2   0   2   0   2   2   0   0   0   0   0   2   0   0   2   0   0   2   0   2   0   0   2   0
 MK-5-1                 2   2   0   2   2   2   2   2   0   0   2   2   2   2   2   2   2   0   2   0   0   0   0   2   0   2   2   0   0   0   2   0   2   2   0   2   0   0   0   0   0   0   2   2   2   0   2   2   0   2   2   2   2   0   0   2   0   2   0   0   0   2   0   0   0   0   0   2   0   2   0   2   2   0   0   0   2   0   2   0   0   0   2   2   0   0   2   2   0   0   0   2   2   2   0   0   0   0   0   2   0   0   2   0   2   2   2   2   2   2   2   2   0   2   2   2   0   0   0   2   2   2   0   2   2   0   0   2   0   2   0   2   2   0   2   0   0   0   0   0   0   0   0   2   0   0   2   2   0   0   0   2   2   0   0   2   2   0   2   2   2   2   2   0   2   0   2   2   0   0   2   0   2   0   2   2   2   2   0   0   2   0   2   2   0   2   2   2   0   0   0   0   0   0   2   0   0   2   2   0
 MK-5-2                 2   2   0   2   2   2   2   2   2   0   2   0   2   2   2   2   2   0   2   0   0   0   0   2   0   2   2   0   0   0   2   0   2   2   0   2   0   0   0   0   0   0   2   2   0   0   2   2   2   2   2   2   2   0   0   2   2   2   0   0   0   2   0   0   0   0   0   2   0   2   0   2   0   0   0   0   2   0   2   0   0   0   2   2   0   0   2   2   0   0   0   2   2   2   0   0   0   0   2   2   0   0   2   0   2   2   2   2   2   2   2   2   0   2   2   2   0   0   0   2   2   2   2   2   2   0   2   2   0   2   2   2   2   0   2   0   0   2   0   0   0   0   0   2   2   0   0   2   0   0   0   2   2   0   0   2   2   0   2   2   2   2   2   0   2   0   2   2   0   0   2   0   2   0   2   0   2   2   0   0   2   0   2   2   2   0   2   2   0   0   0   0   0   0   2   0   0   2   2   0
 MK-5-3                 2   2   0   2   2   2   2   2   2   0   2   0   2   2   2   2   2   0   2   0   0   0   0   2   0   2   0   0   2   0   2   2   2   0   0   2   0   2   0   0   0   0   0   2   0   0   2   2   2   0   2   2   2   0   0   2   2   2   0   0   2   2   0   0   0   0   0   2   0   2   0   2   0   0   0   0   2   0   2   0   0   0   0   2   0   0   2   0   2   0   0   2   2   2   0   0   0   0   2   2   0   0   2   0   2   2   2   2   2   2   2   0   0   0   2   2   0   0   0   2   2   2   2   2   2   0   2   0   2   0   2   2   2   0   2   0   0   2   0   0   0   0   0   2   2   0   0   0   0   0   0   2   2   0   0   2   2   0   2   2   2   2   2   0   2   0   2   2   0   0   2   0   2   0   2   0   2   2   0   0   2   2   2   2   2   0   2   2   0   0   0   0   0   0   2   0   0   2   2   0
 MK-5-4                 2   2   0   2   2   2   2   2   2   0   2   0   2   2   2   2   2   0   2   0   0   0   0   2   0   2   0   0   2   0   0   2   2   0   0   0   0   2   0   0   0   0   0   2   0   0   2   0   2   0   2   2   2   0   0   2   2   2   0   0   2   2   0   0   0   0   0   0   0   2   2   2   0   0   0   2   0   0   2   0   0   0   0   2   0   0   2   0   2   0   0   2   2   2   0   0   0   0   2   2   2   0   2   0   2   2   2   2   2   2   2   0   0   0   2   2   0   0   0   2   2   0   2   2   2   0   2   0   2   0   2   2   2   2   2   0   0   2   0   0   0   0   0   2   2   2   0   0   0   0   0   2   2   0   0   2   0   0   2   0   2   2   2   2   2   0   2   2   0   0   2   0   2   2   2   2   2   2   0   0   2   2   2   2   0   0   2   2   0   0   0   0   0   0   2   0   2   2   2   0
 MK-5-5                 2   2   0   2   2   0   2   0   2   0   2   0   2   2   2   2   2   2   2   0   0   0   0   2   0   2   0   0   2   0   0   2   0   0   0   0   0   2   0   0   0   0   0   2   0   0   2   2   2   0   2   0   2   0   0   2   2   2   0   0   2   2   0   0   2   0   0   0   2   2   2   2   0   0   0   2   0   0   2   0   2   0   0   2   0   2   2   0   2   0   0   2   2   2   0   0   0   0   2   2   2   0   2   0   2   0   0   2   2   2   2   0   0   0   2   2   0   0   2   2   2   0   2   2   2   0   2   0   0   2   2   2   2   2   2   0   0   2   0   0   0   0   0   0   2   2   0   0   0   0   2   2   2   0   0   2   2   0   0   0   2   2   2   2   0   0   2   2   0   0   2   0   2   2   2   0   2   2   0   0   2   2   2   2   2   0   2   2   0   0   0   0   2   2   2   0   2   2   2   0
 MK-5-6                 2   2   0   2   2   0   2   0   2   0   2   0   2   2   2   2   2   2   2   0   0   0   0   2   0   0   0   0   0   2   0   2   0   0   0   0   0   2   0   0   0   2   0   0   0   0   2   2   2   0   2   0   2   0   0   2   2   2   0   0   2   2   0   0   2   0   0   0   2   2   2   2   0   0   0   2   0   0   2   0   2   0   0   2   0   2   2   0   2   0   0   2   2   0   0   0   0   0   2   2   2   0   2   0   2   0   0   2   2   2   2   0   0   0   2   2   0   0   2   2   2   0   2   2   2   0   2   0   2   2   2   2   2   2   0   0   0   0   0   0   2   0   0   0   2   2   0   0   0   0   2   2   2   0   0   2   2   0   0   0   2   2   2   2   0   0   2   2   0   0   2   0   2   2   2   0   2   2   0   0   2   0   2   2   2   2   2   2   0   0   0   0   2   2   2   0   0   2   0   0
 MK-5-7                 0   2   0   2   2   0   2   0   2   0   2   0   2   2   2   2   2   2   2   0   0   0   0   2   0   0   0   0   0   2   0   2   0   0   0   0   0   2   0   2   0   2   0   0   0   0   2   2   2   0   2   2   2   0   0   2   2   2   0   2   2   2   0   0   2   0   0   0   2   2   2   2   0   0   0   2   0   0   2   2   2   0   0   2   0   2   2   0   2   0   0   0   2   0   0   2   2   0   2   2   2   0   2   0   2   0   0   2   2   2   2   0   0   0   2   2   0   0   2   2   2   0   2   0   0   0   2   0   2   2   0   2   2   2   0   0   0   0   2   0   2   0   0   0   2   0   0   0   0   0   2   2   2   0   0   2   0   0   0   0   2   2   2   2   0   0   2   2   0   0   2   0   2   2   2   0   2   2   0   0   2   0   2   2   2   2   2   2   0   0   0   0   2   2   2   2   2   2   0   0
 MK-5-8                 0   2   0   2   2   0   2   0   2   0   2   2   2   2   2   2   2   2   2   0   0   0   0   2   0   0   0   0   0   2   0   2   0   0   0   0   0   2   0   2   0   2   0   0   0   2   2   2   2   0   2   0   2   0   0   2   2   0   0   2   2   2   0   0   2   0   0   0   2   2   2   2   0   0   2   0   0   0   2   2   2   0   0   2   0   2   2   2   2   0   0   2   2   0   0   2   2   0   2   2   2   0   2   0   2   0   0   2   2   2   2   0   0   0   2   2   0   0   2   2   2   0   2   0   0   0   2   0   2   2   0   2   2   2   0   0   0   0   2   0   2   0   0   2   2   0   0   0   0   0   2   2   2   0   0   2   0   0   0   0   2   2   2   2   2   0   2   2   0   0   2   0   2   2   2   0   2   0   0   0   2   0   2   2   2   2   2   2   0   0   0   0   2   2   2   2   2   2   0   0
 MK-5-9                 0   2   0   2   2   0   2   0   2   0   2   2   2   2   2   2   0   2   2   0   0   0   0   0   0   0   0   0   0   2   0   2   0   0   0   0   0   2   0   2   0   2   0   0   0   2   2   2   2   0   2   0   2   0   2   2   2   0   0   0   2   0   0   0   2   0   0   0   2   2   2   0   0   0   2   0   0   0   2   2   2   0   2   2   0   2   2   2   2   0   0   2   2   0   0   2   2   0   2   2   2   0   2   0   2   0   0   2   2   2   2   0   0   0   2   2   0   0   2   2   2   0   2   0   0   0   2   0   0   2   0   2   2   2   0   0   0   0   2   0   2   0   0   2   2   0   0   0   0   0   2   2   2   2   0   2   0   0   0   0   2   2   2   2   2   0   2   2   0   2   2   0   2   0   2   0   2   0   0   0   2   0   2   0   2   2   2   2   0   0   0   0   2   2   2   2   0   2   0   0
 MK-5-10                0   2   2   2   2   0   2   0   2   0   2   2   2   2   2   0   0   2   2   0   0   2   0   0   0   0   0   0   0   2   0   2   0   0   0   0   0   2   0   2   0   2   0   0   0   2   2   0   2   0   2   0   2   0   2   2   2   0   0   2   2   2   0   0   2   0   2   0   2   2   2   0   0   0   2   0   0   0   2   2   2   0   2   0   0   2   2   2   2   0   0   2   2   0   0   2   2   2   2   2   2   0   2   0   0   2   0   2   2   2   2   0   0   0   0   2   0   0   2   2   2   0   2   0   0   0   0   0   0   2   0   2   2   2   0   0   0   0   2   0   2   0   0   2   2   0   0   0   0   0   2   0   2   2   0   2   0   0   0   0   2   2   2   2   2   0   2   2   0   2   2   2   2   0   2   0   2   2   0   0   2   0   2   0   2   0   2   2   0   0   0   0   2   2   2   2   0   2   0   0
 MK-5-11                0   2   2   2   2   0   2   0   2   0   2   2   2   2   2   0   0   2   2   0   0   2   0   2   0   0   0   0   0   2   0   2   0   0   0   2   0   2   0   2   0   2   2   0   0   2   2   0   2   2   2   2   2   0   2   2   2   2   2   2   2   2   0   0   2   0   2   0   2   2   2   2   0   0   2   0   0   0   2   2   2   0   2   0   0   2   2   2   0   0   0   2   2   0   0   0   2   0   2   2   2   2   2   0   0   2   0   2   0   2   2   0   0   0   0   2   0   0   2   2   2   0   2   0   0   0   0   0   0   2   0   2   2   2   0   0   0   0   2   0   2   0   0   2   0   0   2   0   2   0   2   0   2   2   0   2   0   0   0   0   2   2   2   0   2   0   0   2   0   2   2   2   2   0   2   0   2   2   0   2   2   0   2   0   2   0   2   2   0   0   2   0   2   2   2   2   0   2   0   2
 MK-5-12                2   2   2   2   2   2   2   0   2   0   2   2   0   2   2   2   0   0   2   0   0   2   0   2   0   0   0   0   0   2   0   2   0   0   0   2   0   2   0   2   0   2   2   0   0   2   2   0   2   2   2   2   2   0   2   0   2   2   2   2   0   2   0   0   2   0   2   0   0   2   2   2   0   0   0   0   0   0   2   2   2   0   2   0   0   2   2   2   0   0   0   2   2   0   0   0   0   0   2   2   2   2   2   0   0   2   0   2   0   2   2   0   0   0   2   2   0   0   2   2   2   0   2   0   0   0   0   2   2   2   0   2   2   2   0   0   0   0   2   0   2   0   0   2   2   0   2   0   0   0   2   0   0   2   0   2   0   0   0   0   0   2   2   0   2   0   0   2   0   2   0   2   2   0   0   0   0   2   0   2   2   0   2   0   2   0   2   2   0   0   2   0   2   2   2   2   0   2   0   2
 MK-5-13                2   2   2   0   2   2   2   0   2   0   0   2   0   2   2   2   0   0   2   0   0   2   0   0   0   0   0   0   0   0   0   2   0   0   0   2   0   2   0   2   0   2   2   0   0   2   2   0   2   2   2   2   2   0   2   0   2   2   0   2   0   2   0   0   2   2   2   0   0   2   2   0   0   0   0   0   0   0   2   2   2   0   2   0   0   2   2   2   0   0   0   2   2   0   0   0   0   0   0   2   2   2   2   0   0   2   0   2   2   2   2   0   0   0   2   2   0   0   2   2   2   0   2   0   0   2   0   2   2   0   0   2   2   2   0   0   0   0   0   0   2   0   0   2   0   0   2   0   0   0   2   0   0   2   0   2   0   0   0   2   0   2   2   0   2   0   0   2   0   2   0   2   2   0   0   0   0   2   0   2   2   0   0   0   2   0   2   2   0   0   2   0   2   2   0   2   0   2   0   2
 MK-5-14                2   2   2   2   2   2   2   0   2   0   0   2   2   2   2   2   0   0   2   0   0   0   0   0   0   2   0   0   0   0   0   2   0   0   0   2   0   2   0   0   0   0   2   0   0   2   2   0   2   2   2   2   2   0   2   0   2   2   0   2   0   2   0   0   2   2   2   0   0   2   2   0   0   0   0   0   2   0   2   2   0   0   2   0   0   2   2   2   0   0   0   2   2   0   0   0   0   0   0   2   2   2   0   0   0   2   0   2   0   2   2   0   0   2   2   2   0   0   2   2   0   0   2   0   0   2   2   2   2   0   0   2   2   2   0   0   0   0   0   0   2   0   0   2   2   0   2   0   0   0   2   0   0   2   0   2   0   0   0   2   0   2   2   0   2   0   0   2   0   2   2   2   2   0   0   0   0   2   0   2   2   0   0   0   2   0   2   2   0   0   2   0   2   2   0   2   0   2   0   2
 MK-5-15                2   2   2   2   2   2   2   0   2   0   0   2   2   2   2   2   0   0   2   2   0   0   0   0   0   2   0   0   0   0   0   0   0   0   0   2   0   2   0   0   0   2   2   0   0   2   2   0   2   2   2   2   2   2   0   0   2   2   0   2   0   2   0   0   2   2   2   0   0   2   2   0   0   0   0   0   2   0   2   0   0   0   0   0   0   2   2   2   0   0   0   0   2   0   2   0   2   0   0   2   2   2   0   2   0   2   0   2   0   2   2   0   0   2   2   0   0   0   0   0   0   0   2   0   0   2   2   2   2   0   2   2   2   2   0   0   2   0   0   0   2   0   0   2   2   0   2   0   0   0   2   0   0   2   0   2   0   0   0   2   2   2   2   0   2   0   0   0   0   2   2   2   2   0   0   0   2   0   0   2   2   0   0   0   2   2   2   2   0   0   2   0   2   2   0   2   0   2   0   2
 MK-5-16                2   2   2   0   2   2   2   0   2   0   0   2   2   2   2   2   0   0   2   2   0   0   0   0   0   2   0   0   0   0   0   0   0   0   0   2   0   2   0   0   0   2   2   0   0   0   2   2   2   2   2   2   2   2   2   0   2   2   0   2   0   2   0   0   2   2   2   0   0   2   2   0   2   0   0   0   2   0   0   0   0   0   2   0   0   2   2   2   0   2   0   0   2   0   2   0   2   0   0   2   2   2   0   2   0   2   0   2   0   2   2   0   0   0   2   0   0   0   0   0   0   0   2   0   0   2   2   0   2   0   2   0   2   0   0   0   2   0   0   0   2   0   0   0   2   0   2   0   2   0   2   0   0   0   0   2   0   0   0   2   2   2   2   0   2   0   0   0   0   0   2   2   2   0   0   2   2   0   0   2   2   0   0   0   2   2   2   2   2   0   2   0   2   2   0   0   0   2   0   2
 MK-6-1                 2   2   2   2   2   0   0   2   2   0   2   2   2   0   0   2   0   2   0   2   0   0   0   0   0   0   2   2   0   2   2   2   2   0   0   0   2   2   2   0   2   2   2   2   0   2   2   0   2   2   2   2   2   2   2   2   0   2   2   2   2   2   2   2   0   2   2   0   0   0   2   0   0   0   0   2   2   2   0   0   2   0   0   0   0   0   2   0   2   2   2   0   2   2   0   2   0   0   0   0   0   0   2   0   2   0   2   2   2   2   0   2   2   2   2   0   2   0   2   2   2   2   2   2   2   2   2   2   2   2   0   0   0   2   2   2   2   0   2   0   2   2   2   2   0   0   0   0   2   2   2   0   2   2   0   2   0   2   2   0   2   0   2   0   0   0   2   0   0   0   2   2   0   0   2   2   0   0   0   0   0   0   2   2   0   0   0   0   2   0   0   0   2   2   0   2   2   0   0   0
 MK-6-2                 2   2   0   2   2   2   0   2   2   0   2   2   2   0   0   2   0   0   0   2   0   0   0   0   0   2   2   2   0   2   2   2   2   0   2   0   0   2   2   0   2   2   2   2   0   2   2   0   2   0   2   2   2   2   2   2   0   2   2   2   2   2   2   2   2   2   2   0   0   0   2   0   0   0   0   2   2   2   0   0   2   0   0   0   0   2   2   0   0   2   2   0   2   2   0   2   2   0   0   0   0   2   2   0   2   0   2   2   2   2   2   2   2   2   2   0   2   0   2   2   2   2   2   2   2   2   2   2   2   2   0   0   0   0   2   2   0   2   2   0   2   2   2   2   0   0   0   0   2   2   0   0   2   2   2   2   0   2   2   0   2   0   2   0   0   0   2   0   0   0   2   2   2   0   2   2   0   0   0   2   0   0   2   2   0   0   0   0   2   0   0   0   2   2   0   2   2   0   0   0
 MK-6-3                 2   2   0   2   2   0   0   2   2   0   2   2   2   0   0   2   0   0   0   0   0   0   0   0   0   2   2   2   0   2   2   2   2   0   2   2   0   2   2   0   2   2   2   2   0   2   2   0   2   0   2   0   2   2   2   2   0   2   2   2   2   2   2   2   2   2   2   0   2   0   2   0   0   0   0   0   2   2   0   0   2   0   0   0   0   2   2   0   0   2   2   0   2   2   0   2   0   0   0   0   0   2   2   0   2   0   2   2   2   2   2   2   0   2   2   0   2   0   2   2   2   2   2   2   2   2   2   2   2   2   0   2   0   0   2   2   0   2   2   0   2   2   2   2   0   0   0   0   2   2   0   0   2   2   2   2   0   2   2   0   2   0   2   0   0   0   2   2   0   0   2   2   2   0   2   2   0   0   0   2   0   0   2   2   0   0   0   0   2   0   0   0   2   2   0   2   2   2   0   0
 MK-6-4                 2   2   0   2   0   0   0   2   2   0   2   2   2   0   0   0   0   0   0   0   0   0   2   0   0   2   2   2   0   2   0   2   2   2   2   2   0   2   2   0   2   0   2   2   0   2   2   0   0   0   2   2   2   2   2   2   0   2   2   2   2   2   2   0   2   2   2   0   2   0   2   0   0   0   0   0   2   2   0   0   2   0   0   0   0   2   2   0   0   2   2   0   2   2   0   2   0   0   0   0   0   2   2   0   2   0   2   2   2   2   2   2   0   2   2   0   2   0   2   0   2   2   2   2   2   2   2   2   2   2   0   2   0   0   2   2   0   2   2   0   2   2   2   2   0   0   0   0   2   2   0   0   2   2   2   2   0   0   2   0   2   0   2   0   0   0   2   2   0   0   2   2   2   0   2   2   0   0   0   2   0   2   2   2   0   0   0   0   2   0   0   0   2   2   0   2   2   2   0   0
 MK-6-5                 2   2   0   2   2   0   2   2   2   0   2   2   2   0   0   0   0   2   0   0   0   0   2   0   0   2   2   2   0   2   0   0   2   2   2   2   0   2   2   0   2   0   2   2   0   2   2   0   0   0   0   2   2   2   2   2   0   2   2   2   0   2   2   0   0   2   2   0   2   0   2   2   0   0   0   2   2   2   0   0   2   2   0   0   2   2   2   0   0   2   2   0   2   2   2   2   0   0   0   0   0   2   2   2   0   0   2   0   2   0   2   2   0   2   2   0   2   0   2   0   2   2   2   2   2   2   2   2   2   2   0   2   0   2   2   2   0   2   2   0   2   2   0   2   0   2   0   0   2   2   0   0   2   2   2   2   0   2   2   0   2   0   2   0   0   0   2   2   0   0   2   2   2   0   2   2   0   0   0   2   0   2   2   2   0   0   0   0   2   0   0   0   2   2   0   2   2   2   0   0
 MK-6-6                 2   2   0   2   2   0   2   2   2   0   2   0   2   0   0   0   0   2   0   0   0   0   2   0   0   2   2   2   0   2   0   0   2   2   2   2   0   2   2   0   2   0   2   2   0   2   2   0   0   0   0   2   2   2   2   2   0   2   2   2   0   2   2   0   2   2   2   0   2   0   2   2   0   0   0   2   2   0   0   2   0   2   0   0   2   2   2   0   2   0   2   0   2   2   2   2   0   0   2   0   0   2   2   2   0   0   2   0   2   0   2   2   0   2   2   0   2   0   2   0   0   2   2   2   2   2   2   2   2   2   0   2   0   2   2   2   0   2   2   0   2   2   0   2   0   2   0   0   2   2   0   0   2   2   2   0   0   2   2   0   2   0   2   0   0   0   0   2   0   0   2   2   2   0   0   0   2   0   0   2   0   2   2   2   2   0   0   0   2   0   0   0   2   2   0   2   2   2   0   0
 MK-6-7                 2   2   0   2   0   0   2   2   2   0   2   0   2   0   0   2   0   0   0   0   0   0   2   0   0   2   2   2   0   2   0   0   2   2   2   2   0   2   2   0   2   0   2   2   0   2   2   0   0   0   0   2   2   2   2   2   0   2   2   2   0   2   0   0   2   2   2   0   2   0   0   2   2   0   0   2   2   0   0   2   2   2   0   0   2   2   2   0   2   0   2   0   2   2   2   2   0   0   2   0   2   2   2   0   0   0   2   0   2   2   2   2   0   2   2   0   0   0   0   0   0   2   2   2   2   2   2   2   2   2   0   0   0   2   2   0   0   2   2   0   2   2   2   2   0   2   0   2   2   2   0   0   2   2   2   0   0   2   0   0   2   0   2   0   2   0   0   2   0   0   2   0   2   0   0   0   2   0   0   2   0   2   2   2   2   0   0   0   2   0   0   0   2   2   0   2   2   2   0   0
 MK-6-8                 2   2   0   2   0   0   2   2   2   0   2   0   2   0   0   2   0   0   0   0   0   0   2   0   0   2   2   2   0   2   0   0   2   2   2   0   0   2   2   0   0   2   2   2   0   2   2   0   0   0   2   2   2   2   0   2   0   2   2   2   0   0   0   0   2   2   2   0   2   0   0   2   2   0   2   2   2   2   0   2   2   2   0   0   2   2   2   0   2   0   2   0   2   2   2   2   0   0   0   0   2   2   2   0   0   0   2   0   0   2   2   0   0   2   2   0   0   0   0   0   0   2   2   2   2   2   2   0   2   2   0   0   0   2   2   0   0   2   2   0   2   2   2   2   0   2   0   2   2   2   0   0   2   2   2   0   0   2   0   0   2   0   2   0   2   0   0   2   0   0   2   0   2   0   0   0   2   0   0   2   0   2   2   2   2   0   0   0   2   0   0   0   2   2   0   2   2   2   0   0
 MK-6-9                 2   2   0   2   0   0   2   2   0   0   2   0   2   0   0   2   0   0   0   0   0   0   2   0   0   2   2   2   0   2   0   0   2   2   2   0   0   2   2   0   2   2   2   2   0   2   2   0   0   0   2   2   2   2   0   2   0   2   2   2   0   2   0   0   2   2   2   0   2   2   2   2   2   2   2   2   2   2   0   2   2   2   0   0   0   2   2   0   2   0   0   0   2   2   2   2   0   2   0   0   2   2   2   0   0   2   2   0   0   2   2   0   0   2   2   0   0   0   0   0   0   2   2   2   0   2   2   0   2   2   0   0   0   2   2   0   0   2   2   0   2   2   2   2   0   2   0   2   2   2   0   0   2   2   2   0   0   2   0   0   2   0   2   0   2   0   0   2   2   0   2   0   2   0   2   0   2   0   0   0   0   2   0   2   2   0   0   2   2   0   0   0   2   2   0   2   2   2   0   0
 MK-6-10                2   2   0   2   0   0   2   2   0   0   0   0   2   0   0   0   0   2   0   0   0   0   2   0   0   2   2   0   0   2   0   0   2   2   2   0   0   2   2   0   2   2   2   2   0   2   0   0   0   0   2   2   2   2   0   2   0   0   2   2   0   2   0   0   2   2   2   0   2   2   2   2   2   2   2   2   2   2   0   0   2   2   0   0   0   2   2   2   2   0   0   0   2   2   2   2   0   2   2   0   2   2   2   0   0   2   2   0   0   2   2   2   0   2   2   0   0   0   0   0   0   2   2   2   0   2   0   0   2   2   2   2   0   2   2   0   0   2   2   0   2   2   2   0   0   2   0   0   0   2   0   0   2   2   2   0   0   2   0   0   2   0   2   0   2   0   0   2   2   0   2   0   2   0   2   2   2   0   2   0   2   2   0   2   2   0   0   2   2   0   0   0   2   2   0   2   2   2   0   0
 MK-6-11                2   2   0   0   0   0   0   2   0   0   0   0   2   0   2   0   0   2   2   0   0   0   2   0   0   0   2   0   0   0   0   0   2   0   2   0   0   2   2   0   2   2   2   2   2   2   0   0   2   0   2   2   2   2   0   2   0   0   2   2   0   2   0   0   2   2   2   0   2   2   2   2   2   2   2   2   2   0   0   0   0   2   0   0   0   2   2   2   0   0   0   0   2   0   2   2   0   2   2   0   0   2   2   0   0   2   2   0   0   2   2   2   0   2   2   2   0   0   0   0   0   2   2   0   0   2   0   0   2   2   2   2   0   2   2   0   0   2   2   2   2   2   2   2   0   2   0   0   0   0   0   0   2   2   2   0   0   2   0   0   2   2   2   0   0   0   0   2   2   2   2   0   2   0   2   2   2   0   2   0   2   2   0   2   2   0   0   2   2   0   0   0   2   2   0   2   2   2   0   0
 MK-6-12                2   2   0   0   0   0   0   2   0   0   0   0   2   0   2   2   0   0   2   0   0   0   2   2   0   0   2   0   0   0   0   0   2   0   0   0   0   2   2   0   2   2   0   2   2   2   2   0   2   0   2   2   2   2   0   2   0   0   2   2   0   2   0   0   2   2   2   0   0   0   0   0   2   2   2   2   2   0   0   0   0   2   0   0   0   2   2   2   0   0   0   0   2   0   2   2   0   2   2   0   0   2   2   0   0   2   0   0   0   2   2   2   0   2   2   2   0   0   0   2   0   2   2   0   0   2   0   2   2   2   2   2   2   2   0   0   0   0   2   2   2   2   2   2   0   2   0   0   0   0   0   0   2   2   2   0   0   2   0   0   0   2   2   0   0   0   0   2   2   2   2   0   2   0   2   2   2   0   2   0   2   2   0   2   2   0   2   2   2   0   0   0   2   0   0   2   2   2   0   0
 MK-6-13                2   2   0   0   0   0   2   2   0   0   0   2   2   2   2   2   0   0   2   2   0   0   2   2   0   0   2   0   0   0   2   0   2   2   0   0   2   2   2   2   0   2   0   2   2   2   2   0   2   0   0   2   2   2   0   2   0   0   2   2   0   2   0   2   2   2   2   0   0   0   2   0   0   0   2   2   2   2   0   0   0   2   0   0   0   2   2   2   2   0   0   0   2   0   2   2   0   2   2   0   0   2   2   0   0   2   0   0   0   2   2   2   0   2   2   2   0   0   0   2   0   2   2   0   0   2   0   2   2   2   2   2   2   2   0   0   0   0   2   2   2   2   2   2   0   2   0   0   0   0   0   2   2   2   2   2   0   2   0   0   0   2   2   0   0   0   0   2   2   2   2   0   2   2   2   2   2   0   2   0   2   2   0   2   2   0   0   2   2   0   0   0   2   2   0   2   2   0   0   0
 MK-6-14                2   0   0   0   0   0   2   2   0   0   0   2   2   2   2   2   2   0   2   2   0   2   2   2   0   0   2   0   0   0   2   0   2   2   0   0   2   2   2   2   2   2   0   2   2   2   2   0   2   2   0   2   2   2   0   2   0   2   0   0   0   2   0   2   2   2   0   0   0   0   2   0   0   0   2   2   2   2   0   0   0   2   0   0   0   2   2   2   2   0   0   0   2   0   2   2   2   2   2   0   0   2   2   0   0   2   0   0   0   2   2   0   0   2   2   2   0   0   0   0   2   2   2   0   0   2   0   2   0   2   2   2   2   2   0   0   2   2   2   2   2   2   2   2   0   2   0   0   0   0   0   2   0   2   2   2   0   2   0   0   0   2   2   2   0   0   0   2   2   2   2   0   2   2   2   2   0   0   2   0   2   2   0   0   2   0   0   2   2   2   0   0   2   0   0   2   2   0   0   0
 MK-6-15                2   2   0   0   0   2   2   2   0   0   0   2   2   2   2   2   2   0   2   2   0   2   2   2   0   0   2   0   0   0   2   0   2   2   0   0   2   2   2   2   2   0   2   2   2   2   2   2   2   2   2   2   2   2   0   2   0   2   0   0   0   2   0   2   2   2   0   0   0   0   2   0   0   0   2   2   2   2   0   0   0   2   0   0   0   2   2   2   2   0   2   0   2   0   2   2   0   2   2   0   2   2   2   0   0   2   2   0   0   2   2   0   0   2   2   2   0   0   0   0   2   2   2   0   0   2   0   2   0   2   0   0   2   2   0   0   2   0   2   2   2   2   2   2   2   2   0   0   0   0   2   2   0   2   2   2   0   2   0   0   0   2   2   2   0   0   0   0   2   2   2   0   2   2   2   2   2   0   2   0   2   0   0   0   2   0   0   2   2   0   0   0   2   0   0   0   2   0   0   0
 MK-6-16                2   2   0   0   0   0   0   0   0   0   2   2   2   2   2   0   2   0   2   2   0   2   2   2   0   0   2   0   0   0   2   0   2   2   0   0   2   2   2   2   0   0   2   0   2   2   2   2   2   2   2   2   2   2   0   2   0   2   0   0   0   2   0   2   2   2   0   2   0   0   2   0   0   0   2   2   2   2   0   0   0   2   0   0   0   2   0   2   2   0   2   0   2   0   2   2   0   2   2   0   2   0   2   2   0   2   0   0   0   2   2   0   0   2   2   2   0   0   0   2   2   2   2   0   2   2   0   2   0   2   0   0   2   2   0   0   2   0   2   2   0   2   2   2   2   0   0   0   0   0   2   2   0   2   2   2   0   2   0   0   0   2   2   2   2   0   0   0   2   2   2   0   2   2   2   2   2   0   2   0   2   0   0   0   2   0   0   2   2   0   0   0   2   0   2   0   2   0   0   0
 
!****************************************** Phenotypic Data **********************************************************
!-100.0 is resevred for missing phenotype
SimulatedTrait1        15.6641   14.1526   12.7569   14.6832   13.8027   15.4790   15.7861   13.4633   14.3454   15.0528   16.1416   14.6692   16.5408   17.0021   13.7290   13.8883   14.2630   15.0733   14.9845   15.4743   16.0269   14.3663   15.0304   14.7365   17.0289   16.5527   14.3863   14.5139   14.1959   15.9268   15.1654   15.4979   14.3928   14.3810   13.5855   13.7287   15.9522   14.2729   14.7951   16.9893   14.4777   15.5583   14.8856   14.0693   13.3588   16.3401   14.4450   11.9893   11.9960   15.4187   15.5691   14.6298   17.4166   15.1918   15.5106   13.4291   14.9387   15.4933   14.7025   14.4147   12.4931   15.7522   17.2270   14.2671   16.8687   13.6079   14.0022   14.6656   15.2475   15.3374   12.5130   13.2789   14.1371   12.8792   13.2419   14.3521   14.4808   12.6346   13.5941   17.1345   14.3319   17.1938   16.0247   12.0812   15.0007   14.0127   15.5110   14.2697   14.5105   14.8457   16.1984   15.2419   13.0103   15.2589   12.4576   14.7211   15.9040   14.3462   15.6838   15.9874   13.8157   14.5407   15.8524   14.2027   14.5080   16.6161   13.4105   13.7251   14.1602   13.8128   15.6266   13.8957   15.8828   17.1968   14.2867   15.3001   15.7372   15.7117   15.0648   15.2380   12.8107   13.8763   16.0814   15.0021   13.4272   14.0495   15.1133   16.7044   16.4825   15.2321   13.8667   15.0572   13.9537   14.5382   17.1052   15.8452   15.9556   13.1921   15.0434   13.9941   13.6582   14.9098   15.5929   12.8603   15.2250   15.7507   15.2934   17.1525   15.4977   17.0089   15.6487   13.9367   14.7180   16.0675   14.5893   14.9437   15.6028   14.6776   14.7996   16.8505   13.8803   13.5890   14.0558   15.1287   14.6345   14.3126   15.6728   16.0861   15.7628   13.5243   15.7397   16.3717   14.3322   13.7322   12.7860   14.8802   16.3001   16.4241   12.8976   12.4906   15.6283   15.1378   13.6339   15.8875   14.6874   13.3259   15.7849   14.7737   17.6498   14.8994   13.7599   12.7332   16.1195   13.2178   17.4306   14.5613   16.0177   15.5364   14.5689   15.1292
SimulatedTrait2         9.0538   11.1028   11.0073    9.3775   10.4073   11.2144    9.4200   11.1791    9.8528    9.4109    9.7476    9.2975   10.6471    8.6432   10.4523    9.7125   10.5008    9.9221   10.6036    9.0188   10.7130   11.4808   10.5317   10.0770   10.0755   10.7919    9.0751    8.6544   10.1028    9.4812    9.0398   10.0635   10.9178   11.4106   10.5546   10.2346   10.6939    9.4565   10.4294    9.6794    9.5616   10.2546   10.3946    8.7046   10.6118   10.4046   10.6979   11.0756   10.9263   10.6884    8.5929    9.7795    9.0738    9.6880   10.3798   10.3379   10.6015    9.5519    9.3441    8.8223   11.3200    9.2175    9.4686   10.3832    9.8623   10.6974    9.9090    9.9116   10.5263    9.2720   10.6913    9.9815    8.3948   10.2995   10.6013   10.0788   10.3270   10.5228   10.6957    8.8790    8.9778    9.0498   10.0981    9.5646   10.0502   11.0699   10.7163   10.4483   10.4224    8.8527   10.1062    9.0832   10.8236   10.2865   10.9196   10.5818    9.0706   10.4681   10.1750   10.5654   11.2121   10.2886   10.1937   10.8677   10.7705   10.0288    9.7041   10.9486    9.6835    9.9775    9.2447    9.8707    9.3360   10.4956    9.3488    9.6210    8.8324   10.3318   10.7268   10.5513   10.8553    9.2921    9.7550    9.3731    9.7274   10.2444   10.0330    9.4545    9.5365   11.4282   10.0039    9.6051   10.3256    9.2418    9.1834   10.5146   10.7500   10.3225    9.4418    9.4111   10.8335   10.3949   10.4319    9.9544   10.3323    8.2436    8.7832    9.0393    9.6871   10.0801    9.3374   10.5923   10.3443    9.1611    9.6243    9.7654   10.9261   10.8165   10.4616   10.5947   10.7877   10.8968   10.3038   10.6484    8.5854   10.9572    9.9940    9.1397   10.1177   11.2660   11.4892    8.9241   11.0235   10.7287   10.0595   10.7704   10.0164    9.2094   10.9057   10.1848   10.0275    9.7194   10.2767    9.8258    8.3007   10.8949    9.8121    9.9307    9.2634   10.9311   10.5274   10.8899    9.1273   11.2606   10.0019    9.9972    9.5079    9.7607   10.6363    9.7162
 
