# Supplementary material for: Inclusive Composite Interval Mapping of QTL by Environment Interactions in Biparental Populations
Source: PLoS One. 2015 Jul 10;10(7):e0132414. doi: 10.1371/journal.pone.0132414 (PMC4498613; doi:10.1371/journal.pone.0132414)
Supplement: S5 File — (ZIP) [file pone.0132414.s005.zip › H=0.5/L1/run_00097.met]

!**********************Note: lines staring with "!" are remarks and will be ignored in the program********************
!*********************************General Information**********************************
!Assuming F1 = P1 x P2, populations available in QTL IciMapping are: 
!  1, P1BC1F1 = P1 x F1, the first backcrossing where P1 is used as the recurrent parent;
!  2, P2BC1F1 = P2 x F1, the first backcrossing where P2 is used as the recurrent parent;
!  3, F1DH, F1-derived doubled haploids; 
!  4, RIL or F1RIL, recombination inbred lines through the repeated selfing of F1;
!  5, P1BC1RIL, recombination inbred lines through the repeated selfing of P1BC1F1;
!  6, P2BC1RIL, recombination inbred lines through the repeated selfing of P2BC1F1;
!  7, F2, the selfing generation of F1;
!  8, F3, the selfing generation of F2;
!  9, P1BC2F1, the second backcrossing where P1 is used as the recurrent parent; 
! 10, P2BC2F1, the second backcrossing where P2 is used as the recurrent parent;
! 11, P1BC2RIL, recombination inred lines through the repeated selfing of P1BC2F1; 
! 12, P2BC2RIL, recombination inred lines through the repeated selfing of P2BC2F1; 
! 13, P1BC1F2, the selfing generation of P1BC1F1; 
! 14, P2BC1F2, the selfing generation of P2BC1F1; 
! 15, P1BC2F2, the selfing generation of P1BC2F1; 
! 16, P2BC2F2, the selfing generation of P2BC2F1; 
! 17, P1BC1DH, P1BC1F1-derived doubled haploids; 
! 18, P2BC1DH, P2BC1F1-derived doubled haploids; 
! 19, P1BC2DH, P1BC2F1-derived doubled haploids; 
! 20, P2BC2DH, P2BC2F1-derived doubled haploids; 
   3      !Mapping Population (see remarks above)
   2      !Mapping Function (1 for Kosambi; 2 for Haldane; 3 for Morgan)
   2      !Marker Space Type (1 for intervals; 2 for positions)
   1      !Marker Space Unit(1 for centiMorgans; 2 for Morgan)
   6      !Number of Chromosomes (or Linkage Groups)
 200      !Size of the mapping population
   2      !Number of environments
 
!***************************************** Chromosomes and Linkage Maps **********************************************
!Chromosome                 NumMarkers
-CH1                        16
-CH2                        16
-CH3                        16
-CH4                        16
-CH5                        16
-CH6                        16
!Linkage map (Marker name followed by position or the interval length)
 MK-1-1                1     0.000
 MK-1-2                1    10.000
 MK-1-3                1    20.000
 MK-1-4                1    30.000
 MK-1-5                1    40.000
 MK-1-6                1    50.000
 MK-1-7                1    60.000
 MK-1-8                1    70.000
 MK-1-9                1    80.000
 MK-1-10               1    90.000
 MK-1-11               1   100.000
 MK-1-12               1   110.000
 MK-1-13               1   120.000
 MK-1-14               1   130.000
 MK-1-15               1   140.000
 MK-1-16               1   150.000
 MK-2-1                2     0.000
 MK-2-2                2    10.000
 MK-2-3                2    20.000
 MK-2-4                2    30.000
 MK-2-5                2    40.000
 MK-2-6                2    50.000
 MK-2-7                2    60.000
 MK-2-8                2    70.000
 MK-2-9                2    80.000
 MK-2-10               2    90.000
 MK-2-11               2   100.000
 MK-2-12               2   110.000
 MK-2-13               2   120.000
 MK-2-14               2   130.000
 MK-2-15               2   140.000
 MK-2-16               2   150.000
 MK-3-1                3     0.000
 MK-3-2                3    10.000
 MK-3-3                3    20.000
 MK-3-4                3    30.000
 MK-3-5                3    40.000
 MK-3-6                3    50.000
 MK-3-7                3    60.000
 MK-3-8                3    70.000
 MK-3-9                3    80.000
 MK-3-10               3    90.000
 MK-3-11               3   100.000
 MK-3-12               3   110.000
 MK-3-13               3   120.000
 MK-3-14               3   130.000
 MK-3-15               3   140.000
 MK-3-16               3   150.000
 MK-4-1                4     0.000
 MK-4-2                4    10.000
 MK-4-3                4    20.000
 MK-4-4                4    30.000
 MK-4-5                4    40.000
 MK-4-6                4    50.000
 MK-4-7                4    60.000
 MK-4-8                4    70.000
 MK-4-9                4    80.000
 MK-4-10               4    90.000
 MK-4-11               4   100.000
 MK-4-12               4   110.000
 MK-4-13               4   120.000
 MK-4-14               4   130.000
 MK-4-15               4   140.000
 MK-4-16               4   150.000
 MK-5-1                5     0.000
 MK-5-2                5    10.000
 MK-5-3                5    20.000
 MK-5-4                5    30.000
 MK-5-5                5    40.000
 MK-5-6                5    50.000
 MK-5-7                5    60.000
 MK-5-8                5    70.000
 MK-5-9                5    80.000
 MK-5-10               5    90.000
 MK-5-11               5   100.000
 MK-5-12               5   110.000
 MK-5-13               5   120.000
 MK-5-14               5   130.000
 MK-5-15               5   140.000
 MK-5-16               5   150.000
 MK-6-1                6     0.000
 MK-6-2                6    10.000
 MK-6-3                6    20.000
 MK-6-4                6    30.000
 MK-6-5                6    40.000
 MK-6-6                6    50.000
 MK-6-7                6    60.000
 MK-6-8                6    70.000
 MK-6-9                6    80.000
 MK-6-10               6    90.000
 MK-6-11               6   100.000
 MK-6-12               6   110.000
 MK-6-13               6   120.000
 MK-6-14               6   130.000
 MK-6-15               6   140.000
 MK-6-16               6   150.000
!*********************************** Marker Types ********************************************************************
!Co-dominant marker: When heterozygote F1 is present, P1 is coded as 2, F1 is coded as 1, and P2 is coded as 0; Otherwise, P1 is coded as 2, and P2 is coded as 0. 
!Dominant marker: When heterozygote F1 is present, P1 and F1 are coded as 12, and P2 is coded as 0; Otherwise, P1 is coded as 2, and P2 is coded as 0.  
!Recessive markers: When heterozygote F1 is present, P1 is coded as 2, and F1 and P2 are coded as 10; Otherwise, P1 is coded as 2, and P2 is coded as 0. 
!Missing marker is coded as -1. 
 MK-1-1                 2   0   0   2   2   0   2   2   0   2   2   0   2   0   2   0   0   0   0   2   0   2   2   0   0   2   2   2   2   2   0   0   2   0   0   2   0   0   0   2   2   0   2   0   0   0   2   0   2   0   2   0   0   2   2   2   2   0   2   0   0   0   2   0   2   2   0   0   2   2   0   2   2   0   0   2   0   2   0   0   0   2   0   2   2   0   0   0   0   0   0   2   0   2   0   2   0   0   2   0   0   2   0   0   2   2   0   0   0   0   2   0   2   2   2   2   0   2   2   2   2   2   0   2   0   0   0   0   2   0   2   2   0   2   0   0   0   0   0   2   2   0   0   0   2   2   2   2   2   2   0   0   0   0   2   0   2   2   2   0   0   0   2   0   2   0   0   2   2   2   0   2   0   2   0   2   2   0   2   0   0   2   2   2   2   0   2   2   2   2   2   2   0   0   0   2   0   0   0   0
 MK-1-2                 2   0   0   2   2   0   2   2   2   2   2   0   2   0   2   0   0   2   0   2   0   2   2   0   0   2   2   2   2   2   0   0   2   0   0   2   0   0   0   2   2   0   2   0   0   0   2   0   2   0   2   0   0   2   2   2   2   0   2   0   0   0   2   0   2   2   0   0   0   2   0   2   2   2   0   2   0   2   0   0   0   2   0   2   2   0   0   0   0   0   0   2   0   2   0   2   0   0   2   0   0   2   0   0   2   2   0   0   0   0   2   2   2   2   2   2   0   2   2   0   2   2   0   2   0   0   0   0   2   0   2   2   0   2   0   0   0   0   0   2   0   0   0   0   2   2   2   2   2   2   0   0   0   0   2   2   2   2   2   2   0   0   2   0   2   0   0   2   2   2   0   2   0   2   2   2   2   0   2   0   0   0   2   2   2   0   2   2   2   0   2   2   0   0   0   2   0   0   0   0
 MK-1-3                 2   2   0   2   2   0   2   2   2   2   2   0   2   0   2   0   0   2   0   2   0   0   2   0   0   2   2   2   2   2   0   0   2   0   0   2   0   2   0   2   2   0   2   0   0   0   2   2   2   0   2   0   0   2   2   2   2   0   2   0   0   2   2   0   2   0   2   0   0   2   0   2   2   2   0   2   0   0   0   0   0   2   0   0   2   2   0   0   0   0   0   2   0   2   0   2   0   0   2   0   0   2   0   2   2   2   0   0   0   0   2   0   2   2   2   2   0   2   2   0   2   2   0   2   0   0   0   0   2   2   2   2   0   2   0   0   0   0   0   2   0   0   2   0   2   2   2   2   2   2   0   0   0   0   2   2   2   2   2   2   0   0   2   0   0   0   0   2   2   2   0   2   0   2   2   0   2   0   2   0   0   2   2   2   2   0   0   2   2   0   2   2   0   0   0   2   0   0   0   0
 MK-1-4                 2   2   0   2   2   0   2   2   2   2   2   0   2   0   0   0   0   2   0   2   0   0   2   0   0   0   2   2   2   2   0   0   2   0   0   2   0   2   0   2   2   0   2   0   0   0   2   2   2   0   2   0   0   2   0   2   2   0   2   0   0   0   2   0   2   0   2   0   0   2   0   2   2   2   0   2   0   0   0   0   2   2   0   0   2   2   0   0   2   0   0   2   0   2   0   2   0   0   2   0   0   2   0   2   2   2   0   0   0   2   2   0   2   2   2   2   0   2   2   0   2   2   2   2   0   0   0   0   2   2   2   2   0   2   0   2   0   0   0   2   0   0   2   0   2   2   2   2   2   2   0   0   0   0   2   2   2   2   2   0   0   0   2   0   2   0   0   2   0   2   0   2   0   2   2   0   2   0   2   0   0   2   2   2   2   0   0   2   2   0   2   2   0   0   0   2   2   0   0   0
 MK-1-5                 2   2   0   2   0   0   2   2   2   2   2   0   2   0   0   0   2   2   0   2   0   0   2   0   0   0   2   2   2   2   0   0   2   0   0   2   0   2   0   2   2   0   2   0   0   0   2   0   2   0   2   0   0   2   0   2   2   0   2   2   2   0   0   0   2   0   0   0   0   2   0   2   2   2   0   2   0   0   0   0   0   2   0   0   0   2   2   0   2   0   0   2   2   0   0   2   2   0   0   2   0   2   0   2   2   2   0   0   0   2   2   0   2   2   2   2   0   2   0   0   2   2   2   2   0   0   0   0   2   2   2   2   0   2   0   2   0   0   0   2   0   0   2   0   2   0   2   2   2   2   0   0   2   2   2   2   2   2   2   0   0   0   2   0   2   0   0   2   0   2   0   2   2   2   2   0   2   0   2   0   0   2   2   2   2   0   0   2   2   2   2   2   0   0   0   2   2   0   0   0
 MK-1-6                 2   2   0   2   0   0   2   2   0   2   2   0   2   0   0   0   2   2   0   2   0   0   0   0   0   0   2   2   2   2   0   0   2   0   0   2   0   2   0   2   2   2   2   0   0   0   2   0   2   0   2   2   0   2   0   2   2   0   2   0   2   0   2   0   2   0   0   0   0   2   0   2   2   2   2   2   0   0   2   0   0   2   0   0   0   2   0   0   0   0   0   2   2   0   0   2   0   0   0   2   0   2   0   2   2   2   0   0   0   2   2   0   2   0   2   0   0   2   0   0   2   2   2   0   0   0   0   0   2   2   2   2   0   2   0   2   0   0   0   2   2   0   2   2   2   0   2   2   2   2   0   0   2   2   2   2   2   2   2   0   0   0   2   0   2   0   0   2   0   2   0   2   2   2   2   0   2   0   2   0   0   2   2   2   2   2   0   2   2   2   0   2   0   0   2   2   2   0   0   0
 MK-1-7                 2   2   0   2   0   0   2   2   0   2   2   0   2   0   0   0   2   2   0   2   0   0   0   0   0   0   2   2   2   2   2   2   2   0   0   2   0   2   2   2   2   2   2   0   0   2   2   0   2   0   2   2   0   2   0   2   0   0   2   0   2   0   2   0   2   0   0   0   0   0   0   2   2   2   2   2   0   0   2   2   0   2   0   0   0   2   0   0   0   2   0   0   2   2   0   2   0   0   0   2   0   2   0   2   2   2   0   0   0   2   2   0   2   0   0   0   2   2   0   0   2   2   2   0   0   0   0   0   2   2   2   2   0   2   0   2   0   0   0   2   2   0   2   2   2   0   2   2   2   0   0   0   2   2   2   2   2   2   2   0   0   0   2   0   2   0   0   2   0   2   0   2   2   2   2   0   2   2   2   0   0   2   2   2   2   2   2   2   2   2   0   2   0   0   2   2   2   0   0   0
 MK-1-8                 2   2   0   2   0   0   2   2   0   0   2   0   2   2   0   0   2   2   0   2   0   0   0   0   0   0   2   2   0   0   2   2   2   0   0   2   0   2   2   0   2   2   2   0   0   2   2   0   2   2   2   2   0   0   0   2   0   0   2   2   2   0   2   0   2   0   0   2   0   0   0   2   2   2   2   2   0   0   2   0   0   2   0   0   0   2   0   0   2   2   0   0   2   2   0   2   0   0   2   2   0   0   0   2   2   2   0   0   0   0   0   0   2   0   0   2   2   2   0   0   2   2   2   0   0   0   0   0   2   2   2   2   0   2   0   2   0   0   0   2   2   0   2   2   2   0   2   2   2   0   0   0   2   2   2   2   2   2   2   0   0   2   2   0   2   0   0   2   0   2   0   2   2   2   0   0   2   0   2   0   0   2   2   2   2   2   2   0   2   2   0   2   0   0   2   2   0   0   2   0
 MK-1-9                 2   2   0   2   0   0   2   2   0   0   2   0   2   2   0   2   2   2   0   2   0   0   0   0   0   0   2   2   0   0   0   0   0   0   0   2   0   2   2   0   2   2   0   0   0   0   2   0   2   2   2   2   0   0   0   2   0   0   2   2   2   0   2   0   2   0   0   2   0   0   0   2   2   2   2   2   0   0   2   0   0   2   0   2   0   2   0   0   0   2   2   0   2   2   0   2   0   0   2   2   0   0   0   2   2   2   0   0   0   0   0   0   2   0   0   2   2   2   0   0   2   2   2   0   0   0   0   0   2   2   2   2   0   2   0   2   0   0   0   2   2   0   2   2   2   0   2   2   2   0   0   0   2   2   2   2   2   2   2   0   0   0   2   0   2   0   0   2   0   2   0   2   2   2   0   0   2   2   2   0   0   0   2   2   2   2   2   2   2   2   0   2   0   0   2   2   0   0   2   0
 MK-1-10                2   0   0   2   0   0   2   2   0   0   2   0   2   2   0   2   2   2   0   2   0   0   2   0   0   0   0   2   0   0   0   0   0   2   0   0   0   2   2   0   2   2   0   0   0   0   2   0   2   2   2   2   0   0   2   2   0   0   2   2   2   0   2   0   2   0   0   2   0   0   0   2   2   2   2   2   0   0   2   0   0   2   0   2   0   2   0   2   0   2   2   0   2   2   0   2   0   0   2   2   0   0   0   2   2   2   0   0   0   0   0   0   2   0   0   2   2   2   0   0   2   2   2   0   0   0   0   0   2   2   2   2   0   2   0   2   0   0   2   2   2   0   2   0   2   0   2   2   2   0   0   0   2   2   2   2   2   2   2   0   0   0   0   0   0   0   0   2   0   2   0   2   2   2   0   0   2   2   2   0   2   0   2   2   2   2   2   2   2   2   0   2   0   0   2   2   0   0   2   0
 MK-1-11                2   0   2   2   0   0   2   2   0   0   2   0   2   2   0   2   2   2   0   2   0   0   2   0   0   0   0   2   0   0   0   0   0   2   0   0   0   2   2   0   2   2   0   0   0   0   2   0   2   2   2   2   0   0   2   2   0   0   2   2   2   0   2   0   2   0   0   2   0   2   0   2   0   2   0   2   0   0   2   0   2   2   0   2   0   2   0   2   0   2   2   0   2   2   0   2   0   0   2   2   0   0   0   2   0   2   0   0   0   0   0   0   2   0   0   2   2   2   0   0   2   2   2   0   0   0   0   0   0   2   2   2   0   2   0   2   0   0   2   2   2   0   2   0   2   0   2   2   0   0   2   0   2   2   2   2   2   2   0   0   0   0   0   0   0   0   0   2   0   2   0   2   2   2   0   0   2   2   0   0   0   0   2   2   2   2   2   2   2   2   0   2   0   0   2   2   0   0   0   0
 MK-1-12                2   0   2   2   0   0   2   2   0   0   2   0   2   2   0   2   2   2   0   2   0   0   0   0   0   0   0   2   0   0   2   0   0   2   0   0   0   2   2   0   0   2   0   2   0   0   2   2   2   2   2   2   0   0   2   2   0   0   2   2   2   0   2   0   0   0   2   2   0   2   0   2   0   2   0   2   0   0   2   2   2   2   0   2   0   2   0   2   0   2   2   0   2   2   0   2   0   0   0   2   2   0   0   2   0   2   0   0   0   0   0   2   2   0   0   2   2   2   0   0   0   2   2   0   0   0   0   0   0   0   2   2   0   0   2   2   0   0   2   0   2   0   0   0   2   0   2   2   0   0   2   0   2   2   2   2   2   2   0   0   0   0   0   0   0   0   0   2   0   2   0   2   2   2   0   0   2   2   0   2   0   0   2   0   2   2   2   2   2   2   0   2   0   0   2   2   2   0   0   0
 MK-1-13                2   2   2   2   0   0   2   2   0   0   2   0   0   2   2   0   2   0   0   0   0   0   2   0   0   0   0   2   0   0   2   0   0   2   0   0   0   2   2   0   0   0   0   2   0   0   2   2   2   2   2   2   0   0   2   2   2   0   2   2   2   0   2   0   0   0   0   2   0   2   0   2   0   2   0   2   2   0   2   2   2   2   0   2   0   2   0   2   0   2   2   0   2   2   0   2   0   0   2   2   2   0   2   2   0   2   0   0   0   0   0   2   2   2   0   2   2   0   0   2   0   2   2   0   0   2   2   0   0   0   2   2   0   0   2   2   0   0   2   2   2   0   0   0   2   0   0   2   0   0   0   0   2   2   2   0   2   2   0   0   0   0   0   2   0   0   0   2   0   0   0   2   2   2   0   0   2   2   0   2   0   0   2   0   2   2   2   2   2   0   0   2   2   0   2   2   2   0   0   0
 MK-1-14                2   2   2   2   0   0   2   2   0   0   2   0   0   2   2   0   2   0   0   0   2   2   2   0   0   0   0   0   0   0   2   0   0   2   0   0   0   2   2   2   2   0   0   2   0   0   2   0   2   0   2   2   0   0   2   2   2   0   2   2   2   0   2   0   0   0   0   2   0   2   0   2   0   2   0   2   2   0   2   2   0   2   0   2   0   2   2   2   0   2   2   0   2   2   0   2   0   0   2   2   2   0   2   2   0   2   0   0   0   0   0   2   2   2   0   2   2   0   0   2   0   2   2   0   0   2   2   0   0   0   2   2   0   0   2   0   2   0   2   2   2   0   2   0   2   0   0   2   0   2   2   0   2   2   2   0   2   2   0   0   0   0   2   2   0   0   0   2   2   0   0   2   2   0   2   0   2   0   0   2   0   2   2   0   2   0   2   2   2   0   0   0   2   0   2   2   2   0   0   0
 MK-1-15                2   2   2   2   0   0   2   2   0   0   2   0   0   2   2   0   2   0   0   0   2   2   2   0   0   0   0   0   0   0   2   0   0   2   0   0   0   2   2   2   2   0   0   2   0   0   2   0   2   0   2   2   2   0   2   2   0   0   2   2   2   0   2   0   2   0   2   2   0   2   0   2   0   2   0   2   2   0   2   2   0   2   0   2   0   2   2   2   0   2   2   0   2   2   0   2   0   0   2   2   2   0   2   2   0   2   0   0   0   0   0   2   2   2   2   0   2   0   0   2   0   2   2   2   0   2   2   0   0   0   2   2   0   0   2   0   2   0   2   2   0   0   2   0   2   0   0   2   0   2   2   0   2   2   2   0   2   2   0   0   0   0   2   2   0   0   0   2   0   0   0   2   2   0   2   0   2   0   0   2   0   2   2   0   2   0   0   2   0   2   0   0   2   0   0   2   2   0   0   2
 MK-1-16                2   2   2   2   0   0   2   2   0   0   2   0   2   2   2   0   2   0   0   2   2   2   2   0   0   0   0   0   0   0   2   0   0   2   0   0   0   2   2   2   2   0   0   2   0   2   2   0   2   0   2   2   2   0   2   2   0   0   2   2   2   0   2   0   2   0   2   2   2   2   0   2   0   2   0   2   2   0   2   2   0   2   0   2   2   2   0   2   0   2   2   0   2   2   0   2   0   0   0   2   2   0   2   2   0   2   0   0   0   0   0   2   0   2   2   0   2   0   0   2   0   2   2   0   0   2   0   0   0   0   2   2   0   0   2   0   2   2   2   2   0   0   2   0   2   0   0   2   0   2   0   0   2   0   2   0   2   2   0   0   0   0   2   2   0   0   0   2   0   0   0   2   2   0   2   0   2   0   0   2   0   2   2   0   2   0   0   2   0   2   0   0   2   0   0   2   2   0   0   2
 MK-2-1                 0   0   0   2   2   0   0   0   0   2   0   2   2   2   2   2   2   0   0   2   2   2   2   2   0   0   0   0   2   2   2   0   2   2   2   0   0   0   0   2   2   2   2   0   2   0   2   2   2   0   0   2   2   2   2   2   0   2   2   2   0   2   2   2   2   2   0   2   0   2   2   0   2   2   2   2   2   2   0   2   0   0   0   0   0   0   0   0   0   0   2   0   0   2   0   0   0   0   0   2   0   0   2   2   2   2   2   0   2   2   0   0   0   0   0   0   2   2   2   2   0   2   2   0   2   2   2   2   2   0   0   0   2   0   2   2   0   0   0   2   2   0   2   0   2   0   2   2   2   2   0   2   2   0   2   2   0   2   2   0   0   0   0   0   0   2   2   0   2   0   0   2   2   2   0   0   0   2   0   2   2   2   0   0   2   2   0   0   2   0   2   0   0   0   0   0   0   0   2   2
 MK-2-2                 0   2   0   2   2   0   0   0   0   0   0   2   2   0   2   2   2   0   2   2   0   2   2   2   0   0   0   0   2   2   2   0   2   2   0   0   0   0   0   2   2   2   2   0   2   0   2   2   2   0   2   2   0   2   2   2   0   2   0   2   2   2   2   0   0   2   0   2   0   2   2   0   2   2   2   2   2   2   0   0   0   0   0   0   0   0   0   0   0   0   0   0   0   2   0   0   0   2   0   2   0   2   2   2   2   2   0   0   2   0   0   0   0   0   0   0   2   2   2   2   0   2   0   0   2   2   2   2   2   0   0   0   2   0   2   2   0   0   0   2   2   0   2   0   2   0   2   2   2   2   0   2   2   0   2   2   0   2   2   0   0   0   0   0   0   2   2   0   2   0   0   2   2   2   0   2   0   2   0   2   2   2   0   0   0   2   0   0   2   2   2   0   0   0   0   0   0   0   2   2
 MK-2-3                 0   2   0   2   2   0   0   0   0   0   0   2   2   0   2   0   2   0   2   2   2   0   2   2   0   0   0   0   2   2   0   2   2   0   0   0   0   0   0   0   2   2   2   0   0   0   2   0   2   0   2   2   0   2   2   2   0   0   0   2   2   2   2   0   0   0   0   2   0   2   2   0   2   2   2   2   2   2   0   0   0   0   0   0   0   2   0   0   0   0   0   2   0   2   0   0   0   2   0   2   0   2   2   2   2   2   0   2   2   0   0   0   0   2   0   0   2   2   2   2   0   0   0   2   2   2   2   2   2   0   0   2   2   0   2   2   0   2   0   2   2   0   2   0   0   2   2   2   2   2   0   2   2   0   2   2   0   2   2   0   0   0   0   0   2   2   2   0   2   0   0   2   2   2   0   0   0   2   0   2   2   2   0   0   0   2   0   0   2   2   2   0   0   0   0   0   0   0   2   2
 MK-2-4                 0   2   0   2   2   0   0   0   0   0   0   2   2   0   2   0   2   0   2   2   2   0   2   2   0   0   2   2   2   0   0   2   2   0   0   0   0   0   0   0   2   0   2   0   0   0   2   0   2   0   2   2   0   0   2   2   2   0   0   2   2   2   2   0   0   2   0   2   0   2   2   0   2   2   2   2   0   2   0   0   0   0   2   2   0   2   0   0   2   0   0   2   0   2   0   0   0   2   2   2   0   2   2   2   2   2   0   2   0   2   0   0   0   2   0   0   2   0   2   2   0   0   0   0   0   2   2   2   2   0   0   2   2   0   2   2   0   0   0   2   2   0   2   0   0   2   2   2   0   2   0   2   2   0   2   2   0   2   2   0   0   0   0   0   2   2   2   0   2   0   0   2   2   2   0   0   0   2   0   2   2   2   0   0   2   2   0   0   2   2   2   0   0   0   2   0   0   0   2   2
 MK-2-5                 0   0   0   2   0   0   0   0   2   0   0   2   2   2   2   0   2   2   2   2   2   0   2   2   0   0   2   0   2   0   0   2   2   2   0   0   0   0   0   0   2   0   2   0   0   0   2   0   2   0   2   2   0   0   0   2   0   0   2   2   2   2   2   0   0   2   0   2   0   0   2   0   2   2   2   2   0   0   0   2   0   0   2   2   0   2   0   0   2   0   0   0   2   2   0   0   0   2   2   2   0   2   2   2   2   2   0   2   0   2   0   0   0   2   0   0   2   0   2   2   0   0   0   0   0   2   2   2   2   0   0   2   2   0   2   2   0   0   0   2   2   2   2   0   0   2   0   2   0   2   0   2   2   0   2   2   0   2   2   0   0   0   2   0   2   2   2   0   2   0   2   0   2   2   0   0   0   2   0   2   2   2   0   0   2   2   0   0   0   2   2   0   0   0   2   2   0   0   2   2
 MK-2-6                 0   0   0   0   0   0   0   0   2   0   2   2   0   2   2   0   2   2   2   2   2   2   2   2   0   0   2   2   2   0   0   2   2   2   2   0   0   0   0   0   2   0   2   0   0   0   2   0   2   0   2   2   2   0   0   2   0   0   2   2   2   2   2   2   0   2   0   2   0   0   2   2   2   2   2   2   0   0   0   2   0   2   0   0   0   0   0   0   2   0   0   0   2   2   0   0   0   2   2   2   0   2   2   2   2   2   0   2   0   0   0   0   0   2   0   0   2   0   2   2   0   0   0   0   0   2   2   2   2   0   0   2   2   0   2   2   0   0   0   2   0   2   2   0   0   2   0   2   0   2   0   2   0   0   2   2   0   2   0   0   0   0   2   0   2   2   2   0   2   0   2   0   2   2   0   0   0   2   0   2   2   2   0   0   2   2   0   0   0   2   2   0   0   0   2   2   0   0   2   2
 MK-2-7                 0   0   0   0   0   0   0   2   2   0   2   2   0   2   2   0   2   0   2   2   2   2   2   2   0   0   2   2   2   0   0   2   2   2   2   0   0   0   0   0   2   0   2   0   2   0   2   0   2   0   2   2   2   0   0   2   0   0   2   2   2   0   2   2   0   2   0   2   0   0   2   2   2   2   2   0   0   0   2   2   0   2   0   2   0   0   0   0   2   0   0   0   2   2   0   0   0   2   2   2   0   2   2   2   2   2   0   2   0   0   0   0   0   2   0   0   2   0   2   2   2   0   0   0   0   2   2   2   2   0   0   2   2   0   0   2   2   2   0   2   0   2   2   0   0   2   2   2   0   2   0   2   0   0   2   2   0   2   0   0   0   0   2   0   2   0   2   0   2   0   2   0   2   2   0   0   2   2   0   2   2   0   0   0   2   2   0   0   0   2   2   0   0   0   2   2   0   0   0   2
 MK-2-8                 0   0   0   0   0   0   2   2   2   0   2   2   0   2   2   0   2   0   0   2   2   2   2   2   0   0   2   0   2   0   0   2   2   2   2   0   0   0   0   0   2   0   2   0   2   0   2   0   2   0   2   2   2   0   0   0   0   0   2   2   2   0   2   2   0   2   0   2   0   2   2   2   2   2   0   0   0   0   2   2   0   2   0   2   0   0   0   2   2   0   0   0   2   2   2   0   0   0   2   2   0   2   2   2   2   2   0   2   0   0   0   0   0   2   0   0   2   0   2   2   2   0   0   0   0   2   2   2   2   0   0   2   2   0   0   2   2   2   0   2   0   2   0   0   0   2   2   2   0   2   0   2   0   0   2   2   2   2   0   0   0   0   2   0   0   0   2   0   2   0   2   0   2   2   2   0   2   2   0   2   2   0   0   2   2   2   0   0   0   2   0   2   2   0   0   2   0   0   2   2
 MK-2-9                 0   0   0   0   0   2   2   2   2   0   2   2   0   0   2   0   2   0   0   2   2   2   2   2   0   0   2   0   2   0   0   2   2   2   2   0   0   0   0   0   0   0   2   0   2   0   2   0   2   0   2   2   2   0   2   0   0   2   2   2   2   0   2   2   0   0   2   2   0   2   2   2   2   2   0   0   0   0   2   2   0   2   0   2   0   0   0   2   2   0   0   0   2   2   2   0   0   0   2   2   0   2   2   2   2   2   0   2   0   0   0   0   0   2   0   0   2   0   2   2   2   0   0   0   0   2   2   2   2   0   2   2   2   0   2   2   2   2   0   2   0   2   0   0   0   2   2   0   0   2   0   2   0   0   0   2   2   2   0   0   0   0   0   0   0   0   2   0   2   0   2   0   2   2   2   2   2   2   0   2   2   0   0   2   2   2   0   0   2   0   0   2   2   0   0   2   0   0   2   2
 MK-2-10                0   0   0   0   0   0   2   2   2   0   2   2   0   0   2   2   2   0   0   2   0   2   2   2   0   0   2   0   2   0   0   2   0   2   2   0   0   2   0   2   2   0   2   0   2   2   2   0   2   0   2   0   2   2   2   0   0   0   2   2   2   0   2   2   0   0   2   2   0   2   0   0   2   0   0   0   0   2   2   2   0   0   0   2   2   0   0   2   2   0   0   0   2   2   2   0   0   0   2   2   0   2   2   2   0   2   0   2   0   0   0   0   0   2   0   0   2   0   2   2   2   0   0   0   0   2   2   2   2   0   2   2   2   0   2   2   2   2   0   0   0   2   0   0   0   2   2   0   0   2   0   2   0   2   0   2   2   2   0   0   0   2   0   0   0   0   2   0   2   0   2   0   2   0   2   2   2   2   2   2   2   0   0   0   2   2   0   0   0   0   2   2   2   0   0   2   2   0   2   2
 MK-2-11                0   0   0   2   0   0   2   2   2   0   2   2   0   0   2   2   0   0   0   2   0   2   2   2   0   0   2   2   2   0   0   2   0   2   2   0   0   2   0   2   2   0   2   0   2   2   2   0   2   0   2   0   2   2   2   0   0   0   2   0   2   0   2   2   0   0   2   0   0   2   0   0   2   0   0   0   0   2   0   2   0   0   0   2   2   0   0   2   2   0   0   0   2   2   2   0   0   0   0   2   0   2   2   2   0   2   0   2   0   0   0   0   0   2   0   2   2   0   2   2   2   2   0   0   0   2   0   0   2   0   2   0   2   0   2   2   2   2   0   0   0   2   0   0   0   0   2   0   0   2   0   2   0   2   0   2   2   0   0   2   0   2   0   0   0   0   2   0   2   0   2   0   2   0   0   2   2   2   2   2   2   0   0   0   2   2   0   0   0   0   2   2   2   0   0   2   2   0   2   2
 MK-2-12                0   0   0   2   0   0   2   0   2   0   2   2   0   0   2   2   0   0   0   2   0   2   0   2   2   0   2   2   2   0   0   2   0   0   2   0   2   2   0   2   2   0   2   0   2   2   2   0   0   0   2   0   2   2   2   0   0   0   2   0   2   0   2   2   0   0   2   0   0   2   2   0   2   0   0   0   0   2   0   2   0   2   0   2   2   0   0   2   2   0   0   0   2   2   2   0   0   0   0   2   0   2   2   2   0   2   0   2   0   0   0   0   0   2   0   2   2   0   2   2   2   2   0   0   2   2   0   0   2   0   0   0   2   0   2   2   2   2   0   0   0   2   0   2   0   0   2   0   0   2   0   2   0   2   0   2   2   0   0   2   0   2   0   0   0   0   2   0   2   0   2   0   2   0   0   2   0   2   2   2   2   0   0   0   2   2   0   0   0   2   2   2   2   2   0   2   2   0   0   2
 MK-2-13                0   0   0   2   0   0   2   0   0   0   0   2   0   2   2   2   0   0   0   2   0   2   0   2   2   0   2   2   2   0   0   2   0   0   2   0   2   2   0   2   0   0   2   2   2   2   2   0   0   0   2   0   2   2   2   0   0   0   0   0   2   0   2   2   0   0   2   0   0   2   0   0   2   0   0   0   0   2   0   2   0   2   0   2   2   2   2   0   2   0   0   0   2   2   2   0   0   0   0   2   0   2   0   2   0   2   0   2   0   0   0   2   0   2   0   2   2   0   2   2   2   0   0   0   2   2   0   2   2   0   0   0   2   0   2   2   2   2   0   2   0   2   0   2   0   0   2   2   0   2   0   2   0   2   0   2   2   0   0   2   0   2   0   0   0   0   0   0   2   0   2   2   2   0   0   2   0   2   2   2   2   0   0   0   2   2   0   2   0   2   2   2   2   2   0   2   2   0   0   2
 MK-2-14                0   0   0   2   0   0   2   2   0   0   0   2   2   2   2   2   0   0   0   0   0   0   0   2   2   0   2   2   2   0   2   2   0   0   2   0   2   2   0   2   0   0   2   2   2   2   2   0   0   0   2   0   0   2   2   0   0   0   0   0   2   0   2   2   2   0   2   0   0   2   0   0   2   2   0   0   0   2   0   2   0   2   0   2   2   2   0   0   2   2   0   0   2   2   0   0   0   0   0   2   0   2   0   2   0   2   0   2   0   0   0   2   0   2   0   2   2   0   2   2   2   0   0   2   2   2   0   2   2   0   0   0   2   0   2   2   2   2   0   2   0   2   0   2   0   0   2   2   0   2   0   2   2   2   0   2   2   0   0   2   0   2   0   0   0   0   0   0   2   0   2   2   2   0   0   2   0   2   2   2   2   0   0   0   2   2   0   2   0   2   2   2   2   2   0   0   2   0   0   2
 MK-2-15                0   0   0   2   0   0   2   2   0   0   0   2   2   2   2   2   2   0   2   0   0   0   0   0   2   0   2   2   2   0   2   2   0   0   2   0   2   2   0   0   0   0   2   2   2   2   2   0   0   0   2   0   0   2   2   0   0   0   0   0   2   0   2   2   2   0   2   2   0   2   0   0   2   2   2   0   0   2   2   0   2   0   0   2   0   2   0   0   2   2   0   0   2   2   0   2   0   0   0   2   0   2   0   2   0   2   0   2   0   0   0   2   0   2   0   2   2   0   2   2   2   0   0   2   2   2   0   2   2   0   0   0   2   2   2   2   2   2   0   2   0   2   0   2   0   0   2   2   0   2   0   2   2   2   0   2   2   0   0   0   0   2   0   0   0   0   0   0   2   0   2   2   2   0   0   2   0   0   0   2   2   0   0   0   2   2   0   0   0   2   2   2   2   2   0   0   2   0   0   2
 MK-2-16                0   0   2   0   2   0   2   0   0   2   2   2   2   2   2   2   2   0   2   0   0   0   0   0   2   0   2   2   2   0   2   2   0   0   2   0   2   2   0   0   0   0   2   2   2   2   2   0   0   0   2   0   0   2   0   0   0   0   0   0   2   0   2   2   2   0   2   2   0   0   0   0   2   2   2   0   0   2   2   0   2   0   2   2   0   2   0   0   2   2   0   0   2   2   0   2   0   0   0   2   0   2   0   0   0   2   0   0   0   0   2   2   0   2   0   2   2   0   2   2   0   0   0   2   0   2   0   2   2   0   0   0   2   2   0   0   2   2   0   2   0   2   0   2   0   0   2   2   0   0   0   2   2   2   0   2   2   0   0   0   0   2   0   0   0   0   0   2   2   2   2   2   2   0   0   2   0   2   0   2   2   0   0   0   2   0   0   2   0   2   2   2   2   0   0   2   2   0   0   2
 MK-3-1                 2   0   2   0   2   0   2   2   0   0   2   2   0   0   2   0   2   2   2   2   0   2   0   2   0   0   0   0   2   2   0   0   0   0   0   0   0   2   0   2   0   2   0   0   2   2   2   2   2   0   2   0   2   2   2   0   2   0   2   2   2   2   2   2   2   2   2   0   0   0   0   0   2   2   0   0   2   2   0   0   0   2   0   2   0   2   0   2   2   2   0   0   0   2   2   2   0   2   0   0   2   2   0   2   2   0   0   2   2   0   0   0   2   2   2   2   2   0   0   0   0   2   2   0   2   2   0   0   2   2   0   2   2   0   2   0   2   0   0   0   2   0   0   0   0   2   2   0   2   0   0   2   0   2   2   0   2   2   0   0   0   2   2   0   2   2   2   2   0   0   2   2   2   0   2   0   2   2   0   2   2   0   0   2   2   0   0   2   2   0   0   0   2   0   2   0   2   0   0   2
 MK-3-2                 2   0   0   0   2   0   2   2   0   0   2   2   0   0   2   0   2   2   2   2   0   0   0   2   0   0   0   0   2   2   0   0   0   0   0   0   0   2   2   2   0   2   0   0   2   2   2   2   2   0   0   0   0   2   2   0   2   0   2   2   2   2   0   2   2   2   2   2   0   0   0   0   2   2   2   0   2   2   0   0   0   2   0   2   0   2   0   2   0   2   0   0   0   2   2   2   0   2   0   2   2   2   0   2   0   0   0   2   2   0   0   0   2   2   2   2   2   0   2   0   0   2   2   0   2   2   0   0   2   2   2   2   2   0   2   0   2   0   0   0   0   0   0   0   0   2   2   2   2   0   0   2   0   2   2   0   2   2   0   0   0   2   2   0   0   2   2   2   0   0   2   2   2   0   2   0   2   2   0   2   2   2   0   2   2   0   0   2   2   0   0   0   2   0   2   0   2   0   0   2
 MK-3-3                 2   0   0   0   2   0   2   2   0   0   2   2   0   0   2   0   2   2   2   2   0   0   0   2   0   0   0   2   2   2   0   0   0   0   0   2   0   2   2   2   0   0   0   0   2   2   2   2   2   0   0   0   0   2   2   0   0   2   2   2   2   2   0   2   0   2   2   2   0   0   0   0   2   2   2   0   2   2   0   0   0   2   0   2   0   2   0   2   0   0   0   2   0   2   2   2   0   2   0   2   2   2   0   2   0   0   0   2   2   0   0   0   2   2   2   2   2   0   2   2   0   0   2   0   2   2   2   0   2   2   2   2   2   0   2   0   2   0   0   0   0   0   2   0   0   2   2   0   2   0   0   2   0   2   2   0   2   2   2   0   0   2   2   0   2   0   2   2   0   0   2   2   2   0   2   0   2   2   0   2   2   2   2   2   2   0   0   2   2   0   0   0   2   0   0   0   2   0   0   2
 MK-3-4                 2   0   0   0   2   0   2   2   0   0   2   2   0   2   2   0   2   2   2   2   0   0   0   2   0   0   0   2   0   2   0   0   0   0   0   2   0   2   2   2   0   0   0   0   2   2   2   2   2   0   2   2   0   2   2   2   0   2   2   2   2   2   0   2   0   2   2   2   0   0   0   0   2   2   2   0   2   2   0   0   0   2   0   2   2   2   0   2   0   0   0   2   0   2   2   2   0   2   0   2   2   2   0   2   0   0   0   2   2   0   0   0   2   2   2   2   2   0   2   2   0   0   2   0   2   2   2   2   2   2   2   2   2   0   2   0   2   0   0   2   0   0   2   0   0   2   2   0   2   2   0   0   0   2   2   0   2   2   2   2   0   2   2   0   2   0   2   2   0   0   2   0   2   0   2   0   2   2   0   2   2   2   0   2   2   2   0   2   2   2   2   0   2   0   0   0   2   0   0   2
 MK-3-5                 2   0   0   0   2   0   2   2   0   0   2   2   0   0   2   0   2   2   2   2   0   0   0   2   0   0   0   2   0   2   0   0   2   0   0   2   0   2   2   2   0   0   0   0   2   2   2   2   2   2   2   2   0   2   2   2   0   2   2   2   2   2   0   2   0   2   2   2   2   0   0   0   2   2   2   0   2   2   0   0   2   2   0   2   2   0   0   0   2   0   0   0   0   2   0   2   0   2   0   2   2   2   0   2   0   0   0   2   2   0   0   0   2   2   0   2   2   2   0   2   0   0   2   0   0   2   2   2   2   2   2   2   2   0   2   0   2   0   0   2   0   2   2   0   0   2   2   0   2   2   0   0   0   2   2   0   2   2   2   2   0   2   2   0   2   0   2   2   0   0   2   0   2   0   0   0   2   2   0   2   2   2   0   2   2   2   0   0   2   2   2   0   2   0   0   0   2   0   0   2
 MK-3-6                 2   0   0   2   2   0   2   2   0   0   2   2   0   0   0   0   2   2   0   2   0   0   2   2   0   0   0   2   0   2   0   0   2   0   0   2   0   0   2   2   0   0   0   0   2   2   2   2   2   2   2   2   0   2   2   2   0   2   0   2   2   2   0   2   0   0   0   2   2   0   0   0   2   2   2   0   2   2   0   0   2   2   0   2   0   0   0   0   0   0   0   2   0   2   0   2   0   2   0   2   2   0   0   2   0   0   0   2   0   0   0   2   2   2   0   0   2   2   2   2   0   0   2   0   0   2   2   2   2   2   2   0   0   0   2   2   2   0   0   2   0   2   2   0   0   2   2   0   2   2   2   0   0   2   2   0   2   2   2   2   0   2   2   0   2   0   2   2   0   0   2   0   2   0   2   0   2   2   0   2   2   2   0   2   0   2   0   2   0   2   2   2   2   0   0   0   0   0   2   0
 MK-3-7                 2   0   0   2   2   0   2   2   0   0   2   2   0   0   0   0   0   2   0   2   0   0   2   2   0   0   0   2   0   2   0   0   2   0   0   2   0   2   2   2   0   0   0   0   2   0   2   2   2   2   2   2   0   2   2   2   0   2   0   2   2   2   0   2   0   0   0   2   2   0   0   0   0   2   2   0   2   2   0   2   2   2   0   2   0   0   0   0   0   0   0   2   0   2   2   2   0   2   2   2   2   0   0   2   0   0   0   2   0   0   0   2   0   2   2   0   2   2   2   2   0   0   2   0   0   2   2   2   2   2   2   0   0   0   0   2   2   0   0   2   0   2   2   0   0   2   2   0   2   2   2   0   0   2   2   0   2   2   2   2   0   2   0   0   2   0   2   0   0   0   2   0   2   0   2   2   2   2   0   2   2   2   0   2   0   2   0   0   0   2   2   0   2   0   0   0   0   0   2   0
 MK-3-8                 2   0   0   2   2   0   2   2   0   0   2   2   0   0   0   0   0   2   0   2   2   2   2   2   0   0   2   2   0   2   0   0   0   0   0   2   0   2   2   0   0   0   0   2   2   0   2   2   2   0   2   0   0   2   2   2   0   2   0   2   2   2   0   2   0   0   0   2   2   0   0   0   0   2   2   0   2   2   0   0   2   2   0   2   0   0   2   0   0   0   0   2   0   2   2   0   0   2   2   2   2   0   0   2   0   0   0   2   0   0   0   2   0   2   2   0   2   2   2   2   2   0   2   2   0   2   2   2   2   2   2   2   0   0   0   2   2   0   0   2   0   2   2   0   0   2   2   0   2   2   2   0   0   2   2   0   2   2   2   2   0   2   0   0   2   2   2   0   0   0   2   0   2   0   2   2   2   2   0   0   2   2   0   2   0   2   0   0   0   2   2   0   2   0   0   0   2   0   2   0
 MK-3-9                 2   2   2   2   2   0   2   2   0   0   2   2   0   0   0   0   0   2   0   2   0   2   2   2   0   0   2   2   0   2   0   2   0   0   0   2   0   2   2   0   0   0   0   2   2   0   2   2   0   0   2   0   0   2   2   2   0   2   0   2   2   0   0   0   0   2   0   2   0   2   0   0   0   2   2   0   2   2   0   0   2   2   0   2   0   2   2   0   0   0   0   2   0   2   2   0   0   0   2   2   2   0   0   2   0   0   0   2   0   0   0   2   0   2   2   0   2   2   0   2   2   0   2   2   0   2   2   2   0   0   2   0   0   0   2   2   2   0   0   2   0   2   2   0   0   2   2   0   2   2   2   0   0   2   2   0   2   2   2   2   0   2   0   0   2   2   2   0   0   0   2   0   2   0   2   0   2   2   0   0   2   0   0   2   0   2   0   0   0   0   2   2   2   0   0   0   2   0   2   0
 MK-3-10                2   2   2   2   0   0   2   2   0   0   2   2   0   0   0   0   0   2   0   2   0   2   2   2   0   0   2   2   0   2   0   2   2   0   0   2   0   2   0   0   0   0   0   2   2   0   2   2   0   0   2   0   0   2   2   0   0   2   0   2   2   0   0   0   0   2   0   2   0   2   0   0   0   2   2   0   2   2   0   0   2   2   0   2   0   2   2   0   0   0   0   2   2   2   2   0   2   2   2   0   2   0   0   2   0   0   0   0   0   0   0   0   0   2   2   0   2   2   2   2   2   0   2   2   0   2   2   0   0   0   2   0   2   2   2   2   2   0   0   2   0   2   2   0   0   0   0   0   2   2   2   2   0   2   2   0   2   0   2   2   0   2   0   0   2   2   2   0   0   0   2   0   2   0   2   0   2   0   0   0   2   0   2   2   0   2   0   0   2   0   2   2   2   0   0   0   2   0   2   2
 MK-3-11                2   2   2   2   0   0   2   2   0   0   2   2   0   0   0   0   0   2   0   2   0   2   2   0   0   0   2   2   0   2   0   2   2   0   0   2   0   2   0   0   0   0   0   2   2   0   2   2   0   0   2   0   2   2   2   0   0   2   0   2   2   0   0   0   0   2   0   2   0   2   0   0   0   2   2   0   2   2   0   0   2   2   0   2   0   2   2   0   0   0   2   2   2   2   2   0   2   2   2   0   2   0   0   0   0   0   0   2   0   0   0   0   0   2   2   0   2   2   2   2   2   0   2   2   0   2   2   0   0   0   2   0   2   2   2   2   2   0   0   2   0   2   2   2   0   0   0   0   2   2   2   2   0   2   2   0   2   0   2   2   0   2   0   0   2   2   2   0   0   0   2   0   2   0   2   0   2   0   0   0   2   0   0   2   0   2   0   0   2   0   2   2   2   0   0   0   0   0   2   2
 MK-3-12                2   2   0   2   0   0   2   2   0   0   2   2   0   0   0   0   0   2   2   2   0   2   2   0   2   0   0   2   0   2   0   2   2   2   2   2   0   2   0   2   2   0   0   2   2   0   2   2   0   0   2   2   0   2   2   0   0   2   0   2   2   0   0   0   0   2   0   2   0   2   0   0   0   0   2   0   2   2   0   0   2   2   0   2   0   2   2   0   0   0   2   2   2   2   0   2   2   2   2   0   2   2   0   0   2   0   0   0   0   0   0   0   0   2   2   2   2   2   2   2   2   0   2   2   2   2   2   0   0   0   2   0   2   2   2   2   2   2   0   2   0   0   2   2   0   0   2   0   2   2   2   2   0   2   2   0   2   0   2   2   0   2   0   0   2   2   2   0   0   0   2   2   2   0   2   0   2   0   0   2   2   0   0   2   0   2   0   0   2   0   2   2   2   0   0   0   0   0   2   2
 MK-3-13                2   2   0   2   0   2   2   2   0   0   2   2   0   0   0   0   0   2   2   2   0   2   0   0   2   0   0   2   0   2   2   2   2   2   2   2   0   2   0   2   2   0   0   2   2   0   2   2   0   0   0   2   0   2   2   0   0   2   2   2   2   0   0   0   0   2   2   2   0   2   0   0   0   0   2   2   0   2   0   0   2   0   0   2   2   2   2   0   0   0   2   2   2   2   0   2   2   2   2   0   2   0   0   0   2   2   0   0   0   0   0   2   0   2   2   2   2   2   2   2   2   0   2   2   2   2   2   0   0   0   2   0   2   2   2   2   2   0   0   2   0   0   2   2   0   0   2   2   2   2   2   2   0   2   2   0   2   0   2   2   0   2   0   0   2   2   2   0   0   0   2   2   2   0   2   0   2   0   0   2   2   0   0   2   0   2   0   0   2   0   2   2   2   0   0   0   0   0   2   0
 MK-3-14                2   2   0   2   0   2   0   2   0   0   2   2   0   0   0   0   0   2   2   2   0   2   0   0   2   0   0   2   0   2   2   2   2   2   0   2   0   2   0   2   2   0   0   2   2   0   2   0   0   0   0   2   0   2   2   0   0   2   2   2   2   0   0   0   2   2   2   2   0   2   0   0   0   0   2   2   0   2   0   0   2   2   0   2   2   2   0   0   0   0   2   2   2   2   0   2   2   2   2   0   2   2   0   0   2   2   0   0   0   0   0   2   0   2   0   2   0   2   0   2   2   2   2   2   2   2   2   0   0   0   2   0   2   2   2   2   2   0   0   2   0   0   2   2   0   0   2   2   0   0   2   2   0   2   2   0   2   0   2   2   0   2   0   0   2   2   2   0   2   0   2   2   2   0   2   0   2   0   0   2   2   2   2   2   0   2   0   0   2   0   2   2   2   0   0   0   0   0   2   0
 MK-3-15                2   2   0   0   0   2   0   2   0   0   2   2   0   0   0   0   0   2   2   2   0   2   0   0   2   0   0   2   0   2   2   2   2   2   0   2   0   2   0   2   2   0   0   2   2   2   2   0   0   0   2   2   0   2   2   2   0   2   2   2   2   0   0   0   2   2   2   2   0   2   0   0   0   0   2   2   0   2   0   0   2   2   0   2   2   2   0   0   0   0   2   2   2   2   0   2   2   0   2   0   2   2   0   0   2   2   0   2   0   0   0   0   0   2   2   2   0   2   0   2   2   2   2   2   2   2   2   0   0   0   2   2   0   0   2   2   2   0   0   2   0   0   2   2   0   0   2   2   0   0   2   2   0   2   2   0   2   0   2   2   0   2   0   0   2   2   2   0   2   2   2   2   2   0   2   0   2   0   0   2   0   2   2   2   0   2   2   0   2   0   2   2   2   0   0   0   0   2   2   0
 MK-3-16                2   2   0   0   0   2   0   2   0   0   2   2   0   0   2   0   0   2   2   2   0   2   0   0   2   0   0   2   0   0   2   2   2   2   2   2   0   2   0   2   0   0   0   2   2   0   2   0   0   0   2   0   0   2   2   2   0   2   2   2   2   0   2   0   2   2   2   2   0   0   0   0   0   0   2   2   0   2   2   0   2   2   0   2   2   2   0   0   0   0   2   0   2   2   0   2   2   0   2   0   2   2   0   0   2   2   0   2   0   0   0   0   0   2   2   2   0   2   0   2   2   2   0   0   2   2   2   0   2   0   2   2   0   0   2   2   2   0   0   2   0   0   2   2   0   0   2   2   0   0   2   2   0   2   2   0   2   0   2   2   0   2   0   0   2   2   2   0   2   0   2   2   2   0   2   0   2   0   0   2   0   2   2   2   0   2   2   0   2   0   2   2   2   0   2   0   0   2   2   0
 MK-4-1                 2   2   0   2   2   2   0   2   0   0   2   0   0   2   2   2   0   0   2   2   0   0   2   0   0   2   2   2   0   0   0   0   2   0   0   2   2   2   0   0   2   0   0   0   0   2   2   0   2   2   0   2   2   0   0   0   2   0   0   2   0   0   2   0   2   2   0   2   2   0   2   2   2   0   2   2   2   2   2   2   0   2   0   2   0   0   2   2   2   2   2   0   2   2   0   0   2   2   2   2   2   0   0   2   0   0   0   0   2   0   0   2   2   0   2   2   2   0   0   2   2   2   2   2   2   0   0   2   2   0   0   0   0   2   2   2   0   2   2   2   2   2   2   2   0   0   2   0   0   2   2   0   0   0   0   0   2   0   0   0   2   0   2   2   0   2   0   2   0   0   0   2   0   2   2   0   0   2   2   0   0   2   0   0   2   2   0   2   0   2   0   2   2   0   0   2   0   0   2   0
 MK-4-2                 2   0   0   2   2   2   0   2   0   2   2   0   0   2   2   2   0   0   2   2   0   0   0   0   0   2   2   2   0   0   0   0   2   0   0   0   2   2   0   0   2   0   0   0   0   2   2   0   2   2   0   2   2   0   0   0   2   0   0   2   0   0   2   0   2   2   0   2   2   0   2   2   2   0   0   2   2   2   2   2   0   2   2   2   0   0   2   2   2   2   2   0   2   2   0   0   2   2   2   2   2   0   0   2   0   0   0   0   2   0   0   2   2   0   2   2   2   2   0   2   2   2   2   0   2   0   0   2   2   2   0   0   0   2   0   2   0   2   2   2   2   2   2   2   0   0   2   0   2   2   2   0   0   0   0   0   2   0   0   0   2   0   2   2   0   2   0   2   0   0   0   2   0   2   2   2   0   2   2   0   0   2   0   0   2   2   0   2   2   2   0   2   2   0   0   2   0   0   2   0
 MK-4-3                 2   0   0   0   2   2   0   2   0   2   2   0   0   2   2   2   0   0   2   2   0   0   0   0   0   2   2   2   2   2   0   0   2   0   2   0   2   2   2   0   2   0   0   0   0   2   2   0   2   2   0   2   2   0   0   0   2   0   0   2   0   0   2   0   2   2   0   2   2   0   2   0   2   0   0   2   2   2   2   2   0   2   2   2   0   2   2   2   2   2   2   0   2   2   0   0   0   2   2   2   2   2   0   2   0   0   0   0   2   0   0   2   0   0   2   2   0   2   0   2   2   2   2   0   2   0   0   2   2   2   0   0   0   2   0   2   0   2   0   2   2   0   2   2   0   0   2   0   2   2   2   0   0   0   0   2   2   2   0   0   2   0   2   2   0   2   0   2   0   0   0   0   0   0   2   2   0   2   0   0   0   2   0   0   2   2   0   2   2   0   2   2   0   0   0   2   0   0   2   0
 MK-4-4                 2   0   0   0   0   0   0   2   0   2   2   0   0   2   2   2   0   0   2   0   0   0   0   0   0   2   2   2   2   2   0   0   2   0   2   0   2   2   2   0   2   0   0   0   0   2   2   0   2   2   0   2   2   0   0   0   2   0   0   2   0   0   0   0   0   2   0   0   2   0   2   0   2   0   0   2   2   2   0   2   2   2   2   2   0   2   2   0   2   2   2   0   0   2   0   0   0   2   2   2   2   2   0   2   0   0   0   0   2   0   0   2   0   0   2   2   2   2   0   2   2   0   2   0   2   0   0   2   2   2   0   0   2   2   0   2   0   0   0   0   2   0   2   2   0   0   2   0   2   2   2   2   0   0   0   0   2   2   0   0   2   0   2   2   0   2   0   2   0   0   0   2   0   0   0   2   0   2   0   0   0   2   0   0   2   2   0   2   2   0   0   2   0   0   0   2   0   2   2   0
 MK-4-5                 2   0   0   0   0   0   0   2   0   2   2   0   0   2   2   2   0   0   2   0   0   0   2   2   0   0   2   2   2   2   0   0   2   0   2   0   2   2   2   0   2   0   0   0   2   2   0   0   2   2   0   2   2   0   0   0   0   0   0   2   0   0   0   0   0   2   0   0   2   0   2   0   2   0   0   0   2   2   0   2   2   2   2   2   0   0   2   2   2   2   2   0   0   2   0   0   0   2   0   2   2   0   0   2   2   0   0   0   0   0   0   2   0   0   2   2   0   2   0   2   2   0   2   0   2   0   2   2   0   2   0   0   2   2   0   2   0   0   0   0   2   0   2   2   2   0   2   0   2   2   2   2   0   0   2   0   2   2   2   0   2   0   2   2   0   2   0   2   0   0   0   0   0   0   0   2   0   2   0   0   0   2   0   0   2   2   0   2   2   0   0   0   0   0   0   0   2   2   2   0
 MK-4-6                 2   0   0   0   2   0   0   2   0   2   2   0   0   2   2   2   0   0   2   0   2   0   2   0   0   0   2   2   2   2   2   0   2   0   2   0   2   2   2   0   2   0   0   0   2   0   0   0   2   2   0   2   2   0   0   0   0   2   0   2   0   0   0   0   0   2   0   0   2   0   2   0   2   0   0   0   2   2   0   2   2   2   2   2   0   0   2   2   2   2   2   0   0   2   0   0   0   2   0   2   2   2   0   2   2   2   0   0   0   0   2   2   0   0   2   2   0   2   0   2   2   0   2   0   2   0   2   2   0   2   0   2   2   2   0   0   2   0   0   0   2   0   2   0   2   0   2   0   2   2   2   2   0   2   2   0   2   2   2   0   2   0   2   0   0   2   0   2   0   0   0   0   0   0   0   2   0   2   0   0   0   2   0   0   2   2   0   2   2   0   0   0   0   0   0   0   0   2   2   0
 MK-4-7                 0   0   0   0   0   0   0   2   0   2   2   0   0   2   2   2   0   0   2   0   2   0   2   0   0   0   2   2   2   2   2   0   2   0   2   0   2   2   2   2   0   0   0   0   2   0   0   0   2   2   0   2   2   0   0   0   0   2   0   2   0   0   0   0   0   2   0   0   2   0   2   0   2   0   0   0   2   2   0   2   2   2   2   2   0   0   2   2   2   2   2   0   0   2   2   0   0   2   0   2   2   2   0   2   2   2   0   0   0   2   0   2   0   0   2   2   0   2   0   2   2   0   2   0   2   0   2   2   0   2   0   2   2   2   0   0   2   0   2   0   2   0   2   0   0   0   2   0   2   2   2   2   0   0   2   0   2   2   2   0   2   0   2   0   0   2   0   2   0   0   0   0   0   0   0   2   0   2   0   0   0   2   0   0   2   2   0   0   2   0   2   0   0   0   0   0   0   2   2   2
 MK-4-8                 0   2   0   0   2   0   0   2   0   2   2   0   0   2   2   2   0   0   2   0   2   0   2   0   0   0   2   2   2   2   2   0   2   0   0   0   0   2   2   2   0   0   0   0   2   0   0   0   2   2   0   2   2   0   0   0   0   2   0   2   2   0   0   0   0   2   0   2   2   0   2   0   2   0   0   0   2   2   0   2   2   2   0   2   0   0   2   2   2   2   2   0   2   2   0   0   0   2   0   2   2   2   0   2   2   2   0   0   2   2   0   2   0   0   2   2   0   2   0   2   2   0   2   0   2   0   2   2   0   2   0   0   2   0   0   0   2   0   2   0   2   0   2   0   0   0   2   0   2   2   2   0   0   0   2   0   2   2   2   0   2   0   2   0   0   2   0   2   0   2   0   0   0   0   0   0   0   2   0   0   0   2   0   0   2   2   0   0   2   0   2   0   0   0   0   0   0   0   2   2
 MK-4-9                 0   2   0   2   2   0   0   2   0   2   2   0   0   2   2   0   0   0   2   0   2   0   2   0   0   0   2   0   2   2   2   0   2   0   0   0   0   2   2   2   0   0   0   0   2   0   0   0   2   2   0   2   2   0   0   0   0   2   0   2   0   0   0   0   0   2   0   2   2   0   2   0   2   0   0   0   2   2   0   2   2   2   2   2   0   0   2   2   0   2   2   0   2   2   0   2   0   2   0   2   0   2   0   2   2   2   0   0   2   2   0   2   0   0   2   2   2   2   0   0   2   0   2   0   0   0   2   2   0   2   0   0   2   0   0   0   2   0   0   0   2   0   2   2   0   0   2   0   2   2   2   0   0   0   2   0   2   2   2   2   2   0   2   0   0   2   0   2   0   2   0   0   0   0   0   0   0   0   0   0   0   2   2   0   2   0   0   0   2   0   2   0   0   0   0   0   0   0   2   2
 MK-4-10                2   2   0   2   2   0   0   2   0   2   0   0   0   2   2   2   0   0   2   0   2   0   2   0   0   0   2   0   0   2   2   2   2   0   0   0   0   2   2   2   0   0   0   2   2   0   0   0   2   2   0   2   2   0   0   0   0   2   0   2   0   0   0   0   0   2   0   2   2   0   2   2   2   0   0   0   2   2   0   2   0   0   0   2   0   0   0   2   0   2   2   0   2   2   0   2   0   2   0   2   0   2   0   2   2   2   0   0   2   2   0   2   0   0   2   2   2   2   0   0   2   2   2   0   0   0   2   2   0   2   0   0   2   0   2   0   2   0   0   0   0   0   2   2   0   0   2   0   2   2   2   0   0   0   2   0   2   2   2   2   2   2   2   0   2   2   2   2   2   2   0   0   0   2   0   2   0   0   0   2   0   2   2   0   2   0   0   0   2   0   2   2   0   0   0   0   2   0   2   2
 MK-4-11                2   2   2   2   2   0   0   2   0   0   0   2   0   2   2   0   0   0   2   0   2   0   2   0   0   0   2   0   0   2   2   2   2   0   0   2   0   2   2   2   0   0   0   2   2   0   0   0   2   2   0   2   2   0   0   0   0   2   0   2   2   0   0   0   0   2   0   2   2   0   2   2   2   0   0   0   2   2   0   2   0   0   0   2   0   0   0   2   0   2   2   2   2   2   0   2   0   2   0   2   0   2   0   2   0   2   0   0   2   2   0   0   0   0   2   2   2   2   0   0   2   0   2   0   0   0   2   2   0   2   0   0   2   0   2   0   2   0   0   0   0   2   2   2   0   0   2   0   2   2   2   0   0   0   2   0   2   2   2   2   2   2   2   0   0   2   2   2   2   2   0   0   2   2   0   0   0   0   0   2   0   2   2   0   2   0   2   0   2   0   0   2   0   0   0   0   2   0   2   2
 MK-4-12                2   2   2   0   2   0   0   2   0   0   2   2   0   2   2   0   0   0   0   0   0   0   2   0   2   0   2   0   0   2   2   2   2   0   0   2   0   2   2   2   2   0   0   2   2   0   0   0   2   2   0   2   2   0   2   0   0   2   0   0   2   0   0   0   0   2   0   2   0   0   2   2   2   0   0   0   2   2   0   0   0   0   0   2   0   0   0   2   0   2   2   2   2   2   2   0   0   2   0   2   2   0   0   0   2   2   0   0   2   2   0   0   2   0   2   2   2   2   0   0   2   0   2   0   0   0   2   2   2   2   0   0   2   0   2   0   2   0   0   0   0   0   2   2   0   0   2   0   2   2   0   0   0   0   2   0   2   2   2   2   2   2   2   0   0   2   2   2   2   2   0   0   2   2   2   0   0   0   0   2   0   2   2   0   2   0   2   0   2   0   0   2   0   0   2   0   2   0   2   2
 MK-4-13                2   2   2   0   2   0   2   2   0   0   2   2   0   2   2   0   0   0   0   0   0   0   2   0   2   0   2   0   0   2   0   2   2   0   0   2   0   2   2   2   2   0   0   0   2   0   0   0   2   2   0   2   0   0   2   0   0   2   0   0   2   0   0   0   0   2   0   2   0   0   2   2   2   0   0   0   2   2   0   0   0   0   0   2   0   0   0   2   0   2   2   0   2   2   2   0   0   2   0   2   0   2   0   0   2   2   2   0   2   2   0   0   2   0   2   0   2   2   0   0   2   0   2   0   2   0   2   2   2   2   0   0   2   0   2   0   2   0   0   0   0   0   2   2   0   0   2   0   2   2   0   0   0   0   2   0   2   0   2   2   2   2   2   0   0   2   2   0   2   2   0   0   2   0   2   0   0   0   0   2   0   2   0   0   2   0   2   0   2   2   2   2   0   0   2   0   2   2   2   2
 MK-4-14                2   0   2   0   2   0   2   2   0   0   2   2   0   2   2   0   0   0   0   0   0   0   2   0   2   0   0   0   0   2   0   2   2   0   0   2   0   0   2   2   2   0   0   0   2   0   0   0   2   2   0   2   0   0   2   0   0   2   0   0   2   2   0   0   0   2   0   2   0   0   2   2   2   0   0   0   2   0   0   0   0   0   2   2   0   0   0   2   2   2   2   0   2   0   2   0   0   2   0   2   0   2   0   0   2   2   2   0   2   2   0   0   2   0   0   0   2   2   0   0   2   0   2   0   2   0   2   2   2   2   0   0   0   0   2   0   2   0   0   2   0   0   2   2   0   0   2   0   2   2   0   2   0   0   2   0   2   2   2   2   2   2   2   0   0   0   0   0   2   2   0   0   2   0   2   0   0   0   0   2   0   2   0   2   0   0   2   0   2   2   2   2   2   0   2   0   2   2   0   2
 MK-4-15                2   2   2   0   2   0   2   2   0   0   2   2   0   2   0   0   0   2   0   0   0   0   2   0   2   0   0   0   0   2   2   2   2   0   0   2   0   0   2   2   2   0   0   0   2   0   0   0   0   2   0   2   0   0   2   0   0   0   0   0   2   2   0   0   0   2   0   2   0   0   2   2   2   2   0   0   2   0   0   0   0   0   2   2   0   0   0   2   2   0   2   0   2   0   2   0   0   2   0   2   0   2   0   0   2   2   2   0   2   2   0   0   2   0   2   0   2   2   0   0   2   2   2   2   2   0   2   2   2   2   0   0   0   2   2   0   2   0   0   2   0   0   2   2   0   0   2   0   2   2   0   0   0   0   2   0   2   2   2   2   2   2   2   0   0   0   0   2   2   2   0   0   2   0   2   0   0   0   0   2   0   2   0   2   2   0   2   0   2   2   2   2   2   0   2   0   2   2   0   2
 MK-4-16                2   2   2   0   2   0   2   2   0   0   2   2   0   2   0   0   0   2   0   0   0   0   2   2   2   0   0   0   0   0   2   2   2   0   0   2   0   0   2   2   2   0   0   0   2   0   2   0   0   2   0   2   0   0   2   0   0   2   0   0   2   2   2   0   0   2   0   2   0   0   2   2   2   2   0   0   2   0   0   0   2   0   2   2   2   0   0   2   2   0   2   0   2   0   2   0   0   2   0   2   0   2   0   0   2   2   2   0   0   0   2   2   2   0   2   0   2   2   0   0   2   2   0   2   2   0   2   2   2   2   0   0   0   2   2   0   2   0   0   2   0   0   0   2   0   2   2   0   2   2   0   0   0   0   2   0   2   2   2   2   2   2   2   0   0   0   0   2   2   2   0   0   0   0   2   0   0   0   0   2   0   2   0   2   2   0   2   2   2   2   2   2   2   0   2   2   2   2   0   2
 MK-5-1                 2   0   0   0   2   2   2   0   2   0   2   0   0   0   0   2   0   2   2   2   2   0   2   2   0   2   0   2   0   2   2   2   0   0   0   2   0   0   0   2   2   0   2   2   2   2   2   0   2   2   2   2   0   2   0   0   0   0   2   2   0   2   2   2   2   2   0   2   2   2   2   0   2   2   2   2   0   0   2   0   2   2   2   2   2   0   2   2   2   0   0   2   0   2   2   2   0   0   0   0   0   2   2   2   0   0   2   2   0   2   2   0   0   0   2   2   2   0   0   2   2   2   2   0   2   2   2   0   0   2   0   2   2   0   2   0   0   0   0   0   0   2   0   0   2   0   2   0   0   2   0   0   2   2   0   0   2   2   2   0   2   0   2   0   2   0   0   0   0   0   2   0   2   2   0   2   0   0   2   0   0   2   2   0   0   0   0   0   2   0   2   0   2   0   0   2   2   0   0   0
 MK-5-2                 2   0   0   0   2   2   2   0   2   0   2   0   0   0   0   2   0   2   2   2   0   0   2   2   0   2   2   2   0   2   2   2   0   0   0   2   2   0   0   2   2   0   2   0   2   2   2   2   2   0   0   0   0   2   0   2   0   0   0   2   0   2   0   2   2   2   2   2   2   2   2   0   2   2   2   2   0   2   2   0   2   2   2   2   2   0   2   2   2   0   0   2   0   2   2   2   0   0   0   0   0   2   2   2   0   0   2   2   0   2   2   0   0   0   0   2   2   0   0   2   2   2   2   0   2   2   2   0   0   2   0   2   2   0   2   2   0   0   0   0   0   2   0   0   2   0   2   0   0   2   0   0   2   0   0   2   0   2   2   0   2   0   2   2   2   0   0   0   0   0   0   0   2   2   0   2   0   0   2   0   0   2   2   0   0   0   0   2   2   0   2   0   2   2   0   2   2   0   0   0
 MK-5-3                 2   2   2   0   2   2   2   2   2   0   0   0   0   0   0   2   0   2   2   2   0   0   0   2   2   2   2   2   0   2   2   2   0   0   0   2   2   0   0   0   2   2   2   0   0   2   2   2   2   0   0   0   0   0   0   2   0   0   0   2   0   2   0   2   0   2   2   2   2   2   2   0   0   2   0   2   0   2   2   0   2   2   2   0   2   0   0   2   2   0   2   2   0   0   2   0   0   0   0   0   0   2   2   2   0   2   2   2   0   0   2   0   0   0   0   2   2   0   0   0   2   2   2   0   2   2   2   0   0   2   0   2   2   0   2   2   0   0   0   0   0   2   0   0   2   0   2   0   0   2   0   0   2   0   0   0   0   2   2   0   2   0   2   2   2   0   0   0   0   0   0   0   2   2   0   2   0   0   0   0   0   2   2   0   0   2   0   2   2   0   2   0   2   2   2   2   2   0   0   0
 MK-5-4                 2   2   2   0   2   2   2   2   2   0   0   0   0   0   0   2   0   2   2   2   0   0   0   2   2   2   2   2   0   2   2   2   0   0   2   2   2   0   0   0   2   2   2   0   0   2   2   2   2   0   0   0   0   0   0   2   0   0   0   2   0   2   0   2   0   2   2   2   2   2   2   0   2   2   0   0   0   2   2   0   2   2   2   0   2   0   0   2   2   0   2   0   0   0   2   0   0   0   0   0   0   2   2   2   0   2   2   2   0   0   2   0   0   0   0   2   2   0   0   0   2   2   2   2   2   2   2   0   0   2   0   2   2   0   2   2   0   0   0   0   0   2   0   0   2   0   2   0   0   0   0   0   2   0   0   0   0   2   2   0   2   2   2   2   2   0   0   0   0   0   0   0   2   2   0   0   0   0   0   0   0   2   2   0   0   2   0   2   0   0   2   0   2   2   2   2   2   0   0   0
 MK-5-5                 2   2   2   0   2   0   2   2   2   0   0   0   0   0   0   2   0   2   2   2   0   0   0   2   2   2   2   2   0   2   2   2   0   0   2   2   2   0   0   0   2   2   2   0   0   2   2   2   2   0   0   0   0   0   0   2   0   0   0   2   0   2   0   2   0   2   2   2   0   2   2   0   2   2   0   0   0   2   2   0   2   0   2   0   2   0   0   2   2   0   2   0   0   0   2   0   0   0   0   0   0   2   2   2   0   2   2   2   2   0   2   2   0   0   2   2   2   0   0   0   2   2   2   0   2   2   2   0   0   2   0   0   0   0   2   0   0   2   2   0   0   2   0   0   2   0   2   0   2   0   0   0   2   0   0   0   0   2   2   0   2   2   2   2   2   0   0   0   0   0   0   2   2   2   0   0   0   0   0   0   0   2   2   0   0   2   0   2   0   0   2   0   2   2   2   2   2   0   2   0
 MK-5-6                 2   2   2   0   2   0   2   2   2   0   0   0   0   0   0   2   2   2   2   0   0   0   0   2   2   2   2   2   0   2   2   2   0   0   2   2   2   0   0   2   2   2   2   0   0   2   2   2   2   0   0   0   0   0   0   2   0   0   2   2   0   0   0   2   0   2   2   0   0   2   2   0   2   2   0   0   0   2   0   0   2   0   2   0   2   0   0   2   2   0   2   0   0   2   2   2   0   0   0   0   2   2   2   2   0   2   2   2   2   0   2   2   0   0   2   0   2   0   0   2   2   2   2   2   2   2   2   0   0   2   0   0   2   0   2   0   0   2   2   2   0   2   2   0   2   0   2   2   2   0   2   0   2   0   0   0   0   2   2   0   2   2   2   0   2   2   0   0   0   0   0   2   2   0   0   0   0   0   0   0   0   2   0   0   0   0   0   0   0   0   2   0   2   2   2   2   2   0   2   0
 MK-5-7                 2   2   2   0   2   0   2   2   2   0   0   0   0   0   0   2   2   2   2   0   0   0   2   2   2   2   2   2   0   2   2   2   0   0   2   2   0   0   2   2   2   2   2   0   0   2   0   2   2   0   0   0   0   0   0   2   0   0   2   2   0   0   0   2   0   2   2   2   0   2   2   2   2   2   2   0   0   2   0   0   2   0   2   0   2   0   0   2   2   0   2   0   0   2   0   2   0   2   0   0   2   2   0   2   0   2   2   2   2   0   2   2   0   0   2   2   2   0   0   2   2   2   2   2   2   2   2   0   0   2   0   0   2   0   2   0   0   0   0   2   0   2   2   0   2   0   2   2   2   0   2   0   2   0   0   0   0   2   2   0   2   2   2   0   2   2   0   2   0   0   0   2   2   2   0   0   0   2   0   0   0   2   0   0   0   0   0   0   0   0   2   0   2   2   2   0   0   0   0   0
 MK-5-8                 2   2   0   0   2   0   2   2   0   0   0   0   2   0   0   2   2   0   2   0   0   0   2   2   2   0   0   2   0   0   2   2   0   0   2   2   0   0   2   2   2   2   2   2   0   2   0   2   2   0   0   2   0   0   0   2   2   0   2   2   0   0   0   2   0   2   2   2   0   2   2   2   2   2   2   0   0   2   0   0   2   0   0   0   2   0   0   2   2   0   2   0   0   2   0   2   0   2   0   0   2   2   0   2   0   2   2   2   2   0   2   2   0   0   2   2   2   0   0   2   0   2   2   2   2   2   2   0   0   2   2   0   2   0   0   2   0   0   0   2   2   2   2   0   2   0   2   2   2   0   2   0   0   0   0   0   0   2   0   0   2   2   2   0   2   2   0   2   0   0   0   2   2   2   0   2   0   2   0   2   0   0   0   0   0   0   0   0   2   0   2   0   2   2   2   0   0   0   0   0
 MK-5-9                 2   2   0   0   2   0   2   2   0   0   2   2   2   0   0   2   2   0   2   0   0   0   2   2   2   0   0   2   0   0   2   2   0   0   2   2   0   0   2   2   2   2   2   2   0   2   0   2   0   0   0   0   2   0   0   2   2   2   2   2   0   0   0   2   0   2   2   2   2   2   2   2   2   0   2   0   0   2   0   0   2   0   0   0   2   2   0   2   2   0   2   0   0   2   0   0   2   2   0   0   2   2   0   2   0   0   2   2   2   0   2   2   0   0   2   0   0   0   0   2   0   2   2   2   2   2   2   0   0   2   0   0   2   0   2   2   0   0   0   2   2   2   2   0   2   0   2   2   2   0   0   0   0   2   0   0   0   2   0   0   2   2   0   0   2   2   0   2   0   0   0   2   2   2   0   0   0   2   0   2   0   0   0   0   0   0   0   0   2   0   2   0   2   2   2   0   0   0   0   0
 MK-5-10                2   0   0   0   2   0   0   2   0   0   2   2   2   0   0   2   2   0   2   0   0   0   2   2   2   0   0   2   0   0   2   2   0   0   2   2   0   0   2   2   2   2   0   2   0   2   0   2   0   0   0   0   2   0   0   2   2   2   2   2   0   0   0   2   0   2   2   2   2   2   2   2   2   0   0   0   0   2   0   0   2   0   0   0   2   2   0   2   2   0   2   0   0   2   2   0   2   2   0   0   2   2   2   2   0   0   2   2   2   0   2   2   0   0   2   0   0   0   0   2   0   2   2   2   2   2   2   0   0   2   2   0   0   0   2   0   0   0   0   2   2   2   2   0   2   0   2   2   2   0   0   0   0   0   0   0   0   2   0   0   2   2   2   0   2   0   0   2   0   0   2   2   0   0   0   0   0   2   0   2   0   0   0   0   0   0   2   2   0   0   2   0   2   2   2   0   0   0   0   0
 MK-5-11                2   0   0   0   2   0   2   2   0   0   2   2   2   0   0   2   2   0   2   0   2   0   0   0   0   0   0   2   2   0   2   2   0   0   2   2   0   0   2   2   2   2   2   2   0   2   0   2   0   0   0   0   2   0   0   2   2   0   2   2   0   0   0   2   0   2   0   2   2   2   2   2   2   0   2   0   0   2   0   0   2   2   0   0   0   2   0   2   2   2   2   0   2   2   0   0   2   2   0   0   2   2   0   2   0   0   0   2   2   0   2   2   0   0   2   0   0   0   0   2   0   2   2   2   2   2   2   0   0   2   2   0   2   0   2   0   0   0   0   2   2   2   2   0   2   2   2   2   2   0   0   0   0   0   0   0   0   2   0   0   2   2   2   0   2   2   0   2   0   0   2   2   2   0   0   0   0   2   0   2   0   0   0   0   0   0   2   2   0   0   2   0   2   2   2   2   0   0   0   0
 MK-5-12                2   0   0   0   2   0   2   2   0   0   2   2   2   0   0   0   2   0   2   0   2   0   0   0   0   0   0   2   2   0   2   2   0   0   0   2   0   0   2   2   2   2   2   2   0   2   0   2   0   2   0   0   2   0   0   2   2   0   0   2   0   2   2   2   0   2   0   2   2   2   2   2   0   0   2   2   0   2   0   0   2   0   0   0   2   2   0   2   2   2   2   0   2   2   0   0   2   2   0   0   2   2   0   2   0   0   0   0   0   0   2   2   0   0   2   0   0   0   2   2   0   2   2   2   2   2   2   0   0   2   2   0   2   0   2   0   2   0   0   2   2   2   2   0   2   2   2   2   2   0   0   0   0   0   0   0   0   2   2   0   2   2   2   0   2   2   0   2   0   2   2   2   2   0   0   0   0   2   0   2   0   0   0   0   0   0   2   2   0   0   2   0   2   2   2   2   0   0   0   0
 MK-5-13                2   2   0   0   2   0   2   2   0   2   0   2   2   0   0   0   0   0   2   0   2   0   0   0   0   0   2   2   2   0   2   2   0   0   0   2   0   0   0   2   2   2   0   2   0   2   0   2   0   2   0   2   2   0   0   2   2   0   0   2   0   2   2   2   0   2   0   2   2   2   2   2   0   0   0   2   2   0   2   0   0   2   0   0   2   2   0   2   2   2   2   0   0   2   0   0   2   2   0   0   2   2   0   2   0   0   0   0   0   0   2   2   0   0   2   0   0   0   2   0   0   2   2   2   2   2   2   0   0   2   2   0   2   0   2   0   2   0   0   2   0   2   2   0   2   0   2   2   2   0   0   0   0   0   0   0   0   2   2   0   2   0   2   0   2   2   0   2   0   0   0   2   2   0   0   0   0   2   0   0   0   0   0   0   0   0   2   2   0   0   2   0   2   2   2   2   0   0   0   0
 MK-5-14                2   2   0   0   2   0   0   2   0   2   2   0   0   0   0   0   0   0   2   0   2   0   0   0   0   0   2   2   2   0   2   2   2   0   0   0   0   0   2   2   2   2   0   2   0   2   0   2   0   0   0   2   2   0   0   2   2   0   0   0   0   2   2   2   0   2   0   2   0   2   2   2   0   0   0   0   0   0   2   0   0   2   0   0   2   2   2   2   2   2   0   0   0   2   0   0   2   2   0   0   2   2   0   2   0   0   0   0   0   0   2   2   0   0   0   0   0   0   2   0   0   2   2   2   0   2   0   0   0   2   2   0   2   0   0   0   2   0   0   2   0   2   2   0   2   0   2   2   0   0   0   0   0   0   0   0   0   2   2   2   2   0   2   0   0   2   2   0   2   0   0   2   2   0   0   0   0   2   2   0   0   0   0   0   0   0   2   2   2   0   2   2   2   2   2   2   0   0   2   0
 MK-5-15                2   2   2   0   2   0   0   2   0   2   2   0   0   0   0   0   0   0   2   0   2   0   0   0   0   0   2   2   2   0   2   2   0   0   0   0   0   2   2   2   2   2   0   2   0   2   0   2   0   0   0   2   2   0   0   2   2   0   0   0   0   2   2   2   0   2   0   2   0   2   2   2   0   0   0   0   0   0   2   0   0   0   0   2   2   2   2   2   2   2   0   0   0   2   0   0   2   2   0   0   2   2   0   2   0   0   0   0   0   0   2   2   0   2   0   0   0   0   2   0   0   2   2   2   0   2   0   0   0   2   0   0   0   0   0   0   2   0   0   2   0   2   2   0   2   0   2   2   0   0   0   0   0   0   0   0   0   2   2   2   2   0   2   0   0   2   2   0   2   0   0   2   2   2   0   0   0   2   2   0   0   0   0   0   0   0   2   2   2   0   2   2   2   2   2   2   0   0   2   0
 MK-5-16                2   2   2   0   2   0   0   2   0   2   2   0   0   0   0   0   0   2   2   0   2   0   0   0   0   0   2   2   2   0   2   2   0   0   0   0   0   2   2   2   2   2   0   2   0   2   0   2   0   0   0   2   0   2   0   0   0   2   0   0   0   2   2   2   0   2   2   2   0   0   2   2   0   0   2   0   0   0   2   0   0   0   0   2   2   2   2   2   0   2   0   0   0   2   0   0   2   0   0   0   2   2   0   2   0   0   0   0   0   0   2   2   0   2   0   0   0   0   2   0   0   2   2   2   0   2   0   0   0   2   2   0   0   0   0   0   2   0   0   2   0   2   0   0   2   0   2   2   0   0   0   0   0   2   0   0   0   2   2   2   2   0   2   0   2   2   2   0   2   0   0   2   2   2   0   0   0   2   2   0   0   2   2   0   0   0   2   2   2   0   0   2   2   2   2   2   0   0   2   0
 MK-6-1                 2   2   0   2   0   2   0   0   0   2   2   0   0   0   2   2   0   0   0   0   0   2   2   0   2   0   0   0   0   0   2   0   2   2   0   2   0   0   2   2   2   0   0   2   0   0   2   2   2   0   0   2   0   2   0   0   2   2   0   0   2   2   0   2   0   0   0   0   0   2   0   0   0   2   0   0   2   2   0   2   0   2   0   0   0   0   2   0   0   2   0   0   0   0   2   2   2   2   0   2   2   2   0   2   2   2   2   0   2   0   0   0   2   2   0   0   0   2   0   0   2   2   0   2   2   0   0   2   0   0   0   0   2   2   2   2   0   2   2   0   2   0   0   0   2   0   2   2   0   2   0   0   0   2   0   0   0   0   0   0   0   0   0   0   0   0   2   2   2   2   2   0   2   0   2   2   2   0   2   0   2   2   0   2   2   2   2   2   0   2   2   2   2   0   2   2   0   0   2   0
 MK-6-2                 0   2   0   2   0   2   0   0   0   2   2   0   0   0   2   2   0   0   0   0   0   2   2   0   2   0   0   0   2   0   2   0   2   2   0   2   0   2   2   2   2   0   0   2   0   0   2   2   2   0   0   2   0   2   0   0   0   2   0   2   2   2   0   2   2   0   0   0   0   2   0   0   0   2   0   0   2   2   0   2   0   2   0   0   2   0   2   0   0   2   0   0   0   0   2   2   2   2   0   2   2   2   0   0   2   2   2   0   2   0   0   0   2   2   0   2   0   2   0   0   2   2   0   2   2   0   0   2   0   0   0   0   2   2   2   2   0   2   2   0   2   0   0   0   2   2   2   2   0   2   0   0   0   0   0   0   0   2   2   0   0   0   0   0   0   0   0   2   0   0   0   0   2   0   2   2   2   2   2   0   2   0   0   2   2   2   2   2   0   2   2   0   2   0   0   0   0   0   2   0
 MK-6-3                 0   2   0   2   0   2   0   0   2   0   2   0   0   0   2   2   0   0   0   0   0   0   2   0   0   0   2   2   2   0   2   0   2   2   2   2   0   2   0   2   2   0   0   2   0   0   0   2   2   0   0   2   0   2   0   2   0   2   0   2   2   2   0   2   2   0   0   0   0   2   0   0   0   2   0   0   2   2   0   2   0   2   0   0   2   0   2   0   0   2   0   0   0   0   2   2   0   2   0   2   2   2   0   0   0   2   2   2   0   0   0   0   2   2   0   2   0   2   2   0   2   2   0   2   2   0   0   2   0   0   0   0   2   2   2   2   0   2   2   0   2   0   0   0   0   2   2   2   0   2   0   0   0   0   0   0   0   2   2   0   0   2   2   0   0   0   0   2   0   0   0   0   2   0   2   2   2   2   2   0   2   0   0   2   2   2   2   0   0   2   2   0   2   0   0   0   0   0   2   0
 MK-6-4                 2   2   2   2   0   2   0   0   2   0   2   0   0   0   2   2   0   0   0   2   0   0   2   0   0   0   2   2   2   0   2   0   2   2   2   2   0   2   0   2   0   0   2   2   0   0   0   2   2   0   0   2   0   2   0   2   0   2   0   2   2   0   0   2   2   0   0   0   0   2   0   0   0   0   0   0   2   2   0   2   0   2   0   0   2   0   2   0   0   2   0   2   2   0   2   2   0   2   0   2   2   2   0   0   0   2   2   0   0   0   0   0   2   0   0   2   0   2   2   0   2   2   0   2   2   0   0   0   0   0   0   0   2   2   2   0   0   2   2   2   2   0   0   0   0   2   2   2   0   2   0   0   0   0   0   0   0   2   2   0   0   2   0   0   0   0   0   2   0   0   0   0   2   0   0   2   2   2   2   0   2   0   0   2   2   2   2   0   0   2   2   0   0   0   2   0   0   0   2   0
 MK-6-5                 2   2   2   0   0   2   0   0   2   0   2   0   0   0   2   2   0   0   0   2   0   0   0   0   0   0   2   2   2   2   2   0   2   2   0   2   0   2   0   2   0   0   2   2   0   0   0   2   2   0   0   2   0   2   0   2   0   2   0   2   2   0   2   2   2   0   0   0   0   2   0   0   0   0   0   0   2   2   0   2   0   2   0   0   2   0   2   0   0   2   0   2   0   0   2   2   0   2   0   2   2   2   0   0   0   2   2   0   0   0   0   0   2   0   2   2   0   2   0   0   2   2   0   2   2   0   0   0   0   2   0   0   2   0   0   0   0   2   2   2   0   0   0   0   0   2   2   2   0   2   0   0   0   0   0   0   0   0   2   0   0   2   0   0   0   0   0   2   0   0   2   0   2   0   0   2   2   0   2   0   0   0   0   2   2   2   2   0   2   2   2   0   0   0   0   0   0   0   0   0
 MK-6-6                 2   2   2   0   0   2   0   0   0   0   2   0   0   0   2   2   0   0   0   2   0   0   0   0   0   0   2   2   2   2   2   0   2   2   0   2   2   2   0   2   0   0   2   2   0   0   0   2   2   0   0   2   0   2   0   2   0   2   0   0   2   0   2   2   2   0   0   0   0   2   0   0   0   0   0   0   2   2   0   2   0   2   2   0   2   0   2   0   0   2   0   2   0   0   2   2   0   2   0   2   2   2   0   0   0   2   2   0   0   0   0   0   2   0   2   2   0   2   2   0   0   0   0   2   2   0   0   0   0   2   0   0   2   0   0   0   0   2   2   2   0   0   0   0   0   2   2   2   0   2   0   0   0   0   2   0   0   0   0   0   0   2   0   0   0   0   0   0   0   0   2   0   2   2   0   2   0   2   2   0   0   0   0   2   2   0   2   0   2   2   2   0   0   0   0   2   0   0   0   0
 MK-6-7                 2   2   2   0   0   2   0   0   0   0   2   0   0   0   2   2   0   0   0   2   0   0   2   0   0   0   2   2   2   2   2   0   2   2   0   2   2   2   0   2   0   0   2   2   0   0   0   2   2   0   2   2   0   0   0   2   0   2   0   0   2   0   2   2   2   0   0   0   0   2   0   0   0   0   2   0   2   2   0   2   0   2   2   0   2   0   0   0   0   2   0   2   0   0   2   2   2   2   0   0   0   2   0   0   0   2   2   0   0   0   0   2   2   0   2   0   0   2   2   0   0   0   0   2   2   0   0   0   0   2   0   0   2   0   0   0   2   2   2   2   0   0   0   0   0   2   2   2   0   2   0   0   0   0   2   0   0   0   2   0   0   2   0   0   0   0   0   0   0   0   2   0   2   2   2   2   0   2   0   0   0   0   0   2   2   0   2   0   2   2   2   0   0   0   0   2   0   0   0   0
 MK-6-8                 2   2   2   0   0   2   0   0   0   2   2   0   0   0   2   2   0   0   0   0   0   0   2   0   0   0   2   0   2   2   2   0   2   2   2   2   2   2   0   2   0   0   2   2   2   0   0   2   2   2   2   2   0   0   0   2   0   2   0   0   2   0   2   2   2   0   0   0   0   0   0   0   2   0   2   0   2   2   0   2   0   2   2   0   2   0   0   0   0   2   0   2   0   0   2   2   2   2   0   0   0   2   0   0   0   2   2   0   0   2   0   0   2   0   2   2   0   2   2   0   0   0   0   2   2   2   0   0   0   2   2   0   2   0   0   0   2   2   2   2   0   2   0   0   0   0   2   2   0   2   0   0   0   0   2   0   0   2   2   0   0   2   0   0   0   0   0   0   0   0   2   0   2   2   0   2   0   2   0   0   0   2   0   2   2   0   2   0   2   2   2   0   0   0   0   2   0   0   0   0
 MK-6-9                 2   2   0   0   2   2   0   0   0   2   2   0   0   0   2   2   0   0   0   0   0   0   2   0   0   0   0   0   2   2   2   0   2   2   2   2   2   2   0   2   0   0   2   2   2   0   0   2   2   2   2   2   0   0   0   2   0   2   0   0   2   2   2   2   2   0   0   0   0   2   0   0   2   0   0   0   2   2   0   2   0   2   2   0   2   0   0   0   0   2   2   2   0   0   2   2   2   2   0   0   0   0   0   0   0   2   2   0   0   2   0   0   2   0   2   2   0   2   2   0   2   0   0   2   2   2   0   0   0   2   2   0   2   0   0   0   2   2   2   2   0   2   0   0   0   0   2   2   0   2   2   0   0   0   2   0   0   2   2   0   0   2   0   0   0   0   0   0   0   0   2   0   2   0   0   2   0   2   0   0   0   2   0   2   2   0   2   0   2   2   2   0   0   0   0   2   0   0   0   2
 MK-6-10                2   2   0   0   2   2   0   2   0   2   0   2   0   0   2   2   2   0   0   0   0   0   2   0   0   0   0   0   2   2   2   0   2   0   2   2   2   2   0   2   0   0   2   2   0   0   0   0   2   2   2   2   0   0   0   2   0   2   0   0   0   2   2   2   2   0   0   0   0   2   0   0   2   0   0   0   2   2   2   2   0   2   2   0   2   0   0   0   0   2   2   2   0   0   2   2   2   2   0   0   0   0   2   0   0   2   2   0   0   2   0   2   2   0   2   2   0   2   2   0   2   0   0   2   2   2   0   0   0   2   2   0   2   0   0   0   2   2   2   0   0   2   0   0   0   0   2   2   0   0   2   0   0   0   2   0   0   2   0   0   0   2   0   0   0   0   0   0   0   2   2   2   2   0   0   2   0   2   0   0   0   2   0   2   2   0   2   0   2   2   2   0   0   0   0   2   0   0   0   2
 MK-6-11                2   0   0   0   2   2   0   2   2   2   2   2   0   0   2   2   2   2   0   0   0   0   2   0   0   0   0   0   2   2   2   0   2   2   2   0   0   2   0   2   0   0   2   2   2   0   0   0   2   2   2   2   0   0   0   2   0   2   0   0   0   2   2   2   2   0   0   0   0   2   0   0   2   0   0   2   2   2   2   2   0   2   2   0   2   0   0   0   0   2   2   2   0   0   2   2   2   2   0   2   0   0   0   0   0   2   2   0   0   2   0   2   2   0   2   2   0   2   0   0   2   0   0   2   0   2   0   0   0   2   2   0   2   0   0   0   2   2   2   0   0   2   0   0   0   0   2   2   0   0   2   0   0   0   2   0   0   2   0   0   0   2   0   0   0   0   0   0   0   0   2   2   0   0   0   2   0   2   2   0   0   2   0   2   2   0   2   0   2   2   2   0   0   0   0   2   0   0   0   2
 MK-6-12                2   0   0   0   2   2   0   2   2   2   2   2   0   0   2   2   2   2   0   0   0   0   2   0   0   0   0   0   0   2   2   0   0   2   2   0   0   2   0   2   0   0   2   2   2   0   0   0   2   2   2   0   2   0   0   2   0   2   0   0   0   2   2   2   2   0   0   0   0   2   0   0   2   0   0   0   2   2   2   2   2   2   2   0   2   0   2   0   0   2   2   2   0   0   2   2   2   2   0   2   0   0   2   0   0   2   2   0   0   2   0   2   2   0   2   2   0   2   0   0   2   0   0   2   0   2   0   0   0   2   2   0   2   0   0   0   2   2   2   0   0   2   0   0   0   0   2   2   0   0   2   0   0   0   2   0   0   2   0   0   0   2   0   0   0   0   2   0   0   0   2   2   0   0   0   2   0   2   2   0   0   2   0   2   2   0   2   0   2   2   2   0   0   0   0   2   0   0   0   2
 MK-6-13                2   0   0   2   2   2   0   2   2   2   2   2   0   0   2   0   2   2   0   0   0   0   0   2   0   0   0   2   0   2   2   0   2   2   2   0   0   2   0   2   0   0   2   2   2   0   0   0   2   2   0   0   2   2   0   2   0   2   0   2   2   0   2   2   0   0   0   0   0   2   2   0   2   2   0   0   2   2   2   2   2   2   2   2   2   0   2   0   0   2   2   2   0   2   2   2   2   2   0   2   0   0   2   0   0   2   2   2   0   2   0   2   0   0   2   2   0   0   2   0   2   0   0   0   0   2   0   0   0   2   2   0   2   0   0   0   2   2   2   0   0   2   0   0   0   0   2   2   0   0   2   0   0   2   2   0   0   2   0   0   0   2   0   0   0   0   2   0   2   0   2   2   0   0   0   2   0   2   2   0   0   2   0   0   2   0   2   0   2   2   2   2   0   2   0   2   0   0   0   2
 MK-6-14                2   0   0   2   0   2   0   2   2   2   2   0   0   2   2   0   2   2   0   0   0   0   0   2   0   0   0   2   0   2   2   0   0   2   2   0   0   2   0   2   0   0   2   2   2   0   0   0   2   2   0   0   2   2   0   2   0   2   0   2   2   0   2   2   0   0   0   0   0   0   2   0   2   2   0   0   2   2   2   0   2   2   2   2   2   0   2   0   0   2   2   2   0   2   2   2   2   2   0   2   0   0   2   0   0   2   2   0   0   0   0   2   0   0   2   2   0   2   2   0   2   2   0   0   0   2   0   0   2   2   2   0   2   0   2   0   2   2   2   0   0   2   0   0   0   2   2   2   0   0   2   0   0   2   2   0   0   2   0   0   0   2   0   0   0   0   2   0   2   0   2   2   0   0   0   2   0   2   2   0   0   2   0   0   0   0   2   0   2   2   2   2   2   2   0   2   0   0   0   2
 MK-6-15                2   0   0   2   0   2   0   2   2   2   2   2   0   2   2   0   2   2   0   0   0   0   0   2   2   0   0   2   0   2   2   0   0   2   2   0   0   0   0   2   2   0   2   2   2   0   0   0   2   2   0   0   2   2   0   2   2   2   0   2   2   0   2   2   0   0   0   2   2   0   2   0   2   2   0   0   0   2   2   0   2   2   2   2   2   0   2   0   0   2   2   2   0   2   2   2   2   2   0   0   0   0   2   0   0   2   2   0   0   0   0   2   0   0   2   2   0   2   2   0   2   2   0   0   0   2   0   0   2   2   2   0   2   0   2   0   0   2   2   0   0   2   0   0   0   2   2   0   0   0   2   0   0   2   2   0   0   2   0   0   0   2   0   0   0   0   2   0   2   0   2   2   0   0   0   2   0   2   2   0   0   2   0   2   0   0   2   0   2   2   2   2   2   2   0   2   0   0   0   0
 MK-6-16                0   0   0   2   0   2   0   2   2   2   2   2   0   2   2   0   2   2   0   0   0   0   0   2   0   0   0   0   0   2   2   0   0   2   2   0   0   0   0   2   2   0   2   2   2   0   0   0   2   2   0   0   2   2   0   0   2   0   2   2   2   0   0   2   0   0   0   0   2   0   2   2   2   2   2   0   0   2   2   2   0   2   0   2   2   0   2   0   0   2   2   2   2   2   2   2   2   2   0   0   2   0   2   0   0   0   2   0   0   0   0   2   0   0   2   0   0   2   2   0   2   2   0   2   2   0   0   0   2   2   2   0   2   0   2   0   0   2   2   0   0   2   0   0   0   2   0   2   0   0   2   0   0   2   2   0   0   2   0   0   2   2   0   0   0   0   2   0   2   0   2   2   0   2   0   2   0   0   2   0   0   2   0   0   0   0   2   0   0   2   2   2   2   2   0   2   0   0   0   0
 
!****************************************** Phenotypic Data **********************************************************
!-100.0 is resevred for missing phenotype
SimulatedTrait1        17.8141   15.8968   15.0440   15.7306   15.0176   13.9377   15.9263   16.2248   15.8579   16.0484   15.1380   13.3194   17.1179   13.7234   13.9106   13.9371   14.0867   15.9153   14.7624   16.6747   12.1979   14.8276   15.9337   13.3824   12.3531   13.3843   14.4134   16.5820   16.0834   15.7965   14.5099   14.4505   16.0774   16.0584   13.4749   16.0107   13.6278   15.3019   15.3139   16.6131   14.8627   15.7296   15.6806   12.7128   14.0628   15.9950   16.4877   16.1556   15.9848   12.7588   16.5816   15.7848   13.1305   18.7209   14.6467   14.6976   16.1301   13.5437   16.3072   14.6627   14.9040   16.1326   16.5473   14.5957   15.5863   14.9456   15.0152   13.4510   14.1236   15.6583   13.5004   14.9925   15.8593   16.3043   15.0160   17.8796   14.0901   12.5212   13.9842   14.3968   14.6295   16.3918   13.3175   14.9100   15.7203   16.6376   13.9148   12.6831   15.0348   13.9702   14.4099   14.5537   15.2182   14.3650   14.8175   15.7652   14.1913   16.1854   13.1813   13.6031   13.2517   16.2948   12.7669   15.8014   13.7377   15.8109   16.5995   13.4344   14.0275   16.8459   15.4405   13.9999   17.3388   14.5658   15.3895   14.4356   15.2874   16.6268   15.5626   13.7920   15.8762   16.2337   15.4639   15.0628   13.7087   13.6486   15.9342   12.8899   16.9167   16.8885   16.3640   16.3015   13.6541   17.0815   14.3238   16.6901   13.3655   13.5385   14.3349   16.2032   15.7937   13.7603   16.9635   15.0605   17.0160   15.7908   15.2110   15.7712   15.2236   17.7475   14.8625   14.3238   14.7223   15.5642   16.4705   13.9734   15.1221   16.6015   14.8294   14.7998   14.5730   13.1229   14.8141   13.9816   17.1573   15.1564   13.6695   14.5686   14.4471   14.9639   14.4191   15.8576   14.3099   16.5573   16.1140   14.3041   15.8162   14.7541   16.4978   14.6846   12.9358   14.2537   15.9891   17.4895   17.0437   15.5116   13.2521   15.5136   17.2150   14.9393   14.9035   15.4823   13.4431   15.2507   13.6938   15.6662   15.6283   14.6178   13.5951   14.5472
SimulatedTrait2         9.2791   10.1374   10.7608    9.8990    9.0003   10.2361    9.2871    9.5227   10.4255    9.9290    8.6079    9.8354    8.4870   10.0572    9.6630   11.3178   10.3061    9.6795   10.0878    9.3762   11.2148   10.8227    9.3039   10.2652   10.6844   11.0218    9.2319    9.5823    9.6329    8.6883   10.4612   10.3129    9.0021   10.6290   10.0877    9.8245   10.1063    9.3908   10.7381   10.0500    8.9427   10.3201   10.2793   10.4282   10.4574   10.3418   10.1388    9.9506    9.4638   10.3359    9.6044   10.5207   10.2771    9.8144    8.9306    9.5359   10.0185   10.9660    9.3144   11.2721   10.7034   11.3206   10.4799   10.5672    9.8509   10.8020   10.1789   10.5922   11.1421    8.4202   10.4606    9.9681    9.1086    9.3111    9.3226   10.5382    9.9227   11.1273    9.9812   10.1038    8.9683    9.4478    9.9715   10.5791    8.0002    9.0645   10.1345   10.3135   11.5981   10.1730   10.9521    9.7585   10.8117    9.4344   10.2543    9.4503   10.9936   11.0542    9.4124   10.2453   11.0370   10.2121   10.8208    9.1454    8.9443    9.1644   10.1333    9.8404   10.3063    9.6181    9.3418   10.2733    8.7841   10.7681   10.3863    9.9276    9.9665    9.6416    9.3559   10.6573    8.4683    9.5420   10.9842    9.3479   10.8241   10.4278    9.9608   10.6841   10.0111    9.6566    9.4817    9.5829   10.8392    9.5218   10.0897    9.7059   10.3009   10.9565   10.5651    8.5562    9.8793   10.3237    9.2063   10.0107    9.4287    8.4462    9.9803    9.9131    9.4809    9.5330   10.5737   10.3466    9.7676   10.5122    9.8402   10.2607    9.2948    9.4716    9.0617   11.1184   10.2335   10.1027    9.5805   10.7258    9.1853   10.1643   10.4868    9.4330    9.5482    9.9348   10.6386    9.1552   10.7184   10.0594    9.6637   11.2777    8.5486   10.5161   10.1637   10.6948    9.7117    8.6505    9.6555    9.7943    9.3209   10.2022   10.6197    9.0458    8.1898   11.4304    9.2335    9.2511   10.0243   11.0371   10.1730    9.1852    9.9872   10.6438   11.4033   10.2985
 
