# Supplementary material for: Inclusive Composite Interval Mapping of QTL by Environment Interactions in Biparental Populations
Source: PLoS One. 2015 Jul 10;10(7):e0132414. doi: 10.1371/journal.pone.0132414 (PMC4498613; doi:10.1371/journal.pone.0132414)
Supplement: S5 File — (ZIP) [file pone.0132414.s005.zip › H=0.5/L1/run_00099.met]

!**********************Note: lines staring with "!" are remarks and will be ignored in the program********************
!*********************************General Information**********************************
!Assuming F1 = P1 x P2, populations available in QTL IciMapping are: 
!  1, P1BC1F1 = P1 x F1, the first backcrossing where P1 is used as the recurrent parent;
!  2, P2BC1F1 = P2 x F1, the first backcrossing where P2 is used as the recurrent parent;
!  3, F1DH, F1-derived doubled haploids; 
!  4, RIL or F1RIL, recombination inbred lines through the repeated selfing of F1;
!  5, P1BC1RIL, recombination inbred lines through the repeated selfing of P1BC1F1;
!  6, P2BC1RIL, recombination inbred lines through the repeated selfing of P2BC1F1;
!  7, F2, the selfing generation of F1;
!  8, F3, the selfing generation of F2;
!  9, P1BC2F1, the second backcrossing where P1 is used as the recurrent parent; 
! 10, P2BC2F1, the second backcrossing where P2 is used as the recurrent parent;
! 11, P1BC2RIL, recombination inred lines through the repeated selfing of P1BC2F1; 
! 12, P2BC2RIL, recombination inred lines through the repeated selfing of P2BC2F1; 
! 13, P1BC1F2, the selfing generation of P1BC1F1; 
! 14, P2BC1F2, the selfing generation of P2BC1F1; 
! 15, P1BC2F2, the selfing generation of P1BC2F1; 
! 16, P2BC2F2, the selfing generation of P2BC2F1; 
! 17, P1BC1DH, P1BC1F1-derived doubled haploids; 
! 18, P2BC1DH, P2BC1F1-derived doubled haploids; 
! 19, P1BC2DH, P1BC2F1-derived doubled haploids; 
! 20, P2BC2DH, P2BC2F1-derived doubled haploids; 
   3      !Mapping Population (see remarks above)
   2      !Mapping Function (1 for Kosambi; 2 for Haldane; 3 for Morgan)
   2      !Marker Space Type (1 for intervals; 2 for positions)
   1      !Marker Space Unit(1 for centiMorgans; 2 for Morgan)
   6      !Number of Chromosomes (or Linkage Groups)
 200      !Size of the mapping population
   2      !Number of environments
 
!***************************************** Chromosomes and Linkage Maps **********************************************
!Chromosome                 NumMarkers
-CH1                        16
-CH2                        16
-CH3                        16
-CH4                        16
-CH5                        16
-CH6                        16
!Linkage map (Marker name followed by position or the interval length)
 MK-1-1                1     0.000
 MK-1-2                1    10.000
 MK-1-3                1    20.000
 MK-1-4                1    30.000
 MK-1-5                1    40.000
 MK-1-6                1    50.000
 MK-1-7                1    60.000
 MK-1-8                1    70.000
 MK-1-9                1    80.000
 MK-1-10               1    90.000
 MK-1-11               1   100.000
 MK-1-12               1   110.000
 MK-1-13               1   120.000
 MK-1-14               1   130.000
 MK-1-15               1   140.000
 MK-1-16               1   150.000
 MK-2-1                2     0.000
 MK-2-2                2    10.000
 MK-2-3                2    20.000
 MK-2-4                2    30.000
 MK-2-5                2    40.000
 MK-2-6                2    50.000
 MK-2-7                2    60.000
 MK-2-8                2    70.000
 MK-2-9                2    80.000
 MK-2-10               2    90.000
 MK-2-11               2   100.000
 MK-2-12               2   110.000
 MK-2-13               2   120.000
 MK-2-14               2   130.000
 MK-2-15               2   140.000
 MK-2-16               2   150.000
 MK-3-1                3     0.000
 MK-3-2                3    10.000
 MK-3-3                3    20.000
 MK-3-4                3    30.000
 MK-3-5                3    40.000
 MK-3-6                3    50.000
 MK-3-7                3    60.000
 MK-3-8                3    70.000
 MK-3-9                3    80.000
 MK-3-10               3    90.000
 MK-3-11               3   100.000
 MK-3-12               3   110.000
 MK-3-13               3   120.000
 MK-3-14               3   130.000
 MK-3-15               3   140.000
 MK-3-16               3   150.000
 MK-4-1                4     0.000
 MK-4-2                4    10.000
 MK-4-3                4    20.000
 MK-4-4                4    30.000
 MK-4-5                4    40.000
 MK-4-6                4    50.000
 MK-4-7                4    60.000
 MK-4-8                4    70.000
 MK-4-9                4    80.000
 MK-4-10               4    90.000
 MK-4-11               4   100.000
 MK-4-12               4   110.000
 MK-4-13               4   120.000
 MK-4-14               4   130.000
 MK-4-15               4   140.000
 MK-4-16               4   150.000
 MK-5-1                5     0.000
 MK-5-2                5    10.000
 MK-5-3                5    20.000
 MK-5-4                5    30.000
 MK-5-5                5    40.000
 MK-5-6                5    50.000
 MK-5-7                5    60.000
 MK-5-8                5    70.000
 MK-5-9                5    80.000
 MK-5-10               5    90.000
 MK-5-11               5   100.000
 MK-5-12               5   110.000
 MK-5-13               5   120.000
 MK-5-14               5   130.000
 MK-5-15               5   140.000
 MK-5-16               5   150.000
 MK-6-1                6     0.000
 MK-6-2                6    10.000
 MK-6-3                6    20.000
 MK-6-4                6    30.000
 MK-6-5                6    40.000
 MK-6-6                6    50.000
 MK-6-7                6    60.000
 MK-6-8                6    70.000
 MK-6-9                6    80.000
 MK-6-10               6    90.000
 MK-6-11               6   100.000
 MK-6-12               6   110.000
 MK-6-13               6   120.000
 MK-6-14               6   130.000
 MK-6-15               6   140.000
 MK-6-16               6   150.000
!*********************************** Marker Types ********************************************************************
!Co-dominant marker: When heterozygote F1 is present, P1 is coded as 2, F1 is coded as 1, and P2 is coded as 0; Otherwise, P1 is coded as 2, and P2 is coded as 0. 
!Dominant marker: When heterozygote F1 is present, P1 and F1 are coded as 12, and P2 is coded as 0; Otherwise, P1 is coded as 2, and P2 is coded as 0.  
!Recessive markers: When heterozygote F1 is present, P1 is coded as 2, and F1 and P2 are coded as 10; Otherwise, P1 is coded as 2, and P2 is coded as 0. 
!Missing marker is coded as -1. 
 MK-1-1                 2   0   2   2   2   2   2   0   2   0   0   0   2   0   0   0   2   2   0   2   0   0   0   0   0   0   2   2   0   2   0   0   2   2   2   0   2   0   2   2   2   2   2   2   2   2   2   0   0   2   2   2   2   2   0   2   0   2   0   0   2   0   2   0   2   2   0   2   0   0   2   2   0   0   0   2   0   2   2   0   0   0   2   0   0   2   0   2   2   2   2   2   0   0   0   2   0   0   0   2   0   0   2   0   0   0   2   0   2   0   0   2   2   0   0   0   2   0   0   0   2   0   2   2   0   0   0   0   0   0   2   2   0   0   0   2   2   0   0   2   2   0   2   2   2   0   0   0   0   2   0   0   2   2   2   0   0   2   0   0   2   2   0   0   0   2   2   2   0   2   0   2   2   2   2   0   0   0   2   0   2   0   2   2   2   0   0   2   2   2   2   0   2   2   2   2   2   2   0   0
 MK-1-2                 2   0   2   2   2   2   0   0   2   0   2   0   2   0   0   2   2   2   0   2   0   0   0   0   0   0   2   2   0   2   2   0   2   0   2   0   2   0   2   2   2   2   2   0   2   2   2   0   2   2   2   2   2   2   0   0   0   2   0   0   2   0   2   0   2   0   0   2   2   0   2   2   2   0   2   2   0   2   2   0   0   0   0   0   0   2   0   2   2   2   2   2   0   0   0   2   0   2   0   2   0   0   2   0   0   0   2   0   2   0   0   0   2   0   0   0   2   0   0   0   2   0   2   2   0   0   0   0   0   0   2   2   0   0   0   2   0   0   0   2   2   0   2   2   2   0   0   0   0   2   2   0   2   2   2   0   0   2   0   0   2   2   0   0   0   0   2   2   0   2   0   2   2   0   2   0   0   0   2   0   2   0   2   2   2   0   0   2   2   2   2   0   0   2   2   2   0   2   0   0
 MK-1-3                 2   0   2   2   2   2   0   0   2   0   2   0   2   0   0   0   2   2   0   2   0   2   0   0   0   0   2   2   0   2   0   0   2   0   2   0   2   0   2   0   2   2   0   0   2   2   2   0   2   2   2   0   2   2   0   0   0   2   0   0   0   0   2   0   2   0   0   2   2   0   2   2   2   0   2   2   0   2   2   0   0   0   2   0   0   2   0   2   2   0   2   2   0   0   0   2   0   2   2   2   0   0   2   2   0   0   2   0   2   0   0   0   2   0   0   0   0   0   0   0   2   0   2   2   0   0   2   0   0   0   2   2   0   0   0   2   0   0   0   2   2   0   2   2   2   2   0   0   0   2   2   0   2   2   2   0   0   2   0   0   2   2   0   0   0   0   2   2   0   2   0   2   2   0   2   0   0   0   2   0   2   0   2   2   2   0   0   2   2   2   2   0   0   2   2   2   0   2   0   0
 MK-1-4                 2   0   2   2   2   2   0   0   2   0   2   0   2   0   0   0   2   2   0   2   0   2   2   0   0   0   2   2   0   2   0   0   2   0   2   0   2   0   2   0   2   2   0   0   2   2   2   0   2   2   2   2   2   2   0   0   0   2   0   0   0   0   2   0   2   0   0   2   2   0   2   2   2   0   2   2   0   2   2   0   0   0   2   0   0   2   0   2   2   2   2   2   0   0   2   2   0   2   2   2   2   0   2   2   0   0   2   0   2   0   0   2   2   0   0   0   0   0   0   0   2   0   2   2   0   0   2   0   0   0   2   2   0   0   2   2   0   0   0   2   2   0   2   2   0   2   0   0   0   2   2   0   2   2   2   0   0   2   2   0   2   2   0   0   0   0   2   2   0   2   0   2   2   0   0   0   0   0   2   0   2   0   2   2   2   2   0   2   0   2   2   0   0   2   2   2   0   2   0   0
 MK-1-5                 2   0   2   2   2   2   0   0   2   0   2   0   2   0   2   0   0   2   0   2   0   2   2   0   0   2   2   2   0   2   0   0   0   0   2   0   2   0   2   2   2   2   0   0   2   2   2   0   0   0   2   2   0   2   0   0   0   2   0   0   2   0   2   0   2   0   0   2   2   2   2   2   2   0   2   2   0   2   2   0   2   0   2   0   0   2   0   2   2   2   2   2   2   0   2   2   0   2   2   2   2   2   2   2   0   0   2   0   2   0   0   2   2   0   0   0   0   0   0   0   2   0   2   2   0   0   2   0   0   0   2   2   0   0   0   2   0   2   0   2   2   0   2   2   0   2   0   0   0   2   2   0   2   2   2   0   0   2   2   0   2   2   0   2   0   0   2   2   0   2   2   2   2   0   0   0   0   0   2   0   2   0   2   2   2   2   0   2   0   2   2   0   0   2   2   2   0   2   0   0
 MK-1-6                 2   0   2   0   2   2   0   0   2   0   2   0   2   0   2   0   0   2   0   2   0   2   2   0   0   2   2   2   0   0   0   0   0   0   0   0   2   0   2   2   2   2   0   0   2   2   2   0   0   0   2   2   0   2   0   0   0   0   0   0   2   0   2   0   2   0   0   2   2   2   2   0   2   0   2   2   0   2   2   0   2   0   2   0   0   2   0   0   0   0   2   2   2   0   2   2   0   2   2   2   2   2   2   2   0   0   0   0   2   0   0   2   2   0   0   0   0   0   0   0   2   0   2   2   0   0   2   2   0   0   2   2   0   0   0   2   0   2   0   0   2   0   0   2   0   2   0   0   0   0   2   0   2   2   2   0   0   2   2   0   2   2   0   2   0   0   2   2   0   2   0   2   2   0   0   0   2   0   2   0   2   0   2   0   2   2   0   2   2   2   2   0   0   2   2   2   0   2   0   0
 MK-1-7                 2   0   2   0   2   2   0   2   2   0   2   0   2   0   2   0   0   2   0   2   0   2   0   0   0   2   2   2   2   0   0   0   0   0   0   0   2   0   2   2   2   2   0   0   2   2   2   0   0   0   2   2   0   2   0   0   0   0   0   0   2   0   2   0   0   0   0   0   2   2   2   0   2   2   2   2   0   2   0   0   2   0   2   0   0   2   0   0   0   2   2   2   2   0   2   2   0   2   2   2   2   2   2   2   0   0   0   0   2   0   2   2   2   0   0   0   0   0   0   0   0   0   2   2   0   0   2   2   0   0   2   2   0   0   0   2   0   2   0   0   0   0   0   2   0   2   0   0   0   2   2   0   2   2   0   0   0   2   2   0   2   2   0   2   0   0   2   2   0   2   0   2   2   0   2   0   2   0   0   2   2   0   2   0   2   2   0   0   0   2   2   0   0   2   0   2   0   2   0   0
 MK-1-8                 2   0   2   0   2   2   0   2   2   0   2   2   2   0   2   0   0   2   2   2   0   2   0   0   0   2   2   2   2   0   0   0   0   0   0   0   2   2   2   2   2   2   0   0   2   2   2   0   0   0   2   2   0   2   0   0   0   2   0   0   2   0   2   2   0   0   0   0   2   2   2   0   2   2   2   2   0   0   0   0   2   0   2   0   0   2   0   0   0   2   2   2   2   0   2   2   0   2   2   2   2   2   2   2   0   0   0   0   2   0   2   2   2   0   0   0   0   0   0   0   0   0   2   2   0   0   2   0   0   0   2   2   0   0   0   2   0   2   0   0   0   0   0   2   0   2   0   0   0   2   2   0   2   0   0   0   0   0   2   0   2   2   0   2   0   0   2   2   0   2   0   2   2   0   2   0   2   0   0   2   2   0   2   0   2   0   0   0   0   0   2   0   0   2   0   2   0   2   0   0
 MK-1-9                 2   0   2   2   2   2   0   2   2   0   2   2   2   0   2   0   0   2   2   2   0   2   0   0   0   2   2   2   2   0   0   0   0   0   2   0   2   0   2   2   0   2   0   2   2   2   2   0   0   0   2   2   0   2   0   0   0   2   0   0   2   0   2   2   0   0   0   0   2   2   2   0   2   2   2   2   0   0   0   0   2   0   2   0   0   2   0   0   0   2   0   2   2   0   2   2   0   2   2   2   2   2   0   2   0   0   2   0   2   0   2   2   2   0   0   0   0   2   2   2   0   0   2   2   0   0   2   0   0   0   2   2   0   0   0   2   0   2   0   0   0   0   0   2   2   2   0   0   0   2   2   2   2   0   0   2   0   0   2   0   2   2   0   2   0   2   2   2   0   2   0   2   2   0   2   0   2   0   0   2   0   0   2   0   2   0   0   2   0   0   2   0   0   2   0   2   0   2   0   0
 MK-1-10                2   0   2   2   2   2   0   2   2   0   2   2   2   0   0   2   2   2   2   2   0   2   0   0   0   2   2   2   2   0   0   0   0   0   2   0   2   0   2   2   0   2   0   2   2   2   2   0   0   0   2   2   0   2   0   0   0   2   0   0   2   0   2   2   0   0   0   0   2   2   2   0   2   2   2   2   0   0   0   0   2   0   2   0   0   2   0   0   0   2   0   2   2   0   0   2   0   0   2   2   2   2   0   2   0   0   2   0   0   0   2   2   2   0   0   0   0   2   2   2   0   0   2   2   0   0   0   0   0   0   2   2   0   0   0   2   0   2   0   2   0   0   2   2   0   2   0   0   0   0   2   2   2   2   0   2   0   0   0   0   2   2   0   2   0   2   2   2   0   2   0   2   2   0   2   0   2   0   0   2   0   0   2   0   2   0   0   2   0   0   2   0   2   2   0   2   0   2   0   0
 MK-1-11                2   0   2   2   2   2   0   2   2   0   2   2   2   0   0   2   2   2   2   2   2   2   0   0   0   2   2   2   2   0   0   0   0   0   2   0   0   0   2   2   0   2   0   2   0   2   2   2   0   2   2   2   0   2   0   0   0   2   0   0   2   0   0   0   0   0   0   0   2   2   2   0   2   2   2   2   0   0   0   2   2   0   2   0   0   2   2   0   0   2   2   2   2   0   0   2   0   0   2   2   2   2   0   2   0   0   2   0   0   0   2   2   2   0   0   2   0   2   0   0   0   0   2   2   0   0   0   0   0   0   2   2   0   0   0   2   0   2   2   2   0   0   2   2   0   2   2   0   0   0   2   0   2   2   0   2   0   0   0   0   2   0   0   2   0   2   2   2   0   2   0   2   2   2   2   0   2   0   0   2   0   0   2   0   2   0   0   2   2   0   2   0   2   2   0   0   0   2   0   0
 MK-1-12                2   0   2   2   2   2   0   2   2   0   2   2   2   0   0   2   2   2   2   2   2   2   0   0   0   2   2   2   2   0   0   0   0   0   2   0   2   0   2   0   2   2   0   2   0   2   0   2   0   2   2   2   0   2   0   0   0   2   0   0   2   0   0   0   0   0   0   0   0   2   2   0   2   2   2   2   0   0   0   2   2   0   2   0   0   2   2   0   0   2   2   2   2   0   2   2   2   0   2   2   2   2   0   2   0   0   2   0   0   0   2   2   2   2   0   0   0   2   2   0   0   0   2   2   0   0   0   0   0   0   2   2   0   2   0   2   0   2   2   2   0   0   2   2   0   2   2   0   0   0   2   0   2   2   0   2   0   0   0   0   2   0   0   2   0   2   2   2   0   2   0   2   2   2   2   0   2   0   2   2   0   0   2   0   2   2   0   2   2   0   2   0   2   2   0   0   0   2   0   0
 MK-1-13                0   0   0   2   2   2   0   2   2   0   2   2   2   0   0   2   2   2   2   2   2   2   0   0   0   2   2   0   0   0   0   0   0   0   2   0   2   0   2   0   2   2   0   2   0   2   0   2   0   2   2   2   0   2   0   0   0   2   0   0   2   0   0   0   0   0   0   0   0   2   2   0   2   2   2   2   0   2   0   2   2   0   2   2   0   0   0   0   0   2   2   2   0   2   2   2   2   0   0   2   2   2   0   2   0   0   2   0   0   2   2   2   2   2   0   0   0   2   2   0   0   0   2   2   0   0   0   0   0   0   2   2   0   0   0   2   2   2   2   2   0   2   2   2   0   2   2   0   0   0   2   0   2   2   0   2   0   0   0   0   2   0   0   2   0   2   2   2   0   2   0   2   2   2   2   0   2   0   2   2   0   0   2   0   2   2   0   2   2   0   0   0   2   2   0   0   0   2   0   0
 MK-1-14                0   0   0   2   2   2   0   2   2   0   2   2   2   0   0   0   2   0   2   2   2   2   0   0   0   2   2   0   0   0   2   0   0   0   2   0   2   2   2   0   2   0   0   2   0   2   0   2   0   2   2   2   0   2   0   2   0   2   0   0   2   0   0   0   0   0   0   2   0   2   2   0   2   2   2   2   0   2   0   2   2   0   2   2   2   0   0   0   0   2   2   2   0   2   2   2   2   0   0   2   0   2   0   2   0   0   0   0   0   0   2   2   2   2   0   0   0   2   2   0   0   0   2   2   0   0   0   0   0   0   2   2   2   0   0   2   0   2   2   0   0   2   2   2   0   2   0   2   0   2   0   0   2   2   0   0   0   0   0   0   0   0   0   2   0   2   2   2   0   2   0   2   2   2   2   0   2   0   2   2   0   0   2   0   0   2   0   2   2   0   2   0   2   2   0   0   0   2   2   0
 MK-1-15                0   0   0   2   2   0   2   2   2   0   2   2   0   0   0   0   2   0   2   2   2   2   0   0   0   2   2   0   2   0   2   0   2   0   2   0   2   2   2   0   0   0   0   2   0   2   0   2   0   2   2   2   0   2   0   2   0   2   0   0   2   2   0   0   0   0   0   2   0   2   2   2   2   2   2   2   0   2   2   2   2   0   2   2   2   0   0   0   0   2   2   2   0   2   2   0   2   0   0   2   0   2   0   2   0   0   0   2   0   0   2   2   2   2   0   0   0   2   2   0   0   0   2   2   0   0   0   0   0   0   2   2   2   0   0   2   0   2   2   2   0   2   2   2   0   0   0   2   0   2   0   0   2   0   0   0   0   0   0   0   0   0   0   0   0   2   2   2   0   2   2   2   2   2   2   0   0   0   2   2   0   0   2   2   0   2   0   0   2   0   2   0   2   2   0   0   0   2   2   0
 MK-1-16                0   0   0   2   2   0   2   2   2   0   2   2   0   0   0   0   2   0   0   2   2   2   0   0   0   2   2   0   2   0   2   0   2   0   2   0   2   0   2   0   0   0   2   2   0   2   0   2   0   2   2   2   0   2   0   2   0   2   0   0   2   2   2   0   0   0   0   2   0   2   2   2   2   2   2   2   0   2   2   0   2   0   2   2   2   0   0   0   0   2   2   2   0   0   2   0   2   2   0   2   0   2   0   2   2   0   0   2   0   0   2   2   2   0   2   0   0   2   2   0   0   0   2   2   0   0   2   0   0   0   2   0   2   0   0   2   2   2   2   0   2   2   2   2   0   0   0   2   0   2   0   0   2   0   0   0   0   0   0   0   0   0   2   0   0   2   0   2   0   2   2   2   0   0   0   0   0   0   2   2   0   0   2   2   0   2   0   0   2   0   2   0   2   2   0   0   0   2   2   0
 MK-2-1                 0   2   2   0   2   2   2   0   0   2   2   2   2   0   0   0   2   0   0   2   2   2   0   0   2   2   2   0   2   2   0   2   0   2   2   0   0   2   2   0   0   2   0   2   2   2   2   2   2   0   2   2   0   2   2   2   2   2   0   0   0   0   0   2   2   2   2   2   2   0   0   2   2   2   0   0   2   2   0   2   2   2   2   0   2   2   2   0   0   2   2   2   2   2   0   0   0   2   2   0   2   2   0   2   0   2   2   2   0   2   0   0   2   0   0   0   0   0   2   2   0   2   0   2   2   2   2   2   2   0   0   2   2   0   0   0   0   2   2   0   2   2   2   0   2   0   0   2   0   0   0   2   0   2   2   2   0   0   0   2   0   2   0   0   2   2   0   0   2   0   2   2   0   0   2   2   0   2   2   2   2   2   0   0   0   2   0   0   0   0   0   0   2   2   0   2   2   2   2   0
 MK-2-2                 0   2   2   0   2   2   2   0   2   2   2   2   2   0   0   0   2   0   2   2   0   2   0   0   2   0   2   0   2   0   0   0   0   2   2   0   0   2   2   0   0   2   0   2   2   0   2   2   0   0   2   2   0   2   2   2   2   2   2   0   2   0   0   2   2   2   2   0   2   0   0   2   2   2   0   0   2   2   0   2   2   2   0   0   2   2   2   0   0   2   2   2   2   2   0   0   0   2   2   0   2   2   0   2   0   2   2   0   0   2   0   0   2   0   0   0   2   2   0   2   0   2   0   0   2   2   2   2   2   0   0   2   2   0   0   2   0   2   2   0   2   2   2   0   2   0   0   2   0   0   0   2   0   2   0   2   0   0   0   2   2   2   0   0   2   2   0   0   2   0   2   2   0   0   2   2   0   2   2   2   2   2   0   0   0   2   2   0   2   0   0   0   2   2   0   2   0   0   2   0
 MK-2-3                 0   2   2   0   2   2   2   0   2   2   0   2   2   0   0   0   0   0   2   2   0   2   2   0   2   0   2   0   2   0   0   0   0   2   2   0   0   2   2   0   0   2   2   2   2   0   2   2   0   0   2   2   0   0   2   2   2   2   2   0   2   0   0   2   2   2   2   0   2   0   0   2   2   2   0   0   2   2   2   2   2   2   0   0   0   2   2   0   2   2   2   2   2   2   0   0   0   2   2   0   2   2   0   2   0   2   2   0   0   2   0   0   2   0   2   2   2   2   0   2   0   2   0   0   2   0   2   2   2   0   0   2   2   0   0   2   0   2   2   2   2   2   2   0   2   0   0   2   0   0   0   2   0   2   0   2   0   0   0   0   2   2   2   0   2   2   0   0   2   0   0   2   0   0   2   2   0   2   0   0   2   2   0   0   0   2   2   0   2   0   0   0   2   2   0   2   0   0   2   0
 MK-2-4                 0   0   2   0   2   2   2   0   2   0   0   2   2   0   0   0   0   0   2   2   2   2   2   0   2   0   2   0   2   0   2   0   2   2   2   0   2   2   2   2   0   2   2   2   2   0   2   2   0   0   2   0   0   0   0   2   2   0   2   0   2   0   0   2   2   2   2   0   0   0   0   2   2   2   0   0   2   2   2   2   2   2   0   0   0   2   2   2   2   2   2   2   2   2   0   0   0   2   2   0   2   2   0   2   0   2   2   0   0   0   0   0   2   0   0   2   2   2   0   2   0   2   0   0   2   0   0   2   2   0   0   2   2   0   0   2   0   0   2   2   2   2   2   0   2   0   0   2   0   0   0   2   0   2   0   2   0   0   0   0   2   2   2   0   2   2   0   0   2   0   2   2   0   0   2   2   0   2   2   0   2   0   0   0   0   2   2   0   2   0   0   0   2   2   0   2   0   0   2   0
 MK-2-5                 0   0   2   0   2   2   2   0   2   0   0   2   2   0   0   0   0   0   0   2   2   2   2   0   2   0   2   0   2   0   2   0   2   2   2   2   2   2   2   2   0   0   2   2   0   0   2   2   0   0   2   0   0   0   0   2   2   0   2   0   2   2   0   2   2   2   2   0   0   0   0   0   2   2   0   0   2   2   2   2   2   2   0   0   0   2   2   2   2   2   2   2   2   2   0   0   0   2   2   0   0   2   0   2   0   2   0   0   0   2   0   0   2   0   0   2   2   2   0   2   0   2   2   0   0   0   0   2   2   0   0   2   2   0   0   2   0   0   2   2   2   2   2   0   0   0   0   2   0   0   0   2   2   2   0   2   0   0   0   0   0   2   2   0   2   2   0   0   2   0   2   2   0   0   2   2   2   0   2   0   0   2   0   0   0   2   2   0   2   0   0   0   0   2   0   2   0   0   2   0
 MK-2-6                 0   0   2   0   2   2   0   0   2   0   0   2   0   0   0   0   0   0   0   2   0   2   2   0   2   0   2   0   2   0   2   0   2   2   2   2   2   2   2   2   0   0   2   2   0   0   2   2   0   0   2   0   0   0   0   2   2   0   2   0   2   0   0   2   2   2   2   2   0   2   0   0   2   2   0   0   2   2   2   2   2   2   0   0   0   2   2   2   2   2   2   2   2   2   2   0   0   2   2   0   0   2   0   2   0   2   0   0   2   2   0   0   2   0   0   0   2   2   0   0   0   2   2   0   0   0   0   2   2   0   0   2   2   0   0   2   2   0   2   2   2   2   2   0   2   0   0   2   0   0   0   2   2   2   0   2   0   0   0   0   0   2   2   0   0   2   0   2   2   0   2   2   0   0   2   2   2   0   2   0   2   2   0   0   0   2   2   0   2   0   0   0   0   2   0   2   0   0   2   0
 MK-2-7                 2   0   2   2   2   2   0   0   2   0   0   2   2   0   0   0   0   0   0   2   2   2   2   0   2   0   2   0   2   0   2   2   2   2   2   2   2   2   2   2   0   0   2   2   0   0   2   0   0   0   2   0   0   0   0   2   2   0   2   0   2   0   0   2   0   2   2   2   0   2   2   0   2   2   2   0   2   2   2   2   2   2   0   0   0   2   0   2   2   2   2   2   2   2   2   0   0   2   2   0   0   2   0   2   0   2   0   0   2   2   0   0   2   0   0   0   2   2   0   0   2   0   2   0   0   0   0   0   2   0   0   2   2   0   0   2   2   0   2   2   2   2   2   0   2   0   0   2   0   0   2   2   2   2   0   2   0   0   0   0   0   2   2   0   0   2   0   0   2   0   2   2   0   0   2   2   0   2   2   0   2   2   0   0   0   2   2   0   2   0   2   0   0   0   0   2   0   0   2   0
 MK-2-8                 2   2   2   2   2   2   0   0   2   0   0   2   2   0   0   0   0   0   0   2   2   2   2   0   2   0   2   0   2   0   2   2   2   2   2   2   2   0   2   2   0   0   2   2   0   0   2   0   0   0   2   0   2   0   0   2   2   0   2   0   2   0   0   2   0   2   2   2   0   0   2   0   2   2   2   2   2   2   2   2   0   2   0   2   0   2   0   0   2   2   0   2   2   2   2   0   0   0   2   0   0   0   0   2   0   2   0   0   2   2   0   0   2   2   0   0   2   2   0   2   2   0   2   0   0   0   0   0   2   0   0   2   2   0   0   2   2   0   2   2   2   2   2   0   2   0   0   2   0   2   2   2   2   0   0   2   0   0   0   0   0   2   2   0   0   2   0   0   2   0   2   2   0   2   0   2   2   2   2   0   2   2   0   0   0   2   2   0   0   0   2   2   0   0   0   2   0   0   2   0
 MK-2-9                 2   2   2   2   2   0   0   0   2   0   0   2   2   0   2   2   0   0   0   2   2   2   2   0   2   0   2   0   2   0   2   2   2   2   2   2   0   0   2   2   0   0   2   2   0   0   2   0   0   0   2   0   2   2   0   2   2   0   2   0   2   0   0   2   0   2   2   2   0   0   2   2   2   2   2   2   2   2   2   2   0   0   0   2   0   2   0   0   2   2   0   2   2   2   2   0   0   0   2   2   2   0   0   2   0   2   0   0   2   2   0   0   2   2   0   0   2   2   0   2   2   0   2   2   0   0   0   0   2   2   0   2   2   0   0   2   2   0   2   2   2   2   2   0   2   0   0   2   0   2   2   2   2   0   2   2   0   0   2   2   0   0   2   2   0   0   0   0   2   0   2   2   0   2   0   2   2   2   0   0   2   2   0   2   2   2   2   0   0   0   2   2   0   0   0   0   0   0   2   0
 MK-2-10                2   2   2   2   2   0   0   0   2   0   0   2   2   0   2   2   0   0   2   2   2   2   2   0   2   2   0   0   2   0   0   2   2   2   2   2   0   0   2   2   0   0   2   2   2   0   2   0   0   0   0   0   2   2   0   2   2   0   2   0   0   0   0   2   0   2   2   2   0   0   2   2   2   2   2   2   2   2   0   2   0   0   0   2   0   2   0   0   2   2   0   2   2   0   2   0   0   2   2   2   2   0   2   2   0   2   0   0   2   2   0   2   2   2   0   0   2   2   0   2   2   0   2   2   0   0   0   0   2   2   0   2   2   0   0   2   2   0   2   2   2   2   2   0   2   0   0   0   0   2   2   2   2   0   2   2   0   0   2   2   0   0   2   2   0   0   0   0   2   2   2   2   0   2   0   2   0   2   0   0   2   2   0   2   2   2   0   0   0   0   0   2   0   0   0   2   0   0   2   0
 MK-2-11                0   2   2   2   2   0   0   0   0   0   2   2   2   2   2   2   0   0   2   2   2   2   0   0   2   2   0   0   2   0   0   2   2   2   2   2   0   0   2   2   0   0   2   2   2   0   0   0   0   0   0   2   2   2   0   2   0   0   0   0   0   0   0   0   0   0   0   2   2   0   2   0   2   2   2   2   2   2   0   2   0   0   0   2   0   2   0   2   2   2   2   2   2   0   2   2   0   2   2   2   2   2   0   2   0   2   2   0   2   2   0   2   2   2   0   0   2   2   0   2   2   0   2   2   0   2   0   0   2   2   2   2   2   0   0   2   2   0   2   2   2   2   2   0   2   0   0   2   0   2   2   2   2   0   2   2   0   0   2   2   0   0   2   2   0   0   0   0   2   2   2   2   0   0   0   2   0   2   0   2   2   2   0   2   2   2   0   0   0   0   0   2   0   0   0   2   2   0   2   0
 MK-2-12                0   2   2   2   2   0   0   0   0   0   2   2   2   2   2   2   2   0   2   2   2   2   0   0   2   2   0   0   2   0   0   0   2   2   2   2   0   0   0   2   0   0   2   2   2   0   0   0   0   2   0   2   2   2   2   2   0   0   0   0   0   0   0   0   2   0   0   2   2   2   2   0   0   2   2   2   2   2   0   2   2   2   0   2   0   2   0   2   2   2   2   2   0   0   2   2   0   2   2   2   2   2   0   2   0   2   2   0   2   0   0   2   2   2   2   0   2   2   0   2   2   0   2   2   0   2   0   0   0   0   2   0   2   0   0   2   2   0   2   2   2   2   2   0   2   2   0   2   0   2   2   2   2   0   2   2   0   0   2   2   0   0   2   2   0   2   0   0   2   2   2   2   0   0   0   2   0   2   0   2   2   2   0   2   2   2   0   0   0   0   0   2   0   0   0   2   2   0   2   0
 MK-2-13                0   2   2   0   2   0   0   0   0   0   2   0   2   2   2   2   2   2   2   2   2   2   0   0   0   2   0   0   2   0   0   0   2   2   2   0   0   0   0   2   2   0   2   2   2   0   0   0   0   2   2   2   2   0   2   2   0   0   0   0   0   0   0   0   2   0   0   2   2   2   2   2   0   2   2   2   2   2   0   2   2   2   0   2   0   2   0   2   2   0   2   2   0   0   2   2   0   2   2   2   2   2   0   2   0   2   2   0   2   0   0   2   2   2   2   0   0   2   0   2   2   0   0   0   0   2   0   0   0   0   2   0   2   0   0   2   2   0   2   2   2   2   2   2   2   2   0   2   2   2   2   2   2   0   2   2   0   0   2   0   0   0   2   2   0   2   0   0   2   2   2   2   0   0   0   2   0   2   0   2   2   2   0   2   2   2   0   2   0   2   2   2   0   0   0   2   2   0   2   0
 MK-2-14                0   2   2   0   2   0   0   0   0   0   2   0   2   2   2   0   2   2   2   2   2   2   2   0   0   2   0   0   2   0   0   2   2   2   2   2   0   0   0   2   2   0   2   2   2   0   0   0   0   2   2   2   2   0   2   2   0   0   0   0   0   0   0   0   2   0   0   2   0   2   2   2   0   2   2   2   2   2   0   2   2   2   0   2   0   2   0   2   2   0   2   2   0   0   2   2   0   2   2   2   2   0   0   2   0   2   2   0   2   0   2   2   2   2   2   0   0   2   0   2   2   2   0   0   0   2   0   0   2   0   2   0   0   0   0   2   2   0   2   0   2   2   2   0   2   2   0   2   2   2   2   2   2   0   2   2   0   0   2   0   0   2   2   2   0   2   0   0   2   2   2   0   0   0   0   2   0   2   2   2   2   2   0   2   2   2   0   0   0   2   2   2   0   0   0   2   2   0   2   0
 MK-2-15                0   2   2   2   2   0   0   2   0   0   2   0   2   2   2   0   2   0   2   2   2   2   2   0   0   2   0   0   2   0   0   2   2   2   2   2   0   0   0   2   2   0   2   0   2   0   0   0   0   2   2   2   2   0   2   2   0   0   0   0   0   0   0   2   2   0   0   2   0   2   2   2   0   2   2   2   2   2   0   2   2   2   0   2   0   0   0   2   2   0   2   0   0   0   2   2   0   2   2   2   2   0   0   0   0   2   2   0   2   0   2   2   2   2   2   0   2   2   0   2   2   2   0   0   0   2   0   0   2   0   2   0   0   0   0   2   2   0   2   0   2   2   2   0   2   2   0   2   2   2   0   2   2   0   2   2   0   0   2   0   0   2   0   2   0   2   0   0   2   2   2   2   0   0   0   2   0   2   2   2   2   2   0   2   2   2   2   2   0   2   2   2   0   0   2   2   2   0   2   2
 MK-2-16                0   2   2   2   2   2   0   2   0   0   2   0   0   2   2   0   2   0   2   2   2   2   2   0   0   2   0   2   2   0   2   2   2   2   2   2   0   0   0   2   2   0   2   2   2   0   0   0   0   2   0   2   2   0   2   2   2   0   0   2   0   0   0   2   2   0   0   2   0   0   2   2   0   2   2   2   2   2   0   2   2   2   0   2   2   0   0   2   2   0   2   0   2   0   2   2   0   2   2   2   2   0   2   0   2   2   2   2   0   0   2   2   2   2   2   0   2   2   0   2   2   2   2   0   0   0   0   0   2   0   2   0   0   0   0   2   2   0   2   0   2   2   2   0   2   2   0   2   2   2   0   2   2   0   2   2   0   0   2   0   0   2   0   2   0   2   0   0   2   2   2   2   0   2   0   2   0   2   2   2   2   2   0   2   2   2   2   2   0   2   2   2   0   0   2   2   2   0   2   2
 MK-3-1                 0   0   2   2   2   0   2   0   0   0   2   0   0   2   2   2   0   2   0   0   2   0   2   2   0   2   2   2   2   0   0   2   0   2   0   2   2   2   2   0   0   0   2   2   2   2   0   0   0   0   0   2   2   0   0   0   2   2   0   2   2   2   0   2   2   2   0   0   2   0   0   0   0   0   2   2   0   2   0   0   2   2   2   2   2   0   0   0   2   2   2   0   0   2   0   0   0   2   2   2   2   0   0   0   2   2   2   2   0   2   2   0   0   0   2   0   0   2   2   2   2   0   0   2   0   2   2   0   2   0   2   0   0   0   0   2   2   0   0   2   2   2   2   2   2   0   0   0   0   2   0   2   0   0   0   2   0   0   0   2   2   0   0   2   2   0   2   2   2   0   0   0   2   0   0   2   0   0   2   2   2   2   0   0   2   2   0   0   0   2   0   2   2   2   2   0   0   2   0   2
 MK-3-2                 0   0   2   2   2   0   2   0   0   0   2   0   2   2   0   2   0   2   0   0   0   0   2   2   0   2   2   2   0   0   0   0   0   2   0   2   2   2   2   0   0   0   2   2   2   2   0   0   0   0   0   2   0   2   0   0   0   2   0   0   2   2   0   0   2   2   0   0   2   0   0   0   0   0   2   2   2   2   0   0   2   2   2   2   2   0   0   0   2   2   2   0   0   2   0   0   0   2   2   2   2   0   0   0   2   2   0   2   0   2   2   0   0   0   2   0   0   2   2   2   2   0   0   2   0   2   2   0   2   0   2   0   0   0   0   2   2   0   0   2   2   2   2   2   0   0   0   0   2   2   0   2   0   0   0   2   0   0   0   2   2   0   0   2   0   0   2   2   2   0   2   0   0   0   0   2   0   2   2   2   2   2   0   0   2   2   2   0   0   2   0   2   2   2   0   2   2   2   0   0
 MK-3-3                 0   0   2   2   2   0   0   0   0   0   2   0   2   2   0   2   0   2   0   0   2   0   2   2   0   2   2   2   0   0   0   0   0   2   0   2   2   2   2   0   0   0   2   2   2   2   0   0   2   0   0   2   2   2   0   2   0   2   0   0   2   2   0   0   2   2   0   0   2   0   0   2   0   0   2   2   2   2   0   0   2   2   2   2   2   0   0   0   2   2   2   0   0   2   2   2   0   2   2   2   2   0   0   2   2   2   0   2   2   2   2   0   0   0   2   0   0   2   2   2   2   0   0   2   2   2   2   0   0   0   2   0   0   0   0   2   2   0   0   2   2   2   2   2   0   0   0   2   2   2   0   2   0   0   0   2   2   0   0   2   2   0   0   2   0   0   2   2   2   0   2   0   0   0   0   2   0   0   2   2   0   2   0   0   0   0   2   0   2   2   0   0   2   2   0   2   2   2   2   0
 MK-3-4                 0   0   2   2   2   0   0   0   0   0   0   0   2   2   0   2   0   2   0   0   2   0   0   2   0   2   2   2   0   0   0   0   0   2   0   0   2   2   2   2   0   0   2   2   0   2   0   0   2   0   0   2   0   2   0   2   0   2   0   0   2   2   2   0   2   2   0   0   2   0   0   2   2   0   2   2   2   2   0   0   2   2   2   2   2   0   0   0   2   2   2   0   0   2   2   0   0   2   2   2   2   0   2   2   2   2   0   2   2   2   2   0   0   0   2   0   0   2   2   2   0   0   0   2   2   2   2   0   0   0   0   0   0   0   0   2   2   0   0   2   2   2   2   2   0   0   0   2   2   2   0   2   0   0   0   2   2   0   0   2   0   2   0   2   0   0   2   2   2   2   2   0   0   0   0   2   2   0   2   2   2   2   0   0   0   0   2   0   2   2   0   0   2   2   0   2   2   2   2   0
 MK-3-5                 0   0   2   2   2   2   0   0   0   0   0   0   2   2   2   0   0   2   0   0   2   0   0   2   0   2   2   2   0   0   2   0   2   2   0   0   2   2   2   2   0   0   2   2   0   0   0   0   2   0   0   2   0   2   0   2   0   2   0   0   2   2   0   0   2   2   0   0   2   0   0   2   0   0   2   2   2   2   0   0   2   2   2   2   2   0   0   0   2   2   2   0   0   2   2   0   0   2   2   2   2   0   0   2   2   2   0   2   2   2   2   0   0   0   2   0   0   2   2   2   0   0   0   2   2   2   2   0   0   0   0   0   0   0   0   2   2   0   0   2   2   2   2   2   0   2   0   2   0   2   0   2   0   0   0   2   2   0   0   2   0   2   0   2   2   0   2   2   2   2   2   0   2   0   0   2   2   0   2   0   2   2   0   0   0   0   2   0   0   2   0   0   2   2   0   2   0   2   0   0
 MK-3-6                 0   0   2   2   2   2   2   0   0   0   2   0   0   2   2   0   0   2   0   0   2   0   0   2   0   2   0   2   0   0   2   0   2   2   0   0   2   2   2   2   0   0   2   2   0   0   0   0   2   0   0   2   2   2   0   2   0   0   0   0   2   2   0   0   2   2   0   0   2   0   0   2   0   0   2   2   2   2   0   0   2   2   2   2   0   0   0   0   2   2   2   0   0   0   2   0   0   2   2   2   2   0   0   0   2   0   2   2   2   2   2   0   0   0   2   0   0   2   2   2   0   0   0   2   2   2   2   0   0   0   0   0   0   0   0   2   2   0   0   0   2   2   2   2   0   2   0   2   0   2   0   2   0   0   0   2   2   0   0   2   0   2   0   0   2   0   0   2   0   2   2   0   0   0   2   2   2   0   2   0   2   2   0   0   0   0   2   2   0   2   0   0   2   2   0   2   0   2   0   0
 MK-3-7                 2   0   2   2   2   2   2   0   0   0   2   0   0   0   2   0   0   0   0   0   2   2   0   2   0   2   2   2   0   0   2   0   2   2   0   0   2   2   0   2   0   0   2   2   0   0   0   0   2   0   0   2   2   2   0   2   0   0   0   0   2   2   0   0   2   2   0   2   2   0   0   2   0   0   2   2   2   2   0   0   2   2   2   2   0   0   0   0   2   2   2   0   0   0   2   2   0   2   0   2   2   0   0   0   2   0   0   2   0   2   2   0   0   0   2   0   2   2   2   2   0   2   0   2   2   2   2   0   0   0   0   0   0   0   0   2   2   0   0   0   2   2   0   2   0   0   0   2   0   2   0   2   0   0   0   2   2   0   0   2   0   2   0   0   2   0   0   2   0   2   2   0   0   0   2   2   2   0   2   0   2   2   0   2   0   2   2   2   0   2   0   0   2   2   0   2   0   2   0   0
 MK-3-8                 2   0   2   2   2   0   0   0   0   0   2   0   0   0   2   0   2   0   0   0   2   2   2   2   0   0   2   2   0   0   2   0   2   2   0   0   2   2   0   2   0   0   2   2   2   0   0   0   2   0   0   2   2   2   0   2   0   0   0   0   2   2   0   0   2   2   0   2   2   0   0   2   2   0   2   2   2   2   0   0   2   2   2   2   0   0   0   0   2   2   2   0   0   0   2   2   0   2   0   2   2   0   0   0   2   0   0   2   0   2   2   0   0   0   2   0   2   2   2   2   2   2   0   2   2   2   2   0   0   0   2   0   2   2   0   2   2   0   0   0   2   2   0   2   0   0   0   2   0   2   0   2   0   0   0   2   2   0   0   2   0   2   0   0   2   0   2   2   0   0   2   0   0   0   2   2   2   0   2   0   2   2   0   2   0   2   2   0   0   2   0   0   2   2   0   2   0   2   0   0
 MK-3-9                 2   0   2   2   2   0   0   0   2   0   2   0   0   2   0   0   2   0   0   0   2   2   2   2   0   0   2   2   0   0   0   0   2   2   0   0   2   0   0   2   0   0   2   2   2   0   0   0   2   0   0   2   2   2   0   2   0   0   0   0   2   2   0   0   0   2   0   2   2   0   0   2   2   0   2   2   2   2   0   2   2   2   2   2   0   0   0   0   2   2   2   0   0   0   2   2   0   2   0   2   2   0   0   0   2   0   2   2   0   2   2   0   0   0   2   0   2   2   2   2   2   2   0   2   2   2   2   0   0   0   2   0   2   2   0   2   2   0   2   0   2   2   0   2   0   0   0   2   0   2   0   2   0   0   0   2   2   2   0   2   0   2   0   0   2   0   2   2   0   0   2   0   0   0   2   2   2   0   2   0   0   2   0   2   0   2   2   0   0   2   0   0   2   2   0   2   0   2   0   0
 MK-3-10                2   0   0   2   2   0   0   0   2   2   2   0   0   2   0   0   2   0   0   0   2   2   2   2   0   0   2   2   0   0   0   0   2   0   0   0   2   0   0   2   0   0   0   2   2   0   0   0   2   0   0   2   2   2   0   2   0   2   0   0   2   0   0   0   0   2   2   2   2   0   0   2   2   0   2   2   2   2   0   2   2   2   0   2   2   0   0   0   2   2   2   0   0   0   2   2   0   2   0   2   2   0   0   0   2   0   0   2   0   2   2   0   0   0   2   2   2   2   2   2   2   2   0   2   2   2   2   0   0   0   2   0   2   2   0   2   2   0   2   2   2   2   0   2   0   2   0   2   0   2   0   0   0   0   0   0   0   2   0   2   0   2   0   0   2   0   2   0   0   0   0   0   0   0   2   2   2   0   2   0   0   0   0   2   0   2   2   0   0   2   0   0   2   2   0   2   0   2   0   0
 MK-3-11                2   0   0   2   2   0   0   2   2   2   2   0   0   2   0   0   0   0   0   2   2   2   0   2   0   0   2   0   0   0   0   0   2   2   0   0   0   0   0   0   0   0   0   2   2   0   0   0   2   0   0   2   2   2   0   2   0   2   0   0   2   0   0   2   0   2   2   2   2   0   0   2   2   0   2   2   2   2   0   2   0   2   0   2   2   0   0   0   2   2   2   0   0   0   2   2   0   2   0   2   2   0   0   0   2   0   0   2   2   2   2   0   0   0   2   2   2   2   2   2   2   2   0   2   2   2   2   0   0   0   2   0   2   2   0   2   2   0   0   0   2   2   0   2   0   2   0   2   0   2   0   0   0   0   0   0   0   2   0   2   0   2   0   2   2   0   2   0   0   0   0   2   0   0   2   2   2   0   2   0   0   0   0   2   0   2   2   0   0   0   0   0   2   2   0   2   0   2   0   0
 MK-3-12                2   0   0   2   2   0   0   2   2   2   2   0   2   2   0   0   0   0   0   2   2   2   0   2   0   0   2   0   0   2   0   0   2   2   0   0   0   0   0   0   0   0   0   2   2   2   0   0   2   0   0   2   2   2   0   2   0   0   0   0   2   0   0   2   0   2   2   2   0   0   0   2   2   0   0   2   2   2   0   2   2   2   0   2   2   0   2   0   0   2   2   0   0   0   2   2   0   2   0   2   0   0   0   0   2   0   0   2   2   2   2   0   0   0   2   2   2   0   2   2   2   2   0   2   2   0   2   0   0   0   2   0   2   0   0   2   2   2   0   2   2   2   0   2   0   2   2   2   0   2   0   0   0   0   0   0   0   2   0   0   0   2   0   2   2   0   2   0   0   0   0   2   0   0   0   2   2   0   2   0   0   0   0   2   0   2   2   0   0   0   0   0   2   2   0   2   0   2   0   0
 MK-3-13                2   0   2   2   2   0   2   2   2   2   2   0   2   2   0   0   0   0   2   2   2   2   0   0   0   0   2   0   0   2   0   0   2   2   0   0   0   0   0   0   0   0   0   2   2   2   0   0   2   0   0   2   2   0   2   2   0   0   2   0   2   0   0   2   0   2   0   2   0   0   0   2   2   0   0   2   2   2   2   2   2   2   2   2   0   0   2   0   0   2   2   0   0   0   2   2   0   2   0   0   0   0   0   0   2   0   0   2   2   2   2   2   0   0   2   2   2   2   2   0   2   2   0   2   2   0   2   0   0   0   2   0   2   0   2   2   2   2   0   2   2   2   0   2   0   2   2   2   0   2   0   0   0   0   0   0   0   0   0   0   0   2   0   2   0   0   2   0   0   0   0   2   0   0   0   2   2   0   2   0   0   0   0   2   0   2   2   0   0   0   0   0   2   2   0   2   0   2   0   0
 MK-3-14                2   0   2   2   2   0   2   2   2   2   2   0   0   0   0   0   0   0   2   2   2   2   0   0   0   0   0   0   0   2   0   0   2   2   0   0   0   0   0   0   0   0   0   2   2   2   0   0   2   0   0   2   2   0   2   2   0   0   2   0   0   0   0   2   0   2   0   2   0   2   0   2   2   0   2   2   2   2   2   2   2   2   2   0   2   0   2   0   0   2   2   0   2   0   2   2   0   2   0   0   0   0   0   0   2   0   0   2   2   0   2   2   0   0   2   2   2   0   2   0   2   2   0   2   2   0   0   0   0   0   2   0   2   0   2   2   2   0   2   2   2   2   0   2   0   2   2   2   0   2   0   2   0   0   0   0   0   0   0   0   0   2   0   2   0   0   2   0   0   0   0   2   0   0   0   2   2   0   2   0   0   2   0   2   0   2   2   0   0   0   0   0   2   2   2   2   0   2   0   0
 MK-3-15                2   0   2   0   2   0   2   2   2   2   2   0   0   0   2   0   2   0   2   2   2   2   0   0   0   0   0   0   0   2   0   0   2   2   0   0   0   0   0   0   0   0   0   2   2   2   0   0   2   0   0   2   2   0   0   0   0   2   0   0   0   0   0   2   2   2   0   0   0   2   0   2   0   0   2   2   2   2   2   2   2   2   2   0   2   0   2   0   0   2   2   0   2   0   2   2   0   2   0   0   0   0   2   0   2   0   0   2   2   0   2   2   2   2   2   2   2   0   2   0   2   2   0   2   2   0   0   0   0   0   2   0   2   0   2   2   2   0   2   0   2   2   0   2   0   2   0   2   0   2   0   2   0   0   0   2   0   2   0   2   0   2   0   2   0   0   2   0   0   0   0   2   0   0   0   2   2   0   2   0   0   2   0   2   0   0   0   0   0   0   0   0   2   2   2   2   0   2   0   0
 MK-3-16                0   0   2   0   2   0   2   2   2   2   2   0   0   0   2   0   2   0   2   2   2   2   0   0   2   0   0   0   0   2   0   0   2   2   0   0   0   0   0   0   0   2   0   2   2   2   0   2   2   0   0   2   2   0   0   0   0   2   0   0   0   2   0   2   2   2   0   0   0   2   0   2   0   0   2   2   2   2   2   2   2   2   2   0   2   0   2   0   0   2   2   0   2   0   2   2   0   2   0   0   0   0   2   0   2   0   0   2   2   0   2   2   2   2   2   2   2   0   2   2   0   2   0   2   2   2   0   0   0   0   2   0   2   0   2   2   2   0   2   0   2   2   0   2   0   2   0   2   0   2   0   2   0   2   0   2   0   2   0   2   0   2   0   2   0   0   2   0   0   0   0   0   0   0   2   2   2   0   2   0   0   2   0   2   0   0   0   0   0   0   0   0   2   2   2   2   0   2   0   0
 MK-4-1                 2   0   2   0   0   0   0   2   2   0   2   2   2   2   0   2   0   0   0   0   2   0   0   2   0   2   2   2   0   2   2   2   0   0   0   0   0   2   0   0   0   2   2   0   0   0   2   0   0   2   2   0   0   2   0   0   2   2   0   2   2   0   0   0   2   0   2   0   2   0   0   2   2   2   0   2   2   2   2   0   0   2   0   0   0   0   0   2   2   2   2   0   2   0   2   2   2   0   2   2   2   0   2   0   2   0   0   2   0   2   0   0   2   0   2   0   0   2   0   2   0   0   0   2   0   0   2   2   2   2   2   0   0   2   0   0   0   2   2   0   2   0   2   0   0   0   2   0   0   0   0   2   2   0   0   0   0   2   0   0   2   2   2   2   0   0   2   2   2   2   2   0   0   2   0   2   0   0   2   0   0   0   2   0   2   2   0   2   2   2   2   2   2   0   0   0   0   2   2   2
 MK-4-2                 2   2   2   0   0   0   0   2   2   0   2   2   2   2   0   2   2   0   0   0   2   0   0   2   0   0   0   2   0   2   2   0   0   2   2   0   0   0   0   2   0   0   2   0   0   0   2   0   0   2   2   0   0   2   0   0   2   2   0   2   2   0   0   0   2   0   2   0   2   0   2   2   2   2   0   2   2   2   0   0   0   2   0   0   0   0   0   2   2   2   2   0   2   0   2   2   2   0   0   2   2   2   0   0   2   0   0   2   0   2   0   0   0   0   2   0   0   2   0   0   0   0   0   2   0   2   2   2   2   2   2   0   0   2   0   0   0   2   2   0   2   0   2   0   0   0   2   0   0   0   2   2   2   2   0   0   0   2   0   2   0   2   0   2   0   0   2   0   2   2   2   0   0   2   0   2   0   0   2   0   0   0   2   0   2   2   0   2   2   2   2   2   2   0   0   0   0   2   2   0
 MK-4-3                 2   2   2   0   0   2   0   2   2   0   2   2   2   2   0   2   2   0   0   0   2   0   0   2   0   0   0   0   0   2   2   2   0   0   2   0   0   0   0   0   2   0   2   0   0   0   2   0   2   2   2   0   0   0   2   0   2   2   0   2   2   0   0   0   2   0   2   0   0   0   2   2   2   2   0   2   0   2   0   0   0   2   0   0   0   0   0   2   2   2   0   0   2   0   2   2   2   2   2   2   2   2   0   0   0   0   0   0   0   2   0   0   0   0   2   0   0   2   0   0   0   0   0   2   0   2   2   2   2   2   2   0   0   2   0   0   0   2   0   0   2   0   2   2   0   0   2   0   0   0   2   2   0   2   0   0   0   2   0   0   0   2   0   2   0   0   2   0   2   2   2   2   0   2   2   2   0   0   2   0   0   2   2   0   2   2   0   2   2   2   2   2   2   0   0   0   0   2   2   0
 MK-4-4                 2   2   0   0   0   2   2   2   2   0   0   2   2   2   0   2   2   0   0   2   2   0   0   0   0   2   0   0   0   2   2   2   0   0   2   0   0   0   0   0   2   0   2   0   2   0   2   0   2   2   2   0   0   0   2   2   2   2   0   0   2   0   0   0   2   0   2   0   0   0   2   2   2   0   0   2   2   2   0   0   2   0   0   0   0   0   0   2   2   2   0   0   2   0   2   2   2   2   2   2   2   2   0   0   2   0   2   0   0   2   0   0   0   0   2   0   0   2   0   0   0   0   0   2   0   2   2   2   0   2   2   0   0   0   0   0   0   0   0   0   2   0   2   2   0   0   2   0   0   0   2   2   0   2   0   0   2   2   0   0   0   2   0   2   0   2   0   2   2   2   2   0   0   2   2   2   0   0   2   0   0   2   0   0   2   2   2   2   2   2   2   2   2   0   0   0   0   2   2   0
 MK-4-5                 2   2   0   0   0   2   2   0   2   0   0   2   2   2   0   2   2   0   2   2   2   0   0   0   0   2   0   0   0   2   2   2   2   0   2   0   0   0   0   0   2   0   2   0   2   0   2   0   2   2   2   0   0   0   2   2   2   2   0   0   2   0   0   0   2   0   2   0   0   0   2   2   2   0   0   2   2   2   0   0   2   0   0   0   2   0   0   0   2   2   0   0   2   0   2   2   2   2   0   2   2   2   0   0   2   0   2   0   2   2   0   0   0   0   2   0   0   2   0   0   0   0   0   2   0   0   2   0   0   2   2   0   0   0   0   0   0   0   0   0   2   0   2   2   0   0   0   0   0   0   2   2   0   2   0   2   2   2   0   0   0   0   2   2   0   2   0   2   2   2   0   0   0   2   2   2   0   0   2   0   0   2   0   0   2   2   2   2   2   2   2   2   2   0   0   0   0   2   2   0
 MK-4-6                 2   2   0   0   0   2   2   0   2   0   0   2   0   2   0   2   0   0   2   2   2   2   2   0   0   2   0   0   0   2   2   2   2   0   2   0   0   0   0   0   2   0   2   0   0   0   0   0   2   0   2   0   0   0   2   2   2   2   0   0   2   0   0   0   0   0   2   0   0   2   2   2   0   0   0   2   2   2   0   0   2   0   0   0   2   0   0   0   0   2   0   2   2   0   2   2   2   2   0   2   2   2   0   0   2   0   2   0   2   2   0   0   0   0   2   0   0   2   0   0   0   0   0   2   2   2   0   0   0   2   2   2   0   0   0   0   0   0   0   0   2   0   2   2   0   2   0   0   0   0   2   2   0   2   0   2   2   2   0   2   0   0   2   2   0   2   0   2   2   2   0   2   0   2   0   0   0   2   2   0   0   2   0   0   2   2   2   2   2   2   0   2   2   0   0   0   0   2   2   0
 MK-4-7                 2   2   0   0   0   2   2   0   2   0   2   2   0   2   0   2   0   0   2   2   2   2   2   0   0   2   0   2   0   2   2   2   2   0   2   0   2   0   0   0   2   0   2   0   2   0   0   0   2   0   2   0   2   0   2   2   2   2   0   0   2   0   0   0   0   0   2   0   0   2   2   2   0   0   0   2   2   2   0   0   2   0   2   0   2   0   0   0   0   2   0   2   2   0   2   2   2   2   0   2   2   2   0   2   2   0   2   0   2   0   0   0   0   0   2   0   0   2   0   2   0   0   0   2   2   2   0   0   0   2   2   2   0   0   2   0   0   0   2   0   2   0   2   2   2   2   0   0   2   0   2   2   0   2   0   2   2   2   0   2   0   0   2   2   2   2   0   2   2   2   2   2   0   2   0   0   0   2   2   0   0   2   2   0   2   2   2   2   2   2   2   2   2   0   2   0   0   2   2   0
 MK-4-8                 2   2   0   0   0   2   2   0   2   0   2   2   0   2   0   2   0   0   2   2   2   2   2   0   0   2   0   2   0   2   2   2   2   0   2   0   2   0   2   0   2   0   2   0   2   0   0   0   2   0   2   0   0   0   2   2   2   2   0   0   2   0   0   0   0   0   2   0   0   2   2   2   0   0   0   2   2   2   0   0   2   0   0   0   2   0   0   0   0   2   0   2   2   0   2   2   2   2   0   2   2   2   0   2   0   0   2   0   2   2   0   0   2   0   2   0   0   2   0   2   0   0   0   2   2   2   0   0   0   2   2   2   0   0   2   0   0   0   2   0   2   0   2   2   2   2   0   0   2   0   2   0   0   2   2   2   2   2   0   0   0   0   2   2   2   2   0   2   2   2   2   2   0   2   0   0   0   2   2   0   0   2   2   0   2   0   0   2   2   2   0   2   2   0   0   0   0   2   2   0
 MK-4-9                 2   2   0   0   0   2   0   0   2   0   2   2   0   2   0   2   0   0   2   2   2   2   2   0   0   2   0   2   0   2   2   2   2   0   2   0   2   0   2   0   2   0   2   0   2   0   0   0   2   0   2   0   0   0   2   2   0   2   0   0   2   2   0   0   0   0   2   0   0   2   2   2   0   0   0   2   2   2   0   0   2   0   0   0   2   0   0   0   0   2   0   2   2   0   2   2   2   2   0   2   0   2   0   2   0   0   2   0   0   0   0   0   2   2   2   0   0   2   2   2   2   0   0   2   2   2   0   0   0   2   2   2   2   0   2   0   0   0   2   0   2   0   2   2   2   0   0   0   2   2   2   0   0   2   2   2   2   2   0   0   0   0   2   2   2   2   0   0   2   2   2   2   0   2   0   0   0   2   2   0   2   2   2   0   2   0   0   2   0   2   0   2   2   0   2   0   0   2   2   0
 MK-4-10                2   2   2   0   0   2   0   0   2   0   2   2   2   2   0   2   0   0   2   2   2   0   2   0   0   2   0   2   0   2   2   2   2   0   2   0   2   0   2   0   2   0   2   0   2   0   0   0   2   0   0   0   0   0   2   2   0   2   0   0   2   2   0   0   0   2   2   0   0   2   2   2   0   0   0   2   2   0   0   0   2   0   0   2   2   0   0   0   0   2   0   2   2   0   2   2   2   0   0   2   0   0   0   2   0   0   2   0   0   0   0   0   2   2   2   0   0   0   2   2   2   2   0   2   0   0   0   2   0   2   0   2   2   0   2   0   0   0   2   2   2   0   2   2   2   0   0   0   2   2   2   0   0   0   2   2   0   2   0   0   0   0   2   2   2   2   0   0   2   2   2   2   0   2   0   0   0   2   2   0   2   2   2   0   2   0   0   2   0   2   0   2   2   0   2   0   0   2   2   0
 MK-4-11                2   2   2   0   0   2   0   0   2   0   2   2   2   2   0   2   0   0   2   2   2   0   0   0   0   2   0   2   0   2   2   2   2   0   0   0   2   0   2   0   2   0   2   0   2   0   0   0   2   2   0   0   0   2   2   2   0   2   0   0   2   2   0   0   0   2   2   2   0   2   2   0   0   0   2   2   2   0   0   0   2   0   0   2   2   0   0   0   0   2   0   2   2   0   2   2   2   0   0   2   0   2   0   2   0   0   2   0   0   0   0   2   2   2   2   0   0   0   0   2   0   2   0   2   0   0   0   2   2   2   0   2   0   0   2   0   0   0   2   0   2   0   2   0   2   0   0   0   0   0   2   0   0   0   0   2   0   2   0   0   0   0   2   2   2   2   0   0   2   2   2   2   0   2   0   0   0   2   2   0   2   2   2   0   2   0   0   2   0   2   0   2   2   0   2   0   0   2   2   2
 MK-4-12                2   2   2   0   0   2   0   0   2   0   2   2   2   2   0   2   0   0   2   0   2   0   0   0   0   2   0   2   0   2   2   2   2   0   0   0   2   0   0   0   2   2   0   0   2   0   0   0   2   2   0   0   0   0   2   2   0   2   0   0   2   2   0   0   0   2   2   2   0   2   2   0   2   0   2   2   2   0   0   0   2   0   0   2   2   0   0   0   0   2   0   2   2   0   0   2   2   0   0   2   0   2   0   2   0   0   2   0   0   0   2   2   2   2   2   2   0   0   0   2   0   2   0   2   0   0   0   2   2   2   0   2   0   0   2   0   0   0   2   0   2   0   2   0   2   0   0   0   0   0   2   0   0   0   0   2   0   2   2   2   0   0   2   2   0   2   0   0   0   2   2   2   0   2   0   2   2   2   2   0   0   2   2   0   2   0   0   2   0   2   0   2   2   0   2   0   0   2   2   2
 MK-4-13                2   2   2   0   0   0   2   0   2   0   2   2   2   0   2   2   2   0   2   0   2   0   0   2   0   2   0   0   2   2   2   2   2   0   2   0   2   0   0   0   0   2   0   0   2   0   0   0   2   2   0   0   0   0   2   0   0   2   2   0   2   2   0   0   0   2   2   2   0   2   2   0   2   0   0   2   2   0   2   0   2   0   0   2   2   0   0   0   0   2   0   2   2   0   0   2   2   0   0   2   0   2   0   2   2   0   2   0   0   0   2   2   2   2   2   2   0   0   0   2   2   2   0   2   0   0   0   2   2   2   2   0   0   0   2   0   0   0   2   0   0   2   2   0   2   0   0   0   0   0   2   0   0   2   0   2   2   2   0   2   0   0   2   2   0   2   0   0   0   2   2   2   0   0   0   2   0   2   2   0   0   2   2   0   2   0   0   2   0   2   0   2   2   0   2   0   0   0   2   2
 MK-4-14                2   2   2   0   0   0   2   0   2   0   2   2   2   2   2   2   2   0   2   0   2   0   0   2   0   0   0   0   2   2   2   2   2   0   2   0   2   2   0   0   0   2   0   0   2   0   0   0   2   2   0   0   0   0   2   0   2   2   2   0   2   2   0   0   0   2   2   2   0   2   2   0   2   0   0   2   2   0   2   2   2   0   0   2   2   0   0   0   0   2   0   0   0   0   0   2   2   0   0   2   0   2   0   2   2   0   2   0   0   0   2   2   2   2   2   2   0   0   0   2   2   2   0   2   0   0   0   2   2   2   2   0   0   0   2   0   0   0   0   0   0   2   2   0   2   2   0   2   0   0   2   0   2   2   0   2   2   2   0   2   0   0   0   2   0   2   2   0   0   2   2   0   2   0   0   2   0   2   2   0   0   2   2   0   2   0   0   2   0   2   2   2   2   2   2   0   0   0   2   2
 MK-4-15                2   2   2   0   0   0   2   0   2   0   2   2   2   2   0   2   2   0   2   0   2   0   0   2   0   0   0   0   0   2   2   2   2   0   2   0   2   2   0   0   2   2   0   0   2   0   0   0   2   2   2   0   0   2   2   0   2   2   2   0   2   2   0   0   2   0   2   2   0   2   2   0   2   0   0   2   2   0   2   2   2   0   0   2   2   0   0   0   0   2   0   0   0   0   0   2   2   0   0   2   0   2   0   2   2   0   0   0   0   0   2   2   2   2   0   2   0   0   2   2   2   2   0   2   0   0   0   2   2   2   2   0   0   0   0   0   0   0   0   0   0   2   2   0   2   2   0   2   0   0   2   2   2   2   0   2   2   2   0   2   0   0   0   2   2   2   2   0   0   2   2   0   2   0   0   2   0   2   2   2   0   0   2   0   2   0   0   2   0   2   2   2   2   2   2   0   0   0   2   2
 MK-4-16                2   2   2   0   0   0   2   0   2   0   2   2   2   2   0   2   2   0   2   0   2   0   0   2   0   0   0   0   0   2   2   2   2   0   2   0   2   2   0   0   2   2   0   0   2   0   0   0   2   2   2   0   0   2   2   0   0   2   2   0   2   2   0   0   2   0   2   2   0   2   2   0   2   0   0   2   2   0   2   2   2   0   2   2   2   0   0   0   0   2   0   2   0   0   0   2   2   0   0   2   0   2   2   2   0   2   0   0   0   2   0   2   2   2   0   2   0   0   2   2   2   2   0   2   0   0   2   2   2   2   2   0   0   0   0   0   0   0   0   0   2   2   2   0   0   0   0   2   0   2   2   2   2   2   0   2   2   2   0   2   2   0   0   2   2   2   2   0   0   2   2   0   2   0   0   2   0   2   2   2   0   0   2   0   2   0   0   2   0   2   2   2   2   2   2   0   0   0   2   2
 MK-5-1                 0   0   0   2   0   2   0   0   2   0   2   2   0   0   2   2   2   2   0   0   2   0   0   2   0   2   0   2   2   0   0   2   2   2   2   0   0   2   2   2   2   0   2   0   0   2   2   0   2   0   2   0   0   0   2   0   0   2   0   0   2   2   0   2   0   0   0   0   0   0   0   0   2   2   0   2   2   2   0   0   0   2   2   0   2   0   2   2   2   0   2   0   2   0   0   0   0   0   0   2   2   2   0   2   2   2   2   2   0   0   0   2   0   0   2   0   2   2   2   0   0   0   0   0   2   0   0   0   0   2   2   0   2   2   0   2   2   2   2   2   2   0   2   2   2   2   2   0   2   2   0   0   0   0   0   0   0   0   0   0   2   0   0   2   2   2   2   0   0   0   0   2   2   0   2   0   0   2   2   0   2   2   0   2   0   2   2   0   0   0   0   0   0   0   2   2   0   0   0   2
 MK-5-2                 0   0   0   0   0   2   0   0   2   0   2   2   0   0   2   2   2   2   0   0   2   2   0   2   0   2   0   2   2   0   0   2   2   2   2   0   0   2   2   2   2   0   2   0   0   2   2   0   2   0   2   0   0   2   2   0   0   2   0   0   2   2   0   2   0   0   0   0   0   0   2   0   2   2   2   2   2   2   0   0   0   2   2   0   2   0   2   2   2   0   0   0   2   0   0   0   0   0   0   0   2   2   0   2   2   0   2   2   0   0   0   2   0   0   2   0   2   2   2   0   0   0   0   0   2   0   0   0   0   2   2   0   2   2   0   2   2   2   2   2   0   2   2   2   2   2   0   0   2   2   0   0   0   2   0   0   0   2   0   0   2   0   0   2   2   2   2   0   2   0   0   2   2   0   2   0   0   2   2   0   2   2   0   2   0   2   2   0   0   0   0   0   0   0   2   2   0   0   0   2
 MK-5-3                 0   0   0   2   2   2   0   0   0   0   2   2   0   0   2   0   0   2   2   0   2   2   0   2   0   2   0   2   2   2   0   2   2   2   2   0   0   2   2   2   2   0   2   0   0   2   2   0   2   0   2   0   0   2   2   0   0   2   0   0   2   2   0   2   0   0   0   0   0   0   2   0   2   2   2   2   2   2   0   0   0   0   2   0   2   0   2   2   2   0   0   0   2   0   0   0   0   0   0   0   2   2   0   2   0   2   2   2   0   0   0   2   0   0   2   0   2   2   0   0   0   0   0   0   2   0   2   0   2   2   2   0   2   2   0   0   2   2   2   2   0   2   2   2   2   2   0   0   0   2   2   0   2   2   0   0   0   2   0   0   2   0   0   2   2   2   2   0   2   0   2   2   2   0   2   0   0   0   0   0   2   2   0   2   0   2   2   0   0   0   0   0   0   2   2   2   0   0   0   2
 MK-5-4                 0   0   0   2   2   2   0   0   0   0   2   2   0   0   2   0   0   0   2   2   2   2   0   2   2   2   0   2   2   0   0   2   2   2   2   0   0   2   2   2   2   0   2   0   0   2   2   0   2   0   2   0   0   2   2   0   0   2   2   0   2   2   0   2   0   0   0   0   2   0   2   0   2   2   2   2   2   0   0   2   0   2   2   0   2   0   2   2   2   2   0   0   0   0   0   0   2   2   0   0   2   2   0   2   0   2   0   2   0   0   2   2   0   0   2   0   0   2   0   0   0   0   0   0   2   0   2   0   2   2   2   0   2   0   0   0   2   2   2   2   0   0   2   2   2   2   0   0   0   2   2   2   2   2   0   0   2   2   0   0   2   0   0   2   2   2   2   0   2   0   2   2   2   0   0   2   0   0   0   0   2   2   0   2   0   2   2   0   2   0   0   2   0   2   0   2   0   0   0   0
 MK-5-5                 0   0   0   2   2   2   0   0   0   0   2   2   0   0   2   0   0   0   2   2   2   2   0   2   2   2   0   2   2   0   0   0   2   2   2   0   2   2   2   0   2   0   2   2   0   2   2   2   2   0   0   0   2   0   2   0   0   2   0   0   2   2   0   2   2   0   0   2   2   0   2   0   2   2   2   2   2   0   2   2   0   2   2   0   2   0   2   2   2   2   0   0   2   2   0   0   2   2   0   0   2   2   0   2   0   2   0   2   0   0   2   2   0   0   2   0   0   2   0   0   0   0   2   0   2   0   2   0   2   2   2   0   2   0   2   0   2   2   2   2   0   0   2   2   2   2   0   0   0   2   2   2   2   2   2   0   0   2   0   0   2   2   2   2   2   2   2   0   2   0   2   2   2   0   0   2   0   0   0   0   0   2   0   2   0   2   2   0   2   0   0   2   0   2   0   2   0   0   0   0
 MK-5-6                 0   0   0   2   2   2   2   0   0   0   2   2   0   2   2   0   0   0   2   2   2   2   2   2   2   2   0   2   2   0   0   0   2   2   2   0   2   2   2   0   2   0   2   2   0   2   0   2   2   0   0   0   2   0   0   0   0   2   0   0   0   2   0   2   2   0   0   2   2   0   2   0   2   2   2   2   2   0   2   2   2   2   2   2   2   0   2   2   2   2   0   0   2   2   0   0   2   2   0   0   2   2   0   2   0   2   0   2   0   0   2   2   0   0   2   0   0   2   0   0   0   0   0   0   2   2   0   0   2   2   2   0   2   2   2   0   2   2   2   2   0   0   2   2   2   2   0   0   0   2   2   2   2   2   2   0   0   2   0   0   2   2   2   2   2   2   2   0   2   0   2   2   0   0   2   2   0   0   0   0   2   2   0   0   0   2   2   0   2   2   0   2   0   2   2   2   0   0   2   0
 MK-5-7                 0   0   0   2   2   2   2   0   0   0   2   2   0   2   2   0   0   0   0   2   2   2   2   2   2   2   0   2   2   0   0   0   2   2   2   0   2   0   2   0   0   0   2   2   0   2   0   0   2   2   0   0   2   0   0   0   0   2   0   0   0   2   0   2   2   0   0   2   2   0   2   0   2   2   2   2   2   0   2   2   2   2   2   2   2   0   2   2   2   2   0   0   2   2   0   0   0   2   0   0   2   2   0   2   0   2   0   2   0   0   2   2   0   0   2   0   0   0   0   0   0   0   0   0   2   2   0   2   2   2   2   2   2   2   2   2   2   2   2   2   0   0   2   2   2   2   2   2   0   2   2   2   2   2   2   0   0   2   0   0   2   2   2   2   2   2   2   0   2   0   0   2   0   0   2   0   0   0   0   0   2   2   0   0   0   2   2   0   2   2   0   2   0   2   2   2   0   0   0   0
 MK-5-8                 0   0   0   2   0   2   2   0   0   0   2   2   0   2   2   0   0   0   0   2   2   2   2   0   2   2   0   2   0   0   0   0   2   2   2   0   0   0   2   0   0   0   2   2   0   2   0   0   2   2   0   0   2   0   0   0   2   2   2   0   0   0   0   2   2   0   0   2   0   0   2   0   2   2   2   2   2   0   0   2   0   2   2   2   0   0   2   0   2   2   0   0   2   2   2   0   0   2   0   0   2   2   0   2   0   2   0   2   0   0   2   2   0   0   2   0   0   2   2   0   0   0   0   0   2   2   0   2   2   2   2   2   2   2   2   2   0   2   2   2   2   0   2   2   2   2   2   0   0   2   2   0   2   2   2   0   0   2   0   0   2   2   2   2   2   2   2   0   2   0   0   2   0   0   2   0   0   0   0   0   2   2   0   0   0   2   0   0   2   2   0   2   0   2   2   2   2   0   0   0
 MK-5-9                 0   0   0   0   2   2   2   0   0   0   0   2   0   2   2   0   0   0   0   2   2   2   2   0   2   2   0   2   0   0   0   0   2   2   2   0   0   0   2   0   0   0   2   2   0   2   0   0   2   2   0   0   2   0   0   0   2   2   2   0   0   0   0   2   0   0   0   2   0   2   2   0   2   2   2   2   2   0   0   2   0   2   2   2   0   0   2   0   2   2   0   2   2   2   0   0   0   2   0   0   2   2   0   2   0   2   2   2   0   0   2   2   0   2   2   0   0   2   2   0   0   2   0   0   2   2   0   2   2   2   2   2   2   2   2   2   0   2   2   2   2   0   2   2   2   2   2   0   0   0   2   2   0   2   0   0   0   2   0   0   2   2   2   2   2   2   2   0   2   0   0   2   0   0   0   0   0   0   2   0   2   2   0   0   0   2   0   0   2   2   0   2   2   2   2   2   2   0   0   0
 MK-5-10                0   0   0   0   0   2   2   0   0   0   2   2   0   2   2   0   0   0   0   2   2   2   2   0   2   0   0   2   0   0   0   0   2   2   2   2   0   0   2   0   0   0   2   2   0   2   0   0   0   2   0   0   2   2   0   0   2   2   2   0   0   0   0   2   0   0   0   2   0   2   2   0   2   2   2   2   2   0   0   2   0   2   2   2   0   0   2   0   2   2   0   2   2   2   0   0   0   2   0   0   2   2   0   2   0   2   2   2   0   0   2   2   0   2   0   0   0   2   2   2   0   2   0   0   2   2   2   2   2   2   2   2   2   2   2   2   0   2   2   2   2   0   2   2   2   2   0   0   2   0   2   2   0   0   2   0   0   0   0   0   2   2   2   2   2   2   2   0   2   0   2   2   0   0   0   0   0   0   2   0   2   2   0   0   0   2   0   0   2   2   0   2   2   2   2   2   2   0   0   0
 MK-5-11                0   0   0   0   0   2   2   0   0   0   2   2   0   2   2   0   0   0   0   2   0   2   2   0   2   0   0   2   2   0   0   2   2   2   2   2   0   0   2   0   2   0   0   2   0   2   0   0   0   2   0   0   2   2   0   0   2   2   0   0   2   0   0   2   0   2   0   2   0   0   2   0   2   2   2   2   2   0   0   0   0   0   2   2   0   0   2   0   2   2   0   2   2   2   0   0   0   2   2   0   2   2   0   2   0   2   2   2   2   0   2   2   0   0   0   0   0   2   2   2   0   2   0   0   2   0   2   2   2   2   2   2   2   0   2   2   0   0   2   2   2   0   2   2   2   2   0   2   2   0   2   2   0   0   0   0   0   0   0   0   2   0   2   2   2   2   2   0   2   2   2   0   0   0   0   0   0   0   2   0   2   2   0   0   2   2   2   0   2   2   0   2   2   2   2   2   2   0   0   0
 MK-5-12                0   0   0   0   0   2   2   0   0   0   2   2   0   2   2   0   0   0   2   0   0   2   0   0   2   2   0   2   2   0   0   2   0   2   2   2   0   0   2   0   2   0   0   2   0   0   0   0   0   2   2   0   2   0   0   0   2   2   0   0   2   0   0   2   0   0   0   2   0   0   0   0   2   2   0   2   2   0   0   0   0   0   2   2   0   0   2   0   2   2   0   0   2   2   0   0   0   2   2   0   2   2   0   2   0   2   2   2   2   0   2   2   0   0   0   0   0   2   2   2   0   2   0   0   2   0   2   2   2   2   2   2   2   0   2   2   2   0   2   2   2   0   2   0   2   2   0   2   2   0   2   2   0   2   0   0   0   0   0   0   2   0   2   0   2   2   2   0   2   2   2   0   0   2   0   2   0   0   2   0   2   2   0   0   2   2   0   0   2   2   2   2   2   2   2   2   2   0   0   0
 MK-5-13                0   0   0   0   0   2   2   0   0   0   2   2   0   2   2   0   0   0   2   0   0   0   0   0   2   2   0   2   2   0   2   2   0   2   2   2   0   2   2   0   2   0   2   2   0   0   2   0   0   2   0   0   2   0   0   0   2   2   0   0   2   0   0   2   0   0   0   2   0   0   0   0   2   2   0   0   2   0   0   0   0   0   2   2   0   0   2   0   2   2   0   0   2   0   0   0   0   2   2   0   2   0   0   2   0   2   2   2   2   0   2   2   0   0   0   0   0   2   2   2   0   2   0   0   2   0   2   2   0   2   2   2   2   0   2   2   2   0   2   0   0   2   2   0   2   2   0   2   2   0   2   2   0   2   0   0   0   0   0   0   2   0   0   0   2   2   2   0   2   2   2   0   0   0   0   2   0   0   2   0   2   2   0   0   2   2   0   0   2   2   2   2   2   0   2   2   2   0   0   0
 MK-5-14                0   0   0   0   0   2   2   0   0   0   2   2   0   2   2   0   0   0   2   0   2   0   0   0   2   2   0   2   2   0   2   2   0   2   2   0   0   2   2   0   0   0   2   2   0   0   2   0   0   2   0   0   2   0   0   0   2   2   0   2   2   0   0   2   2   0   2   0   0   0   0   0   2   2   0   2   2   0   0   0   0   0   2   2   2   0   2   0   2   2   2   0   2   0   0   2   0   2   2   0   2   0   2   2   0   2   2   2   2   0   2   2   0   0   0   0   0   2   0   0   0   2   0   0   2   0   2   0   0   2   0   2   2   0   2   2   0   0   2   0   0   2   2   0   2   2   0   2   2   2   2   2   0   2   0   0   0   0   0   0   2   0   0   0   2   2   2   0   0   2   2   0   0   0   0   2   0   0   2   0   0   2   0   0   2   2   0   0   2   2   2   2   0   0   2   2   2   0   0   0
 MK-5-15                0   2   0   0   0   2   2   0   2   0   2   2   0   2   2   0   0   0   2   0   2   2   0   0   2   2   0   2   2   0   2   2   0   2   2   0   0   2   2   0   0   0   2   2   0   2   2   0   2   2   0   2   2   0   0   0   2   2   2   2   2   0   0   2   0   0   2   0   0   0   0   0   2   2   0   2   0   0   0   0   0   0   2   2   2   2   2   0   2   2   2   0   0   0   0   2   2   2   2   0   2   2   2   2   0   2   2   2   2   0   2   2   0   0   0   0   0   2   0   0   0   2   0   0   2   0   2   0   0   2   0   0   2   0   2   2   0   0   2   0   0   2   2   0   2   2   0   2   2   2   2   2   2   2   0   2   2   0   0   0   2   0   0   0   2   2   2   0   0   2   2   0   0   0   0   2   0   0   2   0   0   2   0   0   2   2   2   0   2   2   2   2   0   0   2   2   2   0   0   0
 MK-5-16                0   2   0   0   0   2   2   0   2   0   2   2   0   2   2   0   0   0   2   0   2   2   0   0   2   2   0   2   2   0   2   2   0   2   2   0   0   2   2   0   0   0   2   2   0   2   2   0   2   2   0   2   2   0   0   0   2   2   2   0   2   0   2   2   0   0   2   2   0   0   0   0   2   2   0   2   0   0   0   0   0   0   2   2   2   2   2   0   2   2   2   0   0   0   0   2   2   2   2   0   2   2   2   2   0   2   2   2   2   0   2   2   0   0   0   0   0   2   0   0   0   2   0   0   2   0   0   0   0   2   0   0   2   0   2   2   2   0   2   0   0   2   0   0   2   2   0   2   0   2   2   2   2   2   0   2   2   0   0   0   2   0   0   0   2   2   2   0   0   2   2   0   0   0   0   2   0   2   2   0   0   2   0   0   2   2   2   0   2   2   2   2   0   0   2   2   2   0   0   0
 MK-6-1                 2   0   2   0   2   2   0   2   0   0   0   0   2   0   0   2   2   0   0   0   2   0   0   2   0   0   2   0   0   0   0   2   2   0   2   2   0   0   2   0   2   2   2   2   0   2   0   2   0   2   0   2   2   0   0   0   0   0   2   0   0   0   0   0   2   0   2   2   2   2   2   2   0   0   0   0   2   0   0   2   2   2   0   2   0   0   0   2   0   2   2   0   2   0   0   0   2   2   2   0   0   0   2   0   0   0   2   2   0   0   0   0   2   0   0   2   2   2   2   0   0   2   0   0   0   2   2   2   2   2   0   2   2   2   2   0   2   0   2   0   0   0   2   2   0   2   2   0   0   0   2   0   0   2   0   2   2   0   2   0   0   2   0   2   2   0   0   2   0   2   0   2   2   0   0   0   2   0   0   0   0   0   2   2   2   0   2   0   2   0   0   0   0   2   0   0   2   0   0   0
 MK-6-2                 2   0   2   0   2   2   0   2   0   0   0   0   0   0   0   2   2   0   0   0   2   0   2   0   0   0   2   0   0   0   2   2   2   0   2   2   2   0   2   0   2   2   2   2   2   2   0   2   0   2   0   2   2   0   0   2   0   0   2   0   0   0   0   0   0   0   2   2   2   0   2   2   0   0   0   0   2   0   0   2   2   2   0   0   0   0   0   2   2   2   2   0   2   0   0   0   2   2   2   0   0   0   2   2   0   0   2   2   2   2   0   0   2   0   0   2   2   2   2   0   0   0   2   0   0   2   2   2   2   2   0   2   2   2   2   0   2   0   2   0   0   0   0   2   0   2   2   0   0   0   2   0   0   2   0   2   2   0   2   0   0   2   0   2   2   0   0   0   0   2   0   0   2   0   0   0   2   0   0   2   0   0   2   2   2   0   2   0   2   0   0   0   0   2   0   0   2   0   2   0
 MK-6-3                 2   0   2   0   2   2   0   2   0   0   0   0   0   0   0   2   2   2   0   0   2   0   2   0   0   0   2   0   0   0   2   2   0   0   0   2   2   0   2   0   2   2   2   2   2   2   0   2   0   2   2   0   2   0   0   2   0   0   2   0   0   0   0   0   0   0   2   2   2   0   0   0   0   0   2   0   2   0   0   0   2   2   0   0   0   0   0   2   0   2   0   0   2   0   0   0   2   2   2   0   2   0   2   2   0   0   2   2   2   2   0   0   2   0   0   2   2   2   2   0   0   0   2   0   0   2   2   2   2   2   0   2   2   2   2   0   2   0   2   0   0   0   0   2   0   2   2   0   0   0   2   0   0   2   0   2   2   0   2   0   0   2   0   2   2   0   0   0   0   2   2   0   2   0   0   0   2   0   2   2   0   0   2   2   2   0   2   0   2   0   0   0   2   0   0   0   2   0   2   0
 MK-6-4                 0   0   2   0   0   2   2   2   0   0   0   0   0   0   0   2   2   2   0   2   2   2   2   0   0   0   2   0   0   0   2   2   2   0   0   2   2   0   0   0   0   0   2   2   2   2   0   2   0   2   2   0   2   0   0   2   0   0   2   0   2   0   0   0   0   0   2   2   2   2   0   0   0   0   2   2   2   0   0   0   2   0   2   0   0   0   0   2   0   2   0   0   2   0   0   0   0   2   2   2   0   2   2   2   0   0   2   0   2   2   0   0   2   0   0   2   2   0   2   0   2   0   2   0   0   2   2   0   2   2   0   2   2   2   2   2   2   0   2   0   0   0   0   2   0   2   2   0   0   0   2   0   0   0   0   2   2   0   2   0   2   2   0   2   2   0   0   0   0   2   2   2   2   0   0   0   2   0   0   2   0   0   2   2   0   0   2   0   2   0   0   0   2   0   0   0   2   0   2   0
 MK-6-5                 0   0   2   0   0   0   2   2   0   0   0   0   0   0   0   2   2   2   0   2   2   2   2   0   0   0   2   0   0   0   2   0   2   0   0   2   2   2   2   2   0   0   0   2   2   2   0   2   0   2   2   0   2   0   0   2   0   0   2   2   2   2   0   0   0   0   2   2   2   2   0   0   2   0   2   2   2   0   0   0   2   0   2   0   0   0   0   2   0   2   0   0   2   2   0   0   0   2   2   2   0   2   2   2   2   2   2   0   2   2   0   0   2   0   0   2   2   0   2   0   2   0   2   0   0   2   2   0   0   0   0   2   2   2   2   2   2   0   2   0   0   0   0   2   0   2   2   0   0   0   2   0   0   0   0   2   2   0   2   0   0   2   0   2   0   0   0   0   0   2   2   2   2   0   2   0   2   0   0   2   0   0   2   2   0   0   2   0   2   0   0   0   2   0   0   0   2   0   2   0
 MK-6-6                 0   0   2   0   0   0   2   2   0   0   0   2   0   0   0   2   2   2   0   2   2   2   2   2   0   0   2   0   0   0   2   0   2   0   0   0   2   2   2   2   0   0   0   2   2   2   0   2   0   2   2   0   2   0   0   2   0   0   2   2   0   2   0   0   0   0   2   2   2   2   0   0   2   0   2   2   2   0   0   0   2   0   2   0   0   0   0   2   0   2   0   0   2   2   0   0   0   2   2   2   0   2   2   2   2   2   2   0   2   2   0   0   2   0   0   2   2   2   2   0   0   0   2   0   0   2   2   0   0   0   0   2   2   2   2   2   2   0   2   0   0   0   0   2   0   2   2   0   2   0   2   0   0   2   2   2   2   0   2   0   0   2   0   2   0   2   0   0   2   2   2   2   2   0   2   0   2   0   0   2   0   0   2   0   0   0   2   0   2   0   0   0   2   0   0   0   2   0   2   2
 MK-6-7                 0   0   0   0   0   0   2   2   0   0   0   2   0   0   0   2   2   2   0   2   2   2   2   2   0   0   2   0   0   0   2   0   2   2   0   0   2   2   2   2   2   0   0   2   0   2   0   2   0   2   0   2   2   0   0   2   0   0   2   0   0   2   0   0   0   0   2   2   2   2   0   0   2   0   2   2   2   0   0   0   2   0   2   0   0   0   0   2   0   2   0   0   2   2   0   0   0   2   2   2   0   2   2   0   2   2   2   0   2   2   0   0   2   0   0   2   2   2   2   0   0   0   2   0   0   2   2   0   0   0   0   2   2   2   2   2   2   0   2   0   0   0   0   2   0   2   2   0   2   0   2   0   0   2   2   2   2   0   2   0   0   2   0   2   0   2   0   0   2   2   2   2   2   0   2   0   2   0   0   2   0   0   2   0   0   0   2   0   2   2   2   2   2   2   0   0   2   0   2   2
 MK-6-8                 0   2   0   0   0   0   2   2   0   0   0   2   0   0   0   2   2   2   0   2   0   2   2   0   0   0   2   0   0   0   2   0   2   2   0   0   2   2   2   2   2   0   0   2   0   2   0   2   0   2   0   2   2   0   0   2   0   0   0   0   0   2   0   2   0   0   2   2   2   2   0   0   2   0   2   2   2   0   0   0   2   0   2   0   2   0   0   2   0   2   0   0   0   2   0   0   0   2   2   2   2   2   2   0   2   2   2   0   2   0   0   0   2   0   0   2   2   2   2   0   0   0   2   0   0   2   2   0   0   0   0   2   2   2   2   2   2   0   2   0   0   0   0   2   2   0   2   0   2   0   2   0   0   2   2   2   2   0   2   0   0   2   0   2   0   2   0   0   2   2   2   2   2   0   2   0   2   0   0   2   0   0   2   0   0   0   2   0   2   0   2   2   2   2   0   0   2   0   2   2
 MK-6-9                 0   2   0   0   0   2   2   2   0   0   2   2   0   0   0   2   2   2   0   2   0   2   2   0   0   2   0   0   0   0   2   0   2   2   0   0   2   2   2   2   2   0   0   2   2   2   0   2   0   2   0   2   2   2   0   2   0   0   0   0   0   2   0   2   0   0   2   2   2   2   0   0   2   0   2   2   2   0   0   0   2   2   2   0   2   0   0   2   0   2   0   0   0   0   0   2   0   2   2   2   0   2   2   0   2   2   2   0   0   0   0   0   2   0   0   2   2   2   2   2   0   0   2   0   0   2   2   0   0   2   2   2   2   2   2   2   2   0   2   0   0   0   0   2   2   0   2   0   2   0   2   0   0   2   2   2   2   0   2   0   0   2   0   2   0   2   0   0   2   2   2   2   2   0   2   2   2   0   0   2   0   0   2   0   0   0   2   0   2   0   2   2   2   0   2   0   2   0   2   2
 MK-6-10                0   2   2   2   0   2   2   2   0   0   2   2   0   0   0   2   2   2   0   2   0   2   2   0   0   2   0   0   0   0   2   0   2   2   0   0   2   2   2   2   0   0   0   2   2   2   0   2   0   2   2   2   2   2   2   2   0   0   0   0   0   2   0   2   0   0   2   2   2   2   0   0   2   0   2   2   2   0   2   0   2   2   2   2   2   0   0   2   0   2   2   0   0   0   0   2   2   2   2   2   0   2   2   0   2   2   2   2   0   0   0   0   2   0   0   2   2   2   2   2   0   0   2   0   0   2   2   0   0   2   0   0   2   2   2   2   2   2   2   0   0   0   0   0   2   0   2   0   2   0   2   0   2   2   2   0   2   0   2   0   2   2   0   2   0   2   2   0   2   2   2   2   2   0   2   2   2   0   0   2   0   0   2   0   0   0   2   0   2   0   0   2   2   2   0   0   2   0   2   2
 MK-6-11                0   2   2   2   0   2   2   2   0   0   2   2   0   0   0   2   2   2   0   2   2   2   2   0   0   2   0   0   0   0   2   0   2   2   0   0   2   2   2   2   0   0   0   2   2   2   0   2   0   2   2   0   2   2   2   2   0   0   2   0   0   2   0   2   0   0   2   2   2   2   0   0   2   0   2   2   2   0   2   0   2   2   2   0   2   0   0   2   0   2   2   0   0   0   0   2   2   2   2   2   0   2   2   0   2   2   2   2   0   0   0   0   2   0   2   2   2   2   2   0   0   0   2   0   0   2   0   0   0   2   0   0   2   2   2   2   2   0   2   0   0   0   0   2   2   0   2   0   2   0   2   0   2   2   0   0   2   0   2   0   2   2   2   2   0   2   2   0   2   2   2   0   0   0   2   2   2   0   2   2   0   0   0   0   0   0   2   0   0   2   0   2   2   2   0   2   0   2   2   2
 MK-6-12                0   2   2   2   0   2   2   2   0   2   2   2   0   0   0   2   2   2   0   2   2   2   2   0   0   2   0   0   0   0   2   0   2   2   0   0   0   2   2   2   0   0   0   2   2   2   0   2   0   2   2   0   2   2   2   2   2   2   2   0   0   2   0   2   2   0   2   2   2   2   0   0   2   0   2   0   2   0   2   0   2   2   2   0   2   0   0   2   0   2   2   0   0   0   0   2   2   2   2   2   0   2   0   0   2   2   2   2   0   0   0   0   2   0   2   2   2   2   2   0   0   0   2   0   0   2   0   0   0   2   0   0   2   2   0   2   2   0   2   0   0   0   0   2   2   2   0   0   2   0   2   0   2   2   2   0   2   0   2   0   2   2   2   2   0   2   2   0   2   0   2   0   0   0   2   2   2   0   2   0   0   0   0   0   0   0   2   0   0   2   0   2   2   2   0   2   2   2   2   2
 MK-6-13                0   2   2   2   2   0   2   2   0   2   2   2   0   0   0   2   2   2   0   2   2   2   2   0   0   2   2   0   0   0   2   0   2   2   0   0   0   2   2   2   2   0   0   0   2   2   2   2   0   2   2   0   2   2   2   2   2   0   0   0   0   2   0   2   2   0   2   2   2   2   0   2   2   0   2   0   2   0   2   0   2   2   2   0   2   0   0   2   0   2   2   0   0   0   0   2   2   2   2   2   0   2   0   0   2   2   2   2   0   0   0   0   2   0   2   2   2   0   2   0   0   0   2   0   0   2   0   0   0   2   0   0   2   2   0   2   2   0   2   0   0   0   0   0   2   0   0   0   2   0   2   0   2   2   2   0   2   0   2   0   0   2   2   2   0   2   2   0   2   0   2   0   0   0   2   2   2   0   2   2   0   0   0   2   2   0   2   0   0   2   0   2   2   2   0   2   2   2   2   2
 MK-6-14                0   2   0   2   2   0   2   2   0   2   2   2   2   0   2   2   2   2   0   2   2   2   2   0   0   2   2   0   0   0   2   0   2   2   0   0   0   2   2   2   2   2   0   0   2   2   2   2   0   2   2   0   2   0   2   0   2   0   0   0   0   2   0   2   2   0   2   0   2   2   0   2   2   0   2   0   2   0   2   2   2   2   2   0   2   0   0   2   0   2   2   0   0   0   0   0   2   2   2   2   0   2   0   0   2   2   2   2   0   0   0   0   2   0   2   2   2   0   2   0   0   0   2   0   0   2   0   0   0   2   0   0   2   2   0   2   2   0   0   2   0   0   0   0   2   0   0   0   2   2   2   0   2   2   2   0   0   2   2   0   0   2   2   2   0   2   2   0   2   0   2   0   0   0   2   2   2   0   2   2   0   2   0   2   2   0   2   0   0   0   0   2   2   0   0   2   0   2   2   2
 MK-6-15                0   2   0   0   2   0   2   2   0   2   0   2   2   2   2   2   2   2   2   2   2   2   2   0   0   2   2   0   2   0   2   0   2   2   0   0   0   2   2   2   2   2   0   0   2   2   2   2   0   2   2   0   2   0   2   0   0   0   0   0   2   2   2   2   2   0   2   2   2   2   0   2   2   0   2   2   2   0   2   2   2   2   2   0   2   0   2   2   0   2   2   0   0   0   0   0   2   2   2   2   0   0   0   0   2   2   2   2   0   0   0   0   2   0   2   2   2   0   2   0   0   0   2   0   0   2   2   0   0   2   0   0   2   2   0   2   2   0   0   2   0   2   0   0   2   0   0   0   2   2   2   2   2   2   0   0   0   2   2   0   0   2   2   2   0   2   2   0   2   2   2   0   0   0   2   2   2   0   2   2   0   2   0   2   2   2   2   0   0   0   0   2   2   0   2   2   0   2   2   2
 MK-6-16                0   2   0   2   0   0   2   0   0   2   0   2   2   2   2   2   2   2   2   2   2   2   2   0   0   2   2   0   2   0   0   0   2   2   0   0   0   2   2   2   2   2   0   0   2   2   2   0   0   2   2   0   2   0   2   0   2   0   0   0   2   2   2   2   2   0   2   0   2   2   0   2   2   0   2   2   2   0   2   2   2   2   2   0   2   2   2   2   2   2   2   2   0   0   2   0   0   2   2   2   0   0   0   0   2   2   2   2   0   0   0   0   2   0   2   2   2   0   2   0   0   0   2   0   0   2   2   2   0   2   0   0   2   2   0   2   2   0   0   0   0   2   0   0   2   0   0   0   0   2   2   2   2   0   0   0   0   0   2   0   0   0   2   0   0   2   2   0   2   2   2   0   0   2   2   0   0   0   0   2   0   2   0   2   2   2   0   0   0   0   0   2   2   2   2   2   0   2   2   2
 
!****************************************** Phenotypic Data **********************************************************
!-100.0 is resevred for missing phenotype
SimulatedTrait1        15.7459   13.4785   16.8467   14.1518   15.3827   14.8729   13.6374   16.0422   15.7700   15.6866   16.7028   14.4803   17.1068   14.0364   14.2245   14.7620   15.9797   16.0521   13.4633   16.2148   12.7994   15.2803   14.6916   14.4167   13.9803   14.1585   15.6178   15.5790   15.1147   13.6338   15.3583   13.7225   14.2649   15.0520   15.1934   11.9927   16.8938   16.0650   14.7776   15.6310   15.6479   17.3985   13.9982   16.6304   15.7689   15.2220   17.6735   14.5902   16.0803   14.9821   16.5558   14.6933   15.1525   15.9279   13.6099   14.0318   14.9037   15.0856   13.5157   14.1414   16.1576   14.4222   16.3693   13.3815   16.8360   13.7082   16.1883   14.8245   17.1000   14.8717   16.3242   14.7855   17.2719   14.3111   16.7736   16.4587   14.1779   14.8348   15.6772   13.4231   16.4616   14.0146   15.3808   12.9902   13.2663   16.6321   15.1309   14.7808   15.8169   14.9089   17.0490   16.6274   14.5485   14.7713   15.2930   15.3106   13.7884   16.2187   15.2968   15.9302   14.2913   15.2193   14.7316   16.2479   13.1941   14.9861   14.5204   13.0843   15.7037   13.2136   13.8181   16.7870   14.9269   14.1476   13.5775   14.4201   14.4018   14.3198   14.9337   12.6968   16.3981   15.8080   15.3046   16.2749   14.7683   15.0580   15.7862   14.7854   13.1257   13.7389   17.4967   14.5292   13.3481   13.2640   15.1161   15.2792   15.0569   14.6741   13.7400   18.3582   16.2522   14.3091   13.0335   15.6644   13.9475   16.6533   14.9748   14.9639   13.7041   16.0468   16.2380   13.8183   16.2559   15.6858   15.8038   13.2320   14.3671   15.4338   14.3796   12.8572   15.1687   15.7371   12.7783   16.7902   14.4426   12.8058   16.4044   14.4587   15.3431   16.1753   14.0037   15.5052   15.3559   12.1425   15.4992   14.5926   14.5467   14.6106   15.5648   12.0802   16.9649   14.7576   16.5024   16.3551   16.6767   14.8154   15.3274   14.6045   17.6192   17.4317   16.8761   14.8401   13.7374   16.3318   16.4286   15.4213   14.7049   16.1760   15.4194   14.7714
SimulatedTrait2        10.5895   11.4547    9.7440   10.2337   10.0987    9.6591   10.6600   11.2259    8.4312   10.8030   10.6745   10.4916    9.8669   10.3153   10.7271   10.8242    9.2596   10.1914   10.6595   10.1276   11.0358    9.5262   10.6009   10.3606   11.0569   11.1291    8.6894    8.6372    9.9090    9.5841    9.0544   10.7949    9.3377   11.4256    8.7637   11.1048   10.4902   10.9732    9.7448   10.3165    9.0886    9.9869    9.9064    9.8674    9.6541    9.7711    9.5255   10.2386    9.2573    9.1409    9.2692    8.6223    8.9930   10.0221   10.5542   10.2910   11.3737    8.1411   10.0281   10.6219   10.9161   10.0327    9.9146   11.0025    9.9448   10.0586   10.6893    8.8058    9.2341   10.0502    8.6928    9.3099    9.2759   10.4551    9.0625    9.3814   10.2400    9.8121    9.6152   10.1627    9.5095   10.7278    8.1750   10.6447   11.0157    9.7258    9.9609   10.3436    9.8199    9.2502    9.6926    9.3654    9.8226   11.0086   10.9133    9.7243   11.0335    9.7164    8.8888    9.8388    9.5060   11.4922    9.6277    9.7797   11.0457   10.1410    9.8952   10.5322    8.5365   10.6868   10.9067   10.1374    9.9780    9.9109   10.6729   10.6619   10.7016   10.8690   10.5753    9.9876   10.1361   10.5029    9.9146   10.0303   10.6339   10.3187    9.2665   11.0066   10.0471   10.1201    8.6176    9.0184   10.3518   10.5915    9.8963    9.5243   10.4569   10.6773   11.2320    9.9064    9.6364   11.1036    9.3432   10.0919   11.1783    9.3929   10.3061   10.2708   10.8986    9.9827   10.7925    9.8809    9.2565    9.0688    9.5182   10.6268   10.0778   10.2182   10.4297   10.5105    9.5149   10.0459   10.2626   10.4215   11.0875   10.6036    9.4120    9.0251   10.0422    9.9797   11.3190    9.6148    9.8242   10.7125   10.5410   11.3702   10.3143   11.1705    8.8628    9.8852    9.3585   10.1209    9.8871   10.0856    9.0978   10.3103   10.1084    8.9096   10.6319    9.8651    9.3215   10.6323   10.1822    9.7869    9.9318    9.6161   10.7576    9.4482   10.4987   10.7497
 
