# Supplementary material for: Inclusive Composite Interval Mapping of QTL by Environment Interactions in Biparental Populations
Source: PLoS One. 2015 Jul 10;10(7):e0132414. doi: 10.1371/journal.pone.0132414 (PMC4498613; doi:10.1371/journal.pone.0132414)
Supplement: S5 File — (ZIP) [file pone.0132414.s005.zip › H=0.5/L1/run_00100.met]

!**********************Note: lines staring with "!" are remarks and will be ignored in the program********************
!*********************************General Information**********************************
!Assuming F1 = P1 x P2, populations available in QTL IciMapping are: 
!  1, P1BC1F1 = P1 x F1, the first backcrossing where P1 is used as the recurrent parent;
!  2, P2BC1F1 = P2 x F1, the first backcrossing where P2 is used as the recurrent parent;
!  3, F1DH, F1-derived doubled haploids; 
!  4, RIL or F1RIL, recombination inbred lines through the repeated selfing of F1;
!  5, P1BC1RIL, recombination inbred lines through the repeated selfing of P1BC1F1;
!  6, P2BC1RIL, recombination inbred lines through the repeated selfing of P2BC1F1;
!  7, F2, the selfing generation of F1;
!  8, F3, the selfing generation of F2;
!  9, P1BC2F1, the second backcrossing where P1 is used as the recurrent parent; 
! 10, P2BC2F1, the second backcrossing where P2 is used as the recurrent parent;
! 11, P1BC2RIL, recombination inred lines through the repeated selfing of P1BC2F1; 
! 12, P2BC2RIL, recombination inred lines through the repeated selfing of P2BC2F1; 
! 13, P1BC1F2, the selfing generation of P1BC1F1; 
! 14, P2BC1F2, the selfing generation of P2BC1F1; 
! 15, P1BC2F2, the selfing generation of P1BC2F1; 
! 16, P2BC2F2, the selfing generation of P2BC2F1; 
! 17, P1BC1DH, P1BC1F1-derived doubled haploids; 
! 18, P2BC1DH, P2BC1F1-derived doubled haploids; 
! 19, P1BC2DH, P1BC2F1-derived doubled haploids; 
! 20, P2BC2DH, P2BC2F1-derived doubled haploids; 
   3      !Mapping Population (see remarks above)
   2      !Mapping Function (1 for Kosambi; 2 for Haldane; 3 for Morgan)
   2      !Marker Space Type (1 for intervals; 2 for positions)
   1      !Marker Space Unit(1 for centiMorgans; 2 for Morgan)
   6      !Number of Chromosomes (or Linkage Groups)
 200      !Size of the mapping population
   2      !Number of environments
 
!***************************************** Chromosomes and Linkage Maps **********************************************
!Chromosome                 NumMarkers
-CH1                        16
-CH2                        16
-CH3                        16
-CH4                        16
-CH5                        16
-CH6                        16
!Linkage map (Marker name followed by position or the interval length)
 MK-1-1                1     0.000
 MK-1-2                1    10.000
 MK-1-3                1    20.000
 MK-1-4                1    30.000
 MK-1-5                1    40.000
 MK-1-6                1    50.000
 MK-1-7                1    60.000
 MK-1-8                1    70.000
 MK-1-9                1    80.000
 MK-1-10               1    90.000
 MK-1-11               1   100.000
 MK-1-12               1   110.000
 MK-1-13               1   120.000
 MK-1-14               1   130.000
 MK-1-15               1   140.000
 MK-1-16               1   150.000
 MK-2-1                2     0.000
 MK-2-2                2    10.000
 MK-2-3                2    20.000
 MK-2-4                2    30.000
 MK-2-5                2    40.000
 MK-2-6                2    50.000
 MK-2-7                2    60.000
 MK-2-8                2    70.000
 MK-2-9                2    80.000
 MK-2-10               2    90.000
 MK-2-11               2   100.000
 MK-2-12               2   110.000
 MK-2-13               2   120.000
 MK-2-14               2   130.000
 MK-2-15               2   140.000
 MK-2-16               2   150.000
 MK-3-1                3     0.000
 MK-3-2                3    10.000
 MK-3-3                3    20.000
 MK-3-4                3    30.000
 MK-3-5                3    40.000
 MK-3-6                3    50.000
 MK-3-7                3    60.000
 MK-3-8                3    70.000
 MK-3-9                3    80.000
 MK-3-10               3    90.000
 MK-3-11               3   100.000
 MK-3-12               3   110.000
 MK-3-13               3   120.000
 MK-3-14               3   130.000
 MK-3-15               3   140.000
 MK-3-16               3   150.000
 MK-4-1                4     0.000
 MK-4-2                4    10.000
 MK-4-3                4    20.000
 MK-4-4                4    30.000
 MK-4-5                4    40.000
 MK-4-6                4    50.000
 MK-4-7                4    60.000
 MK-4-8                4    70.000
 MK-4-9                4    80.000
 MK-4-10               4    90.000
 MK-4-11               4   100.000
 MK-4-12               4   110.000
 MK-4-13               4   120.000
 MK-4-14               4   130.000
 MK-4-15               4   140.000
 MK-4-16               4   150.000
 MK-5-1                5     0.000
 MK-5-2                5    10.000
 MK-5-3                5    20.000
 MK-5-4                5    30.000
 MK-5-5                5    40.000
 MK-5-6                5    50.000
 MK-5-7                5    60.000
 MK-5-8                5    70.000
 MK-5-9                5    80.000
 MK-5-10               5    90.000
 MK-5-11               5   100.000
 MK-5-12               5   110.000
 MK-5-13               5   120.000
 MK-5-14               5   130.000
 MK-5-15               5   140.000
 MK-5-16               5   150.000
 MK-6-1                6     0.000
 MK-6-2                6    10.000
 MK-6-3                6    20.000
 MK-6-4                6    30.000
 MK-6-5                6    40.000
 MK-6-6                6    50.000
 MK-6-7                6    60.000
 MK-6-8                6    70.000
 MK-6-9                6    80.000
 MK-6-10               6    90.000
 MK-6-11               6   100.000
 MK-6-12               6   110.000
 MK-6-13               6   120.000
 MK-6-14               6   130.000
 MK-6-15               6   140.000
 MK-6-16               6   150.000
!*********************************** Marker Types ********************************************************************
!Co-dominant marker: When heterozygote F1 is present, P1 is coded as 2, F1 is coded as 1, and P2 is coded as 0; Otherwise, P1 is coded as 2, and P2 is coded as 0. 
!Dominant marker: When heterozygote F1 is present, P1 and F1 are coded as 12, and P2 is coded as 0; Otherwise, P1 is coded as 2, and P2 is coded as 0.  
!Recessive markers: When heterozygote F1 is present, P1 is coded as 2, and F1 and P2 are coded as 10; Otherwise, P1 is coded as 2, and P2 is coded as 0. 
!Missing marker is coded as -1. 
 MK-1-1                 2   2   2   2   2   0   0   2   2   0   2   2   2   2   2   2   2   2   2   2   2   0   0   2   0   0   2   0   2   2   2   0   0   0   2   2   0   2   2   2   2   0   0   0   0   2   0   0   0   0   2   0   2   0   0   0   0   2   0   2   0   0   2   0   2   0   2   2   2   2   2   2   0   2   2   2   2   0   0   2   0   2   0   2   2   0   2   0   2   2   2   0   2   2   2   2   0   0   2   0   0   2   0   2   2   0   2   2   0   2   0   2   0   0   0   0   2   0   2   0   0   0   0   2   2   2   2   0   2   0   2   2   0   0   2   0   2   2   0   2   0   0   2   0   2   0   2   0   0   2   0   0   2   0   2   0   0   2   2   0   2   2   0   2   0   2   2   0   2   0   2   2   2   2   0   2   0   0   2   0   2   0   2   2   2   2   2   0   2   0   2   0   2   2   0   0   0   2   2   0
 MK-1-2                 2   2   2   2   2   0   0   2   0   0   2   2   0   2   2   2   2   2   2   2   2   0   0   2   0   0   0   2   2   2   2   0   0   0   2   2   2   2   2   2   2   0   0   0   0   2   0   0   0   0   2   0   2   0   0   0   0   2   0   2   0   0   2   0   2   2   2   2   2   2   2   2   0   2   2   0   2   0   0   2   2   2   0   2   2   0   2   0   2   2   2   0   2   2   2   2   0   0   2   0   0   2   0   2   2   0   2   2   0   2   0   2   0   0   0   2   2   0   2   0   2   0   0   2   2   2   2   0   2   0   2   2   0   0   2   0   2   2   0   2   0   0   2   0   2   0   2   0   0   2   0   0   2   0   0   0   0   2   2   0   2   2   0   2   0   2   2   0   2   0   2   2   2   0   0   2   0   0   2   0   2   0   0   2   2   2   2   0   2   0   0   0   2   2   0   0   0   2   2   0
 MK-1-3                 2   2   2   2   2   0   0   2   0   0   2   2   0   2   2   2   2   2   0   2   2   0   0   2   0   0   0   2   2   2   2   0   0   0   2   0   2   2   2   2   2   0   0   0   0   2   0   0   0   0   2   2   2   0   0   0   0   2   0   2   0   0   2   0   2   2   2   2   2   2   2   2   0   2   2   0   2   0   0   2   2   2   0   2   2   0   2   0   2   2   2   0   2   2   2   2   0   0   2   2   0   0   0   2   0   0   2   2   0   2   0   0   0   0   0   2   2   0   2   0   2   0   0   0   2   2   2   0   2   0   2   2   0   0   2   0   2   0   0   2   0   0   2   0   2   0   2   0   0   2   0   2   2   0   0   0   0   2   2   0   2   2   0   0   0   2   2   0   2   0   2   2   2   0   0   2   0   0   2   0   2   2   0   2   2   2   2   0   2   0   0   0   2   2   0   0   0   2   0   0
 MK-1-4                 2   2   2   2   2   0   0   2   0   0   2   2   0   2   2   2   2   2   0   2   2   0   0   2   0   0   0   2   2   2   2   0   0   0   2   0   2   2   2   2   2   0   0   0   0   0   0   0   0   0   2   2   2   0   0   0   0   2   0   2   0   0   2   0   2   2   2   2   2   2   2   2   0   2   2   0   2   0   0   2   0   2   0   2   2   0   2   0   2   2   2   0   0   2   2   2   0   0   2   2   0   0   0   2   0   0   2   0   0   2   2   0   2   2   0   2   2   0   2   0   2   0   0   0   2   0   2   0   2   0   2   0   0   0   0   0   2   0   0   2   0   0   2   0   2   0   2   0   0   2   0   2   2   0   0   0   0   2   2   0   2   2   0   0   0   2   2   0   2   0   2   2   2   2   0   2   0   0   2   2   2   2   0   0   2   2   2   0   2   0   0   0   2   2   0   0   0   2   0   0
 MK-1-5                 2   2   2   2   2   0   0   2   0   0   2   2   0   0   2   2   0   2   0   2   2   0   0   2   0   0   0   2   2   2   2   0   0   0   2   0   2   2   2   2   2   0   0   0   0   0   0   0   0   0   2   2   0   0   0   0   0   2   0   0   0   0   2   0   2   2   2   0   2   2   0   2   0   2   2   0   2   0   2   2   0   0   0   2   2   0   2   2   2   2   2   0   0   2   2   2   0   0   2   2   0   0   0   2   0   0   0   0   0   2   2   0   2   0   2   2   2   0   2   0   2   0   2   0   2   0   2   2   2   0   2   0   2   0   0   0   2   0   0   2   0   0   2   0   0   0   2   0   0   2   0   2   2   0   0   0   0   2   2   0   2   2   0   0   0   2   2   0   2   0   2   2   0   2   0   2   0   0   2   2   2   2   0   0   2   2   2   0   2   0   0   0   2   2   0   0   0   0   0   0
 MK-1-6                 2   0   2   0   2   0   0   0   0   0   2   2   0   0   2   2   0   2   0   2   2   0   0   2   0   0   0   2   2   2   2   0   0   0   0   0   2   2   0   2   0   0   0   0   0   0   0   2   0   0   2   2   0   0   0   0   0   2   0   0   0   0   2   0   2   2   2   2   2   2   0   2   0   2   2   0   2   0   2   0   0   0   0   2   2   0   2   2   2   2   2   0   0   2   2   2   0   0   2   0   0   0   0   2   0   0   0   0   2   2   0   2   2   0   2   2   2   0   2   0   2   0   2   0   2   0   2   2   2   0   2   0   2   0   0   0   2   2   0   2   0   0   2   0   0   0   2   2   0   2   0   2   2   0   0   0   0   2   2   0   2   2   0   0   0   2   2   0   2   0   2   2   0   2   0   2   0   2   2   0   2   0   0   0   0   2   2   0   2   0   0   0   0   2   0   0   0   0   0   0
 MK-1-7                 2   0   2   0   0   0   0   0   0   0   2   2   0   0   2   2   0   2   0   2   2   0   0   2   2   0   0   2   2   2   2   0   0   0   0   0   2   2   0   0   0   0   0   0   0   0   0   2   0   0   2   2   0   0   0   2   0   2   0   0   0   2   2   0   2   2   0   2   2   2   0   2   0   2   2   0   2   0   0   0   0   0   0   0   2   0   2   2   2   2   2   0   0   2   0   2   0   0   2   2   0   0   0   2   0   0   2   0   2   2   0   2   2   0   2   0   2   0   2   0   2   0   2   0   2   0   2   0   2   0   2   2   2   0   0   0   2   2   0   2   0   0   2   0   0   0   2   2   0   2   0   2   2   0   0   0   0   2   2   0   2   2   0   0   0   2   2   0   2   2   2   2   0   2   0   2   0   2   2   0   2   0   0   0   0   2   2   0   2   0   0   0   0   2   0   0   2   0   0   2
 MK-1-8                 2   0   2   0   0   0   2   0   0   0   2   0   0   0   2   2   0   2   0   2   2   0   0   2   2   0   0   2   2   2   2   0   0   0   0   0   2   2   0   0   0   0   0   0   0   0   0   2   0   0   0   2   0   0   0   2   0   2   0   0   0   2   2   0   2   2   0   2   2   0   0   2   2   2   2   0   2   0   0   0   0   0   0   0   2   0   2   2   2   2   2   2   0   2   0   2   0   0   2   2   0   0   0   2   0   0   2   2   2   2   0   2   2   0   2   0   2   0   2   2   2   0   2   0   2   0   2   0   2   0   2   2   2   2   0   0   2   2   0   2   0   0   2   0   0   0   2   2   0   2   0   2   2   0   0   0   0   2   2   0   2   2   0   0   0   2   2   0   2   0   2   2   0   2   0   2   0   2   2   0   2   2   0   0   0   2   2   0   2   0   0   2   0   2   0   0   2   0   0   2
 MK-1-9                 2   0   2   0   0   0   2   0   0   0   2   0   0   0   2   2   0   2   0   2   2   0   0   2   2   0   2   2   0   2   2   0   0   0   0   0   2   2   0   0   0   0   0   0   0   0   0   2   2   2   0   2   0   0   0   2   2   2   0   0   0   2   2   0   2   2   2   2   2   0   0   2   2   2   2   0   0   0   0   0   0   0   0   0   2   2   0   2   2   2   0   2   0   2   0   2   0   0   2   2   0   0   2   2   0   0   0   2   2   2   0   2   2   0   2   0   2   0   2   2   2   2   2   2   2   0   2   0   2   0   2   2   2   2   0   0   2   2   0   2   0   0   2   0   0   0   2   2   0   2   0   2   2   0   0   0   0   2   2   0   2   2   0   0   0   2   2   0   0   2   2   2   0   2   2   2   0   2   2   0   2   0   0   0   0   2   2   0   2   0   0   2   0   2   0   0   2   0   0   2
 MK-1-10                2   0   2   0   0   0   2   0   0   0   2   0   0   0   2   2   0   2   2   2   2   2   0   2   2   0   2   2   0   2   2   0   0   0   0   0   2   2   2   0   0   0   0   0   0   0   0   2   2   2   0   2   0   0   2   2   0   2   0   0   0   2   2   0   2   2   2   2   0   0   0   2   2   2   2   0   0   0   0   0   0   0   0   0   2   2   2   0   2   2   0   2   0   2   2   2   0   0   2   2   2   0   2   2   0   0   0   2   2   2   0   2   2   0   2   0   2   0   0   0   2   2   2   2   2   0   2   0   2   0   2   2   2   2   2   0   2   2   0   2   0   0   2   0   0   2   2   2   0   2   0   2   2   0   0   0   0   0   2   0   2   2   0   0   2   2   2   2   0   2   2   2   0   2   2   2   0   0   2   0   0   0   0   2   0   0   2   0   2   0   0   0   0   2   0   0   2   0   0   2
 MK-1-11                2   0   2   0   0   0   2   0   0   0   2   0   0   0   2   2   0   2   2   2   2   2   0   2   0   0   2   2   0   2   2   0   0   0   0   0   2   2   2   2   0   0   0   0   0   0   0   2   2   0   0   2   0   0   2   2   0   2   0   0   2   2   2   0   2   2   2   2   0   2   0   0   2   2   2   0   0   0   0   0   0   0   0   0   2   2   2   0   2   2   0   2   0   2   2   2   0   0   2   2   0   0   2   2   0   0   2   2   0   0   2   2   2   0   2   0   2   0   0   0   2   0   2   2   2   0   2   0   2   0   0   2   2   0   2   0   2   2   0   2   2   0   2   2   0   2   2   2   0   2   0   2   2   0   0   2   0   0   2   0   2   2   0   2   2   2   2   2   2   0   2   2   0   2   2   2   0   0   2   0   0   0   0   2   0   0   2   0   2   0   0   0   2   0   0   0   2   0   0   2
 MK-1-12                2   0   2   0   0   0   2   0   0   0   2   0   0   0   2   2   0   2   2   2   2   2   0   2   0   2   2   2   0   2   2   0   0   2   2   0   0   2   2   2   0   0   0   0   0   0   0   2   2   0   0   2   0   0   2   2   0   2   0   0   2   2   2   0   2   0   2   2   0   2   0   0   2   2   2   0   0   0   0   0   0   0   0   0   2   2   2   0   2   0   0   2   0   2   2   2   0   0   2   2   0   2   2   2   2   0   2   2   0   0   2   2   2   0   2   0   2   0   0   0   2   0   2   2   2   0   0   2   2   0   0   2   2   0   2   0   2   2   0   2   2   0   2   2   0   2   2   2   0   2   0   2   2   0   0   2   2   0   2   0   0   2   0   2   2   2   2   2   2   0   2   0   0   2   0   2   0   0   2   0   0   0   0   2   0   0   2   0   2   0   0   0   2   0   0   0   2   0   0   2
 MK-1-13                2   2   2   0   0   0   2   0   0   0   2   0   0   0   2   2   0   2   2   2   2   2   0   2   0   2   2   0   0   0   2   2   0   2   2   0   0   2   2   2   0   2   0   2   0   2   0   0   2   0   0   2   0   0   2   2   0   2   0   0   2   2   2   0   2   0   0   2   0   0   0   0   2   0   2   0   0   0   0   0   0   0   2   0   2   2   2   0   2   0   0   2   0   2   2   0   2   0   2   2   0   2   2   2   0   0   2   2   0   2   2   2   2   0   2   0   2   0   2   0   2   0   2   2   2   0   0   2   2   0   0   2   2   0   2   0   2   2   0   2   2   2   2   2   2   0   2   2   0   2   0   2   2   0   0   2   2   0   2   0   0   2   2   2   2   2   2   2   2   0   2   0   0   0   0   2   0   0   2   0   2   0   0   2   0   0   2   0   2   0   0   0   2   0   0   0   2   0   0   2
 MK-1-14                0   2   2   0   0   0   2   0   0   0   2   0   0   0   0   2   2   2   2   2   2   2   0   2   0   2   2   0   0   0   2   2   0   2   2   0   0   0   2   2   0   2   0   0   2   2   0   0   2   0   0   2   0   0   2   2   0   0   0   0   2   0   2   0   2   0   0   2   0   0   0   0   2   0   2   0   0   0   0   0   0   0   2   0   2   2   2   0   2   0   0   2   2   2   2   0   2   0   2   2   0   2   2   2   0   0   2   0   0   0   2   2   2   0   0   0   2   0   2   0   2   2   2   2   2   0   0   2   2   0   0   2   2   0   2   0   2   2   0   2   2   2   2   2   2   0   0   2   0   2   0   2   2   0   0   2   2   0   2   0   0   2   2   2   2   2   2   2   2   0   2   0   0   2   2   0   0   0   2   0   2   0   0   2   0   0   2   2   2   0   2   0   2   0   0   0   2   0   2   2
 MK-1-15                2   2   2   0   0   0   2   2   2   0   2   0   0   0   0   2   2   2   2   2   2   2   0   2   0   2   0   0   0   0   2   2   0   2   0   0   0   0   2   2   0   2   0   0   2   2   0   0   2   0   0   2   0   0   2   2   0   0   0   0   2   0   0   0   2   0   0   0   0   0   0   0   2   0   2   0   0   0   0   0   0   0   2   0   2   2   2   0   2   0   0   2   2   2   2   2   2   2   2   2   0   2   2   2   0   0   2   0   0   0   2   2   0   2   0   0   2   0   2   0   2   2   2   2   2   0   0   2   2   0   0   2   2   0   2   0   2   0   0   0   2   0   0   0   2   0   0   2   0   2   0   2   2   0   0   2   2   0   2   0   0   2   2   2   2   2   2   2   2   0   2   0   0   2   2   0   0   0   2   0   2   0   0   2   0   0   2   2   2   0   2   2   2   0   0   0   2   2   2   2
 MK-1-16                2   2   2   0   0   0   2   2   2   0   2   0   2   0   0   2   0   2   0   0   2   2   0   2   0   0   0   0   0   0   2   2   0   2   0   0   2   0   2   2   0   2   0   0   2   2   0   0   2   0   2   2   0   0   2   0   0   0   0   0   2   0   0   0   2   0   0   0   0   2   0   0   2   0   2   0   0   0   0   0   0   0   2   0   2   2   2   0   2   2   0   2   2   2   2   2   2   2   2   2   0   2   2   2   0   2   0   0   0   0   2   2   0   2   0   0   2   0   2   0   2   0   2   2   0   0   0   2   2   0   0   2   2   0   0   2   2   0   0   0   2   0   0   0   2   0   0   0   0   2   0   2   2   0   0   2   2   0   0   2   0   2   2   2   2   2   2   2   2   0   2   2   0   0   2   0   0   2   0   0   2   0   2   2   0   0   2   2   2   0   2   2   0   0   0   0   2   2   2   2
 MK-2-1                 2   0   0   0   2   0   2   2   0   2   2   2   2   0   0   2   0   2   2   0   0   2   2   2   0   0   0   2   0   0   0   2   0   0   0   0   2   2   2   0   2   0   0   2   0   2   2   0   0   2   2   0   2   0   0   0   0   0   2   0   2   0   2   0   2   0   2   0   0   2   0   0   0   0   2   0   0   0   0   2   0   2   0   0   2   0   2   2   2   2   0   2   0   2   2   2   2   2   2   0   0   0   2   0   0   0   0   0   2   2   2   2   0   2   2   2   0   2   2   0   0   0   0   0   2   0   2   2   0   2   2   2   0   2   2   0   0   2   2   0   2   2   2   0   2   0   0   0   0   0   2   0   2   0   2   0   2   2   0   2   2   2   0   2   0   2   2   0   2   2   2   0   2   0   0   2   0   2   2   2   0   0   2   0   2   2   0   2   0   2   0   0   0   2   2   0   2   0   2   0
 MK-2-2                 2   0   0   0   2   0   0   2   2   2   2   2   2   0   0   2   0   2   2   0   0   2   2   2   0   0   0   2   0   0   2   2   0   0   0   0   2   0   2   0   0   0   0   2   0   2   2   0   0   2   2   0   2   0   0   0   2   0   0   0   2   0   2   0   2   0   0   0   0   2   0   0   0   0   2   0   0   0   2   2   0   2   0   0   2   0   2   2   2   2   0   2   0   2   2   2   2   2   2   0   0   0   0   0   0   0   0   0   2   2   2   2   0   2   2   2   2   2   2   0   0   0   0   0   2   0   2   2   0   2   2   2   0   2   2   0   0   2   2   2   2   2   2   0   2   0   0   2   0   0   2   0   2   0   0   0   2   2   0   2   2   2   0   2   0   2   2   0   2   0   2   0   2   0   0   2   0   2   0   2   2   0   2   0   2   2   0   2   0   2   0   0   2   2   2   0   2   0   2   0
 MK-2-3                 2   0   0   0   2   0   0   2   2   2   0   2   2   0   0   2   2   2   2   0   0   2   0   2   0   0   0   2   0   0   2   2   0   0   0   0   2   0   2   0   2   0   2   2   0   2   2   0   0   2   2   0   2   0   0   0   2   0   0   0   2   0   2   0   2   0   0   0   0   2   0   0   2   0   2   0   0   0   2   0   0   0   0   0   2   0   2   2   2   2   0   2   0   0   2   2   2   2   2   0   0   0   2   0   0   0   0   0   2   2   2   2   0   2   2   2   2   2   2   0   0   0   0   2   2   0   2   2   0   2   2   2   0   2   2   0   0   2   2   2   2   2   2   0   0   0   0   2   0   0   2   0   2   0   0   0   2   2   0   2   0   2   0   2   0   2   2   0   2   0   2   2   2   0   0   2   2   2   0   2   2   0   2   0   2   2   0   2   0   2   0   2   2   2   2   0   2   0   2   0
 MK-2-4                 2   0   0   0   2   0   0   2   2   2   0   2   2   0   0   2   2   2   2   0   0   2   0   2   0   0   0   2   0   0   2   2   0   0   0   0   2   0   2   0   2   0   2   2   0   2   2   0   0   2   2   0   2   0   0   0   2   0   0   0   2   0   2   0   2   0   0   0   0   2   0   0   2   0   2   0   0   0   2   0   0   0   0   0   2   0   2   2   2   2   0   2   0   2   2   2   2   2   2   0   0   2   2   0   0   0   0   0   2   2   2   0   0   2   2   2   2   2   2   0   0   0   0   2   2   0   2   2   0   2   2   2   0   2   2   0   0   2   2   0   2   2   0   0   0   0   0   0   0   0   2   0   2   0   0   0   2   2   0   2   0   2   0   2   0   0   2   0   2   0   2   2   2   0   2   0   2   2   0   2   2   2   2   0   0   2   0   2   0   2   0   0   2   2   2   0   2   2   2   2
 MK-2-5                 2   2   0   0   2   0   0   2   2   2   0   2   2   0   0   2   2   2   2   0   0   2   2   2   0   0   0   2   0   0   2   2   0   0   0   0   2   0   2   0   2   0   2   2   0   2   2   0   0   2   2   0   2   0   0   0   2   0   0   0   2   0   0   0   2   0   0   0   0   2   0   0   2   0   2   0   0   0   0   0   0   0   0   0   2   0   2   2   2   2   0   2   0   2   2   0   2   2   2   2   0   2   2   0   0   0   0   0   2   2   2   0   0   2   2   2   2   2   2   0   0   0   0   2   2   0   2   2   2   2   2   2   0   2   2   0   0   2   2   0   2   2   0   2   0   0   0   0   0   0   2   0   2   0   0   0   2   2   0   2   0   2   0   0   0   0   2   0   2   0   0   2   2   0   0   0   2   0   0   2   2   2   2   0   0   2   0   2   0   2   0   0   2   2   2   0   2   2   2   2
 MK-2-6                 0   2   0   0   2   0   0   2   2   2   2   2   2   0   0   2   2   2   2   0   0   2   2   2   0   0   0   2   0   0   2   2   0   0   0   0   2   0   2   0   2   0   2   2   0   2   2   0   0   2   2   0   2   0   0   0   2   2   0   0   2   0   0   0   2   0   0   0   0   2   0   2   2   0   2   0   0   0   0   0   0   0   0   0   2   0   2   2   2   2   0   2   0   2   2   0   2   2   2   2   0   2   0   0   0   0   0   0   2   2   2   0   2   2   2   2   2   0   2   2   0   0   0   2   2   2   2   2   2   2   2   2   0   2   2   0   0   2   2   0   2   2   0   0   0   0   0   0   0   2   2   0   2   0   0   0   2   2   0   2   0   2   0   0   0   0   2   0   2   0   2   2   2   0   0   0   2   0   2   2   2   2   2   0   0   2   0   2   2   2   0   0   2   2   2   0   2   2   2   2
 MK-2-7                 0   2   0   0   2   0   0   2   2   2   2   2   2   0   0   2   2   2   2   0   0   2   2   2   0   0   0   2   0   0   2   2   0   0   0   0   2   0   2   0   2   0   2   0   0   2   2   0   0   2   2   0   0   0   0   0   2   2   0   0   2   0   0   0   2   0   2   0   0   2   0   2   2   0   2   0   0   0   0   0   0   0   0   0   2   0   2   2   2   2   0   2   0   2   2   0   2   2   2   2   2   2   0   0   0   2   0   0   2   2   2   0   2   2   2   2   2   0   0   2   0   0   0   0   2   2   2   2   2   2   2   2   0   2   2   0   0   2   2   0   2   2   0   0   2   0   0   0   0   2   2   0   2   0   0   0   2   2   0   2   0   2   2   0   0   0   2   0   2   0   2   2   0   0   0   0   2   0   2   2   2   2   0   0   0   2   2   2   2   2   0   0   2   2   2   0   2   2   2   2
 MK-2-8                 2   2   0   0   2   2   0   2   2   2   2   0   2   0   0   2   2   2   2   0   0   2   0   2   0   0   0   0   0   0   2   2   0   0   0   0   2   0   2   0   2   0   2   0   0   2   2   0   0   2   2   0   2   0   0   0   2   2   0   0   0   0   0   0   2   0   2   0   0   2   0   2   2   0   2   0   0   0   0   0   0   0   0   0   2   0   2   2   2   2   0   2   0   2   2   0   2   0   2   2   2   2   0   2   0   0   0   0   2   2   2   0   2   2   2   0   2   0   0   2   0   0   0   0   2   2   2   2   2   2   2   2   0   2   2   0   0   2   2   0   2   2   0   0   2   0   0   0   0   2   2   0   2   0   0   0   2   2   0   2   0   2   2   0   0   0   2   0   2   0   2   2   0   0   0   0   2   0   2   2   2   0   0   0   0   2   2   2   0   2   0   0   2   2   2   0   2   2   2   2
 MK-2-9                 2   2   0   0   2   2   0   0   2   0   2   0   0   0   0   2   2   2   2   0   0   2   0   2   2   0   0   2   0   0   2   2   0   0   2   0   2   0   0   0   2   0   2   0   2   2   2   0   0   2   2   0   2   0   0   0   2   2   0   0   0   0   0   0   2   0   2   0   0   2   0   0   2   0   2   0   0   0   0   0   0   0   0   0   2   0   2   2   2   2   2   2   0   2   2   0   2   0   2   2   2   0   0   2   0   0   2   0   2   2   2   0   2   2   2   0   2   0   0   2   0   0   0   0   2   2   2   2   0   0   2   2   0   2   2   0   0   2   2   0   2   2   0   0   2   0   0   0   0   2   2   0   2   0   0   2   2   2   0   2   0   2   2   0   0   0   2   0   2   0   2   2   0   0   0   0   2   0   2   2   2   2   0   0   2   2   2   2   0   2   0   0   2   0   2   0   2   0   2   2
 MK-2-10                2   2   0   0   2   2   0   2   2   0   2   0   0   0   0   2   2   2   2   0   0   2   0   2   2   0   0   2   0   0   2   0   0   0   2   0   2   2   0   0   2   0   2   0   2   2   2   0   0   2   2   0   2   2   0   2   2   2   0   2   0   0   0   0   2   0   2   0   0   2   0   0   2   0   2   0   0   0   0   0   0   0   0   0   2   0   2   2   0   2   0   2   0   2   2   0   2   0   2   2   2   0   2   2   0   0   0   0   2   2   2   0   2   2   2   0   0   0   0   2   0   0   0   0   2   0   0   2   0   0   2   2   0   0   2   0   0   2   0   0   2   2   0   0   2   0   0   0   0   2   2   0   2   0   0   2   2   2   0   0   0   2   0   0   0   0   2   0   2   0   2   2   0   0   0   2   2   0   2   2   2   2   0   0   2   2   2   2   2   2   0   0   0   2   2   0   2   0   2   2
 MK-2-11                2   2   0   0   2   2   0   2   2   0   2   0   0   0   0   2   0   2   2   0   0   2   2   2   2   0   0   2   0   2   2   0   0   0   2   0   2   2   0   0   2   0   2   0   2   2   2   0   2   2   2   0   2   2   0   2   2   2   0   2   0   0   0   0   2   0   2   0   0   2   0   0   0   0   2   0   0   0   0   0   0   0   0   0   2   0   2   2   0   2   0   2   2   2   2   0   2   0   2   2   2   0   2   2   0   0   0   0   2   2   2   0   2   0   2   0   0   0   0   2   0   0   0   0   2   0   2   2   0   0   2   2   0   0   2   0   0   0   0   0   2   2   0   0   2   0   0   0   0   0   2   0   0   0   0   2   2   2   2   0   0   2   2   0   0   0   2   0   0   0   2   2   0   0   0   2   2   2   2   2   2   2   0   0   2   2   2   2   2   2   0   0   0   2   0   0   2   0   2   0
 MK-2-12                0   2   0   0   2   2   2   2   0   0   2   0   0   0   0   2   0   2   2   0   0   2   2   2   2   0   0   2   0   2   2   0   0   0   0   0   2   2   0   0   2   0   2   0   2   2   2   0   2   2   2   0   2   2   0   2   2   2   0   2   0   0   0   0   2   0   2   0   0   2   0   2   0   2   2   0   0   0   2   2   0   0   0   2   2   0   0   2   0   2   0   2   2   2   2   0   2   0   2   2   2   0   2   2   0   0   0   0   2   2   2   0   2   0   2   0   0   2   0   2   0   0   0   2   2   2   2   2   2   0   2   2   0   2   2   0   0   2   0   0   0   2   0   0   2   2   2   0   0   0   2   0   0   0   0   2   2   2   2   0   2   0   2   0   0   0   2   0   0   0   2   0   0   2   0   2   2   2   2   2   2   2   0   0   2   2   2   2   2   2   0   0   0   2   0   2   2   0   2   0
 MK-2-13                0   2   0   0   2   2   2   2   0   0   2   0   0   0   0   2   0   2   2   0   0   2   2   2   0   0   0   2   0   2   2   0   0   2   0   0   2   2   0   0   0   0   2   0   0   2   2   0   2   0   2   0   2   2   2   2   2   2   0   2   0   0   0   0   2   0   2   0   0   2   0   2   0   2   2   0   0   0   2   2   0   0   0   2   2   0   0   2   2   2   0   2   2   2   2   0   2   2   2   2   2   0   2   2   2   0   2   2   2   0   2   0   2   0   2   0   0   2   0   2   0   0   0   2   2   2   2   2   0   0   2   2   0   2   2   0   0   2   0   0   0   2   0   0   2   2   0   0   0   0   2   0   0   0   0   2   2   2   2   0   2   0   2   0   0   2   2   2   0   0   2   0   0   0   0   2   2   2   2   2   2   2   2   0   2   2   2   0   2   2   0   0   0   2   0   2   2   2   2   0
 MK-2-14                0   2   0   0   2   2   2   2   0   0   2   2   2   0   0   2   0   2   2   0   0   2   2   2   0   0   2   2   0   2   2   0   0   2   0   0   2   2   0   0   2   0   2   0   0   2   2   0   2   0   2   0   2   2   2   2   2   2   0   2   0   2   0   0   2   0   2   0   0   2   0   2   0   2   2   2   0   0   2   2   0   0   0   2   2   0   0   2   2   2   0   2   2   2   2   0   2   0   2   2   2   0   0   2   2   0   2   2   2   0   2   0   2   0   2   2   0   0   0   2   0   0   0   2   2   2   2   2   0   0   0   2   0   2   2   0   0   2   0   2   0   2   0   0   2   0   0   0   0   0   2   0   0   0   0   2   2   2   2   0   2   0   2   0   2   2   2   2   0   0   2   0   0   0   0   2   2   2   2   2   2   2   2   0   2   2   2   0   2   0   0   0   0   2   2   2   2   2   2   0
 MK-2-15                0   2   0   0   2   2   2   2   0   0   2   2   2   0   0   2   0   2   2   0   0   2   2   2   0   0   2   2   0   2   2   2   0   2   0   0   2   2   0   2   0   0   2   2   0   2   2   0   0   0   2   0   2   2   2   2   2   2   0   2   0   2   0   0   2   0   2   0   0   2   0   2   0   2   2   2   0   0   2   2   0   0   0   2   2   0   0   2   2   2   0   2   2   0   2   0   2   0   2   2   2   0   0   2   2   0   2   2   2   0   0   0   0   0   2   2   0   0   0   2   0   0   0   0   2   2   0   2   0   0   0   2   0   2   2   2   0   0   0   2   0   2   0   0   2   0   0   0   0   0   2   0   0   0   0   2   2   2   2   0   2   0   2   0   2   2   2   2   0   2   2   0   0   0   0   2   2   2   2   2   2   2   2   0   2   2   2   2   2   0   0   0   0   2   2   2   2   2   2   0
 MK-2-16                0   2   2   0   2   2   2   2   0   0   2   2   0   0   0   2   0   2   2   0   0   0   2   2   0   0   0   2   0   2   2   2   0   2   0   0   2   2   0   2   2   2   2   2   0   2   2   0   0   0   2   0   2   2   2   2   2   2   0   2   0   2   0   0   2   0   2   0   0   2   0   0   0   2   2   2   0   0   0   0   0   0   0   2   2   0   0   2   2   2   0   2   0   0   2   0   2   0   2   2   2   0   0   0   2   0   2   2   2   0   0   0   0   0   2   2   0   0   0   2   2   0   0   2   2   2   0   2   2   0   0   2   0   2   2   2   0   0   0   2   0   2   2   2   2   0   0   0   0   0   2   2   0   0   0   2   2   2   2   0   0   0   2   0   2   2   2   2   0   2   2   0   0   0   0   2   0   2   2   2   2   2   2   0   2   2   2   2   2   0   0   0   0   2   0   0   2   0   2   0
 MK-3-1                 2   2   0   0   2   2   0   2   2   0   2   2   2   0   2   0   0   0   0   2   2   0   2   0   0   2   2   2   2   0   2   0   0   2   2   0   0   2   0   0   0   0   0   0   2   0   2   2   2   0   2   2   0   2   0   0   0   0   2   2   0   0   2   0   0   0   0   0   0   2   0   0   2   2   0   2   0   0   2   2   2   0   0   2   0   2   2   0   0   2   0   0   2   2   0   2   0   0   2   2   0   2   2   0   0   2   0   0   2   0   2   2   2   2   2   0   0   0   0   2   2   0   2   0   2   2   2   0   2   2   2   2   0   2   2   2   2   0   0   2   0   2   2   2   2   0   0   0   2   0   2   2   2   0   2   2   2   2   0   2   0   2   2   0   0   2   0   0   2   2   0   0   0   2   2   2   2   2   0   0   0   2   2   0   0   2   0   0   2   2   0   0   2   2   2   2   2   2   2   2
 MK-3-2                 2   2   0   0   2   2   0   0   2   0   2   0   0   0   2   2   0   0   2   0   2   0   2   0   0   2   0   2   2   0   2   0   0   2   2   0   0   2   0   2   0   0   0   0   0   0   0   2   2   0   2   2   0   2   0   0   0   0   0   2   0   0   2   0   0   0   2   0   2   2   0   0   2   2   0   0   0   0   2   2   2   0   0   2   0   2   2   0   0   2   0   0   2   0   0   2   0   0   2   2   0   2   2   0   0   2   0   0   2   0   2   2   2   2   2   0   0   2   0   2   2   0   2   0   2   2   2   0   2   0   2   2   0   2   2   2   2   0   0   2   0   2   2   2   2   0   0   0   2   0   2   2   2   2   2   2   2   2   0   2   0   2   2   0   2   2   2   0   2   2   0   2   0   2   2   2   0   2   0   2   0   2   2   0   0   2   0   0   2   2   0   0   2   2   2   2   2   2   2   2
 MK-3-3                 2   2   0   0   2   2   0   2   2   0   2   0   0   0   2   2   0   0   2   2   2   0   2   0   0   2   0   2   2   0   2   0   0   2   2   0   0   2   0   2   0   0   0   0   0   0   0   2   2   0   2   2   0   2   0   0   0   0   0   2   0   2   2   0   0   2   2   0   2   2   0   0   2   2   0   0   0   0   2   2   2   2   0   2   0   2   2   0   0   2   0   0   2   0   0   2   2   0   2   2   0   2   2   0   0   2   0   0   2   0   2   2   2   2   2   2   0   2   0   0   0   0   0   0   2   2   2   0   2   0   2   2   2   2   2   2   2   0   0   2   2   2   2   2   2   0   0   0   2   0   2   2   2   2   0   2   0   2   2   2   0   2   2   0   2   2   2   0   2   2   0   2   0   2   2   2   0   2   0   2   0   2   2   0   0   2   0   0   2   2   0   0   2   2   2   2   2   2   2   2
 MK-3-4                 2   2   0   0   2   2   0   0   2   0   2   0   0   0   2   2   0   0   2   2   2   0   2   0   0   2   0   2   2   0   2   0   0   2   2   2   0   2   2   2   0   0   2   0   0   2   0   2   2   0   2   2   0   2   0   0   0   0   0   2   0   2   0   0   0   2   2   0   2   2   2   0   2   2   2   0   0   0   2   2   2   2   0   2   2   2   2   0   0   2   0   0   2   0   0   2   2   0   2   2   0   2   0   0   0   2   0   2   2   0   2   2   2   2   2   2   0   2   0   0   0   0   0   0   2   2   2   0   2   0   2   2   2   2   2   2   0   2   0   2   2   0   2   2   2   2   0   0   2   2   2   2   2   2   0   2   0   2   2   2   0   2   0   0   2   2   2   0   2   2   0   2   0   0   2   0   0   2   0   0   0   2   2   0   2   2   0   0   2   2   0   0   2   2   2   2   0   2   2   2
 MK-3-5                 2   2   0   0   2   2   0   0   2   0   2   0   2   0   2   2   0   0   2   0   2   0   2   0   0   2   0   2   0   0   2   0   0   2   2   2   0   0   2   2   0   0   2   0   0   2   0   2   2   0   2   2   0   2   0   0   0   0   0   2   0   2   0   0   0   0   2   0   2   2   2   0   2   2   2   0   0   0   2   2   2   2   0   2   2   2   2   0   0   2   0   0   2   0   0   2   2   2   2   2   0   2   0   0   0   2   0   2   2   0   2   2   2   2   2   0   0   2   0   0   0   0   0   0   2   2   2   0   2   0   2   2   2   2   2   2   0   2   0   2   2   2   2   2   2   2   0   0   2   2   2   2   2   2   0   2   0   2   2   2   0   2   0   0   0   2   2   0   2   2   0   2   0   0   0   2   0   2   0   0   0   2   0   0   2   2   0   0   2   0   0   0   2   2   2   2   0   2   2   2
 MK-3-6                 0   2   0   0   0   2   0   0   2   0   2   2   2   0   2   2   0   0   2   0   2   0   2   0   0   2   0   2   0   0   2   0   0   2   2   2   0   2   2   2   0   0   0   2   0   2   2   2   0   0   2   0   0   2   0   0   0   0   0   2   0   2   0   0   0   2   0   0   2   2   2   0   2   2   2   0   0   0   2   2   0   2   0   2   2   2   2   0   0   2   0   0   2   0   0   2   2   2   2   2   0   2   0   0   0   2   0   2   2   0   2   2   2   2   2   0   0   2   0   0   0   0   0   0   2   2   2   0   2   0   0   2   2   0   2   2   0   2   0   2   2   2   2   2   2   2   0   0   2   2   2   2   2   0   0   0   0   2   2   2   2   2   0   0   0   2   2   0   2   0   0   2   2   0   2   2   0   2   0   0   0   2   0   0   0   2   0   0   2   0   0   0   2   2   2   2   0   2   2   2
 MK-3-7                 0   2   0   0   2   2   2   0   2   0   2   2   2   0   2   2   0   0   2   0   2   0   2   0   0   2   0   2   0   0   0   0   0   2   2   2   0   2   0   2   0   2   0   2   0   2   2   2   0   0   2   0   0   2   2   0   0   0   0   0   0   2   0   0   2   2   2   0   2   2   2   0   2   2   2   0   0   0   2   2   0   2   2   2   2   2   2   0   0   2   0   2   2   0   0   2   2   2   0   2   2   2   0   0   0   2   0   2   2   0   2   2   2   0   2   0   0   2   0   0   0   0   0   0   2   2   2   0   2   0   2   0   2   0   0   2   0   2   0   2   0   2   2   2   2   2   0   0   2   2   2   2   0   0   2   0   0   2   2   2   2   2   0   0   0   2   2   2   2   0   0   2   2   0   2   2   0   2   0   0   0   0   0   0   0   0   0   0   2   0   0   0   2   2   2   2   2   2   2   2
 MK-3-8                 0   2   0   0   2   0   0   0   2   0   2   2   2   0   2   2   0   0   2   0   2   2   2   2   2   2   0   2   0   0   0   0   0   2   2   2   0   2   2   2   2   2   2   2   2   2   2   2   0   0   2   0   2   2   2   0   0   2   0   0   0   2   0   0   2   2   2   0   2   2   2   0   2   2   2   0   0   0   2   2   0   2   2   2   0   2   2   0   0   0   0   2   2   0   2   2   2   2   0   2   2   2   0   2   0   2   0   2   2   0   0   2   2   0   2   0   0   2   0   0   0   0   2   0   2   2   0   0   2   0   2   0   0   2   0   2   0   2   0   2   0   2   2   2   2   2   0   0   2   2   2   2   0   0   2   0   0   2   0   2   2   2   0   0   2   2   2   2   2   0   0   2   2   0   2   2   2   2   0   0   0   0   0   0   0   0   0   0   2   0   0   0   2   2   2   2   2   2   2   2
 MK-3-9                 0   2   0   0   2   0   0   0   2   0   2   2   2   0   2   2   0   0   2   0   2   2   2   2   2   2   0   2   0   0   0   0   0   2   2   2   0   2   2   2   2   0   2   2   2   2   2   2   0   0   2   0   2   2   2   0   0   2   0   0   0   2   0   2   2   2   2   0   2   2   2   0   2   2   2   0   0   0   2   2   0   2   0   2   0   2   2   0   0   0   0   2   2   0   2   2   2   2   0   0   2   2   0   2   0   2   0   2   2   2   0   2   2   0   2   0   0   2   0   0   0   0   2   0   2   2   0   0   2   0   2   0   0   2   0   2   0   2   0   2   0   2   2   2   2   2   0   2   2   2   2   2   0   0   2   0   0   2   0   2   2   2   0   0   0   2   0   2   0   0   0   2   2   0   2   2   2   2   0   0   0   0   0   0   0   0   0   0   2   0   0   0   2   2   2   0   2   2   2   2
 MK-3-10                0   2   0   0   2   0   0   0   2   0   2   2   2   0   0   2   2   0   2   0   2   2   2   2   2   0   0   2   0   0   0   0   0   2   2   2   0   2   2   2   2   0   2   2   2   2   2   2   0   0   2   0   2   2   2   0   0   2   0   0   0   2   0   2   2   2   2   0   2   2   2   0   0   2   2   0   0   0   2   2   0   2   0   0   0   2   2   0   2   0   0   2   2   0   2   2   2   2   0   0   2   2   0   2   2   2   0   2   0   2   0   2   2   0   2   0   0   2   0   0   0   2   2   0   2   2   0   0   2   2   2   0   0   2   0   2   0   2   0   2   0   2   2   2   2   2   0   2   2   2   2   2   0   0   2   0   2   2   2   0   2   2   0   0   2   2   0   2   0   0   0   2   2   2   2   2   2   2   0   0   0   0   0   0   0   2   0   0   2   0   0   0   2   2   2   0   2   2   2   2
 MK-3-11                0   0   0   0   2   0   0   0   2   2   2   2   2   0   0   2   2   0   2   0   2   2   2   2   2   0   0   2   0   0   0   0   0   2   2   2   0   2   0   2   2   0   2   2   2   2   2   2   0   0   2   0   2   2   2   0   0   2   0   0   0   2   0   2   2   2   2   0   2   2   2   2   0   2   2   0   0   0   2   2   0   2   2   0   0   2   2   0   2   0   2   2   2   0   0   2   2   2   2   0   2   2   0   2   0   2   0   2   0   2   0   2   2   0   2   0   0   2   0   0   0   2   2   0   2   2   0   0   2   2   2   0   0   2   0   2   0   2   0   2   0   2   2   2   2   2   0   2   2   2   2   2   0   0   2   0   2   2   2   2   2   2   0   0   2   2   0   2   0   0   2   2   2   2   2   2   2   2   0   0   0   0   0   0   0   2   0   0   0   2   0   0   2   2   2   0   2   2   0   2
 MK-3-12                0   0   0   0   2   0   0   0   2   2   2   2   2   0   0   2   2   0   2   0   0   2   2   2   2   0   2   2   0   0   0   0   0   2   2   2   0   2   0   2   2   0   2   2   2   2   2   2   0   0   2   0   0   2   2   0   0   2   0   0   0   2   0   2   2   2   2   0   2   2   0   2   0   2   0   0   0   0   2   2   0   2   2   0   0   2   2   0   2   0   2   2   2   0   0   2   2   2   2   2   2   2   0   2   0   2   2   2   0   2   0   2   2   0   2   0   2   2   0   2   0   2   2   0   2   2   0   0   2   2   2   0   2   2   0   2   0   0   2   2   0   0   2   2   2   2   0   2   2   2   2   0   0   0   2   0   2   2   2   2   2   2   0   0   2   2   0   2   0   0   2   2   2   2   0   2   2   2   0   0   0   2   0   0   0   2   0   2   0   2   0   0   2   2   2   2   2   2   0   0
 MK-3-13                0   0   2   0   2   0   0   0   2   2   2   2   2   0   0   2   2   0   0   0   0   2   2   2   2   0   2   2   0   0   0   0   0   2   2   2   0   2   0   2   2   0   2   0   2   2   0   2   0   0   2   0   0   2   2   0   0   2   0   0   0   2   0   2   2   2   2   0   2   0   0   2   0   2   2   0   0   0   0   0   0   0   2   0   0   2   2   0   2   0   2   2   2   0   0   2   2   2   2   2   2   0   0   2   0   2   2   2   0   0   0   2   2   0   2   0   2   2   0   2   0   2   2   0   2   2   0   0   2   2   2   0   2   2   0   0   0   0   2   2   2   0   2   2   2   2   0   2   2   0   2   0   0   0   2   0   2   0   2   2   2   2   0   0   2   2   0   2   0   0   2   2   2   2   0   0   2   2   0   0   0   2   0   0   0   2   0   2   0   2   0   0   2   2   2   2   2   2   0   0
 MK-3-14                0   0   2   0   2   0   0   0   2   2   2   2   2   0   0   0   2   0   0   0   2   2   2   2   2   0   2   2   0   0   0   2   0   2   2   2   0   2   0   2   0   0   2   0   2   2   0   2   0   0   2   0   0   2   2   0   0   2   0   0   0   2   0   2   2   2   2   0   2   0   0   2   0   2   0   0   0   0   0   0   0   0   2   0   0   0   2   0   2   0   2   2   0   0   0   2   0   2   2   2   2   0   0   2   0   2   2   2   0   0   0   2   2   0   2   0   2   2   0   2   0   2   2   0   2   2   0   0   2   0   2   0   2   2   0   0   2   0   2   2   2   0   2   2   2   2   0   2   2   0   0   0   0   0   2   0   2   0   2   2   2   2   0   0   2   0   0   2   0   0   2   0   2   2   0   2   2   2   2   0   0   0   0   0   2   2   0   2   0   0   0   0   2   2   2   2   2   2   0   0
 MK-3-15                0   0   2   0   2   0   0   0   2   2   2   2   2   0   0   0   2   0   0   0   2   2   0   2   2   0   2   2   0   0   0   0   0   2   2   2   0   2   0   2   0   2   2   0   0   2   2   2   0   0   2   0   0   2   2   0   0   2   0   0   0   2   2   2   2   2   2   0   2   0   0   2   0   2   0   0   0   0   0   0   2   0   2   0   0   0   2   0   2   0   2   2   0   2   0   2   0   2   2   2   2   0   0   2   0   2   2   0   0   0   0   2   2   0   2   0   2   2   0   2   2   2   2   0   2   2   0   0   2   0   2   0   0   2   2   0   2   0   0   2   2   0   2   2   2   2   0   2   2   0   0   0   0   0   2   0   2   0   2   2   2   2   0   0   2   0   0   2   0   0   2   0   2   2   0   2   2   2   2   0   0   0   0   0   2   2   0   2   0   0   0   0   2   2   2   2   2   2   0   0
 MK-3-16                0   0   2   0   2   0   0   2   2   2   2   2   2   0   0   0   2   2   0   0   2   2   2   2   2   0   2   2   0   0   0   0   0   2   2   2   0   2   0   2   0   2   2   0   0   2   2   2   2   0   2   0   0   2   2   0   0   2   0   2   2   0   2   0   2   2   0   0   2   0   0   2   0   2   0   2   0   0   0   0   2   0   2   0   0   0   0   0   2   0   2   2   0   2   0   2   0   2   2   2   2   0   0   2   0   2   2   0   0   0   2   2   2   0   2   0   2   2   0   2   2   2   2   0   0   2   0   0   2   0   2   0   0   2   2   0   2   0   2   2   0   2   2   2   2   2   0   2   2   0   0   0   0   0   2   0   2   0   2   0   2   2   0   0   2   0   0   2   0   0   2   0   2   2   0   2   2   2   2   0   0   0   2   0   2   2   0   2   0   2   2   0   2   2   2   2   2   0   0   0
 MK-4-1                 2   2   2   0   2   2   2   0   2   2   2   2   0   2   2   2   2   2   2   0   2   0   0   0   0   2   0   2   2   0   2   2   2   2   0   2   2   0   2   2   0   2   2   2   2   2   2   0   0   0   0   0   0   0   0   2   0   2   2   0   0   2   0   0   2   0   2   2   2   2   2   0   2   0   0   2   2   2   0   0   0   2   2   0   0   0   2   2   2   2   0   0   2   0   2   0   0   0   2   2   2   2   2   0   0   0   0   2   0   2   0   2   0   0   0   2   0   2   2   0   2   0   0   2   0   2   0   0   2   2   2   2   0   2   0   2   2   2   0   0   0   2   2   2   2   2   2   2   2   2   2   2   0   0   2   0   0   0   0   2   2   0   2   0   0   2   2   2   0   0   2   2   2   0   0   2   0   0   0   0   0   0   0   0   2   0   0   2   0   0   0   0   0   2   2   0   0   2   2   0
 MK-4-2                 2   2   2   0   2   2   2   0   2   2   2   2   0   2   2   2   2   2   2   0   2   0   2   0   0   0   0   2   2   0   2   2   2   2   0   2   0   0   2   2   0   2   0   2   2   2   2   2   0   0   0   0   0   0   0   2   0   2   2   0   2   2   0   0   2   0   2   2   2   0   2   0   2   0   0   2   2   2   0   2   0   2   2   0   0   0   2   2   2   2   0   0   0   2   2   0   0   0   2   2   2   2   2   0   0   0   0   0   0   2   0   2   0   0   0   2   0   2   0   0   2   2   0   2   0   2   0   2   2   2   2   2   0   2   0   2   2   2   0   0   0   2   0   2   2   0   2   2   2   2   2   2   0   0   2   0   0   0   0   2   2   0   2   0   0   2   0   2   0   0   2   0   2   0   0   2   0   0   0   2   0   0   0   0   2   0   0   2   0   0   0   0   0   2   2   0   0   2   2   0
 MK-4-3                 0   2   2   0   2   2   2   0   2   2   2   2   2   2   2   2   2   2   2   0   2   0   0   0   0   2   0   2   2   0   2   2   2   2   0   2   0   0   2   2   0   2   0   2   2   0   2   2   0   0   0   0   0   0   0   2   0   2   2   0   2   2   0   0   2   0   2   2   2   0   2   0   2   0   0   2   2   0   0   2   0   2   2   0   0   0   2   2   2   2   0   0   0   2   2   0   0   0   2   2   2   2   2   0   0   0   0   0   0   2   0   2   0   0   2   2   0   2   2   0   0   2   0   2   0   0   0   2   0   2   2   2   0   2   0   2   2   2   0   0   0   2   2   2   2   0   2   2   0   0   2   2   0   2   2   0   0   2   2   2   2   0   2   0   0   2   0   2   0   0   2   0   2   0   0   2   2   0   0   2   0   0   0   0   2   0   0   2   0   0   0   2   0   2   2   0   0   2   2   0
 MK-4-4                 0   2   2   0   2   2   2   2   2   2   2   2   0   2   2   2   2   2   2   0   2   0   0   0   0   2   0   2   2   0   2   2   2   2   0   0   0   0   2   2   0   2   0   2   2   2   2   2   0   0   0   0   2   2   0   2   0   2   2   2   2   2   0   0   2   2   2   2   2   0   0   0   2   0   0   2   2   0   0   2   2   2   2   0   0   0   2   0   2   2   0   0   0   2   2   0   0   0   2   2   2   2   2   0   0   2   0   0   0   2   0   2   0   0   2   2   0   2   0   0   0   2   0   2   0   0   0   0   0   2   2   2   0   2   2   2   2   0   0   0   0   2   2   2   2   0   2   2   0   0   2   2   0   0   0   0   0   0   0   2   2   2   2   0   0   2   0   2   0   2   2   0   2   0   0   2   2   2   0   2   0   0   0   2   2   0   0   0   0   0   0   2   0   2   2   0   0   2   2   0
 MK-4-5                 0   2   2   0   2   2   2   2   2   2   2   2   0   0   2   2   2   2   2   0   2   2   0   0   0   2   0   0   2   0   0   2   2   2   0   0   0   0   2   2   0   2   0   2   2   0   2   2   0   0   0   0   2   2   2   2   0   2   0   2   2   2   0   0   2   2   2   2   2   0   0   0   2   2   0   2   2   0   0   2   2   2   2   0   0   0   2   0   2   2   0   0   0   0   2   0   0   0   2   2   2   2   2   0   0   2   0   0   0   2   2   2   2   0   2   2   0   0   0   0   0   2   0   2   0   0   0   0   0   2   2   0   0   2   2   2   2   0   0   0   0   2   0   0   2   0   2   2   0   0   2   2   0   0   0   0   0   0   0   2   2   2   2   0   0   2   0   2   0   2   2   0   2   0   0   2   2   2   0   2   0   0   0   2   0   0   0   0   0   0   0   2   0   2   2   0   0   2   2   0
 MK-4-6                 0   2   2   0   2   2   2   2   2   2   2   2   0   0   2   2   2   2   2   0   2   2   0   0   0   0   0   0   2   0   2   2   2   0   2   0   0   0   2   2   0   2   0   2   2   0   2   2   0   0   0   0   2   2   2   2   0   2   0   2   2   2   0   0   2   2   2   2   2   0   0   0   0   2   0   2   2   0   0   2   2   2   2   0   0   0   2   0   2   2   0   0   0   0   2   0   0   0   2   2   2   2   2   0   0   2   0   0   0   2   2   2   2   0   2   2   2   0   0   0   0   2   0   2   0   0   0   2   0   2   2   0   2   2   2   2   0   0   0   0   2   2   0   0   2   0   2   2   0   0   0   0   0   0   0   0   0   0   0   2   2   2   2   2   0   2   2   2   0   2   2   0   2   0   0   2   2   2   0   2   0   0   0   2   0   0   0   0   0   0   2   2   0   2   2   0   0   2   2   0
 MK-4-7                 0   2   2   0   2   0   2   2   2   2   2   2   0   0   2   2   2   2   2   0   2   2   0   0   0   0   0   0   2   0   2   2   2   0   2   0   0   0   2   2   0   0   0   0   2   2   2   2   0   0   2   0   2   2   2   2   0   2   0   2   2   2   0   0   2   2   2   2   2   0   0   0   0   0   0   2   2   0   0   2   2   2   2   0   2   0   2   0   2   2   0   0   0   0   2   0   0   0   2   0   2   2   2   0   0   2   0   0   2   2   2   2   2   2   2   2   2   0   2   0   0   0   0   2   0   0   2   2   0   2   2   2   2   0   2   2   0   0   0   0   2   2   0   0   2   0   2   2   0   0   0   0   0   0   0   0   0   2   0   2   2   2   2   2   0   2   2   2   0   2   2   0   0   0   0   2   2   2   0   2   0   0   0   2   0   0   2   0   0   0   2   2   0   2   2   0   0   2   2   0
 MK-4-8                 0   2   2   0   2   0   2   2   2   2   2   2   0   0   2   2   2   2   2   0   2   2   0   0   0   2   0   0   2   0   2   2   2   0   2   2   0   0   2   2   2   0   0   0   2   2   2   2   0   0   2   0   2   2   0   2   0   2   0   2   2   2   0   0   2   2   0   2   2   0   0   0   0   0   0   2   2   0   0   2   2   2   2   0   2   0   2   0   2   2   0   0   0   0   2   0   0   0   2   2   2   2   2   0   0   2   0   0   2   2   2   2   2   2   2   2   2   0   2   0   0   0   0   2   0   0   2   2   0   2   2   2   2   0   2   2   0   0   2   0   2   2   2   0   2   0   2   2   0   0   0   0   0   0   0   0   0   2   0   2   2   2   2   0   2   2   2   2   0   2   2   0   0   0   0   2   2   2   0   2   2   0   0   2   0   0   2   0   0   2   2   2   0   0   2   0   0   2   2   0
 MK-4-9                 0   2   2   2   2   0   2   2   0   2   2   2   0   0   2   2   0   2   0   0   0   0   0   0   0   2   0   0   2   0   2   2   0   0   2   0   0   0   2   2   0   0   0   0   2   2   2   2   2   0   2   0   2   2   0   2   0   2   0   2   2   2   0   0   2   2   0   2   2   0   2   0   0   0   0   2   2   0   2   2   2   2   2   0   2   0   2   0   2   2   0   0   2   0   2   0   0   2   2   2   2   2   0   0   0   2   0   0   2   0   2   2   2   2   0   2   2   2   2   0   0   0   0   2   2   0   2   2   0   2   2   2   2   0   2   2   0   0   2   0   2   2   2   0   2   0   2   2   2   0   0   0   0   0   0   0   2   0   0   2   2   2   2   0   2   2   2   2   0   2   2   0   0   0   0   0   2   2   0   2   2   0   0   2   0   0   2   0   0   2   2   2   0   0   2   0   0   2   0   0
 MK-4-10                0   2   2   2   2   0   2   2   0   2   2   2   0   0   2   2   2   2   0   0   0   0   2   0   0   2   0   2   2   0   2   2   0   0   0   0   0   0   2   2   0   0   0   0   2   2   2   2   0   0   2   0   2   2   0   0   0   2   0   2   2   2   0   0   2   2   0   2   2   0   2   0   0   0   0   2   2   0   2   2   2   2   2   0   2   0   2   0   0   2   0   0   2   2   2   0   0   2   0   2   2   2   0   0   0   2   2   2   2   0   2   2   2   2   0   2   2   2   2   0   0   0   0   0   2   0   2   2   0   2   2   2   2   0   2   2   0   0   2   0   2   2   0   0   2   0   0   2   2   2   0   0   0   0   0   0   2   0   0   2   0   2   2   0   2   2   2   0   0   2   2   0   0   0   0   0   2   2   0   2   2   0   2   2   0   0   2   2   0   2   2   2   0   0   2   0   0   2   0   0
 MK-4-11                0   2   2   0   2   0   2   2   0   2   2   0   0   2   2   2   2   2   0   0   0   0   2   2   0   2   0   2   2   0   2   2   0   0   2   0   0   0   2   2   0   0   0   0   2   2   2   2   0   0   2   0   2   2   0   0   0   2   0   2   2   2   0   0   2   2   0   2   2   0   0   0   0   0   0   2   2   0   2   2   2   2   2   0   2   0   2   0   0   2   0   0   2   2   2   0   2   2   0   2   2   2   0   0   0   2   2   2   2   0   2   2   2   0   0   2   2   2   2   0   0   0   0   0   2   0   2   2   0   2   0   2   2   0   2   2   0   0   2   0   2   2   0   0   2   0   0   2   2   2   0   0   0   0   0   0   2   0   0   2   0   2   2   0   2   2   2   0   0   2   0   0   2   0   0   0   0   2   0   2   2   0   2   2   0   0   2   2   0   2   2   2   0   0   2   0   2   2   0   0
 MK-4-12                2   2   2   0   2   0   2   2   0   2   0   0   2   2   2   2   2   2   2   0   0   0   2   2   0   2   0   2   0   0   2   2   0   0   2   0   0   0   0   2   0   0   0   2   2   2   0   2   0   0   2   0   2   2   0   0   0   2   0   2   2   2   0   0   2   2   0   2   2   0   0   0   0   2   2   2   2   0   2   2   2   2   2   2   2   0   2   0   2   0   0   0   2   2   0   0   2   2   0   2   0   2   0   0   0   2   2   2   2   0   2   2   2   0   0   2   0   2   2   0   0   0   0   2   2   0   2   2   0   2   0   2   2   0   2   2   0   0   2   0   2   2   0   0   2   0   0   2   0   2   0   2   0   0   0   0   2   0   0   2   2   2   2   0   0   0   2   0   0   0   0   0   2   0   0   0   0   2   0   2   2   0   2   2   0   0   2   2   0   2   2   2   0   0   2   0   2   2   0   0
 MK-4-13                2   2   2   0   2   0   2   2   0   2   0   0   2   2   2   2   2   2   2   0   0   0   2   2   0   2   0   2   0   0   2   0   2   0   2   0   0   0   0   2   0   0   0   2   2   2   0   2   0   0   2   0   2   2   0   0   0   2   2   2   2   2   0   0   2   2   2   2   2   0   0   0   0   2   0   2   2   0   2   2   2   2   2   2   2   0   2   0   2   0   0   0   2   2   0   0   2   2   0   2   0   2   0   0   0   2   2   2   0   0   0   0   2   0   0   2   0   2   2   0   0   0   0   2   0   0   2   2   0   2   2   2   2   0   2   2   0   0   2   0   2   2   2   0   2   0   0   2   0   2   0   2   0   0   0   0   2   0   0   2   2   2   0   2   0   0   2   0   0   0   0   0   2   0   0   0   0   2   0   2   2   0   2   2   0   0   2   2   0   0   2   2   0   0   2   0   0   2   0   0
 MK-4-14                0   2   2   2   2   0   2   2   2   2   0   0   0   0   2   2   2   2   2   0   0   0   2   2   0   2   0   2   0   0   2   0   0   0   2   0   0   0   2   2   0   0   0   2   2   2   0   2   0   0   2   0   0   2   0   0   0   0   2   2   2   2   0   0   2   2   2   2   2   0   0   0   0   2   0   2   2   0   2   2   2   2   2   2   2   0   2   2   2   2   0   0   2   2   0   0   2   2   0   2   0   2   0   0   0   2   2   2   2   0   0   0   2   0   2   0   0   2   2   0   2   0   0   2   0   0   0   0   0   2   2   2   2   0   2   2   0   2   2   2   2   2   2   0   2   0   0   2   0   2   2   2   0   0   0   2   2   0   0   2   2   2   0   2   0   0   2   0   0   0   0   0   0   0   0   0   2   2   0   2   2   0   2   2   0   0   2   2   0   0   2   2   0   0   2   0   0   2   0   0
 MK-4-15                0   2   2   2   2   0   2   2   0   2   0   0   0   0   2   2   2   2   2   0   0   0   2   2   0   2   0   2   0   0   2   0   0   0   2   0   0   0   0   2   0   2   0   2   2   2   0   2   2   0   2   0   0   0   0   0   0   0   2   2   2   2   0   0   2   0   2   2   2   2   0   0   0   2   0   2   2   0   2   2   2   2   2   0   2   0   2   2   2   0   0   0   0   2   0   2   2   2   0   2   0   2   0   0   2   2   2   2   2   2   0   0   2   0   2   0   0   2   2   0   2   0   0   2   0   2   2   0   0   2   2   2   2   0   2   2   0   2   2   2   2   2   2   0   2   0   0   2   0   2   2   2   0   0   0   2   2   0   0   2   2   2   0   2   0   2   2   0   2   0   0   0   0   2   0   0   2   2   0   2   2   2   2   2   0   0   2   2   0   2   2   2   0   0   2   2   0   2   0   0
 MK-4-16                0   2   2   2   2   0   2   2   0   2   0   0   0   0   2   0   2   2   2   0   0   0   2   2   0   2   0   2   0   0   2   2   0   0   2   0   2   0   2   2   0   2   0   2   2   0   0   2   2   0   2   0   0   0   0   0   0   0   2   2   2   2   0   2   2   0   2   2   2   2   0   2   0   2   0   2   2   0   2   2   2   2   2   0   2   0   2   0   2   0   0   0   0   2   0   2   2   2   0   2   0   2   0   0   2   2   2   2   2   2   0   0   2   0   0   0   0   2   0   0   2   0   0   2   0   2   2   0   0   0   0   2   2   0   2   2   0   2   2   2   2   2   0   0   2   0   0   2   0   2   2   2   0   0   2   2   2   0   0   2   2   2   0   2   2   2   2   0   2   0   0   0   0   2   0   0   2   2   0   2   2   2   2   0   0   0   2   2   0   2   2   2   0   0   2   2   0   2   2   0
 MK-5-1                 2   2   0   0   0   2   2   0   0   2   2   0   2   2   2   2   2   0   0   2   2   2   2   2   2   2   2   2   2   0   0   0   0   0   2   0   2   0   2   0   0   2   2   2   2   2   0   2   2   2   2   0   0   0   2   2   0   0   0   2   0   0   2   2   0   2   2   2   0   0   0   0   2   2   0   0   0   2   2   0   2   2   2   0   0   2   2   2   0   0   2   2   2   0   2   0   0   2   0   2   0   2   2   0   0   0   0   2   2   2   0   0   0   2   0   2   0   2   2   0   2   2   2   0   0   0   0   2   0   2   2   0   2   2   2   0   2   2   0   0   0   0   0   2   0   0   2   0   2   2   2   0   0   2   2   2   2   0   2   2   2   0   0   0   2   2   2   0   2   0   0   2   0   0   2   0   0   0   0   2   2   2   2   0   2   0   2   2   2   2   0   2   0   0   2   2   2   0   0   2
 MK-5-2                 2   2   0   0   0   2   2   0   0   2   2   0   2   2   2   0   2   0   0   2   2   2   0   2   2   2   2   2   2   0   0   0   2   0   0   0   2   0   0   0   0   2   2   2   2   0   0   2   2   0   2   0   0   0   2   2   0   0   0   2   0   0   2   2   0   0   2   2   0   0   0   0   2   2   0   0   0   2   2   0   2   0   2   0   0   2   2   2   2   0   2   2   2   0   2   0   0   2   0   2   0   2   2   0   0   0   0   2   2   2   0   0   2   2   0   2   2   2   2   0   2   2   0   0   0   0   0   0   0   2   2   2   2   2   2   0   0   2   0   0   0   0   0   2   0   0   2   2   2   2   2   0   0   0   2   0   2   0   2   2   2   0   0   0   0   2   0   2   2   0   0   2   0   0   2   0   0   2   0   2   2   2   2   0   2   0   2   0   2   2   0   2   0   0   2   2   2   0   0   2
 MK-5-3                 2   2   0   0   0   2   2   0   0   2   2   0   2   2   2   0   2   0   0   2   2   2   0   2   2   2   2   2   2   0   0   0   2   0   0   0   2   0   0   2   0   2   2   2   2   0   0   2   2   0   2   0   0   0   2   2   0   0   0   2   0   0   2   2   0   2   2   2   0   0   0   2   2   2   0   0   0   2   2   0   2   0   2   0   0   2   2   2   0   0   2   0   2   0   2   0   0   2   0   2   0   2   2   0   0   0   0   0   2   2   0   0   2   2   0   2   2   2   2   0   2   2   0   0   0   0   0   2   0   2   2   2   0   2   2   0   0   2   0   0   0   0   0   0   0   0   2   2   2   2   2   0   0   0   2   0   2   0   2   2   2   0   0   0   0   2   0   2   2   0   0   2   0   0   2   0   0   0   0   2   2   2   2   0   2   0   2   0   0   2   0   2   0   0   2   2   2   0   0   2
 MK-5-4                 2   2   0   0   0   2   2   0   0   0   2   0   2   2   2   0   2   0   2   2   2   2   0   2   2   2   2   2   2   2   0   0   2   0   0   0   0   0   0   2   0   2   2   0   2   0   2   0   2   0   2   0   0   0   2   0   0   0   0   2   0   0   2   2   0   2   2   2   0   0   2   2   2   0   2   0   0   2   2   0   2   0   2   0   0   2   2   2   0   0   2   0   0   0   2   0   0   2   2   2   0   2   2   2   0   0   0   0   2   2   2   0   2   2   0   2   2   2   2   0   0   2   0   0   0   0   0   2   0   2   0   2   0   2   2   0   0   2   0   0   0   2   0   0   0   0   2   2   0   2   2   0   0   0   2   0   2   0   2   2   2   0   0   0   0   2   0   2   2   0   0   2   0   0   2   0   0   0   0   2   2   2   2   0   2   0   2   2   0   2   0   2   0   0   2   2   2   0   0   2
 MK-5-5                 2   2   0   0   0   2   0   0   0   0   0   0   0   2   2   0   2   0   2   2   2   2   0   2   2   2   2   0   2   2   0   0   2   0   0   2   0   0   0   2   0   2   2   0   0   0   2   0   2   0   2   0   0   0   2   0   0   2   0   2   0   0   2   2   0   2   2   2   0   0   2   2   2   0   2   0   0   2   2   0   2   0   2   0   0   2   2   2   0   0   2   0   0   0   2   2   0   2   2   2   0   2   2   2   2   0   0   0   2   2   2   0   2   2   0   2   2   2   2   0   0   2   0   0   0   0   0   2   0   2   0   2   2   2   2   0   0   2   0   0   0   2   0   0   0   0   2   2   0   2   2   0   0   0   2   0   2   0   2   2   2   2   0   0   0   2   0   0   2   0   0   2   0   0   2   0   0   0   0   2   2   2   2   0   2   0   2   2   0   2   0   2   0   0   2   2   2   0   0   2
 MK-5-6                 2   2   0   0   0   2   0   0   0   0   0   0   2   2   2   0   2   0   2   2   2   2   0   2   2   2   2   0   2   2   2   0   2   0   0   2   0   2   0   2   0   0   2   0   2   0   2   0   2   0   2   0   0   0   2   0   0   2   0   2   0   0   2   2   0   0   2   2   0   0   2   2   2   0   2   0   0   2   2   0   2   0   2   0   0   0   2   2   0   0   2   0   0   0   2   2   0   2   2   2   0   2   2   2   2   0   0   0   2   2   2   0   2   2   0   2   2   2   2   0   0   2   0   0   0   0   0   2   0   2   2   2   2   2   2   0   0   2   0   0   0   2   0   0   0   0   2   2   0   2   2   0   0   0   2   0   2   0   2   2   2   0   0   0   0   2   0   0   2   0   0   2   0   0   2   0   0   0   0   2   2   2   2   0   2   0   2   2   0   2   0   2   0   0   0   2   0   2   0   2
 MK-5-7                 2   2   0   0   0   2   0   0   0   0   2   0   2   2   2   0   2   0   2   2   2   2   0   2   2   2   2   0   2   2   2   2   2   0   0   2   0   2   0   2   0   0   2   0   2   0   2   0   2   0   2   2   0   0   0   0   0   2   0   2   0   0   2   2   0   0   2   0   0   0   2   0   0   0   2   0   0   2   2   2   2   2   2   0   0   0   2   2   0   0   2   0   0   0   0   2   0   2   0   2   0   2   2   2   2   0   0   0   2   2   2   0   2   2   0   0   2   2   2   0   0   2   0   0   0   0   0   2   2   0   2   2   0   2   2   0   2   2   0   0   2   0   0   0   0   0   2   2   0   0   2   0   0   0   2   0   2   0   2   2   0   0   0   0   0   2   2   0   2   0   0   2   0   0   2   0   0   0   0   2   2   2   2   0   2   0   2   2   0   2   0   2   0   2   0   2   0   2   2   2
 MK-5-8                 2   2   0   0   2   2   0   0   0   0   2   0   2   2   0   0   2   0   2   2   2   2   0   2   2   2   2   0   2   2   2   2   2   0   2   2   0   2   0   2   0   0   2   2   2   0   2   0   0   0   2   2   0   0   0   0   0   2   0   2   0   0   2   2   0   0   2   0   0   0   2   0   0   0   2   0   0   0   2   2   2   2   2   0   0   0   2   2   0   0   2   0   0   0   0   2   2   2   0   2   0   2   0   2   2   0   0   0   2   2   2   0   2   2   0   0   2   2   2   0   0   2   0   0   0   0   0   2   2   0   2   2   0   2   2   0   2   2   0   0   2   0   0   0   0   0   2   2   0   0   0   0   0   0   2   0   2   0   2   2   0   2   0   0   0   2   2   0   2   2   2   2   0   0   2   0   0   2   0   2   2   2   2   0   2   0   2   2   0   0   2   2   0   2   0   0   0   2   2   0
 MK-5-9                 2   2   2   0   2   2   0   0   2   0   2   0   0   2   0   2   2   0   2   2   2   2   0   2   2   2   2   0   2   2   2   2   2   0   2   2   0   2   0   2   0   0   2   2   2   0   2   0   0   0   2   2   0   0   0   2   0   2   0   2   0   0   2   2   0   0   2   0   2   0   2   0   0   0   2   0   0   0   2   2   2   0   2   0   0   0   2   2   0   0   2   0   0   0   0   2   2   0   2   2   0   2   0   0   2   0   0   0   0   2   0   0   2   2   0   0   2   2   2   2   0   2   0   2   0   0   0   2   2   0   2   2   0   0   2   0   2   2   0   2   2   0   0   2   0   0   2   2   0   0   0   0   0   0   2   0   2   0   0   2   0   2   0   0   0   2   0   0   2   2   2   2   0   0   0   0   0   0   0   0   2   2   2   0   2   0   2   2   0   0   2   0   0   2   0   0   0   2   2   0
 MK-5-10                2   2   2   0   2   2   2   0   2   0   2   0   0   2   2   2   2   0   2   2   2   2   0   2   2   2   2   0   2   2   2   2   2   0   2   2   0   2   0   2   0   0   2   0   2   0   2   0   0   2   2   2   0   0   0   2   0   2   0   0   0   0   2   2   0   0   2   0   2   0   2   0   0   0   2   0   0   0   2   2   2   0   2   0   0   0   2   2   0   0   2   0   2   0   0   2   2   0   2   2   0   2   0   0   2   2   2   0   0   2   0   0   0   2   0   2   2   2   2   2   2   2   2   0   0   0   0   2   0   0   2   2   0   0   0   0   2   2   0   2   2   0   0   2   0   0   2   2   0   0   2   0   0   0   2   2   2   0   2   2   0   2   0   0   0   2   0   0   2   2   2   2   0   0   0   0   0   0   0   0   0   2   2   0   2   0   2   2   0   0   2   0   2   2   0   0   0   2   2   0
 MK-5-11                2   2   2   0   2   2   2   0   2   0   2   2   0   2   2   2   2   0   2   2   2   2   0   0   2   2   2   0   2   2   2   2   0   0   2   2   0   2   0   2   0   0   2   0   2   0   2   0   0   2   2   2   0   0   0   2   0   2   0   0   0   0   2   2   0   0   2   0   2   0   2   0   0   0   2   0   0   0   2   2   2   0   0   0   0   0   2   2   0   0   2   0   2   0   2   2   2   0   2   2   0   2   0   0   2   2   2   2   0   0   0   0   0   2   0   2   2   2   2   2   2   2   2   0   0   0   0   2   0   0   2   2   0   0   0   0   2   0   0   2   2   0   0   2   0   0   2   2   0   0   2   0   0   0   0   2   2   0   2   2   0   2   0   0   0   2   0   0   2   2   2   0   0   0   0   0   2   0   0   0   0   2   2   0   2   0   2   2   0   2   2   0   2   2   0   0   0   2   2   0
 MK-5-12                2   2   2   0   2   2   2   0   2   0   2   2   0   2   2   2   0   0   0   2   2   2   0   0   0   2   2   0   2   2   2   2   0   0   2   2   0   2   0   2   0   0   2   0   2   0   2   0   0   2   2   2   2   0   0   2   0   2   0   0   0   0   2   2   0   0   2   0   2   0   2   0   0   0   2   0   0   0   2   2   2   0   0   0   0   0   2   2   2   0   0   0   2   0   0   2   0   0   2   2   0   2   0   0   2   2   2   2   0   0   0   0   2   2   0   2   2   2   0   2   2   2   2   0   0   0   0   2   0   0   2   2   0   0   0   0   2   0   0   2   2   0   0   2   2   0   2   2   0   0   2   2   2   0   0   2   2   0   2   2   0   2   0   0   0   2   0   0   2   2   2   0   0   0   0   0   2   0   0   0   0   2   2   0   2   2   2   2   0   2   2   0   2   2   0   0   0   2   2   0
 MK-5-13                2   2   2   0   2   2   2   0   2   0   2   2   0   2   2   2   0   0   0   2   2   2   0   0   0   2   2   2   0   2   2   2   0   0   2   2   0   2   0   2   0   0   2   0   2   0   2   0   0   0   2   2   2   0   0   2   0   2   0   0   0   0   2   0   2   0   2   0   2   0   2   0   0   0   2   0   0   2   2   2   2   0   2   0   0   0   2   2   2   2   0   2   2   2   0   2   0   0   2   2   0   2   0   0   2   2   2   2   0   0   0   0   2   2   0   2   2   2   0   2   2   2   2   0   0   0   0   2   0   2   2   2   0   2   0   2   2   0   0   2   2   0   0   2   0   2   2   2   0   0   0   2   2   0   0   2   2   0   2   2   2   2   2   0   0   2   0   0   2   0   2   0   0   0   0   0   2   0   0   0   0   2   2   0   2   2   2   2   0   2   2   0   2   0   0   0   0   2   2   0
 MK-5-14                2   2   2   2   2   2   2   0   2   2   2   2   0   2   2   2   0   0   0   2   2   2   0   0   0   2   2   2   0   2   2   2   0   0   2   2   2   2   0   0   0   0   2   0   2   0   2   0   0   2   2   2   0   2   0   0   0   2   0   0   0   0   2   0   2   0   2   0   2   0   2   0   0   0   2   0   0   0   0   2   2   0   2   0   2   0   2   2   2   2   0   2   2   2   0   2   0   0   2   2   0   2   0   0   2   2   2   2   0   0   0   2   2   2   0   2   2   2   0   2   2   2   0   0   0   2   0   2   0   2   2   2   0   0   0   2   2   0   2   2   2   0   0   2   0   2   2   2   0   0   2   2   2   0   0   2   2   0   2   2   2   2   2   0   2   2   0   0   2   0   2   0   2   0   2   0   2   0   0   0   0   2   2   0   2   2   2   2   0   2   2   0   0   0   0   0   0   2   2   2
 MK-5-15                2   2   2   2   2   0   0   0   2   2   0   2   0   2   2   2   0   0   0   0   2   2   0   0   0   2   2   2   0   2   2   0   0   0   0   2   2   2   0   0   0   0   2   0   2   0   2   2   0   2   2   2   0   2   0   0   0   2   0   0   0   0   2   0   2   0   2   0   2   0   2   0   0   2   2   0   0   0   0   2   2   0   2   0   2   0   2   2   2   2   0   2   2   2   0   0   0   0   2   2   0   2   0   0   2   2   2   2   0   0   0   2   2   2   0   2   2   2   0   2   2   2   0   0   0   2   2   2   0   2   2   2   0   0   0   2   0   0   0   2   2   0   2   2   0   2   2   2   0   0   2   2   2   0   0   2   2   0   2   2   2   2   2   0   2   2   0   0   2   0   2   0   2   0   0   2   2   2   0   0   0   2   2   2   2   2   2   2   0   2   2   0   0   2   0   0   2   2   2   2
 MK-5-16                2   2   2   2   0   0   0   0   2   2   0   0   2   2   2   2   2   0   0   0   2   2   0   0   0   2   2   2   0   2   2   0   2   0   2   2   2   2   0   0   0   0   2   0   2   0   2   2   0   2   2   2   0   0   0   0   0   2   2   0   2   0   2   0   2   0   2   0   2   0   2   0   0   2   2   0   0   0   0   2   2   0   0   0   2   0   2   2   2   2   0   2   0   2   0   2   0   0   2   2   0   2   0   0   2   2   2   0   0   0   0   2   2   2   0   2   0   2   0   0   2   2   0   0   0   2   2   2   0   2   2   2   0   0   0   2   0   0   0   2   2   0   0   2   0   2   2   2   0   0   2   2   0   0   0   2   0   0   2   2   2   2   2   0   2   2   0   0   2   0   2   0   2   0   0   2   2   2   0   2   0   2   2   2   2   2   2   2   0   2   2   0   0   2   0   0   0   2   2   2
 MK-6-1                 0   0   0   2   2   0   2   0   0   0   2   2   2   0   0   2   2   0   2   0   2   0   2   0   0   0   2   2   0   2   0   0   2   2   2   0   0   2   2   0   2   0   2   0   2   2   0   0   2   2   2   2   2   0   0   2   0   2   2   2   0   0   0   2   2   0   0   0   0   2   0   2   2   2   2   0   2   2   2   2   0   2   2   2   0   0   2   0   0   0   0   0   0   0   2   0   2   0   0   2   0   2   0   2   0   2   0   0   0   2   0   2   2   0   2   2   0   0   0   0   0   2   2   2   0   0   0   0   2   2   0   0   0   2   2   2   0   0   0   0   0   2   0   2   0   2   0   2   2   2   2   0   2   0   2   0   2   0   2   2   0   2   0   2   2   0   0   2   0   2   0   0   0   2   2   0   0   0   2   2   2   0   0   0   0   2   2   0   0   2   2   2   0   0   2   2   0   2   2   2
 MK-6-2                 0   0   0   2   2   0   2   0   0   0   2   0   2   0   0   2   0   0   2   0   2   0   2   0   0   0   2   2   0   2   2   0   2   2   2   0   0   2   2   0   2   2   2   2   2   2   0   0   2   0   2   2   2   0   0   2   0   2   2   2   0   0   0   2   2   0   0   0   0   2   0   2   2   0   2   0   2   2   2   2   0   2   2   2   0   0   2   0   0   0   0   0   0   0   0   0   2   0   0   2   0   2   0   2   0   2   2   0   0   2   0   2   2   0   2   2   0   0   0   0   0   2   2   2   0   0   0   0   0   2   0   0   0   2   0   2   2   0   0   0   0   2   0   2   0   2   0   2   2   2   2   2   2   0   2   0   2   0   2   2   0   2   0   2   2   0   0   2   0   2   0   0   0   2   2   0   0   0   2   2   0   0   2   0   2   2   2   2   0   2   2   2   0   0   2   2   0   2   2   2
 MK-6-3                 0   0   0   2   2   0   2   0   0   0   2   0   0   0   0   2   0   0   2   0   2   0   0   2   0   0   2   2   2   2   2   0   2   0   2   0   0   2   2   0   2   2   2   2   2   2   2   0   2   0   2   2   2   0   0   2   0   2   2   2   0   0   0   2   2   0   0   0   0   2   0   2   2   0   2   0   2   2   2   2   0   2   2   2   0   0   2   0   2   0   2   0   0   0   0   0   2   0   0   2   0   2   0   2   0   2   2   0   0   2   2   2   2   0   2   0   0   0   0   0   0   2   2   2   2   0   0   2   0   2   2   0   2   2   0   2   2   0   0   0   0   2   0   2   0   2   0   2   2   2   0   2   2   0   2   0   2   0   2   2   0   2   0   2   2   0   0   2   0   2   0   0   0   2   2   0   0   0   2   2   0   0   2   0   2   2   2   2   0   2   2   2   0   0   2   2   0   2   2   2
 MK-6-4                 0   0   0   2   2   0   2   0   0   0   2   0   0   0   0   2   0   0   2   0   2   0   0   2   0   0   2   2   2   2   2   2   2   0   2   0   0   0   2   0   2   2   2   2   2   2   2   0   2   0   2   0   2   0   2   2   0   2   2   2   0   0   0   2   2   0   0   0   0   2   0   0   2   2   2   2   0   2   2   2   0   2   2   2   0   0   2   0   2   0   2   0   0   0   0   2   2   0   0   2   0   2   0   2   0   2   2   0   0   2   2   2   2   0   2   0   0   0   0   0   0   0   2   2   2   0   0   2   0   2   2   0   2   2   0   2   2   0   0   0   0   2   0   2   0   2   0   2   2   2   0   0   2   0   2   0   2   2   0   2   0   0   2   2   2   0   0   2   0   2   0   0   0   2   2   2   0   0   2   2   0   0   2   0   0   0   2   0   0   2   2   2   2   0   2   0   0   2   0   2
 MK-6-5                 0   0   0   2   2   0   2   0   0   2   2   0   0   0   0   2   0   0   0   0   2   0   0   2   2   2   2   2   2   2   2   2   2   0   2   0   2   0   2   0   2   2   2   2   0   0   2   0   2   0   2   0   2   0   2   2   0   2   2   2   0   0   0   2   0   0   0   2   0   2   2   0   0   2   2   2   0   2   2   2   0   2   2   2   0   0   2   0   2   0   2   0   0   0   0   2   2   0   0   2   0   2   0   2   0   2   2   0   0   2   2   2   2   0   2   0   0   0   0   0   0   0   2   2   2   0   0   2   0   2   2   0   0   2   0   2   2   0   0   0   0   2   0   2   0   2   2   2   2   2   0   0   2   0   2   0   2   2   0   2   0   0   2   2   2   0   0   2   2   2   0   0   0   2   2   2   0   2   2   0   0   0   2   0   0   2   2   0   0   2   2   2   2   0   2   0   0   2   0   2
 MK-6-6                 2   0   0   2   2   0   2   0   2   0   2   0   2   0   0   2   0   0   0   0   2   0   0   2   2   2   2   2   2   2   2   2   2   0   2   0   2   0   2   0   2   2   2   2   0   2   2   0   2   0   2   0   2   0   0   2   0   2   2   2   0   0   0   2   0   0   0   2   0   0   2   2   0   2   2   2   0   2   2   2   0   2   2   2   0   0   2   0   2   0   2   2   0   0   0   2   2   0   2   2   0   2   0   2   0   2   2   0   0   2   2   2   2   0   2   0   0   0   0   0   0   0   2   2   2   0   2   2   0   2   2   0   0   2   0   2   2   0   2   0   0   2   0   2   0   2   0   2   2   2   0   0   2   0   2   0   2   2   0   2   0   0   2   2   2   0   0   0   2   2   0   0   0   2   2   2   0   2   2   0   0   0   2   0   0   0   2   0   0   2   2   2   2   0   2   0   0   0   0   2
 MK-6-7                 2   0   0   2   2   0   2   2   2   0   0   0   2   0   0   2   0   0   0   0   2   0   0   2   2   2   2   2   2   2   2   2   2   0   2   2   2   0   2   0   2   2   2   2   0   2   2   0   2   0   2   0   0   2   2   2   0   2   2   2   0   0   0   2   2   0   0   2   0   0   2   2   0   2   0   2   0   2   2   2   0   2   2   2   2   0   2   0   2   0   2   2   0   0   0   2   2   0   2   2   2   2   0   2   0   2   0   0   0   2   2   2   2   0   0   0   0   0   0   0   0   0   2   2   2   0   2   2   0   2   2   0   0   2   0   2   2   0   2   0   0   0   0   2   0   2   0   2   2   2   0   0   2   0   2   0   2   2   0   2   2   0   2   2   2   0   0   0   2   2   2   0   0   2   2   2   0   2   0   0   0   0   2   0   0   2   2   0   0   0   2   2   2   0   2   0   0   0   0   2
 MK-6-8                 2   0   0   2   2   0   2   2   2   0   0   0   2   0   0   2   0   0   0   0   2   0   0   0   2   2   2   2   2   2   2   2   2   0   2   2   2   0   2   0   2   2   2   2   2   2   2   0   2   0   2   0   0   2   2   2   0   2   2   2   2   2   0   2   2   0   0   2   0   0   0   2   2   2   2   2   0   2   2   2   0   2   2   2   2   0   0   0   2   0   2   2   0   0   0   2   2   0   0   2   2   2   0   2   2   2   0   0   0   2   2   2   2   0   0   2   0   0   0   0   0   0   2   2   2   0   2   2   0   2   2   0   0   2   2   2   2   0   2   0   0   0   0   2   0   2   0   2   2   2   0   0   2   0   2   0   2   2   0   2   2   0   2   2   2   0   0   0   2   2   2   0   0   2   2   2   0   2   0   0   0   0   2   0   0   2   2   0   0   0   2   2   2   0   2   0   0   0   0   2
 MK-6-9                 2   0   2   2   0   0   2   2   2   0   0   0   2   0   0   2   0   2   0   0   2   0   0   0   2   2   2   2   2   2   2   2   0   0   2   2   2   0   2   0   2   2   2   2   2   0   0   0   2   0   0   0   0   2   0   2   0   2   2   0   2   2   0   2   2   2   0   2   0   0   0   2   2   2   2   2   0   2   2   2   0   2   0   2   0   0   0   0   0   0   2   2   0   0   0   0   2   2   0   2   2   2   0   2   2   2   0   0   0   2   2   2   2   0   0   2   0   0   2   0   0   0   2   2   2   0   2   2   0   2   2   0   0   2   2   2   2   0   2   0   0   0   0   2   0   2   0   2   2   2   0   0   2   0   2   0   2   2   0   0   2   0   2   2   0   0   0   0   2   2   2   0   0   2   0   2   0   2   0   0   0   0   2   0   0   2   2   2   0   0   2   2   2   0   2   0   0   0   2   2
 MK-6-10                0   0   2   2   0   0   2   0   2   0   0   0   2   0   0   2   0   2   0   0   2   2   0   0   2   2   2   2   2   2   2   2   0   0   2   2   2   0   2   0   2   2   2   2   2   2   0   0   2   0   0   0   0   2   0   2   0   2   2   0   2   2   0   2   2   2   0   2   0   0   0   2   2   2   0   0   0   2   2   2   0   2   0   2   0   0   0   0   2   2   2   2   0   0   2   0   2   2   2   2   2   2   0   0   2   0   0   0   0   2   2   2   2   0   0   2   0   0   2   0   0   0   2   2   0   0   2   2   0   2   2   0   0   2   2   2   0   2   2   0   0   0   0   2   0   2   2   2   2   2   0   0   2   0   2   0   2   2   0   0   2   0   2   2   2   0   0   0   0   0   2   0   2   2   0   2   0   2   0   0   0   2   0   0   0   2   2   0   0   0   2   2   2   0   2   0   0   0   2   2
 MK-6-11                0   0   2   2   2   0   0   0   0   0   0   0   2   2   0   2   0   2   0   0   2   2   2   0   2   2   0   2   2   2   2   2   0   0   2   2   2   0   2   0   2   2   0   2   2   2   0   0   2   0   0   0   0   2   0   2   0   2   2   0   2   2   0   0   2   0   0   2   0   0   0   2   0   2   0   0   0   2   2   2   0   2   0   2   2   0   0   0   0   2   2   2   0   0   2   0   2   0   0   2   2   0   0   0   2   0   0   0   0   2   2   2   2   0   0   2   0   0   2   0   0   0   2   2   0   0   2   2   0   2   2   0   0   2   2   2   0   2   2   0   0   0   0   2   0   2   2   2   2   2   0   0   2   0   2   0   2   2   0   0   2   0   2   2   2   0   0   0   0   0   2   0   2   2   0   2   0   2   2   2   0   0   0   0   0   2   2   0   0   0   2   2   0   0   2   0   0   2   2   2
 MK-6-12                0   0   2   2   2   2   0   0   0   0   0   0   0   2   0   2   0   2   0   0   2   2   0   0   2   0   0   2   2   2   2   2   0   0   2   2   2   0   2   2   2   2   0   2   2   2   0   0   2   0   0   2   0   2   0   2   0   2   2   0   2   2   0   0   2   0   0   2   0   2   2   0   0   2   0   0   0   2   2   2   0   2   0   2   2   0   0   0   0   2   2   2   0   0   2   0   2   0   0   2   2   0   0   0   2   0   0   0   0   2   2   2   2   0   0   2   2   0   2   0   0   0   2   0   0   0   2   2   0   2   2   0   0   2   0   2   0   2   2   2   0   0   0   2   0   2   2   2   2   2   0   0   2   2   2   0   2   2   0   0   2   0   2   2   2   0   0   0   0   2   2   0   2   2   0   2   0   2   2   2   0   0   0   0   0   2   2   0   0   0   2   2   0   2   2   0   0   2   2   2
 MK-6-13                0   0   2   2   2   2   0   0   0   0   0   0   2   2   0   2   0   2   0   0   2   2   0   0   2   0   0   2   2   2   2   2   0   0   2   2   2   0   2   2   2   2   0   2   2   0   0   0   2   0   2   2   0   2   0   2   2   2   2   0   2   2   0   0   2   0   2   2   0   2   2   0   0   2   0   0   0   2   2   2   0   2   0   2   2   0   0   0   0   2   2   2   2   0   2   0   2   0   0   2   2   0   0   0   2   2   0   0   0   2   0   2   0   2   0   2   2   0   2   0   0   0   2   0   0   0   2   2   0   2   2   0   0   2   0   2   0   2   0   2   0   0   0   2   0   2   2   2   2   2   0   0   2   2   2   2   2   2   0   0   2   0   2   2   2   0   0   0   0   2   2   0   2   2   0   2   0   2   2   2   0   0   0   0   2   0   2   0   0   0   2   2   0   2   2   0   0   0   2   2
 MK-6-14                0   0   2   2   0   2   2   0   2   0   0   0   2   2   0   2   0   2   0   0   2   2   0   2   2   0   0   2   2   2   2   2   0   0   2   2   2   0   2   2   2   2   0   2   0   0   2   0   2   0   2   2   0   2   0   2   2   2   2   2   2   2   0   0   2   0   2   2   0   2   2   0   0   2   0   0   0   2   2   2   0   0   0   2   2   0   0   0   2   2   2   2   2   0   2   0   2   0   2   2   2   0   0   0   2   2   0   0   0   2   0   2   0   2   0   2   2   0   2   0   0   0   2   0   0   0   2   2   0   2   2   0   0   0   0   0   0   2   2   2   0   0   0   2   0   2   2   2   2   0   0   0   2   2   2   2   2   2   0   0   2   2   2   0   2   0   0   0   0   2   2   0   2   2   0   2   0   2   2   2   0   0   0   0   2   0   2   2   0   0   2   2   0   2   2   0   0   0   2   2
 MK-6-15                0   0   2   2   0   2   2   0   2   0   0   0   2   2   2   2   0   2   0   2   2   2   0   2   2   2   0   2   2   2   2   2   0   0   2   2   2   0   2   2   2   2   0   2   0   0   2   2   2   0   2   2   2   2   0   2   2   2   2   2   2   2   0   0   2   0   2   2   0   2   2   0   0   2   2   0   0   2   2   2   0   2   2   2   2   0   0   0   2   2   2   0   2   0   2   0   2   0   2   2   2   0   0   2   2   0   0   0   0   2   0   2   0   2   0   2   2   0   2   0   0   2   2   0   0   0   2   2   0   2   2   0   0   0   0   0   0   0   2   0   2   0   2   2   0   2   2   2   2   0   0   0   2   2   2   0   0   2   0   0   2   2   2   0   2   0   0   0   0   2   2   0   2   2   0   2   0   2   2   2   0   0   0   2   2   0   2   2   0   0   2   2   0   0   0   0   0   0   2   0
 MK-6-16                0   0   0   0   0   2   2   0   0   0   0   0   2   2   2   2   0   2   0   2   2   2   0   2   2   2   0   2   2   2   2   2   0   0   2   2   2   0   0   2   2   2   0   2   0   0   2   2   2   2   0   2   2   2   0   2   2   2   2   2   2   2   0   2   2   0   0   2   0   0   2   0   0   2   2   0   0   0   0   2   0   0   2   2   2   0   0   2   2   2   0   0   2   0   0   0   2   0   2   2   2   0   0   2   2   0   0   0   0   2   0   2   0   2   0   2   2   0   0   0   2   2   2   0   0   0   2   2   0   0   2   0   0   0   0   0   0   0   2   0   2   0   2   2   0   2   2   2   2   0   0   0   2   2   2   0   0   2   0   0   2   2   2   0   2   0   0   0   0   2   2   0   2   2   0   2   0   2   0   2   0   0   0   0   2   0   2   2   0   0   2   2   0   0   0   0   0   0   2   0
 
!****************************************** Phenotypic Data **********************************************************
!-100.0 is resevred for missing phenotype
SimulatedTrait1        15.7613   13.1850   15.2554   15.6933   16.0483   13.5109   12.3805   15.9764   12.0913   12.8878   15.6479   16.2085   15.1479   14.5615   16.7541   15.8117   14.8361   15.0911   14.1875   15.4825   15.5484   15.0259   14.7430   16.7478   14.3968   12.8380   14.6800   17.0460   15.3692   16.2283   16.0160   15.0598   13.8942   14.1050   12.8023   14.5411   17.3582   14.9461   14.3465   15.8519   14.3698   14.7017   14.2358   14.0119   15.5446   14.5069   13.6432   16.4076   14.2085   14.4857   16.0720   16.5589   14.8449   14.6203   13.6211   13.8240   13.5229   14.9577   14.0956   15.8128   15.0034   14.1035   16.6283   14.8745   16.9756   16.4964   15.0010   15.5765   14.2377   17.0529   13.9514   16.7716   12.5885   15.1785   15.9450   14.5384   16.2168   15.7349   14.6128   15.2599   15.4214   16.6617   14.4486   16.4576   16.3402   13.3413   17.7073   15.5780   15.2485   14.3622   15.1071   14.1177   15.6433   15.8449   16.0595   16.3259   12.8527   13.2602   15.6182   16.0675   13.3302   14.1162   14.0738   17.2896   13.5817   14.2236   17.0854   13.3160   14.5707   16.5621   12.6197   15.1892   15.7124   15.1006   16.1712   16.7955   16.2200   14.7175   15.8372   13.9852   15.7519   14.1694   15.0485   14.2445   14.4626   15.5251   17.0624   13.2084   16.0388   14.3228   15.7952   14.0034   14.7956   14.6620   13.5855   12.6385   15.4432   13.1740   14.1404   16.7319   15.2862   15.2150   16.9891   14.6394   14.9392   13.1255   17.4768   15.3585   14.7510   16.4514   12.3208   16.7041   16.2206   13.9865   14.2860   12.6737   14.6020   15.9794   16.9107   13.5165   16.5153   14.6397   12.4960   15.1617   13.9993   16.9676   14.6240   12.7303   17.9388   14.3109   16.8676   16.7227   14.2922   12.5990   13.6396   14.6681   14.7834   15.1893   15.6926   13.9298   17.5565   15.6613   14.1770   13.4922   13.5371   16.3590   16.3512   13.5920   16.5559   14.6722   14.3338   13.5430   14.6248   15.5939   12.4488   13.5463   14.8452   14.0238   12.4014   13.5181
SimulatedTrait2         8.6752    9.0504    9.0009   10.6443    8.9147   10.3146   10.8662    9.7389    9.9597   10.5566    9.6381   10.3026   10.6886    9.3053    9.4539    8.9127    9.2391    8.7553   10.7428   10.3427    8.5578   10.9540   10.6637    9.3297   11.0236   10.4102   10.9756    9.5241   10.0798    8.6174   10.5519   10.0284   10.0969   10.3289    8.7030   10.7098    9.7536    8.5108    9.1082    9.5537    9.2001   11.1517   11.4733   11.7142   10.5931    9.3124   10.3806   10.0346   10.3886   10.6132    9.2170    9.3510    9.2933   10.8727   10.6775   10.4181   10.9259    9.9092   10.8646    9.4189   10.1524   11.2497    9.7286   11.0866    8.6561    9.7846    9.2398    9.2465    9.3436    9.2008   10.2896    9.7834   10.0787    9.5610    9.5676   11.1749    9.6528    9.8561   10.3597   10.1889   10.9819    9.8220   10.6884    9.8546    9.9649    9.7843    9.5632    9.4912    9.2921    9.6799    9.6568   11.2713    8.4013    9.6158   10.7902    9.7279    9.0398   10.2606   10.7602   10.3171   10.9791   10.5195   10.5022    9.3442   10.2648    9.3419    9.6810    9.5671    9.7920    9.1311   10.0013    9.5190    9.3999   10.0178    9.3739    9.1396    9.3242   10.7116    9.6935   10.9305    9.5630   10.6276   10.0255    9.7743    9.7113    9.8502    9.4224   10.7349    9.2689    9.5574   10.0403   10.1849   10.8894   10.8395   10.9033   10.9180    9.6282   10.8082   11.7199    9.6047   11.9030   10.5920    9.5370    9.1222    9.5960   10.9551    8.8494   10.8191   11.0846    9.9827   10.9537   10.3138   10.0374   10.8056   10.5735   10.6151   10.8361    9.2462    9.2706    9.9198    8.9057    8.5987    9.7171   10.2478   10.1359   10.1867    9.3765   10.7224    8.7944   10.0812    9.4621    9.7093   10.1375   11.0220   10.6703    9.1009    9.9207   10.0242    9.7718   10.3326    9.8337    9.2668   10.2726   10.7526    9.7401    9.2416    9.0503   10.2385    9.9964    9.7690   10.0760   10.6316    9.4854    8.4240   11.0764    9.3411   11.0600    9.6025   10.4768   10.3695
 
