# Supplementary material for: Inclusive Composite Interval Mapping of QTL by Environment Interactions in Biparental Populations
Source: PLoS One. 2015 Jul 10;10(7):e0132414. doi: 10.1371/journal.pone.0132414 (PMC4498613; doi:10.1371/journal.pone.0132414)
Supplement: S5 File — (ZIP) [file pone.0132414.s005.zip › H=0.5/L1/run_00101.met]

!**********************Note: lines staring with "!" are remarks and will be ignored in the program********************
!*********************************General Information**********************************
!Assuming F1 = P1 x P2, populations available in QTL IciMapping are: 
!  1, P1BC1F1 = P1 x F1, the first backcrossing where P1 is used as the recurrent parent;
!  2, P2BC1F1 = P2 x F1, the first backcrossing where P2 is used as the recurrent parent;
!  3, F1DH, F1-derived doubled haploids; 
!  4, RIL or F1RIL, recombination inbred lines through the repeated selfing of F1;
!  5, P1BC1RIL, recombination inbred lines through the repeated selfing of P1BC1F1;
!  6, P2BC1RIL, recombination inbred lines through the repeated selfing of P2BC1F1;
!  7, F2, the selfing generation of F1;
!  8, F3, the selfing generation of F2;
!  9, P1BC2F1, the second backcrossing where P1 is used as the recurrent parent; 
! 10, P2BC2F1, the second backcrossing where P2 is used as the recurrent parent;
! 11, P1BC2RIL, recombination inred lines through the repeated selfing of P1BC2F1; 
! 12, P2BC2RIL, recombination inred lines through the repeated selfing of P2BC2F1; 
! 13, P1BC1F2, the selfing generation of P1BC1F1; 
! 14, P2BC1F2, the selfing generation of P2BC1F1; 
! 15, P1BC2F2, the selfing generation of P1BC2F1; 
! 16, P2BC2F2, the selfing generation of P2BC2F1; 
! 17, P1BC1DH, P1BC1F1-derived doubled haploids; 
! 18, P2BC1DH, P2BC1F1-derived doubled haploids; 
! 19, P1BC2DH, P1BC2F1-derived doubled haploids; 
! 20, P2BC2DH, P2BC2F1-derived doubled haploids; 
   3      !Mapping Population (see remarks above)
   2      !Mapping Function (1 for Kosambi; 2 for Haldane; 3 for Morgan)
   2      !Marker Space Type (1 for intervals; 2 for positions)
   1      !Marker Space Unit(1 for centiMorgans; 2 for Morgan)
   6      !Number of Chromosomes (or Linkage Groups)
 200      !Size of the mapping population
   2      !Number of environments
 
!***************************************** Chromosomes and Linkage Maps **********************************************
!Chromosome                 NumMarkers
-CH1                        16
-CH2                        16
-CH3                        16
-CH4                        16
-CH5                        16
-CH6                        16
!Linkage map (Marker name followed by position or the interval length)
 MK-1-1                1     0.000
 MK-1-2                1    10.000
 MK-1-3                1    20.000
 MK-1-4                1    30.000
 MK-1-5                1    40.000
 MK-1-6                1    50.000
 MK-1-7                1    60.000
 MK-1-8                1    70.000
 MK-1-9                1    80.000
 MK-1-10               1    90.000
 MK-1-11               1   100.000
 MK-1-12               1   110.000
 MK-1-13               1   120.000
 MK-1-14               1   130.000
 MK-1-15               1   140.000
 MK-1-16               1   150.000
 MK-2-1                2     0.000
 MK-2-2                2    10.000
 MK-2-3                2    20.000
 MK-2-4                2    30.000
 MK-2-5                2    40.000
 MK-2-6                2    50.000
 MK-2-7                2    60.000
 MK-2-8                2    70.000
 MK-2-9                2    80.000
 MK-2-10               2    90.000
 MK-2-11               2   100.000
 MK-2-12               2   110.000
 MK-2-13               2   120.000
 MK-2-14               2   130.000
 MK-2-15               2   140.000
 MK-2-16               2   150.000
 MK-3-1                3     0.000
 MK-3-2                3    10.000
 MK-3-3                3    20.000
 MK-3-4                3    30.000
 MK-3-5                3    40.000
 MK-3-6                3    50.000
 MK-3-7                3    60.000
 MK-3-8                3    70.000
 MK-3-9                3    80.000
 MK-3-10               3    90.000
 MK-3-11               3   100.000
 MK-3-12               3   110.000
 MK-3-13               3   120.000
 MK-3-14               3   130.000
 MK-3-15               3   140.000
 MK-3-16               3   150.000
 MK-4-1                4     0.000
 MK-4-2                4    10.000
 MK-4-3                4    20.000
 MK-4-4                4    30.000
 MK-4-5                4    40.000
 MK-4-6                4    50.000
 MK-4-7                4    60.000
 MK-4-8                4    70.000
 MK-4-9                4    80.000
 MK-4-10               4    90.000
 MK-4-11               4   100.000
 MK-4-12               4   110.000
 MK-4-13               4   120.000
 MK-4-14               4   130.000
 MK-4-15               4   140.000
 MK-4-16               4   150.000
 MK-5-1                5     0.000
 MK-5-2                5    10.000
 MK-5-3                5    20.000
 MK-5-4                5    30.000
 MK-5-5                5    40.000
 MK-5-6                5    50.000
 MK-5-7                5    60.000
 MK-5-8                5    70.000
 MK-5-9                5    80.000
 MK-5-10               5    90.000
 MK-5-11               5   100.000
 MK-5-12               5   110.000
 MK-5-13               5   120.000
 MK-5-14               5   130.000
 MK-5-15               5   140.000
 MK-5-16               5   150.000
 MK-6-1                6     0.000
 MK-6-2                6    10.000
 MK-6-3                6    20.000
 MK-6-4                6    30.000
 MK-6-5                6    40.000
 MK-6-6                6    50.000
 MK-6-7                6    60.000
 MK-6-8                6    70.000
 MK-6-9                6    80.000
 MK-6-10               6    90.000
 MK-6-11               6   100.000
 MK-6-12               6   110.000
 MK-6-13               6   120.000
 MK-6-14               6   130.000
 MK-6-15               6   140.000
 MK-6-16               6   150.000
!*********************************** Marker Types ********************************************************************
!Co-dominant marker: When heterozygote F1 is present, P1 is coded as 2, F1 is coded as 1, and P2 is coded as 0; Otherwise, P1 is coded as 2, and P2 is coded as 0. 
!Dominant marker: When heterozygote F1 is present, P1 and F1 are coded as 12, and P2 is coded as 0; Otherwise, P1 is coded as 2, and P2 is coded as 0.  
!Recessive markers: When heterozygote F1 is present, P1 is coded as 2, and F1 and P2 are coded as 10; Otherwise, P1 is coded as 2, and P2 is coded as 0. 
!Missing marker is coded as -1. 
 MK-1-1                 0   2   0   2   2   2   0   2   0   2   2   0   2   0   0   2   2   2   0   2   0   2   0   0   0   2   2   0   2   0   2   0   0   0   0   2   2   2   2   0   0   2   2   2   2   0   2   0   0   0   2   2   2   0   0   0   0   0   2   0   0   0   0   2   0   2   2   0   2   0   0   2   2   2   2   2   2   2   2   0   2   2   0   2   2   2   0   2   2   2   2   2   0   0   0   2   0   0   2   2   0   0   2   0   2   2   0   2   2   2   0   2   2   0   0   0   2   2   2   2   0   2   2   0   2   0   0   2   2   0   0   0   0   0   0   0   2   0   2   0   0   2   0   2   0   2   2   2   2   2   0   2   2   2   2   0   2   0   0   2   2   0   0   2   0   0   0   0   0   0   2   0   0   0   2   0   0   0   2   0   2   0   0   2   0   2   2   2   2   2   0   0   2   2   0   0   2   0   2   2
 MK-1-2                 0   0   0   2   0   2   0   2   2   2   2   0   2   0   0   2   2   2   0   2   0   2   0   0   0   2   0   0   0   0   2   0   0   0   0   2   2   2   2   0   0   2   2   2   2   0   2   0   0   0   0   2   2   0   0   0   0   0   2   0   0   0   0   2   0   2   2   2   2   0   0   2   2   2   2   2   2   2   2   0   2   2   0   2   2   0   0   2   2   2   2   2   0   0   0   2   0   0   2   2   0   0   2   0   2   2   0   2   2   2   0   2   2   0   0   0   2   2   2   2   0   2   2   0   2   0   0   2   2   0   0   0   0   0   0   0   2   0   2   0   2   2   2   2   0   2   0   2   2   2   0   2   2   0   2   0   2   0   0   0   2   0   0   2   0   0   0   0   0   0   2   2   0   0   0   0   2   0   2   0   2   0   0   2   0   2   2   2   2   2   0   0   2   2   0   0   2   0   2   2
 MK-1-3                 0   0   0   2   0   2   2   2   2   2   2   0   2   0   0   2   2   2   0   2   0   2   0   0   0   2   0   2   0   2   2   0   0   0   0   2   2   2   2   0   0   2   0   2   2   0   2   0   0   0   0   2   2   0   0   0   0   0   2   0   0   0   0   2   0   0   2   2   2   0   0   2   2   2   2   0   2   2   2   2   2   2   0   2   2   2   0   0   2   2   2   2   0   0   0   2   2   2   2   2   0   0   2   0   2   2   0   2   2   2   2   2   2   0   0   0   2   2   2   2   0   2   2   0   2   0   0   0   2   0   0   0   0   0   0   0   2   0   2   0   2   2   2   2   0   2   0   2   2   0   0   2   2   2   2   0   2   0   0   0   2   0   0   2   0   0   0   0   0   0   2   2   0   0   0   0   0   0   2   0   2   0   0   2   0   2   0   2   2   2   2   0   0   2   0   0   2   0   2   2
 MK-1-4                 0   0   0   2   0   2   2   2   2   2   2   0   0   2   0   2   2   2   0   2   0   2   0   0   0   2   0   0   0   2   2   0   0   0   0   2   2   2   2   0   0   2   2   2   2   0   0   2   0   0   0   2   2   0   0   0   0   0   2   0   0   2   2   2   0   0   2   2   2   0   0   2   2   2   2   0   2   2   2   2   0   0   2   0   2   2   0   0   2   2   2   2   2   0   0   2   2   2   2   0   2   0   2   0   2   2   0   2   2   2   2   0   2   0   0   0   2   2   2   2   0   2   2   0   2   0   0   0   2   0   0   0   2   0   0   0   2   0   2   0   2   2   2   2   2   2   2   2   2   0   0   2   2   2   2   0   2   0   0   0   2   0   0   2   0   0   0   2   0   0   2   2   0   0   0   0   0   0   2   0   2   2   0   2   0   2   0   2   2   2   2   0   0   2   0   0   2   0   2   2
 MK-1-5                 2   0   2   2   0   2   2   2   2   2   2   0   0   2   0   2   2   2   0   2   0   2   0   0   0   2   0   0   0   0   2   0   0   0   0   2   2   2   2   0   0   2   2   2   2   0   0   0   0   0   0   2   2   0   0   0   0   0   2   0   0   2   2   2   0   0   2   2   2   0   0   2   2   2   2   0   2   2   2   2   0   0   2   0   2   2   0   0   2   2   0   2   2   0   0   2   2   0   2   0   2   0   2   0   2   2   0   2   2   2   2   0   2   0   0   0   2   0   2   2   0   0   2   0   2   0   0   0   2   0   2   0   2   0   0   0   2   0   2   2   2   2   0   2   2   2   2   2   2   0   0   2   2   2   2   2   2   0   0   0   2   0   0   2   0   0   0   2   0   0   2   2   0   0   0   0   0   0   2   0   2   2   0   2   0   2   0   2   2   2   2   0   0   2   2   0   2   0   2   2
 MK-1-6                 0   2   2   2   0   2   2   2   0   2   2   0   0   2   0   2   2   2   0   2   0   2   0   2   0   2   2   0   0   0   2   0   0   0   0   2   2   2   2   0   0   2   2   2   2   0   0   0   0   0   0   2   2   0   0   0   0   0   2   0   0   2   2   2   0   0   2   2   2   0   0   2   2   2   2   0   2   2   2   2   0   0   2   0   2   2   0   0   2   2   0   0   2   0   0   2   2   0   2   2   2   0   2   0   2   2   0   2   2   2   2   0   0   0   2   0   2   0   2   2   0   0   2   0   2   2   0   0   2   0   2   0   2   2   0   0   2   0   2   2   0   2   2   2   2   2   2   2   2   0   0   2   2   2   2   2   2   0   0   0   2   0   0   2   0   2   2   2   0   0   2   2   0   0   0   0   0   0   2   0   2   2   0   2   0   2   0   2   2   2   2   0   0   2   2   0   2   0   2   0
 MK-1-7                 2   2   2   2   0   2   2   2   0   2   2   0   2   2   0   2   2   2   0   2   0   2   0   0   0   2   2   0   0   0   2   0   0   0   0   0   2   2   2   0   0   2   0   2   2   0   0   0   0   0   0   0   0   0   0   0   2   2   2   0   0   2   2   2   2   2   2   2   2   0   0   2   2   0   2   0   2   2   2   2   0   0   2   0   2   2   0   0   2   2   2   0   0   0   0   2   2   0   2   2   2   0   2   0   2   2   0   2   2   2   2   0   0   0   2   0   2   0   2   2   0   0   2   0   2   2   0   0   2   0   2   0   2   2   0   0   2   0   2   2   0   2   0   2   2   2   2   2   2   0   2   2   2   2   2   2   2   0   0   2   2   0   0   2   0   2   2   0   0   0   2   2   0   0   2   0   0   0   0   0   2   2   0   2   0   2   0   2   2   2   2   0   0   2   2   2   2   0   2   0
 MK-1-8                 2   2   2   2   0   0   0   2   0   2   2   0   2   2   0   2   2   2   0   2   0   2   0   0   0   0   2   0   0   0   2   0   0   0   0   0   2   2   0   0   2   2   0   2   2   0   0   0   0   0   0   0   2   0   0   0   2   2   2   0   0   2   2   2   2   2   2   2   0   0   0   2   2   0   2   2   2   2   2   2   0   2   2   0   2   2   0   0   2   2   0   0   0   0   0   2   2   0   2   2   2   2   2   0   2   2   0   2   2   2   2   0   0   0   2   0   0   0   2   2   0   0   2   2   0   2   0   0   2   0   2   0   2   2   0   0   0   2   2   2   0   0   0   2   2   2   2   2   2   2   2   2   2   2   2   0   2   0   0   2   0   0   0   2   0   2   2   0   0   0   2   2   0   0   0   0   0   0   0   0   2   2   2   2   0   2   0   2   2   2   2   0   2   2   0   2   2   0   2   0
 MK-1-9                 2   2   2   2   0   0   0   2   2   2   2   0   2   2   0   2   2   2   0   2   0   2   2   0   0   0   2   0   0   0   2   0   0   0   0   0   2   2   0   0   2   2   0   2   2   2   0   0   0   0   0   0   2   0   0   0   2   2   2   0   0   2   2   2   2   2   2   2   0   0   2   2   2   0   0   2   2   2   2   2   0   0   2   0   2   2   0   0   2   2   0   0   0   0   0   2   2   0   2   2   2   2   2   2   2   2   0   2   2   2   2   0   0   0   2   0   0   0   2   2   0   0   2   2   0   2   2   2   2   0   2   0   2   2   2   0   0   0   2   0   0   0   0   2   2   2   2   0   0   2   2   2   2   2   0   2   2   2   0   2   0   0   0   2   0   2   2   2   2   0   2   2   0   0   0   2   0   0   0   0   2   0   2   2   0   2   0   2   2   2   2   0   2   2   0   2   2   2   2   0
 MK-1-10                2   0   2   2   2   0   0   2   2   2   2   0   2   2   0   2   2   2   0   2   0   2   2   0   0   2   2   0   0   0   0   0   0   0   0   2   2   2   0   0   2   2   0   2   2   0   0   0   0   0   0   0   2   0   0   0   2   2   2   0   2   2   2   2   2   2   2   2   0   0   2   2   2   0   0   2   2   2   2   2   0   0   2   0   2   2   0   0   2   2   0   0   0   0   0   2   2   0   2   2   2   2   2   2   2   2   0   2   2   2   2   0   0   0   0   0   0   0   2   0   2   0   2   2   0   2   0   2   2   0   0   0   2   2   2   2   0   0   2   0   0   0   0   2   2   2   2   0   0   2   2   2   2   2   0   2   2   2   0   0   0   0   0   2   0   2   2   2   2   0   2   2   0   0   0   2   0   0   0   0   2   0   2   2   0   2   0   2   2   2   2   0   0   2   0   2   2   2   2   0
 MK-1-11                2   0   2   2   2   0   0   2   2   2   2   2   2   2   0   2   2   2   0   2   0   2   2   0   0   2   2   0   0   0   0   0   0   0   0   2   2   0   0   0   2   2   0   2   2   0   0   0   0   0   0   0   2   0   0   0   2   2   2   2   2   2   2   2   2   2   0   2   2   0   2   2   0   0   0   2   2   2   2   2   0   0   2   0   2   2   2   0   2   2   0   0   0   0   2   2   2   0   2   2   2   0   2   2   2   2   0   2   2   2   2   0   2   2   0   2   0   2   2   0   2   0   2   2   0   2   0   2   2   0   0   0   0   2   2   2   0   0   2   0   0   0   0   2   2   2   2   0   0   2   2   2   2   2   0   2   2   2   0   0   2   0   0   2   0   2   2   2   2   0   2   2   0   0   2   2   0   0   0   0   2   0   2   2   0   2   0   2   2   2   2   0   0   2   0   2   2   2   2   0
 MK-1-12                2   0   2   2   2   0   2   2   2   0   2   2   2   2   0   2   2   2   0   2   0   2   2   0   0   2   2   0   0   0   0   0   0   0   0   2   2   0   0   0   2   2   0   2   0   0   0   2   2   0   0   2   2   0   0   0   2   2   2   2   2   2   2   2   0   2   0   0   2   2   0   2   0   0   0   2   2   2   2   2   0   0   2   0   2   2   2   0   2   0   0   0   0   0   2   0   2   0   2   0   2   0   2   2   2   2   0   2   0   0   2   0   2   2   0   2   0   2   2   0   0   2   0   2   0   2   0   0   2   0   2   0   0   2   2   2   0   0   2   0   0   2   0   2   2   2   2   0   0   2   2   2   2   2   0   2   2   2   2   0   2   0   0   2   0   2   2   2   2   0   2   2   0   2   2   2   0   0   0   0   2   0   2   2   0   2   0   2   2   2   2   0   0   2   0   2   2   2   2   0
 MK-1-13                2   2   0   2   2   2   2   0   2   0   2   2   2   2   0   2   2   2   0   2   0   2   2   0   0   2   0   2   0   0   0   0   0   0   0   2   2   0   0   0   2   2   0   2   0   2   0   2   2   0   0   2   2   0   0   2   2   0   2   2   2   2   2   2   0   2   0   0   2   2   0   0   0   0   0   2   2   2   2   2   0   0   2   0   2   2   2   0   2   0   0   0   0   0   2   0   0   0   2   0   2   0   2   2   2   2   0   2   0   0   0   2   2   2   2   2   0   0   0   0   0   2   0   2   0   2   2   0   2   0   2   0   0   2   2   0   0   0   2   0   0   2   0   2   2   0   2   0   0   2   2   2   2   2   2   2   2   2   2   0   2   0   0   2   0   2   2   0   2   0   2   2   0   2   2   2   0   0   0   0   2   0   2   2   0   2   0   2   2   2   2   0   0   2   0   0   2   2   2   0
 MK-1-14                2   2   0   2   2   2   2   0   2   2   2   2   2   2   0   2   2   2   0   2   0   2   2   0   0   2   0   2   0   0   0   0   0   0   0   2   2   0   0   0   2   2   0   2   0   2   0   2   2   0   0   2   2   0   0   2   2   2   2   0   0   2   2   2   2   2   0   0   2   2   0   0   0   0   0   2   2   2   0   2   0   0   0   0   2   2   2   0   2   0   0   0   0   0   2   0   2   0   2   0   2   0   2   2   2   2   0   2   0   0   0   2   2   2   2   2   0   0   0   0   0   2   0   2   0   2   2   0   2   0   2   0   0   2   0   0   0   0   2   0   0   2   0   2   2   0   2   2   0   2   2   2   2   2   2   2   2   2   2   0   2   0   2   2   0   2   2   0   2   0   0   2   0   2   2   2   0   0   0   2   2   0   2   2   0   0   0   0   2   2   2   0   0   2   0   0   2   2   2   0
 MK-1-15                2   2   0   2   0   2   0   0   2   2   2   2   0   2   0   2   2   2   0   2   0   2   2   0   0   2   0   2   0   0   0   0   0   2   0   2   2   0   2   0   2   2   0   2   0   2   2   2   2   0   0   2   2   0   0   2   2   2   2   0   0   2   0   2   2   2   0   2   0   2   0   0   0   0   0   2   2   2   0   2   0   0   0   0   2   2   2   0   2   0   0   0   0   0   2   0   2   0   2   0   2   0   2   2   2   0   0   2   0   0   0   2   2   2   2   2   0   0   0   2   0   2   2   2   0   2   2   0   2   0   2   0   2   2   0   0   0   0   2   0   0   2   0   2   2   0   0   2   0   2   0   0   2   2   2   2   2   2   2   0   2   0   2   2   2   2   2   0   2   0   0   2   0   2   2   0   0   2   0   2   2   0   2   0   0   0   0   0   2   0   2   0   0   2   0   0   2   2   2   0
 MK-1-16                2   2   0   2   0   2   0   0   2   2   2   0   0   2   0   2   2   2   0   2   0   2   2   0   0   2   0   0   0   0   2   0   0   2   2   2   2   0   2   0   2   2   0   2   0   2   2   2   2   0   0   2   2   0   0   2   2   0   2   0   0   2   0   2   2   2   0   2   0   2   0   0   0   0   0   2   2   2   0   2   0   0   0   0   2   2   2   0   2   0   0   0   0   0   2   0   2   0   2   0   2   0   2   2   2   0   0   2   0   0   0   2   2   2   2   2   0   0   0   2   0   2   2   2   0   2   2   0   2   0   0   0   2   2   0   0   0   0   2   0   2   2   0   2   2   0   0   2   0   2   0   0   2   2   2   2   2   2   2   0   2   0   2   2   2   2   2   0   2   2   0   2   0   2   2   0   0   2   0   2   2   0   2   0   0   0   0   0   2   0   2   0   0   2   0   0   2   2   2   0
 MK-2-1                 0   2   0   0   2   2   0   0   2   2   2   2   0   0   2   0   2   0   0   0   0   2   2   2   2   0   0   0   2   2   0   0   2   2   2   2   0   0   0   0   2   2   2   0   0   2   0   0   0   0   2   0   2   0   2   0   2   2   0   2   2   0   2   2   0   2   0   0   2   2   0   0   2   0   0   2   0   2   2   0   0   0   2   0   2   2   0   0   0   0   2   0   0   2   0   2   0   2   2   2   0   0   0   2   0   0   2   2   2   0   0   2   0   2   2   0   0   2   0   2   0   2   0   0   2   2   2   2   2   0   2   0   2   0   0   0   2   2   0   0   2   2   0   0   0   0   0   2   0   2   2   0   2   0   2   0   0   2   0   2   0   2   2   2   2   2   0   2   0   0   2   0   0   0   2   0   2   0   0   0   0   0   2   2   0   2   2   0   2   0   0   2   0   0   0   2   0   2   2   2
 MK-2-2                 0   2   0   0   2   2   0   2   2   0   2   2   0   2   2   0   2   0   0   0   0   2   2   0   2   0   0   0   2   2   0   0   0   2   2   2   0   0   0   0   2   2   2   2   0   2   0   0   0   0   2   0   2   0   2   0   2   2   0   2   2   0   2   2   0   2   0   0   2   0   0   0   0   0   0   2   0   2   2   0   0   0   0   0   2   2   0   0   2   0   2   0   0   2   0   2   0   2   2   2   0   0   2   2   0   0   2   2   2   0   0   2   0   2   2   2   0   2   0   2   0   2   0   0   2   2   2   2   2   0   2   0   2   0   0   0   2   2   0   0   2   2   0   2   0   0   0   2   0   2   2   0   2   0   2   0   0   2   0   2   0   2   2   2   2   2   0   2   0   0   2   0   2   0   2   0   2   0   2   0   0   0   2   2   0   2   2   0   2   0   0   2   0   2   2   2   0   2   2   2
 MK-2-3                 0   2   0   0   2   2   0   2   2   0   2   2   0   0   0   0   2   0   0   0   0   2   2   0   2   0   0   0   2   2   2   0   2   2   0   2   0   0   0   0   2   2   2   2   0   2   0   0   2   0   2   0   2   0   2   0   0   0   0   2   2   0   2   2   0   2   0   0   2   0   0   0   0   0   0   2   0   2   2   0   0   0   2   0   2   2   2   2   2   0   2   0   0   2   0   2   0   0   2   2   0   0   2   2   0   2   2   2   2   0   0   2   2   2   2   2   0   0   0   2   0   2   0   0   2   2   0   2   2   0   2   0   2   0   2   0   2   2   0   0   2   2   0   2   0   2   0   2   0   2   2   0   2   0   2   0   0   2   0   0   0   2   2   2   2   2   0   2   0   0   2   0   2   0   2   0   2   0   2   0   0   0   2   2   0   2   2   0   2   0   0   2   0   0   2   2   0   2   2   2
 MK-2-4                 2   2   0   0   2   2   0   2   2   0   2   0   0   0   0   0   2   0   0   0   0   2   2   0   2   0   0   0   2   2   2   0   2   2   0   2   0   0   0   0   2   2   2   2   0   2   0   0   2   2   2   0   2   2   2   2   0   0   2   2   2   0   2   2   0   2   0   0   2   0   0   0   0   0   0   2   0   2   2   0   0   0   2   0   2   2   2   2   2   0   2   2   0   2   0   2   0   0   0   2   2   0   2   2   0   2   2   2   2   0   0   2   2   2   2   2   0   0   2   2   0   2   2   0   2   2   0   2   2   0   2   0   2   0   2   0   2   2   0   0   2   2   0   2   0   2   0   2   0   2   2   0   2   2   2   0   0   2   0   0   2   2   2   2   2   2   0   2   0   0   2   0   2   0   0   2   0   0   2   0   2   0   2   2   0   2   2   0   0   0   0   2   0   0   2   2   0   2   2   0
 MK-2-5                 2   2   0   0   2   2   0   2   2   0   0   0   0   0   0   0   2   0   0   0   2   2   0   0   0   2   0   2   2   2   2   0   2   2   0   2   0   0   0   0   2   2   2   2   0   2   0   0   2   2   2   0   2   2   2   2   0   0   2   2   2   0   2   2   0   2   0   0   2   0   0   0   0   2   0   2   0   2   2   0   0   0   2   0   2   2   2   0   2   0   2   2   0   0   0   2   0   0   0   2   2   0   2   2   0   2   2   2   2   0   0   2   2   2   2   2   0   0   2   2   0   2   2   0   2   2   0   2   2   2   2   0   2   0   2   0   0   2   0   0   2   0   0   2   0   2   0   2   0   2   0   0   0   2   2   0   0   2   0   0   0   2   2   2   2   2   0   2   0   0   2   0   2   0   2   2   2   0   2   0   0   0   2   2   0   2   2   0   0   0   0   2   0   0   2   2   2   2   2   0
 MK-2-6                 2   2   0   0   2   2   0   0   2   0   2   0   0   0   0   0   2   0   0   0   2   2   0   0   0   2   0   0   2   2   2   0   0   2   2   2   0   0   0   0   2   2   2   2   0   2   2   2   2   2   2   0   2   2   2   0   0   0   2   2   2   0   2   0   2   2   0   0   2   0   0   0   0   2   0   2   0   0   2   0   0   2   2   0   2   2   2   0   2   0   2   2   0   0   0   2   0   0   0   2   2   0   2   2   0   2   2   2   2   0   0   2   2   2   2   2   0   0   2   2   2   2   2   0   2   2   0   2   2   2   2   0   2   0   2   2   0   2   0   2   2   0   0   2   0   2   0   2   2   2   0   0   0   0   2   0   0   2   0   0   0   2   2   2   2   2   2   0   0   2   2   0   2   0   2   0   2   0   2   0   0   0   2   2   0   2   2   0   0   2   0   2   0   0   2   2   0   2   2   0
 MK-2-7                 2   2   0   0   2   2   0   0   2   0   2   0   0   2   0   0   0   0   0   0   2   2   0   0   0   2   0   0   2   0   2   0   0   2   2   2   0   0   0   0   2   2   2   2   0   2   2   0   2   2   2   0   2   2   2   0   0   0   2   2   2   2   2   0   0   2   0   0   2   0   0   0   2   2   0   2   0   0   2   2   2   2   0   0   2   2   2   0   2   0   2   2   0   0   0   2   0   0   0   2   2   0   2   2   0   2   2   2   2   0   0   2   2   2   2   0   0   0   2   2   2   2   2   0   2   2   0   2   2   2   2   0   2   0   2   2   0   2   0   0   2   0   0   2   0   2   0   2   2   2   0   0   0   0   2   0   0   2   0   0   0   2   2   2   0   2   2   0   2   2   2   0   2   0   2   0   0   2   2   0   0   0   2   2   0   2   2   0   0   2   0   0   0   0   2   2   0   2   2   0
 MK-2-8                 2   0   0   0   2   2   0   0   2   0   0   0   0   2   0   0   0   2   0   0   2   2   0   0   0   2   0   0   0   0   2   0   0   0   0   2   0   0   0   0   2   2   2   2   0   2   2   0   2   2   2   0   2   0   2   0   0   0   2   2   2   2   2   0   0   2   0   0   2   0   0   0   2   2   0   2   0   0   2   2   2   2   0   0   2   2   2   0   2   0   2   2   0   0   0   0   0   0   0   2   2   0   2   2   2   2   2   2   2   0   0   0   2   2   2   0   0   0   2   2   2   2   2   0   2   2   0   2   0   2   2   0   2   0   2   2   0   2   2   0   2   0   0   2   0   2   0   2   2   2   2   0   0   2   2   0   0   2   2   0   0   2   2   2   2   2   0   2   2   2   2   0   2   0   2   0   0   2   2   0   0   0   2   2   0   2   2   0   0   2   0   0   0   0   2   2   0   2   2   0
 MK-2-9                 2   0   0   0   2   2   0   0   2   0   2   0   0   2   0   0   0   2   0   0   2   2   0   0   0   2   0   0   0   0   2   0   0   0   0   2   0   0   0   0   2   2   2   2   0   2   2   0   2   2   2   2   0   0   0   0   0   0   2   0   2   2   2   0   0   2   0   0   2   0   0   2   2   2   0   2   0   0   2   2   0   2   0   0   2   2   2   0   2   0   2   2   0   2   0   0   0   2   0   2   2   0   2   2   2   2   2   2   2   0   0   0   2   2   2   0   0   0   2   2   0   2   2   0   2   2   0   0   0   0   2   0   2   2   2   2   0   2   2   0   2   2   0   2   0   2   0   2   2   2   2   0   0   2   2   0   0   2   2   0   0   2   0   2   2   0   0   2   2   2   2   0   2   0   2   0   0   2   2   0   0   0   2   2   0   2   2   0   0   2   0   0   0   0   2   2   0   2   2   0
 MK-2-10                2   0   0   0   0   2   0   0   2   0   2   0   0   2   0   0   0   2   0   0   2   2   0   0   0   2   0   0   0   0   2   0   0   0   0   2   0   2   2   0   2   2   2   2   2   2   2   0   2   2   0   2   0   0   0   0   0   0   0   0   0   2   2   0   2   2   0   0   2   2   0   2   2   2   2   2   0   0   2   2   0   2   0   0   2   2   2   0   2   0   2   2   0   2   0   0   0   2   0   2   2   0   2   2   2   2   2   0   2   0   0   0   2   2   2   0   0   0   2   2   0   2   2   0   2   2   2   0   0   0   2   0   2   2   0   2   0   2   2   0   2   2   0   2   0   2   0   2   2   2   2   0   2   2   2   0   0   2   2   0   0   2   0   0   2   0   2   2   2   2   2   0   2   0   2   0   0   2   0   0   0   0   2   2   0   2   2   0   2   2   0   0   0   0   2   2   0   2   2   0
 MK-2-11                2   2   0   0   0   2   0   0   2   2   2   0   0   2   0   0   0   2   0   0   2   2   2   0   0   2   0   0   0   0   0   0   0   0   0   2   0   2   2   0   2   2   2   2   2   2   2   0   2   2   0   2   2   0   0   0   0   0   0   0   0   2   2   0   2   2   2   0   2   2   2   2   2   2   2   0   0   0   0   2   0   2   0   0   0   2   2   0   2   2   2   0   0   2   0   0   0   2   0   2   2   0   2   2   0   2   2   0   2   0   0   0   2   2   2   0   2   0   0   0   0   0   2   0   2   2   2   0   0   0   2   0   2   2   2   2   0   2   2   2   2   2   0   2   2   2   0   2   2   2   2   0   2   2   2   0   0   2   2   0   0   2   0   0   2   0   2   2   2   2   2   0   2   0   2   0   0   2   0   0   0   0   2   2   0   2   2   0   2   0   0   0   0   0   2   2   0   2   2   0
 MK-2-12                0   2   0   0   0   2   0   0   2   2   2   0   0   2   0   0   0   2   0   0   2   2   2   0   0   2   0   0   0   0   0   2   0   0   0   0   0   2   2   0   2   2   2   2   2   2   0   0   2   2   0   2   2   0   0   0   0   0   0   2   0   2   2   0   2   2   0   0   2   2   2   2   2   2   2   0   0   0   0   2   0   2   0   0   0   2   2   0   2   2   2   0   0   0   0   0   0   2   0   2   0   0   0   2   0   2   2   0   2   0   0   0   2   2   2   0   0   0   0   0   0   0   2   2   2   0   2   0   0   0   0   0   2   2   2   2   0   2   2   2   2   0   0   2   2   2   0   2   2   2   2   0   2   2   2   0   0   0   2   0   0   0   0   0   0   0   2   0   2   2   2   2   2   0   2   0   0   2   0   0   2   0   2   2   0   2   2   0   2   0   0   0   0   0   2   2   0   2   2   2
 MK-2-13                0   2   0   0   0   2   0   0   2   2   2   0   0   2   0   0   0   2   0   0   2   2   2   0   2   2   0   0   0   0   0   2   0   0   0   0   0   2   2   2   2   2   2   2   0   0   0   0   2   2   2   2   2   0   0   0   0   0   2   2   0   2   2   0   0   2   0   2   2   0   2   2   2   2   2   0   0   0   0   2   0   2   0   0   0   2   2   0   2   2   2   0   0   0   0   0   0   2   0   0   2   0   0   2   0   2   2   0   2   0   0   0   2   0   2   0   0   0   0   0   0   0   2   2   2   0   2   0   2   0   0   0   2   2   2   2   0   2   2   2   2   2   0   2   2   2   0   2   2   0   2   2   2   2   2   0   2   0   2   0   2   0   2   0   0   0   0   0   2   2   2   2   0   2   2   0   0   0   0   0   2   0   2   2   2   2   2   0   2   0   0   0   0   0   2   2   0   2   2   2
 MK-2-14                0   2   0   0   0   2   0   0   2   2   2   0   0   2   0   0   0   2   0   0   2   2   2   0   2   2   0   0   0   0   0   0   0   0   0   0   0   2   2   2   2   2   2   2   0   0   0   0   0   2   2   2   2   0   0   0   0   0   2   2   0   2   2   0   0   2   0   2   2   0   2   0   2   2   2   0   0   0   0   2   0   2   0   0   0   2   2   0   2   2   2   0   0   0   0   0   0   2   0   0   0   0   0   2   0   2   2   0   2   0   0   0   0   0   0   0   0   2   0   0   2   0   2   0   2   0   2   0   2   2   0   0   2   2   2   0   0   0   2   2   2   2   0   2   2   2   2   2   2   0   2   2   2   0   2   0   2   0   0   0   0   0   2   0   0   0   0   0   2   2   2   0   0   2   2   0   0   0   2   0   2   0   2   2   2   2   0   0   2   0   0   0   0   0   2   2   0   2   2   2
 MK-2-15                0   2   0   0   0   2   0   0   2   2   2   0   0   2   0   0   0   2   0   0   0   2   2   0   2   2   0   0   0   0   0   0   2   0   0   0   0   2   2   0   2   2   2   2   0   0   0   0   0   2   0   2   0   0   0   2   0   0   2   2   0   2   2   0   0   2   0   2   2   0   0   0   2   2   2   0   0   0   0   2   0   2   0   0   0   2   2   0   2   2   2   0   0   0   0   0   0   0   0   0   0   0   0   2   0   2   2   0   2   0   0   0   0   0   0   0   0   2   0   0   2   0   2   0   2   2   2   0   2   2   0   2   2   2   2   0   0   0   2   2   2   2   0   2   2   2   2   2   2   0   2   2   2   2   2   0   0   0   0   0   0   0   2   0   0   0   0   0   2   2   2   0   0   2   2   0   2   0   0   0   2   0   2   2   2   2   2   0   2   2   0   0   0   0   2   2   0   0   2   2
 MK-2-16                0   2   0   0   0   0   0   0   2   2   2   0   2   2   0   0   0   2   2   0   0   2   2   2   2   2   0   2   0   2   2   0   2   0   0   0   0   0   2   0   0   2   2   2   0   0   2   0   0   2   0   2   0   0   0   0   0   0   2   2   2   2   2   0   0   2   0   2   2   0   0   0   2   2   2   0   0   0   0   2   0   2   0   0   0   2   2   0   2   2   2   0   0   0   2   0   0   0   0   0   0   0   0   2   0   2   2   0   2   0   0   0   0   0   0   0   2   2   0   0   2   0   2   0   2   2   0   0   2   2   0   2   2   2   2   0   0   0   2   2   2   2   0   2   2   2   2   2   2   0   2   2   2   2   2   0   0   0   2   0   0   0   2   0   0   0   0   0   2   2   2   0   0   2   2   0   2   0   0   0   2   0   2   0   2   2   2   0   2   2   2   0   0   0   0   2   0   0   2   2
 MK-3-1                 2   2   2   2   0   0   2   0   0   2   2   2   0   2   2   0   2   0   0   2   2   0   0   2   2   0   0   0   0   2   2   0   0   2   2   2   2   0   0   2   2   2   2   0   2   0   0   0   0   2   2   2   0   2   2   2   2   0   0   0   0   2   2   0   0   2   0   2   0   2   2   0   2   0   2   0   2   0   0   2   2   2   0   0   0   0   2   0   2   0   0   0   0   0   2   2   0   0   2   2   0   2   0   0   2   2   0   0   0   0   0   0   2   2   2   2   2   2   0   2   0   0   2   0   2   2   0   0   0   2   2   0   0   0   2   0   0   2   0   0   2   2   2   2   2   2   2   0   0   2   0   2   2   0   0   0   0   2   0   0   0   0   0   2   2   2   0   2   0   2   0   2   0   2   0   0   2   0   2   2   2   0   0   0   2   2   2   0   2   2   0   0   2   2   0   2   0   2   2   2
 MK-3-2                 2   2   2   2   0   0   2   0   0   2   2   2   0   2   2   0   2   0   0   2   2   0   0   0   2   0   0   0   0   2   2   0   0   0   2   2   2   0   0   2   2   2   2   0   2   0   2   0   0   2   2   2   0   2   2   2   2   0   0   0   0   2   2   0   0   2   0   2   0   2   2   0   2   0   2   0   2   0   0   2   2   2   0   0   0   0   0   2   2   0   0   0   0   0   2   2   0   0   2   2   0   2   0   0   2   2   2   0   0   2   0   0   0   2   2   2   2   0   0   2   0   0   2   0   2   2   0   0   0   2   2   0   0   0   2   0   0   2   0   0   2   2   0   2   2   2   2   0   0   2   0   2   2   0   0   0   0   2   0   2   0   0   0   2   0   2   2   2   0   2   0   2   0   2   0   0   2   0   2   2   2   0   0   0   2   2   2   0   2   2   0   0   0   2   0   2   2   2   2   2
 MK-3-3                 2   2   2   2   0   0   2   0   0   0   2   2   2   2   2   0   2   0   0   2   2   0   0   0   2   0   0   0   0   2   2   0   0   0   2   2   2   0   0   2   2   2   2   0   2   0   2   0   0   2   2   2   0   2   2   2   2   0   0   0   0   2   2   0   0   2   0   2   0   2   2   0   2   0   2   0   0   0   0   2   2   0   0   0   0   0   0   2   2   0   0   0   0   2   2   2   0   0   2   2   0   0   0   0   2   2   2   0   2   2   0   0   2   2   2   2   2   0   0   2   0   0   2   0   2   2   0   0   0   2   2   0   0   0   2   0   0   2   0   2   2   0   0   0   2   2   2   0   0   2   0   2   2   0   0   0   0   2   0   2   2   0   2   2   2   2   2   2   0   2   0   2   2   2   0   0   2   0   2   2   2   0   0   0   2   2   2   0   2   2   0   0   0   0   0   2   2   2   2   2
 MK-3-4                 0   2   2   2   0   0   2   0   0   0   2   2   2   2   0   0   2   0   0   2   2   0   0   0   2   0   0   2   0   2   2   0   0   0   2   2   2   0   0   2   2   2   2   0   2   0   2   0   0   2   2   2   0   2   2   2   2   0   0   0   0   2   2   0   0   2   0   2   0   2   2   0   2   0   2   0   0   2   0   2   2   0   0   0   0   0   0   2   2   2   0   0   0   2   2   2   0   2   2   2   0   0   0   0   2   2   2   0   2   0   0   0   2   2   2   2   2   0   0   2   0   0   2   0   2   2   2   0   0   2   2   0   0   0   2   0   0   0   0   2   2   0   0   0   2   2   2   0   0   2   0   2   2   2   0   2   0   2   0   2   2   0   2   2   2   2   2   2   2   2   0   2   2   2   0   0   2   0   2   2   2   0   0   0   2   2   2   0   0   2   0   0   2   0   0   2   2   2   2   0
 MK-3-5                 0   2   2   2   0   0   2   0   0   2   2   2   2   2   0   0   2   0   0   2   0   0   0   0   2   0   0   2   0   2   2   0   0   0   2   2   0   0   0   2   2   2   2   0   0   0   2   0   0   2   2   2   0   2   2   0   2   0   0   0   0   2   2   0   2   2   0   2   0   0   2   0   2   2   2   0   0   2   0   2   2   0   0   0   0   0   2   2   0   2   0   0   0   2   2   2   0   2   2   2   0   0   0   0   2   2   0   0   2   0   0   2   2   2   2   2   2   0   0   2   2   0   2   0   2   2   2   0   0   2   2   0   0   0   2   0   0   0   0   2   2   0   0   0   2   2   2   2   2   0   0   2   2   2   0   2   0   2   0   2   2   0   0   2   2   2   2   2   2   0   0   2   2   2   0   0   2   0   2   2   2   0   0   0   2   2   0   0   0   2   0   0   2   0   0   2   2   2   2   0
 MK-3-6                 0   2   2   2   0   0   0   0   0   2   2   2   2   0   0   0   2   0   0   2   0   0   0   0   2   0   0   2   0   2   2   2   0   0   2   2   0   0   2   2   0   2   2   0   0   0   2   0   0   2   2   2   0   0   0   0   2   0   0   0   0   2   0   0   2   2   0   2   0   0   2   0   2   2   0   0   0   0   2   2   2   2   0   0   0   0   2   2   0   0   0   0   0   2   2   2   0   2   2   0   0   2   0   0   2   2   0   0   2   0   0   2   2   2   2   2   2   0   0   2   2   0   2   0   2   2   2   0   0   2   2   0   2   0   2   0   0   0   0   2   2   0   0   2   2   2   2   2   2   0   0   2   2   2   0   2   0   2   0   2   0   0   0   2   2   2   2   2   2   0   0   0   2   2   0   0   2   0   2   2   2   0   0   0   2   2   0   2   0   2   0   2   2   0   0   2   2   2   2   0
 MK-3-7                 0   2   2   2   0   0   2   0   0   0   2   2   0   0   0   0   2   0   0   2   0   0   0   0   2   0   0   2   0   2   2   2   0   0   2   0   0   0   0   2   0   2   0   0   0   0   2   0   0   0   2   2   0   0   0   0   0   0   0   0   0   2   0   0   2   2   0   2   0   0   2   0   2   2   0   0   0   0   2   2   2   2   0   0   2   0   0   2   0   0   0   0   0   0   2   2   0   2   2   0   0   2   0   2   2   2   0   0   2   0   0   2   0   2   2   2   2   0   0   2   2   0   2   0   2   2   2   0   0   2   2   0   2   0   2   0   0   0   0   2   2   0   0   2   2   2   2   2   2   0   0   2   2   2   0   2   0   2   0   2   0   2   0   2   2   2   2   0   2   0   0   0   2   2   0   0   2   0   2   2   2   0   0   2   2   2   0   0   0   2   0   2   2   0   0   2   2   2   2   0
 MK-3-8                 0   2   2   0   0   0   2   0   0   0   2   2   0   0   0   0   2   0   0   2   0   0   0   0   2   0   0   2   0   2   2   2   0   0   2   2   0   0   0   2   0   2   0   0   0   0   2   0   0   0   2   2   0   0   0   0   0   0   0   0   0   2   0   0   2   2   0   2   0   0   2   0   0   2   0   0   0   0   2   2   2   0   2   0   2   0   0   2   2   2   0   0   0   0   0   2   0   2   2   0   0   2   0   2   2   2   0   0   0   0   0   2   0   2   2   2   0   0   0   2   2   0   2   2   2   2   2   0   0   2   2   0   2   0   2   0   0   0   0   2   2   0   2   2   2   0   2   2   0   0   0   2   2   2   0   2   0   2   0   2   0   2   0   0   2   2   2   0   2   0   0   0   2   2   0   0   2   0   2   2   2   0   0   2   2   2   0   0   0   2   0   2   2   0   0   0   2   2   2   0
 MK-3-9                 2   2   2   0   0   0   2   2   0   0   2   2   0   0   0   0   2   0   0   2   0   0   0   0   2   0   0   2   0   2   2   2   0   0   2   2   0   2   2   2   2   2   0   0   0   0   2   0   0   0   2   2   0   0   0   0   0   2   2   0   0   2   0   0   2   0   0   2   0   0   2   0   0   2   0   0   0   0   2   2   2   0   2   0   2   0   0   2   2   2   0   0   0   2   2   2   0   2   2   0   0   2   0   2   0   2   0   0   2   0   0   2   0   0   2   2   0   0   2   2   2   0   2   2   2   2   2   0   0   2   2   0   2   0   2   0   0   0   0   2   2   0   2   2   2   2   2   2   0   0   0   2   2   2   0   2   0   2   0   2   0   2   0   0   2   2   2   0   0   0   0   2   2   2   0   0   2   2   2   2   2   0   0   0   0   0   0   0   0   2   0   2   2   0   0   2   0   2   2   0
 MK-3-10                2   2   2   0   0   0   2   2   0   0   2   2   0   0   0   0   2   0   0   2   0   0   0   0   2   2   0   2   0   2   0   2   0   0   2   2   2   2   2   2   2   2   0   0   0   0   2   0   0   0   2   2   2   0   0   0   0   2   2   0   0   2   0   0   2   0   0   2   0   0   2   0   0   2   2   0   0   0   2   2   2   0   0   0   2   0   0   2   2   2   0   0   0   2   2   2   0   2   2   0   2   2   0   2   2   2   0   0   2   0   0   0   0   0   2   2   0   0   2   2   2   2   2   2   2   2   2   0   0   2   2   0   2   0   2   0   0   0   0   2   2   0   2   0   2   2   2   2   0   0   0   2   2   2   0   2   0   2   0   2   0   2   0   0   2   2   0   0   0   0   0   2   2   2   0   0   2   0   2   2   2   0   0   0   0   2   0   0   0   2   0   2   2   2   0   2   0   2   2   0
 MK-3-11                2   2   2   0   0   0   2   0   0   0   2   2   0   0   0   0   2   0   0   2   0   0   0   0   2   2   0   2   0   0   0   2   0   0   2   2   2   2   2   0   2   2   0   0   0   0   2   0   0   0   2   2   2   2   2   0   0   2   2   0   0   2   0   0   2   0   0   2   0   0   2   0   0   2   2   0   0   0   2   2   2   0   0   0   2   0   0   2   2   2   0   0   0   2   2   2   0   2   2   0   2   2   0   2   2   2   0   0   2   0   0   0   0   0   2   2   0   0   2   2   2   2   2   2   2   2   2   0   0   2   2   0   2   0   2   0   0   0   0   2   2   0   2   0   2   2   2   2   0   0   0   2   2   2   0   2   0   2   0   2   0   0   0   0   0   2   0   0   2   0   0   2   2   2   0   0   2   0   2   2   0   0   0   0   0   0   0   0   0   2   0   2   2   2   2   2   0   2   2   0
 MK-3-12                2   2   2   2   0   0   0   0   2   0   2   2   0   0   0   0   2   0   2   0   2   0   0   0   2   2   0   2   0   0   0   0   0   0   2   2   2   2   0   0   2   2   0   0   2   0   2   0   0   0   2   2   2   2   2   0   0   2   2   0   0   2   0   0   0   0   0   2   0   0   2   0   0   2   0   2   0   0   2   2   0   2   0   2   2   0   0   2   2   2   0   0   0   2   2   2   0   2   2   0   2   2   0   2   2   0   0   0   2   0   2   0   0   2   2   2   0   0   0   2   2   2   2   2   2   2   2   2   2   2   2   2   2   0   2   2   0   0   0   2   2   0   2   0   2   2   0   2   0   0   0   2   2   2   0   2   0   2   0   0   0   0   0   2   0   2   0   0   2   0   0   2   2   2   0   2   2   0   2   2   0   0   0   0   0   0   0   0   0   2   0   2   2   2   2   2   0   2   2   0
 MK-3-13                2   2   2   2   0   0   2   0   2   0   2   2   0   0   0   0   2   0   2   0   2   0   0   0   2   2   0   2   0   0   0   0   0   0   2   2   2   2   0   2   2   2   0   0   2   0   2   0   0   0   2   2   2   2   2   0   0   2   2   0   0   2   0   0   0   2   0   2   0   0   0   0   0   2   0   2   0   2   2   0   0   2   0   2   2   0   0   2   2   2   2   0   0   2   2   2   0   2   2   0   2   2   0   2   2   0   0   0   2   0   2   0   0   2   2   2   0   0   0   2   2   2   2   2   2   0   0   2   2   2   2   2   2   0   2   2   0   0   0   2   2   0   2   0   2   2   0   2   0   0   0   2   2   2   0   0   0   2   0   0   0   0   0   2   0   2   0   0   2   0   0   2   2   2   0   2   2   0   2   2   0   0   0   0   2   0   0   0   0   0   0   2   2   2   2   2   0   2   2   0
 MK-3-14                0   2   0   2   0   0   2   0   2   0   2   2   0   0   2   0   2   0   2   0   2   0   0   0   2   2   0   2   0   0   0   0   0   0   2   0   2   2   2   2   2   2   0   2   0   0   0   2   0   0   2   2   0   2   0   0   0   2   2   0   0   2   0   0   0   2   0   2   0   2   0   0   0   0   0   2   0   2   2   2   0   2   0   2   2   0   0   2   2   2   2   0   0   2   2   2   0   2   0   2   2   2   0   2   2   0   0   0   2   0   2   0   0   2   2   2   0   0   0   2   0   2   2   2   2   0   0   2   2   2   2   2   2   0   2   2   0   0   0   2   0   0   2   0   2   2   0   2   0   0   0   2   2   2   2   0   0   2   0   0   0   0   0   0   0   2   0   0   2   0   0   2   2   2   0   2   2   0   2   2   0   0   0   0   2   2   0   0   0   0   0   2   2   0   2   2   0   2   2   2
 MK-3-15                0   2   0   2   0   0   2   0   2   0   2   2   0   0   2   0   2   0   2   0   2   0   0   0   2   2   0   2   0   0   0   0   0   0   2   0   2   2   2   2   2   2   0   2   0   0   0   2   0   0   2   2   0   2   0   0   0   2   2   2   0   2   0   0   0   2   0   2   0   2   0   0   0   0   0   2   0   2   2   0   0   2   0   2   2   0   0   2   2   2   2   0   0   2   2   2   0   2   0   2   2   2   0   0   2   0   0   0   2   2   2   0   0   0   2   2   0   0   0   2   0   2   2   2   2   0   0   0   2   2   2   2   2   0   2   2   0   0   0   2   0   0   2   0   2   2   0   2   0   0   0   0   2   0   2   0   0   2   0   0   0   0   0   0   0   2   0   0   2   0   0   2   2   2   0   2   2   0   2   2   0   0   0   2   2   2   0   0   0   0   0   2   2   0   2   2   0   2   2   0
 MK-3-16                0   2   0   2   0   0   2   0   2   0   0   2   0   0   2   0   2   2   2   0   2   0   0   0   2   2   0   2   0   0   0   2   2   0   2   0   2   2   2   2   2   2   0   2   0   2   0   2   0   0   2   2   0   2   0   0   0   2   0   2   0   2   0   0   0   2   0   2   0   2   0   0   0   0   0   2   0   2   2   0   0   2   0   2   2   0   2   2   2   2   2   0   0   2   2   2   0   2   0   2   2   2   0   0   2   0   0   0   2   2   2   0   0   0   0   2   0   0   0   2   0   2   2   2   2   0   0   0   2   2   2   2   2   0   0   2   0   0   0   2   0   0   2   0   2   2   0   2   0   0   0   2   2   0   2   0   0   2   0   2   0   0   0   0   0   2   0   0   0   0   0   2   2   2   2   0   2   0   2   2   0   0   0   2   2   2   0   2   0   0   2   2   2   0   2   2   0   2   2   2
 MK-4-1                 2   0   2   0   0   2   2   0   2   0   0   2   2   0   0   0   0   0   0   0   2   2   0   2   2   0   2   2   2   0   2   2   2   0   0   0   0   0   2   2   0   0   2   0   0   2   2   0   2   0   0   0   0   0   0   0   2   0   2   0   0   2   2   0   0   2   2   0   2   2   2   0   0   2   2   0   2   0   0   2   2   0   0   0   2   2   2   0   2   0   2   0   2   0   0   0   0   2   0   2   0   2   0   2   2   0   2   2   2   2   0   2   0   2   0   2   0   2   2   2   0   2   2   2   0   0   2   0   2   2   0   2   0   2   0   2   0   0   0   0   2   2   0   0   2   2   2   0   0   0   0   2   0   0   0   2   0   2   0   0   0   0   2   0   2   0   2   0   0   2   0   2   0   2   0   0   2   2   0   0   0   2   2   0   0   0   0   0   0   2   2   0   2   2   2   2   0   0   0   2
 MK-4-2                 2   0   2   0   0   2   2   2   2   0   2   2   0   0   0   0   0   0   2   0   2   2   0   2   2   0   2   0   0   0   2   2   2   0   0   2   0   0   2   0   0   0   2   0   2   2   0   0   2   0   0   0   0   0   0   0   2   0   2   0   0   0   2   0   0   2   2   0   2   2   2   0   0   2   2   0   2   0   0   2   2   0   0   0   2   2   2   0   2   0   2   0   2   0   0   0   0   2   0   2   0   2   0   0   2   0   2   2   2   2   2   0   0   2   0   2   0   2   2   0   0   2   2   2   0   0   2   0   2   2   0   2   0   2   0   2   2   0   0   0   2   2   2   0   2   2   2   0   0   0   2   2   0   0   0   2   0   2   0   2   0   2   2   0   2   0   2   0   2   2   0   2   0   2   0   0   2   2   0   0   0   0   0   0   0   0   0   0   0   2   2   0   2   2   2   2   0   0   0   2
 MK-4-3                 2   0   2   0   0   2   2   2   2   0   2   0   0   0   2   0   0   0   2   2   2   2   0   2   2   0   2   0   0   0   2   2   2   0   0   2   0   0   2   0   0   0   2   0   2   2   0   0   2   0   0   0   2   0   0   0   2   0   2   0   0   0   0   0   0   2   2   2   0   2   2   2   0   0   2   0   2   0   0   2   2   0   0   0   2   0   2   0   2   0   2   0   2   0   0   0   0   2   0   2   0   2   0   0   2   2   2   2   2   2   2   0   0   2   0   2   2   2   2   0   0   2   0   2   2   0   2   0   2   2   0   2   0   2   0   2   2   0   0   0   2   2   2   0   2   2   2   2   0   0   2   2   0   0   0   2   0   2   0   2   0   2   2   0   2   0   2   0   2   2   0   2   0   2   0   2   2   2   0   0   0   0   0   0   0   0   0   0   0   2   0   0   2   2   2   2   0   0   0   2
 MK-4-4                 0   0   2   0   0   2   2   2   2   0   2   0   0   0   2   0   0   0   2   2   2   2   0   2   2   0   2   0   0   0   2   2   2   0   0   0   0   0   2   2   0   0   2   0   2   2   0   0   2   0   0   0   2   0   0   0   2   0   2   0   0   2   0   0   0   2   2   2   0   2   2   0   0   0   2   0   2   0   0   0   2   0   2   0   2   0   2   0   0   0   2   0   2   0   0   0   0   2   0   2   0   2   0   2   2   2   2   2   2   2   2   0   0   2   0   2   2   0   2   0   0   2   2   2   2   0   2   0   2   2   0   2   0   2   2   2   2   0   2   0   2   2   0   0   2   2   2   2   0   0   2   2   0   0   0   2   0   2   0   2   0   2   2   2   0   0   2   0   2   2   2   2   0   2   0   2   2   2   0   0   0   0   2   0   0   0   0   0   0   2   0   0   2   2   2   2   0   0   0   2
 MK-4-5                 0   0   2   0   0   2   2   2   2   0   2   0   0   0   2   0   0   0   0   2   2   2   0   2   2   0   0   0   0   2   2   2   2   0   0   0   0   0   2   2   0   0   2   0   2   2   0   0   2   0   0   0   2   0   2   0   2   2   2   0   0   2   0   0   0   0   2   2   0   2   2   0   0   0   2   0   2   0   0   0   2   0   2   0   2   0   2   0   0   0   2   0   2   0   0   0   0   2   2   2   0   2   2   0   2   2   2   2   2   2   2   0   0   2   0   2   2   0   2   0   0   2   2   2   2   0   2   0   2   2   0   2   0   2   2   0   0   0   2   0   2   2   0   0   2   2   2   2   0   0   2   0   0   0   0   2   0   2   0   2   0   2   2   2   0   0   2   0   2   2   0   2   0   2   0   2   2   2   0   0   0   0   2   0   0   0   0   0   0   2   0   0   2   2   2   2   0   0   0   2
 MK-4-6                 0   0   0   0   0   2   2   2   2   0   2   0   0   0   2   0   0   0   0   2   2   2   0   2   2   0   0   0   2   2   0   2   2   0   0   0   0   0   2   2   0   0   2   0   2   2   0   0   2   0   0   0   2   0   2   0   2   2   2   0   0   2   0   0   0   2   0   2   0   0   2   0   0   0   2   0   2   0   0   2   2   0   2   0   2   0   2   0   0   0   2   0   2   0   0   0   0   2   2   2   0   2   2   0   0   2   2   2   2   2   2   0   0   2   0   2   2   0   2   0   0   2   2   0   2   0   2   2   2   2   0   2   0   2   2   0   0   0   2   0   2   2   0   0   2   2   2   2   0   0   2   0   0   0   0   2   0   2   0   2   0   2   2   2   0   0   2   0   2   2   0   2   0   2   0   2   2   2   2   0   0   0   2   0   0   0   0   0   2   2   0   0   2   0   2   2   0   0   0   2
 MK-4-7                 0   0   0   2   0   2   2   2   2   0   2   0   2   0   2   0   0   0   0   2   2   0   0   0   2   0   0   2   2   2   0   2   2   0   2   0   0   0   2   0   0   0   2   0   2   2   0   0   2   0   0   0   2   0   2   0   2   0   2   0   0   2   0   0   0   0   0   0   2   0   2   0   0   0   0   0   2   0   0   2   2   0   2   2   2   0   2   0   0   0   0   0   2   0   0   0   0   2   2   2   0   2   2   0   2   0   0   2   2   2   0   0   0   2   0   2   2   0   2   0   0   2   2   2   2   0   2   2   0   2   0   2   0   2   2   0   0   0   2   0   2   2   0   0   2   2   2   2   0   0   2   0   0   2   0   0   2   2   0   2   0   2   2   2   0   0   2   0   0   2   0   2   0   0   0   2   2   2   2   2   0   0   2   0   2   0   0   0   2   2   0   0   0   0   2   0   0   0   0   0
 MK-4-8                 0   2   0   2   0   2   2   2   2   0   2   0   2   0   2   0   0   0   0   2   2   0   0   2   2   0   0   2   2   2   0   2   2   0   2   0   0   0   2   0   0   0   2   0   0   2   0   0   2   0   0   0   2   0   2   0   2   0   2   0   0   2   0   0   0   0   0   0   2   0   2   0   2   0   0   2   2   0   0   2   2   2   2   0   2   0   2   2   0   0   0   0   2   0   0   0   0   2   2   2   0   2   2   0   2   0   0   2   0   2   2   0   0   2   0   2   2   0   2   0   0   2   0   2   2   0   2   2   0   2   0   2   0   2   2   2   0   2   2   2   2   2   0   0   2   2   2   2   2   0   2   0   0   2   0   0   2   2   0   2   0   2   2   2   0   0   0   0   0   2   0   2   0   0   0   0   2   2   2   2   0   0   2   0   0   0   2   2   2   2   0   0   0   0   2   0   0   0   0   0
 MK-4-9                 0   2   2   2   0   2   2   2   2   0   2   2   2   0   2   0   0   0   0   2   0   0   2   2   2   0   0   2   2   2   0   2   2   0   2   0   0   0   2   0   0   0   2   0   0   2   0   0   2   0   0   0   2   0   2   0   2   2   2   0   2   2   0   0   0   0   0   0   0   0   2   0   2   0   0   2   2   0   0   2   2   2   2   0   2   0   2   2   0   0   0   0   2   0   0   0   0   2   2   2   0   2   2   0   2   0   0   0   0   2   2   0   2   2   0   2   2   0   2   0   0   2   0   2   2   2   0   2   0   2   0   2   0   2   2   2   0   2   2   2   2   2   0   0   2   0   2   2   0   0   2   0   0   2   0   0   2   2   2   2   2   2   2   2   0   0   0   0   0   2   0   2   0   0   0   0   2   2   2   2   0   0   0   0   0   0   2   2   2   2   0   2   0   0   2   0   0   0   0   0
 MK-4-10                2   0   0   2   0   2   2   2   2   0   2   2   2   0   2   0   0   0   0   2   2   0   2   0   2   0   0   2   2   2   0   2   2   2   2   0   0   2   0   0   0   0   2   0   0   2   0   0   2   0   0   0   2   0   2   0   2   2   2   0   2   2   0   0   0   0   2   0   0   0   2   0   2   0   2   2   2   0   0   2   2   2   2   0   2   0   2   2   0   0   0   0   2   0   0   0   0   2   2   2   0   2   2   0   2   0   0   0   0   2   2   0   2   2   0   2   2   0   2   0   0   2   0   2   2   2   2   2   0   2   0   2   0   2   2   2   0   2   2   2   2   2   0   0   2   0   2   2   0   0   2   0   0   2   0   0   2   2   2   2   2   2   0   2   0   0   0   0   0   2   0   2   0   0   0   2   2   2   2   0   0   0   0   0   0   0   0   2   2   2   0   2   0   0   0   0   0   2   0   0
 MK-4-11                2   0   0   2   2   2   2   2   2   0   2   2   2   0   2   0   0   0   0   2   2   2   2   0   2   0   0   2   2   2   0   2   2   2   2   0   0   2   0   0   0   0   0   0   0   2   0   0   2   0   2   2   2   0   0   0   2   2   2   0   2   2   0   2   0   0   2   0   2   0   2   0   2   0   2   2   2   0   0   2   2   2   2   0   0   0   2   2   0   0   0   0   2   0   0   0   0   2   2   2   0   2   2   0   0   0   0   0   0   2   2   0   2   2   0   2   2   0   2   0   0   2   0   2   2   2   2   2   0   2   0   2   0   2   2   2   0   2   2   2   2   2   0   0   2   2   2   2   0   0   2   0   0   2   2   0   2   2   2   2   2   2   0   2   0   0   0   0   0   2   0   2   0   0   0   2   2   2   2   0   0   0   0   0   0   0   0   2   2   2   2   2   0   0   0   0   0   2   0   0
 MK-4-12                0   0   0   2   2   2   2   2   2   0   2   2   2   0   2   0   0   0   0   2   2   0   2   0   2   0   0   2   2   0   0   2   2   2   2   0   0   2   0   0   0   0   0   0   0   2   0   0   2   0   2   2   2   0   0   0   2   2   2   0   2   2   0   2   0   0   2   0   2   0   2   0   2   0   2   2   2   0   0   2   2   2   0   0   0   0   2   2   0   0   0   0   2   0   0   2   0   2   2   2   0   2   2   0   0   0   0   0   0   2   2   0   2   2   0   2   2   0   2   0   0   2   0   0   2   2   2   2   0   2   0   0   0   2   2   0   0   2   2   2   0   0   0   0   2   2   0   2   0   0   2   2   0   2   2   0   2   2   2   0   2   2   0   2   0   0   2   0   0   2   0   2   0   0   0   2   2   0   2   0   2   0   0   0   2   0   0   2   2   2   2   2   0   0   0   0   2   2   0   0
 MK-4-13                2   0   0   2   2   2   2   2   2   0   2   2   2   0   2   0   0   0   0   2   0   0   2   2   0   0   0   0   2   0   0   2   2   2   2   0   0   2   0   0   0   0   0   0   0   2   2   0   2   0   2   2   2   0   2   0   2   2   2   0   2   2   0   2   0   0   2   0   2   0   2   0   2   2   2   2   2   0   0   0   2   2   0   2   0   0   2   2   0   0   0   0   2   0   0   2   0   0   2   2   0   0   2   0   0   0   0   0   2   0   2   0   0   2   0   2   2   0   2   0   0   2   0   0   2   2   2   2   0   2   0   0   0   2   2   0   0   0   2   2   0   0   0   0   2   2   0   2   0   0   2   2   2   2   2   0   2   0   2   0   2   2   0   2   0   0   2   0   0   2   0   2   0   0   0   2   2   0   2   2   2   0   0   0   2   2   0   0   2   2   2   2   0   2   0   0   2   2   0   0
 MK-4-14                2   0   0   2   2   2   2   2   2   0   2   2   2   2   0   0   0   0   0   2   0   0   2   2   0   0   0   2   2   0   0   2   2   2   2   0   0   2   0   2   0   0   0   0   0   2   2   0   2   0   2   0   2   0   2   0   2   2   2   0   2   2   0   2   0   2   2   2   0   0   2   0   2   2   2   2   2   2   0   0   0   2   2   0   0   2   0   2   0   0   0   0   2   0   0   2   2   0   2   2   0   0   2   0   0   0   0   0   2   0   2   0   0   2   0   2   2   2   2   0   0   2   2   0   2   2   2   2   0   0   0   0   0   2   2   0   2   0   2   2   0   0   0   0   2   2   0   2   0   0   2   2   2   2   2   2   2   0   2   0   2   0   0   2   0   0   2   2   0   2   0   2   0   0   0   2   2   0   2   2   2   0   0   2   2   2   0   0   2   2   2   2   0   2   2   0   2   0   0   0
 MK-4-15                0   0   0   2   2   2   2   2   2   0   2   2   2   2   0   0   0   0   0   2   0   0   0   2   0   0   0   2   2   0   0   2   2   2   2   0   0   2   0   2   0   0   0   2   0   2   2   0   2   2   2   0   2   0   2   0   2   2   2   0   2   2   0   2   0   2   2   2   0   2   2   0   2   2   2   2   2   2   2   0   0   2   2   0   0   2   0   0   0   0   0   2   0   0   2   2   2   0   2   2   0   0   2   0   0   0   0   0   0   0   2   0   2   2   0   2   2   2   2   0   0   2   2   0   2   2   2   0   0   0   0   0   0   2   2   0   2   2   2   2   0   0   0   0   2   2   0   2   0   0   2   2   2   2   2   2   2   0   2   0   2   0   0   2   0   0   2   2   0   2   0   2   2   2   0   2   2   0   2   2   2   0   0   2   2   2   2   0   2   2   2   2   0   2   2   0   2   0   0   0
 MK-4-16                0   0   0   2   2   2   0   2   0   0   2   2   2   2   0   2   0   0   0   2   2   0   0   0   2   0   0   2   2   0   0   2   0   2   2   0   0   2   0   2   0   0   0   2   0   2   2   0   2   2   2   0   2   2   2   2   2   0   2   0   2   0   0   2   0   2   2   2   0   2   2   0   2   2   0   0   2   2   2   0   0   2   2   2   0   2   0   0   0   2   0   2   0   2   2   0   2   0   2   2   0   2   2   2   2   0   0   0   0   0   2   0   2   2   2   0   2   2   2   0   2   2   2   0   2   2   2   0   0   0   0   0   0   2   2   0   2   2   2   2   0   0   0   0   2   2   0   2   0   0   2   2   0   0   2   2   2   0   2   0   2   0   0   2   0   0   2   2   0   2   0   2   2   2   0   0   2   2   2   2   2   0   2   2   2   0   2   0   2   2   2   2   0   2   2   0   0   2   0   0
 MK-5-1                 0   0   0   2   0   0   0   0   0   0   0   0   2   0   0   2   0   0   2   0   0   2   0   0   0   2   0   0   2   0   2   0   2   2   2   2   2   0   2   0   2   0   2   0   0   2   0   2   2   2   2   2   0   2   0   2   2   2   2   2   0   2   2   0   2   2   2   0   0   0   0   2   2   2   0   2   2   2   0   0   2   0   0   2   0   0   0   0   2   2   0   0   2   2   2   0   0   0   0   0   0   0   2   0   2   2   2   2   2   2   0   0   2   0   2   0   2   0   2   2   0   2   2   2   2   0   0   2   2   2   2   2   2   2   0   2   2   2   2   2   0   0   2   0   2   0   2   0   2   0   2   0   2   0   2   2   2   0   0   0   2   0   0   2   0   0   2   0   2   0   2   0   0   2   0   2   0   2   0   0   0   0   2   2   2   0   0   2   0   2   2   2   2   2   2   0   2   2   2   2
 MK-5-2                 2   2   0   2   0   0   0   0   2   0   0   0   2   0   0   2   0   0   2   0   0   2   2   0   0   2   0   0   2   0   2   0   0   2   2   2   2   0   2   0   2   0   2   2   0   2   0   2   2   2   2   2   0   2   0   2   2   2   0   2   0   2   0   0   2   2   2   0   0   0   2   2   2   2   0   2   2   2   0   0   2   0   0   2   0   0   0   0   2   2   0   0   2   2   2   0   0   0   0   0   0   0   2   0   2   2   2   2   2   2   0   0   2   0   0   0   2   0   2   2   0   2   2   2   2   0   2   2   2   0   2   2   2   2   0   2   2   2   2   2   0   0   2   2   2   0   2   0   2   0   2   0   2   0   2   2   0   0   0   0   2   0   2   2   0   0   2   0   2   0   2   0   0   2   0   0   0   2   0   0   0   0   2   2   2   0   0   2   0   2   2   2   2   2   2   0   2   0   2   2
 MK-5-3                 2   2   0   2   0   0   0   0   2   0   0   0   2   0   0   2   0   0   2   0   0   2   0   0   0   2   0   0   2   2   2   0   2   2   2   2   2   0   2   0   2   0   2   2   0   2   2   2   2   2   2   2   0   2   2   2   2   2   0   2   0   2   0   0   2   2   2   0   0   0   2   2   2   2   0   2   2   0   0   0   2   0   0   0   0   0   0   0   2   2   0   0   2   2   2   0   0   0   0   0   0   0   2   0   2   2   2   2   2   0   2   2   2   0   0   0   2   0   2   2   2   2   2   2   2   0   2   2   2   0   2   2   2   2   0   2   2   2   2   2   0   0   2   2   2   0   2   0   2   0   2   0   2   0   2   0   0   0   0   2   2   0   2   2   0   0   2   0   2   0   0   0   0   0   0   0   0   2   0   0   0   0   2   2   2   2   0   2   0   2   2   2   2   2   2   0   2   0   2   2
 MK-5-4                 2   2   0   2   0   0   0   0   2   0   0   0   2   0   0   2   0   0   0   0   0   2   0   0   0   2   2   0   2   2   2   0   2   2   2   2   2   0   2   0   2   2   2   2   0   2   2   2   0   2   2   2   0   2   2   2   2   2   0   2   0   2   0   0   2   2   2   0   0   0   2   2   2   2   0   2   2   0   0   0   2   0   0   0   0   0   0   0   2   2   0   0   2   2   2   0   0   2   0   0   0   0   2   0   0   2   2   2   2   0   2   2   2   0   2   0   2   0   2   2   2   2   2   2   2   2   0   2   2   2   2   2   2   2   0   2   0   2   2   2   0   0   2   2   0   0   2   0   2   0   2   2   2   2   2   0   0   0   0   2   2   0   2   2   0   0   2   0   2   0   0   0   0   0   0   0   0   0   0   0   0   0   0   2   2   2   0   2   0   0   2   0   2   2   0   0   0   0   2   2
 MK-5-5                 2   2   2   2   0   0   0   0   2   0   0   0   2   0   0   2   0   0   2   0   0   2   0   0   0   2   2   0   2   2   0   0   2   2   2   2   2   0   2   0   2   2   2   2   0   2   2   2   0   0   2   2   2   2   0   2   2   2   0   2   0   2   0   0   2   0   2   0   0   0   2   2   2   2   0   2   2   0   0   0   2   0   0   0   0   0   0   0   2   2   0   0   2   2   2   0   0   2   2   0   0   0   2   0   0   2   0   2   2   0   2   2   2   0   2   0   2   0   2   2   2   2   2   2   2   2   0   2   2   2   2   2   2   2   2   2   0   2   2   2   0   0   2   0   0   0   2   0   2   0   2   2   2   2   2   2   2   2   0   2   0   0   2   2   2   0   2   2   0   0   0   0   0   0   0   0   0   2   0   0   0   0   0   0   2   2   0   2   0   2   0   0   2   2   0   0   0   0   2   2
 MK-5-6                 2   2   2   2   2   0   0   0   2   0   0   0   2   2   0   2   0   0   2   0   0   2   0   0   0   2   2   0   2   0   0   0   2   2   2   2   2   0   2   0   2   2   2   2   0   2   2   0   0   0   2   2   2   2   0   2   2   2   0   2   0   2   0   0   2   0   2   0   0   0   0   0   2   2   0   2   2   0   0   0   2   0   0   2   0   0   0   0   2   2   0   0   2   2   2   0   0   2   2   0   0   0   2   0   2   2   0   2   2   2   2   2   2   0   2   0   2   0   2   2   2   2   0   0   2   2   0   2   2   2   2   2   2   2   2   0   0   2   2   2   0   0   2   2   0   0   2   0   2   0   2   2   2   2   2   2   2   2   0   2   0   0   2   2   2   0   2   2   0   0   0   0   0   0   0   0   0   2   0   0   0   0   0   0   2   2   2   2   0   2   0   0   2   2   0   0   0   0   2   2
 MK-5-7                 2   2   2   2   2   0   0   0   2   0   0   0   2   2   0   2   0   0   2   0   0   0   0   0   0   2   2   0   2   0   0   0   2   2   0   0   2   0   0   0   2   2   2   2   0   2   0   0   0   0   2   2   2   2   2   2   2   2   0   2   0   2   0   0   0   0   2   0   0   0   0   0   2   2   0   2   2   0   0   0   2   0   0   2   0   0   0   0   2   2   0   0   0   2   2   0   0   2   0   0   0   0   2   0   2   2   0   2   2   2   2   2   2   0   2   0   0   0   2   2   2   2   2   0   2   2   0   2   2   0   2   2   2   2   2   2   0   2   2   2   0   0   2   2   0   0   2   0   0   0   2   2   2   2   2   2   2   2   0   2   0   0   2   2   2   0   2   2   0   2   0   0   0   0   0   0   0   0   0   2   0   0   0   0   2   2   2   2   0   2   2   0   0   2   0   0   0   0   2   2
 MK-5-8                 2   2   2   2   2   2   2   0   2   0   0   0   2   2   0   2   0   0   2   0   2   0   0   0   0   2   2   0   2   0   0   2   2   2   0   0   2   0   0   0   2   2   2   2   0   2   0   0   0   0   2   2   2   2   2   2   2   2   0   2   0   2   0   0   0   0   2   0   0   0   0   0   2   2   0   2   0   0   0   2   2   0   2   0   0   0   0   0   2   2   0   0   0   2   2   0   0   2   0   0   0   0   2   0   0   2   0   0   2   2   2   2   2   0   2   0   0   0   2   2   2   0   2   0   2   2   0   2   2   0   2   2   2   0   2   2   0   2   2   2   0   0   2   2   2   0   0   0   0   2   2   0   2   2   2   2   2   2   0   2   0   0   2   2   2   0   2   2   0   2   0   0   0   0   0   0   0   2   0   0   0   0   0   2   2   2   2   2   0   2   2   0   0   0   0   0   0   0   2   2
 MK-5-9                 0   2   2   0   2   2   0   0   2   0   0   0   2   2   0   2   0   0   2   2   0   0   0   0   2   2   2   0   2   0   0   2   2   2   0   0   2   2   0   0   2   2   2   0   0   2   0   0   0   0   2   2   2   2   2   2   2   0   0   0   0   2   0   0   0   0   2   0   0   0   0   0   0   2   0   2   0   0   2   2   2   0   2   0   0   0   0   0   0   2   2   0   0   2   2   0   0   0   0   0   0   0   0   0   0   2   0   0   2   2   2   2   0   0   2   0   0   2   2   2   2   0   2   0   2   2   0   2   2   0   2   2   2   0   2   2   0   2   2   2   0   0   2   2   2   0   0   0   0   2   2   0   2   2   2   2   2   2   0   2   0   2   2   2   2   0   2   2   0   2   0   2   0   0   0   0   0   2   0   0   0   0   0   2   2   2   2   2   0   2   2   0   2   0   0   0   0   0   2   2
 MK-5-10                0   2   2   0   2   2   0   0   2   0   0   0   2   2   2   2   0   0   2   0   2   0   0   0   0   2   2   0   2   0   2   2   2   2   0   2   2   2   0   0   0   2   2   0   0   2   0   0   0   0   2   2   2   2   2   2   2   0   0   0   0   2   0   0   0   0   2   0   0   0   0   0   0   2   0   2   0   0   2   2   2   0   2   0   0   0   0   0   0   2   2   2   0   2   2   0   0   0   0   2   0   0   0   0   0   2   0   0   0   2   2   0   0   2   2   0   0   2   2   0   2   0   2   0   0   0   0   2   2   0   2   2   2   2   0   2   0   2   2   2   0   0   2   2   2   0   0   0   0   2   2   0   2   2   2   2   2   2   0   2   0   2   2   2   2   0   2   2   0   2   0   2   0   0   0   0   0   2   0   2   0   0   0   2   2   2   2   2   2   2   2   0   2   0   0   0   0   0   2   2
 MK-5-11                0   2   2   0   2   2   0   2   2   0   0   0   2   2   2   2   0   2   2   0   2   0   0   0   0   2   2   0   2   2   2   2   2   0   0   2   2   2   0   0   0   2   2   0   0   2   0   0   0   0   2   2   0   2   2   2   2   2   0   0   0   2   0   2   0   0   2   0   0   0   0   0   0   2   0   2   0   0   2   2   2   0   2   0   0   0   0   0   0   2   2   2   0   2   2   2   0   2   2   2   0   0   0   0   0   2   0   0   0   2   2   0   0   2   2   0   0   2   2   0   2   0   2   0   0   0   0   2   2   0   2   2   2   2   0   2   0   0   2   2   0   0   2   2   2   0   0   0   0   2   2   0   0   2   2   2   2   2   0   2   0   2   0   0   2   0   2   2   0   2   0   2   0   0   0   0   0   2   0   2   0   0   2   2   2   2   2   2   2   2   2   2   2   0   0   0   0   0   2   2
 MK-5-12                0   2   2   0   2   2   0   0   2   0   0   0   2   2   2   2   0   2   2   0   2   0   0   0   0   2   2   0   2   2   2   2   2   0   0   2   2   2   0   0   0   2   2   0   0   2   0   0   0   0   0   2   0   2   2   0   2   2   0   0   0   2   0   2   0   0   2   0   0   0   0   2   0   2   0   0   0   0   2   2   2   0   2   0   0   0   0   0   0   2   2   2   0   2   0   2   0   2   2   0   0   0   0   0   0   2   0   0   0   2   2   0   0   2   2   0   0   2   2   2   2   2   2   0   0   0   2   2   2   0   2   2   2   0   0   0   0   0   2   2   0   0   2   2   2   0   0   0   0   2   0   2   0   2   2   2   2   0   0   2   0   2   0   0   0   0   2   0   0   2   0   0   0   0   0   0   0   2   0   2   2   0   2   0   2   2   2   2   2   2   2   2   2   2   0   0   0   0   0   2
 MK-5-13                0   2   2   2   2   0   0   0   2   0   0   0   2   2   2   2   0   2   2   0   2   0   0   0   0   2   2   0   2   2   0   0   2   0   0   0   2   0   0   0   0   2   2   0   0   2   2   0   0   0   0   2   0   2   0   0   2   0   0   0   0   0   0   2   0   0   2   0   0   0   0   2   0   2   0   0   0   0   2   0   2   0   2   0   0   0   0   0   0   2   2   2   0   2   0   2   0   2   2   2   0   0   0   0   0   2   0   0   2   2   2   0   0   2   2   0   0   2   2   0   2   2   2   0   0   2   2   2   2   0   2   0   2   0   0   0   2   0   2   2   0   0   2   2   2   0   0   0   2   2   0   2   0   0   2   2   2   0   0   2   0   2   0   0   0   0   2   0   0   2   0   0   0   0   0   0   0   2   0   2   2   0   2   0   2   2   2   2   2   2   2   2   0   2   0   0   0   0   2   2
 MK-5-14                0   2   2   2   2   0   0   0   0   0   0   0   2   2   2   2   0   2   2   2   2   2   0   0   0   2   2   0   2   2   0   0   2   0   2   0   2   0   0   0   0   2   2   0   0   2   2   0   0   0   0   2   0   2   0   0   2   0   2   0   0   0   0   2   0   0   2   0   0   0   0   2   2   2   0   0   0   0   2   0   0   0   2   0   0   0   0   0   0   2   2   2   2   2   0   2   0   2   2   2   0   0   0   0   2   2   0   0   2   2   2   0   0   2   2   0   0   2   2   0   2   2   2   0   2   2   0   2   2   0   2   0   2   0   0   0   2   0   0   2   0   0   2   2   2   0   0   0   2   2   0   2   0   0   0   2   2   0   0   0   2   2   0   0   0   0   2   2   0   2   2   0   0   0   0   0   0   2   0   2   2   0   2   0   2   2   2   2   2   2   2   2   0   2   0   0   0   0   2   2
 MK-5-15                0   2   2   2   2   0   0   2   0   0   0   0   2   2   2   2   2   2   2   2   2   2   0   2   0   2   2   0   2   2   0   0   2   0   2   0   2   0   0   0   0   2   2   0   0   2   2   0   0   0   0   2   0   2   0   0   2   0   2   0   0   0   0   2   0   0   2   0   0   0   0   2   2   2   0   0   0   0   2   0   0   0   2   2   2   0   0   0   0   2   2   2   2   2   0   2   0   2   2   2   0   0   0   0   2   0   0   0   2   2   2   0   2   2   2   0   2   2   2   0   0   2   2   0   2   2   0   2   2   0   2   0   2   0   0   0   2   0   0   2   0   0   2   2   2   0   0   0   2   2   0   2   0   0   0   2   2   2   0   0   2   2   0   0   0   0   2   2   0   2   2   0   0   0   0   0   0   2   0   2   2   0   2   0   2   2   2   2   0   2   2   2   0   2   2   0   0   0   2   2
 MK-5-16                0   2   2   2   0   0   0   2   0   2   0   0   2   2   2   2   2   2   2   2   2   2   0   2   0   2   0   2   2   2   0   0   2   0   2   0   2   0   0   0   0   2   2   0   0   2   2   0   0   0   0   2   0   2   2   2   2   0   2   0   0   0   0   2   2   0   2   0   0   0   2   0   2   0   0   0   0   0   2   0   0   0   0   2   2   0   0   0   0   2   2   2   2   2   0   2   2   2   2   2   2   0   0   0   2   0   0   0   2   2   0   0   2   0   2   0   2   2   2   0   0   2   2   0   2   2   0   2   0   0   2   0   2   0   0   0   2   0   0   2   0   0   0   2   0   0   0   0   2   2   0   2   0   0   0   2   2   0   0   0   2   2   0   0   0   0   2   2   0   2   2   0   0   0   0   2   2   0   0   2   2   0   2   0   2   2   2   2   0   2   2   2   0   2   2   0   0   0   2   2
 MK-6-1                 2   2   0   0   2   0   2   0   0   0   2   0   0   0   2   2   0   2   2   0   0   2   2   0   2   0   2   2   0   0   2   0   2   2   0   0   2   0   2   2   0   2   0   0   2   0   2   0   2   2   0   2   2   2   2   2   0   0   0   2   2   0   2   0   2   2   0   2   0   2   0   0   2   0   2   2   0   0   0   0   0   2   2   0   2   0   0   2   2   2   0   2   0   2   2   0   2   0   0   2   2   2   0   0   0   2   0   0   0   0   0   0   0   0   0   0   0   0   0   0   2   2   0   0   2   0   0   2   0   2   0   2   0   0   2   2   0   2   0   0   2   2   0   2   0   0   2   2   0   0   2   0   0   2   2   2   0   2   0   0   2   2   2   2   0   2   2   0   0   0   0   0   0   2   0   2   0   2   0   2   0   0   2   2   0   2   0   2   0   0   0   0   0   0   0   2   2   0   0   2
 MK-6-2                 2   2   0   0   2   0   2   0   0   0   2   0   0   0   2   2   0   2   2   0   0   2   2   0   2   2   0   2   0   0   2   0   2   2   0   0   2   0   2   2   0   2   0   0   2   0   2   0   2   2   0   0   2   2   2   2   0   0   0   2   2   0   2   0   2   2   0   2   0   0   0   0   2   0   2   2   2   0   0   0   2   2   2   0   2   0   0   0   2   2   0   2   0   2   2   0   2   2   0   2   2   2   0   0   0   2   0   0   0   0   0   0   2   0   0   0   0   0   0   0   2   2   0   0   2   0   0   2   0   2   0   2   0   0   2   2   0   2   0   0   2   2   0   2   0   0   2   2   0   0   2   0   0   2   2   2   0   2   0   0   2   2   2   2   0   2   0   0   0   0   0   2   0   2   0   2   0   2   0   2   0   0   2   0   0   2   0   2   0   2   0   0   0   0   0   2   2   0   0   2
 MK-6-3                 2   2   0   0   2   0   0   0   0   0   2   0   0   0   2   2   0   2   2   0   0   2   2   0   2   2   0   2   0   0   0   0   2   2   0   0   2   2   0   0   0   2   2   0   2   0   2   0   2   0   0   0   0   2   2   2   0   2   0   2   2   0   0   0   2   2   0   2   0   0   0   0   0   0   2   0   2   0   0   0   2   2   2   2   2   2   0   0   2   2   0   2   2   2   2   0   2   2   2   2   2   2   2   0   0   2   0   0   0   0   0   2   2   0   0   0   0   0   0   0   2   2   0   0   2   0   0   2   0   2   0   2   0   0   2   2   0   0   0   0   0   2   0   2   0   2   2   2   2   0   2   0   0   2   2   2   0   2   0   2   2   2   2   2   0   0   0   0   2   0   0   2   0   2   0   2   2   2   0   2   2   0   0   0   0   2   2   2   0   2   0   0   0   0   0   2   2   0   0   2
 MK-6-4                 2   2   0   0   2   0   0   0   0   0   2   0   0   0   2   2   2   2   0   0   0   2   0   0   2   2   0   2   0   0   0   0   2   2   2   0   2   2   0   0   0   2   2   0   2   0   2   2   2   0   2   0   0   2   2   2   0   2   0   2   2   0   0   0   2   2   0   2   0   0   0   0   0   0   2   0   2   0   0   0   2   2   2   2   2   2   0   0   2   2   0   2   2   2   2   0   2   2   2   2   2   2   2   0   2   2   0   0   0   0   0   0   2   0   0   0   2   0   0   0   2   2   0   0   2   0   0   2   0   2   0   2   0   0   2   2   0   0   0   0   0   2   0   2   0   2   2   2   2   0   2   0   0   2   2   2   0   2   0   2   2   2   0   2   0   0   0   0   0   0   2   0   0   2   0   2   2   2   0   2   0   0   0   0   0   2   2   0   0   2   0   0   2   0   0   2   2   0   0   2
 MK-6-5                 2   2   0   0   2   0   0   0   0   0   2   0   0   0   2   2   2   2   2   0   0   2   0   0   2   2   2   2   0   0   0   0   2   0   2   0   2   2   0   0   0   2   2   0   2   0   2   2   2   0   2   0   0   2   2   2   2   0   0   2   2   0   0   0   2   2   0   2   0   0   0   0   0   0   2   0   2   2   0   0   2   2   2   2   2   2   0   0   2   2   0   2   2   2   2   0   2   2   2   0   2   2   0   0   2   2   0   0   0   0   0   0   2   2   0   0   2   0   0   0   2   0   0   2   2   0   0   2   0   2   0   2   0   0   2   0   2   2   0   0   0   2   0   2   0   2   2   2   2   0   2   0   0   2   2   2   0   0   0   0   0   2   0   2   0   0   0   2   0   2   0   0   0   2   0   2   2   2   0   2   0   2   0   0   0   2   2   0   0   0   0   0   2   0   0   2   0   2   0   2
 MK-6-6                 2   2   0   0   2   0   0   0   0   0   0   0   0   0   2   2   2   0   2   0   0   2   0   0   2   2   2   2   2   0   2   2   2   0   2   0   2   2   2   0   0   2   2   0   2   0   0   2   2   0   2   0   0   2   0   2   2   0   0   2   2   2   0   0   2   2   0   2   2   2   0   0   0   0   2   0   0   2   0   0   2   2   2   2   2   2   0   0   2   2   0   2   2   2   2   0   2   2   2   0   2   2   0   0   2   0   0   0   0   0   0   0   2   0   0   0   0   0   0   0   2   0   0   2   2   0   0   2   0   2   2   2   0   0   2   0   0   2   0   0   0   0   0   2   0   2   2   2   2   0   2   0   2   2   2   2   0   0   0   0   0   0   2   2   0   0   0   0   0   2   0   0   2   2   0   2   2   2   0   2   0   2   0   0   0   2   2   0   0   0   0   0   2   0   0   2   0   2   0   2
 MK-6-7                 2   0   0   0   2   0   0   0   0   0   0   0   0   0   2   2   2   0   2   0   0   2   0   0   2   2   2   2   2   0   2   2   2   0   2   0   2   0   2   0   0   2   2   0   2   0   0   2   2   0   2   0   0   2   0   2   2   0   0   2   2   2   0   0   2   0   0   2   2   2   0   0   0   0   2   0   0   2   0   0   2   2   2   2   2   2   0   0   0   2   0   2   2   2   2   0   2   2   2   0   2   2   2   0   2   0   2   0   0   0   0   0   2   0   0   0   2   0   0   0   2   0   0   2   2   0   0   2   0   2   2   2   0   0   2   0   0   2   0   0   0   0   0   2   0   2   2   2   2   0   0   0   2   2   2   2   0   0   0   0   0   0   2   2   0   0   0   0   0   2   0   0   2   2   0   0   2   2   0   2   0   2   0   0   0   2   2   0   0   0   0   0   2   0   0   2   0   2   2   2
 MK-6-8                 2   0   0   0   2   0   0   0   0   0   0   0   0   2   2   2   2   0   2   2   0   2   0   0   2   2   2   2   2   0   2   2   2   0   0   0   2   0   2   0   0   2   2   0   2   0   0   2   2   0   2   0   0   2   2   2   2   0   0   2   2   2   0   0   2   0   0   2   2   2   0   0   0   0   2   0   0   2   0   0   2   2   2   2   2   2   0   0   0   2   0   2   2   2   2   0   0   2   2   0   2   2   2   0   2   0   2   0   0   0   0   0   2   0   0   0   2   0   2   0   2   0   0   2   0   0   0   2   0   2   2   2   0   0   2   0   0   2   0   2   0   0   0   2   0   2   2   2   2   0   0   0   2   2   2   2   2   0   0   0   0   0   2   2   2   0   2   0   0   2   0   0   2   2   0   0   2   2   0   2   0   2   0   0   0   2   2   0   0   0   0   2   0   0   0   2   0   2   2   0
 MK-6-9                 2   0   0   0   2   0   0   0   0   0   0   0   0   2   2   2   2   0   2   2   0   2   0   0   2   2   2   2   2   0   2   2   2   0   0   0   2   0   2   0   2   2   2   0   0   0   0   2   2   2   2   2   0   2   2   2   2   0   0   2   2   2   0   0   2   0   0   2   2   2   2   0   0   0   2   0   0   2   0   0   2   2   2   2   2   2   0   0   0   2   2   2   2   2   2   0   0   2   2   0   0   2   2   2   2   0   2   0   0   0   0   2   2   0   0   0   0   0   2   0   2   0   0   2   0   0   0   2   2   2   2   2   0   0   2   0   0   2   0   2   0   0   0   2   0   2   2   2   2   0   0   0   2   2   2   0   2   0   0   0   0   0   0   2   2   0   2   0   0   2   0   0   2   2   0   0   0   2   0   2   0   2   0   0   0   2   2   0   0   0   0   2   0   0   0   2   0   2   2   2
 MK-6-10                0   0   0   0   2   0   0   0   0   0   2   0   0   2   0   2   2   0   2   2   0   2   2   0   2   2   2   2   2   0   0   2   2   2   0   0   2   0   2   0   2   2   2   0   0   0   2   0   0   2   2   2   0   2   0   2   2   0   0   2   2   0   0   0   2   0   0   2   2   0   2   0   0   0   2   0   0   2   0   0   2   2   2   2   2   2   0   0   2   2   2   2   2   2   2   0   0   2   2   0   0   2   2   2   2   0   2   0   0   0   0   0   2   0   0   0   0   0   2   0   2   0   0   2   0   0   0   2   2   0   2   2   0   0   2   0   0   2   0   2   0   0   0   0   2   2   2   2   2   0   0   0   0   2   2   0   2   0   0   2   0   0   0   2   2   0   2   0   0   2   0   0   0   2   0   0   0   2   0   0   0   2   0   0   0   2   2   0   0   0   2   2   0   2   0   2   0   2   2   2
 MK-6-11                0   0   0   0   2   0   2   0   0   0   2   0   2   2   0   2   0   2   2   2   0   2   2   0   2   2   2   2   2   0   0   2   2   2   2   2   2   2   2   0   2   2   2   0   0   0   2   0   0   2   2   2   0   2   0   2   2   0   0   2   2   0   0   0   2   0   2   2   2   0   2   0   0   0   2   0   0   2   0   0   2   2   0   2   2   2   0   0   2   2   2   2   2   2   2   2   0   2   2   0   0   2   2   2   2   2   2   0   0   0   0   0   2   0   0   2   0   0   2   2   2   0   0   2   0   0   0   2   2   0   2   2   0   0   2   0   0   2   0   2   0   0   0   0   2   2   2   2   2   0   0   0   0   2   0   0   2   0   0   2   0   0   0   2   2   0   2   0   0   2   0   2   0   2   0   0   0   2   0   2   0   0   0   0   0   2   2   0   0   2   2   2   2   2   0   2   0   2   0   2
 MK-6-12                0   0   0   0   2   0   2   0   0   0   2   0   2   2   0   2   0   2   2   2   0   2   2   0   2   2   2   0   2   0   0   2   2   2   2   0   2   2   2   0   2   2   2   0   0   0   2   0   0   2   2   0   2   2   0   2   2   0   2   2   0   0   0   0   2   0   2   2   2   0   2   0   0   0   2   0   0   2   0   0   2   2   0   2   2   2   0   0   2   2   2   2   2   2   2   2   0   2   2   0   0   0   2   2   2   2   2   0   0   0   0   0   2   0   0   2   0   0   0   2   2   0   0   2   0   0   0   2   2   0   0   0   0   0   2   2   0   2   0   2   2   2   0   0   2   2   2   2   2   0   2   0   0   2   2   0   2   0   0   2   0   0   0   2   0   2   2   0   0   2   0   2   0   2   0   0   0   2   0   2   0   0   0   0   0   2   2   0   0   0   2   2   2   2   0   2   0   2   0   2
 MK-6-13                0   0   0   0   2   0   2   0   0   0   2   0   2   2   0   2   0   2   2   2   0   2   2   2   2   2   0   0   2   0   0   2   2   2   2   0   2   2   2   0   2   2   2   0   0   0   0   0   0   2   2   0   2   2   0   2   2   2   2   2   0   2   0   0   2   0   2   2   2   2   2   0   0   2   2   0   0   2   0   0   2   0   0   2   2   2   0   0   2   2   2   2   2   2   2   2   0   2   2   0   0   0   2   2   2   2   0   0   0   0   2   0   2   0   0   2   0   0   0   2   2   0   0   0   0   0   0   2   2   0   0   0   0   0   2   0   2   2   0   2   2   2   0   0   2   2   2   2   2   0   2   0   2   2   2   0   2   0   0   2   0   0   0   2   0   2   2   0   0   2   0   2   0   2   0   0   0   2   0   2   0   0   0   0   0   2   2   0   2   0   2   2   2   2   0   2   0   2   0   2
 MK-6-14                0   0   0   0   0   0   2   0   2   0   2   0   2   2   0   2   0   2   2   2   0   2   2   2   2   2   0   0   2   0   0   0   2   2   2   0   0   2   2   0   2   2   2   0   0   0   0   0   0   2   0   0   2   2   0   2   2   2   2   2   0   2   0   0   2   0   0   0   2   2   2   0   0   2   2   0   0   2   0   0   2   2   0   2   2   2   0   0   2   2   2   0   2   2   2   2   0   2   2   0   2   0   2   2   2   2   0   0   0   0   0   0   2   0   0   2   0   0   0   2   2   0   0   0   2   0   0   2   2   0   0   2   0   0   2   0   2   2   0   2   2   2   0   0   2   2   2   0   2   0   2   0   2   2   2   0   2   0   0   2   0   0   0   2   0   0   2   0   0   2   0   2   0   2   0   0   2   2   0   2   0   0   0   0   0   2   2   2   2   0   2   2   2   2   0   2   0   0   2   2
 MK-6-15                0   0   0   0   0   0   2   0   2   0   2   0   2   2   0   2   0   2   2   2   0   2   0   2   0   2   0   0   2   0   2   0   0   0   2   0   0   2   2   0   2   2   0   0   0   0   0   0   0   2   0   0   2   2   0   2   2   2   2   2   0   0   2   2   2   0   0   0   0   2   2   0   0   2   2   0   0   2   0   0   2   0   0   2   2   2   0   0   2   2   2   0   2   2   2   2   0   2   2   0   2   0   2   2   2   2   0   0   0   2   0   0   2   2   0   2   0   0   0   2   2   0   0   0   2   0   0   2   2   0   0   2   0   2   2   0   0   2   0   2   0   2   0   0   2   2   2   0   2   0   2   0   2   2   2   0   2   0   0   0   0   0   0   2   0   0   0   0   0   2   0   2   0   0   0   2   2   2   0   2   0   0   0   0   0   2   2   2   2   0   2   2   2   2   0   0   0   0   2   2
 MK-6-16                0   2   0   0   0   0   2   0   2   0   2   0   2   0   0   2   2   2   2   2   0   2   0   2   0   2   2   0   2   0   2   0   0   0   2   0   0   2   2   0   2   2   0   0   0   0   0   0   0   2   0   0   2   2   0   2   2   2   2   2   0   0   2   2   2   0   0   0   0   2   2   0   0   2   2   0   0   2   0   0   2   0   0   2   0   0   0   0   2   2   2   0   2   2   2   2   0   2   2   0   2   2   2   2   2   2   0   2   0   2   0   0   2   2   0   2   0   0   0   2   2   0   0   0   0   0   0   2   2   0   0   2   0   2   2   0   0   0   2   2   0   2   0   0   2   2   2   0   2   0   2   0   2   2   2   0   2   0   0   0   0   2   0   2   0   0   0   0   0   0   2   2   0   0   0   2   2   2   0   2   0   0   0   0   0   2   2   2   2   0   2   2   0   2   0   0   0   0   0   2
 
!****************************************** Phenotypic Data **********************************************************
!-100.0 is resevred for missing phenotype
SimulatedTrait1        14.2126   14.0372   16.2356   15.7552   14.6086   16.5205   15.9139   15.4912   14.4109   16.7737   16.4709   14.4833   13.8539   13.9257   13.0238   15.7602   14.7428   15.3484   13.5338   15.2109   15.5925   15.4668   12.8943   15.7309   15.7046   15.5616   14.1852   12.5060   12.7205   15.4217   16.0678   15.4576   13.9305   13.3013   13.6214   15.7752   15.7058   16.5557   15.7450   13.4922   14.7977   16.2600   14.4524   15.8342   15.3815   13.3141   13.0334   12.8917   14.4559   14.2931   14.4099   15.9629   17.1634   12.5318   14.2371   10.8264   14.1737   14.9234   16.7106   13.6478   13.5658   13.9573   16.2640   16.3555   15.7089   13.0077   16.1021   16.8863   16.7314   13.5810   14.2130   15.4868   16.8662   14.2590   14.2903   14.5626   16.6295   16.7823   15.0547   15.6406   15.1677   14.1987   14.5737   15.5441   14.6085   15.4336   14.0967   11.9594   16.8826   15.8899   16.4065   15.8813   16.4126   13.0938   15.0039   15.5776   15.2567   13.6232   17.0972   15.9846   15.4101   14.0340   16.4343   12.6149   15.8129   15.9856   14.6178   15.8069   15.1500   15.0336   16.8897   14.1327   14.5863   15.3040   14.4104   13.6170   16.0363   14.3087   15.9699   14.8348   12.3001   15.7030   16.2592   13.9675   17.4026   15.1741   12.8858   13.1965   17.6062   12.9442   16.0907   14.4108   16.2671   14.8462   13.9248   12.5020   17.1288   13.8180   15.8874   14.5500   14.6444   16.9722   13.8997   14.4228   16.1104   15.2603   16.3947   16.2804   17.5628   12.7367   14.3012   17.3953   15.6753   15.9291   14.5329   15.1267   17.1038   12.5752   13.8862   12.4589   16.8504   14.0355   11.9682   14.9622   14.4455   13.5885   16.1503   17.1441   15.9534   13.0924   14.2001   17.9314   15.4300   12.5464   13.7906   13.9877   14.0929   13.7460   16.1621   13.4402   14.5188   16.3921   13.4973   15.7977   15.2595   17.4114   13.7069   15.0131   17.0841   16.0812   17.1987   13.7348   13.5280   15.7504   14.7679   15.5588   16.5103   13.5053   14.5641   16.0188
SimulatedTrait2         9.8951   10.7882   10.0309    9.6222    9.9488    9.4313    9.3396   10.0086    8.9032    9.9157    8.8315   10.2961   10.0539   10.6801   10.9870    9.8144    9.6293    9.1759   10.4325    9.2695   10.4971    8.6296   10.6720   10.4110   10.0114    9.2082   10.2187    9.4648   10.1904    9.3815    9.6910   10.5007    9.5175   10.9409   11.4249    9.8604    9.6448    9.7928    9.3389    9.6533   10.7993    9.1998    9.1920    9.7435   10.4153   10.0627   10.2216   11.1583   11.4383   10.9596   10.0563   10.4490    8.8778    9.6683    9.9781   10.7966   10.7321   10.8219    9.0745   10.6609   10.9591   11.1236    9.6835    9.7611   10.3046   10.1220   10.1865    9.6640    9.1043   10.9402   10.0318   10.4399    8.4852    9.3018   10.3075   11.3054   10.2114    8.8458    9.4692    9.2063   10.4013    9.9076   10.2529    9.6049   10.4785   10.2082   10.9300    9.7184   10.0690   10.2568    9.8281    8.9149    9.6951   11.1412   10.6029    9.5558    9.9694    8.6488    9.6016    8.8223    9.7929   10.4404    9.3429    9.8982    9.1945    8.7644   10.2996    9.3977    9.3124    9.1465   10.0616   10.9128    9.6754   10.7784   10.3587   10.2462    9.5857    8.8696    9.9693    9.7935   11.0746    9.0066    9.0336   10.3786    8.6564   10.6555   10.0150   10.2144    8.3183    9.8809   10.3341   10.9467   10.4409   11.0841   10.6201   10.0481    9.0983   10.5992    9.6786   10.6711    9.0013    8.7680    9.3077    9.3752    9.6010   10.1777    9.3652    9.1101    8.7515   10.3663    9.9744    8.5495    9.7255    8.9799    9.4847   10.5633    8.9350   10.1142   10.7425   10.3000   10.6824    9.8912   10.4856    9.4962    9.5346   10.2173   10.0191   10.3531   10.4967   11.6300    9.3304    9.2912    9.9197   10.4070   11.1204   10.3780   11.1656   10.7485   10.0666   11.1980   10.9755    9.5780   11.7015    9.7407   11.2850    9.3707   10.3596    9.7047    9.4341    9.4630    9.0173   10.2726   11.1536    9.7231   10.7072   10.0520    9.0576   10.8760    9.9722    9.3943
 
