# Supplementary material for: Inclusive Composite Interval Mapping of QTL by Environment Interactions in Biparental Populations
Source: PLoS One. 2015 Jul 10;10(7):e0132414. doi: 10.1371/journal.pone.0132414 (PMC4498613; doi:10.1371/journal.pone.0132414)
Supplement: S5 File — (ZIP) [file pone.0132414.s005.zip › H=0.5/L1/run_00102.met]

!**********************Note: lines staring with "!" are remarks and will be ignored in the program********************
!*********************************General Information**********************************
!Assuming F1 = P1 x P2, populations available in QTL IciMapping are: 
!  1, P1BC1F1 = P1 x F1, the first backcrossing where P1 is used as the recurrent parent;
!  2, P2BC1F1 = P2 x F1, the first backcrossing where P2 is used as the recurrent parent;
!  3, F1DH, F1-derived doubled haploids; 
!  4, RIL or F1RIL, recombination inbred lines through the repeated selfing of F1;
!  5, P1BC1RIL, recombination inbred lines through the repeated selfing of P1BC1F1;
!  6, P2BC1RIL, recombination inbred lines through the repeated selfing of P2BC1F1;
!  7, F2, the selfing generation of F1;
!  8, F3, the selfing generation of F2;
!  9, P1BC2F1, the second backcrossing where P1 is used as the recurrent parent; 
! 10, P2BC2F1, the second backcrossing where P2 is used as the recurrent parent;
! 11, P1BC2RIL, recombination inred lines through the repeated selfing of P1BC2F1; 
! 12, P2BC2RIL, recombination inred lines through the repeated selfing of P2BC2F1; 
! 13, P1BC1F2, the selfing generation of P1BC1F1; 
! 14, P2BC1F2, the selfing generation of P2BC1F1; 
! 15, P1BC2F2, the selfing generation of P1BC2F1; 
! 16, P2BC2F2, the selfing generation of P2BC2F1; 
! 17, P1BC1DH, P1BC1F1-derived doubled haploids; 
! 18, P2BC1DH, P2BC1F1-derived doubled haploids; 
! 19, P1BC2DH, P1BC2F1-derived doubled haploids; 
! 20, P2BC2DH, P2BC2F1-derived doubled haploids; 
   3      !Mapping Population (see remarks above)
   2      !Mapping Function (1 for Kosambi; 2 for Haldane; 3 for Morgan)
   2      !Marker Space Type (1 for intervals; 2 for positions)
   1      !Marker Space Unit(1 for centiMorgans; 2 for Morgan)
   6      !Number of Chromosomes (or Linkage Groups)
 200      !Size of the mapping population
   2      !Number of environments
 
!***************************************** Chromosomes and Linkage Maps **********************************************
!Chromosome                 NumMarkers
-CH1                        16
-CH2                        16
-CH3                        16
-CH4                        16
-CH5                        16
-CH6                        16
!Linkage map (Marker name followed by position or the interval length)
 MK-1-1                1     0.000
 MK-1-2                1    10.000
 MK-1-3                1    20.000
 MK-1-4                1    30.000
 MK-1-5                1    40.000
 MK-1-6                1    50.000
 MK-1-7                1    60.000
 MK-1-8                1    70.000
 MK-1-9                1    80.000
 MK-1-10               1    90.000
 MK-1-11               1   100.000
 MK-1-12               1   110.000
 MK-1-13               1   120.000
 MK-1-14               1   130.000
 MK-1-15               1   140.000
 MK-1-16               1   150.000
 MK-2-1                2     0.000
 MK-2-2                2    10.000
 MK-2-3                2    20.000
 MK-2-4                2    30.000
 MK-2-5                2    40.000
 MK-2-6                2    50.000
 MK-2-7                2    60.000
 MK-2-8                2    70.000
 MK-2-9                2    80.000
 MK-2-10               2    90.000
 MK-2-11               2   100.000
 MK-2-12               2   110.000
 MK-2-13               2   120.000
 MK-2-14               2   130.000
 MK-2-15               2   140.000
 MK-2-16               2   150.000
 MK-3-1                3     0.000
 MK-3-2                3    10.000
 MK-3-3                3    20.000
 MK-3-4                3    30.000
 MK-3-5                3    40.000
 MK-3-6                3    50.000
 MK-3-7                3    60.000
 MK-3-8                3    70.000
 MK-3-9                3    80.000
 MK-3-10               3    90.000
 MK-3-11               3   100.000
 MK-3-12               3   110.000
 MK-3-13               3   120.000
 MK-3-14               3   130.000
 MK-3-15               3   140.000
 MK-3-16               3   150.000
 MK-4-1                4     0.000
 MK-4-2                4    10.000
 MK-4-3                4    20.000
 MK-4-4                4    30.000
 MK-4-5                4    40.000
 MK-4-6                4    50.000
 MK-4-7                4    60.000
 MK-4-8                4    70.000
 MK-4-9                4    80.000
 MK-4-10               4    90.000
 MK-4-11               4   100.000
 MK-4-12               4   110.000
 MK-4-13               4   120.000
 MK-4-14               4   130.000
 MK-4-15               4   140.000
 MK-4-16               4   150.000
 MK-5-1                5     0.000
 MK-5-2                5    10.000
 MK-5-3                5    20.000
 MK-5-4                5    30.000
 MK-5-5                5    40.000
 MK-5-6                5    50.000
 MK-5-7                5    60.000
 MK-5-8                5    70.000
 MK-5-9                5    80.000
 MK-5-10               5    90.000
 MK-5-11               5   100.000
 MK-5-12               5   110.000
 MK-5-13               5   120.000
 MK-5-14               5   130.000
 MK-5-15               5   140.000
 MK-5-16               5   150.000
 MK-6-1                6     0.000
 MK-6-2                6    10.000
 MK-6-3                6    20.000
 MK-6-4                6    30.000
 MK-6-5                6    40.000
 MK-6-6                6    50.000
 MK-6-7                6    60.000
 MK-6-8                6    70.000
 MK-6-9                6    80.000
 MK-6-10               6    90.000
 MK-6-11               6   100.000
 MK-6-12               6   110.000
 MK-6-13               6   120.000
 MK-6-14               6   130.000
 MK-6-15               6   140.000
 MK-6-16               6   150.000
!*********************************** Marker Types ********************************************************************
!Co-dominant marker: When heterozygote F1 is present, P1 is coded as 2, F1 is coded as 1, and P2 is coded as 0; Otherwise, P1 is coded as 2, and P2 is coded as 0. 
!Dominant marker: When heterozygote F1 is present, P1 and F1 are coded as 12, and P2 is coded as 0; Otherwise, P1 is coded as 2, and P2 is coded as 0.  
!Recessive markers: When heterozygote F1 is present, P1 is coded as 2, and F1 and P2 are coded as 10; Otherwise, P1 is coded as 2, and P2 is coded as 0. 
!Missing marker is coded as -1. 
 MK-1-1                 2   0   2   2   0   0   2   0   0   0   0   2   0   0   2   0   0   0   2   0   0   2   0   0   0   2   0   0   2   0   2   2   0   0   2   0   0   0   0   0   2   2   2   2   0   2   2   2   2   2   2   2   2   2   2   0   0   0   2   0   2   0   0   0   2   0   0   0   0   2   2   0   2   0   0   2   2   0   2   0   2   2   0   0   2   2   0   2   0   2   2   0   0   0   2   0   0   0   0   0   2   0   2   2   2   2   0   0   0   0   0   0   2   0   2   0   2   2   0   2   0   0   0   2   0   0   0   2   0   2   0   0   0   2   0   0   0   2   0   0   2   0   0   2   2   0   0   2   2   0   2   2   2   2   2   2   0   0   0   2   0   2   0   0   0   2   2   0   2   0   2   0   2   0   0   0   0   2   2   0   2   0   0   2   0   0   2   2   0   0   0   2   0   0   0   2   0   0   0   0
 MK-1-2                 2   0   2   2   0   0   2   0   0   0   0   2   2   0   2   0   2   0   2   0   0   2   0   0   0   2   0   0   2   0   2   0   0   0   2   2   0   0   0   0   2   2   2   2   0   2   2   2   2   2   2   2   2   2   2   0   0   0   2   0   2   0   0   0   2   0   0   0   0   2   2   0   2   0   0   2   2   0   2   0   2   2   0   0   2   2   0   2   0   2   2   2   0   0   2   0   0   0   0   0   2   0   2   2   2   2   0   0   0   0   0   0   2   0   2   0   2   2   0   2   0   0   0   2   0   2   2   2   0   2   0   0   0   2   0   2   0   2   0   0   2   0   0   2   2   0   0   2   2   0   2   2   2   2   2   2   0   0   0   0   0   2   0   0   0   2   2   0   0   0   2   0   2   0   2   0   0   2   2   0   2   0   2   0   2   0   2   2   0   0   0   2   0   0   0   0   0   0   0   0
 MK-1-3                 2   0   2   2   0   0   2   0   0   0   0   0   2   0   2   0   2   0   2   0   0   2   0   2   0   0   0   0   2   0   2   2   0   0   0   2   0   0   0   0   0   2   2   2   0   2   2   2   2   2   2   2   2   2   2   0   0   0   2   0   2   0   0   0   0   2   0   0   0   2   2   0   2   0   0   2   2   0   2   0   2   2   0   0   2   2   0   2   0   2   0   2   2   2   2   2   0   2   0   0   2   0   2   2   2   2   0   0   0   0   0   0   2   0   2   0   2   2   0   2   0   0   0   0   0   2   2   2   0   2   0   0   0   2   0   2   0   2   0   0   2   0   0   2   2   0   0   2   2   0   2   2   2   0   2   2   0   2   0   0   0   2   0   0   0   2   2   0   0   2   0   0   2   0   2   0   0   2   2   0   2   0   2   0   2   0   2   2   0   0   0   2   0   0   0   2   0   0   0   0
 MK-1-4                 2   0   2   2   0   0   2   0   2   0   0   2   2   0   2   2   2   0   0   2   0   2   0   2   0   0   0   0   2   0   2   2   0   0   2   0   0   0   0   0   0   2   2   2   0   2   2   2   2   2   2   2   2   2   2   0   0   0   2   0   2   0   0   0   0   2   0   0   0   2   2   0   2   0   0   0   2   0   2   0   2   2   0   0   2   2   0   2   2   2   0   2   2   2   2   2   0   2   2   0   2   0   2   2   2   2   0   0   2   0   0   0   2   0   2   0   2   2   0   2   0   0   0   0   0   2   0   2   0   0   0   0   2   2   0   2   0   2   2   2   2   0   0   2   2   0   0   2   2   0   2   2   0   0   2   2   0   2   0   0   0   2   0   0   0   2   2   0   0   2   0   0   0   0   2   0   0   2   2   0   2   0   2   0   0   2   2   2   0   0   0   2   0   0   0   2   0   0   0   0
 MK-1-5                 2   0   2   2   0   0   2   2   2   2   0   2   2   0   0   2   2   0   0   2   0   2   0   2   0   0   0   0   2   2   2   2   0   0   2   0   0   0   0   0   0   2   2   0   0   2   2   2   2   2   2   2   2   2   2   0   0   0   2   0   2   0   0   0   0   2   0   0   0   2   2   0   2   0   0   0   2   0   2   2   2   0   0   0   2   2   0   2   2   2   0   2   2   2   0   2   0   2   2   0   2   0   2   2   0   2   0   0   2   0   0   0   2   0   2   0   2   2   0   2   0   0   0   0   0   2   0   2   0   0   0   2   2   2   2   2   0   2   2   2   2   0   0   2   2   0   0   2   2   0   2   2   0   0   2   2   0   2   0   0   0   2   0   0   0   2   0   0   0   2   0   0   0   0   2   0   0   2   2   0   2   0   2   0   0   2   2   2   0   0   0   2   0   0   0   2   0   0   0   0
 MK-1-6                 2   0   2   2   0   0   2   2   2   2   0   0   2   0   0   2   2   0   0   2   0   2   0   0   0   2   0   0   2   2   2   2   0   0   2   0   0   0   0   0   0   2   2   0   0   2   2   2   0   2   2   2   2   2   2   0   0   0   2   0   2   0   0   0   0   2   0   0   0   2   0   0   2   0   0   0   0   0   2   2   2   0   0   0   2   0   0   2   2   2   0   2   2   2   0   2   0   2   2   0   2   2   2   2   0   2   0   0   2   0   0   0   2   0   2   0   2   2   0   2   0   0   0   0   0   2   0   0   2   0   2   2   2   2   2   2   0   2   2   2   2   0   0   2   2   0   0   2   2   0   2   2   0   0   0   2   0   2   0   0   0   2   0   0   0   2   0   0   0   2   0   0   0   0   2   0   0   2   2   0   2   0   0   0   0   2   2   2   0   0   0   2   0   0   0   2   0   0   2   0
 MK-1-7                 2   0   2   2   0   0   0   2   0   2   0   2   2   2   0   2   2   2   0   2   0   2   0   2   0   0   0   0   2   0   2   2   0   0   2   0   0   0   0   0   0   2   2   0   0   2   2   2   0   2   2   2   2   2   2   0   0   0   2   0   2   0   0   0   2   2   0   0   0   2   2   0   2   0   0   0   0   0   2   2   2   0   0   0   0   0   0   2   2   2   0   0   2   2   0   2   0   2   2   0   2   2   2   2   2   0   0   2   2   0   0   0   2   0   2   2   2   2   0   2   0   0   0   0   0   2   0   0   2   0   2   2   2   2   2   2   0   2   2   2   2   0   0   2   2   0   0   2   2   0   2   2   0   0   0   2   0   0   2   0   0   2   0   0   0   2   0   0   2   2   0   0   0   0   2   0   0   2   2   0   2   0   0   0   0   2   2   2   0   0   2   2   2   2   2   2   0   0   2   0
 MK-1-8                 2   0   2   2   0   0   0   2   0   2   0   2   2   2   0   0   2   2   0   2   0   2   0   2   0   2   0   0   2   0   2   2   0   0   2   0   0   0   0   2   0   2   2   0   2   2   2   2   2   2   2   2   2   2   2   0   0   0   2   0   2   0   0   0   2   2   0   0   0   2   2   0   2   0   2   0   2   0   0   0   2   0   0   2   0   2   0   2   2   2   0   0   2   2   0   2   0   2   2   0   2   0   2   2   2   0   0   2   2   0   0   0   2   0   2   2   2   2   0   2   0   0   0   0   0   2   0   0   2   0   2   2   2   2   2   0   0   0   2   2   2   0   0   2   2   0   0   2   2   0   2   2   0   0   0   2   0   0   2   0   0   2   0   0   0   2   0   0   2   2   0   0   0   0   2   0   2   2   2   0   2   0   0   0   0   2   2   2   0   0   2   2   2   2   2   0   0   0   2   0
 MK-1-9                 2   0   2   2   0   0   0   2   0   2   0   2   2   2   0   0   2   2   0   2   0   2   0   2   0   2   2   0   2   0   2   2   0   0   2   0   0   0   0   2   0   0   2   2   2   2   2   2   2   0   2   2   2   2   0   0   0   0   2   0   2   0   0   0   2   2   0   0   0   2   2   0   2   2   2   0   2   0   0   0   2   0   0   2   0   2   0   2   2   2   0   0   2   2   0   2   0   2   2   0   2   0   2   2   2   0   0   2   2   0   2   0   2   0   2   2   0   2   0   2   0   0   0   0   0   2   0   0   2   0   2   2   2   2   2   0   0   0   2   2   2   0   0   2   2   0   2   2   2   0   2   2   0   0   0   2   2   2   2   0   0   2   0   0   0   2   0   0   2   2   0   0   2   0   2   0   2   2   2   0   2   0   0   0   0   2   2   2   0   0   2   2   2   2   2   0   0   0   2   0
 MK-1-10                0   0   2   2   0   2   0   2   0   2   0   2   2   2   0   0   2   2   0   2   0   2   0   2   0   2   2   0   2   0   2   0   0   2   2   0   0   0   0   2   0   0   2   2   2   2   2   2   2   2   2   2   2   2   0   0   0   0   2   0   2   0   0   0   2   2   0   0   0   2   2   0   2   2   2   0   2   0   2   0   2   0   0   2   0   2   0   2   2   2   0   0   2   2   0   2   0   2   0   0   2   0   2   0   2   0   0   2   2   0   2   0   0   0   2   2   0   2   0   2   0   0   0   0   0   2   0   0   2   0   2   2   2   2   2   0   0   0   2   2   2   0   0   2   2   0   2   2   2   0   2   2   0   0   2   2   2   2   2   0   0   0   0   0   0   2   0   0   2   2   0   0   2   0   2   0   2   2   2   0   2   0   0   0   0   2   2   2   0   0   2   2   2   2   2   0   0   0   0   0
 MK-1-11                0   0   2   2   0   2   0   2   2   2   0   2   0   2   0   2   2   2   0   2   0   2   0   2   0   2   0   0   2   0   2   0   2   2   2   0   0   0   0   2   0   0   2   2   2   2   2   2   2   2   2   2   2   2   2   0   0   2   2   0   2   0   0   0   2   2   0   0   0   2   2   0   2   2   2   0   2   0   2   0   2   0   0   2   0   2   0   2   2   2   2   0   2   2   0   2   0   2   0   0   2   0   2   0   2   0   0   2   2   0   2   0   0   0   2   0   0   2   0   2   0   0   0   0   0   2   0   0   2   0   2   2   2   2   2   0   0   0   2   2   2   0   0   2   2   0   2   2   2   0   2   2   0   0   2   2   2   2   2   0   0   0   0   0   0   2   0   0   2   2   0   0   2   0   2   0   2   2   2   0   2   0   0   0   0   2   2   2   0   0   2   2   2   2   2   0   0   2   0   0
 MK-1-12                0   0   2   2   0   2   0   2   2   2   0   2   0   2   0   2   2   2   0   2   0   2   0   2   0   0   0   0   2   0   0   0   2   0   2   0   0   0   0   0   0   0   2   2   2   2   2   2   2   2   2   2   2   2   2   0   0   2   0   0   2   0   0   0   2   2   0   0   0   2   2   0   2   2   2   0   2   0   2   2   2   0   0   2   0   2   0   2   2   2   2   0   2   2   0   2   0   2   0   2   2   0   2   2   2   0   0   2   2   0   2   0   0   0   2   0   0   2   0   2   0   0   0   0   0   2   0   0   2   0   2   2   2   0   2   0   0   0   2   2   2   0   0   2   2   0   2   2   2   2   2   2   0   2   2   2   2   2   2   0   0   0   0   0   0   2   0   0   2   2   0   0   2   0   2   0   2   2   2   2   2   0   0   0   0   2   2   2   0   0   2   2   2   2   2   2   0   2   0   0
 MK-1-13                2   0   2   2   0   2   0   2   2   2   0   2   0   2   0   2   2   2   0   2   0   2   0   2   0   0   0   0   2   0   0   0   2   0   2   0   0   0   0   0   0   0   2   2   2   2   2   2   2   2   2   2   2   2   2   0   0   2   0   0   2   0   0   0   2   2   0   0   0   0   2   0   0   2   2   0   2   0   2   2   2   0   0   2   0   0   0   2   2   2   2   0   2   2   0   0   0   2   0   2   2   2   2   2   2   0   0   2   2   0   2   2   2   0   0   0   0   2   0   2   0   0   0   0   0   2   0   0   2   0   2   2   2   0   2   0   0   2   2   2   2   2   0   2   2   0   2   2   2   2   2   2   0   2   0   2   2   2   2   0   0   0   0   0   0   2   0   0   2   2   0   0   2   0   2   2   2   2   2   2   2   0   0   0   2   2   2   2   2   0   2   2   2   2   2   2   0   2   0   0
 MK-1-14                2   0   2   0   0   2   0   2   2   2   0   2   0   2   0   2   2   2   2   2   0   2   2   2   0   0   0   0   2   0   0   0   2   0   2   0   0   0   0   0   0   0   2   2   2   2   2   0   2   2   2   2   2   0   2   0   0   2   0   0   2   2   0   0   2   2   0   0   0   0   2   0   0   2   0   0   2   0   2   2   2   0   2   2   0   0   0   2   0   2   2   0   0   2   0   0   0   2   0   2   2   2   2   2   2   0   0   0   2   0   2   2   2   0   0   0   0   2   0   2   0   0   0   0   0   2   0   0   2   2   2   2   2   0   2   0   0   2   2   2   0   2   0   0   2   0   2   2   2   0   2   2   0   2   0   2   2   2   0   0   0   0   0   0   0   2   0   0   0   2   0   0   2   2   2   2   2   2   2   2   2   0   0   0   2   2   2   0   2   0   2   2   2   2   2   2   0   2   0   0
 MK-1-15                0   2   2   0   0   2   0   2   2   2   0   2   2   2   0   2   0   2   2   2   0   0   2   2   0   0   0   0   2   0   0   0   2   0   2   0   0   0   0   0   0   2   2   2   2   2   2   0   2   2   2   0   2   0   2   0   0   2   0   0   0   0   0   0   2   2   0   0   0   0   2   0   0   2   0   2   0   0   2   2   2   0   2   2   0   0   0   2   0   2   2   2   0   2   0   0   0   2   0   2   2   0   2   0   2   0   0   0   0   2   2   2   2   0   0   0   0   0   0   2   0   0   0   0   0   2   2   0   2   2   2   2   2   0   2   0   0   2   2   2   0   2   0   0   2   0   2   2   2   2   2   2   0   2   0   2   2   2   0   0   0   0   0   0   0   2   0   0   0   2   2   0   2   2   2   2   2   2   2   2   2   0   0   0   2   2   0   0   2   0   0   2   2   2   2   2   0   2   0   0
 MK-1-16                0   2   2   0   0   2   0   0   2   0   0   2   2   2   0   2   0   2   2   2   0   0   2   2   0   0   0   0   2   0   0   0   2   0   2   0   0   0   0   0   0   2   2   2   2   2   0   0   2   2   2   0   2   2   2   0   0   2   2   0   0   0   0   0   2   2   0   0   0   0   2   0   0   2   0   2   0   0   2   2   2   0   2   2   0   0   0   2   0   2   0   2   0   2   0   0   0   2   0   0   2   0   2   0   2   0   0   0   0   2   2   2   2   0   0   2   0   0   0   2   0   0   0   0   0   2   2   0   2   2   0   2   2   0   0   0   0   2   2   2   0   2   0   0   2   0   2   2   2   2   2   2   0   2   0   0   2   2   0   0   0   0   0   0   2   2   0   0   0   2   2   0   2   2   2   2   2   2   2   2   2   0   0   2   2   2   0   0   2   0   0   2   2   2   2   2   0   2   0   0
 MK-2-1                 2   0   2   2   2   0   0   0   0   0   0   0   2   0   0   0   2   2   2   0   0   0   0   0   2   2   0   0   2   2   2   0   2   0   0   2   2   0   0   0   0   2   2   2   2   2   2   2   2   2   0   2   0   2   2   2   2   2   0   0   0   2   2   2   0   0   2   0   0   2   2   0   0   0   0   0   0   0   0   2   0   2   0   0   0   2   2   0   2   0   0   2   0   2   2   2   2   2   2   0   0   2   2   0   0   0   2   0   2   0   2   2   0   2   2   0   0   2   2   0   2   2   2   0   0   2   0   2   0   2   0   2   0   2   0   2   2   0   0   0   0   0   0   0   0   2   0   0   0   2   2   2   0   2   2   2   2   2   0   0   0   0   2   2   0   0   2   0   0   2   0   2   2   0   2   2   2   0   2   2   0   0   0   2   2   2   0   0   0   2   2   2   2   0   2   0   2   0   0   0
 MK-2-2                 2   2   2   2   2   0   0   0   0   0   0   2   2   0   0   0   2   2   2   0   0   0   0   0   2   2   2   0   2   2   2   0   2   0   0   2   2   0   0   0   0   2   2   0   2   2   2   2   2   2   0   2   0   2   0   2   2   2   0   0   0   2   2   2   0   0   2   0   0   0   2   2   0   0   0   0   0   0   0   2   0   2   2   0   0   2   2   0   2   0   0   2   0   2   0   2   2   2   2   0   0   2   2   0   2   0   2   0   2   0   2   2   0   2   2   0   2   0   2   0   2   2   2   0   0   0   0   2   0   2   0   2   2   0   0   0   0   0   0   0   2   0   0   0   0   0   0   0   0   0   2   2   0   2   2   2   2   2   2   0   0   0   2   2   0   2   2   0   0   2   0   2   2   0   2   2   0   0   2   2   0   0   0   2   2   2   0   0   0   2   2   2   2   0   2   0   2   0   0   0
 MK-2-3                 2   2   2   2   2   0   0   0   0   2   0   2   0   0   0   0   2   2   2   0   0   0   2   0   2   2   0   0   2   2   2   0   2   0   0   2   2   0   0   0   0   2   2   0   2   2   0   2   2   2   0   2   0   0   0   2   2   2   0   0   0   2   2   0   0   0   2   0   0   0   2   2   0   0   0   0   0   0   0   2   0   2   2   0   2   2   2   0   2   0   0   2   0   2   0   2   0   0   0   0   0   2   2   0   2   2   2   2   2   0   2   2   0   2   2   0   2   0   2   0   2   2   2   0   0   0   0   2   0   2   0   2   2   0   0   0   0   0   2   0   2   0   0   2   0   0   0   0   0   0   2   2   0   2   2   2   2   2   2   0   0   0   2   2   0   2   2   0   0   2   0   2   2   0   2   0   0   0   2   2   0   0   0   2   2   2   0   0   0   2   2   2   2   0   2   0   2   0   0   0
 MK-2-4                 2   2   0   2   2   0   0   0   0   2   0   2   0   0   0   0   2   0   2   0   0   0   2   0   2   2   0   0   2   2   2   0   2   0   0   2   2   0   0   0   0   2   2   0   0   2   0   2   2   0   0   2   0   0   0   2   2   2   0   2   0   2   2   0   0   0   2   0   0   0   2   2   0   0   0   0   0   0   0   2   0   2   2   0   2   2   2   0   2   0   0   2   0   0   0   2   0   0   2   0   0   0   0   2   2   2   2   2   2   0   2   2   0   2   2   2   2   0   2   0   2   0   2   2   0   0   0   2   0   2   0   2   2   0   0   0   0   2   2   0   2   0   2   2   0   0   0   0   0   0   2   2   0   2   0   2   2   2   2   0   0   0   2   2   0   2   2   0   0   2   0   2   2   0   2   0   0   0   2   2   2   0   0   2   2   2   0   0   0   2   2   2   2   0   2   0   2   0   0   0
 MK-2-5                 2   2   0   2   2   2   0   2   2   2   0   0   0   0   0   2   2   0   2   0   0   0   2   0   0   2   0   0   2   2   2   0   2   0   0   0   2   0   0   0   0   2   0   0   0   2   0   2   2   0   0   2   0   0   0   2   2   2   0   0   0   2   2   0   0   0   2   0   0   0   2   2   0   2   0   0   0   0   0   2   0   2   2   0   2   2   2   0   2   0   0   2   0   2   0   2   0   2   2   2   0   2   0   2   2   2   2   2   2   0   2   2   0   0   2   2   2   0   2   0   2   0   2   2   2   0   0   2   0   2   0   2   2   0   0   0   0   2   2   0   2   0   2   2   0   0   0   0   0   0   2   2   2   2   0   2   2   2   2   0   2   0   2   0   0   2   0   0   0   0   0   2   2   0   2   0   0   0   2   2   2   0   0   2   0   2   0   0   0   2   2   2   2   0   2   0   2   0   0   0
 MK-2-6                 2   2   0   0   2   2   0   2   2   2   0   0   0   0   0   2   2   0   2   0   2   0   2   0   0   2   2   0   2   2   2   0   2   0   0   0   2   2   0   2   0   2   0   0   0   2   0   2   2   0   0   2   0   0   0   2   2   2   0   0   0   2   2   0   0   0   0   0   0   2   2   2   0   2   0   0   0   0   0   2   0   2   2   0   2   2   2   0   2   0   0   2   0   2   0   0   0   2   2   2   0   2   0   2   2   2   2   2   0   0   2   2   0   0   2   2   2   0   2   0   2   0   2   2   2   0   0   0   0   2   0   2   2   0   0   0   0   2   2   0   2   0   2   2   0   0   0   0   0   0   0   2   2   2   0   2   2   2   0   2   2   0   2   0   0   0   0   2   0   0   0   2   2   0   2   0   0   0   2   2   0   0   0   0   0   2   0   0   0   2   2   2   2   0   2   0   2   0   2   0
 MK-2-7                 2   2   0   2   2   2   0   2   2   2   2   0   0   0   0   2   0   0   0   0   2   0   2   2   0   2   2   0   2   2   2   2   2   0   0   0   2   2   0   2   0   2   0   0   0   2   0   2   0   0   0   2   0   0   0   2   2   2   0   2   0   2   2   0   0   0   0   0   0   2   2   2   0   2   0   0   0   0   0   2   0   2   2   0   0   2   2   0   2   0   0   2   0   2   0   0   0   2   2   2   0   2   0   2   2   2   0   0   0   2   2   2   0   0   2   2   2   2   2   0   2   0   2   0   2   2   0   0   0   2   0   2   2   0   0   2   0   2   2   0   2   0   2   2   0   0   0   0   0   0   0   2   0   2   0   2   2   0   0   2   2   0   2   0   0   0   0   2   0   0   0   2   2   0   2   0   0   0   2   0   0   0   0   0   2   2   0   0   0   2   2   2   0   0   2   0   2   0   2   0
 MK-2-8                 2   2   0   2   2   2   0   2   2   0   2   0   0   0   0   2   0   0   0   0   2   0   2   2   0   2   2   0   2   2   2   2   2   0   0   0   2   2   0   2   0   2   2   0   0   2   0   2   0   0   0   0   0   0   0   2   2   2   0   2   2   2   2   0   0   0   0   0   0   2   2   2   0   2   0   0   0   0   0   0   0   2   2   0   0   2   2   0   2   2   0   2   0   2   0   0   0   2   2   2   0   2   0   0   2   2   2   0   0   2   2   0   0   0   2   2   2   2   2   0   0   2   2   0   2   0   0   0   0   2   0   2   2   0   0   2   0   2   2   0   2   0   0   2   0   0   0   0   0   2   0   2   0   2   0   2   2   0   0   2   2   0   0   0   0   0   0   2   0   0   0   2   2   0   2   0   0   0   2   0   0   0   0   0   0   2   0   2   0   0   2   2   0   0   2   0   2   0   2   0
 MK-2-9                 2   2   0   2   2   2   0   2   2   0   2   0   0   0   0   2   0   0   0   0   2   0   2   2   0   2   2   0   2   2   2   2   2   0   2   0   2   2   0   2   0   2   2   0   0   2   0   2   0   0   0   0   0   2   0   2   2   2   2   0   2   2   2   0   0   0   0   0   0   2   2   2   0   2   2   0   0   0   0   0   2   2   2   2   0   2   2   0   2   2   0   2   0   2   0   0   0   2   2   2   2   0   0   0   2   2   2   0   0   2   2   0   2   0   2   2   2   2   2   0   0   2   2   0   2   0   0   0   0   2   0   2   2   0   0   2   0   2   2   0   2   2   0   2   0   0   2   2   0   2   0   2   0   2   0   2   2   0   0   2   2   0   0   0   0   0   0   2   0   0   0   2   2   0   2   0   0   0   2   0   0   2   0   0   0   2   0   2   0   0   0   2   0   0   2   0   2   0   2   0
 MK-2-10                2   2   0   2   2   2   0   2   2   0   2   0   0   0   0   2   0   0   0   0   2   0   0   2   0   0   2   0   2   2   0   2   2   0   2   0   2   2   0   2   0   2   2   0   0   2   0   2   0   0   0   0   0   2   0   2   2   0   2   0   2   2   2   0   0   0   0   0   0   2   0   2   0   0   2   0   0   0   0   0   2   2   2   2   0   2   2   0   2   2   0   2   0   2   2   0   0   0   2   2   2   0   0   0   2   0   2   0   0   2   2   0   2   0   0   2   2   2   2   0   0   2   2   0   2   0   0   0   0   0   0   2   2   0   0   2   0   2   2   0   2   2   0   2   0   0   2   2   0   2   0   2   0   2   0   2   2   0   0   2   2   0   2   0   0   0   0   0   2   0   0   2   0   0   2   0   0   0   2   0   0   2   0   0   0   2   0   2   0   0   0   2   0   2   2   0   2   2   2   0
 MK-2-11                2   2   0   2   2   2   0   2   2   0   2   2   0   0   0   2   0   0   0   0   2   2   0   2   0   0   2   0   2   2   0   2   2   0   2   0   2   2   0   2   0   2   2   0   0   2   0   2   2   0   0   0   0   2   2   2   2   0   2   0   2   2   2   2   0   0   0   0   0   2   0   2   0   0   2   0   2   0   0   0   2   2   0   2   0   2   2   0   2   2   0   2   0   2   2   0   0   0   2   0   2   0   0   0   2   0   2   0   2   2   2   0   2   0   0   2   2   2   2   0   2   2   2   0   0   0   0   0   0   0   0   2   2   2   0   2   2   2   2   0   2   0   0   2   0   0   2   2   0   2   0   2   0   2   0   0   2   2   0   2   2   0   2   0   0   2   0   0   2   0   0   2   0   0   2   0   2   0   2   0   0   2   0   0   2   2   0   2   2   0   0   0   0   2   2   0   2   2   2   0
 MK-2-12                2   2   0   2   2   2   0   2   2   0   2   2   0   0   0   2   0   0   0   0   2   2   0   2   2   0   2   0   2   2   0   0   2   0   2   0   2   2   0   2   0   2   2   0   2   2   2   2   2   0   0   0   0   2   2   2   2   0   2   0   2   2   0   2   0   0   2   0   2   2   0   2   0   0   2   0   2   0   0   0   2   2   0   2   0   2   2   0   2   0   0   2   0   2   2   0   0   0   2   0   2   0   0   0   2   0   2   0   2   2   2   0   2   0   0   2   2   2   2   2   2   2   0   0   0   0   0   0   0   0   0   2   2   0   0   2   2   2   2   0   0   0   0   2   0   0   0   2   0   2   0   2   0   2   0   0   2   2   0   2   2   0   2   0   0   2   0   0   0   2   0   2   0   0   2   0   2   0   2   0   0   2   0   0   2   2   0   2   2   0   0   0   2   2   2   2   2   2   2   0
 MK-2-13                2   2   0   2   0   0   0   2   2   0   2   2   2   0   0   2   2   0   0   0   2   2   0   2   2   0   2   0   2   2   0   0   2   0   2   0   0   2   0   2   0   2   2   0   2   2   2   2   2   0   2   0   0   2   2   0   2   0   2   0   2   0   0   0   0   0   2   0   2   2   0   2   0   2   2   0   2   0   0   0   2   2   0   2   0   2   2   0   2   0   0   2   2   2   2   0   0   0   2   0   2   0   0   0   0   0   0   0   2   2   0   0   2   0   0   2   2   2   2   2   2   2   0   0   0   0   0   0   0   0   0   2   2   0   0   0   2   2   0   0   0   2   0   0   0   0   0   2   0   2   0   2   0   2   0   0   2   2   0   2   2   0   2   0   0   2   0   0   2   2   0   2   2   0   2   0   2   0   2   0   0   2   0   0   2   2   0   2   2   0   0   2   2   2   2   2   2   2   2   0
 MK-2-14                2   2   0   2   0   0   0   2   2   0   2   2   2   0   2   2   2   0   0   0   0   0   0   2   0   0   2   0   2   2   0   0   2   0   0   0   0   2   0   2   2   2   2   0   2   2   2   2   2   0   2   0   0   2   2   0   2   0   2   0   2   0   0   0   0   0   2   0   2   2   0   2   0   2   2   0   2   0   0   0   2   2   0   2   0   2   2   0   2   0   0   2   2   2   2   0   0   0   0   0   2   0   0   0   0   0   0   0   2   2   0   0   2   0   0   2   2   0   2   2   2   2   0   0   0   0   2   0   0   0   0   2   2   0   0   0   2   2   0   0   0   2   0   0   0   0   0   2   0   2   0   2   0   2   0   0   2   2   0   2   2   0   2   0   0   2   0   0   2   2   0   2   2   2   2   0   2   0   2   0   0   2   0   0   2   2   0   2   2   0   0   2   2   2   2   2   2   2   2   0
 MK-2-15                2   2   0   2   0   0   0   2   2   0   2   2   0   0   0   2   2   0   0   0   0   0   0   2   0   0   2   0   2   2   0   0   2   0   0   0   0   2   2   0   2   2   0   0   2   2   2   2   2   0   2   0   0   2   2   0   2   0   2   0   2   0   0   0   0   0   2   0   2   2   0   2   0   2   2   0   2   0   0   0   2   2   0   2   0   2   2   0   2   2   0   2   2   2   2   0   0   0   0   2   2   0   0   2   0   0   0   0   2   2   0   0   2   0   0   2   2   0   2   2   2   2   2   0   2   0   2   0   0   0   2   2   2   0   0   0   2   2   0   0   0   2   2   0   2   2   0   2   0   0   0   2   0   2   2   0   2   2   0   2   0   0   0   0   0   2   0   0   2   0   0   2   2   2   2   0   2   0   2   0   0   2   0   0   2   2   0   2   2   0   0   2   2   2   2   2   2   2   0   0
 MK-2-16                2   2   0   2   0   0   2   0   0   0   0   2   0   2   2   2   2   0   0   0   0   0   0   2   0   0   2   0   2   2   0   0   2   2   0   0   0   2   2   0   2   2   0   0   2   2   2   2   2   2   2   0   0   2   0   0   2   0   2   0   2   0   0   0   0   0   2   0   2   2   0   2   0   2   2   2   2   0   2   0   2   2   0   2   0   2   2   2   2   2   0   2   2   2   2   0   0   2   0   0   2   2   0   2   0   0   0   0   2   2   0   0   2   0   0   2   2   0   2   2   2   2   2   0   2   2   2   0   0   0   2   2   2   0   0   0   2   2   0   0   0   2   2   0   2   2   0   2   0   0   0   2   0   0   0   0   2   2   0   2   0   0   0   0   0   2   2   0   2   0   0   2   2   2   2   0   2   0   2   0   0   2   2   0   2   2   0   2   2   0   2   2   2   2   2   0   0   2   0   0
 MK-3-1                 0   2   2   2   0   2   0   0   0   2   0   0   0   2   0   2   0   2   2   2   0   2   0   2   0   2   2   0   2   2   2   2   0   0   2   0   0   0   0   0   2   0   2   2   2   0   2   2   0   2   0   0   0   2   2   2   0   2   0   0   2   0   0   0   0   2   0   2   0   2   0   0   2   2   0   0   2   0   2   0   2   0   2   2   2   2   2   0   2   2   0   0   0   0   0   2   0   2   0   2   0   0   2   2   0   2   0   2   2   2   0   2   2   2   0   2   2   2   2   2   0   2   0   0   0   0   0   2   0   2   2   2   2   2   2   0   2   0   0   2   0   0   0   2   2   0   0   0   0   2   0   2   2   2   0   2   2   0   0   2   0   2   2   2   0   2   2   2   2   0   2   2   2   0   0   2   2   2   2   2   2   0   2   0   0   0   0   2   0   0   0   2   0   2   0   0   0   0   2   2
 MK-3-2                 0   2   2   2   0   2   0   0   0   2   0   0   0   2   0   2   0   2   2   2   0   2   2   2   0   0   2   0   2   2   2   0   0   0   2   0   0   0   0   0   2   0   2   0   2   0   2   2   0   2   0   0   0   2   2   2   0   2   0   0   2   0   0   0   0   2   0   2   0   2   0   0   0   2   0   2   2   0   2   0   2   0   2   2   2   2   2   0   2   2   0   0   0   2   0   2   0   2   0   2   0   0   2   2   0   2   0   2   2   2   0   2   2   2   0   2   2   2   2   2   0   2   0   0   0   0   0   2   0   2   2   2   2   2   2   0   2   0   0   2   0   0   0   2   2   0   0   0   0   2   0   2   2   2   0   0   2   0   0   2   0   2   2   2   0   2   2   2   2   0   2   2   2   0   0   2   2   2   2   2   2   0   2   0   0   0   0   2   0   0   0   2   0   0   0   0   0   0   2   2
 MK-3-3                 0   2   2   2   0   2   0   0   0   2   2   0   0   2   0   2   0   0   2   2   0   2   2   2   0   0   2   0   2   2   2   0   2   0   2   0   0   0   0   0   2   0   0   0   2   0   2   2   0   0   0   0   0   2   0   2   2   2   0   0   2   0   0   0   0   2   0   2   0   2   2   0   0   2   0   2   2   0   2   0   2   0   2   2   2   2   2   0   2   2   0   0   0   2   0   2   0   2   0   2   0   0   2   2   0   2   0   2   2   2   0   2   0   2   0   2   2   2   2   2   0   2   0   0   0   0   0   2   2   2   2   0   2   2   2   0   2   0   0   2   0   0   0   2   2   0   0   0   0   2   0   2   2   2   0   0   2   0   0   2   0   2   2   2   0   2   2   2   2   0   2   2   2   2   0   2   2   2   2   2   2   0   2   0   0   0   0   2   0   0   2   2   2   0   0   0   2   0   2   2
 MK-3-4                 0   2   2   2   0   2   0   0   0   2   2   0   2   2   0   2   0   0   2   2   0   2   2   2   0   0   2   0   2   2   2   0   2   0   2   0   0   2   0   2   2   0   0   0   2   0   2   2   0   0   0   0   0   2   0   2   2   2   0   0   2   0   0   0   0   2   0   2   0   2   2   0   0   2   0   2   2   0   2   2   2   0   2   2   2   2   0   0   2   2   0   0   2   2   0   2   0   2   0   2   0   0   2   2   0   2   0   2   0   2   0   2   0   2   0   2   2   2   2   2   0   2   0   0   0   0   0   2   2   2   0   0   2   2   2   0   2   0   0   2   0   0   0   0   0   2   0   0   0   2   0   2   2   2   0   2   2   0   0   2   0   0   2   2   0   2   2   2   2   0   2   2   2   2   0   2   0   2   2   2   2   0   2   0   0   0   0   2   0   0   2   0   2   0   0   0   2   0   2   2
 MK-3-5                 0   2   2   2   0   2   0   0   0   2   2   0   2   2   0   2   0   0   2   2   0   2   2   0   0   0   2   0   2   2   2   0   2   0   2   0   0   2   0   2   2   2   0   0   2   0   2   2   2   2   0   0   0   2   0   2   2   2   0   0   2   0   0   0   0   2   0   0   2   2   2   0   0   2   0   2   0   0   2   2   2   0   2   2   0   2   0   0   2   2   2   0   2   2   0   2   0   2   2   2   0   0   2   2   0   2   0   2   0   2   0   2   0   2   0   0   0   2   2   0   0   2   0   0   0   0   0   2   2   2   0   0   2   2   2   0   2   0   0   2   0   0   0   0   0   2   0   0   0   2   0   0   2   2   0   2   2   0   0   2   0   0   2   2   0   2   2   2   2   0   2   0   0   2   0   2   0   2   2   2   2   0   2   0   0   0   0   2   0   0   2   0   2   0   0   0   2   0   2   2
 MK-3-6                 2   2   2   2   2   2   0   0   0   2   2   0   2   0   0   2   0   0   2   2   0   2   0   0   0   0   2   0   2   2   2   0   2   0   2   2   0   2   0   2   2   2   0   0   2   0   2   2   2   2   0   0   0   2   0   2   0   2   0   2   2   0   0   0   0   0   0   0   0   2   2   0   0   2   0   2   2   0   2   2   2   0   2   2   0   2   0   0   2   2   2   0   2   2   0   2   0   2   2   2   0   0   0   2   0   2   0   2   2   2   0   2   0   2   0   0   0   2   2   0   2   2   0   0   0   0   0   2   2   2   0   0   2   0   2   2   2   0   0   2   0   0   2   0   0   2   0   2   0   2   0   0   2   2   0   2   2   2   0   2   0   0   2   2   0   2   2   2   0   0   2   0   0   2   0   2   0   2   2   2   2   0   2   2   0   0   0   2   0   0   2   0   2   2   0   0   2   0   2   0
 MK-3-7                 2   0   2   2   2   2   0   0   0   2   2   0   0   0   0   2   0   0   2   2   0   2   0   0   0   0   2   0   2   2   2   0   2   0   2   2   0   2   0   2   2   2   2   0   2   0   2   2   2   2   0   0   0   2   0   2   0   2   2   2   2   0   2   0   0   0   0   0   0   2   2   0   0   2   2   2   2   0   2   2   2   0   2   2   0   2   0   0   0   2   2   0   2   2   0   2   0   2   2   2   0   0   0   2   0   0   0   2   2   2   0   0   0   0   0   0   0   2   2   0   2   2   0   0   0   0   2   2   2   2   0   0   2   2   2   2   2   0   0   0   0   0   2   0   0   2   2   0   0   2   0   0   2   2   0   2   2   2   0   2   0   0   2   2   0   2   2   2   0   0   2   0   0   2   0   2   0   2   2   0   2   0   2   2   0   2   0   2   0   0   2   0   2   2   0   0   2   0   2   0
 MK-3-8                 0   0   2   2   2   2   0   0   0   2   2   0   0   0   0   2   0   0   0   2   0   2   0   0   0   0   2   0   2   2   2   0   2   0   0   2   0   2   0   2   2   2   2   2   2   2   2   2   2   2   0   0   0   2   0   2   0   2   2   2   2   2   2   0   2   0   0   0   0   2   2   0   0   0   2   2   2   0   2   2   0   0   2   2   0   2   0   0   0   2   2   2   2   2   0   2   0   0   2   2   0   0   0   2   0   0   0   2   2   2   0   0   0   0   0   0   0   2   2   0   2   2   0   0   0   2   2   2   2   2   0   0   2   2   0   2   2   2   0   0   0   0   2   2   0   2   2   0   0   2   0   0   2   2   0   2   2   2   0   2   0   0   0   2   0   2   2   2   0   2   2   0   0   2   0   2   0   0   2   0   2   0   0   2   0   2   2   2   0   0   2   2   0   2   0   0   2   0   2   0
 MK-3-9                 0   0   2   2   2   2   2   0   0   2   2   0   0   0   2   2   0   0   0   2   0   2   0   0   0   0   0   0   0   2   0   0   2   0   0   2   0   2   0   2   2   2   2   2   2   0   2   2   2   2   0   0   0   0   0   2   0   2   2   2   2   2   0   0   2   0   0   0   0   2   2   0   0   0   2   2   2   0   2   2   0   0   2   2   0   2   0   0   0   2   2   0   2   2   0   2   0   0   2   2   2   2   0   0   0   0   0   2   2   0   0   0   0   0   0   0   0   2   0   2   2   2   0   0   0   2   2   2   0   2   0   0   2   2   0   0   2   2   0   0   0   0   0   2   0   2   2   0   0   2   0   0   2   0   0   2   2   2   0   2   2   0   0   2   0   2   2   2   0   2   2   0   0   2   0   2   0   0   0   2   2   2   0   0   0   2   2   2   0   0   2   2   0   2   0   0   2   0   2   0
 MK-3-10                0   0   2   2   2   2   2   0   0   2   2   0   0   0   2   2   0   0   0   2   0   2   0   0   2   0   0   0   0   0   0   2   0   0   0   2   0   2   0   0   2   2   2   2   2   0   2   2   2   2   0   0   0   0   0   2   0   2   2   2   2   2   0   0   2   0   0   0   0   2   2   0   0   0   2   2   2   0   2   2   0   0   0   2   0   2   0   0   0   2   2   0   0   2   0   2   0   0   2   0   2   2   0   0   0   0   0   2   2   0   0   0   0   0   0   0   0   0   0   2   2   2   0   0   0   0   2   2   0   2   0   0   2   2   0   0   2   2   0   0   0   0   0   2   0   0   2   0   0   2   0   0   2   0   0   2   2   2   0   0   2   0   2   0   0   2   2   2   2   2   0   0   0   2   0   2   2   0   0   2   2   2   0   2   0   2   2   2   0   0   2   2   0   0   2   0   2   0   2   0
 MK-3-11                0   0   2   2   2   2   0   0   0   0   2   0   0   0   2   2   0   0   0   0   0   2   0   2   2   0   0   0   0   0   0   2   0   0   0   2   2   2   2   0   2   2   2   2   0   2   2   2   2   2   0   0   2   0   0   2   0   2   2   2   2   2   0   0   2   0   0   0   0   2   2   0   0   0   2   2   2   0   2   2   0   2   0   2   0   2   0   0   0   2   2   0   2   2   0   2   2   0   2   0   0   2   0   0   0   0   0   2   2   0   0   0   0   0   2   0   2   0   0   2   2   2   0   0   0   0   2   2   0   2   2   2   2   2   0   2   2   0   0   0   0   0   0   2   0   0   2   2   0   2   0   0   2   0   0   2   2   2   0   0   2   0   2   0   0   2   0   2   2   2   0   0   0   2   0   2   2   0   0   2   2   2   0   2   0   2   2   2   0   0   2   0   0   0   2   0   2   0   2   0
 MK-3-12                2   0   2   2   2   2   0   0   0   0   2   0   0   0   2   2   0   0   0   0   0   2   0   2   2   0   0   0   0   0   0   0   0   0   0   2   2   2   2   2   2   2   2   2   0   0   0   2   2   2   0   0   2   0   2   2   0   2   2   2   0   2   0   0   2   0   0   0   0   2   2   0   2   0   2   2   2   0   2   2   0   2   2   2   0   2   2   0   0   2   2   0   2   2   0   2   2   0   2   0   0   2   0   0   0   0   0   2   2   0   2   0   0   0   2   0   2   0   0   2   2   2   0   0   0   0   2   2   0   2   0   2   2   2   0   2   2   0   0   0   0   0   0   2   2   0   2   2   0   0   0   0   2   0   0   2   2   2   0   0   2   0   2   0   0   2   0   2   2   2   0   0   0   2   0   2   0   0   0   2   2   2   0   2   0   2   2   2   0   0   2   0   0   0   2   0   2   2   2   0
 MK-3-13                2   0   0   2   2   2   0   0   0   0   2   0   0   0   2   2   0   0   0   0   0   2   0   2   2   2   2   0   0   0   0   0   0   0   0   2   2   2   2   2   2   0   2   2   0   0   0   2   2   2   0   0   2   0   2   2   2   2   2   2   0   2   0   0   2   0   0   0   0   2   2   0   0   0   2   2   2   0   2   0   0   2   2   2   0   2   2   0   0   2   2   0   2   2   0   2   2   0   0   0   0   2   0   0   0   0   0   2   2   0   2   0   0   0   0   0   2   0   0   2   2   2   0   0   0   0   2   2   0   2   0   2   2   2   0   2   2   0   0   0   0   0   0   2   0   0   2   2   0   0   0   0   2   0   0   2   0   2   0   2   2   0   2   0   0   2   0   2   2   2   0   0   0   2   0   2   0   0   0   2   2   2   0   2   0   2   2   2   0   2   2   0   0   0   2   0   2   2   2   0
 MK-3-14                2   2   0   2   2   2   0   0   0   0   2   0   0   0   2   2   0   0   0   0   0   2   0   2   2   2   0   0   0   0   0   0   0   0   0   2   2   2   2   0   2   0   2   2   0   0   0   2   2   2   0   0   2   0   2   0   0   2   2   2   0   2   0   0   2   0   0   0   0   2   2   0   0   0   0   2   2   2   2   0   0   2   0   2   0   2   2   0   0   2   2   0   2   2   0   2   2   0   0   0   0   2   0   0   0   0   0   2   2   0   2   0   0   0   2   0   2   2   0   2   2   2   0   0   0   0   2   2   0   2   0   2   0   2   0   2   2   0   0   0   0   0   0   2   0   0   2   2   0   0   2   0   2   0   2   2   0   0   0   2   2   0   2   0   0   2   0   0   2   2   0   0   0   0   0   2   0   0   0   2   2   2   0   2   2   2   2   2   0   0   2   0   0   0   2   0   2   2   2   2
 MK-3-15                0   2   0   2   2   2   0   0   0   0   2   0   0   2   2   2   0   0   0   0   0   2   0   0   2   2   0   0   0   0   0   0   0   0   0   2   0   0   2   2   2   0   2   2   0   2   0   2   2   2   0   0   2   0   2   2   0   2   2   2   0   2   0   0   2   0   0   0   0   2   2   0   0   0   0   2   2   2   2   0   0   2   0   2   0   2   2   0   0   0   2   0   2   2   0   2   2   0   0   0   0   2   0   0   0   0   0   2   2   2   2   0   0   0   0   0   2   2   2   2   2   2   0   0   0   0   2   2   0   2   2   2   0   2   0   2   2   0   2   0   0   0   0   0   0   0   2   0   0   0   0   0   2   0   2   2   0   2   0   2   2   0   2   2   0   2   0   0   2   2   0   0   2   0   0   2   0   0   2   2   2   2   0   2   2   0   2   2   0   0   2   0   0   0   2   0   2   2   2   2
 MK-3-16                0   2   0   2   2   2   0   0   0   0   0   0   0   2   2   2   0   0   0   0   0   2   2   0   2   2   0   0   0   0   0   0   0   0   0   2   2   2   2   2   2   2   2   2   0   2   2   2   2   2   0   0   2   0   2   2   0   2   2   2   0   2   0   0   0   0   0   0   0   2   2   0   0   2   0   2   2   2   2   0   0   2   0   2   0   2   2   0   2   0   2   0   2   2   0   2   2   0   0   0   0   2   0   0   0   0   0   2   2   2   2   0   0   0   2   0   2   2   2   2   2   2   0   0   0   0   2   2   0   2   2   2   2   2   0   2   0   0   2   0   0   0   0   0   0   0   2   0   0   0   0   0   2   0   2   2   0   2   0   2   2   0   2   2   0   2   0   0   2   2   0   0   0   0   0   2   0   2   2   2   2   2   0   2   0   0   2   2   0   0   2   2   0   0   2   0   2   2   0   2
 MK-4-1                 2   2   0   0   0   2   0   2   0   0   0   0   0   2   0   2   2   2   0   0   0   0   0   2   2   0   2   2   0   0   0   2   2   2   0   2   0   2   0   0   0   0   0   0   2   0   2   0   0   2   2   2   0   2   0   0   0   2   0   0   0   0   2   2   0   2   2   0   0   0   0   2   0   0   0   2   0   2   0   2   2   0   0   0   2   0   2   0   0   2   2   0   0   2   2   0   0   2   0   0   2   0   2   0   2   0   2   0   0   0   0   2   2   0   0   0   0   0   2   2   0   0   2   2   0   0   0   2   2   2   2   0   2   0   2   2   2   2   2   0   2   2   2   0   0   0   0   2   2   0   0   2   0   0   2   2   0   2   0   0   0   2   0   2   0   0   0   0   2   0   2   2   0   2   0   0   0   2   2   0   0   2   0   0   2   0   2   2   2   0   0   0   0   2   0   0   2   0   2   0
 MK-4-2                 2   0   0   0   0   2   0   2   0   2   0   0   0   0   0   2   2   2   0   0   0   0   0   2   2   2   2   0   0   0   0   2   2   0   0   2   2   2   0   0   0   0   0   0   2   0   2   0   0   2   2   2   0   2   0   0   0   2   2   0   0   0   2   2   0   0   2   0   0   0   0   0   0   0   0   2   0   0   0   2   0   0   0   2   2   0   0   0   0   2   0   0   2   2   0   0   0   2   0   0   2   0   2   0   2   0   2   0   0   2   0   2   2   0   0   0   0   0   2   2   0   0   2   2   0   0   0   2   2   2   2   0   2   0   2   2   0   2   0   0   0   2   2   0   0   2   0   2   2   0   0   2   0   0   0   2   0   0   0   0   0   2   0   2   0   0   0   0   2   0   2   2   2   0   0   0   2   2   2   0   0   2   0   0   2   0   2   0   2   0   0   0   0   0   0   2   2   0   2   0
 MK-4-3                 2   2   0   0   0   2   0   2   0   2   0   0   0   0   0   2   2   2   0   0   0   0   0   2   2   2   0   0   0   0   0   2   2   0   0   2   2   2   0   0   0   0   0   0   2   0   2   0   0   2   2   2   0   0   0   0   0   2   2   0   0   0   2   2   0   0   0   0   0   0   0   0   0   0   0   2   0   0   0   2   0   0   0   2   2   0   0   0   0   2   2   0   2   2   0   0   0   2   0   0   2   0   2   2   2   0   2   0   0   2   0   2   2   0   0   0   0   0   2   2   0   0   2   2   0   0   0   2   2   2   2   0   0   0   2   2   0   0   0   0   0   2   2   0   0   2   0   2   2   0   0   2   0   0   0   2   0   0   0   0   0   2   0   2   0   0   0   0   2   0   2   2   2   0   0   2   2   2   2   0   0   2   0   0   2   0   2   0   2   0   0   0   0   0   0   2   2   0   2   0
 MK-4-4                 2   2   0   0   0   2   0   2   0   2   2   0   0   0   0   2   2   2   0   0   0   0   0   2   2   2   0   0   0   0   0   2   2   0   0   2   2   2   0   0   0   0   0   0   2   0   2   0   0   2   2   2   0   2   0   0   2   0   0   0   0   2   2   2   0   0   0   0   2   2   2   0   0   0   0   2   0   0   0   2   0   0   0   0   2   0   0   0   0   2   2   0   2   2   0   0   0   2   0   0   2   0   2   0   2   0   2   0   0   2   0   2   2   2   0   0   0   0   2   2   0   0   2   2   2   0   0   2   2   2   2   0   0   0   2   2   0   0   0   0   0   2   0   0   0   2   0   2   2   0   0   2   0   0   0   2   0   0   0   0   0   2   0   0   0   0   0   0   2   0   2   2   0   0   0   2   2   2   2   0   0   2   0   0   2   0   2   0   2   0   0   0   0   0   0   2   2   0   2   0
 MK-4-5                 2   2   0   2   0   2   0   2   0   2   2   0   0   0   0   2   2   2   0   0   0   0   0   2   2   2   0   0   0   0   0   2   2   0   0   2   0   2   0   0   0   0   0   0   2   0   2   0   0   2   2   2   0   2   0   0   2   0   0   0   0   2   2   2   0   0   0   0   2   2   2   0   0   0   2   2   0   0   0   2   0   2   0   0   2   0   0   0   0   2   2   2   2   2   0   0   0   0   0   0   2   0   2   0   2   2   2   0   0   2   0   0   2   2   0   0   0   0   2   2   0   0   2   2   2   0   0   2   2   2   2   0   0   0   2   0   0   0   0   0   0   2   0   0   0   2   0   0   2   0   0   2   0   0   0   2   0   0   0   0   0   2   0   0   0   0   0   0   2   0   2   2   0   0   0   2   0   2   2   0   0   2   0   0   2   0   2   0   2   0   0   0   0   0   0   2   2   0   2   2
 MK-4-6                 0   0   0   2   0   2   0   2   0   2   2   0   0   0   0   2   2   2   0   0   0   0   0   2   2   2   0   0   0   0   0   2   2   0   0   2   2   2   0   0   0   0   0   0   2   0   2   0   0   2   2   0   0   2   0   0   2   0   0   0   0   0   2   2   0   0   0   0   2   2   2   0   0   2   2   2   0   0   0   2   2   2   0   0   0   0   2   0   0   2   2   2   2   2   0   0   0   2   0   0   2   0   2   0   2   2   2   0   0   2   0   0   2   2   0   2   0   0   2   2   0   0   2   2   2   0   0   2   2   2   2   0   0   0   2   0   2   0   0   0   0   2   0   2   0   2   0   0   2   0   0   2   0   0   0   2   0   0   2   0   0   2   2   0   0   0   0   0   0   0   2   2   0   0   0   2   0   0   2   0   0   2   0   0   2   0   2   0   2   0   0   0   0   0   0   2   2   0   2   2
 MK-4-7                 0   0   0   2   0   2   0   2   0   2   2   0   0   0   0   2   2   2   0   0   0   0   0   0   2   2   0   0   0   0   0   2   0   0   0   2   2   2   0   0   0   0   0   0   2   0   0   0   2   2   2   0   2   2   0   0   2   0   0   0   2   0   2   2   0   0   0   0   2   2   2   0   0   2   2   2   0   0   0   2   2   2   0   0   0   2   2   0   0   2   2   2   2   2   0   0   2   2   0   0   2   0   2   0   2   2   2   0   0   2   2   0   2   2   0   2   0   2   2   2   0   0   0   2   2   0   0   2   2   2   2   0   0   0   2   0   2   0   2   0   0   2   0   2   0   2   0   0   2   0   0   2   0   0   0   2   0   0   2   0   0   2   2   0   0   0   0   0   0   0   0   2   0   0   0   2   0   0   2   0   2   2   0   0   2   2   0   0   2   0   0   0   0   0   0   0   2   0   2   2
 MK-4-8                 0   0   0   0   0   2   0   2   0   2   2   0   0   0   0   2   2   2   2   0   0   0   0   0   2   2   0   0   0   0   0   2   0   2   0   2   2   2   2   0   0   0   0   0   2   0   0   0   2   0   2   0   2   0   0   0   2   0   0   0   2   2   2   0   0   0   0   2   2   2   0   0   0   2   2   2   0   0   0   2   2   2   0   0   0   2   2   0   0   2   2   2   0   2   0   0   2   2   0   0   2   0   2   0   2   2   2   0   0   2   2   0   2   2   0   2   0   2   2   2   0   0   0   2   2   0   0   2   2   2   2   0   0   0   2   0   2   2   2   0   0   0   0   2   0   2   0   0   2   2   0   2   0   0   0   2   0   0   2   0   0   2   2   0   0   2   0   0   2   0   0   2   0   0   0   2   0   0   2   0   2   2   0   0   2   0   0   0   2   0   0   0   0   0   0   2   2   0   2   2
 MK-4-9                 0   0   0   0   0   2   0   2   2   2   2   0   0   0   0   2   2   2   2   0   0   0   0   0   2   2   0   0   0   0   0   2   0   2   0   2   0   2   2   0   0   0   0   0   2   2   0   0   0   0   2   0   2   2   0   2   2   0   0   2   0   2   2   0   0   0   0   2   2   2   0   0   0   2   2   2   0   0   0   0   0   2   0   0   2   2   2   0   0   2   2   2   0   2   0   0   2   2   0   0   2   0   2   0   2   2   2   2   0   2   2   2   2   2   2   2   0   2   2   2   0   0   0   2   2   2   0   2   2   2   2   0   0   0   2   0   2   2   2   2   0   0   0   0   0   2   0   0   2   2   0   2   0   0   2   2   0   0   2   0   2   2   0   0   0   2   0   0   2   0   0   2   0   0   0   2   0   0   2   0   2   2   0   0   2   0   0   0   0   0   0   0   2   2   2   2   2   2   0   2
 MK-4-10                0   0   0   0   0   2   0   2   2   2   2   0   0   0   0   0   2   2   2   0   0   0   0   0   0   2   0   0   0   0   0   2   0   2   0   2   0   2   2   0   0   2   0   2   2   2   0   0   0   0   2   0   2   2   0   2   2   0   0   2   0   2   2   0   2   0   0   2   2   2   2   0   0   0   2   2   0   0   2   0   0   2   0   0   2   2   2   0   0   0   2   2   2   2   0   2   2   2   2   0   2   0   2   0   2   2   0   2   0   0   2   2   2   2   2   2   0   2   2   2   0   0   0   2   2   2   0   2   2   2   2   2   0   2   2   0   2   2   2   2   0   0   0   0   0   2   0   0   2   2   0   2   0   0   2   2   0   2   2   0   2   0   0   0   0   2   0   0   2   0   0   2   0   0   0   2   0   0   2   0   2   2   0   0   2   2   0   0   0   0   0   0   2   2   2   2   0   2   0   2
 MK-4-11                0   0   0   0   0   2   0   2   2   2   2   0   0   0   0   0   2   2   2   0   0   2   0   2   0   2   0   0   0   0   0   2   0   2   0   2   0   2   2   0   0   2   0   2   2   2   0   0   2   0   2   2   2   2   0   2   2   0   0   2   0   0   2   0   2   0   0   2   2   2   2   0   0   0   0   2   0   0   2   0   0   2   0   2   2   2   2   0   0   0   2   2   2   2   2   2   2   2   2   0   2   0   2   0   2   2   0   2   0   0   2   2   2   2   2   2   0   2   2   2   0   0   0   2   0   2   0   0   2   0   2   2   0   2   2   0   2   2   2   2   0   0   0   0   0   2   0   0   2   2   0   2   0   0   2   0   0   0   0   0   2   0   0   0   0   0   0   0   2   0   0   2   0   0   0   2   0   0   2   0   0   2   0   0   2   2   0   0   0   0   0   0   2   2   2   2   0   2   0   2
 MK-4-12                0   0   0   0   0   2   0   2   2   2   2   0   0   0   0   0   2   2   2   0   0   2   0   2   0   2   0   0   0   0   0   2   0   0   0   0   2   2   2   0   0   2   0   2   2   2   0   0   2   2   2   2   2   0   2   2   2   0   0   2   0   0   2   0   2   0   0   2   2   2   2   0   0   0   0   2   0   0   2   0   0   2   0   2   2   2   2   0   0   0   2   0   2   2   2   2   0   2   2   0   0   0   2   2   0   2   0   2   0   0   2   2   2   2   2   2   2   2   2   2   0   0   0   2   2   2   0   0   2   0   2   2   0   2   0   0   2   0   2   2   0   0   2   0   0   2   2   0   2   2   0   2   0   0   2   0   0   0   0   0   2   0   0   0   0   0   0   0   2   0   0   2   0   0   0   0   0   0   2   0   2   2   0   0   2   2   2   0   0   0   0   0   2   2   2   2   0   2   0   2
 MK-4-13                0   0   0   0   0   0   0   2   2   2   2   0   0   0   0   2   2   2   2   0   0   2   0   2   0   2   0   0   0   0   0   2   0   0   0   0   2   0   2   0   0   2   0   2   2   2   0   2   2   2   2   2   2   0   2   2   2   0   2   2   0   0   2   0   2   0   0   2   2   2   2   0   0   0   0   2   0   0   2   0   2   2   0   2   2   2   2   0   0   0   2   0   2   2   2   2   0   2   2   0   0   0   2   2   0   2   0   2   0   0   2   2   2   2   2   2   2   2   2   2   0   0   0   2   2   2   0   0   2   0   2   0   0   2   0   0   2   0   2   2   0   0   0   0   0   2   2   0   0   2   2   2   0   0   2   0   0   2   0   0   2   0   0   0   0   0   0   0   2   0   0   2   2   0   0   0   0   0   2   0   2   2   0   0   2   2   2   2   0   0   0   0   2   2   2   2   0   2   2   2
 MK-4-14                0   0   0   0   0   0   0   2   2   2   2   0   0   2   2   2   2   2   2   0   0   2   0   2   0   2   0   0   0   0   0   2   0   0   0   0   2   0   2   0   0   2   0   2   2   0   0   2   2   2   2   2   2   0   2   2   2   0   2   2   0   0   2   0   2   0   0   2   2   2   2   0   0   0   0   2   2   0   2   0   2   2   0   2   2   2   2   0   0   0   2   0   2   2   2   2   0   2   2   2   0   2   0   0   0   2   0   2   0   2   2   2   2   2   2   2   2   2   2   2   0   0   0   2   2   2   0   0   2   0   2   0   0   2   0   0   2   0   0   2   0   0   0   0   0   2   0   0   0   2   0   2   0   0   2   0   0   2   0   0   2   0   0   0   0   0   0   0   2   0   0   0   2   0   0   0   0   0   2   0   2   2   0   0   2   2   2   2   2   0   0   0   2   2   2   2   0   2   2   2
 MK-4-15                0   2   0   0   0   0   2   2   2   2   2   2   2   0   2   2   2   2   2   0   0   2   0   2   0   2   0   0   0   0   0   2   2   0   0   0   2   0   2   2   0   2   0   2   2   0   0   0   2   2   2   2   2   0   2   2   0   0   2   2   0   2   2   0   2   0   0   2   2   2   2   0   0   0   0   2   2   2   2   2   2   2   0   2   2   2   2   0   0   0   2   0   2   2   2   2   2   2   2   2   0   2   2   0   0   2   0   2   0   2   2   2   2   0   2   2   2   2   2   2   0   0   0   2   2   2   0   0   2   0   2   0   2   2   0   0   0   0   0   2   0   0   0   0   0   2   0   0   0   2   0   2   0   0   2   0   0   2   0   0   0   2   0   2   0   0   0   0   2   0   0   0   2   0   0   0   0   0   2   2   2   2   0   0   2   2   2   2   2   0   0   0   2   2   2   2   0   2   2   2
 MK-4-16                0   2   0   0   0   0   0   2   2   2   2   2   2   0   2   2   0   2   2   0   0   0   0   0   0   2   0   0   0   0   0   2   2   0   0   0   2   0   2   2   2   2   0   2   0   0   0   0   2   2   2   2   2   0   2   2   0   0   2   2   2   2   2   0   2   0   0   2   2   2   2   2   0   0   0   0   2   2   2   2   2   2   0   2   2   2   2   0   0   0   2   0   2   2   2   2   2   2   2   2   2   2   2   0   2   2   2   2   0   0   2   2   2   0   2   2   2   2   2   0   0   0   0   2   2   0   0   0   2   0   2   0   0   2   0   0   0   2   0   2   0   0   0   0   2   0   0   0   0   2   0   2   0   0   2   0   0   0   0   2   0   2   0   2   0   0   0   0   2   0   0   0   2   0   2   2   2   0   2   2   2   2   0   0   2   2   2   2   2   0   0   0   2   2   2   2   0   2   0   2
 MK-5-1                 2   0   0   2   0   2   0   2   0   2   2   2   0   0   2   2   0   2   2   2   0   0   0   2   2   2   0   2   0   2   0   0   2   2   2   2   2   2   2   0   2   0   0   2   0   2   0   0   2   2   2   0   2   0   2   2   0   2   0   2   0   2   2   2   0   2   0   2   0   0   2   0   0   2   2   2   0   2   0   0   0   2   0   2   2   0   0   0   2   0   0   0   0   2   2   2   2   0   0   0   0   0   0   0   2   0   0   2   0   2   0   2   2   2   2   2   2   2   0   0   2   2   0   2   0   0   0   0   2   0   2   0   2   2   0   2   2   2   2   0   2   0   2   2   0   0   0   0   2   0   0   0   2   0   2   2   2   2   0   2   0   2   0   2   2   0   0   2   0   0   2   2   2   2   0   2   0   2   0   0   2   2   0   2   2   0   2   0   0   2   2   2   0   0   0   0   0   2   2   2
 MK-5-2                 2   0   0   2   0   2   0   2   0   2   0   2   0   0   2   2   0   2   2   2   0   0   0   2   2   2   0   2   0   2   0   0   2   2   2   2   2   2   0   0   2   0   0   2   0   2   0   0   2   2   2   0   0   0   0   2   0   2   0   2   0   2   2   2   0   2   2   2   0   0   2   0   0   2   2   2   0   2   0   0   0   2   0   2   0   0   0   0   2   2   0   0   0   2   2   2   2   2   0   0   0   0   0   0   2   0   0   2   0   2   0   2   2   2   0   2   2   2   0   2   2   2   0   2   0   0   0   0   2   0   2   0   0   2   0   2   2   2   2   2   2   0   2   2   0   0   0   0   2   0   0   0   2   0   2   2   2   2   0   2   0   0   0   2   2   0   0   2   2   2   2   2   2   2   0   2   0   2   0   0   2   2   0   2   2   2   2   0   0   2   2   2   0   0   0   0   0   0   2   2
 MK-5-3                 2   0   0   2   0   2   0   2   2   2   0   2   0   0   2   2   2   2   2   2   0   0   0   2   2   2   0   2   0   2   0   0   2   2   2   0   2   2   0   0   2   0   0   2   0   2   0   0   2   2   2   0   0   0   0   2   0   2   0   2   0   2   2   2   0   2   2   2   0   0   2   0   0   2   2   2   0   2   0   0   0   2   0   2   0   0   0   0   2   2   0   0   0   2   2   2   2   2   0   0   0   0   0   0   2   2   0   0   0   2   0   2   2   2   0   0   0   2   0   2   0   0   0   2   2   0   0   2   2   0   2   0   0   2   0   2   2   2   2   2   2   0   2   2   0   0   0   0   2   0   0   0   2   0   2   2   0   2   0   2   0   0   0   2   2   0   0   2   2   2   2   2   2   2   0   2   0   2   0   0   2   2   0   2   2   2   2   0   0   0   2   2   0   0   0   0   0   0   2   2
 MK-5-4                 0   0   0   0   0   2   0   2   2   2   0   2   0   0   2   2   0   2   2   2   0   0   0   2   0   2   0   2   2   2   0   0   2   0   2   0   2   0   0   2   2   2   0   2   2   2   0   0   2   2   2   0   0   0   0   2   0   2   0   2   0   2   2   2   0   2   2   0   2   2   2   0   0   2   2   2   0   2   0   0   0   2   0   0   0   0   0   0   2   2   0   0   0   2   2   2   2   0   0   0   0   0   0   0   2   2   2   2   0   2   0   2   2   2   0   0   0   2   0   2   0   0   0   2   2   0   0   2   2   0   2   0   0   2   0   2   2   2   2   2   2   2   2   2   0   0   0   0   2   0   2   0   2   0   2   2   0   2   0   2   0   0   0   2   2   2   0   2   2   2   2   2   2   2   0   0   0   2   0   0   2   2   0   2   2   0   2   2   0   0   2   2   0   0   0   0   0   0   2   2
 MK-5-5                 0   0   0   0   0   0   0   2   2   2   0   2   2   0   0   2   0   0   2   2   2   0   2   2   0   2   0   2   2   2   0   0   2   0   2   0   2   0   0   2   2   2   0   2   2   2   0   0   2   2   2   0   0   0   0   2   0   2   0   2   0   2   2   2   0   2   2   0   2   2   2   0   0   2   2   2   0   2   0   0   0   2   0   2   0   0   0   0   2   2   0   2   0   2   2   2   2   0   0   0   0   2   0   0   2   2   2   2   0   2   0   2   2   2   0   0   2   2   0   2   0   0   0   2   2   0   0   2   2   0   2   0   2   2   0   2   2   0   2   2   2   2   2   2   0   2   0   0   2   2   2   2   2   2   2   2   0   2   0   2   0   2   0   2   0   2   0   2   2   0   2   2   2   2   0   2   0   0   0   2   2   2   0   2   2   0   2   2   0   0   2   2   0   0   0   0   0   0   2   2
 MK-5-6                 0   0   0   0   0   2   0   2   2   2   0   2   0   0   0   2   0   0   0   2   2   0   2   2   0   2   0   2   2   2   0   0   2   0   2   0   2   0   0   2   2   2   0   2   2   0   0   0   2   2   2   0   0   0   0   2   0   2   0   2   0   2   2   2   0   2   2   0   2   2   2   2   0   0   2   2   0   2   0   0   0   2   0   2   0   0   0   0   2   2   0   2   0   0   2   2   2   0   0   0   0   2   2   0   2   2   0   2   0   2   0   2   2   2   0   0   2   2   0   2   0   0   0   2   2   2   0   2   2   0   0   0   2   0   0   2   2   0   2   2   2   2   2   2   0   2   0   0   2   2   2   2   2   2   0   2   0   2   0   2   0   2   2   2   0   2   0   2   0   0   2   2   2   2   0   2   0   0   0   2   2   2   0   2   2   0   2   2   0   0   2   2   0   0   0   0   0   0   0   2
 MK-5-7                 0   0   2   0   0   2   0   2   2   2   0   2   2   0   0   2   0   2   2   0   2   0   2   2   2   2   0   2   2   2   0   0   2   0   2   0   2   0   0   2   2   2   0   2   2   0   0   0   0   2   2   0   0   0   0   2   0   2   0   2   0   2   2   2   0   2   2   0   2   2   2   2   0   0   2   2   0   2   0   0   2   2   0   2   0   0   0   0   2   0   0   2   0   0   2   2   2   0   0   0   0   2   2   0   2   2   0   0   2   2   2   2   2   2   0   0   2   2   0   2   0   0   0   2   2   2   0   2   0   0   0   0   0   0   0   2   2   0   2   2   2   2   2   2   0   2   0   0   2   2   2   2   0   2   0   2   0   2   0   2   0   2   2   2   0   2   0   2   0   0   2   2   2   2   0   0   0   0   0   2   0   2   0   0   2   0   2   2   0   0   2   2   2   0   2   0   0   0   0   2
 MK-5-8                 0   0   2   0   0   2   0   2   2   2   0   2   2   0   0   0   2   2   2   0   2   0   2   2   2   2   0   2   2   2   0   0   2   0   2   0   2   0   0   2   2   2   0   2   2   0   0   0   0   2   2   0   0   0   0   2   0   2   0   2   0   2   2   0   0   2   2   0   0   2   2   2   0   0   2   2   0   2   0   0   2   2   0   2   0   0   0   0   2   0   0   2   0   0   2   2   0   0   0   0   0   2   2   0   2   2   0   2   2   2   2   2   2   2   0   0   2   2   0   2   0   0   0   2   2   2   0   2   0   0   0   0   0   0   0   2   2   0   2   2   2   2   2   2   0   2   0   0   2   2   2   2   0   2   0   2   0   2   0   2   2   2   2   2   0   0   0   0   0   0   2   2   2   2   0   0   0   0   0   0   0   2   0   0   2   0   2   2   0   0   2   2   2   0   2   0   0   0   0   2
 MK-5-9                 0   2   2   0   0   2   0   2   2   2   2   2   2   0   0   0   2   2   2   0   2   0   0   2   2   2   0   2   2   2   0   0   2   2   0   0   0   0   0   2   2   0   0   2   2   0   0   0   0   2   2   0   0   0   0   2   0   2   0   2   0   0   2   0   0   2   2   0   2   2   2   2   0   0   2   2   0   2   0   0   2   2   0   0   0   0   0   2   2   0   0   2   0   0   2   2   0   0   0   0   0   2   2   0   2   0   0   2   2   0   2   2   2   2   0   0   0   2   0   0   0   2   0   2   2   2   0   2   0   0   0   0   0   0   0   0   2   0   2   2   2   2   2   2   0   2   2   0   2   2   2   2   2   2   0   2   0   2   0   2   2   0   2   2   0   0   0   2   0   0   2   2   2   2   0   0   0   0   0   0   0   2   0   0   2   0   2   2   0   0   2   2   2   0   2   0   0   0   0   2
 MK-5-10                0   2   2   0   0   0   0   2   2   2   0   2   2   0   0   0   0   2   2   0   2   0   0   2   2   2   0   2   0   2   0   0   2   2   0   0   0   0   0   2   2   0   2   2   2   2   0   0   0   2   2   0   0   0   0   0   0   2   0   2   0   0   0   0   0   2   2   0   2   0   0   2   0   0   2   2   0   2   0   0   2   2   0   2   0   0   0   2   0   0   0   2   0   0   2   2   0   0   0   0   0   2   2   0   2   0   2   2   2   0   2   2   2   2   0   2   0   2   0   0   0   2   0   2   2   2   0   2   0   0   0   0   0   0   0   0   2   0   2   2   0   2   2   2   0   0   2   0   2   2   2   2   2   2   0   2   0   2   0   2   2   0   2   2   0   0   0   2   0   0   2   0   2   2   0   0   0   0   0   0   0   2   0   2   2   0   2   2   0   0   2   2   2   0   2   0   0   0   0   2
 MK-5-11                0   2   2   0   0   0   0   2   2   2   0   2   2   0   0   0   2   2   2   0   2   0   0   2   2   2   0   2   0   2   0   0   2   0   0   0   2   0   0   0   2   0   2   2   2   0   0   0   0   2   2   0   0   0   0   0   0   2   0   2   0   0   0   0   0   2   2   0   2   0   0   2   0   0   2   2   0   2   0   0   2   2   0   2   2   0   0   2   0   0   0   2   0   0   2   2   0   0   0   0   0   2   2   0   2   0   2   2   2   0   2   2   2   2   0   2   2   0   0   0   0   2   0   2   0   2   0   0   0   0   0   0   0   0   0   2   2   0   2   2   0   2   2   2   0   0   0   0   2   2   2   2   2   2   0   2   0   2   2   2   2   0   2   2   2   2   0   2   0   0   2   2   2   0   2   0   0   0   0   2   0   2   0   2   2   0   0   2   0   0   2   2   2   0   2   2   2   0   0   0
 MK-5-12                0   0   2   0   0   0   0   2   0   2   0   2   2   0   0   0   2   2   2   0   2   0   0   2   2   2   0   2   2   2   0   0   2   0   0   0   2   0   0   0   2   0   2   2   2   0   2   0   0   2   2   0   2   2   0   0   0   0   0   2   0   0   0   0   0   0   2   0   0   0   0   0   0   0   2   2   0   2   0   0   2   2   0   2   2   0   0   2   0   0   0   2   0   0   2   2   0   0   0   0   0   2   2   0   2   0   2   2   2   0   2   2   2   0   0   2   2   0   0   0   0   2   0   2   0   2   0   0   0   0   0   0   0   0   0   2   0   0   2   2   0   2   2   0   0   0   0   0   2   2   2   2   2   2   0   2   0   2   2   2   2   0   2   2   2   2   0   2   0   0   2   0   2   0   2   0   0   0   2   0   0   2   0   2   2   0   0   2   0   2   2   2   2   2   2   2   2   0   0   0
 MK-5-13                0   0   2   2   0   2   0   2   2   2   0   2   2   2   0   0   2   2   2   0   2   0   0   2   2   2   0   2   2   2   2   0   2   0   0   0   2   2   0   0   2   0   2   0   2   0   2   2   0   2   2   0   2   2   0   0   0   0   0   2   2   0   0   0   0   0   2   0   0   0   0   0   0   0   2   2   0   2   0   0   2   2   0   2   2   0   0   2   0   2   0   2   0   0   2   2   0   0   0   0   0   0   2   0   2   0   2   2   2   0   2   2   2   0   0   2   2   0   0   0   0   2   0   2   0   0   0   0   0   0   0   0   0   0   0   2   0   0   2   2   2   2   0   0   0   0   0   0   2   2   2   2   0   2   0   2   0   2   2   2   2   0   2   2   2   0   0   2   0   0   2   0   2   0   0   0   2   0   0   0   0   2   0   0   2   0   0   0   0   2   2   2   2   2   0   2   2   0   0   0
 MK-5-14                0   0   0   2   0   2   0   2   2   2   0   2   2   2   0   0   2   2   2   2   2   0   0   2   2   2   0   2   2   2   2   0   2   0   0   2   2   2   0   0   2   0   2   0   2   0   2   2   0   2   2   0   2   2   0   0   0   0   0   2   2   0   0   0   0   0   2   0   0   0   0   0   0   0   2   2   0   2   0   0   2   2   0   2   2   0   0   2   0   2   0   2   0   0   2   2   0   0   0   0   0   0   2   0   2   0   2   2   2   0   2   2   2   0   0   0   0   0   0   0   0   2   0   2   0   0   0   0   0   0   2   0   0   0   0   2   0   0   0   2   2   2   0   0   0   2   0   0   2   2   0   0   0   2   0   2   0   0   0   2   2   0   2   2   2   0   0   2   0   0   2   0   2   0   0   2   2   0   0   0   0   2   2   0   2   0   0   0   2   2   2   0   2   2   0   2   2   0   0   2
 MK-5-15                0   0   0   2   0   2   0   2   2   2   2   2   2   2   0   0   2   2   2   2   2   0   0   2   2   2   0   2   2   2   2   0   2   0   0   2   0   2   0   0   2   0   2   0   0   0   2   2   0   2   2   2   2   2   0   0   0   2   0   2   2   0   0   0   0   0   0   0   0   2   0   0   0   0   2   2   0   2   0   0   2   0   0   2   2   0   0   2   0   2   0   2   0   0   2   2   0   0   0   2   0   0   2   0   2   0   2   2   2   0   2   2   2   0   0   0   0   0   2   0   2   2   0   2   0   0   0   0   0   0   2   0   0   0   0   2   0   0   0   2   2   2   0   0   0   2   0   0   2   2   0   2   0   2   0   2   0   0   0   2   2   0   2   2   0   0   2   0   0   2   2   0   2   0   0   0   2   0   0   0   0   2   0   0   2   0   0   0   2   2   2   0   2   2   0   0   2   0   0   2
 MK-5-16                0   0   0   2   0   2   0   2   2   2   2   2   2   2   0   0   0   2   2   2   2   0   0   2   2   2   0   2   2   2   2   0   2   0   2   2   0   2   2   0   2   0   2   0   0   0   2   2   2   0   2   2   2   2   0   0   0   2   0   2   2   0   2   0   0   0   0   0   0   2   0   0   0   2   2   2   0   2   0   2   2   0   0   0   2   0   0   2   0   2   0   2   0   0   0   2   0   0   0   2   0   0   0   0   2   0   2   2   2   0   0   2   2   0   0   0   0   0   2   0   2   2   0   2   0   0   0   0   0   0   2   2   0   0   0   2   0   0   0   2   2   2   0   0   0   2   0   0   2   2   0   2   0   2   2   2   0   0   0   2   2   0   2   2   0   0   0   0   0   2   2   0   0   0   0   0   2   0   0   0   0   2   2   0   2   0   0   0   0   2   2   0   2   2   0   0   2   0   0   2
 MK-6-1                 2   0   0   0   2   2   2   0   2   0   0   2   2   2   0   2   2   2   2   2   0   0   2   2   2   2   0   0   2   0   0   0   2   2   2   2   0   0   2   2   0   2   0   0   2   2   2   2   0   0   0   0   2   2   0   2   2   2   0   2   2   0   0   0   0   0   2   0   0   0   0   2   0   0   0   2   0   0   0   2   0   2   0   0   2   2   2   2   0   2   2   2   0   2   0   2   2   0   0   0   2   2   2   0   2   2   0   2   2   2   2   0   2   2   2   2   2   2   2   2   0   2   2   0   2   2   2   0   2   0   2   2   2   0   0   0   2   0   2   2   2   2   2   2   2   0   0   0   0   0   0   2   2   2   0   0   0   0   0   2   0   2   2   0   0   2   2   2   2   0   0   0   0   2   2   0   2   0   2   2   2   2   0   0   2   0   0   2   2   0   0   0   2   0   0   0   2   0   0   0
 MK-6-2                 2   0   0   0   2   0   2   0   0   0   0   2   2   2   2   2   2   0   0   2   2   0   2   2   2   2   0   0   2   0   0   0   2   2   2   2   0   0   2   2   0   2   0   0   2   2   2   0   2   0   0   0   2   0   0   2   2   2   0   2   2   0   0   2   0   0   2   2   0   0   0   2   0   0   0   2   0   0   0   2   0   2   2   0   2   2   2   2   0   2   2   2   0   2   0   2   2   0   0   0   2   2   2   0   2   2   0   2   0   2   2   0   2   2   2   2   2   2   2   2   0   2   2   0   2   2   2   0   2   0   2   2   2   0   0   0   2   0   2   2   2   2   2   2   2   0   0   0   0   0   0   2   2   2   0   2   0   0   2   2   0   2   2   0   0   2   2   2   2   0   0   0   0   2   2   0   0   0   2   2   2   2   0   0   2   0   0   2   2   0   0   0   2   0   0   0   2   0   2   0
 MK-6-3                 2   0   0   0   2   0   2   0   0   0   0   2   2   2   0   2   2   0   0   2   2   0   2   2   2   0   0   0   2   0   0   0   2   2   2   2   0   2   2   2   0   2   0   0   2   2   2   0   2   0   0   0   2   0   2   2   2   2   0   2   2   0   0   2   0   2   2   2   0   0   0   2   0   0   0   2   0   0   0   2   0   2   2   2   2   2   0   2   0   2   2   2   0   0   0   2   2   0   0   0   2   2   2   0   2   2   0   2   2   0   2   2   2   2   2   2   2   2   0   2   0   2   2   0   2   2   2   0   0   0   2   2   2   0   0   0   2   0   2   0   2   0   2   2   2   0   0   0   0   0   0   2   2   0   0   2   0   0   2   2   0   2   2   0   0   2   2   0   2   0   0   0   0   2   2   0   0   0   0   2   2   2   2   2   2   0   0   2   2   0   0   0   2   0   0   0   2   0   2   0
 MK-6-4                 2   0   2   0   2   0   2   2   0   0   0   2   2   0   0   2   2   0   0   2   2   0   2   2   2   0   2   0   0   0   0   0   2   2   2   2   0   2   2   2   0   2   0   0   2   2   2   0   2   0   0   0   2   0   2   2   2   2   0   2   0   0   0   0   0   2   2   2   0   2   0   2   0   0   0   2   0   0   2   2   0   2   2   2   0   0   0   2   0   2   2   2   0   0   0   2   2   2   0   0   2   2   2   0   2   2   2   2   2   0   2   2   2   2   2   2   2   0   0   2   0   2   2   0   2   2   0   0   0   0   2   2   2   0   0   0   2   2   2   0   2   0   2   2   2   0   0   0   2   0   0   2   2   0   0   0   0   0   2   2   0   2   2   0   0   2   2   0   2   0   2   0   0   2   2   0   2   0   0   2   0   2   0   2   2   0   0   2   2   0   0   0   2   0   0   0   2   2   2   0
 MK-6-5                 2   0   2   0   2   0   2   2   0   0   0   0   2   0   0   2   2   0   0   0   2   2   2   2   2   0   2   0   0   0   0   0   2   2   2   2   0   2   2   2   0   2   2   0   2   2   2   0   2   0   0   0   2   0   2   2   2   2   0   2   0   0   0   0   0   2   2   0   0   2   0   2   0   0   0   2   0   0   2   2   2   2   2   2   0   0   0   2   0   2   2   2   0   0   0   2   2   2   0   0   2   0   2   0   2   2   2   2   2   0   2   2   2   2   0   2   2   0   0   2   0   2   2   2   2   2   0   0   0   0   2   2   2   0   0   0   2   2   2   2   2   0   2   2   0   0   0   0   2   0   0   2   2   0   0   0   0   0   2   2   0   2   2   0   0   2   2   0   2   0   2   0   0   2   2   0   2   0   0   2   0   2   0   2   2   0   0   0   2   0   0   2   2   0   0   0   2   2   2   0
 MK-6-6                 2   0   2   0   2   0   2   2   0   0   0   0   2   0   0   2   2   0   0   0   2   2   0   2   2   0   2   2   0   0   2   0   0   2   2   2   0   2   0   2   0   0   2   0   2   2   2   0   2   0   0   0   2   0   2   2   2   2   0   2   0   0   0   0   0   2   2   0   0   2   0   2   0   0   0   2   2   0   2   2   2   2   2   2   0   0   0   2   0   2   2   2   0   0   0   2   2   2   0   0   2   2   0   0   2   2   2   2   2   0   2   2   2   2   0   2   2   0   0   2   0   2   2   2   2   2   0   0   0   0   2   2   2   0   0   0   2   2   2   2   2   0   2   0   0   0   0   0   2   0   0   2   2   0   0   0   0   0   2   2   0   0   2   0   0   2   0   0   2   0   2   0   0   2   2   0   2   2   0   2   0   2   0   0   2   0   0   0   2   0   0   2   2   0   0   0   2   2   2   0
 MK-6-7                 2   0   0   0   0   2   2   2   0   0   0   0   2   2   0   2   0   0   0   0   2   2   0   2   2   0   2   0   0   0   2   0   0   2   2   2   0   2   0   2   0   0   2   0   2   2   2   0   0   0   0   0   0   0   2   2   2   2   0   2   0   0   0   0   0   2   2   0   0   0   2   2   0   0   0   2   2   0   2   2   2   2   2   2   0   0   0   2   0   2   0   2   0   0   0   2   2   2   0   0   2   2   0   0   2   2   2   2   2   0   2   2   2   2   0   2   2   0   0   2   0   2   2   2   2   2   0   0   0   0   2   2   2   0   0   0   2   2   2   2   2   0   2   0   2   0   0   0   2   0   0   2   2   0   0   0   2   2   2   2   0   0   2   0   0   2   2   0   0   0   2   2   2   2   2   2   2   2   0   2   0   2   0   0   2   0   0   0   2   0   0   2   2   2   0   0   2   2   2   0
 MK-6-8                 2   0   0   0   0   2   2   2   0   0   2   0   0   2   0   2   0   0   0   2   2   2   0   2   2   0   2   0   0   0   2   2   0   2   2   0   0   2   0   2   0   0   2   0   2   2   2   0   2   0   2   0   0   0   2   2   2   2   0   2   0   0   0   0   2   2   2   0   0   0   2   2   0   0   0   2   2   0   2   2   2   2   2   2   2   0   0   2   0   0   0   0   0   0   0   0   2   2   2   0   2   0   0   0   2   2   2   0   2   0   0   2   2   0   0   2   2   0   0   2   0   2   2   2   2   2   0   0   0   0   2   2   2   0   0   2   2   2   2   2   2   0   0   0   2   0   0   0   2   0   0   2   2   0   0   2   2   2   2   2   0   0   2   0   0   2   2   0   0   0   2   2   2   2   2   2   2   2   0   2   2   2   0   0   2   2   0   0   2   0   0   2   2   2   0   0   2   2   2   0
 MK-6-9                 2   0   0   0   0   2   2   2   0   0   2   0   0   2   0   2   0   0   0   2   2   2   2   0   2   2   0   0   0   0   2   2   0   2   0   0   0   2   0   0   2   0   2   0   2   2   2   0   0   0   2   0   0   0   2   2   0   2   0   2   0   0   0   0   2   2   2   0   2   0   2   2   0   0   0   2   2   0   2   2   2   2   2   2   2   0   0   0   0   0   0   0   0   0   0   0   2   2   2   0   2   2   0   0   2   2   2   0   2   0   0   2   2   0   0   2   0   2   0   2   0   2   2   2   0   2   0   0   2   0   2   2   0   0   0   2   2   2   2   2   2   0   0   0   2   2   0   0   2   0   0   2   2   0   2   2   2   2   2   2   0   0   2   2   0   2   2   0   0   2   2   2   2   2   2   2   2   2   0   2   0   2   0   0   2   2   2   0   2   0   2   2   2   0   2   0   0   2   2   2
 MK-6-10                2   0   0   0   0   2   2   0   0   0   2   0   0   2   0   0   0   0   2   2   2   2   2   2   2   2   0   0   0   0   2   2   0   2   0   0   0   2   0   0   2   0   2   0   2   2   2   0   0   0   2   0   0   0   2   2   0   2   0   2   2   0   0   0   2   2   2   0   2   0   2   2   0   0   0   2   2   0   2   2   2   2   0   2   2   0   0   0   0   0   0   0   2   0   0   2   2   2   2   0   0   2   2   0   2   2   2   0   2   0   0   2   2   0   0   2   0   2   0   0   2   2   2   2   2   2   0   0   2   0   2   2   0   0   0   2   2   2   2   2   0   0   0   0   0   0   0   0   0   0   2   2   2   0   2   2   2   2   2   2   0   0   2   0   0   0   2   0   0   2   2   2   2   2   2   2   2   0   0   2   0   2   0   0   2   2   2   0   2   0   2   2   2   0   2   2   2   2   2   2
 MK-6-11                2   2   0   0   2   2   2   0   0   0   2   0   0   2   0   2   0   0   2   2   2   2   2   2   2   0   0   0   0   0   2   2   0   2   0   0   0   2   0   0   2   0   2   0   2   2   0   0   0   0   2   2   0   0   2   0   0   0   0   2   2   0   0   0   0   2   2   0   2   0   2   2   0   0   0   2   2   0   2   2   2   2   0   2   2   0   2   0   0   0   0   0   2   0   0   2   2   2   2   2   0   2   2   0   0   2   2   0   2   2   0   2   2   0   0   2   0   0   0   0   2   2   2   2   2   2   0   0   2   0   2   2   0   0   0   2   2   2   2   2   0   0   0   0   0   0   0   0   0   0   0   2   2   0   2   2   2   0   2   2   0   0   2   0   0   0   2   0   0   2   2   2   2   2   2   2   2   0   0   2   0   2   0   0   2   2   2   0   2   0   2   2   2   0   2   2   2   2   2   2
 MK-6-12                2   2   0   0   2   2   2   2   0   2   2   0   0   2   2   2   2   0   2   0   2   2   2   2   2   0   0   0   0   0   0   0   0   2   0   0   0   2   0   0   0   0   2   0   2   2   0   0   0   0   2   2   0   0   2   0   2   0   0   2   2   0   0   0   0   2   2   0   2   0   2   2   0   0   0   2   2   0   2   2   2   2   0   2   2   0   0   0   2   0   0   0   2   2   0   2   2   2   2   2   0   2   2   0   2   2   2   0   2   2   2   2   2   0   2   2   2   0   0   0   2   2   2   2   2   2   0   0   2   0   2   2   0   0   0   2   2   2   2   2   0   0   0   0   0   0   0   0   0   0   0   2   2   0   2   2   0   0   2   2   0   0   2   2   0   0   2   0   0   2   2   2   2   2   2   2   2   2   0   2   0   2   0   0   2   0   2   0   2   0   2   2   2   0   2   0   2   2   2   2
 MK-6-13                2   2   0   0   2   2   0   0   0   2   2   0   0   2   2   2   2   0   2   0   2   2   2   2   2   0   0   0   0   0   0   0   0   2   0   0   2   0   0   2   0   0   2   0   2   2   0   0   0   0   2   2   0   0   0   0   2   0   0   2   2   2   0   0   0   2   2   2   2   0   2   2   0   0   0   2   2   2   2   2   2   2   0   2   2   0   0   0   0   2   0   0   0   2   0   2   2   2   2   2   0   0   2   0   2   2   2   0   2   2   2   2   2   0   0   2   2   2   0   0   2   2   2   2   2   2   0   0   2   0   2   0   0   0   0   2   2   2   2   2   0   0   0   0   0   0   0   0   0   0   0   2   2   0   2   2   0   2   2   2   0   2   2   2   0   0   2   0   0   2   2   2   0   0   2   2   2   2   0   2   0   2   0   0   2   0   2   0   2   0   2   2   0   0   2   0   2   2   2   2
 MK-6-14                2   2   0   0   2   2   0   0   0   2   2   0   0   2   2   2   2   0   2   0   2   2   2   2   2   0   0   0   0   0   0   0   2   2   0   0   2   0   2   2   0   0   2   2   2   2   0   0   0   0   2   2   0   0   0   0   2   0   0   2   2   2   0   0   2   2   2   2   2   0   2   2   0   0   0   2   2   2   2   2   2   2   0   0   2   0   0   0   2   2   0   0   0   2   2   0   2   0   2   2   0   0   2   0   2   2   2   0   2   2   2   2   2   2   0   2   2   2   0   0   2   0   2   0   2   2   0   0   2   2   2   0   0   0   0   2   2   2   2   2   0   0   0   0   0   2   0   0   0   0   0   2   2   0   2   2   2   2   2   2   2   2   0   2   0   2   2   0   0   2   2   2   0   0   2   2   2   2   0   2   0   2   0   0   2   0   2   0   2   0   2   2   0   0   2   0   2   0   2   2
 MK-6-15                2   0   0   0   2   2   0   0   0   2   2   0   0   2   2   2   2   0   2   0   2   2   2   2   2   0   0   0   0   0   0   2   2   2   0   0   0   0   0   2   0   0   2   2   2   2   0   0   0   0   2   2   0   0   0   0   2   0   0   2   2   2   0   0   2   2   2   2   2   0   2   2   0   0   0   2   2   2   2   2   2   2   0   0   2   0   0   0   2   2   0   0   0   2   2   0   2   0   2   2   0   0   2   0   2   2   0   0   2   0   2   2   2   2   0   2   2   2   0   0   2   0   2   0   2   2   0   0   0   2   2   0   0   0   0   0   2   2   2   2   0   0   0   0   0   2   0   0   0   0   0   2   2   0   2   2   2   2   2   2   2   2   0   2   0   2   2   0   0   2   2   2   0   0   2   2   2   2   0   2   0   2   0   0   2   0   2   0   2   0   2   0   2   0   2   0   2   0   2   2
 MK-6-16                2   0   0   0   2   2   0   0   0   2   2   0   0   2   2   2   2   0   2   0   2   2   2   0   2   0   0   0   0   0   0   2   2   2   0   0   0   0   0   2   0   0   2   2   2   2   0   0   0   0   2   0   0   0   0   0   0   2   0   2   2   2   0   0   2   2   2   2   2   0   2   2   0   0   0   2   2   2   0   2   2   2   0   0   2   0   0   0   2   2   0   0   0   2   2   0   2   0   2   2   0   0   0   0   2   2   0   0   0   0   2   2   2   2   2   2   0   2   0   0   2   0   2   0   2   2   0   0   0   2   2   0   0   0   0   0   2   2   2   2   0   0   0   0   0   2   0   0   0   0   0   2   0   0   2   2   2   2   2   2   2   0   0   2   0   2   2   0   0   2   2   2   0   0   2   2   2   2   0   2   0   2   0   0   0   0   2   0   2   0   2   2   2   0   2   0   2   0   2   2
 
!****************************************** Phenotypic Data **********************************************************
!-100.0 is resevred for missing phenotype
SimulatedTrait1        15.3763   14.7857   15.5674   15.6875   13.5460   14.7236   16.9291   15.1909   14.1442   15.3055   12.8593   15.8157   16.1337   14.0807   15.9802   14.0299   16.8224   16.0451   14.4218   15.1311   14.9837   15.5306   13.0948   14.7561   14.1328   15.2213   15.6765   14.9030   16.3946   14.7703   16.8045   15.0093   15.3033   14.8350   15.9954   14.3233   14.2771   15.4537   15.0981   14.8451   14.4890   18.3156   14.6104   15.7863   12.9905   16.8057   14.7521   14.9013   14.4957   15.8220   14.6601   16.3211   14.7048   15.1309   17.2598   14.7226   14.4223   14.1033   15.7596   14.5551   15.4326   12.8211   14.3864   14.0930   13.0829   15.0975   13.8162   15.0694   13.8138   15.8078   12.9508   13.6187   17.3813   15.0576   13.6221   14.3404   14.4983   13.6686   15.9094   14.1342   16.3276   14.6197   14.2935   13.6822   15.5342   16.8864   14.9660   16.6031   15.9785   15.7307   15.1027   16.0902   16.5984   15.5431   16.0770   15.7047   14.5042   15.0743   14.2085   14.6212   15.0178   16.9148   15.7022   18.1830   14.4047   14.3742   14.1354   14.6702   16.7635   14.6371   14.5109   15.1971   14.7786   15.0237   15.2823   12.3251   16.8426   16.7930   14.7441   15.2815   16.2702   13.4811   14.1932   14.4323   13.3659   15.4805   14.4576   14.4941   16.3048   16.4907   15.3225   14.0320   15.2877   18.3908   13.8033   15.6297   13.9725   15.9760   16.8901   15.3460   15.6240   14.2947   13.3477   15.0407   15.7939   14.8203   12.9511   15.3056   15.5668   14.9920   14.4838   15.8601   14.9711   14.9610   15.2391   16.4049   13.4715   14.7325   12.8819   14.9939   12.4229   14.7107   13.4533   14.3961   13.3219   15.2263   15.4166   13.3874   14.9516   16.6483   15.4926   14.4185   15.6434   13.6804   15.5878   14.7781   14.7940   17.0232   17.5491   16.0025   16.5169   14.6059   16.7491   13.1227   13.7727   16.9237   15.7961   15.5804   14.9557   14.9497   13.1396   15.1141   14.7232   14.7549   13.5678   14.6319   14.5979   14.6226   12.8075   14.4622
SimulatedTrait2         9.3362   10.9221    9.1048    9.8242   10.9338   11.1393    9.4766   10.8816    9.7413   10.8850   10.2717    9.5487    9.3508   11.5897    9.0462   10.4254   10.5135    9.5380    9.7138   10.9009    9.3822   10.0518    9.8066   10.0193   10.0534   10.6581   10.4458   11.0248    9.4268   10.2233   10.1677    9.7016   10.3579   10.5357   11.4462    9.7744   11.0567   10.8075   10.5190   11.5557   10.1381    9.9736    9.9576    9.4878   10.7711    8.6056    8.8133   10.2270    9.8571    8.7100    8.4542   10.4827   10.2186   10.1450    9.4177   10.4185   10.9381   11.1240    9.2904   10.3765    9.7275    9.9250   11.0854   10.1572   10.2902    8.8472   11.4951    9.4937   10.3414    9.5264    9.9302   10.9607    8.9057    9.9420   10.6244    9.9683    9.5485   10.6867    9.6187   10.6414    9.2222   10.0535   10.6632    9.9622    9.5293    9.9204   10.7775   10.2823    9.8597   10.1629   10.3641    9.9497    9.6787    9.3583    9.1590    9.6858   10.6742    8.9941    9.2796   11.3623    9.3932   10.6766    9.2540    9.5688    8.8344    8.7251   10.0083   10.7049    9.3755   10.5555   10.9913    9.7189   10.0003   10.5834   10.3520   10.4419    9.5090   10.7224   10.7132    9.5240   10.2733    9.7589   10.4949   11.1936   10.2909    9.5974    9.7206    9.4601   10.6292    9.9662   10.1473   10.4300    9.1455    9.4298   10.1945    9.1850   10.7702    9.6291    8.7755    9.9324    8.3059   10.3656   11.1074    9.2567   10.1073   10.9146   10.9255    9.4918    9.1898   10.9040    9.7669    8.6759    8.8330   10.7847    9.6762    9.3405    9.7824    9.7155   10.9221   11.2050   10.2630    9.2060   10.1013   10.7596   10.3601   10.0839    9.8260   11.0821   10.6350    9.1107    9.9968   10.4596    9.5012   10.7345    9.3297   10.4842    9.7812    9.6810    9.4389   10.3701    9.2596   10.5743    9.1746   10.8253    9.2964    9.0723    9.6417    9.3298    9.7996    9.7895   10.1189    8.9117   10.5914   10.0352   10.2574    9.2661   11.2945   10.7442   11.3390   10.3695
 
