# Supplementary material for: Inclusive Composite Interval Mapping of QTL by Environment Interactions in Biparental Populations
Source: PLoS One. 2015 Jul 10;10(7):e0132414. doi: 10.1371/journal.pone.0132414 (PMC4498613; doi:10.1371/journal.pone.0132414)
Supplement: S5 File — (ZIP) [file pone.0132414.s005.zip › H=0.5/L1/run_00103.met]

!**********************Note: lines staring with "!" are remarks and will be ignored in the program********************
!*********************************General Information**********************************
!Assuming F1 = P1 x P2, populations available in QTL IciMapping are: 
!  1, P1BC1F1 = P1 x F1, the first backcrossing where P1 is used as the recurrent parent;
!  2, P2BC1F1 = P2 x F1, the first backcrossing where P2 is used as the recurrent parent;
!  3, F1DH, F1-derived doubled haploids; 
!  4, RIL or F1RIL, recombination inbred lines through the repeated selfing of F1;
!  5, P1BC1RIL, recombination inbred lines through the repeated selfing of P1BC1F1;
!  6, P2BC1RIL, recombination inbred lines through the repeated selfing of P2BC1F1;
!  7, F2, the selfing generation of F1;
!  8, F3, the selfing generation of F2;
!  9, P1BC2F1, the second backcrossing where P1 is used as the recurrent parent; 
! 10, P2BC2F1, the second backcrossing where P2 is used as the recurrent parent;
! 11, P1BC2RIL, recombination inred lines through the repeated selfing of P1BC2F1; 
! 12, P2BC2RIL, recombination inred lines through the repeated selfing of P2BC2F1; 
! 13, P1BC1F2, the selfing generation of P1BC1F1; 
! 14, P2BC1F2, the selfing generation of P2BC1F1; 
! 15, P1BC2F2, the selfing generation of P1BC2F1; 
! 16, P2BC2F2, the selfing generation of P2BC2F1; 
! 17, P1BC1DH, P1BC1F1-derived doubled haploids; 
! 18, P2BC1DH, P2BC1F1-derived doubled haploids; 
! 19, P1BC2DH, P1BC2F1-derived doubled haploids; 
! 20, P2BC2DH, P2BC2F1-derived doubled haploids; 
   3      !Mapping Population (see remarks above)
   2      !Mapping Function (1 for Kosambi; 2 for Haldane; 3 for Morgan)
   2      !Marker Space Type (1 for intervals; 2 for positions)
   1      !Marker Space Unit(1 for centiMorgans; 2 for Morgan)
   6      !Number of Chromosomes (or Linkage Groups)
 200      !Size of the mapping population
   2      !Number of environments
 
!***************************************** Chromosomes and Linkage Maps **********************************************
!Chromosome                 NumMarkers
-CH1                        16
-CH2                        16
-CH3                        16
-CH4                        16
-CH5                        16
-CH6                        16
!Linkage map (Marker name followed by position or the interval length)
 MK-1-1                1     0.000
 MK-1-2                1    10.000
 MK-1-3                1    20.000
 MK-1-4                1    30.000
 MK-1-5                1    40.000
 MK-1-6                1    50.000
 MK-1-7                1    60.000
 MK-1-8                1    70.000
 MK-1-9                1    80.000
 MK-1-10               1    90.000
 MK-1-11               1   100.000
 MK-1-12               1   110.000
 MK-1-13               1   120.000
 MK-1-14               1   130.000
 MK-1-15               1   140.000
 MK-1-16               1   150.000
 MK-2-1                2     0.000
 MK-2-2                2    10.000
 MK-2-3                2    20.000
 MK-2-4                2    30.000
 MK-2-5                2    40.000
 MK-2-6                2    50.000
 MK-2-7                2    60.000
 MK-2-8                2    70.000
 MK-2-9                2    80.000
 MK-2-10               2    90.000
 MK-2-11               2   100.000
 MK-2-12               2   110.000
 MK-2-13               2   120.000
 MK-2-14               2   130.000
 MK-2-15               2   140.000
 MK-2-16               2   150.000
 MK-3-1                3     0.000
 MK-3-2                3    10.000
 MK-3-3                3    20.000
 MK-3-4                3    30.000
 MK-3-5                3    40.000
 MK-3-6                3    50.000
 MK-3-7                3    60.000
 MK-3-8                3    70.000
 MK-3-9                3    80.000
 MK-3-10               3    90.000
 MK-3-11               3   100.000
 MK-3-12               3   110.000
 MK-3-13               3   120.000
 MK-3-14               3   130.000
 MK-3-15               3   140.000
 MK-3-16               3   150.000
 MK-4-1                4     0.000
 MK-4-2                4    10.000
 MK-4-3                4    20.000
 MK-4-4                4    30.000
 MK-4-5                4    40.000
 MK-4-6                4    50.000
 MK-4-7                4    60.000
 MK-4-8                4    70.000
 MK-4-9                4    80.000
 MK-4-10               4    90.000
 MK-4-11               4   100.000
 MK-4-12               4   110.000
 MK-4-13               4   120.000
 MK-4-14               4   130.000
 MK-4-15               4   140.000
 MK-4-16               4   150.000
 MK-5-1                5     0.000
 MK-5-2                5    10.000
 MK-5-3                5    20.000
 MK-5-4                5    30.000
 MK-5-5                5    40.000
 MK-5-6                5    50.000
 MK-5-7                5    60.000
 MK-5-8                5    70.000
 MK-5-9                5    80.000
 MK-5-10               5    90.000
 MK-5-11               5   100.000
 MK-5-12               5   110.000
 MK-5-13               5   120.000
 MK-5-14               5   130.000
 MK-5-15               5   140.000
 MK-5-16               5   150.000
 MK-6-1                6     0.000
 MK-6-2                6    10.000
 MK-6-3                6    20.000
 MK-6-4                6    30.000
 MK-6-5                6    40.000
 MK-6-6                6    50.000
 MK-6-7                6    60.000
 MK-6-8                6    70.000
 MK-6-9                6    80.000
 MK-6-10               6    90.000
 MK-6-11               6   100.000
 MK-6-12               6   110.000
 MK-6-13               6   120.000
 MK-6-14               6   130.000
 MK-6-15               6   140.000
 MK-6-16               6   150.000
!*********************************** Marker Types ********************************************************************
!Co-dominant marker: When heterozygote F1 is present, P1 is coded as 2, F1 is coded as 1, and P2 is coded as 0; Otherwise, P1 is coded as 2, and P2 is coded as 0. 
!Dominant marker: When heterozygote F1 is present, P1 and F1 are coded as 12, and P2 is coded as 0; Otherwise, P1 is coded as 2, and P2 is coded as 0.  
!Recessive markers: When heterozygote F1 is present, P1 is coded as 2, and F1 and P2 are coded as 10; Otherwise, P1 is coded as 2, and P2 is coded as 0. 
!Missing marker is coded as -1. 
 MK-1-1                 0   0   0   2   2   0   0   0   2   2   0   0   2   2   2   2   0   0   0   0   0   0   2   2   0   2   2   2   0   0   0   2   2   0   0   0   0   0   2   0   2   2   2   2   2   0   0   2   0   2   0   2   0   2   0   0   0   0   0   0   0   0   0   2   0   2   0   0   2   2   2   0   2   0   0   2   0   0   2   0   0   0   0   2   0   0   2   0   2   2   0   0   0   2   2   2   0   2   2   0   2   2   0   0   0   0   0   2   2   2   0   2   0   2   2   0   0   0   2   2   0   2   0   2   2   2   2   2   0   0   2   0   0   0   2   0   0   0   2   0   0   0   2   2   0   0   2   0   0   2   0   0   2   2   2   2   2   0   0   2   2   0   0   0   2   2   0   0   2   0   0   0   2   0   2   0   2   2   0   2   0   0   0   0   0   0   2   2   0   0   0   2   0   2   0   0   2   0   0   2
 MK-1-2                 0   0   0   2   2   0   0   0   2   2   0   0   2   2   2   2   0   0   0   0   2   0   0   2   0   2   0   2   0   2   0   0   2   0   0   2   0   0   2   0   0   2   2   2   0   0   0   2   0   2   2   2   0   2   0   0   0   0   0   0   0   0   0   2   0   2   0   2   2   2   2   0   0   0   0   2   0   0   2   0   0   0   0   2   0   0   2   0   2   2   0   0   0   2   2   2   0   2   2   0   2   2   0   0   0   0   0   2   2   2   0   2   0   2   0   0   0   0   2   2   0   2   0   2   2   2   2   2   0   0   2   0   0   0   2   0   0   0   2   0   0   0   2   2   0   0   2   0   0   2   0   0   2   0   2   2   2   0   0   2   2   0   0   0   0   2   0   0   2   0   0   0   0   0   2   2   2   2   0   2   0   0   0   2   0   0   2   2   0   0   0   2   0   2   0   0   2   0   0   2
 MK-1-3                 0   0   0   2   2   0   0   2   0   2   0   0   2   2   2   2   0   0   0   0   2   0   0   2   0   2   0   2   0   0   0   0   2   0   0   2   0   0   0   0   0   2   2   2   0   0   0   2   0   2   2   2   0   2   0   0   0   0   0   0   0   0   0   2   0   2   0   2   2   2   2   0   0   0   0   2   0   0   2   0   0   0   2   2   0   0   2   0   2   0   0   0   0   2   2   2   0   2   2   0   2   2   0   0   0   0   0   2   0   2   0   2   0   2   0   2   0   0   0   2   0   2   2   2   2   2   2   2   2   0   2   0   0   0   2   0   0   0   2   0   0   2   2   2   2   0   0   0   0   2   0   0   2   0   2   2   0   0   0   2   2   0   0   0   0   2   0   0   0   0   0   0   0   2   2   2   2   2   0   0   0   0   0   2   0   0   2   2   0   0   0   2   0   2   0   0   2   0   2   2
 MK-1-4                 0   0   0   2   2   2   2   2   0   2   0   0   2   2   2   2   0   0   0   0   2   0   0   2   0   2   0   2   2   0   2   0   0   0   0   2   0   0   0   0   0   2   2   2   0   0   0   2   0   2   2   2   0   2   0   0   0   0   0   0   0   2   0   2   0   2   0   2   2   0   2   0   0   0   0   2   0   0   2   0   0   0   2   2   0   0   2   2   2   0   0   0   0   2   0   2   0   2   2   0   2   2   2   0   0   0   0   2   0   2   0   2   0   2   0   2   0   2   0   2   0   2   2   2   2   2   2   2   2   0   2   0   0   0   2   0   0   0   2   0   0   2   2   2   2   0   0   2   0   2   0   0   2   2   2   2   0   0   0   2   2   0   0   0   0   2   0   0   0   2   0   0   0   2   2   2   2   2   0   2   0   0   0   2   0   0   2   2   0   0   0   2   0   2   0   0   2   0   2   2
 MK-1-5                 2   0   0   2   2   2   2   2   0   2   0   2   2   2   2   2   2   0   0   0   2   0   0   2   0   0   0   2   2   0   2   0   0   0   2   2   0   0   0   0   0   2   2   2   2   0   0   2   0   2   2   2   0   2   0   0   0   2   0   0   0   2   0   2   0   2   0   2   0   0   2   0   0   0   0   2   0   0   2   0   2   0   2   2   0   0   2   2   2   0   0   0   0   2   0   2   0   2   2   0   2   2   2   0   2   0   2   2   0   0   0   2   0   2   0   2   0   2   0   2   0   2   2   2   2   2   0   2   2   0   0   2   0   0   2   0   0   0   2   0   0   2   2   2   0   0   0   2   0   2   0   0   2   2   2   2   0   0   0   2   2   2   0   0   0   2   0   0   0   0   0   0   0   2   2   2   2   2   0   2   0   0   0   2   0   0   2   2   2   0   0   2   0   2   0   2   2   0   2   2
 MK-1-6                 2   0   0   2   2   0   2   2   0   2   0   2   2   2   2   2   2   0   0   0   2   0   0   2   0   0   0   2   2   0   2   0   0   0   2   2   0   0   0   0   0   0   2   2   0   0   0   2   0   2   0   2   0   2   0   0   0   2   0   0   0   2   0   2   2   2   0   2   0   2   2   0   0   0   0   2   0   2   2   0   2   0   2   2   0   0   2   2   2   0   0   2   0   2   0   2   0   2   2   0   2   2   2   2   2   0   2   2   0   0   0   2   0   2   0   2   0   2   2   2   0   2   2   2   2   2   0   2   2   0   0   2   0   0   2   2   0   0   0   0   0   2   2   2   0   2   2   2   0   2   0   2   2   2   2   2   0   0   0   2   2   2   0   0   0   2   0   0   0   0   2   0   0   2   2   2   2   2   0   2   0   2   0   2   0   2   2   2   2   0   0   2   2   2   0   2   2   0   2   2
 MK-1-7                 0   0   0   2   0   0   2   2   0   2   2   2   2   0   2   2   2   2   0   0   2   0   2   2   0   2   0   0   2   0   2   0   0   2   0   2   0   0   0   0   0   0   2   0   0   0   0   2   0   2   0   2   0   2   0   0   0   2   0   0   0   2   0   2   2   2   0   2   0   2   2   0   0   0   0   2   0   2   2   0   2   0   2   2   0   0   2   2   2   0   2   2   0   2   0   2   0   2   2   0   2   2   2   2   2   0   0   2   0   0   0   2   0   2   2   2   0   2   2   2   0   2   2   2   2   2   0   2   2   0   0   2   0   2   0   2   0   0   0   0   2   2   2   2   0   2   2   2   2   2   2   2   2   2   2   2   0   0   2   2   2   2   0   0   0   2   0   0   0   0   2   2   0   2   2   2   2   0   0   2   0   2   0   2   0   2   2   2   2   0   0   0   2   2   0   2   2   2   2   2
 MK-1-8                 0   0   0   0   0   0   2   2   0   2   2   2   2   0   2   2   2   0   0   0   2   0   2   2   0   2   0   0   2   0   2   0   0   2   2   2   0   0   0   0   0   0   2   0   0   0   0   2   0   2   0   0   0   2   0   0   0   2   0   2   0   2   0   2   2   2   0   2   0   2   2   0   0   0   0   2   0   2   2   0   2   0   2   0   0   0   2   2   2   0   2   2   0   2   0   2   0   0   2   0   2   0   2   2   2   0   0   0   2   0   0   2   0   2   2   2   0   2   2   2   0   2   0   2   2   2   0   2   2   0   0   2   0   2   0   2   0   0   0   0   2   2   2   2   0   2   2   2   2   2   2   2   2   2   2   2   0   0   2   2   2   2   0   0   2   2   0   0   0   0   2   2   0   2   2   2   2   0   0   2   0   2   0   2   2   2   2   2   2   0   0   0   2   0   0   0   2   2   2   2
 MK-1-9                 0   2   0   0   0   0   0   2   0   2   2   2   0   0   2   2   2   0   0   0   2   0   2   2   0   2   0   0   2   0   2   2   0   0   2   2   2   0   0   0   0   0   2   0   2   0   0   0   0   2   2   2   2   2   0   0   0   2   0   2   0   2   0   2   2   2   0   2   0   2   2   0   0   0   0   0   0   2   2   0   2   0   2   0   0   0   2   2   2   0   2   2   0   0   0   2   0   0   2   0   2   0   0   0   2   0   0   0   2   0   2   2   2   2   0   2   0   0   2   2   0   2   0   2   2   2   0   2   2   0   0   2   0   2   0   2   0   2   0   0   2   2   2   2   2   2   2   2   2   2   2   2   2   2   2   2   0   0   2   2   2   2   0   0   2   2   0   0   2   0   2   2   0   2   2   2   2   0   2   2   0   2   0   2   2   2   2   2   2   2   0   0   2   0   0   0   2   2   2   2
 MK-1-10                0   2   0   0   0   0   0   2   0   2   2   2   0   0   2   2   2   0   0   0   2   0   2   2   0   2   0   0   2   0   2   0   0   0   2   2   2   0   0   0   0   2   2   0   2   0   0   0   0   2   2   2   2   2   0   0   0   2   0   2   0   2   0   2   2   2   0   2   0   2   2   0   2   0   0   0   0   2   2   0   0   0   2   0   2   0   2   0   2   0   2   2   0   0   0   2   0   0   0   0   2   0   0   0   2   0   0   0   2   0   2   2   2   2   0   2   0   0   2   2   0   2   0   2   0   2   2   2   2   0   0   2   0   2   0   2   0   2   0   0   2   2   0   2   2   2   2   2   2   2   2   2   2   2   2   2   0   0   0   2   2   0   0   2   2   2   0   2   2   0   2   2   0   2   2   2   2   0   2   2   0   2   0   0   2   2   2   2   2   2   0   0   2   0   0   0   2   2   2   2
 MK-1-11                0   2   0   0   0   0   0   2   0   2   2   2   2   0   2   2   2   0   0   0   2   0   0   2   0   0   0   0   2   0   2   0   0   0   0   2   2   0   0   0   0   0   2   0   2   0   0   0   0   0   2   2   2   2   0   2   0   2   0   2   0   2   0   2   2   2   0   2   0   2   2   0   2   2   2   0   2   2   2   0   0   0   2   2   2   0   2   0   2   0   2   0   0   0   0   2   0   0   0   0   2   0   0   0   2   0   0   2   2   0   2   2   2   2   0   0   0   0   2   2   0   2   0   2   0   2   2   2   2   0   0   2   0   2   0   2   0   2   0   0   2   2   0   2   2   2   2   2   2   0   2   2   2   2   0   2   0   0   0   2   2   2   0   2   2   2   0   2   2   0   2   2   0   2   0   2   2   0   2   2   0   2   0   0   2   2   2   2   2   2   0   0   2   0   0   0   2   2   2   2
 MK-1-12                0   2   0   0   0   0   0   2   0   2   2   2   2   0   2   2   2   0   0   2   2   2   0   2   0   0   0   0   0   0   2   0   0   2   0   0   2   0   0   0   0   0   2   0   2   0   0   0   0   0   2   2   2   2   0   2   0   2   0   2   0   2   0   2   2   2   0   2   0   2   2   0   2   2   2   0   2   2   2   0   2   0   2   2   2   0   2   0   2   2   2   0   0   0   0   2   0   0   2   0   2   0   2   0   2   2   0   2   0   0   2   2   2   2   0   0   0   0   2   2   0   2   0   2   0   2   2   2   0   0   0   0   0   2   0   2   0   0   0   0   2   2   0   2   0   2   0   2   2   0   2   2   2   2   0   2   0   2   0   2   2   2   0   2   2   2   2   2   0   0   2   2   0   2   2   2   2   0   2   2   0   2   0   0   2   2   2   2   2   2   0   0   0   0   0   0   2   0   0   2
 MK-1-13                0   2   0   0   0   2   0   0   0   2   2   2   2   0   2   0   2   0   0   2   2   2   0   2   0   2   0   0   0   0   2   0   0   2   0   0   2   0   0   0   0   0   0   0   2   2   0   0   0   0   2   0   2   2   0   2   0   2   0   2   0   2   0   2   2   2   0   2   0   2   2   0   2   2   0   0   0   2   2   0   2   0   2   2   2   0   2   0   0   2   2   0   0   0   0   2   0   0   2   0   2   0   2   0   2   2   0   2   0   0   0   2   2   2   0   0   0   0   2   2   0   2   0   2   0   2   2   2   0   0   0   0   0   2   0   2   0   0   0   0   2   2   2   2   0   2   0   2   2   0   2   2   2   2   0   2   0   2   0   2   2   2   0   2   2   2   2   2   0   0   2   2   0   2   0   2   2   0   2   2   0   2   0   0   2   2   2   2   2   2   0   2   0   0   2   0   2   0   0   2
 MK-1-14                0   2   0   0   2   2   0   0   0   2   2   0   2   0   2   0   2   0   0   2   2   2   0   2   0   2   0   0   0   0   2   0   0   2   0   0   2   0   0   0   0   0   0   0   2   2   0   0   0   0   0   0   2   0   0   2   0   2   0   2   0   2   0   2   2   2   2   2   0   2   2   0   2   2   0   0   0   2   2   0   2   0   2   2   2   0   2   0   0   2   2   0   0   0   0   2   0   0   2   0   2   0   2   0   2   2   0   2   0   0   0   2   2   0   0   0   0   0   2   2   0   2   0   2   0   2   2   2   0   0   0   0   0   2   0   2   0   0   0   0   2   2   2   2   0   2   0   2   0   0   2   2   2   2   0   2   0   2   0   2   2   2   0   0   0   2   2   2   0   0   2   2   0   2   0   2   0   0   2   2   0   2   0   0   2   2   2   0   2   2   0   2   0   0   2   0   2   0   0   2
 MK-1-15                0   2   0   0   2   2   0   0   0   2   0   0   2   0   2   0   2   0   0   2   2   2   0   2   0   2   0   0   0   0   2   0   0   2   0   0   2   2   0   0   0   0   0   0   2   2   0   0   0   0   0   0   2   0   0   2   0   2   0   2   0   2   0   2   2   2   2   2   0   2   2   2   0   2   0   0   0   2   2   0   2   0   0   2   0   0   0   0   0   2   2   0   0   2   0   2   0   2   2   0   2   0   2   0   2   2   0   2   0   0   0   2   2   0   0   0   0   0   2   2   0   2   0   2   0   2   2   2   0   0   2   0   0   2   0   2   0   0   0   0   2   2   2   2   0   2   0   2   0   0   2   2   2   0   0   2   0   2   0   2   2   2   0   0   0   2   2   0   0   0   2   2   0   2   0   0   0   0   0   2   0   2   0   0   2   2   2   0   2   2   0   2   0   0   2   0   2   0   0   2
 MK-1-16                0   2   0   0   2   2   0   0   0   2   0   0   2   0   2   0   2   0   0   0   2   2   2   2   0   2   0   0   0   0   2   0   0   0   0   0   2   2   0   0   0   0   0   0   2   2   0   2   0   0   0   0   2   0   2   2   0   2   0   2   0   2   2   2   2   2   2   2   0   2   2   2   0   0   0   0   0   2   2   0   0   0   0   2   0   0   0   0   0   2   2   0   0   2   0   2   0   0   2   0   2   0   2   0   2   2   2   2   0   2   0   0   0   0   0   0   0   0   2   2   0   2   0   2   0   0   2   2   0   0   2   0   0   2   0   0   0   0   0   0   2   2   2   2   0   2   0   2   0   0   2   2   2   0   0   2   0   2   0   2   2   2   2   0   0   2   2   0   0   0   2   2   0   2   0   0   0   0   0   2   0   2   0   0   2   2   2   0   2   2   0   2   0   0   2   0   0   0   0   2
 MK-2-1                 0   2   0   2   2   2   0   2   2   2   0   2   2   2   2   2   0   2   0   2   0   0   0   2   0   0   0   0   0   2   2   0   0   2   2   2   0   0   2   2   2   2   2   2   2   0   0   0   2   0   0   0   0   0   0   0   2   0   0   2   2   0   2   2   2   2   0   2   2   2   0   0   0   2   2   2   0   2   2   0   0   2   0   2   0   0   2   2   0   0   0   2   0   0   0   0   0   2   2   0   2   0   2   0   2   0   0   0   0   0   2   2   2   2   2   0   2   2   0   2   2   2   2   0   0   2   0   0   0   2   2   0   2   0   2   0   0   2   2   0   0   0   2   0   2   0   2   2   0   2   0   0   2   0   2   2   2   0   0   0   0   2   0   0   0   0   2   2   2   0   2   0   0   2   2   0   0   0   2   0   2   0   2   0   2   2   2   0   0   0   0   2   2   0   2   2   0   0   0   2
 MK-2-2                 2   2   0   2   2   2   0   2   2   2   0   2   0   2   2   2   0   2   0   2   0   0   0   2   0   0   2   0   0   2   2   0   0   2   2   2   0   0   2   2   2   2   2   2   2   0   0   0   2   0   0   0   0   2   0   2   2   0   2   2   2   0   2   2   2   2   0   2   2   2   0   0   0   2   2   0   0   2   2   0   0   2   0   2   0   0   2   2   0   0   0   2   0   0   0   0   2   0   2   0   0   0   2   0   2   0   0   0   2   2   2   2   2   2   2   0   2   2   0   2   2   2   2   0   0   2   2   0   0   2   2   0   0   0   2   0   0   2   2   0   0   0   2   0   2   0   2   2   0   2   0   0   2   0   2   2   2   0   0   0   0   2   0   0   0   0   2   0   2   0   2   0   0   0   2   0   0   0   2   0   2   0   2   0   2   2   2   0   0   0   0   2   2   0   2   2   0   0   2   2
 MK-2-3                 2   2   0   2   2   2   0   2   2   0   0   0   0   2   2   2   0   0   0   2   0   0   0   2   0   0   2   0   0   2   2   0   0   2   2   2   0   0   2   2   2   0   2   2   2   0   0   0   2   0   0   0   0   2   0   2   2   0   2   0   2   0   2   2   2   0   2   2   2   2   0   0   0   0   2   0   0   2   2   0   0   2   0   2   0   0   2   2   0   0   0   2   0   2   0   0   2   0   2   0   0   0   2   0   2   0   0   0   2   2   2   0   2   2   2   0   2   2   0   2   2   2   2   0   0   2   2   0   0   2   2   0   0   0   2   0   0   2   2   0   0   0   2   0   2   0   2   2   0   2   0   0   2   0   2   2   2   0   0   0   0   2   2   0   0   0   2   0   2   0   2   0   2   0   2   0   0   0   2   0   2   0   2   0   2   2   2   0   0   0   0   2   2   0   2   0   0   0   2   2
 MK-2-4                 2   2   0   2   2   2   0   2   2   0   0   0   0   2   2   2   0   0   0   2   0   0   0   2   0   0   2   0   0   0   2   0   0   2   2   2   0   2   2   2   2   0   2   0   2   0   0   0   2   0   0   0   0   2   0   2   2   0   2   0   2   0   2   2   2   0   2   2   2   2   0   0   0   0   2   0   2   2   2   0   2   2   0   2   0   2   0   2   0   0   0   2   0   2   0   0   2   0   2   0   0   0   2   2   0   0   0   0   2   2   2   0   2   2   0   0   2   2   0   2   0   2   2   0   0   2   2   0   0   2   2   0   0   0   2   0   0   2   2   0   0   0   2   0   2   0   2   2   0   0   0   0   2   0   2   2   2   0   0   0   0   2   2   0   0   0   2   0   2   0   2   0   2   2   2   0   0   0   2   0   2   0   2   0   2   0   2   0   0   0   0   2   2   2   0   0   2   0   2   2
 MK-2-5                 2   2   0   0   2   2   0   2   2   0   0   0   0   2   2   2   0   0   0   2   0   0   0   2   0   0   2   0   0   0   2   0   0   2   2   2   0   2   2   2   2   0   2   0   2   0   0   0   2   0   0   0   0   2   0   0   2   0   2   0   2   0   2   2   2   0   2   0   2   2   0   0   0   0   2   0   2   2   2   0   2   2   2   2   0   2   0   2   0   0   0   2   0   2   2   0   2   0   2   0   0   0   2   2   2   0   0   0   2   2   2   0   2   2   0   0   2   2   0   2   0   2   2   0   0   2   2   0   0   2   2   0   2   2   2   2   0   2   2   0   0   0   2   0   0   0   2   2   0   0   0   0   2   0   2   2   2   0   0   0   0   2   2   0   2   0   2   0   2   0   2   0   2   0   0   0   0   0   2   0   2   0   2   0   2   2   2   0   2   0   0   2   0   2   0   0   0   0   2   2
 MK-2-6                 2   2   0   0   2   2   0   2   2   0   0   0   0   2   2   2   2   0   0   2   0   0   2   2   0   0   0   0   0   0   2   0   0   2   0   2   0   2   0   2   2   0   2   0   2   0   0   0   2   0   0   0   0   2   0   0   2   0   2   0   2   0   2   0   2   0   2   0   2   2   0   0   0   0   2   0   2   2   0   0   2   2   0   2   0   2   0   2   0   0   0   2   0   2   2   0   2   2   2   0   0   0   2   2   2   0   0   0   2   2   2   0   2   0   0   0   2   2   0   2   0   2   2   0   0   0   2   0   0   2   2   0   2   2   2   2   0   2   2   0   2   0   2   0   0   0   2   2   0   0   2   0   0   0   2   2   0   2   0   0   0   2   2   0   2   0   2   0   2   0   2   0   2   0   2   0   0   0   2   0   2   2   2   0   2   2   2   0   2   0   0   2   0   2   0   2   0   0   2   2
 MK-2-7                 0   2   0   0   2   0   0   2   2   0   0   0   0   2   2   2   2   0   0   2   2   2   2   2   0   0   0   0   0   0   2   0   2   2   0   2   0   0   0   2   2   0   2   0   2   0   0   0   2   0   0   2   0   2   0   0   2   0   2   0   2   0   2   0   2   0   2   0   2   2   0   0   2   0   2   0   2   2   0   0   2   2   0   2   2   2   2   2   0   0   0   2   0   2   2   0   2   2   2   0   0   0   0   0   2   0   0   0   2   2   2   0   2   0   0   0   2   2   0   2   2   2   2   0   0   0   2   0   0   2   2   0   2   2   2   2   0   2   0   0   2   0   2   0   0   0   2   2   0   0   2   0   0   2   2   2   0   2   0   0   0   2   2   0   2   0   2   0   2   0   2   0   2   0   2   0   0   2   2   2   2   2   2   0   2   2   0   0   2   0   0   0   0   2   0   2   0   0   2   2
 MK-2-8                 0   2   0   0   2   0   0   2   2   0   0   2   0   2   2   2   2   0   0   2   2   2   2   2   0   2   0   0   0   0   2   0   2   2   0   0   0   0   0   2   2   0   2   0   2   0   0   0   2   0   0   2   0   2   0   0   2   0   2   0   2   0   2   0   2   0   2   0   2   2   2   0   2   0   2   0   2   2   0   0   2   2   0   2   2   2   2   2   0   0   0   2   0   2   2   0   2   2   2   0   0   2   0   0   2   0   0   0   2   2   2   2   2   2   0   0   2   2   0   2   2   2   2   2   2   0   2   0   2   2   2   0   2   2   2   2   0   2   0   0   2   2   2   0   0   0   2   2   0   0   2   2   0   0   2   0   0   2   0   0   2   2   2   0   2   0   2   0   2   0   2   0   0   0   2   0   0   0   2   2   2   2   2   0   2   2   0   0   2   0   0   2   0   2   0   2   0   0   0   2
 MK-2-9                 0   2   0   0   2   0   2   2   2   0   0   2   0   2   2   2   2   0   0   2   2   0   2   2   0   2   0   0   2   0   2   0   2   2   0   0   0   0   0   2   2   0   2   0   2   0   0   0   2   0   0   2   0   2   0   0   2   0   2   2   2   0   2   0   2   0   2   0   0   2   2   0   2   0   2   0   2   2   0   0   2   2   0   2   2   2   2   2   0   0   0   2   0   2   2   0   2   2   0   0   2   2   0   0   2   0   0   0   2   2   2   2   2   2   0   0   2   2   0   2   2   2   2   2   0   2   0   0   2   2   0   0   2   0   2   2   0   2   2   2   2   2   0   0   0   0   2   2   0   0   2   2   0   0   2   0   0   2   0   0   2   2   2   0   2   0   2   0   2   0   2   2   0   0   2   0   0   0   2   2   2   2   2   0   2   2   0   0   2   0   0   2   0   2   0   2   0   0   0   2
 MK-2-10                0   2   0   0   2   0   2   2   2   0   2   0   0   2   2   0   2   0   0   2   2   2   0   2   0   2   0   0   0   0   0   0   2   2   0   0   0   0   0   2   2   0   2   0   2   0   0   0   2   0   0   2   0   2   0   0   2   0   2   2   2   2   2   0   2   0   2   0   0   2   2   0   2   0   2   0   2   2   0   0   2   2   0   2   2   2   2   2   2   0   0   2   0   2   2   0   2   2   0   0   2   2   0   2   2   0   0   0   2   2   2   2   2   2   2   0   0   2   0   2   2   2   2   2   0   2   0   0   2   2   0   0   2   0   2   0   2   2   2   2   2   2   0   0   0   0   2   2   0   0   2   2   0   0   2   0   0   2   0   0   2   2   2   0   2   0   2   0   2   0   0   0   0   0   2   0   0   2   2   2   2   0   2   0   2   2   0   2   2   2   0   2   0   2   0   2   0   0   0   2
 MK-2-11                0   2   0   0   2   0   2   2   2   0   2   0   0   2   2   0   2   0   0   2   2   0   0   2   0   2   0   0   0   0   0   0   2   2   0   2   0   2   2   2   2   0   2   0   0   0   0   0   2   2   0   2   0   2   2   0   2   0   2   2   2   2   2   0   2   0   2   0   0   2   2   0   2   0   2   0   2   0   0   0   2   2   0   2   2   2   2   2   2   0   0   2   0   2   2   0   2   2   0   0   2   2   0   2   2   0   0   0   2   0   2   2   2   2   2   0   0   2   2   0   2   2   2   2   0   2   0   0   2   2   0   0   2   0   2   0   2   2   2   2   2   2   0   0   0   0   2   2   2   0   2   2   0   0   2   0   0   2   0   0   2   2   2   0   2   2   2   0   2   0   0   0   2   0   2   0   2   2   2   2   2   0   0   0   2   2   0   2   2   2   0   0   0   2   0   2   0   0   0   2
 MK-2-12                0   2   0   0   2   0   2   2   2   0   0   0   0   0   2   0   0   0   0   2   2   0   0   2   0   2   2   0   2   0   0   0   2   2   0   2   0   2   2   2   2   0   2   0   0   0   2   0   2   2   2   2   0   2   2   2   2   0   2   2   2   2   2   0   2   0   2   0   0   2   2   0   2   0   2   0   2   0   0   0   2   2   0   2   2   2   2   2   2   2   0   2   0   2   2   0   0   2   0   0   2   2   0   2   2   0   0   0   2   0   2   2   2   2   2   2   2   2   2   0   2   2   2   2   0   2   2   0   0   2   0   0   2   0   2   0   2   2   2   2   2   2   0   2   0   2   2   2   2   2   2   2   0   0   2   0   0   2   0   0   2   2   2   0   2   2   2   0   2   0   0   0   2   0   0   0   2   2   2   2   2   0   0   0   2   2   0   2   2   2   0   0   0   2   0   2   2   2   2   2
 MK-2-13                0   2   0   0   2   0   2   2   2   0   0   0   0   0   2   0   0   0   0   2   2   0   0   2   0   2   2   0   2   0   2   0   2   2   0   2   0   2   2   2   2   0   2   0   0   0   2   0   2   2   2   2   0   2   2   2   2   0   2   2   2   2   2   0   2   0   2   0   0   2   2   0   0   0   2   0   2   0   0   0   2   2   0   2   2   0   2   2   2   2   0   2   0   2   2   0   0   2   0   0   2   2   0   2   0   0   0   0   0   0   2   2   2   2   2   2   0   2   2   0   2   2   2   0   0   2   2   0   2   2   0   0   0   0   2   0   2   2   2   2   0   2   2   2   0   0   2   2   2   0   2   2   0   0   2   0   0   2   0   0   2   0   2   0   2   2   0   0   2   0   0   0   2   0   0   0   2   2   2   2   2   0   0   0   2   2   0   2   2   2   0   2   0   2   0   2   0   2   2   2
 MK-2-14                0   2   0   0   2   0   2   2   2   2   2   0   0   0   2   0   0   0   0   0   2   0   0   2   0   2   2   0   2   0   2   0   2   2   0   2   0   2   2   2   2   0   2   0   0   0   2   0   2   2   2   2   0   2   2   2   2   0   2   2   2   2   2   0   2   0   2   0   0   2   2   0   0   0   2   0   2   0   0   0   2   2   2   2   2   0   2   2   2   2   0   2   2   2   2   0   0   2   0   0   0   0   0   2   0   0   0   2   0   0   2   2   2   0   0   0   0   2   2   0   2   2   2   0   0   2   2   2   2   2   0   0   0   0   2   0   2   2   2   2   0   2   2   2   0   0   2   2   2   0   2   2   0   0   2   0   0   2   0   0   2   0   2   0   2   2   0   0   2   0   0   0   2   0   0   0   2   0   2   2   2   2   2   0   2   2   0   2   2   2   0   2   0   2   0   2   0   2   2   2
 MK-2-15                0   2   0   0   2   0   2   2   2   2   2   0   0   0   2   0   0   0   0   0   0   0   0   2   0   2   2   0   2   2   2   0   2   2   0   2   0   0   2   0   2   0   0   0   0   0   0   0   2   2   2   2   0   2   0   2   2   0   2   2   2   2   2   0   2   0   2   0   0   2   2   0   0   0   2   0   2   0   0   0   0   2   2   2   2   2   2   2   2   2   2   2   2   2   2   0   0   2   2   0   0   0   0   2   2   2   0   2   0   2   2   2   2   0   0   0   0   2   2   2   2   2   2   0   0   2   2   2   0   2   0   0   0   0   0   0   2   2   2   2   0   2   2   2   0   0   2   2   2   0   2   2   0   0   2   0   0   2   0   2   0   0   2   0   2   2   0   0   2   0   0   0   2   0   0   0   2   0   2   2   2   2   2   0   2   2   0   2   2   2   0   2   0   2   0   2   0   2   2   2
 MK-2-16                0   2   0   0   2   0   2   2   0   2   2   0   0   0   2   0   0   0   0   0   0   0   2   2   0   2   2   0   2   2   2   0   2   2   0   2   0   0   2   0   2   0   2   0   0   0   2   0   2   2   2   2   0   2   0   2   2   0   2   2   2   2   2   0   2   0   2   0   0   2   0   0   0   0   0   0   2   0   2   0   0   2   2   2   2   0   2   2   2   2   2   2   2   2   0   0   0   2   2   0   0   0   0   2   2   2   0   2   0   2   2   2   2   0   2   0   0   2   2   2   2   2   2   0   0   2   2   2   0   2   0   0   0   2   2   0   0   2   2   2   0   2   2   2   0   0   2   2   2   0   2   2   0   0   0   0   0   2   0   2   0   0   2   0   2   2   2   0   2   0   0   0   2   0   0   0   2   0   2   2   2   2   2   0   2   2   0   2   2   2   0   2   0   2   0   0   0   2   2   2
 MK-3-1                 0   0   2   2   2   0   2   2   2   0   2   0   2   2   0   2   2   2   2   2   2   2   0   0   0   2   2   0   0   0   0   0   2   2   0   2   2   2   0   0   0   0   0   0   2   0   2   2   0   0   0   0   0   2   0   0   2   0   2   2   0   2   2   2   0   2   2   2   2   0   0   2   2   2   2   0   2   2   2   0   2   2   2   2   0   0   2   2   2   2   2   0   0   2   2   2   2   0   0   2   2   2   2   2   2   2   2   2   0   2   2   2   2   0   0   2   0   2   2   2   2   0   2   2   0   0   0   2   2   2   0   2   0   0   0   2   0   0   0   2   0   0   2   2   0   0   0   2   2   0   2   0   0   0   2   0   0   0   0   0   0   0   2   0   2   2   2   0   0   0   0   0   2   2   0   2   0   2   0   0   0   0   0   0   0   2   0   0   2   0   2   0   0   2   2   2   2   2   0   0
 MK-3-2                 0   0   2   2   2   0   2   0   2   0   2   0   0   2   2   2   2   2   2   0   2   2   0   2   0   2   2   0   0   0   0   0   2   2   0   2   2   0   0   0   0   0   0   0   0   0   2   2   2   0   0   0   0   2   0   2   2   0   2   2   0   2   2   2   0   2   0   2   2   0   2   2   2   2   2   0   2   2   2   2   2   0   2   0   0   0   2   2   2   2   2   0   0   2   2   2   0   0   0   0   2   2   2   2   2   2   2   2   0   2   0   2   2   0   0   2   0   2   2   2   2   0   2   2   0   2   2   2   2   2   0   2   0   0   0   2   0   0   0   2   0   2   2   2   0   0   0   2   2   0   2   0   0   0   2   2   0   0   0   0   0   0   2   0   2   2   0   0   0   0   0   0   2   2   0   2   0   2   0   0   0   0   2   0   2   2   0   0   2   0   0   0   2   2   2   2   2   2   0   0
 MK-3-3                 0   0   2   2   2   0   2   0   2   0   2   0   0   2   2   2   0   2   2   2   0   2   2   2   0   2   2   0   0   0   0   0   2   2   0   2   2   0   0   0   0   0   2   0   0   0   2   2   2   0   0   0   0   2   0   2   2   0   2   2   0   2   2   2   0   2   0   2   2   0   2   2   2   2   2   0   2   0   0   2   2   0   2   0   0   0   2   2   0   2   0   0   0   2   2   2   0   0   0   0   2   2   2   2   2   2   2   2   0   2   0   2   2   0   0   2   0   2   2   2   2   0   2   2   0   2   2   2   2   2   0   2   0   0   0   2   0   0   0   2   0   2   2   2   0   0   2   2   2   0   2   0   0   0   0   2   0   0   0   0   0   0   2   0   2   2   0   0   0   0   0   0   2   2   2   2   0   2   0   0   0   0   0   0   2   2   0   0   2   0   0   0   2   2   2   2   2   2   0   0
 MK-3-4                 2   0   2   2   0   0   2   0   2   0   2   0   2   2   2   2   2   2   2   2   0   2   2   2   0   2   2   0   0   0   0   0   2   2   0   2   2   0   0   0   0   0   2   0   0   2   2   2   2   0   0   0   0   0   0   2   2   0   2   0   0   2   0   2   0   2   0   2   2   0   2   2   2   0   2   0   2   0   2   2   2   0   2   0   0   0   2   2   0   2   0   0   0   2   2   2   0   0   0   0   2   2   2   2   2   2   2   2   0   2   0   2   2   0   2   2   0   2   2   2   2   0   2   2   0   2   2   2   2   2   0   2   0   0   2   2   0   0   0   2   0   2   2   2   0   0   2   2   2   0   2   0   2   0   0   2   0   0   0   0   2   0   2   0   2   2   0   0   0   0   0   0   2   2   2   2   0   2   0   0   0   0   2   0   2   2   0   0   2   0   0   0   2   2   2   2   2   2   0   0
 MK-3-5                 2   0   2   2   0   0   2   2   2   0   2   0   2   2   2   2   2   2   2   2   0   2   2   2   0   2   2   0   0   0   0   0   2   2   0   2   2   0   0   0   0   0   2   0   2   2   0   2   2   0   0   0   0   0   0   2   2   0   2   0   0   2   2   2   0   2   0   2   2   0   2   2   2   0   2   0   2   0   2   0   2   0   2   0   0   0   2   2   0   0   0   0   0   2   2   2   0   2   0   0   2   2   2   2   2   2   2   2   0   2   0   2   2   0   0   2   2   2   2   2   2   0   0   2   0   2   0   2   2   2   0   2   0   0   0   2   0   0   0   0   0   2   2   2   0   0   2   0   2   0   0   0   2   2   0   2   0   0   0   0   2   0   2   0   2   2   0   2   0   0   2   0   2   2   2   2   0   2   0   0   0   0   0   0   2   2   0   0   2   0   0   2   2   2   2   2   2   0   0   2
 MK-3-6                 0   0   2   0   0   0   2   0   2   0   2   0   0   0   2   2   2   2   2   2   0   2   2   2   0   2   2   2   0   2   2   2   2   2   0   2   2   0   0   0   0   0   2   0   2   2   0   2   2   0   0   0   0   0   0   2   2   0   2   0   2   2   2   2   0   2   0   2   2   0   2   2   2   0   2   0   2   0   2   0   2   0   2   0   0   2   2   0   0   0   0   0   0   2   2   2   2   2   0   0   2   2   2   2   2   2   2   0   0   2   0   2   2   0   0   2   2   2   0   2   2   0   0   2   0   2   0   2   2   2   0   2   0   0   0   2   0   0   0   0   2   2   0   2   0   0   2   0   2   0   0   0   2   2   0   2   0   0   0   0   2   0   2   0   2   2   0   2   2   0   2   0   2   2   2   2   0   2   0   0   0   0   0   0   2   2   0   0   2   0   0   2   2   2   2   2   2   0   0   2
 MK-3-7                 0   0   2   0   0   0   2   0   2   0   2   0   0   0   2   2   2   2   0   2   0   2   2   0   0   2   2   2   0   2   2   2   2   2   0   2   2   2   0   2   0   0   2   0   2   2   0   2   2   0   0   0   0   0   2   2   2   0   2   0   2   2   2   2   0   0   0   2   2   0   2   0   2   0   2   2   2   0   2   0   2   0   2   0   0   2   2   0   0   0   0   0   0   2   2   2   2   2   0   0   2   2   2   2   2   2   2   0   0   0   0   2   0   2   0   2   2   2   0   2   2   0   0   2   0   2   0   2   2   2   0   2   0   0   0   2   0   2   0   0   2   2   0   2   0   0   2   0   2   0   0   0   2   2   0   2   0   0   0   0   2   0   2   0   2   0   0   0   2   0   2   0   2   2   2   2   0   2   0   0   0   0   0   0   2   2   0   0   2   0   0   2   2   2   2   2   2   0   0   2
 MK-3-8                 0   0   2   2   0   0   2   0   2   0   2   0   0   0   2   2   2   2   0   2   0   2   0   0   0   2   2   2   2   2   2   2   2   2   0   2   2   2   2   2   0   0   2   0   2   2   0   2   2   0   0   0   0   0   2   2   2   0   2   0   2   2   2   2   0   0   0   2   2   0   2   2   0   0   2   0   2   0   2   0   2   0   2   0   0   2   2   0   0   0   0   0   0   2   2   2   0   2   2   0   2   2   2   2   2   0   2   0   0   0   0   2   0   2   0   2   2   2   0   2   2   0   0   2   2   2   0   2   2   2   0   2   0   0   0   2   0   2   0   2   2   2   2   0   0   0   2   0   0   0   0   0   2   2   2   2   0   0   0   0   0   0   2   0   2   0   0   0   2   2   2   0   2   2   2   2   0   2   0   2   0   0   0   2   2   2   0   0   2   0   0   2   2   2   2   2   2   0   0   2
 MK-3-9                 0   0   2   2   0   0   0   0   2   0   2   0   0   0   2   2   2   2   2   2   0   2   0   0   0   2   2   2   2   2   0   2   2   2   0   2   2   2   0   2   0   0   2   0   2   2   0   2   2   0   0   0   0   0   2   2   2   0   2   0   2   2   2   2   0   0   2   2   2   0   2   2   0   0   2   0   0   0   2   2   2   0   2   0   0   0   2   0   0   2   0   0   0   0   2   2   0   2   2   0   2   2   2   2   2   0   2   2   0   0   0   2   0   2   2   2   2   2   2   2   2   0   2   2   0   0   0   2   2   2   0   0   0   0   0   2   0   0   0   0   2   2   2   0   0   0   2   0   0   0   0   0   2   2   2   2   0   0   0   0   0   0   2   2   2   0   0   0   2   2   2   0   2   2   2   2   0   2   0   2   0   0   0   2   2   2   0   0   0   2   0   2   2   2   2   0   2   0   0   2
 MK-3-10                0   0   2   2   0   0   2   0   2   0   2   0   0   2   2   2   0   2   2   2   0   2   0   0   0   2   2   2   2   2   0   0   2   2   0   2   2   0   0   2   0   0   2   0   2   2   0   2   0   0   0   0   2   0   2   2   2   0   2   0   2   2   0   2   0   0   0   2   2   0   2   0   0   2   2   0   0   0   2   2   2   0   2   0   0   0   2   0   0   2   0   0   0   2   2   2   0   2   2   0   2   2   0   2   2   0   0   2   0   0   0   2   0   2   0   2   2   2   2   2   2   2   2   2   0   0   0   2   2   2   0   0   0   2   0   2   2   0   0   0   2   0   2   0   0   0   2   0   0   0   0   0   2   2   2   2   0   0   0   0   0   0   2   2   2   0   2   0   2   2   2   0   2   2   2   2   0   2   0   2   0   0   0   2   2   2   0   0   0   2   0   0   0   2   2   2   2   0   0   2
 MK-3-11                0   0   2   2   0   0   2   0   2   0   2   0   0   2   2   2   0   2   2   2   0   2   0   0   0   2   2   2   2   2   0   0   2   0   0   2   2   0   0   2   0   0   2   0   2   2   0   0   0   0   0   0   2   0   2   2   2   0   2   0   2   2   0   2   0   0   0   2   2   0   2   0   0   2   2   0   0   0   2   2   2   0   2   0   0   0   2   0   0   2   0   0   0   2   2   2   0   2   2   0   2   2   0   2   2   0   0   2   0   0   0   2   0   2   0   2   2   2   2   2   2   2   2   2   0   0   0   2   2   2   0   0   0   2   0   2   2   0   0   0   2   0   2   0   0   0   2   0   0   0   0   0   2   2   2   2   0   2   0   0   0   2   2   2   2   0   2   0   2   2   2   0   2   2   0   2   2   0   0   2   0   0   0   2   2   2   0   0   2   2   0   0   0   2   2   2   2   0   0   2
 MK-3-12                0   0   2   2   0   0   2   0   0   0   0   0   0   2   2   2   0   2   2   2   0   2   0   2   0   2   2   2   2   2   0   0   2   0   0   2   2   0   0   0   0   0   2   0   2   2   0   0   0   0   0   0   2   0   0   2   0   2   2   0   2   2   0   2   0   0   0   0   2   0   2   0   0   2   0   0   2   0   2   2   2   0   2   0   0   0   2   0   0   2   0   0   0   2   2   2   0   2   2   0   2   2   2   2   2   0   0   2   0   0   0   2   0   2   0   2   2   2   2   2   2   2   2   2   2   0   0   2   2   2   0   0   0   2   2   2   2   0   0   0   2   0   0   0   0   0   2   0   0   0   0   2   2   2   2   2   0   2   0   0   0   2   2   0   2   0   0   0   2   2   2   0   2   2   0   2   2   0   0   2   0   0   0   2   2   2   0   2   0   2   0   0   0   2   2   2   2   2   0   2
 MK-3-13                0   0   0   2   0   0   2   0   0   2   0   0   2   2   2   2   0   2   2   2   0   0   0   2   0   2   2   2   2   2   0   0   2   0   0   2   2   0   0   2   0   0   2   0   0   2   0   0   0   0   0   0   2   2   0   0   0   2   2   0   2   0   0   2   0   0   0   0   2   0   2   0   0   2   0   0   2   0   2   2   2   0   2   0   0   0   2   0   0   0   0   0   0   2   2   2   0   0   2   0   0   2   2   2   2   0   2   2   0   0   0   2   0   2   0   2   2   2   2   2   2   2   0   2   2   0   0   2   2   0   0   0   0   2   2   2   2   0   0   0   2   0   0   0   2   0   2   0   0   0   0   2   2   0   2   2   0   2   0   0   0   2   2   0   2   0   0   0   2   2   2   0   2   2   0   0   2   0   0   2   0   0   0   2   2   2   0   2   0   2   0   0   2   2   2   2   2   2   0   0
 MK-3-14                0   0   0   2   0   0   2   2   0   2   0   0   2   0   0   2   2   2   2   2   0   0   2   2   0   2   2   2   2   2   0   0   2   0   2   2   2   0   0   2   0   0   2   0   0   2   2   0   0   0   0   0   2   2   2   0   0   2   2   0   2   0   0   2   2   0   0   2   2   0   2   0   0   2   0   0   2   0   2   2   0   0   2   0   0   2   2   0   0   0   0   0   0   0   2   2   0   0   2   0   0   2   2   2   2   0   2   2   0   0   0   2   0   2   0   2   2   2   2   2   2   2   0   2   2   0   2   2   2   0   0   0   0   2   0   2   2   0   0   0   2   0   0   0   2   0   2   0   0   0   0   2   2   0   2   2   2   2   0   0   0   2   2   0   2   0   2   0   2   2   0   0   2   2   0   2   2   0   0   2   0   0   0   2   0   2   0   0   0   2   0   0   2   2   2   2   2   0   0   0
 MK-3-15                2   0   0   0   0   0   2   2   0   0   0   0   2   0   0   0   2   2   2   2   0   0   2   2   0   2   2   2   2   2   0   0   2   0   2   2   2   0   0   2   0   0   2   0   0   2   2   0   0   0   0   0   2   2   2   0   2   2   2   0   0   0   0   2   2   0   0   2   2   2   2   0   2   2   0   0   2   0   2   2   0   0   2   2   0   2   2   0   0   0   0   0   0   0   2   2   0   0   0   0   0   2   2   2   2   2   2   2   0   0   0   2   0   2   0   2   2   2   2   2   2   2   0   0   0   0   2   2   2   0   0   0   0   0   0   2   2   0   0   0   2   0   0   0   2   0   2   0   0   0   0   2   2   0   2   2   2   2   0   0   0   2   2   0   2   0   2   0   0   2   0   0   2   2   0   2   2   2   0   2   2   0   0   2   0   2   0   0   0   2   0   0   2   2   2   2   2   0   2   0
 MK-3-16                2   0   0   0   2   2   2   2   0   0   0   2   2   0   2   0   2   0   2   2   0   0   2   2   0   2   2   2   2   2   0   0   2   0   2   2   0   0   0   2   0   0   2   0   0   2   2   0   0   0   0   0   0   0   2   0   2   2   0   0   2   0   2   2   2   0   0   2   2   2   2   0   2   2   0   0   2   0   2   2   0   0   2   2   0   2   2   0   0   0   0   0   0   2   2   0   0   0   0   0   0   2   2   2   2   2   2   2   0   0   0   2   0   2   0   2   2   2   2   2   2   2   0   0   0   0   2   0   2   0   0   0   0   0   0   0   2   0   0   0   2   0   0   0   2   0   2   0   0   0   0   2   2   0   2   2   2   2   0   0   2   2   2   0   2   0   2   0   0   2   0   0   2   2   0   2   2   2   0   2   2   0   0   2   0   2   0   0   0   2   0   0   2   2   2   2   2   0   2   0
 MK-4-1                 2   0   2   0   2   0   2   0   2   2   2   2   2   2   2   0   2   0   2   0   2   2   0   0   0   2   2   2   2   0   0   0   2   2   0   2   0   0   2   2   0   0   0   2   0   0   2   0   0   2   0   0   2   0   2   0   0   2   2   2   2   0   2   2   0   0   2   2   0   2   0   2   2   2   2   0   0   2   0   2   0   0   2   2   0   0   0   2   2   2   2   0   0   2   2   0   0   2   2   2   2   0   2   0   0   2   0   0   0   2   2   2   2   2   2   0   2   0   2   0   2   0   2   2   2   0   2   2   0   2   0   2   2   0   0   2   2   0   2   0   2   2   0   2   2   0   2   2   0   0   2   0   2   0   2   0   0   2   0   2   0   0   0   0   0   0   0   2   2   0   2   0   0   0   0   0   2   0   0   2   2   0   2   0   0   0   2   0   2   0   0   0   0   0   0   0   2   0   2   2
 MK-4-2                 2   0   0   0   2   0   2   0   2   2   2   2   2   2   2   0   2   0   2   0   0   2   0   0   0   2   2   2   0   2   0   0   2   2   0   2   0   0   2   2   0   0   0   2   2   0   2   0   0   2   0   0   2   0   2   0   0   2   2   2   2   0   2   2   0   0   2   0   0   2   0   2   2   2   2   0   0   2   0   2   2   0   2   2   0   0   0   2   2   2   0   0   0   2   2   0   0   2   2   0   2   0   2   2   0   2   0   0   0   2   2   2   2   2   2   0   0   2   2   0   2   0   2   2   2   0   2   2   0   2   0   2   2   0   0   2   2   0   2   0   2   2   0   2   2   0   2   2   0   0   2   0   2   0   2   0   0   2   0   0   0   0   0   0   0   0   0   2   2   0   2   0   0   0   0   0   2   0   0   2   2   2   2   0   0   0   2   0   2   0   0   0   0   0   0   0   2   0   2   2
 MK-4-3                 2   2   0   0   2   0   2   0   2   2   2   2   2   2   2   0   2   0   0   0   0   2   0   0   0   2   2   2   0   2   0   0   2   2   0   0   0   0   2   0   0   0   0   2   2   0   2   2   0   2   0   0   2   0   2   0   0   2   2   2   0   0   2   2   0   2   2   0   0   2   0   2   2   2   2   2   0   2   0   2   2   0   0   2   0   0   0   0   2   0   0   0   0   2   2   0   0   2   2   0   2   0   2   2   0   2   0   0   0   2   2   2   2   2   2   0   0   2   2   2   2   0   2   2   2   0   2   2   0   2   0   0   2   0   0   2   2   0   2   0   2   2   0   2   2   0   2   2   0   0   2   0   2   0   2   0   0   2   0   0   0   0   0   0   0   0   0   2   2   0   2   0   0   0   0   0   2   2   2   0   2   2   2   0   0   0   0   0   2   0   0   0   0   0   0   0   2   2   2   2
 MK-4-4                 2   2   0   2   2   0   2   0   0   2   2   0   0   2   2   0   2   0   0   0   0   2   0   0   0   2   2   2   0   2   0   2   2   2   0   0   0   0   2   0   0   0   0   2   2   0   2   0   0   2   0   0   2   0   2   0   0   2   2   2   0   0   2   2   0   2   2   0   0   2   0   0   2   2   2   2   0   2   0   2   2   0   0   2   0   0   0   0   2   0   2   0   0   2   2   0   0   2   2   0   2   0   2   2   0   2   0   0   0   2   2   0   2   2   2   0   2   2   2   2   2   0   2   2   2   0   2   2   0   2   0   0   2   0   2   2   2   2   2   0   2   0   0   2   2   0   2   2   0   0   2   0   2   0   2   0   0   2   0   0   0   0   0   0   0   0   2   0   2   0   0   0   0   0   0   0   2   2   2   0   2   0   2   0   0   0   0   0   2   0   0   0   0   0   0   0   2   2   2   2
 MK-4-5                 2   2   0   2   2   0   0   0   0   2   2   0   0   2   2   0   2   0   0   0   0   2   0   0   0   2   2   2   0   2   0   2   2   2   0   2   0   0   2   0   0   0   0   0   2   0   2   0   0   2   0   0   2   0   2   0   0   2   2   2   0   0   2   2   0   2   2   0   0   2   0   0   2   2   2   0   0   2   0   2   2   0   0   2   0   0   0   0   2   0   2   0   0   2   2   0   0   2   2   0   2   0   2   2   0   2   0   0   0   0   2   0   2   2   2   0   2   2   0   2   2   0   2   2   2   0   2   2   0   2   0   0   2   0   2   0   2   2   2   0   0   0   0   2   2   0   0   2   0   2   2   0   2   2   2   0   0   2   0   0   0   0   0   0   0   0   2   0   2   0   0   0   0   0   0   0   2   2   2   0   2   0   2   0   0   0   0   0   2   0   2   0   0   0   0   0   2   2   2   0
 MK-4-6                 2   2   0   2   2   2   0   0   0   2   2   2   0   2   2   0   0   0   0   0   0   2   0   0   0   2   0   2   0   2   0   2   2   0   0   0   0   0   2   2   0   0   0   0   2   0   2   2   0   2   0   2   2   0   2   0   0   2   2   2   2   0   2   2   0   2   2   0   2   2   2   0   2   2   2   0   0   2   0   2   2   0   0   2   0   0   0   0   2   0   2   0   0   2   2   2   0   2   2   0   0   0   0   2   0   2   2   0   0   0   2   2   2   2   2   0   2   2   0   2   2   0   2   0   0   0   2   2   0   2   0   0   2   0   0   0   2   2   2   0   0   0   0   2   2   0   2   2   0   2   0   0   2   2   0   0   0   2   0   0   0   0   0   0   0   0   2   0   2   0   0   0   0   0   0   0   2   0   2   0   2   0   2   2   0   0   0   0   2   0   2   2   0   0   2   0   2   2   2   2
 MK-4-7                 2   2   0   2   2   2   0   2   0   2   2   2   0   2   2   0   2   0   0   0   0   2   0   2   0   2   0   0   0   2   0   2   2   0   0   0   0   0   2   2   0   0   0   0   2   0   2   2   2   2   0   2   2   0   2   0   0   2   2   2   2   2   2   2   0   2   2   0   2   0   2   0   2   2   2   0   0   2   0   2   2   0   0   2   0   0   0   0   2   0   2   0   0   2   2   2   0   0   2   0   0   0   0   2   0   2   2   0   0   0   2   2   0   2   2   0   2   2   0   2   2   0   2   0   0   0   2   2   2   2   0   0   0   0   0   0   2   2   2   0   0   0   0   2   2   0   2   2   0   0   0   0   2   2   0   0   0   2   0   0   0   0   0   0   0   0   2   0   2   0   2   0   0   0   0   0   2   0   0   0   2   0   2   2   0   0   0   0   2   0   2   2   0   0   2   0   2   2   0   2
 MK-4-8                 2   2   0   2   2   2   0   2   0   2   2   2   0   0   0   0   0   0   0   0   0   2   0   2   0   2   0   0   0   2   0   2   2   0   0   0   0   0   2   2   0   0   0   0   2   0   2   2   2   2   0   0   2   0   2   0   0   2   2   2   0   2   2   2   0   2   2   0   2   0   2   0   2   2   2   0   0   2   0   2   2   0   0   2   2   0   0   0   0   2   0   2   0   2   2   2   0   0   2   0   0   0   0   2   0   2   2   0   0   0   2   2   0   2   2   0   2   2   0   2   2   0   2   0   0   0   2   2   2   2   0   0   0   0   2   0   2   2   2   0   0   0   0   2   2   0   2   2   0   0   0   0   2   2   0   0   0   2   0   0   0   0   0   0   0   0   2   0   2   0   2   0   0   2   0   0   2   0   0   0   2   2   2   2   2   0   2   0   2   0   2   2   0   0   2   0   2   2   0   2
 MK-4-9                 2   2   0   2   2   2   0   2   0   2   2   2   0   0   0   0   0   0   0   0   0   2   0   2   0   2   0   0   0   2   0   2   2   0   0   0   0   2   2   2   0   0   0   0   2   0   2   2   0   2   0   0   2   0   2   0   0   2   2   2   0   2   2   2   0   2   2   0   2   0   2   0   2   2   2   0   0   2   0   2   2   0   0   2   2   0   0   0   2   2   0   2   0   2   2   2   0   2   2   0   0   0   0   2   0   2   2   0   0   0   0   0   0   2   2   0   0   2   0   2   2   0   2   0   0   0   2   2   2   0   0   2   0   0   2   0   0   2   2   0   0   0   0   2   2   0   2   2   2   0   0   0   2   2   0   0   0   2   0   0   0   0   0   0   0   0   2   0   2   0   0   0   0   2   2   2   0   0   0   0   2   2   2   2   2   0   0   0   2   0   2   0   0   0   2   0   2   2   0   2
 MK-4-10                2   2   0   2   2   2   0   2   0   2   2   2   0   0   0   2   0   0   0   2   0   0   0   2   0   2   0   0   2   2   0   2   2   0   0   0   0   0   0   2   0   0   2   0   2   0   2   2   0   2   0   0   2   0   2   0   0   2   2   2   0   2   2   2   0   2   0   0   2   0   2   0   2   0   2   0   0   0   0   2   2   0   0   2   0   2   0   0   2   2   2   2   0   2   0   2   0   2   2   0   0   0   0   2   0   2   2   2   2   0   0   0   0   2   2   0   0   2   0   0   2   0   2   0   0   0   2   2   0   0   0   2   0   0   2   0   0   2   2   0   0   0   0   2   0   0   2   2   2   0   0   0   2   2   0   0   0   2   0   0   0   0   0   0   0   0   2   0   2   0   0   0   0   2   2   2   0   2   0   0   2   2   2   2   2   0   0   0   2   0   2   2   0   0   2   0   2   2   0   2
 MK-4-11                2   2   0   2   2   2   0   0   0   2   2   2   2   0   0   2   0   0   0   0   0   2   0   0   2   2   0   0   2   2   0   2   2   0   0   0   0   0   0   2   0   0   2   0   2   0   2   0   0   0   0   0   2   0   2   0   0   2   2   2   2   2   2   2   0   2   0   0   2   0   0   0   2   0   2   0   0   0   0   2   2   0   0   0   0   2   0   0   2   0   2   2   0   2   0   2   0   2   2   0   0   0   0   2   2   2   0   2   2   2   0   0   0   2   0   0   0   2   0   0   2   0   2   0   2   0   0   2   0   0   0   2   0   0   0   2   0   2   2   0   0   0   0   2   0   0   2   2   2   0   0   0   2   2   0   0   0   2   0   2   2   0   0   0   0   0   0   0   2   0   0   0   0   2   2   2   0   2   0   0   0   2   2   2   2   0   0   2   2   0   2   2   0   0   2   0   2   2   0   2
 MK-4-12                2   0   0   2   2   2   2   0   0   2   2   0   2   0   0   2   0   0   0   0   0   2   0   0   2   0   0   0   2   2   0   2   2   2   0   0   0   0   0   2   0   0   2   0   2   0   2   2   0   2   0   0   0   0   2   0   0   2   2   2   2   0   0   2   0   0   0   0   2   0   0   2   2   0   2   0   0   0   0   2   2   0   0   0   0   0   0   0   2   0   2   2   0   2   0   0   2   2   2   0   0   0   0   0   2   2   0   2   2   2   0   0   0   2   0   0   0   2   0   0   2   0   2   0   2   0   0   2   2   0   0   2   0   0   0   2   2   2   2   0   0   0   0   2   0   0   2   2   2   0   0   0   2   2   0   0   0   2   0   2   2   0   0   0   0   0   0   2   2   0   0   0   0   2   2   2   0   2   0   0   0   2   2   2   2   0   0   2   2   0   2   2   0   0   2   0   2   2   0   2
 MK-4-13                2   0   0   2   2   0   2   0   0   2   2   0   2   0   0   2   0   0   0   0   0   2   0   0   0   0   0   0   2   2   0   2   2   2   0   0   0   0   0   0   0   2   2   0   2   0   2   2   0   2   0   0   0   0   2   0   2   2   2   2   2   0   0   2   0   0   0   0   2   0   0   2   2   0   2   0   0   0   2   2   2   0   0   0   0   0   0   0   2   0   2   2   2   2   0   0   2   2   2   0   0   0   0   0   2   0   0   2   0   2   0   0   2   2   0   2   0   2   0   0   2   0   2   0   2   2   0   2   2   0   0   2   0   2   0   2   2   2   2   0   0   0   0   2   0   0   2   2   2   0   0   0   2   2   0   0   0   2   0   2   0   2   0   0   0   0   0   2   2   0   0   0   0   2   0   2   0   0   0   0   0   2   2   2   2   0   0   2   2   0   2   0   0   0   2   0   2   2   0   2
 MK-4-14                2   0   2   2   2   0   2   0   0   2   2   0   2   2   0   2   0   0   0   0   0   2   0   0   0   0   0   0   2   2   0   2   2   0   0   0   0   0   0   0   0   2   2   2   2   0   2   2   0   2   0   0   0   0   2   0   2   2   2   2   2   0   0   2   0   0   0   2   2   0   0   2   2   0   2   0   2   0   2   2   2   0   0   0   0   2   0   0   2   0   2   2   2   2   0   2   2   2   2   0   0   0   2   0   2   0   0   2   0   2   0   0   2   2   0   2   0   2   0   0   2   0   2   0   2   2   0   2   2   0   0   2   0   2   0   2   2   2   2   0   0   0   0   2   0   0   2   2   0   0   0   0   2   2   0   2   2   2   0   2   0   2   0   0   0   0   0   2   0   0   0   0   0   2   0   2   0   0   0   0   0   0   2   2   2   0   0   2   2   0   2   0   0   0   2   0   2   0   0   2
 MK-4-15                2   0   2   2   2   0   2   0   0   2   2   0   2   2   0   2   0   0   2   0   0   2   2   0   0   0   0   0   2   2   0   2   2   0   0   0   0   0   0   0   0   2   2   2   2   0   2   2   0   2   0   2   0   0   2   0   2   2   2   2   2   0   0   2   0   0   0   2   2   0   0   2   2   0   2   0   2   0   2   2   2   0   0   2   0   0   0   0   2   0   2   2   2   2   0   0   2   2   2   0   0   0   0   0   2   0   0   2   0   2   0   0   2   2   0   2   0   2   0   0   2   0   2   0   2   2   0   2   2   0   0   2   2   2   0   2   2   2   2   2   0   2   0   2   0   0   0   2   0   0   0   0   2   2   0   2   2   2   0   2   0   2   0   0   0   0   0   2   0   0   0   0   0   2   0   2   2   0   2   0   0   0   2   2   2   0   0   0   2   0   2   0   0   0   2   0   0   0   0   0
 MK-4-16                2   0   2   2   2   0   2   0   0   2   2   0   0   2   0   2   0   0   2   0   0   2   2   0   0   0   0   2   2   2   0   2   2   0   0   0   0   0   0   0   0   2   2   2   2   0   2   2   0   2   0   2   0   0   2   0   2   2   2   2   0   0   0   2   0   2   0   2   2   0   0   2   2   0   2   0   2   0   2   2   2   0   0   2   0   0   0   0   0   0   2   2   2   2   0   0   2   2   2   0   0   0   0   0   2   0   0   0   0   2   0   0   0   2   0   2   0   2   0   2   2   0   0   0   2   2   0   2   2   0   0   2   2   2   0   2   2   2   2   0   0   2   0   0   0   0   0   2   0   0   0   0   2   0   2   2   2   2   0   2   0   2   0   0   0   0   2   2   0   0   0   0   0   2   0   2   2   0   2   0   0   0   2   0   2   0   0   0   2   0   0   0   0   0   2   0   2   0   0   0
 MK-5-1                 0   0   2   0   0   2   2   0   2   2   2   0   0   0   2   0   0   0   2   0   0   0   2   2   0   0   0   2   2   2   2   2   0   0   0   0   0   2   2   2   0   0   0   0   0   2   2   2   0   0   2   2   2   2   0   2   0   2   0   2   0   0   0   2   0   0   0   2   2   2   2   2   0   2   2   2   2   0   0   0   2   2   0   0   0   2   0   2   2   0   2   2   0   2   0   2   2   2   2   0   0   2   0   2   2   0   0   0   0   2   2   0   0   0   2   0   0   2   0   2   2   2   0   0   2   0   0   0   0   0   2   2   2   2   2   2   2   0   0   0   2   0   2   0   2   2   0   2   0   0   2   2   0   0   2   0   2   0   2   0   0   0   2   0   0   0   0   0   0   2   2   2   2   0   2   0   0   0   0   2   2   0   2   0   2   2   2   2   0   2   0   2   2   0   0   0   0   2   0   0
 MK-5-2                 0   0   2   0   0   2   2   0   2   2   2   0   0   0   2   0   0   0   2   0   0   0   2   2   0   2   2   2   2   2   2   2   0   0   0   2   2   2   2   0   0   0   0   0   0   2   0   2   0   0   0   2   2   2   0   2   0   2   0   2   0   0   0   2   2   0   0   2   2   2   2   2   0   2   2   2   2   0   0   0   0   2   0   2   0   0   0   2   2   2   2   2   0   2   0   2   2   2   2   0   0   2   0   2   2   0   0   0   0   2   2   0   0   0   2   0   2   2   0   2   2   2   0   0   0   0   0   0   0   0   2   2   2   2   2   2   2   2   0   0   2   0   2   2   2   2   0   2   0   0   2   2   0   0   0   0   2   0   2   0   0   0   2   0   0   0   0   0   0   2   2   2   2   0   2   0   0   0   0   2   2   0   2   2   0   2   2   0   0   2   2   2   2   0   0   0   0   0   0   0
 MK-5-3                 0   0   2   0   0   0   2   2   2   2   2   0   0   0   2   0   0   0   2   0   0   0   2   2   0   2   2   2   2   2   2   2   0   0   0   2   2   2   2   0   0   2   0   0   0   2   0   2   0   0   0   2   2   2   0   2   0   2   0   2   0   0   0   2   2   0   0   2   0   2   2   2   0   2   2   2   2   0   0   0   0   2   0   2   0   0   0   2   2   2   2   2   0   2   0   2   0   2   2   0   0   2   0   2   2   0   0   0   0   2   2   0   0   0   2   0   2   0   0   2   2   2   0   0   0   0   2   0   0   0   2   2   2   2   2   2   2   2   2   0   2   0   2   2   2   2   2   2   0   0   2   0   0   0   0   0   0   0   2   0   0   0   2   0   0   0   0   0   0   2   2   2   2   2   2   0   0   0   0   2   2   0   2   2   0   2   2   0   0   2   2   2   2   0   0   0   0   0   0   0
 MK-5-4                 0   0   2   0   0   0   2   2   2   2   2   0   0   0   2   0   0   0   2   0   0   2   2   2   0   2   2   2   0   2   2   2   0   0   0   2   2   2   2   0   0   2   0   0   0   2   0   0   0   0   0   2   2   2   2   2   0   2   0   2   2   0   0   2   2   0   0   2   0   2   2   2   0   2   2   2   2   0   0   0   0   0   0   2   0   0   0   2   2   2   2   2   0   2   0   2   0   2   2   0   0   2   0   2   2   2   0   0   0   2   2   0   0   0   2   0   2   0   0   2   2   2   0   0   0   0   0   0   0   2   2   0   2   2   2   0   0   2   2   0   2   0   2   2   2   2   2   2   0   0   2   0   0   0   0   0   0   0   2   2   0   0   2   0   0   0   2   0   2   2   2   2   2   2   2   0   0   0   0   2   2   0   2   2   0   2   2   0   0   2   2   2   2   2   0   0   0   2   0   0
 MK-5-5                 0   0   2   0   0   2   2   2   2   2   2   0   0   0   2   0   0   0   2   0   2   2   2   2   0   0   2   2   0   2   2   2   0   0   0   2   2   2   2   0   0   2   2   0   0   2   0   0   0   0   0   2   2   2   2   2   0   2   2   0   2   0   0   2   2   0   0   2   0   2   2   2   0   2   2   2   2   0   2   0   0   0   2   2   0   0   0   2   2   2   2   2   0   2   0   2   0   2   2   0   0   2   0   2   0   2   0   0   0   2   2   0   0   0   2   0   2   0   0   2   2   2   0   0   2   0   0   0   0   2   2   0   2   0   2   0   2   2   0   0   2   0   2   2   2   0   2   2   0   0   2   0   0   0   0   0   0   0   2   2   0   2   2   2   0   0   2   0   2   2   2   2   2   2   2   0   0   0   0   2   2   0   2   2   0   2   2   0   0   0   2   2   2   2   0   0   0   2   0   0
 MK-5-6                 2   0   2   0   0   2   2   2   2   2   2   0   0   0   2   0   0   0   2   0   2   2   2   2   0   2   2   2   0   2   2   2   0   0   0   2   2   2   2   0   0   2   2   0   0   2   0   0   2   0   0   2   2   2   2   2   0   2   2   0   2   0   0   2   2   0   0   2   0   2   2   2   0   2   2   2   2   0   0   0   0   0   0   2   0   0   0   2   2   2   0   2   0   0   0   2   0   2   2   0   0   2   0   2   0   2   0   2   2   2   2   0   0   0   2   0   2   0   0   2   2   2   0   0   2   0   0   0   0   2   2   0   2   0   2   2   2   2   0   0   2   0   2   2   2   0   2   2   0   2   2   0   0   0   0   0   0   0   2   2   0   2   2   2   0   0   2   0   2   2   2   2   2   2   2   0   0   0   0   2   2   0   2   2   0   2   0   0   0   0   2   2   2   2   0   2   0   2   0   0
 MK-5-7                 2   0   2   0   0   2   2   2   2   2   2   0   0   2   2   0   2   0   2   0   2   2   2   2   0   2   2   2   0   2   2   0   0   0   0   2   2   2   2   0   0   0   2   0   0   2   0   0   2   0   0   2   2   2   2   2   0   2   2   0   2   0   0   2   2   0   0   2   0   2   2   2   0   2   2   2   2   0   0   0   2   0   0   2   0   0   0   2   0   2   0   2   0   0   0   0   0   2   2   0   0   2   0   2   0   2   0   2   2   2   2   0   0   0   0   0   2   0   0   2   2   2   0   0   0   0   0   0   0   2   2   0   0   0   0   0   2   0   0   2   2   0   2   2   0   0   2   2   0   2   2   0   0   0   0   0   0   2   2   2   0   0   2   2   0   0   2   0   2   2   2   2   2   2   2   0   0   0   2   2   2   0   2   0   2   2   0   2   0   0   2   2   2   2   0   2   0   2   0   0
 MK-5-8                 2   0   2   0   0   2   2   2   2   2   2   0   0   0   2   0   2   0   2   0   2   2   2   2   0   2   2   2   0   2   0   0   2   0   0   2   2   2   2   0   0   0   2   0   0   2   0   0   2   2   0   2   2   2   2   2   0   2   2   0   2   0   0   2   2   0   0   2   0   2   2   2   0   0   2   2   2   0   2   0   2   0   0   2   0   0   0   2   0   2   0   2   0   0   2   0   2   2   2   0   0   2   2   2   0   2   0   2   0   2   2   0   0   0   0   0   2   0   0   2   0   2   0   0   0   0   0   0   0   2   2   2   0   2   0   0   2   0   0   2   2   0   2   2   0   0   2   2   0   2   2   0   0   0   0   0   0   2   2   2   0   0   2   2   0   2   2   0   2   2   2   0   2   2   2   0   0   2   2   2   2   0   0   0   2   2   0   2   0   0   2   2   2   2   0   2   0   2   0   0
 MK-5-9                 0   0   2   0   0   2   2   2   2   2   2   0   0   0   2   0   2   0   0   0   2   2   2   2   0   2   2   2   0   2   0   0   2   0   2   0   2   2   2   0   0   0   2   0   0   2   0   0   0   2   0   2   2   2   2   2   0   2   2   0   2   0   0   2   2   0   0   2   0   2   2   2   2   0   2   2   2   0   2   0   0   0   2   2   0   0   0   0   2   2   0   2   0   0   2   0   2   2   2   0   0   2   2   2   0   2   0   2   0   2   2   0   0   0   0   0   2   0   0   2   0   2   0   0   0   0   0   2   0   2   2   2   0   2   0   0   2   0   2   2   2   0   2   2   0   0   2   0   0   2   2   0   0   0   0   0   0   2   2   2   0   2   2   2   0   2   2   2   2   0   2   0   0   2   0   2   0   2   2   2   2   0   0   0   2   2   0   2   0   0   2   2   2   2   0   2   0   2   0   0
 MK-5-10                0   0   2   0   0   2   0   0   2   2   2   0   0   0   2   0   0   0   0   0   2   2   2   2   0   2   2   2   0   2   0   0   2   0   2   0   2   2   2   0   0   0   2   0   0   2   0   0   2   2   0   2   2   2   2   2   0   2   2   0   2   2   0   2   2   0   0   2   0   2   2   2   2   0   2   2   2   0   2   0   0   0   2   2   0   0   0   0   2   2   0   2   2   0   2   0   2   2   2   0   0   2   2   2   0   2   0   2   0   2   2   0   0   0   2   0   2   0   0   2   0   2   0   0   0   0   0   2   0   2   2   2   0   2   0   0   2   0   2   2   2   0   2   2   0   0   2   2   0   2   2   0   0   0   0   0   0   2   2   2   0   2   2   2   0   2   2   0   2   0   2   0   0   2   0   2   0   2   2   2   2   0   0   0   2   2   0   2   0   0   2   2   2   2   0   2   0   2   0   0
 MK-5-11                0   2   2   0   0   2   0   0   2   2   2   0   0   0   2   0   0   0   0   0   2   0   2   2   0   2   2   0   0   2   0   0   0   0   2   2   2   2   2   2   0   0   2   0   2   2   0   0   0   2   0   2   2   2   2   2   0   2   2   0   0   2   2   2   2   0   0   0   0   2   2   2   2   2   2   2   2   0   0   0   0   0   2   2   0   0   0   2   2   2   0   0   2   0   2   0   2   2   2   0   0   2   2   2   2   2   0   2   0   2   2   0   0   2   2   0   0   0   0   0   0   2   0   0   0   0   0   2   0   2   2   2   0   0   0   0   2   0   2   2   2   0   2   2   0   0   2   2   0   0   2   0   0   0   0   0   0   2   2   2   2   0   2   2   0   2   2   0   2   0   2   0   0   2   0   2   0   2   2   2   2   0   0   0   2   0   0   2   0   0   2   2   2   2   0   2   0   2   0   0
 MK-5-12                0   0   2   0   0   2   2   0   0   2   2   0   0   0   2   0   0   0   0   0   2   0   0   2   0   2   0   0   0   2   0   0   0   0   2   2   2   2   2   2   0   0   2   0   2   2   0   0   0   2   0   2   0   2   2   2   0   2   2   0   0   2   2   2   2   0   0   0   0   2   2   2   2   2   2   2   2   0   2   0   0   0   2   0   0   0   2   2   2   2   0   0   2   0   2   0   2   2   2   0   0   2   2   2   2   0   0   2   2   2   2   0   0   0   2   0   0   0   2   0   0   2   0   0   0   0   0   2   0   2   2   2   0   0   0   0   2   0   2   2   2   0   2   2   0   0   2   2   0   0   2   0   0   0   2   2   0   2   2   2   2   0   2   2   0   2   2   0   2   0   2   0   0   2   0   2   0   0   2   0   0   0   0   0   0   0   0   0   0   0   2   2   2   2   0   2   0   2   0   0
 MK-5-13                0   0   2   0   0   2   2   2   0   2   2   0   0   0   2   0   0   0   0   0   2   2   0   0   2   2   0   0   0   0   0   0   0   0   2   2   2   2   2   2   0   2   2   0   2   2   0   0   0   2   0   2   0   2   2   2   0   2   2   0   0   2   0   2   2   0   2   0   0   2   2   2   2   2   0   2   2   0   2   0   0   0   2   0   0   0   2   2   2   2   0   0   2   0   2   0   2   2   2   2   0   2   0   2   2   0   0   2   2   2   2   0   0   0   2   0   0   0   2   0   0   2   0   0   0   0   0   0   0   2   2   0   0   0   0   0   2   0   2   2   2   2   2   2   0   0   2   2   0   0   2   0   0   0   2   2   0   2   2   2   2   0   2   2   2   2   2   0   2   0   2   0   0   2   0   2   0   0   2   0   0   0   0   0   0   0   0   0   0   0   2   2   2   2   0   2   0   2   0   0
 MK-5-14                0   0   2   0   0   2   0   0   2   2   2   0   0   2   2   0   0   0   0   0   2   2   0   0   2   2   0   0   0   0   0   0   0   0   2   2   2   2   0   2   0   2   2   0   2   2   0   2   0   0   0   2   0   2   2   2   0   2   2   2   0   0   0   2   2   0   2   0   0   0   2   2   2   2   0   2   2   0   2   0   0   0   2   0   0   2   2   2   2   0   2   0   2   0   2   0   0   2   2   2   0   2   0   2   2   0   0   2   2   2   2   0   0   0   0   0   0   0   2   2   0   2   0   2   0   0   0   0   0   0   2   0   0   0   0   0   2   0   2   2   2   2   2   2   0   0   2   2   0   2   2   0   0   0   2   0   0   2   0   2   2   0   2   2   0   2   2   0   2   0   2   0   2   2   0   2   0   0   2   0   2   0   0   0   0   0   0   0   0   0   2   2   2   2   0   2   0   2   0   2
 MK-5-15                0   0   2   0   0   2   0   0   2   2   2   0   0   2   2   0   0   0   0   2   2   2   0   0   2   2   0   0   0   0   2   0   0   2   2   2   2   2   0   2   0   2   2   2   2   2   0   2   0   0   0   2   0   2   2   2   0   2   2   2   0   0   0   2   2   0   2   0   0   0   2   2   0   2   0   2   2   0   2   0   0   0   2   0   0   2   2   2   2   0   0   0   2   0   2   0   0   2   2   2   0   2   0   0   2   0   0   2   2   2   0   0   0   0   0   0   0   0   2   2   0   0   0   2   0   0   0   0   2   0   2   0   0   2   0   0   2   0   2   2   2   2   2   2   0   0   2   2   0   2   2   0   0   0   2   0   0   2   0   2   2   0   2   2   0   2   2   0   2   0   2   0   2   2   0   2   2   0   2   0   2   0   0   2   0   0   0   0   0   0   0   0   0   2   0   2   0   2   0   2
 MK-5-16                0   0   2   0   0   2   0   0   2   2   2   0   0   2   2   0   0   0   0   2   2   2   0   0   2   2   0   0   0   2   2   0   2   2   2   2   2   2   0   2   0   2   2   2   2   2   0   2   2   0   0   2   0   2   2   2   0   2   2   2   0   0   2   2   2   2   2   0   0   0   2   2   0   0   0   2   2   0   2   0   2   0   2   0   0   2   2   2   2   0   0   0   2   2   2   0   2   2   2   2   0   0   0   0   2   0   0   2   2   2   0   0   0   2   0   0   0   0   2   2   2   0   0   2   0   0   0   0   2   0   2   0   0   2   0   0   2   0   2   2   2   2   2   2   0   0   2   0   0   2   2   0   0   0   2   0   0   2   0   0   2   0   2   2   0   2   2   0   2   0   0   0   2   2   0   0   2   0   2   0   2   0   0   2   0   0   0   0   0   0   2   0   0   2   0   2   2   2   0   2
 MK-6-1                 2   0   0   2   2   2   2   0   0   2   0   0   2   2   2   0   2   0   0   0   2   2   0   2   0   0   0   0   2   2   2   2   0   2   0   2   0   0   0   0   0   0   2   2   0   0   0   2   2   2   0   2   0   0   0   2   0   2   0   0   2   0   2   2   2   2   0   0   2   0   2   0   0   0   0   0   0   2   0   0   0   0   2   2   0   0   2   2   2   0   2   0   0   0   2   0   0   0   2   2   0   2   2   0   0   0   2   0   2   0   0   0   2   0   2   2   2   0   2   0   2   0   0   0   2   0   0   0   0   0   0   2   0   2   2   2   0   0   2   0   0   2   2   2   0   2   0   0   0   2   0   0   0   2   0   2   0   0   0   2   2   2   0   0   2   0   0   0   2   2   0   2   0   0   0   0   2   0   0   2   0   2   0   0   2   2   2   0   0   2   2   0   2   0   0   2   0   2   0   2
 MK-6-2                 0   0   0   2   2   2   2   0   0   2   0   0   2   2   2   0   2   2   0   2   0   2   0   0   2   0   0   0   0   2   2   2   2   2   0   2   0   0   0   0   0   2   2   2   0   0   0   2   2   2   0   2   0   0   0   0   0   2   0   0   2   0   2   2   2   2   0   0   2   0   2   2   0   0   0   0   0   2   0   0   0   0   2   2   0   0   2   2   2   0   2   0   0   0   2   0   0   0   2   2   0   2   2   0   0   0   2   0   2   2   0   0   2   0   2   2   2   0   2   0   2   0   0   0   2   0   0   2   0   0   0   2   0   2   2   2   0   2   2   0   0   2   2   2   0   2   2   0   0   2   0   0   0   2   0   2   0   0   0   2   2   2   0   0   2   2   0   0   2   2   0   2   0   0   0   0   2   0   0   0   0   2   0   2   2   2   0   2   0   2   2   0   2   0   0   2   0   2   0   2
 MK-6-3                 0   0   0   2   2   2   2   0   0   2   0   0   2   2   2   0   2   2   0   2   0   2   0   0   2   0   0   0   0   0   2   2   2   0   2   2   0   2   2   0   0   2   2   0   0   0   0   2   2   0   0   2   0   0   0   0   0   2   0   0   2   0   2   2   2   2   0   0   2   0   2   2   0   0   0   0   0   2   0   0   0   0   2   2   0   0   2   2   2   0   2   0   0   2   2   2   0   0   2   0   2   2   2   0   0   0   2   0   2   2   0   0   2   0   2   2   2   0   0   0   2   0   0   0   2   0   0   2   0   0   0   0   2   2   2   0   2   2   2   0   0   2   2   2   0   2   2   0   0   2   2   0   0   0   0   2   0   0   0   2   2   2   0   0   2   2   0   2   2   2   0   2   0   0   0   0   2   2   0   0   0   2   0   0   2   2   0   2   0   2   2   0   2   0   0   2   0   2   0   2
 MK-6-4                 0   0   0   2   2   2   2   0   0   2   2   0   2   2   2   2   2   2   0   2   0   2   0   0   2   0   0   0   0   2   2   2   2   0   2   2   2   2   2   0   2   2   2   0   0   0   0   2   2   0   0   2   0   0   0   0   0   2   0   0   2   0   2   2   2   2   0   0   2   0   2   2   0   0   0   0   0   0   0   0   0   0   2   2   0   2   0   2   2   0   2   0   0   2   2   2   0   0   2   2   2   2   2   0   0   0   2   0   2   2   2   0   2   0   2   0   0   0   0   0   2   0   0   0   2   0   0   2   0   2   0   0   2   2   2   0   2   2   2   0   0   2   2   2   2   2   2   0   0   2   2   0   0   0   0   2   2   0   0   2   2   0   0   2   2   2   0   2   0   2   0   0   0   2   2   2   2   2   0   0   0   2   2   0   2   2   0   2   0   2   2   0   2   0   0   2   0   2   0   0
 MK-6-5                 0   0   0   2   2   2   2   0   0   2   2   0   2   2   2   2   2   0   0   0   2   2   0   0   2   0   0   0   0   2   2   2   2   0   2   2   2   2   0   0   2   2   2   0   0   0   0   2   2   2   0   2   0   0   0   0   0   2   0   0   2   0   2   2   2   2   0   0   2   0   2   2   0   0   0   0   0   0   0   0   0   0   2   2   0   2   0   2   2   0   2   0   0   2   2   2   0   0   2   2   2   2   2   0   0   2   2   0   2   2   0   0   2   0   0   0   0   2   0   0   2   0   0   0   2   2   0   2   0   2   0   2   2   2   2   0   2   2   0   0   0   0   2   2   2   2   2   0   0   2   2   0   2   0   0   2   2   0   0   2   2   0   0   2   2   2   0   2   0   2   0   2   0   2   2   2   0   2   0   0   0   2   2   2   2   2   0   2   0   2   2   0   2   0   0   2   0   2   0   0
 MK-6-6                 0   0   0   2   2   2   0   0   0   0   2   0   2   0   2   2   2   0   0   0   2   2   0   0   2   0   0   0   0   2   2   2   2   0   2   2   2   2   0   0   2   2   2   0   0   0   0   2   2   0   0   2   0   0   0   0   2   2   0   0   2   0   2   2   2   2   0   0   2   2   2   2   0   0   0   0   0   0   2   0   0   0   2   2   0   2   0   2   2   0   0   0   0   2   2   2   0   0   2   2   2   2   2   0   0   2   2   0   2   0   0   0   2   0   0   0   2   2   0   0   2   0   0   0   2   2   2   2   0   2   0   0   2   2   2   0   2   2   0   0   0   0   2   2   2   2   2   0   0   0   0   2   2   0   0   2   0   0   0   2   2   0   0   2   2   2   0   0   0   2   0   2   0   0   2   2   0   2   0   0   0   2   2   2   2   0   0   2   2   2   2   0   2   0   2   2   0   2   0   0
 MK-6-7                 0   0   0   2   2   2   0   0   0   0   2   2   2   0   2   2   2   0   0   0   2   2   0   0   2   0   0   0   0   2   2   2   2   0   2   2   2   2   0   0   0   2   2   0   0   0   0   2   2   0   2   2   0   0   0   0   2   2   0   0   2   0   0   0   2   2   0   0   2   2   2   2   0   0   0   0   0   0   2   0   0   2   2   2   0   0   0   2   2   0   0   2   2   2   2   2   2   0   2   2   2   2   2   0   0   2   2   0   2   0   0   0   2   0   0   0   0   2   0   2   2   0   2   2   2   2   2   2   0   2   0   0   2   2   2   0   2   2   0   0   0   0   2   2   2   2   2   0   0   0   0   2   2   0   2   2   0   0   0   2   2   0   0   2   2   2   0   0   0   2   2   2   0   2   2   2   2   2   0   0   2   2   2   2   2   0   0   2   2   2   2   0   2   0   2   2   0   2   0   0
 MK-6-8                 0   0   0   2   2   2   0   0   0   2   2   2   2   0   2   0   2   0   0   0   2   2   0   0   2   0   0   0   0   0   2   2   2   0   2   2   2   2   0   0   0   2   0   0   0   0   0   2   2   0   2   2   0   0   0   2   2   2   0   0   2   0   0   0   2   2   0   0   2   2   2   2   0   0   0   0   2   0   2   0   0   2   2   2   0   0   0   0   2   0   0   2   0   2   2   2   2   0   2   2   2   2   2   0   2   2   0   0   2   0   0   0   2   0   0   0   0   2   0   2   2   2   2   2   2   2   2   2   0   2   0   0   2   2   2   0   2   2   0   0   0   0   2   2   2   2   2   0   0   0   0   2   2   0   2   2   0   0   0   2   2   0   0   2   2   2   2   0   0   2   2   2   0   2   2   2   0   2   2   0   2   2   2   2   2   0   0   2   2   2   2   0   2   0   2   2   0   2   0   0
 MK-6-9                 2   0   0   2   2   2   0   0   0   2   2   2   2   0   2   0   2   0   0   0   2   0   2   0   2   0   0   0   0   0   0   2   2   0   2   2   2   0   0   0   0   2   2   0   0   2   0   0   2   0   2   2   0   0   0   2   2   2   0   0   2   0   2   0   2   2   0   0   2   2   2   2   0   0   0   0   2   0   2   0   0   2   2   2   0   2   0   0   2   0   0   2   0   2   2   2   2   0   2   0   2   2   2   0   2   2   0   0   2   0   0   0   2   0   0   0   0   0   2   2   2   2   2   2   2   2   2   0   0   2   0   0   2   2   2   0   2   0   0   0   0   0   2   2   2   0   2   0   0   0   0   2   0   0   2   2   0   2   0   2   2   0   2   2   2   2   2   0   0   2   2   2   2   0   2   2   0   2   2   0   2   0   2   0   2   0   0   2   0   2   2   0   2   2   2   0   0   2   0   0
 MK-6-10                2   0   0   2   2   2   0   0   2   2   2   2   2   0   2   0   2   0   0   0   2   2   2   0   2   0   0   0   0   0   0   2   2   2   2   2   2   0   0   0   0   2   2   0   0   2   0   0   2   0   2   2   0   0   0   2   2   2   0   0   2   0   2   0   2   0   0   0   2   0   2   2   0   0   0   0   2   0   2   0   0   2   2   2   0   2   0   2   2   0   0   2   0   2   2   2   2   0   2   0   2   2   2   0   2   2   0   0   2   0   0   0   2   0   0   0   0   0   2   2   2   2   0   2   2   2   2   0   0   2   0   0   2   2   2   0   2   2   0   0   0   0   2   2   2   0   2   0   0   0   2   2   0   0   2   2   0   2   0   2   2   0   2   2   2   2   2   0   0   2   0   2   2   0   2   2   0   2   2   0   2   0   2   0   2   0   0   2   0   2   0   0   2   2   2   0   0   2   0   0
 MK-6-11                2   0   0   2   2   0   0   0   2   2   2   0   2   0   0   0   2   0   2   0   2   2   2   0   0   0   0   0   2   0   0   2   2   2   2   2   2   0   0   0   0   2   0   0   0   2   0   0   2   0   2   0   0   0   0   2   2   2   0   0   2   0   0   0   2   0   0   0   2   0   2   2   0   0   0   0   2   0   2   0   0   2   2   2   0   2   0   2   2   0   0   2   0   2   0   2   2   0   2   0   2   2   2   0   2   2   0   0   2   0   0   0   0   0   0   0   0   0   0   2   2   2   0   0   2   2   2   0   0   2   0   0   2   2   2   0   2   2   0   0   0   2   2   2   2   0   2   0   0   0   2   2   0   0   2   2   0   2   0   2   2   0   2   2   2   2   2   0   0   2   0   2   2   0   2   2   0   2   2   2   2   0   2   0   2   0   0   2   0   2   0   0   2   2   2   0   0   2   0   0
 MK-6-12                2   2   0   2   2   0   0   0   2   2   2   0   2   0   2   0   0   0   2   2   2   2   2   0   0   0   0   0   2   0   0   2   2   2   2   2   2   0   0   0   0   2   0   0   2   2   0   2   2   0   2   0   0   0   0   2   2   2   0   0   2   0   2   0   2   0   0   0   2   0   2   2   0   0   0   2   2   2   2   0   0   2   2   2   0   2   0   2   2   0   0   2   0   0   0   2   2   0   2   0   2   2   2   0   0   2   0   0   2   0   2   0   2   0   0   0   0   0   0   2   2   2   0   0   2   2   2   0   0   0   0   0   2   2   2   0   2   2   2   0   0   2   2   0   2   0   0   0   0   0   2   2   0   0   2   2   0   2   0   2   2   0   2   0   2   2   2   0   0   2   0   2   2   0   2   2   0   2   2   2   0   0   2   0   2   0   0   2   0   2   0   0   2   2   2   0   2   2   0   0
 MK-6-13                2   2   0   2   2   0   0   2   2   2   2   0   0   0   2   0   0   0   2   2   2   2   2   0   0   0   0   0   2   0   0   2   2   2   2   2   2   0   0   2   0   2   0   0   2   2   0   2   2   0   2   2   0   0   0   2   2   2   0   2   2   0   2   0   2   0   0   0   2   0   2   2   0   0   0   2   2   2   2   0   0   0   2   2   0   2   0   2   2   0   0   2   0   0   0   2   0   0   2   2   2   2   2   0   0   2   0   0   2   0   2   0   2   0   0   0   0   0   0   2   2   2   2   0   0   2   2   0   0   0   0   0   2   0   2   0   2   2   2   0   0   2   2   0   2   0   0   0   0   0   2   2   0   0   2   2   0   2   0   2   2   0   2   0   2   2   2   0   0   2   0   2   2   2   2   2   0   2   2   2   0   0   2   0   2   0   0   2   0   2   0   0   2   2   2   2   2   2   0   0
 MK-6-14                2   2   0   2   2   0   0   2   2   2   2   2   0   0   2   0   0   0   2   2   2   2   2   0   0   0   0   0   2   0   0   2   2   2   2   2   2   0   0   2   0   2   0   0   2   2   0   2   2   0   2   2   0   0   0   2   0   2   0   2   2   0   0   0   2   0   0   0   2   0   2   2   0   0   0   2   2   2   2   0   0   0   2   2   0   2   0   2   2   0   0   2   0   2   0   2   0   0   2   2   2   2   2   0   0   2   2   0   2   0   2   0   2   0   0   0   0   0   0   2   2   2   2   0   0   2   2   0   2   0   0   0   2   0   2   0   2   2   2   0   0   2   2   0   0   0   0   0   0   0   2   2   0   0   2   2   0   2   0   2   2   0   0   2   2   2   2   0   0   2   2   2   2   2   2   2   0   0   2   2   2   0   2   0   2   0   0   2   0   2   2   0   2   2   2   2   2   2   0   0
 MK-6-15                2   2   0   0   2   2   0   2   2   2   2   2   0   2   2   0   0   0   2   2   2   2   2   0   0   0   0   0   2   2   2   2   2   2   2   2   2   0   0   2   0   2   2   0   2   2   0   2   2   0   2   2   0   0   0   0   0   0   0   2   2   0   0   0   2   0   0   0   2   0   2   2   0   0   0   2   2   0   2   0   0   0   2   2   0   2   0   2   2   0   2   0   0   2   0   2   0   0   2   2   2   2   2   0   0   2   2   0   2   0   2   0   2   0   0   0   0   0   0   2   2   2   2   0   0   2   2   0   2   0   0   0   2   0   2   0   2   2   0   0   0   2   2   0   0   0   2   0   0   0   0   2   2   0   2   2   0   2   0   2   2   2   0   2   2   2   2   2   0   2   2   2   2   2   2   0   0   0   2   2   2   0   2   0   2   0   0   2   0   2   2   0   2   2   2   2   2   2   0   0
 MK-6-16                2   2   0   0   0   2   0   2   0   2   2   0   0   2   2   0   2   0   0   2   2   2   2   0   0   0   2   0   2   2   2   2   2   2   2   2   2   0   0   2   0   0   2   0   2   2   2   2   2   0   2   2   0   0   0   0   0   0   0   2   2   0   0   0   0   0   0   0   2   0   2   2   0   0   0   2   2   0   2   0   0   0   2   2   0   2   0   2   2   0   2   0   2   2   0   2   0   0   2   2   2   2   2   0   0   2   2   0   2   0   2   0   2   0   0   0   0   0   0   2   0   0   2   0   0   2   2   0   2   0   0   0   2   0   2   0   2   2   2   0   0   2   2   0   0   0   2   0   0   2   0   0   2   2   2   0   0   2   0   2   2   2   0   2   2   2   2   2   0   2   2   2   2   2   2   0   0   0   2   2   2   0   0   0   2   0   0   2   0   2   2   0   2   2   2   2   2   2   0   0
 
!****************************************** Phenotypic Data **********************************************************
!-100.0 is resevred for missing phenotype
SimulatedTrait1        14.0395   13.4201   13.4577   14.7313   14.8651   15.5630   14.8649   15.5627   15.1151   16.5969   14.2403   15.5834   15.1434   14.1442   15.7295   15.7802   13.8094   11.3128   14.6415   14.3447   15.1668   15.3504   14.0433   17.4290   13.4963   16.6540   13.4570   15.8714   16.5580   14.4168   15.7937   13.7700   13.1758   16.8096   15.4722   16.6063   15.5849   13.9914   13.2622   13.6067   12.4695   14.5007   16.4712   15.4609   13.8812   14.5080   13.9136   16.7591   13.8064   16.4176   16.1003   15.1501   12.6464   15.4347   13.3677   14.0508   13.8993   14.1866   15.0469   14.3013   13.8336   16.0609   14.1137   16.5524   14.2090   16.4082   13.5639   16.1892   14.9173   14.2170   15.2069   15.5053   14.8142   13.5924   14.2530   15.5334   13.5954   15.6018   15.9304   12.6609   15.9475   12.9135   15.1336   16.2358   14.0606   14.4454   16.2521   15.4877   15.5635   12.7583   14.1407   14.5289   15.8927   16.1268   14.2914   16.0260   13.6447   16.2298   15.9445   15.0870   16.1590   15.3209   16.2193   15.3048   14.0946   13.6152   15.8309   15.8082   12.8208   15.5958   13.4793   16.5560   14.7081   16.2330   14.9851   17.4567   14.8181   17.6757   14.1598   15.4038   13.6668   15.6336   14.8306   15.7580   15.3615   16.4388   14.1968   15.5176   16.0193   12.8575   15.0364   15.0063   13.3017   12.2026   13.9654   14.3439   13.1415   15.2411   16.3314   13.1032   15.0526   15.1896   15.7947   16.9152   14.7442   15.3317   15.8192   16.5915   16.1463   14.4550   13.5282   14.5383   15.4851   15.7158   15.5067   16.8059   13.1508   12.8933   13.1729   16.0515   14.4005   14.1717   12.9584   13.7568   14.4851   16.5156   13.7730   14.5671   14.0692   14.9732   15.0335   12.9638   14.5244   15.8122   15.4413   17.2513   15.9431   16.3589   13.7678   15.7472   11.7004   15.3642   15.4123   16.2364   13.7647   16.1513   17.1838   15.8957   15.2083   13.2683   15.6653   16.1083   15.1853   14.3739   13.5018   16.0126   15.5912   14.1391   16.5869   16.7718
SimulatedTrait2        10.4157   10.7137    9.7701    9.6563    9.5787    9.6588    9.6932    9.1455   10.8340    9.6523   10.5624    9.8440    9.2609    9.4444   10.0871    9.8560   11.1385    9.6902   10.1354   10.6606    8.4998   10.3733    9.9428    9.7064    9.8198    9.4196   11.2694   10.0558    9.0569   11.2653   10.0721   10.1700   10.5516    9.5602    9.7921    9.3058   10.5826   10.0042   11.2154   10.7177   10.7383    9.2783   10.0823    9.6786   10.2500   10.0251   10.4970    9.8418   10.4531    9.7441    9.6517    8.9067    9.1670    9.1514    9.6452    9.4461   10.2814   10.7768   11.1372    9.8057   10.1444   10.3133   10.6146    9.6894   10.5586    9.1328   10.5472    8.6346    9.9940   11.7274    9.8953   10.3650    9.9795   10.9325    9.5535    9.4906   10.3795   10.6216    9.3541   11.2151   10.1519   10.8545    9.9831    9.0626   10.4958    9.1664    9.0161    8.8908    9.2585   10.5420   10.1631   11.3948    9.9702    9.2005   11.4030    9.6349   10.5886    9.0590   10.1222   10.0172   10.9243   10.0986    9.9952   10.1219   11.5736   11.4982   10.5422    9.7791   10.0587   10.3768   10.4305    8.3403    9.8911    9.0030   11.1275    8.9250   10.5906   10.1199   11.7206    9.2980   10.7681   10.1555    9.6451   10.0890    9.4128    8.8526    9.1074    9.5028    9.2833   10.8910    9.3703   10.5773   10.3767   11.2394    9.6115    9.4767   10.1217   11.0246    8.7715    9.8318   11.1335    9.2111    8.5321    9.4740    9.3774   10.6877   11.0679    8.8671   10.9215    8.3240   10.9485   11.0380    9.4914   11.1498   10.0391    8.9863   10.1281   10.1465   10.2969    9.3395   10.0142    9.8290   10.2334   10.8731   11.0738    9.5995   11.1015   11.2887   10.7682    9.6480    9.4092    9.7700   10.2662    9.8159    9.2120    9.8629   10.4232    9.6111    9.9570   10.0408   11.1122   10.2551   10.8057    9.6964   10.5462   10.6638    9.4690    9.5977   10.9033   11.5425   10.8530   10.0988   11.6163   10.0482    9.9741   10.3359    9.4991   10.2971    9.5962    9.5248
 
