# Supplementary material for: Inclusive Composite Interval Mapping of QTL by Environment Interactions in Biparental Populations
Source: PLoS One. 2015 Jul 10;10(7):e0132414. doi: 10.1371/journal.pone.0132414 (PMC4498613; doi:10.1371/journal.pone.0132414)
Supplement: S5 File — (ZIP) [file pone.0132414.s005.zip › H=0.5/L1/run_00104.met]

!**********************Note: lines staring with "!" are remarks and will be ignored in the program********************
!*********************************General Information**********************************
!Assuming F1 = P1 x P2, populations available in QTL IciMapping are: 
!  1, P1BC1F1 = P1 x F1, the first backcrossing where P1 is used as the recurrent parent;
!  2, P2BC1F1 = P2 x F1, the first backcrossing where P2 is used as the recurrent parent;
!  3, F1DH, F1-derived doubled haploids; 
!  4, RIL or F1RIL, recombination inbred lines through the repeated selfing of F1;
!  5, P1BC1RIL, recombination inbred lines through the repeated selfing of P1BC1F1;
!  6, P2BC1RIL, recombination inbred lines through the repeated selfing of P2BC1F1;
!  7, F2, the selfing generation of F1;
!  8, F3, the selfing generation of F2;
!  9, P1BC2F1, the second backcrossing where P1 is used as the recurrent parent; 
! 10, P2BC2F1, the second backcrossing where P2 is used as the recurrent parent;
! 11, P1BC2RIL, recombination inred lines through the repeated selfing of P1BC2F1; 
! 12, P2BC2RIL, recombination inred lines through the repeated selfing of P2BC2F1; 
! 13, P1BC1F2, the selfing generation of P1BC1F1; 
! 14, P2BC1F2, the selfing generation of P2BC1F1; 
! 15, P1BC2F2, the selfing generation of P1BC2F1; 
! 16, P2BC2F2, the selfing generation of P2BC2F1; 
! 17, P1BC1DH, P1BC1F1-derived doubled haploids; 
! 18, P2BC1DH, P2BC1F1-derived doubled haploids; 
! 19, P1BC2DH, P1BC2F1-derived doubled haploids; 
! 20, P2BC2DH, P2BC2F1-derived doubled haploids; 
   3      !Mapping Population (see remarks above)
   2      !Mapping Function (1 for Kosambi; 2 for Haldane; 3 for Morgan)
   2      !Marker Space Type (1 for intervals; 2 for positions)
   1      !Marker Space Unit(1 for centiMorgans; 2 for Morgan)
   6      !Number of Chromosomes (or Linkage Groups)
 200      !Size of the mapping population
   2      !Number of environments
 
!***************************************** Chromosomes and Linkage Maps **********************************************
!Chromosome                 NumMarkers
-CH1                        16
-CH2                        16
-CH3                        16
-CH4                        16
-CH5                        16
-CH6                        16
!Linkage map (Marker name followed by position or the interval length)
 MK-1-1                1     0.000
 MK-1-2                1    10.000
 MK-1-3                1    20.000
 MK-1-4                1    30.000
 MK-1-5                1    40.000
 MK-1-6                1    50.000
 MK-1-7                1    60.000
 MK-1-8                1    70.000
 MK-1-9                1    80.000
 MK-1-10               1    90.000
 MK-1-11               1   100.000
 MK-1-12               1   110.000
 MK-1-13               1   120.000
 MK-1-14               1   130.000
 MK-1-15               1   140.000
 MK-1-16               1   150.000
 MK-2-1                2     0.000
 MK-2-2                2    10.000
 MK-2-3                2    20.000
 MK-2-4                2    30.000
 MK-2-5                2    40.000
 MK-2-6                2    50.000
 MK-2-7                2    60.000
 MK-2-8                2    70.000
 MK-2-9                2    80.000
 MK-2-10               2    90.000
 MK-2-11               2   100.000
 MK-2-12               2   110.000
 MK-2-13               2   120.000
 MK-2-14               2   130.000
 MK-2-15               2   140.000
 MK-2-16               2   150.000
 MK-3-1                3     0.000
 MK-3-2                3    10.000
 MK-3-3                3    20.000
 MK-3-4                3    30.000
 MK-3-5                3    40.000
 MK-3-6                3    50.000
 MK-3-7                3    60.000
 MK-3-8                3    70.000
 MK-3-9                3    80.000
 MK-3-10               3    90.000
 MK-3-11               3   100.000
 MK-3-12               3   110.000
 MK-3-13               3   120.000
 MK-3-14               3   130.000
 MK-3-15               3   140.000
 MK-3-16               3   150.000
 MK-4-1                4     0.000
 MK-4-2                4    10.000
 MK-4-3                4    20.000
 MK-4-4                4    30.000
 MK-4-5                4    40.000
 MK-4-6                4    50.000
 MK-4-7                4    60.000
 MK-4-8                4    70.000
 MK-4-9                4    80.000
 MK-4-10               4    90.000
 MK-4-11               4   100.000
 MK-4-12               4   110.000
 MK-4-13               4   120.000
 MK-4-14               4   130.000
 MK-4-15               4   140.000
 MK-4-16               4   150.000
 MK-5-1                5     0.000
 MK-5-2                5    10.000
 MK-5-3                5    20.000
 MK-5-4                5    30.000
 MK-5-5                5    40.000
 MK-5-6                5    50.000
 MK-5-7                5    60.000
 MK-5-8                5    70.000
 MK-5-9                5    80.000
 MK-5-10               5    90.000
 MK-5-11               5   100.000
 MK-5-12               5   110.000
 MK-5-13               5   120.000
 MK-5-14               5   130.000
 MK-5-15               5   140.000
 MK-5-16               5   150.000
 MK-6-1                6     0.000
 MK-6-2                6    10.000
 MK-6-3                6    20.000
 MK-6-4                6    30.000
 MK-6-5                6    40.000
 MK-6-6                6    50.000
 MK-6-7                6    60.000
 MK-6-8                6    70.000
 MK-6-9                6    80.000
 MK-6-10               6    90.000
 MK-6-11               6   100.000
 MK-6-12               6   110.000
 MK-6-13               6   120.000
 MK-6-14               6   130.000
 MK-6-15               6   140.000
 MK-6-16               6   150.000
!*********************************** Marker Types ********************************************************************
!Co-dominant marker: When heterozygote F1 is present, P1 is coded as 2, F1 is coded as 1, and P2 is coded as 0; Otherwise, P1 is coded as 2, and P2 is coded as 0. 
!Dominant marker: When heterozygote F1 is present, P1 and F1 are coded as 12, and P2 is coded as 0; Otherwise, P1 is coded as 2, and P2 is coded as 0.  
!Recessive markers: When heterozygote F1 is present, P1 is coded as 2, and F1 and P2 are coded as 10; Otherwise, P1 is coded as 2, and P2 is coded as 0. 
!Missing marker is coded as -1. 
 MK-1-1                 0   0   0   0   0   0   0   0   2   2   2   2   0   0   0   2   2   2   0   0   0   0   0   2   2   2   0   2   0   0   0   0   2   0   2   0   2   2   0   2   0   2   0   0   0   2   2   2   0   0   2   0   0   2   2   0   2   0   2   2   2   2   2   0   0   2   0   0   2   2   0   2   2   0   2   0   2   0   2   0   0   0   0   0   2   0   0   0   0   2   2   2   2   0   0   2   2   2   2   0   0   0   2   0   2   0   2   2   2   2   0   0   2   0   2   2   0   0   0   0   2   0   2   0   0   0   2   0   0   0   2   0   2   2   2   0   0   0   2   0   2   0   0   2   2   2   0   2   0   2   2   2   2   0   2   0   2   2   0   2   0   0   0   2   0   0   0   2   2   2   0   0   2   2   2   2   2   2   0   0   0   2   0   2   0   0   0   0   0   2   0   2   2   0   0   0   2   2   0   2
 MK-1-2                 0   0   0   0   2   2   0   0   2   2   2   2   0   0   0   0   2   2   0   0   0   0   0   2   2   2   2   2   0   0   0   0   2   0   2   2   2   2   0   2   0   2   0   0   0   2   2   2   0   0   2   0   0   2   2   0   2   0   2   2   2   2   2   0   0   2   0   0   2   2   0   2   2   0   2   0   2   0   2   0   0   0   0   0   2   0   2   0   0   2   2   2   0   0   0   2   2   2   2   0   0   0   2   0   2   0   2   2   2   2   0   0   2   0   2   2   0   0   0   0   2   0   2   0   0   0   0   0   0   0   0   0   2   2   2   0   0   0   2   0   2   0   0   2   0   2   0   0   0   0   2   2   2   0   2   0   2   2   0   2   0   0   0   2   0   0   0   2   0   2   0   0   2   2   2   2   2   2   0   0   0   2   0   2   0   0   0   0   2   2   0   2   2   0   0   0   2   2   0   2
 MK-1-3                 0   0   0   0   2   2   0   0   2   2   2   2   0   0   0   0   2   2   0   0   0   2   0   2   2   0   2   2   0   2   0   0   2   0   2   2   2   2   0   2   0   2   0   0   0   2   2   2   0   0   2   0   0   2   0   0   2   0   2   2   2   0   2   0   0   2   0   0   2   2   0   2   2   0   2   0   0   0   2   0   0   0   0   0   2   0   2   0   0   2   2   2   0   0   0   2   2   0   0   0   0   0   2   0   2   0   2   2   2   2   0   2   2   0   2   2   0   0   0   0   0   0   2   2   0   0   0   0   0   0   0   0   2   2   0   0   0   0   2   0   0   0   0   2   0   2   2   0   0   0   2   2   2   0   2   2   2   2   0   2   0   0   0   0   0   0   0   2   0   2   0   0   0   2   2   2   2   2   0   2   0   2   0   2   0   2   0   2   2   2   0   2   2   0   0   0   2   2   0   2
 MK-1-4                 0   0   0   0   2   2   0   0   2   2   2   2   0   0   0   0   2   2   0   2   0   2   0   2   2   0   2   2   0   2   0   0   2   0   2   2   2   2   0   2   0   2   0   0   0   2   2   2   0   0   2   0   0   2   0   0   2   2   2   2   2   0   2   0   0   2   0   2   2   2   0   2   0   0   2   0   0   0   2   0   0   0   0   0   2   0   2   0   0   2   2   2   0   0   0   2   2   2   2   0   0   2   2   0   2   0   2   2   2   2   0   2   2   0   2   2   0   0   0   0   0   0   2   2   0   0   0   0   0   0   0   0   2   2   0   2   0   0   2   0   0   0   0   2   0   2   2   0   0   0   2   2   2   0   2   2   2   2   0   2   0   0   0   0   0   0   0   2   0   2   0   0   0   0   2   2   0   2   0   2   0   2   0   2   0   2   0   2   2   2   0   2   2   0   0   0   2   2   0   2
 MK-1-5                 0   0   0   0   0   2   0   0   2   2   2   2   0   0   2   0   2   2   0   2   0   2   0   0   0   0   2   2   0   2   0   0   2   0   2   2   2   0   0   2   2   2   0   0   0   2   2   2   0   2   2   0   0   2   0   0   0   2   2   2   0   0   2   0   0   2   0   2   2   2   2   2   0   0   2   0   0   2   2   0   0   0   0   2   2   0   2   0   0   2   2   0   0   2   0   2   2   2   2   0   0   2   2   0   2   0   2   2   2   2   0   2   2   0   0   2   2   0   0   0   0   0   2   0   0   0   0   0   0   0   0   2   2   2   0   2   0   0   2   0   0   0   0   2   0   2   2   0   0   0   2   2   2   0   2   2   2   2   0   0   0   0   0   0   0   0   0   2   0   2   0   0   0   2   0   2   0   2   0   0   0   2   0   2   2   2   2   2   2   2   0   2   2   0   0   0   2   2   0   2
 MK-1-6                 0   2   0   0   0   2   0   0   2   2   2   2   0   0   2   0   2   2   2   2   2   2   0   0   0   2   2   0   0   2   0   0   2   0   2   2   0   0   0   2   2   2   0   0   0   2   2   2   0   2   2   0   2   0   0   0   0   0   2   2   0   0   2   0   0   2   0   2   2   2   2   2   0   0   2   2   0   2   2   0   0   0   0   2   0   0   0   0   0   2   2   0   0   2   0   2   2   2   2   0   0   2   2   0   0   0   2   2   2   2   0   2   2   0   2   0   2   0   0   0   0   0   2   0   0   0   0   2   0   0   2   2   2   2   0   2   0   2   2   0   2   0   0   2   0   2   2   0   2   0   2   2   2   0   2   2   2   2   0   0   0   2   0   0   0   0   0   2   0   2   2   0   0   2   0   2   0   2   0   0   0   2   0   2   2   2   2   2   2   0   0   2   2   0   0   0   2   2   2   2
 MK-1-7                 2   2   0   0   0   0   0   0   0   2   2   2   2   0   2   0   2   2   2   2   2   2   2   0   0   2   2   0   0   0   0   0   2   0   2   2   0   0   0   2   0   2   0   0   2   2   2   2   0   0   2   0   0   0   0   0   2   0   2   2   0   0   2   2   0   2   0   2   2   2   2   2   0   0   2   2   0   2   2   0   0   0   0   2   0   0   2   2   0   2   2   0   0   2   0   2   2   2   2   0   0   2   2   0   0   0   2   2   2   2   0   2   2   0   2   0   2   0   0   0   0   0   2   0   0   0   0   2   0   0   2   2   2   2   0   2   0   2   2   0   2   0   0   2   0   2   2   0   2   0   2   2   2   0   2   2   2   0   0   0   0   2   2   0   0   0   2   2   0   2   2   0   2   0   0   2   0   2   0   0   0   2   0   2   2   0   2   2   2   0   0   2   2   0   0   0   2   2   2   0
 MK-1-8                 2   2   0   0   0   0   0   0   0   2   2   2   2   0   2   0   2   2   2   2   2   2   2   0   0   2   2   0   2   0   0   0   0   0   2   2   0   0   0   2   2   2   0   0   2   2   2   2   0   0   2   0   0   0   0   0   2   0   2   2   0   2   2   2   0   2   0   2   2   2   2   2   0   0   2   2   0   2   2   0   0   0   0   2   0   0   2   2   0   2   0   0   0   2   0   2   2   0   2   0   0   0   2   0   0   0   2   2   2   2   0   2   2   0   2   0   2   0   0   2   0   0   2   0   0   0   0   2   0   2   2   2   2   2   2   2   0   2   2   2   2   0   0   2   0   2   2   2   2   2   2   2   0   0   2   2   2   0   2   0   0   0   2   0   0   0   2   2   0   0   2   0   0   0   0   2   0   2   0   0   0   2   0   2   2   0   2   2   2   0   0   2   0   2   0   0   2   2   2   0
 MK-1-9                 2   2   0   0   0   0   0   0   0   2   2   2   2   0   0   0   2   2   0   2   2   2   0   0   0   2   2   0   2   0   0   0   0   0   2   2   0   0   0   2   2   2   0   0   2   2   2   2   0   0   2   0   0   0   0   0   2   0   0   2   0   2   0   2   0   2   0   2   0   2   2   2   2   2   2   2   0   2   2   0   0   0   0   2   0   0   2   2   2   2   0   0   0   2   0   2   2   0   2   2   2   0   0   0   0   0   0   2   2   2   0   2   2   0   2   2   2   0   0   2   0   0   2   0   0   0   0   2   0   2   2   2   2   0   0   2   0   2   2   2   2   0   0   2   0   2   2   2   2   2   0   0   0   0   2   2   2   2   2   0   0   0   2   0   2   2   0   2   0   0   2   0   2   0   2   2   2   2   0   0   0   2   0   2   2   0   2   2   2   0   2   2   0   2   2   0   2   2   2   0
 MK-1-10                2   2   2   0   0   0   0   0   0   2   2   2   2   0   0   0   2   2   0   2   2   2   0   0   0   2   2   0   2   0   0   0   0   0   2   2   2   0   0   0   2   2   0   0   2   2   2   2   0   0   2   0   0   0   0   0   2   2   0   2   2   2   0   2   0   2   0   2   0   2   0   2   2   0   2   2   0   2   2   0   0   0   0   2   0   0   2   2   2   2   0   0   0   0   0   2   2   0   2   2   2   0   0   2   2   0   0   2   2   2   0   2   2   0   2   2   2   0   0   0   0   0   2   0   0   0   0   0   0   2   2   2   0   0   0   2   0   2   2   2   2   0   0   2   2   2   2   2   2   2   0   0   0   0   2   0   2   2   2   0   0   0   2   0   2   2   0   2   0   0   2   0   2   0   2   2   2   2   2   0   2   2   0   2   2   0   2   0   2   0   2   2   0   2   2   0   2   2   0   0
 MK-1-11                2   2   2   0   0   0   0   0   0   2   2   0   2   0   0   0   2   2   0   0   0   2   0   0   0   2   2   0   2   0   0   0   0   0   2   2   2   0   0   0   2   2   0   0   2   2   2   2   0   0   2   2   0   0   0   0   2   2   0   2   2   2   0   2   0   0   2   2   0   2   0   2   2   0   2   2   0   0   2   0   0   0   0   2   0   0   2   2   2   2   0   0   0   0   0   0   2   0   2   2   2   0   0   2   2   0   0   0   2   0   0   2   2   0   2   2   2   0   0   0   2   0   2   0   0   0   0   0   0   0   2   2   0   0   0   0   0   2   2   2   2   0   0   2   0   2   2   2   2   2   0   0   0   0   2   0   2   2   2   0   0   0   2   0   2   2   0   2   0   0   2   2   2   0   2   2   2   2   2   0   2   0   0   0   2   2   2   0   2   0   0   2   0   2   2   2   2   2   0   0
 MK-1-12                2   2   2   0   0   0   0   0   0   2   2   0   2   0   0   0   2   2   0   0   0   2   0   0   2   2   2   0   2   0   0   0   0   0   2   2   2   0   0   0   2   2   0   0   2   2   2   2   0   0   2   2   0   0   0   0   2   2   0   2   2   2   0   2   0   0   2   2   0   2   0   2   2   0   2   2   0   0   2   0   0   0   2   2   0   0   2   2   2   2   0   2   0   0   0   0   2   0   2   2   0   0   0   2   2   0   0   0   2   0   0   2   2   0   2   2   2   0   0   0   2   0   2   0   0   0   0   0   0   0   2   2   0   0   0   0   0   2   2   2   2   0   0   2   0   2   2   2   2   2   0   0   2   0   2   0   2   2   2   0   0   0   2   2   2   2   0   2   0   0   2   2   2   0   2   2   2   2   2   0   2   0   0   0   2   2   2   0   2   0   0   2   0   2   0   0   0   2   0   0
 MK-1-13                2   2   2   0   0   0   0   0   0   2   2   0   2   0   0   0   2   2   0   0   0   2   0   0   2   2   2   0   2   0   0   0   0   2   2   2   2   0   0   0   2   2   0   2   2   2   2   2   0   0   2   2   0   0   0   0   2   2   0   2   2   2   0   2   0   2   2   2   0   2   0   2   2   0   2   2   0   0   0   0   0   0   2   2   0   0   2   0   0   2   0   2   0   0   0   0   2   0   2   2   0   0   0   2   2   0   2   0   0   0   0   2   0   0   2   2   2   0   0   0   2   2   2   2   0   0   0   0   0   0   2   0   0   0   0   0   0   2   2   2   2   0   0   2   0   2   2   2   2   0   0   0   2   0   2   0   2   2   2   0   0   0   2   2   2   2   0   2   0   0   2   2   2   0   2   2   0   2   2   0   2   0   0   0   2   2   2   0   2   0   2   2   0   2   0   0   0   2   0   2
 MK-1-14                2   0   2   0   0   0   2   0   0   2   2   0   0   0   0   0   2   2   0   0   0   2   0   0   0   0   2   2   2   0   0   0   0   2   2   0   2   0   2   2   2   2   0   2   2   0   0   2   0   0   2   2   0   2   0   0   2   2   2   2   2   2   0   2   0   2   2   2   0   2   0   2   2   0   2   2   0   0   2   0   2   0   2   2   0   0   2   0   2   2   0   2   0   0   0   0   2   0   2   2   0   0   0   2   2   2   2   0   0   0   0   2   0   0   2   2   2   0   0   0   2   2   2   2   0   0   0   0   0   0   2   0   0   0   0   0   0   2   2   2   2   2   0   2   0   2   2   2   2   2   0   0   2   0   2   0   2   2   2   0   0   0   2   2   2   2   0   2   0   0   2   2   2   0   2   2   2   2   2   0   2   0   0   0   2   2   2   0   2   0   2   2   2   2   0   0   0   2   0   2
 MK-1-15                2   0   2   0   2   0   2   0   0   2   2   0   0   0   0   0   2   2   0   0   0   2   2   0   0   0   2   2   2   0   0   0   0   2   2   0   0   0   2   2   2   2   0   2   2   0   0   2   0   0   2   0   0   2   0   0   2   0   2   0   2   2   0   2   0   2   2   2   0   2   0   2   2   0   2   2   0   0   0   0   2   0   2   2   0   0   2   0   2   2   0   2   0   0   0   0   2   0   2   2   0   0   0   2   2   2   2   0   0   0   0   2   0   0   2   2   0   0   0   0   2   2   2   2   0   0   0   0   0   0   2   0   0   0   0   2   0   2   2   0   2   2   0   2   0   2   2   2   2   2   0   0   2   2   2   0   2   0   2   0   0   0   2   2   2   2   0   2   0   0   2   2   2   0   2   2   2   2   2   0   2   0   0   0   2   2   2   0   2   2   2   2   0   2   0   0   0   2   0   2
 MK-1-16                2   0   2   0   2   0   2   0   0   2   2   0   0   0   0   0   2   2   2   0   0   2   2   0   0   2   2   2   2   0   0   0   0   2   0   0   0   0   2   2   2   2   2   2   2   0   0   2   0   0   2   0   0   2   0   0   2   0   2   0   2   0   0   2   0   0   2   2   0   2   2   0   2   0   2   2   0   0   0   0   2   0   2   2   0   2   2   0   2   2   0   2   0   0   0   0   2   0   2   2   0   0   0   2   2   2   2   0   0   0   0   2   0   0   2   2   0   2   0   0   0   2   2   2   0   0   0   0   0   0   2   0   0   0   0   2   0   2   2   0   2   2   0   2   0   2   2   2   2   2   0   0   2   2   2   2   2   0   2   0   0   0   2   2   2   2   0   2   0   0   2   2   2   0   2   2   2   2   2   0   2   0   0   0   2   2   2   0   2   2   2   2   0   2   0   0   0   2   0   2
 MK-2-1                 0   0   2   2   2   2   0   2   2   0   2   2   2   0   0   0   0   0   2   2   0   0   2   0   2   0   2   0   2   2   0   2   0   0   0   2   2   0   0   0   2   2   0   0   2   0   2   2   0   2   2   2   2   0   0   2   0   2   0   0   2   0   2   0   0   2   2   0   0   0   0   2   2   0   0   0   2   0   0   0   2   2   0   2   0   0   0   2   2   0   2   0   2   2   0   0   0   2   0   0   2   2   2   0   2   2   2   0   2   2   2   0   2   2   2   0   0   2   0   2   2   2   0   2   2   2   0   0   2   0   2   2   0   0   2   2   0   2   0   2   0   0   0   2   0   0   0   0   2   2   2   2   0   2   2   0   0   0   2   2   0   2   2   0   0   2   0   2   2   0   0   2   0   2   0   0   0   2   2   0   2   0   0   2   0   2   0   2   0   2   2   2   0   2   0   2   0   2   0   2
 MK-2-2                 2   0   0   2   2   2   0   2   2   0   2   2   2   0   0   0   0   0   2   2   0   0   2   0   2   0   0   0   2   0   0   2   0   0   0   2   2   2   0   0   2   2   0   0   2   0   2   2   0   2   2   2   2   0   0   2   0   2   0   0   2   0   2   0   0   2   2   0   0   0   2   2   2   2   0   0   2   0   0   2   2   2   0   2   0   0   0   2   2   0   2   0   2   2   2   0   0   2   0   0   2   2   2   0   2   0   2   0   2   2   2   0   2   2   2   0   0   2   0   2   2   0   0   2   2   2   0   2   2   0   2   2   0   0   0   2   0   2   0   2   0   0   0   2   0   0   0   0   2   2   0   2   0   2   0   0   0   0   2   2   0   2   2   2   0   2   0   2   2   0   0   2   0   2   0   0   0   2   2   0   2   2   0   2   0   2   0   2   0   2   2   0   0   2   0   2   0   2   0   2
 MK-2-3                 2   0   2   2   2   2   2   2   2   0   2   2   2   0   0   0   0   0   0   2   0   0   2   0   2   0   0   0   2   2   0   2   0   0   0   2   2   2   0   0   2   2   0   0   2   0   2   2   0   2   2   2   0   2   0   2   2   2   0   2   2   0   0   0   0   2   2   0   2   0   2   2   2   2   0   0   2   0   0   2   2   0   0   2   0   0   0   2   2   0   2   0   2   2   2   0   0   2   0   0   2   2   2   0   2   0   2   0   2   2   2   0   2   2   2   0   0   2   0   2   2   0   0   2   2   2   0   2   2   0   2   2   0   0   0   2   0   2   0   2   0   0   0   0   0   2   0   0   2   2   0   2   0   2   0   0   0   0   2   2   0   2   2   2   2   2   0   2   2   0   0   2   0   2   0   0   0   2   2   0   2   2   0   2   0   2   0   2   0   2   2   0   0   2   0   2   0   0   0   2
 MK-2-4                 2   2   2   2   2   2   2   2   2   0   2   2   2   0   0   0   0   0   0   2   0   0   2   0   2   0   0   0   2   2   0   2   0   0   0   2   2   2   0   0   2   2   2   0   2   0   2   2   0   2   2   2   0   2   0   2   2   2   0   2   2   0   0   0   0   2   2   2   2   0   2   0   2   2   2   0   2   2   0   2   2   0   0   2   0   2   0   2   2   0   2   0   2   2   0   0   2   2   0   0   2   2   2   0   2   2   2   0   2   2   2   0   2   2   2   0   2   0   0   0   2   0   0   2   2   0   0   2   2   0   0   2   0   0   0   2   0   2   0   2   0   0   0   0   0   0   0   0   2   2   0   2   0   2   2   0   0   0   2   2   0   2   2   2   2   2   2   2   2   0   0   2   0   2   0   0   0   2   2   0   2   2   0   2   0   2   0   2   0   0   2   0   2   2   0   2   0   0   0   2
 MK-2-5                 2   2   2   0   2   2   2   2   2   0   2   2   2   0   0   0   0   0   0   2   0   0   2   0   2   0   0   0   2   2   0   2   0   0   0   2   2   2   2   0   2   2   2   0   2   0   0   2   0   2   0   2   0   2   0   0   2   2   0   2   2   0   0   0   0   2   2   2   2   0   2   0   2   2   2   0   2   2   0   2   2   0   0   2   0   2   0   2   2   0   2   0   2   2   0   0   2   2   0   0   2   2   2   2   2   2   2   2   0   2   2   0   0   0   2   0   2   0   0   0   2   0   2   2   2   0   2   2   2   0   0   2   0   0   0   2   0   2   0   2   0   0   0   0   0   0   0   0   2   2   0   2   0   2   2   0   0   2   2   0   0   2   2   0   2   2   2   0   2   2   0   2   0   2   0   0   0   2   2   0   2   2   2   2   0   2   0   2   0   0   2   0   2   2   2   2   0   0   0   2
 MK-2-6                 2   2   2   0   2   2   0   2   2   0   2   2   2   0   0   0   0   0   0   2   0   0   2   0   2   0   0   0   2   2   0   2   0   0   0   0   2   2   2   0   2   2   2   0   2   0   0   2   0   0   0   2   0   2   0   0   2   2   0   2   2   0   2   0   0   2   2   2   2   0   0   0   2   2   2   0   2   2   0   0   2   0   2   2   0   2   0   2   2   0   0   0   0   2   0   0   2   2   0   0   2   2   2   2   2   0   2   2   0   2   2   0   0   0   2   2   0   0   0   0   2   0   2   2   0   0   2   2   2   0   0   2   0   0   0   2   0   2   0   2   0   0   0   0   0   0   0   0   2   2   2   2   0   2   2   0   0   0   2   0   2   2   2   0   2   2   2   0   2   2   0   2   0   2   0   0   0   2   2   0   2   2   2   2   0   2   0   2   0   0   2   0   2   2   2   2   0   0   0   2
 MK-2-7                 2   2   2   0   2   2   0   2   2   2   2   2   2   0   0   0   0   0   0   2   0   0   0   2   2   0   0   2   2   2   0   2   0   0   2   0   2   2   2   0   2   2   2   0   0   0   0   0   0   0   0   2   0   2   0   0   2   2   0   2   2   0   2   0   0   2   2   2   2   0   0   0   2   2   2   2   2   2   0   2   2   0   2   2   0   2   0   2   2   0   0   0   0   2   0   0   2   2   0   0   2   2   2   2   2   0   2   2   0   2   0   2   0   0   2   2   0   2   0   0   2   0   2   2   0   0   2   2   2   0   0   2   0   0   0   2   0   2   0   2   0   2   2   0   0   0   0   0   2   2   2   2   0   2   2   0   0   2   2   0   2   2   2   0   2   2   2   0   2   2   0   2   0   2   0   0   0   2   2   0   2   2   2   2   0   0   0   2   0   0   2   0   2   2   2   2   0   0   0   2
 MK-2-8                 2   2   2   0   0   2   0   2   2   2   2   2   2   0   0   0   0   0   0   2   0   0   0   2   2   0   0   2   2   2   0   2   0   0   2   0   2   2   0   0   2   2   2   2   0   2   0   0   0   0   0   2   0   2   0   0   0   2   0   2   2   0   2   0   0   0   2   2   2   0   0   0   2   2   2   2   0   2   0   2   2   2   2   2   0   2   0   2   2   0   0   0   0   2   0   0   2   2   0   0   2   2   2   2   2   0   2   2   0   0   0   2   0   0   0   2   2   2   0   0   2   0   2   2   0   0   2   0   2   0   0   2   0   0   0   2   0   2   0   2   0   2   2   0   0   0   0   0   0   2   2   2   0   2   2   0   0   2   2   0   2   2   2   0   2   2   2   0   2   2   0   0   0   2   0   0   0   2   2   0   2   2   2   2   0   0   0   2   0   0   2   0   2   2   2   2   0   0   0   2
 MK-2-9                 2   2   2   0   0   2   0   2   2   2   2   2   2   2   0   0   0   0   0   2   2   0   0   2   2   0   0   2   2   0   0   2   0   0   2   0   2   2   0   0   2   2   2   2   0   2   0   0   2   0   0   2   0   2   0   0   0   2   0   2   2   0   2   0   0   0   0   2   2   0   0   0   2   0   2   2   0   2   0   2   2   2   2   2   0   2   0   2   2   2   0   0   0   0   2   0   2   2   0   0   2   0   2   2   2   0   2   2   0   0   0   0   0   0   0   2   2   2   0   2   2   0   2   2   2   0   0   0   2   0   0   2   0   0   0   2   0   2   0   2   0   2   2   0   0   0   0   0   0   2   2   2   0   2   2   0   0   2   2   0   2   0   2   0   0   0   0   0   2   0   0   0   0   2   0   0   0   2   2   0   2   2   2   2   0   0   0   2   0   0   2   0   2   2   2   0   0   2   0   2
 MK-2-10                2   2   2   0   0   0   0   2   0   2   0   2   2   2   2   0   0   0   0   0   2   0   0   2   2   0   0   0   0   0   2   2   0   0   2   0   2   2   0   0   2   2   2   2   0   2   2   0   2   0   0   2   0   2   0   0   0   2   0   2   2   0   2   0   2   0   0   2   2   0   0   0   2   0   2   2   0   2   0   2   2   2   2   2   0   0   2   2   2   2   0   0   0   0   2   0   2   2   0   0   2   0   2   2   2   0   2   0   0   0   0   0   0   0   0   2   2   2   0   2   2   0   2   2   0   0   0   0   2   0   0   2   0   0   2   2   0   2   0   2   0   2   2   0   2   2   2   0   0   2   2   2   0   2   2   0   0   2   2   2   2   0   2   0   0   0   0   0   2   0   0   0   2   2   0   0   0   2   2   0   0   2   2   2   0   0   0   0   2   0   2   2   2   2   2   0   0   2   2   2
 MK-2-11                2   2   2   0   0   0   0   2   0   2   2   2   2   2   2   2   0   0   0   0   2   0   0   2   2   0   0   0   0   0   2   2   0   0   2   0   2   2   0   0   0   2   2   2   0   2   2   0   2   0   0   2   0   2   0   0   0   2   0   2   2   0   2   0   2   0   0   2   2   0   2   0   2   0   2   2   0   2   0   2   2   2   2   2   0   0   2   2   2   2   0   0   0   0   2   0   2   2   0   0   2   0   2   2   2   0   2   0   0   0   0   0   0   0   0   0   2   2   0   2   2   0   2   2   0   0   0   2   2   0   0   2   0   0   2   2   0   2   0   2   0   2   2   0   0   2   2   0   0   2   2   2   0   2   2   0   0   2   2   2   0   0   2   0   0   0   0   0   2   0   0   0   2   2   0   0   0   2   2   0   0   2   2   2   0   0   0   0   2   0   2   2   2   2   2   0   0   2   2   2
 MK-2-12                2   2   2   0   0   0   0   2   0   2   2   2   2   2   2   0   0   0   0   0   2   0   0   2   0   0   0   0   0   0   2   2   0   0   2   0   2   2   0   0   0   2   2   2   0   2   2   0   2   0   0   2   0   2   0   0   0   2   0   2   2   0   2   0   2   0   0   2   2   0   2   0   2   0   0   2   0   2   0   2   0   0   2   2   0   0   2   2   2   2   0   0   0   0   2   0   2   2   0   0   2   0   2   2   2   0   2   0   0   0   0   0   0   0   0   0   2   2   2   2   2   0   2   2   0   0   0   2   2   0   2   2   0   0   2   2   0   2   0   2   0   2   2   0   0   2   2   0   0   2   2   2   0   2   2   2   0   2   2   2   2   0   2   0   0   0   2   0   2   0   0   0   2   2   0   2   0   2   2   0   0   2   0   2   0   0   0   0   2   0   0   2   0   2   2   0   0   2   2   2
 MK-2-13                2   2   2   0   2   0   0   2   0   2   0   2   2   2   2   0   0   0   0   0   2   0   0   2   0   0   0   0   0   2   2   0   0   2   2   0   2   2   0   0   0   2   2   2   0   2   2   2   2   0   0   2   0   2   0   0   0   2   0   2   2   2   2   0   2   0   0   2   2   0   0   2   2   0   2   2   0   2   0   2   0   0   2   2   0   2   2   2   2   2   0   0   0   0   0   2   2   2   0   0   2   2   2   2   2   0   2   0   0   0   0   0   0   0   0   0   2   2   2   2   2   0   2   2   2   0   0   2   2   0   2   2   0   0   2   0   0   2   2   2   0   2   2   0   0   2   2   0   0   2   2   2   0   2   2   2   0   0   2   2   0   0   2   0   0   2   2   0   2   0   0   0   2   2   0   2   0   2   2   0   0   2   0   2   0   2   0   0   2   0   0   2   0   2   2   0   0   2   2   2
 MK-2-14                2   0   2   0   2   0   0   2   0   2   0   2   2   2   2   0   0   0   0   0   2   0   0   2   0   0   0   0   0   2   2   0   0   2   2   0   2   2   2   0   0   2   2   2   0   2   2   2   2   0   0   2   0   2   0   0   0   0   0   2   2   2   2   0   2   0   0   2   2   0   0   2   2   0   2   2   0   2   0   2   0   0   0   2   0   2   2   2   2   2   2   0   0   0   0   2   2   2   0   0   2   0   2   2   2   0   2   0   0   0   0   0   0   0   0   2   2   2   2   2   2   0   2   2   2   0   0   2   2   2   2   2   0   0   2   0   0   2   2   2   0   2   2   0   0   2   2   0   2   2   2   2   0   2   2   2   0   0   2   0   0   0   2   0   0   2   0   0   2   0   2   0   2   2   0   2   0   2   2   0   2   2   0   2   0   2   0   0   2   0   0   2   0   2   2   0   0   2   2   2
 MK-2-15                2   0   2   0   0   0   0   2   0   2   0   0   2   2   2   2   0   0   0   0   2   0   0   2   0   0   0   0   0   2   2   0   2   2   2   0   2   2   2   0   0   2   2   2   0   2   2   2   2   0   0   2   0   2   0   0   0   0   0   2   2   2   2   0   2   2   0   2   2   0   0   2   2   0   2   2   0   2   2   2   0   0   0   2   0   2   2   2   2   2   2   0   0   0   0   2   2   2   0   0   2   2   2   2   2   2   2   2   0   0   0   0   0   0   0   2   2   0   2   2   2   0   2   2   2   0   0   2   2   2   2   0   0   0   2   2   0   2   2   2   0   2   2   2   0   2   2   0   2   2   2   2   0   2   2   2   0   2   2   0   0   0   2   0   0   2   0   0   2   0   2   2   2   2   0   2   0   2   2   0   2   2   0   2   0   2   2   0   2   0   0   2   0   2   2   0   0   2   0   0
 MK-2-16                2   0   2   0   0   0   0   2   0   2   0   0   2   2   0   2   0   2   0   0   2   0   0   2   0   0   0   0   0   2   2   0   2   2   2   0   2   2   2   0   2   2   2   2   0   2   2   2   2   0   0   2   0   2   0   0   0   0   0   2   2   2   2   0   2   2   0   2   2   2   0   2   2   0   2   2   0   2   2   2   2   0   0   2   0   2   2   0   2   2   0   0   0   0   0   2   2   2   2   0   2   2   2   2   0   2   2   2   0   0   0   0   0   0   0   2   2   0   2   2   2   0   2   2   0   0   2   2   2   2   2   0   0   0   2   2   0   2   2   0   0   2   2   2   0   0   2   0   2   2   2   2   0   2   0   2   0   2   2   0   0   0   2   0   0   0   2   0   2   0   2   2   2   2   0   2   0   2   2   0   2   2   0   2   0   2   2   0   2   0   0   2   2   2   2   0   0   2   0   0
 MK-3-1                 2   2   2   0   2   0   0   0   2   0   0   2   0   2   2   2   0   0   0   0   0   0   0   2   2   0   2   0   2   2   2   0   0   2   2   2   0   0   2   2   2   0   0   0   0   2   0   0   0   2   2   0   0   0   2   0   2   2   0   2   2   2   2   2   0   0   0   2   0   2   2   0   0   2   2   0   0   2   2   2   0   2   2   0   0   2   2   0   0   2   2   0   0   0   0   2   0   0   0   2   2   2   2   0   2   2   0   0   2   2   0   2   0   2   0   0   0   2   0   2   0   2   0   2   0   2   0   0   0   2   0   2   2   0   0   2   2   2   0   0   0   0   0   2   2   0   2   0   0   0   0   0   2   0   0   0   0   0   2   2   0   2   2   0   0   0   0   0   2   2   0   2   0   2   0   2   0   0   0   2   0   0   2   0   0   0   0   0   0   0   0   2   0   2   0   2   2   2   0   0
 MK-3-2                 2   2   2   0   2   0   0   0   2   0   0   2   0   2   2   2   0   0   2   0   0   0   2   2   0   0   2   0   2   2   2   0   0   2   2   2   0   0   2   0   2   0   0   0   0   2   0   0   0   2   2   0   0   0   2   2   0   2   0   2   2   0   2   2   0   0   0   2   0   2   2   0   0   2   2   0   0   2   2   2   0   2   2   0   2   2   2   0   0   2   2   0   0   0   0   2   0   0   0   0   2   2   2   0   2   0   0   0   0   0   0   2   0   2   0   0   0   2   0   2   2   2   0   2   0   2   0   0   0   2   0   0   2   0   0   2   0   2   0   0   2   0   2   2   2   0   2   0   0   0   0   0   2   0   0   0   0   0   0   2   0   2   2   0   2   0   0   0   2   2   0   2   2   2   2   2   0   0   0   2   0   0   2   2   0   0   0   0   2   2   0   2   0   2   0   2   2   2   0   0
 MK-3-3                 2   2   0   0   2   0   0   0   2   0   0   2   0   2   2   2   0   0   0   0   0   0   2   0   0   0   2   0   2   2   2   0   0   2   2   0   2   0   2   0   2   0   0   0   0   2   0   0   2   2   2   0   2   0   2   2   0   2   0   2   2   0   2   2   0   0   0   2   0   2   2   0   0   2   2   0   0   2   2   2   0   2   2   0   2   2   2   0   0   2   0   0   0   0   0   2   2   0   0   0   2   2   2   0   2   0   0   0   0   0   0   2   0   2   2   0   0   2   2   2   2   2   2   2   0   2   0   0   0   2   0   0   2   0   0   0   0   2   0   0   2   0   2   2   2   0   2   0   0   2   0   0   2   0   0   0   2   2   0   2   0   0   2   0   2   0   0   0   2   2   0   2   2   2   2   2   0   0   0   2   0   0   2   2   0   0   0   0   2   2   0   2   0   2   0   0   2   2   0   0
 MK-3-4                 2   2   2   0   2   0   0   0   2   0   2   2   0   2   2   2   2   0   0   0   0   0   2   0   0   0   2   0   2   2   2   0   2   2   2   0   2   0   2   0   2   0   0   0   0   2   0   0   2   2   2   2   0   0   2   2   0   0   0   0   2   2   2   0   0   0   0   2   0   2   2   0   0   2   2   2   0   2   2   0   0   2   2   0   2   2   2   0   0   2   0   0   0   0   0   2   2   0   0   2   2   2   2   0   2   0   2   0   0   0   2   2   0   2   2   0   0   2   2   2   2   2   2   2   0   2   0   0   0   0   0   0   2   0   0   0   0   2   0   0   2   0   2   0   2   0   2   0   0   0   0   2   2   0   0   0   2   2   0   2   0   2   2   0   2   0   0   0   2   2   0   2   2   2   2   2   0   0   0   2   0   0   2   2   0   0   0   0   2   2   0   2   0   2   0   0   2   2   0   2
 MK-3-5                 2   2   2   0   2   0   0   0   2   0   2   2   0   2   2   2   2   0   0   0   0   0   2   0   0   0   2   0   2   2   2   0   2   2   2   0   0   0   2   0   0   0   0   0   0   2   0   0   2   2   2   2   0   0   0   2   0   0   0   0   0   2   2   0   2   2   2   2   0   2   0   0   0   2   2   2   0   2   2   0   0   2   2   0   2   2   2   2   0   0   0   0   0   0   0   2   2   0   0   2   2   2   2   0   2   0   2   0   0   2   2   2   0   2   2   0   0   2   2   2   2   2   2   2   0   2   0   0   0   0   0   0   0   0   0   2   2   2   0   0   2   2   2   0   2   0   2   0   0   0   0   2   2   0   0   0   2   2   0   2   0   2   2   0   2   0   0   2   2   2   0   2   2   2   0   2   0   0   0   2   0   2   2   0   0   0   0   0   2   2   0   2   0   2   0   0   2   2   0   2
 MK-3-6                 2   2   2   0   2   0   0   0   2   0   0   2   0   2   2   2   2   0   0   0   0   0   2   0   0   0   2   2   2   2   2   0   2   2   2   0   0   0   2   0   0   0   0   2   0   2   0   0   2   2   2   2   0   0   0   2   0   0   0   0   0   2   2   0   2   0   2   2   0   2   0   0   0   2   2   2   0   0   2   0   0   2   2   0   2   2   2   2   2   0   0   0   0   0   0   2   2   0   0   2   2   2   2   0   2   2   0   0   0   2   2   2   0   2   2   0   0   2   0   2   2   2   2   2   0   2   0   0   0   0   2   0   0   0   0   2   2   2   0   0   2   2   2   0   0   0   2   0   0   0   0   2   2   0   0   0   2   2   0   2   0   2   2   0   2   0   0   2   2   2   2   2   0   2   0   2   0   0   0   2   0   2   2   0   0   0   0   0   2   2   0   0   0   2   0   0   2   2   0   2
 MK-3-7                 2   2   2   0   2   0   0   2   2   0   0   2   0   2   2   2   2   0   0   0   0   0   2   0   0   0   2   2   2   2   2   0   0   2   2   0   0   0   2   0   0   2   0   2   0   2   0   0   2   0   2   2   0   0   0   2   2   0   0   0   0   2   2   0   2   0   2   2   0   2   0   0   0   2   0   2   2   2   2   0   0   2   2   0   2   0   2   2   2   0   0   0   0   0   0   2   2   0   0   2   2   2   2   0   2   2   2   0   0   2   2   2   0   2   2   0   2   2   0   2   2   2   0   2   0   2   0   0   0   0   2   0   0   0   0   2   2   2   0   0   2   2   2   0   0   0   2   0   0   0   0   0   2   0   0   0   2   2   0   2   0   2   0   2   2   0   0   2   2   2   2   2   0   2   0   2   0   0   0   2   0   2   2   0   0   0   0   0   2   2   0   0   0   2   0   0   2   2   0   2
 MK-3-8                 2   2   2   2   2   0   0   2   0   0   0   2   0   2   2   2   2   0   0   0   0   0   2   0   0   0   2   2   2   2   2   2   0   2   2   0   0   0   2   0   0   2   0   2   0   2   0   0   2   2   2   2   0   0   0   2   2   0   0   0   0   2   2   0   2   0   2   2   0   2   0   0   0   2   0   2   2   2   2   0   0   2   2   0   2   0   2   2   2   0   0   0   0   0   0   0   2   0   0   2   2   2   2   0   2   2   2   0   0   2   2   2   0   2   2   0   2   2   0   2   2   2   2   2   0   2   0   0   0   0   0   0   0   0   2   2   0   2   2   0   2   2   2   0   0   0   2   0   0   0   2   0   2   0   0   0   2   2   0   2   0   2   0   2   2   0   0   2   2   2   2   2   0   2   0   2   0   0   0   2   0   2   2   0   0   0   0   0   2   2   0   0   0   2   0   0   0   2   0   2
 MK-3-9                 2   2   2   2   2   0   0   2   0   0   0   0   0   2   2   2   2   0   0   0   0   2   2   0   0   0   2   2   2   2   2   2   0   2   2   0   0   2   2   0   0   0   0   2   0   0   0   0   2   2   2   2   0   0   0   2   2   0   0   0   0   0   0   0   2   0   2   2   0   2   0   0   0   2   0   2   2   2   2   0   0   2   2   0   2   0   2   2   2   0   0   0   0   0   0   0   2   0   0   2   2   2   2   0   0   2   2   0   0   2   2   2   0   2   2   0   2   2   0   2   2   2   2   2   0   2   0   0   0   0   0   0   0   0   2   0   0   0   2   0   2   2   2   2   0   0   2   0   0   0   2   0   2   2   0   0   2   2   0   2   0   2   0   2   2   0   0   0   2   2   2   2   0   0   0   2   2   0   0   0   2   0   0   0   2   0   0   0   2   2   0   0   0   2   0   0   0   2   0   2
 MK-3-10                2   2   2   2   2   0   0   2   0   0   0   0   0   0   2   2   2   0   2   0   0   2   2   0   0   2   2   2   2   2   2   2   0   2   2   0   0   2   2   0   0   0   0   2   2   0   0   0   2   2   2   2   0   0   2   2   2   0   0   0   0   0   0   0   0   0   0   2   0   2   2   0   0   2   0   2   2   2   2   0   0   2   2   0   2   0   2   2   2   0   0   0   2   0   0   0   2   2   0   2   2   2   2   2   0   2   2   0   0   2   0   2   0   2   2   0   2   2   0   2   2   2   2   2   0   2   0   0   0   0   0   0   0   0   2   0   0   0   2   0   2   2   2   2   2   0   2   0   0   0   2   0   2   2   0   0   0   2   0   0   0   2   0   2   2   0   2   0   2   2   2   2   0   0   0   2   2   0   0   0   2   0   2   0   2   0   0   0   0   2   0   0   0   2   0   0   0   2   0   2
 MK-3-11                2   2   2   2   2   0   0   2   0   0   2   0   0   0   0   2   2   0   2   0   0   0   2   0   0   0   2   2   2   2   2   2   0   2   2   0   0   2   2   0   0   0   0   2   2   0   0   0   0   2   2   2   0   0   0   2   0   0   0   0   0   0   0   0   0   0   0   2   0   2   2   0   0   2   0   2   2   2   2   0   0   2   2   2   2   0   2   2   2   0   0   0   2   0   0   0   2   2   0   2   2   2   2   2   0   2   2   2   0   2   0   2   0   2   2   0   2   2   2   2   2   2   2   2   0   2   0   2   2   0   0   0   0   0   2   0   0   2   2   0   2   2   2   2   2   0   2   2   0   0   2   0   2   2   2   0   0   2   0   0   0   2   0   2   2   2   2   0   2   2   2   0   0   0   0   2   2   0   0   0   2   0   2   0   2   0   0   0   0   2   0   0   0   2   0   0   0   2   0   2
 MK-3-12                2   2   2   2   2   0   0   2   2   0   2   0   0   0   0   0   2   0   2   0   0   0   2   0   0   0   2   2   2   0   2   2   0   2   2   0   0   2   2   0   0   0   0   0   0   0   0   0   0   2   2   2   0   2   0   2   0   2   0   0   0   0   0   0   0   0   0   2   0   2   2   0   0   2   0   2   2   2   2   2   0   2   2   2   0   0   0   0   2   0   0   0   0   0   0   0   2   2   0   2   2   2   2   2   2   2   2   2   0   2   0   2   0   2   2   0   0   2   2   2   2   2   2   2   0   2   0   2   2   0   0   0   0   0   2   0   0   2   2   0   2   2   2   2   2   0   2   2   0   0   2   0   2   0   2   0   0   2   0   0   0   2   0   2   2   2   2   0   0   2   2   0   2   0   0   2   2   0   0   0   2   0   2   0   2   0   0   0   0   2   0   0   0   2   0   0   0   2   0   2
 MK-3-13                2   2   2   2   2   0   0   2   2   0   2   0   0   2   0   0   2   2   2   0   2   0   2   0   2   0   2   2   2   0   2   2   0   2   2   0   0   2   2   0   0   0   0   2   0   0   0   0   0   2   2   2   0   2   0   2   2   2   0   0   0   0   0   0   0   0   0   2   0   2   2   0   0   2   0   2   2   0   2   2   0   2   2   0   0   0   0   0   2   0   0   0   0   0   0   0   0   2   0   2   2   2   2   2   2   2   2   2   0   2   0   2   0   2   2   0   0   2   2   0   0   2   0   2   2   2   0   2   2   0   0   2   0   0   0   0   0   2   2   2   2   2   2   2   2   2   2   2   0   0   2   0   0   0   2   0   0   2   0   0   0   2   0   2   2   2   2   0   0   2   2   0   2   0   0   2   2   0   0   0   2   0   0   0   2   0   0   0   0   2   0   0   0   2   0   2   0   2   0   2
 MK-3-14                2   0   2   2   2   0   0   2   0   0   2   0   0   2   0   0   2   2   2   0   2   0   2   0   2   0   2   0   2   0   2   2   0   2   2   0   0   2   2   2   0   0   0   2   0   2   0   0   0   2   2   2   0   2   2   2   2   2   0   2   0   0   0   0   0   0   0   0   0   2   0   0   0   2   0   2   2   0   2   2   0   2   2   2   0   0   0   0   2   0   2   0   0   0   0   0   0   2   0   0   2   2   0   2   0   2   2   0   0   2   0   2   0   2   2   0   0   2   2   0   0   2   0   2   2   2   2   2   2   0   0   2   0   0   0   0   0   2   2   2   2   2   0   2   2   2   2   2   0   0   2   0   0   0   2   0   2   2   0   0   0   2   0   2   2   2   2   0   0   2   2   0   2   2   0   2   2   0   0   0   0   0   0   0   2   0   0   0   0   2   0   0   0   2   0   2   0   2   0   2
 MK-3-15                2   2   2   2   2   0   0   2   0   0   2   0   0   2   0   0   2   2   2   0   2   0   0   0   2   2   2   0   2   0   2   2   0   2   2   0   0   2   0   2   0   0   0   2   0   2   0   0   2   2   2   2   0   2   2   2   2   0   0   2   0   2   0   0   0   0   0   0   0   2   0   0   0   2   2   2   2   0   0   2   0   2   2   2   0   0   0   0   0   0   2   0   0   0   0   0   0   2   0   0   0   2   0   2   0   2   2   0   0   2   0   2   0   2   2   0   0   2   2   0   0   2   0   2   2   0   2   2   2   0   0   2   0   0   0   2   2   2   2   2   2   2   0   0   2   2   2   2   0   0   2   0   0   0   2   0   2   2   2   0   0   2   0   2   2   2   2   0   0   2   2   0   2   2   0   0   2   0   0   0   0   0   0   0   2   0   2   0   0   2   0   0   0   2   0   0   0   2   0   2
 MK-3-16                2   2   0   2   2   0   0   2   2   0   2   0   0   2   0   0   2   2   2   0   2   0   0   0   2   2   2   0   2   0   2   2   0   2   2   0   0   2   0   2   0   0   0   2   0   2   0   0   2   2   2   2   0   2   2   2   2   0   0   2   0   2   0   0   0   0   0   0   2   2   0   0   0   2   2   2   2   0   0   2   0   2   0   2   0   2   0   0   0   0   2   0   0   0   0   0   0   2   0   0   0   2   0   2   0   2   2   0   0   2   0   2   0   2   2   0   0   2   2   0   0   2   0   2   2   0   2   2   2   0   0   2   0   0   0   2   2   2   2   2   2   2   0   0   2   2   2   0   2   0   2   0   0   0   2   0   2   2   2   0   2   2   0   2   2   2   2   0   0   2   2   0   2   2   0   0   2   0   0   0   0   0   0   0   2   0   2   0   2   2   0   0   0   2   0   0   0   2   0   2
 MK-4-1                 0   2   2   2   2   0   2   0   2   2   0   2   2   2   2   0   0   2   2   0   0   0   2   2   0   2   0   2   0   0   2   2   0   0   2   0   0   2   2   0   2   0   0   0   2   0   0   2   2   0   2   0   2   2   0   2   2   2   0   2   2   0   2   0   0   2   0   2   2   0   0   2   2   2   2   0   0   0   0   2   0   2   0   0   2   0   2   2   0   0   0   2   0   0   2   0   2   2   0   0   2   2   0   0   2   2   0   2   2   2   2   0   0   0   2   0   2   0   2   0   0   0   0   0   2   0   2   2   0   0   0   2   2   2   2   0   2   2   0   2   0   2   0   2   2   0   0   2   2   2   2   2   2   0   2   2   2   2   2   2   0   0   2   0   2   2   0   2   0   2   0   2   0   0   2   2   2   0   2   2   2   2   2   2   0   0   2   2   2   2   2   0   0   2   2   2   0   0   2   0
 MK-4-2                 0   2   2   2   2   0   2   0   2   2   0   2   0   2   2   0   0   2   2   0   0   2   2   2   0   2   0   0   0   0   2   2   0   0   2   2   0   0   2   0   2   0   0   0   2   0   0   2   2   0   2   0   2   2   0   2   2   2   0   2   2   0   2   0   0   0   0   2   2   0   0   2   2   2   0   0   0   0   0   2   0   0   0   0   2   0   2   2   0   0   0   2   0   0   2   0   2   2   0   0   2   2   0   0   2   2   0   2   2   2   2   0   0   2   2   0   0   0   2   0   0   2   0   0   2   0   2   2   0   0   2   2   2   2   2   0   2   2   0   2   0   2   0   0   2   0   0   2   2   2   2   2   0   0   2   0   2   2   2   2   0   0   0   0   2   2   0   2   0   2   0   2   0   0   0   2   0   0   2   2   2   2   2   2   0   0   2   2   2   2   2   0   0   0   2   2   2   2   2   0
 MK-4-3                 0   0   2   2   2   0   2   0   2   2   0   2   0   0   2   0   0   2   2   0   0   2   2   2   0   2   0   0   0   0   2   2   0   0   2   2   0   0   2   0   2   0   0   0   2   0   0   2   2   0   2   0   2   2   0   2   0   2   0   2   2   0   2   0   0   0   0   0   2   0   0   2   2   2   0   0   2   0   0   2   0   2   0   0   2   0   2   0   0   0   0   2   0   0   2   0   0   2   0   0   2   2   0   0   2   2   0   2   2   2   0   0   0   2   2   0   0   0   2   0   2   2   0   0   2   0   2   2   0   0   2   2   2   2   2   0   2   2   0   2   0   2   0   0   2   0   2   2   2   2   2   2   0   0   2   0   2   2   2   2   0   0   0   0   0   2   0   2   0   2   2   2   0   0   0   2   0   0   2   2   2   2   2   2   0   0   2   2   2   2   2   0   0   0   2   0   2   2   2   2
 MK-4-4                 0   0   2   2   2   0   2   2   2   2   0   0   0   0   2   2   0   2   2   0   0   2   2   2   0   2   0   0   2   0   2   2   0   2   0   2   0   0   2   0   2   0   0   0   2   2   0   2   0   0   0   0   2   2   0   2   0   2   0   2   2   0   2   2   0   0   0   2   2   0   0   2   2   2   0   0   2   0   0   2   0   2   0   0   2   0   2   0   0   0   0   2   0   0   2   0   0   2   0   0   2   2   0   0   2   2   0   2   2   2   0   0   0   2   2   0   0   0   2   0   2   2   2   0   2   0   2   2   0   0   2   0   2   2   2   0   2   2   0   2   0   2   0   0   2   0   2   2   2   2   2   2   0   0   2   0   2   0   2   2   0   0   0   0   2   2   0   2   0   2   0   2   0   2   0   2   0   0   2   2   2   2   0   2   0   0   2   2   2   2   0   0   0   0   2   0   2   2   2   2
 MK-4-5                 0   0   2   2   2   0   2   2   2   2   0   0   0   0   2   2   0   2   2   0   0   2   2   2   0   2   0   2   2   0   2   2   0   2   0   2   0   0   2   0   0   0   0   0   2   2   0   2   0   0   0   0   2   2   0   2   2   2   0   0   2   0   2   0   2   2   0   2   0   0   0   2   2   2   0   0   2   0   0   2   0   2   0   0   2   0   2   2   0   0   0   2   0   0   2   0   0   2   0   0   2   2   0   0   2   2   0   2   2   2   0   0   0   2   2   0   0   0   2   0   2   2   2   0   0   0   2   2   0   0   2   2   2   2   2   0   0   2   2   2   0   2   0   0   2   0   2   2   2   2   2   2   0   0   2   0   2   2   2   2   0   2   0   0   2   2   0   2   0   2   0   0   0   2   0   2   0   0   2   2   2   2   2   2   0   0   2   2   2   2   0   0   0   0   2   0   2   2   2   2
 MK-4-6                 0   0   2   2   2   2   2   2   2   2   0   0   0   0   2   2   0   2   2   0   0   2   2   0   2   2   0   2   2   2   2   2   0   0   0   2   0   0   2   0   0   0   0   2   2   2   2   2   2   0   0   0   2   2   0   2   2   2   2   0   2   0   2   0   2   2   0   0   0   0   0   2   2   2   0   0   2   2   0   2   0   2   0   0   2   0   0   2   2   0   0   2   0   0   0   0   0   2   0   0   2   2   0   2   2   2   0   2   2   2   0   0   0   0   2   0   0   0   0   0   0   2   2   0   0   0   2   2   2   0   0   2   2   2   2   0   0   2   2   0   0   2   2   0   2   0   2   2   2   2   2   2   0   2   2   0   2   2   0   2   0   2   0   0   2   2   2   2   0   2   0   2   0   2   2   2   0   2   0   2   2   2   2   2   2   0   2   2   2   2   0   0   0   2   2   0   2   0   2   2
 MK-4-7                 0   0   2   2   2   2   2   2   2   2   0   0   0   0   2   0   0   2   2   0   0   2   2   0   2   2   0   2   2   2   2   2   2   0   0   2   0   0   2   0   0   0   0   2   2   2   2   2   2   0   0   0   2   2   0   2   0   2   2   0   2   0   0   0   2   2   0   0   0   0   0   2   2   2   0   0   2   2   0   2   2   2   0   2   2   2   0   2   2   0   0   2   0   0   0   0   0   2   0   0   2   2   0   2   2   2   0   2   2   2   0   0   0   0   0   0   0   0   0   0   0   2   2   0   2   0   2   0   2   0   0   2   2   2   2   0   0   2   2   0   2   2   2   0   2   0   2   2   2   2   2   2   0   2   2   0   2   2   0   2   0   2   0   0   2   2   2   2   0   0   0   2   0   2   2   2   0   2   0   2   2   2   2   2   2   0   2   0   2   2   0   0   0   2   2   0   2   0   0   2
 MK-4-8                 2   0   2   2   2   2   2   2   2   2   0   0   0   0   2   2   2   2   2   0   0   2   2   0   2   2   0   2   2   2   2   2   2   0   0   2   0   0   2   0   0   0   0   2   2   2   2   2   0   0   0   0   2   2   0   2   0   0   2   0   2   0   0   0   2   2   0   2   0   0   0   0   2   2   0   0   2   2   0   2   2   2   0   2   2   0   0   2   2   2   0   2   0   0   0   0   0   2   0   0   2   2   0   2   2   2   0   2   2   2   0   0   0   0   0   0   0   0   0   0   2   2   2   0   2   0   2   0   2   0   0   2   2   2   0   2   0   2   2   0   2   2   2   0   2   0   2   2   2   2   2   2   0   0   2   0   2   2   0   2   0   2   0   0   2   2   2   2   0   0   0   2   0   2   2   2   0   2   2   2   2   2   2   2   2   0   2   0   2   2   0   0   0   0   2   0   2   0   0   2
 MK-4-9                 2   2   2   0   2   2   2   2   2   2   0   2   0   2   2   2   0   2   0   0   0   2   2   0   2   2   0   2   2   2   2   2   2   0   0   2   0   2   2   0   0   0   0   2   0   2   2   2   0   0   0   0   0   2   2   2   0   0   2   0   2   2   0   2   2   2   0   2   0   2   0   0   2   2   0   0   2   0   0   2   2   2   2   2   2   0   0   2   2   2   0   2   2   0   0   0   0   2   0   0   2   2   0   2   2   2   0   2   2   2   0   0   0   2   0   0   0   0   0   2   2   2   2   0   2   0   2   0   2   0   0   2   2   2   0   2   0   2   2   0   0   2   2   0   2   0   2   2   0   2   0   2   0   0   2   0   2   2   0   2   2   2   0   0   2   2   2   2   0   0   0   2   0   2   2   2   0   2   2   2   2   2   2   2   2   0   2   0   2   2   0   0   2   0   2   0   2   0   0   0
 MK-4-10                2   2   2   0   2   2   2   2   2   2   0   2   0   2   2   2   0   2   0   0   2   2   2   0   2   2   0   2   2   2   2   2   2   2   0   2   2   2   2   0   0   0   0   2   0   2   0   2   2   0   0   2   2   2   2   2   0   2   2   0   0   2   0   2   2   0   0   2   0   2   0   0   2   2   2   0   0   2   0   2   2   2   2   2   2   0   0   2   0   2   2   2   2   0   0   0   0   2   0   2   2   2   0   2   2   2   0   2   0   2   0   0   0   2   0   0   2   0   0   2   2   2   2   0   2   0   2   0   2   0   0   2   2   2   0   2   0   2   2   0   0   2   0   0   2   0   2   2   0   2   0   2   0   0   2   2   2   2   0   0   2   2   0   0   0   2   2   2   0   0   0   2   0   2   0   2   0   2   2   0   0   2   2   2   2   0   2   0   2   2   0   0   0   2   2   2   2   2   2   0
 MK-4-11                0   2   2   0   2   2   2   2   0   2   0   2   0   2   2   2   0   2   0   0   2   2   2   0   2   2   0   2   2   2   2   2   2   2   0   2   2   2   2   0   0   0   0   2   0   2   2   2   2   0   0   2   2   2   2   2   0   2   2   0   0   2   0   2   0   0   0   2   0   2   0   0   2   2   2   2   0   2   0   0   2   2   2   2   2   0   0   2   0   2   2   2   0   0   0   0   0   2   0   2   2   2   0   2   0   2   0   2   0   2   0   0   0   2   0   0   2   0   0   2   2   2   2   0   2   0   2   0   2   2   0   2   2   2   0   2   0   2   2   0   0   2   0   0   2   0   2   2   0   2   0   2   0   0   2   2   2   2   0   0   2   2   0   0   0   2   2   2   0   0   0   2   0   2   0   0   0   0   2   0   2   2   2   2   2   0   0   0   2   2   2   0   0   2   2   2   2   2   2   0
 MK-4-12                0   2   2   0   2   2   0   2   2   2   0   2   0   0   2   2   0   2   0   0   2   2   2   0   0   2   0   2   2   2   2   2   2   2   0   2   2   2   2   0   0   0   2   2   0   2   2   2   2   0   2   0   2   2   2   2   0   2   0   0   0   2   0   2   0   0   0   0   0   2   0   0   2   2   2   2   0   2   0   0   2   2   2   2   2   2   0   0   0   2   2   2   0   0   0   0   0   2   0   0   2   2   2   2   0   2   0   2   2   2   0   0   0   0   0   0   2   0   0   2   2   0   2   0   2   0   2   0   0   2   0   2   2   2   0   2   0   2   2   0   0   2   0   0   2   0   2   2   0   0   0   2   2   0   0   2   0   0   0   0   2   2   0   0   0   2   2   2   0   0   0   0   0   2   0   0   0   0   0   2   2   2   2   2   2   0   2   0   2   2   2   0   0   2   0   0   2   2   2   0
 MK-4-13                0   2   2   0   2   2   0   2   2   2   0   2   0   0   2   2   0   2   0   0   2   0   2   0   0   2   2   0   2   2   2   0   2   2   0   2   2   2   2   0   0   0   0   2   0   2   0   2   2   0   2   0   2   2   2   2   0   2   0   0   0   2   0   2   0   0   0   0   0   2   2   0   2   2   2   2   0   2   0   0   2   2   2   2   2   2   0   0   0   2   2   2   0   0   0   0   0   2   0   0   2   2   2   0   0   2   0   2   2   2   0   0   0   0   0   0   2   0   0   2   2   0   2   0   2   0   2   0   0   2   0   0   2   0   0   2   0   2   2   0   0   2   0   0   2   0   2   2   0   0   0   2   0   0   0   2   2   2   0   0   2   0   0   0   0   2   2   2   2   0   0   0   0   2   0   0   0   0   0   2   2   0   2   2   2   0   2   0   2   2   2   0   0   2   0   0   2   0   2   0
 MK-4-14                0   2   2   0   0   2   0   2   0   2   0   2   0   0   2   2   2   2   0   0   0   0   2   2   0   2   2   0   0   2   2   0   2   2   0   2   2   2   2   0   0   0   0   2   0   2   0   2   2   0   2   0   2   2   2   2   0   2   0   0   0   2   0   2   0   0   0   0   0   2   0   0   2   2   2   2   0   2   0   0   0   2   2   2   2   0   2   0   0   2   2   2   0   0   0   0   0   2   0   0   2   2   2   0   0   2   0   2   2   2   0   0   0   0   0   0   2   0   0   2   2   0   2   0   2   0   2   0   0   2   0   2   2   2   0   2   0   2   2   0   0   2   0   0   2   0   2   2   0   2   2   0   0   0   0   2   2   2   0   0   2   0   0   0   0   2   2   0   2   0   0   0   0   2   0   0   0   0   0   2   2   0   2   2   2   0   2   0   2   0   2   0   0   2   0   0   2   0   2   0
 MK-4-15                0   2   2   0   0   2   0   2   0   2   0   2   0   0   2   2   2   2   0   0   0   0   2   2   0   2   2   0   0   2   2   0   2   2   0   2   2   0   2   0   0   2   0   2   0   2   0   2   0   0   2   0   2   2   2   2   0   2   0   0   0   2   0   2   0   0   0   0   0   2   0   0   2   0   2   2   0   2   0   0   0   2   2   2   2   0   0   0   0   0   2   2   0   0   0   0   0   2   0   0   2   2   2   0   2   2   0   2   2   2   0   0   2   0   0   0   2   0   0   2   2   0   2   0   2   0   2   0   0   2   0   0   2   2   0   2   2   2   2   0   0   2   2   0   2   0   0   2   0   2   0   0   2   0   0   2   2   2   0   0   2   0   0   0   0   2   2   0   2   0   0   0   0   2   2   0   0   0   0   2   2   0   2   2   2   0   2   2   2   2   2   2   0   2   0   0   2   0   2   0
 MK-4-16                0   0   2   0   0   2   0   2   0   2   0   2   0   0   2   2   2   2   2   0   0   0   2   2   0   2   2   0   0   2   2   0   2   2   0   2   2   0   2   0   0   0   0   2   0   0   0   2   0   0   2   0   2   2   2   2   0   2   0   0   0   2   0   2   2   2   0   0   0   0   2   0   2   0   2   2   0   2   0   0   0   2   2   2   2   0   0   2   0   0   2   2   0   0   0   0   0   2   0   0   2   2   2   0   2   2   0   2   2   2   0   0   2   0   0   0   2   0   0   0   0   0   2   0   2   0   2   0   0   0   0   0   2   2   0   2   2   2   2   2   0   2   2   0   2   0   0   2   0   2   0   0   2   0   0   2   2   2   0   0   2   0   0   0   0   2   0   0   2   0   0   0   0   2   2   0   0   0   0   2   2   0   2   2   2   0   2   2   2   2   2   2   0   2   0   0   2   0   0   0
 MK-5-1                 0   0   2   0   0   2   2   0   0   2   0   2   2   0   0   2   0   0   0   2   0   0   0   0   0   2   2   2   0   2   0   0   2   0   2   2   2   0   2   2   0   2   2   0   0   0   0   2   2   2   2   2   2   2   2   0   0   0   2   0   2   2   0   2   2   2   2   2   2   0   2   0   0   2   0   2   2   2   0   0   0   0   0   2   0   0   0   0   2   0   2   0   2   0   2   0   2   0   0   2   0   0   0   2   0   0   2   0   2   2   2   0   2   0   2   2   2   0   2   2   2   2   2   2   0   0   0   2   2   2   0   0   0   0   0   2   2   2   0   2   0   0   0   2   2   0   2   0   0   2   0   0   2   2   0   0   2   2   0   0   2   2   0   0   2   2   0   0   0   0   2   2   2   2   0   2   0   2   0   2   2   0   0   0   2   2   2   2   2   2   2   2   2   0   0   2   2   2   0   0
 MK-5-2                 0   2   2   0   0   2   2   0   0   0   0   2   2   0   0   2   0   2   0   2   0   0   2   0   0   2   2   2   0   2   0   0   2   0   2   2   2   0   0   2   0   2   2   0   0   0   0   2   2   2   2   2   0   2   2   0   0   0   2   0   2   2   0   0   0   2   0   2   2   0   2   0   0   2   0   2   2   2   0   0   0   0   0   2   0   0   0   0   2   0   2   0   2   0   2   0   2   0   0   2   0   0   2   2   0   0   2   0   2   2   2   0   2   0   2   2   2   0   2   2   2   2   2   2   0   0   0   2   2   2   0   2   0   0   0   2   2   2   0   0   0   0   0   2   2   0   2   0   0   2   0   0   2   2   2   0   2   2   0   2   2   2   0   2   2   2   2   0   0   0   2   2   0   0   0   2   0   2   0   2   2   2   0   0   2   2   2   2   2   2   2   2   2   0   2   2   2   0   0   0
 MK-5-3                 0   2   2   0   0   2   2   0   0   0   0   2   2   0   0   2   0   2   0   0   0   0   2   0   0   0   2   2   0   2   0   0   2   0   2   2   2   0   0   2   0   2   2   0   2   0   0   2   2   2   2   2   0   0   2   0   0   0   2   0   2   2   0   0   0   2   0   2   2   0   2   0   0   2   0   2   2   2   0   0   0   2   0   2   0   0   0   0   2   0   2   0   2   0   2   0   2   0   0   2   0   0   2   2   0   0   2   0   2   2   2   0   0   0   0   2   2   2   2   2   2   2   2   2   0   0   0   2   0   2   0   2   0   0   0   2   2   2   0   0   0   0   0   2   2   0   0   0   2   2   0   0   0   2   0   0   2   2   0   2   0   2   0   2   2   2   2   0   0   0   2   2   0   0   0   2   0   2   0   2   2   0   0   2   2   2   2   2   2   2   2   2   2   0   2   2   2   0   2   0
 MK-5-4                 0   2   2   0   0   0   2   0   0   0   0   2   2   0   0   0   0   2   0   0   2   0   2   2   0   0   2   0   0   2   2   0   2   0   2   2   2   0   0   2   0   2   2   0   2   0   0   2   2   2   2   2   0   0   2   0   0   0   2   0   2   0   0   2   0   2   0   2   2   0   2   0   0   2   0   2   2   2   0   0   0   2   0   2   0   0   0   0   2   2   2   0   2   0   2   0   2   2   0   0   0   2   2   2   0   0   2   0   2   2   2   0   0   0   0   2   2   0   2   2   2   2   0   2   0   0   0   2   0   2   0   2   0   0   2   2   2   0   0   0   0   0   0   0   2   0   0   0   2   2   0   0   0   2   0   0   2   2   0   2   0   2   0   2   2   2   2   0   0   0   2   2   0   0   0   2   2   2   0   2   2   0   0   2   2   2   2   2   2   2   2   2   2   0   2   2   2   0   2   0
 MK-5-5                 0   2   2   0   2   0   2   0   2   0   2   2   2   0   0   0   0   2   0   0   2   0   2   2   0   0   2   0   0   2   2   0   2   0   2   2   2   0   0   2   0   2   2   0   2   0   0   2   2   2   2   2   0   0   2   0   0   0   2   0   2   0   0   2   0   2   0   2   2   0   2   0   2   2   0   2   2   2   0   0   0   2   2   2   0   0   2   0   2   2   2   0   2   0   2   0   2   2   0   0   0   2   2   2   0   0   2   0   2   2   2   2   0   0   0   2   2   0   2   2   0   2   0   2   0   0   0   2   2   2   2   2   2   0   2   2   2   0   0   0   0   0   0   0   2   0   0   0   2   2   0   0   0   2   0   0   2   2   2   2   0   2   2   2   2   2   2   0   0   0   2   2   0   0   0   2   2   2   0   2   2   2   0   2   2   2   2   2   2   2   2   2   2   0   2   2   2   0   2   0
 MK-5-6                 0   2   2   2   2   0   2   0   0   0   2   2   2   0   0   0   0   2   0   0   2   0   0   2   0   0   2   0   0   2   0   0   2   2   2   2   2   0   0   2   0   0   2   0   2   0   0   2   2   2   2   2   0   0   2   0   0   2   2   0   2   2   0   2   0   2   0   2   2   0   0   0   2   2   0   0   2   2   0   0   0   2   2   2   0   0   2   0   2   2   2   0   2   0   2   0   2   2   0   2   0   2   2   2   0   0   2   0   2   2   2   2   0   0   0   2   2   0   2   2   2   2   0   2   0   0   2   2   2   2   2   2   2   2   2   2   0   0   0   0   0   0   0   0   2   0   0   0   2   2   0   0   0   2   0   0   2   2   2   2   0   2   2   2   0   2   2   0   0   0   2   2   0   0   0   2   2   2   2   2   0   2   0   2   2   2   2   2   0   2   2   2   2   0   2   2   2   0   2   0
 MK-5-7                 0   2   2   2   2   0   2   0   0   0   0   2   2   0   0   0   0   2   0   0   0   0   2   2   0   0   2   0   0   2   0   0   2   2   2   2   2   0   0   2   2   0   2   0   2   0   0   2   2   0   2   2   0   0   2   0   2   2   2   0   2   2   0   2   2   2   0   0   2   0   0   0   2   2   0   2   2   2   2   0   0   2   2   2   0   0   2   0   2   2   2   0   2   0   2   2   2   2   0   2   0   2   2   2   0   0   2   0   2   2   0   2   0   0   0   2   2   2   2   2   2   2   0   2   0   0   2   2   2   2   2   2   2   2   2   2   0   0   0   0   0   0   0   0   0   0   0   0   2   2   0   0   0   2   0   0   2   2   2   2   0   2   2   2   0   2   2   0   0   0   2   2   0   0   0   2   2   2   2   2   2   2   0   2   2   2   2   2   0   2   0   2   2   0   2   0   2   0   2   0
 MK-5-8                 0   2   2   2   2   0   2   0   0   0   0   2   2   0   0   0   0   2   0   0   0   2   2   2   0   0   2   0   0   2   0   0   0   2   0   2   2   0   0   2   2   0   0   0   2   0   0   2   2   0   2   2   0   2   0   0   2   2   2   0   0   2   0   2   2   2   0   0   2   0   0   0   2   2   0   0   2   2   2   0   0   2   2   2   0   0   2   0   2   2   2   0   2   0   2   0   2   2   0   2   0   2   2   2   0   0   2   0   2   2   0   2   0   0   0   2   2   2   0   2   0   2   0   2   0   0   2   2   2   2   0   2   2   2   2   0   0   0   0   0   0   0   0   0   0   0   0   0   2   2   0   0   0   2   0   0   2   2   2   2   0   2   2   2   0   0   2   0   0   0   2   2   2   0   0   2   2   2   2   2   2   2   0   2   2   2   2   2   0   0   0   2   2   0   2   0   2   2   2   0
 MK-5-9                 2   2   2   2   2   0   2   0   0   0   0   2   2   0   0   0   0   2   0   0   0   2   2   2   0   0   2   2   0   2   0   0   0   2   0   0   2   0   0   0   2   0   0   2   2   0   2   2   2   0   2   2   0   2   0   0   2   2   2   0   0   2   0   2   2   2   0   0   2   0   0   0   2   0   2   0   2   2   2   0   0   2   2   2   0   0   2   0   2   2   2   0   2   0   2   0   2   2   0   2   0   2   2   2   0   0   2   0   0   2   0   2   2   0   0   2   2   2   0   2   0   2   0   0   0   0   2   2   2   2   0   2   2   2   2   0   0   0   0   0   0   0   0   0   0   0   0   0   2   2   2   0   0   2   0   0   2   2   2   2   0   2   2   0   0   0   2   0   0   0   0   2   2   0   0   2   2   0   2   2   2   2   0   2   2   2   2   2   0   0   0   2   2   0   2   2   2   0   0   0
 MK-5-10                2   2   2   2   2   0   2   0   2   0   0   0   2   0   0   2   0   2   0   0   0   2   2   0   0   0   2   2   0   2   0   0   0   2   0   0   2   0   2   0   2   0   0   2   2   0   2   0   0   2   2   2   0   2   2   0   2   0   2   0   0   2   0   2   2   2   0   0   2   0   0   0   2   0   2   0   2   2   2   2   0   2   2   2   2   0   2   0   2   2   2   2   2   0   2   0   2   2   0   2   0   2   2   2   0   0   2   0   0   2   0   2   2   0   0   2   2   2   0   2   0   2   0   0   0   0   2   2   2   2   0   2   0   2   2   0   0   0   0   0   0   0   0   2   0   0   0   0   2   2   2   0   0   2   0   0   2   2   2   2   2   2   2   0   0   2   2   0   0   2   0   2   2   2   0   2   2   0   2   2   2   2   0   2   2   2   2   2   0   0   0   2   2   0   2   2   2   0   0   0
 MK-5-11                2   2   2   2   2   0   2   0   2   0   0   0   2   0   0   2   0   2   0   0   2   2   2   0   0   0   2   2   0   2   0   0   0   2   0   0   2   0   2   0   2   0   0   2   2   0   2   0   0   2   0   2   0   2   2   0   2   0   0   0   2   2   0   2   2   2   0   0   2   0   0   0   2   0   0   0   0   2   2   2   0   2   2   2   2   0   2   0   2   2   2   2   2   0   0   0   0   2   0   0   2   2   2   2   0   0   2   0   0   2   0   2   2   0   0   2   2   2   0   2   0   2   0   0   0   0   2   2   2   2   0   2   0   2   2   0   0   0   2   0   0   0   0   2   0   0   0   0   2   2   2   0   0   2   0   0   2   2   2   2   2   2   2   0   0   2   0   2   0   2   0   0   2   2   0   2   0   0   2   0   0   2   0   2   2   2   2   2   0   0   0   2   2   2   2   2   0   0   0   0
 MK-5-12                2   0   2   2   2   0   2   0   2   0   0   0   2   0   0   2   0   2   0   0   2   2   2   0   0   0   2   2   0   2   0   0   2   2   0   0   2   0   2   0   2   0   0   2   2   0   2   0   0   2   0   2   0   2   2   0   2   0   0   0   2   2   0   2   2   0   2   0   2   0   0   0   2   0   0   0   0   0   2   2   0   2   2   2   2   0   2   0   2   0   2   2   2   0   0   0   0   2   0   0   2   0   2   2   2   0   2   0   2   2   0   0   2   0   0   2   2   2   0   2   0   2   2   2   0   0   2   2   2   2   0   2   0   2   2   0   2   0   2   0   0   0   2   2   0   0   0   0   2   2   2   0   0   2   2   0   2   2   2   0   2   2   2   0   0   2   0   2   0   2   0   0   2   2   0   2   0   0   2   0   0   2   0   2   0   0   2   2   0   0   0   2   2   2   2   2   0   0   0   0
 MK-5-13                2   0   2   2   2   0   2   0   2   0   2   0   2   0   0   2   0   2   0   0   2   2   2   0   0   0   2   2   2   2   0   0   2   2   0   0   2   0   2   0   2   0   2   2   2   0   2   0   0   2   0   2   0   0   0   0   2   2   0   0   2   2   0   2   2   0   2   0   2   0   0   0   2   0   0   0   0   0   2   0   0   2   2   2   2   0   2   0   2   0   0   2   2   0   0   0   0   0   0   0   2   2   2   2   2   0   0   2   2   2   0   0   2   0   0   2   2   2   0   2   0   0   2   2   0   0   0   2   2   2   2   2   0   2   2   0   2   0   2   0   0   0   2   2   0   0   0   0   2   2   2   0   0   2   2   0   2   2   2   0   2   2   2   0   0   2   0   2   0   2   0   0   2   2   0   2   0   0   0   0   0   2   0   2   0   0   2   2   0   2   0   2   2   2   2   2   0   2   0   0
 MK-5-14                2   0   2   2   2   0   2   0   2   0   2   0   2   0   0   2   0   2   0   0   2   2   2   0   0   0   2   0   2   2   0   0   2   2   0   0   0   0   2   0   2   0   2   2   0   0   2   2   2   2   0   2   0   0   0   2   2   2   0   0   2   2   0   2   2   0   2   0   2   0   0   2   0   0   0   0   0   0   2   0   0   2   2   2   2   0   2   0   2   0   0   2   2   0   0   0   0   2   0   0   2   0   0   2   2   2   0   2   0   2   0   0   2   0   0   2   2   2   0   2   0   0   2   2   0   2   0   2   2   2   2   2   0   2   2   0   2   0   2   0   0   0   0   2   2   0   0   0   2   2   2   0   2   2   2   2   2   2   2   0   2   2   2   0   0   2   0   2   2   2   0   0   0   2   0   2   0   2   0   0   0   0   0   2   0   0   2   2   0   2   0   2   2   2   2   2   2   2   0   0
 MK-5-15                2   0   2   2   2   0   2   0   2   0   2   0   2   0   0   2   0   2   0   0   2   2   2   0   0   0   2   0   2   2   0   0   0   2   0   0   0   0   2   0   2   0   2   2   0   0   2   2   2   2   0   0   0   0   0   2   2   2   2   2   2   2   0   2   2   0   2   0   2   0   0   2   0   0   0   0   0   2   2   0   0   2   2   2   2   0   2   0   2   0   0   2   2   0   0   2   0   2   0   0   2   0   0   0   0   2   0   2   0   2   0   0   2   2   0   2   2   2   0   2   0   0   0   2   2   2   0   2   2   2   2   2   0   2   2   0   2   0   2   2   0   0   0   2   2   0   0   0   2   2   0   0   2   2   2   2   0   2   2   0   2   2   2   0   2   2   2   2   2   2   0   0   0   2   0   2   0   0   0   2   0   2   0   0   0   0   2   2   0   2   0   2   2   2   2   0   2   2   0   0
 MK-5-16                2   0   2   2   2   2   2   0   2   0   2   0   2   2   0   2   2   2   0   0   2   2   0   0   2   0   2   0   2   2   0   0   0   2   0   2   0   0   2   0   2   2   2   2   0   2   2   2   2   2   0   0   0   0   0   0   2   2   2   2   2   2   0   2   0   0   2   0   2   2   0   2   0   0   0   0   0   2   2   2   0   2   2   0   2   0   2   0   2   0   0   0   0   0   0   2   0   2   0   0   2   0   0   0   0   2   0   2   0   2   0   0   0   2   0   0   2   2   0   2   0   0   0   2   2   2   0   2   2   2   2   2   0   2   2   0   0   0   2   2   2   0   0   2   2   0   0   0   2   2   0   0   2   0   2   2   0   2   2   0   2   0   2   0   2   2   2   2   2   2   0   0   0   2   0   2   2   0   0   2   0   2   2   0   2   0   2   2   0   2   0   2   2   0   2   0   2   0   0   0
 MK-6-1                 2   2   0   0   0   0   2   0   0   2   0   0   0   2   2   2   0   0   0   2   2   2   2   2   0   0   0   0   2   0   2   2   2   0   0   2   2   2   2   2   0   2   2   2   2   0   0   0   0   0   0   0   2   0   2   2   0   2   2   2   2   0   2   2   0   2   2   0   0   0   2   2   0   2   0   2   2   0   0   2   0   0   0   0   0   0   2   0   2   0   2   2   0   2   0   0   2   0   0   2   2   2   0   0   2   2   0   2   2   2   2   2   0   0   2   0   2   2   0   2   2   2   2   0   2   0   0   0   0   2   2   0   0   2   0   2   0   2   2   0   2   0   0   0   0   0   0   0   2   0   2   0   2   2   2   0   0   2   0   0   2   0   0   0   0   0   0   2   2   0   2   0   0   2   0   0   2   2   2   0   0   0   0   2   0   2   0   2   2   2   0   2   0   2   0   2   0   2   2   2
 MK-6-2                 2   2   2   0   0   0   2   0   0   2   0   0   0   2   2   2   0   0   0   0   2   2   2   2   0   0   0   2   2   0   2   2   2   0   0   2   2   0   2   0   0   2   2   2   2   0   0   2   0   0   0   2   2   0   2   2   0   2   2   2   2   0   2   2   0   2   2   0   0   0   0   2   0   2   0   2   2   0   0   2   0   0   0   0   0   0   2   0   2   0   2   2   0   2   0   0   2   0   0   2   2   2   0   0   2   2   2   2   2   2   2   2   0   0   2   0   2   2   2   2   0   2   2   0   2   0   0   0   0   0   2   0   0   2   0   2   0   2   2   0   2   2   0   2   0   0   0   0   2   0   2   0   2   2   2   2   0   2   2   0   0   0   0   0   0   0   0   2   2   0   0   0   0   2   0   2   2   2   2   0   0   0   0   2   0   2   0   2   0   0   0   2   0   2   0   2   0   2   0   2
 MK-6-3                 2   2   2   0   0   0   2   0   0   2   2   0   2   2   2   2   0   0   2   2   2   2   2   2   0   0   0   2   2   0   2   2   2   0   0   2   2   0   2   0   0   2   2   2   2   0   0   2   0   0   0   2   0   0   2   2   0   2   2   2   2   0   2   2   0   2   2   0   0   2   0   0   0   2   0   2   2   0   0   2   2   0   0   0   0   0   2   0   2   0   2   2   0   2   0   0   2   0   0   2   2   2   0   0   2   2   2   2   2   2   2   2   0   0   2   0   2   2   2   2   0   2   2   0   2   0   0   0   0   0   2   0   0   2   0   2   0   2   2   0   0   2   0   2   0   0   0   2   2   0   2   0   2   2   2   2   0   2   2   0   0   0   0   0   2   0   0   2   2   0   0   0   0   0   0   2   2   2   2   0   2   0   0   2   0   2   0   0   0   0   0   2   0   2   2   2   0   2   0   2
 MK-6-4                 2   2   2   0   0   0   2   0   0   2   2   0   0   2   2   2   0   0   2   0   2   2   2   2   0   0   0   2   2   0   2   2   2   0   0   2   2   0   2   0   0   2   2   2   2   2   0   2   0   0   0   2   2   2   2   2   0   2   2   2   2   0   2   2   0   2   2   0   0   0   0   0   0   2   0   2   2   0   0   2   2   0   0   0   0   0   2   0   2   0   2   2   0   2   0   0   2   0   2   0   2   2   0   0   2   2   2   2   2   2   2   2   0   0   2   0   2   2   2   0   0   2   2   0   2   0   0   2   0   0   2   0   2   2   0   2   0   2   2   0   2   2   0   2   0   0   0   0   2   0   2   0   0   2   2   2   0   2   2   0   0   0   0   0   2   0   0   2   2   0   2   0   0   0   0   2   2   2   2   0   2   0   0   2   0   2   0   0   0   0   0   2   0   2   2   0   0   2   0   2
 MK-6-5                 2   2   2   0   0   0   2   0   0   2   2   0   0   2   0   0   0   0   2   0   2   2   2   2   0   0   0   2   2   0   2   2   2   0   0   2   0   0   2   2   0   2   2   2   2   0   2   2   0   0   0   2   2   2   2   2   0   2   2   2   0   0   2   2   0   2   2   0   0   0   0   0   0   2   0   2   2   0   2   2   2   0   0   0   0   0   0   0   2   0   2   0   0   2   0   0   2   0   2   0   2   2   0   0   2   2   2   2   2   2   2   2   2   0   2   0   2   2   2   0   0   2   2   0   2   2   0   2   0   0   2   0   2   2   0   2   0   2   2   0   2   2   0   2   0   0   0   0   2   0   2   0   0   2   2   2   0   2   2   0   0   2   0   0   0   0   0   2   2   0   2   0   0   0   0   2   2   2   2   0   2   0   0   2   0   2   0   0   0   0   0   2   0   2   2   0   0   2   2   2
 MK-6-6                 2   0   2   0   0   0   2   0   0   2   2   0   0   2   2   0   0   0   2   0   2   2   2   2   0   0   0   2   2   0   0   2   2   0   0   2   0   0   2   0   0   2   2   2   2   0   2   2   0   0   0   2   2   2   2   2   0   2   2   2   0   0   2   2   0   2   2   0   0   0   0   0   0   2   0   2   2   0   2   2   2   0   0   0   0   0   0   0   2   0   2   0   0   2   0   0   2   0   2   0   2   2   0   2   2   2   2   2   2   2   2   0   2   0   2   0   0   2   2   2   0   2   2   0   2   2   0   2   0   0   0   0   0   2   0   2   0   2   0   0   2   2   0   2   0   2   0   0   2   0   2   0   0   2   2   2   0   2   2   0   0   2   0   0   0   0   0   2   2   0   2   2   0   2   0   2   2   0   2   0   2   0   0   2   0   2   0   0   0   0   0   2   0   0   0   0   0   0   2   2
 MK-6-7                 2   0   2   0   0   0   2   0   0   2   2   0   0   2   2   2   0   0   2   0   2   2   2   2   0   0   0   2   2   0   0   2   2   0   0   2   0   0   2   0   0   2   2   2   2   2   2   0   0   0   2   2   2   0   2   2   0   2   2   2   0   0   0   2   0   2   0   0   0   0   0   0   0   2   0   2   2   0   2   0   2   0   0   0   0   0   0   0   0   2   2   0   0   2   0   0   0   0   0   0   2   2   0   2   2   2   2   2   2   2   2   0   2   0   2   0   0   2   2   2   0   2   2   0   2   2   0   2   0   0   2   0   0   2   0   0   0   2   0   0   2   2   2   2   0   2   0   0   0   2   0   0   0   2   2   0   0   2   2   0   0   2   0   0   0   2   0   2   0   2   2   2   0   0   2   2   2   2   2   0   2   0   0   2   0   2   0   0   0   0   0   2   0   0   0   0   0   0   2   2
 MK-6-8                 2   0   2   2   0   0   2   0   0   2   2   0   0   2   0   2   0   0   2   2   2   0   2   2   0   0   0   0   0   0   0   2   2   0   0   2   0   2   2   0   0   2   2   2   2   0   2   0   0   0   2   2   2   0   2   2   0   2   2   2   0   0   0   0   0   2   0   0   0   0   2   0   0   2   0   2   2   0   2   0   2   0   0   0   0   0   0   0   0   2   2   0   0   2   0   2   2   0   0   0   2   0   2   2   0   2   2   2   2   2   2   0   2   0   2   0   0   2   2   0   0   2   2   0   2   2   0   2   0   0   2   0   0   0   0   2   0   2   0   0   2   2   2   2   0   2   0   0   0   2   0   0   2   2   2   0   0   2   2   0   0   0   0   0   0   2   0   2   0   2   2   2   0   0   2   2   2   2   2   0   2   0   0   2   0   2   0   0   0   0   0   2   0   2   0   0   0   0   2   0
 MK-6-9                 2   0   2   2   2   0   2   0   2   2   2   0   0   2   0   2   0   0   2   2   2   0   2   2   0   0   0   0   2   0   0   2   2   0   2   2   0   2   2   0   0   2   2   0   2   0   2   0   0   0   2   2   2   0   2   0   0   2   2   2   0   2   0   0   0   2   2   0   0   2   2   0   0   0   0   0   2   0   2   0   2   0   0   0   0   2   0   0   0   2   2   0   2   2   0   2   2   2   0   0   2   0   2   2   0   2   2   2   0   2   2   0   2   0   2   0   0   2   2   0   0   2   2   0   2   2   0   2   0   0   2   0   0   0   0   2   0   2   0   0   2   2   2   2   0   2   2   0   0   2   0   0   2   2   2   0   0   2   2   0   0   0   0   0   0   2   0   2   0   2   2   2   0   0   2   2   2   2   2   0   2   0   0   2   0   2   0   0   0   2   0   2   0   2   0   0   0   0   2   0
 MK-6-10                2   0   2   2   0   0   0   0   2   2   0   0   2   2   0   2   0   0   2   2   2   2   2   2   0   0   0   2   2   0   0   2   2   0   2   2   0   2   2   0   0   2   2   0   2   0   2   0   0   0   2   2   2   2   2   0   0   2   2   2   2   2   0   0   0   2   0   0   0   0   2   0   0   0   0   0   2   0   0   0   2   2   0   0   0   2   0   0   0   2   2   0   2   2   0   2   2   2   0   0   2   0   2   2   0   2   2   2   0   0   2   0   2   0   2   0   0   2   2   0   0   0   0   0   2   2   0   0   0   0   2   0   2   0   0   2   2   2   0   0   2   2   0   2   0   2   2   0   0   2   0   0   0   2   2   2   2   2   0   0   0   0   0   0   0   2   0   2   0   2   2   2   0   0   2   2   2   2   2   0   2   0   0   2   0   2   0   0   0   2   0   2   0   2   0   0   2   0   0   0
 MK-6-11                2   0   2   2   0   0   0   0   2   0   0   0   2   2   0   2   0   0   0   2   2   2   2   2   0   0   2   2   2   0   0   2   2   0   2   2   0   2   2   0   0   2   2   0   2   0   2   0   0   0   2   2   2   2   2   0   0   2   2   2   2   2   0   0   2   2   0   0   0   0   2   0   0   0   0   0   2   0   0   0   2   2   0   0   0   2   0   0   2   2   2   0   2   2   0   2   2   2   2   0   2   0   2   2   0   2   2   2   0   0   2   0   2   2   2   0   0   2   2   0   0   0   0   2   2   2   0   0   0   0   2   0   2   0   0   2   2   2   0   0   2   2   0   2   2   2   2   0   0   2   0   0   0   2   2   2   2   2   0   2   0   0   0   0   0   2   0   2   0   2   2   2   0   0   2   2   2   2   2   0   2   0   2   2   0   2   0   0   0   2   0   2   2   2   0   0   2   0   0   0
 MK-6-12                2   2   2   2   0   0   0   0   2   0   0   0   2   2   2   2   2   0   0   2   2   2   2   2   0   0   2   2   2   0   0   2   2   0   0   2   0   0   2   0   0   2   2   2   2   0   2   0   0   0   2   0   2   2   2   2   0   2   2   2   2   2   0   0   2   2   0   0   0   0   0   0   0   0   0   0   2   0   0   0   2   2   0   0   0   2   0   0   2   2   2   0   2   2   0   2   2   2   2   0   2   0   2   2   0   2   2   2   2   0   2   0   2   0   2   0   0   2   2   0   0   0   0   0   2   2   0   0   0   0   2   0   0   0   0   2   0   2   0   0   0   2   2   0   2   2   2   0   0   2   0   0   0   0   2   0   2   0   0   2   0   0   0   0   0   2   0   2   0   2   2   2   0   2   2   2   2   2   0   0   2   0   2   2   0   2   2   0   0   2   0   2   0   2   0   0   2   0   0   0
 MK-6-13                2   2   2   2   0   2   0   0   2   0   0   2   2   2   2   2   2   2   0   2   2   2   2   2   0   0   2   2   2   0   0   2   2   0   0   2   0   0   2   0   0   2   2   2   2   0   2   0   2   0   2   0   2   0   2   2   0   2   2   2   2   2   0   0   2   2   2   2   0   0   0   0   0   0   0   0   2   0   0   0   2   2   0   0   2   2   0   0   2   2   2   0   2   2   0   2   2   0   2   0   2   0   2   2   0   2   2   0   2   0   2   0   0   0   2   0   0   2   2   0   0   2   0   0   2   2   0   0   0   0   2   0   0   0   0   0   0   2   0   0   0   2   2   2   2   2   2   2   2   2   2   0   0   0   2   0   2   0   0   2   0   0   2   0   0   2   2   2   0   2   2   2   0   2   2   2   2   2   0   0   2   0   2   2   0   2   2   0   0   2   0   2   0   2   0   0   2   0   0   0
 MK-6-14                2   2   2   2   0   2   0   0   2   0   0   2   2   2   2   2   2   0   2   2   2   2   2   2   0   0   2   2   2   0   0   2   2   0   0   2   0   0   2   0   0   2   2   2   2   0   2   0   2   0   2   0   2   0   2   2   0   0   2   0   2   0   0   0   2   2   2   2   0   0   0   0   0   0   0   0   2   0   0   0   2   2   0   0   2   2   0   0   2   2   2   0   2   2   0   2   2   0   2   0   2   0   0   2   0   2   2   0   0   0   2   2   0   0   2   0   0   2   2   0   0   2   0   0   2   2   0   0   0   0   2   0   0   0   0   0   0   2   0   0   0   2   2   2   2   2   2   2   2   2   2   2   0   0   2   0   0   0   0   0   0   0   2   0   0   2   2   2   0   0   2   2   2   2   0   2   2   2   0   0   2   0   2   2   0   2   2   0   0   2   0   2   0   2   0   0   0   0   0   0
 MK-6-15                0   2   2   2   0   2   0   0   2   0   2   2   2   2   2   2   0   2   0   2   2   2   0   2   0   0   0   2   2   0   0   2   2   0   0   2   2   0   2   2   0   0   2   2   2   0   2   2   2   0   2   0   2   2   2   0   0   0   2   0   2   0   0   0   2   2   2   2   0   0   0   0   0   0   0   0   2   0   0   0   2   2   0   0   2   2   0   0   2   2   2   0   2   2   0   2   2   0   0   0   2   0   0   2   0   0   2   0   0   0   2   2   0   0   2   0   2   2   2   0   0   2   2   0   2   0   0   0   0   2   0   2   0   0   0   0   0   2   0   0   0   2   2   0   2   2   2   2   0   2   2   2   0   0   2   0   0   0   0   0   2   0   2   0   0   2   2   2   0   0   2   2   2   0   0   2   2   2   0   0   2   0   2   2   0   2   0   0   0   2   0   2   2   2   0   0   0   0   2   0
 MK-6-16                0   2   2   0   0   2   0   0   2   0   2   2   2   2   2   2   0   2   0   2   2   2   0   0   0   0   0   2   0   0   0   2   2   0   0   2   2   0   0   2   0   0   2   2   2   0   0   0   2   0   2   0   2   0   2   0   0   0   2   0   2   0   2   0   2   2   2   2   0   0   0   0   0   0   0   0   2   0   0   0   2   2   0   0   2   2   0   0   2   2   0   0   2   2   0   2   2   0   2   0   2   0   0   2   0   0   0   0   0   0   2   2   0   0   2   0   2   2   2   0   0   2   2   0   2   0   0   0   0   2   0   2   0   0   0   0   0   2   2   2   0   2   2   0   2   2   2   2   0   2   2   2   0   0   2   0   2   0   0   0   2   0   2   0   0   2   2   2   0   0   2   2   2   0   0   2   2   2   0   0   2   0   2   0   0   2   0   0   0   2   0   2   2   2   0   0   0   0   0   0
 
!****************************************** Phenotypic Data **********************************************************
!-100.0 is resevred for missing phenotype
SimulatedTrait1        14.6968   14.7927   14.9301   12.1768   14.8978   15.9774   14.0531   11.9769   15.3440   16.1050   15.5109   17.4112   13.3894   14.2144   16.1229   13.4325   17.4328   15.4690   14.2623   15.0379   14.5484   16.2446   13.3347   15.5651   15.3398   14.4492   16.1950   15.2813   12.7418   15.0845   13.4717   13.4184   17.1508   13.0981   14.9211   16.6499   14.9531   14.6547   14.1277   13.7450   14.8767   15.5973   13.6647   15.6309   14.5895   15.9631   16.0389   14.4210   12.7537   14.9142   15.2351   12.8404   14.7489   15.1042   14.3517   14.0796   14.6916   15.9781   15.0655   17.2880   15.2562   15.6625   15.1858   13.8936   14.5711   16.5371   12.9102   16.1841   15.4584   16.3930   16.3745   17.1725   14.2030   12.6346   16.4740   15.0393   15.0554   14.8463   16.6743   12.7730   14.2367   12.8000   15.3993   16.4503   14.7974   16.4947   16.9686   13.5706   14.5745   15.7101   16.5390   14.2606   16.1464   15.6427   13.4414   15.7705   17.3425   15.8700   14.6218   15.8531   13.7227   13.3511   16.5396   12.6662   15.6378   15.6445   15.6563   15.3485   16.2389   15.4549   15.1184   17.2098   16.6393   14.1482   14.4713   16.1635   15.1061   13.8916   13.3300   15.7954   14.7303   14.2178   16.2106   15.9879   13.9956   13.8429   14.1574   16.5158   13.3489   14.2393   15.9565   15.6007   15.3231   15.3679   13.9488   15.1807   13.4320   14.8699   13.3059   15.1374   13.8500   13.5678   14.1767   16.0149   14.3550   16.9232   16.4754   14.9062   15.0609   14.7310   16.0769   16.7277   15.8830   13.7805   16.3179   17.1491   15.4284   13.9646   15.3832   15.2770   15.6839   13.7496   15.1303   13.7706   13.1232   14.1480   12.8940   16.6584   14.1311   16.0933   15.1534   13.1914   14.6101   14.6115   14.7442   17.1637   12.0318   16.4903   13.6242   15.7210   12.7667   16.4247   14.6007   16.5501   14.8270   14.9799   16.2735   15.5193   14.6818   15.0875   13.7054   16.3072   17.8381   13.5014   12.9358   15.8551   17.5518   15.6980   14.5058   15.8383
SimulatedTrait2        10.2987   10.0996   10.7349    9.8966    9.5065   10.6634   10.6874   10.8815    9.5493    9.5148   10.0897    9.3000   10.0029   10.5230   11.1262   11.1726    9.7937    8.8810   11.1831    9.7709   10.8199    9.4968   10.2492   10.2702    9.8943   10.8147    9.6148    8.8217   10.5660    9.0768   10.4881   10.7328    9.8623    9.8213    9.6974    9.9368    9.8050    9.0253   10.7969    9.7492   10.6701    8.7635   10.0930   10.8879   10.0947    8.6611   10.2671    9.7742   10.9748   11.1051   10.4959   10.3060   10.8667    9.0709   10.4423   10.4829   10.1999    9.5552   10.0458    9.2179    9.4635   10.0641    9.8735   10.0405   11.0892    9.7266   10.5918    8.8456   10.3705    9.1948   10.3098    9.8200    9.8473   10.0141    9.2579   10.6929   10.6507   10.8449    8.8980   10.9022   10.6645   11.0353   10.6746   10.2494    9.3078   10.5505    9.1688   10.3630   10.4704    9.5702    9.1865    9.1584   10.1832    9.7635   10.4420    8.6686    9.6793   10.3372   10.2259   10.7756    9.8367    9.4160    9.0292   10.7582    8.9284    9.5198    9.9638    9.8499    9.2193   10.3006   10.9058    8.7811    9.8087   10.7396    9.8707    8.4701    9.8331   10.5361   10.8531   10.3884   11.1992    9.9372    9.5130    9.4076   10.7114   11.6427   10.1063   10.5469   10.6965   10.9717   10.0549   10.4485   10.4725    9.9583   10.3225   10.4082   10.4194   10.7304    8.9920   10.3473   10.1954   10.0507   10.3293    9.4406   10.7144    9.3858    9.8721   10.1536   10.5152   11.1571    9.1693    9.9694    9.1728   10.8468    9.4285    9.4831    8.8936   10.6017   10.6205    8.4401    9.4911   10.6508   10.3067   10.0126    9.5388   10.8935   10.6926    9.4916   10.8517    9.6338   10.9749   10.4626   10.3504   10.6871    9.1890    9.9901   11.2378    8.9297   10.6253    9.2936   11.1194    9.0829    9.9406    9.8102   10.2657    9.8012   10.1408    9.8017    9.4941    9.0405   10.8511   10.2143    9.7661   10.7103   10.3293   10.2532    9.0438    8.7187    9.8321    8.9872
 
