# Supplementary material for: Inclusive Composite Interval Mapping of QTL by Environment Interactions in Biparental Populations
Source: PLoS One. 2015 Jul 10;10(7):e0132414. doi: 10.1371/journal.pone.0132414 (PMC4498613; doi:10.1371/journal.pone.0132414)
Supplement: S5 File — (ZIP) [file pone.0132414.s005.zip › H=0.5/L1/run_00105.met]

!**********************Note: lines staring with "!" are remarks and will be ignored in the program********************
!*********************************General Information**********************************
!Assuming F1 = P1 x P2, populations available in QTL IciMapping are: 
!  1, P1BC1F1 = P1 x F1, the first backcrossing where P1 is used as the recurrent parent;
!  2, P2BC1F1 = P2 x F1, the first backcrossing where P2 is used as the recurrent parent;
!  3, F1DH, F1-derived doubled haploids; 
!  4, RIL or F1RIL, recombination inbred lines through the repeated selfing of F1;
!  5, P1BC1RIL, recombination inbred lines through the repeated selfing of P1BC1F1;
!  6, P2BC1RIL, recombination inbred lines through the repeated selfing of P2BC1F1;
!  7, F2, the selfing generation of F1;
!  8, F3, the selfing generation of F2;
!  9, P1BC2F1, the second backcrossing where P1 is used as the recurrent parent; 
! 10, P2BC2F1, the second backcrossing where P2 is used as the recurrent parent;
! 11, P1BC2RIL, recombination inred lines through the repeated selfing of P1BC2F1; 
! 12, P2BC2RIL, recombination inred lines through the repeated selfing of P2BC2F1; 
! 13, P1BC1F2, the selfing generation of P1BC1F1; 
! 14, P2BC1F2, the selfing generation of P2BC1F1; 
! 15, P1BC2F2, the selfing generation of P1BC2F1; 
! 16, P2BC2F2, the selfing generation of P2BC2F1; 
! 17, P1BC1DH, P1BC1F1-derived doubled haploids; 
! 18, P2BC1DH, P2BC1F1-derived doubled haploids; 
! 19, P1BC2DH, P1BC2F1-derived doubled haploids; 
! 20, P2BC2DH, P2BC2F1-derived doubled haploids; 
   3      !Mapping Population (see remarks above)
   2      !Mapping Function (1 for Kosambi; 2 for Haldane; 3 for Morgan)
   2      !Marker Space Type (1 for intervals; 2 for positions)
   1      !Marker Space Unit(1 for centiMorgans; 2 for Morgan)
   6      !Number of Chromosomes (or Linkage Groups)
 200      !Size of the mapping population
   2      !Number of environments
 
!***************************************** Chromosomes and Linkage Maps **********************************************
!Chromosome                 NumMarkers
-CH1                        16
-CH2                        16
-CH3                        16
-CH4                        16
-CH5                        16
-CH6                        16
!Linkage map (Marker name followed by position or the interval length)
 MK-1-1                1     0.000
 MK-1-2                1    10.000
 MK-1-3                1    20.000
 MK-1-4                1    30.000
 MK-1-5                1    40.000
 MK-1-6                1    50.000
 MK-1-7                1    60.000
 MK-1-8                1    70.000
 MK-1-9                1    80.000
 MK-1-10               1    90.000
 MK-1-11               1   100.000
 MK-1-12               1   110.000
 MK-1-13               1   120.000
 MK-1-14               1   130.000
 MK-1-15               1   140.000
 MK-1-16               1   150.000
 MK-2-1                2     0.000
 MK-2-2                2    10.000
 MK-2-3                2    20.000
 MK-2-4                2    30.000
 MK-2-5                2    40.000
 MK-2-6                2    50.000
 MK-2-7                2    60.000
 MK-2-8                2    70.000
 MK-2-9                2    80.000
 MK-2-10               2    90.000
 MK-2-11               2   100.000
 MK-2-12               2   110.000
 MK-2-13               2   120.000
 MK-2-14               2   130.000
 MK-2-15               2   140.000
 MK-2-16               2   150.000
 MK-3-1                3     0.000
 MK-3-2                3    10.000
 MK-3-3                3    20.000
 MK-3-4                3    30.000
 MK-3-5                3    40.000
 MK-3-6                3    50.000
 MK-3-7                3    60.000
 MK-3-8                3    70.000
 MK-3-9                3    80.000
 MK-3-10               3    90.000
 MK-3-11               3   100.000
 MK-3-12               3   110.000
 MK-3-13               3   120.000
 MK-3-14               3   130.000
 MK-3-15               3   140.000
 MK-3-16               3   150.000
 MK-4-1                4     0.000
 MK-4-2                4    10.000
 MK-4-3                4    20.000
 MK-4-4                4    30.000
 MK-4-5                4    40.000
 MK-4-6                4    50.000
 MK-4-7                4    60.000
 MK-4-8                4    70.000
 MK-4-9                4    80.000
 MK-4-10               4    90.000
 MK-4-11               4   100.000
 MK-4-12               4   110.000
 MK-4-13               4   120.000
 MK-4-14               4   130.000
 MK-4-15               4   140.000
 MK-4-16               4   150.000
 MK-5-1                5     0.000
 MK-5-2                5    10.000
 MK-5-3                5    20.000
 MK-5-4                5    30.000
 MK-5-5                5    40.000
 MK-5-6                5    50.000
 MK-5-7                5    60.000
 MK-5-8                5    70.000
 MK-5-9                5    80.000
 MK-5-10               5    90.000
 MK-5-11               5   100.000
 MK-5-12               5   110.000
 MK-5-13               5   120.000
 MK-5-14               5   130.000
 MK-5-15               5   140.000
 MK-5-16               5   150.000
 MK-6-1                6     0.000
 MK-6-2                6    10.000
 MK-6-3                6    20.000
 MK-6-4                6    30.000
 MK-6-5                6    40.000
 MK-6-6                6    50.000
 MK-6-7                6    60.000
 MK-6-8                6    70.000
 MK-6-9                6    80.000
 MK-6-10               6    90.000
 MK-6-11               6   100.000
 MK-6-12               6   110.000
 MK-6-13               6   120.000
 MK-6-14               6   130.000
 MK-6-15               6   140.000
 MK-6-16               6   150.000
!*********************************** Marker Types ********************************************************************
!Co-dominant marker: When heterozygote F1 is present, P1 is coded as 2, F1 is coded as 1, and P2 is coded as 0; Otherwise, P1 is coded as 2, and P2 is coded as 0. 
!Dominant marker: When heterozygote F1 is present, P1 and F1 are coded as 12, and P2 is coded as 0; Otherwise, P1 is coded as 2, and P2 is coded as 0.  
!Recessive markers: When heterozygote F1 is present, P1 is coded as 2, and F1 and P2 are coded as 10; Otherwise, P1 is coded as 2, and P2 is coded as 0. 
!Missing marker is coded as -1. 
 MK-1-1                 0   0   0   2   0   0   2   0   0   2   2   2   0   0   0   0   2   0   0   2   0   0   0   2   0   2   2   2   0   0   2   2   0   0   0   2   2   0   0   0   0   2   0   2   0   0   2   0   2   2   2   0   0   0   2   0   0   0   0   2   2   2   2   0   0   2   0   0   2   2   2   0   0   2   0   2   2   2   2   0   2   0   0   0   2   2   0   0   2   0   0   0   2   2   2   0   2   0   2   0   0   0   0   0   2   2   2   0   0   0   0   0   0   2   2   0   0   0   0   0   2   0   2   2   0   0   2   0   0   2   2   2   2   2   0   2   2   2   2   0   0   0   2   0   2   0   0   0   2   0   2   2   0   0   0   0   2   2   2   2   0   2   2   0   0   2   0   2   2   2   0   0   0   2   2   2   0   0   2   0   2   0   2   0   0   2   0   2   2   2   2   0   2   0   2   2   2   0   0   0
 MK-1-2                 0   2   0   2   2   0   2   0   0   2   2   2   2   0   0   0   0   0   0   2   0   0   0   2   0   2   2   0   0   0   0   2   0   2   0   2   2   0   2   0   0   2   0   2   0   0   2   0   2   2   2   0   0   0   2   0   2   0   0   2   2   2   2   2   0   2   0   2   2   2   2   0   0   0   0   0   2   2   0   0   2   0   0   0   0   2   0   0   2   0   0   0   2   2   2   0   2   0   2   0   0   0   0   0   2   2   2   0   0   0   0   0   0   2   2   0   0   0   0   0   2   0   2   0   0   0   2   0   0   2   2   2   2   2   0   2   2   2   2   0   2   0   2   0   2   0   0   0   2   0   2   2   2   0   0   0   2   2   2   0   0   2   2   0   0   2   0   2   2   0   0   0   0   2   0   2   0   0   2   0   2   0   2   0   0   2   0   2   2   2   2   2   0   0   2   2   2   0   0   0
 MK-1-3                 0   2   0   2   2   2   2   0   0   2   2   2   2   0   0   2   0   0   0   2   0   0   0   0   0   2   2   0   0   0   0   2   0   2   2   2   2   0   2   0   0   2   0   2   0   0   2   0   2   2   2   2   0   0   2   0   2   0   0   2   2   2   2   2   0   0   0   2   2   2   2   0   0   0   0   0   2   2   0   0   2   0   2   0   0   2   0   0   0   0   0   0   0   2   2   0   2   0   2   0   0   0   0   0   2   2   2   0   0   0   2   0   2   0   2   0   0   0   0   0   2   0   2   0   0   0   0   0   0   2   2   2   0   2   0   2   2   0   2   0   2   0   0   0   0   0   0   0   2   0   2   2   2   2   0   0   2   2   2   0   0   2   2   0   0   2   0   2   2   0   0   0   0   2   0   2   0   0   2   0   2   0   2   2   0   2   0   2   2   0   2   2   2   0   2   2   2   0   0   0
 MK-1-4                 0   2   0   2   2   2   2   0   0   2   2   2   2   0   0   2   0   0   0   2   2   0   0   0   0   2   2   0   2   0   0   2   0   2   2   2   2   0   2   0   2   2   0   2   0   0   0   0   2   2   2   2   0   2   2   0   2   0   0   2   2   0   2   2   0   0   0   2   0   2   2   0   0   0   0   0   2   2   0   0   2   0   2   0   0   2   0   0   0   0   0   0   0   2   2   0   2   0   2   0   0   0   2   0   2   2   2   0   0   2   2   0   2   2   2   0   0   0   0   0   2   0   2   0   0   0   0   0   0   2   2   2   0   2   0   2   2   0   2   0   2   0   0   0   0   2   0   0   2   0   2   0   0   2   0   0   2   2   0   0   0   2   2   0   0   2   0   2   2   0   2   0   0   2   0   2   2   0   2   0   2   0   2   2   0   2   0   2   2   0   2   2   2   0   2   0   2   0   0   0
 MK-1-5                 0   2   0   2   2   2   2   0   0   2   0   0   2   0   0   2   0   0   0   2   2   0   0   0   0   0   2   0   2   2   0   2   0   2   0   2   2   0   2   0   2   2   0   2   2   0   0   0   2   2   2   2   0   2   2   2   2   0   0   2   2   0   2   2   0   0   0   2   0   2   2   0   0   2   0   2   2   2   0   0   2   0   2   0   2   2   0   0   0   2   2   0   0   2   2   0   2   2   0   0   2   0   2   0   2   2   2   0   0   2   2   0   2   2   2   0   0   0   0   0   2   2   2   0   0   0   0   2   0   2   2   2   0   2   0   2   2   0   2   0   0   0   0   0   0   2   0   2   2   0   2   0   0   2   0   0   2   2   0   0   0   2   2   0   0   2   0   2   2   0   2   0   0   2   2   2   2   0   2   2   2   0   2   2   0   2   0   0   2   0   2   2   2   0   2   0   2   0   0   0
 MK-1-6                 0   2   0   2   0   2   2   0   0   2   0   0   2   0   0   2   0   0   0   2   0   2   2   0   0   0   2   0   2   2   0   2   0   2   0   0   2   0   2   2   2   2   0   2   2   0   0   0   2   2   2   2   0   2   2   2   2   0   2   2   2   0   2   2   0   0   0   2   0   2   2   0   0   2   0   2   2   2   2   0   2   0   2   2   2   2   0   0   0   2   2   0   2   2   2   2   2   2   0   0   2   2   2   0   2   2   2   0   0   2   2   0   2   2   2   0   0   0   0   0   0   2   2   0   0   0   2   2   0   2   2   2   0   2   0   0   2   2   2   0   0   0   0   0   2   2   0   0   2   0   2   0   0   2   0   0   2   2   0   0   0   2   2   0   0   0   0   2   2   0   2   0   0   2   2   2   2   0   2   2   2   0   2   2   0   2   0   0   0   0   2   2   2   0   2   0   2   0   0   0
 MK-1-7                 0   2   2   2   0   2   2   0   0   2   0   0   2   0   0   2   2   0   0   2   0   2   2   0   0   0   2   0   2   2   0   2   0   2   2   0   2   0   2   2   2   2   0   2   2   0   0   0   2   2   2   2   2   2   0   2   2   0   2   2   2   0   2   0   0   0   0   2   0   2   2   0   0   2   0   0   2   2   2   0   0   0   2   2   2   2   0   0   0   2   2   0   2   0   2   2   2   2   0   0   2   2   2   0   2   2   2   0   2   2   2   0   2   2   2   0   0   0   0   0   0   0   2   0   0   0   2   2   0   0   2   2   0   2   0   0   2   2   2   0   0   0   0   0   2   2   0   0   2   0   0   0   0   0   0   0   0   2   0   0   0   2   2   0   0   0   0   2   2   0   2   2   0   2   2   2   2   0   2   0   2   0   2   0   0   2   0   0   0   0   2   2   2   0   2   0   2   0   0   2
 MK-1-8                 0   2   2   2   0   2   2   0   0   0   0   0   0   0   2   2   0   0   0   2   0   2   2   0   0   0   2   0   2   2   0   2   0   2   2   0   2   0   2   2   2   2   0   2   2   0   0   0   2   2   2   2   2   2   0   2   2   0   2   2   2   0   0   0   0   0   0   2   0   2   2   0   0   2   0   2   2   2   2   0   0   0   0   2   2   2   0   0   0   2   2   0   2   0   2   2   2   0   0   2   2   2   2   0   2   2   2   0   0   2   2   0   2   2   0   0   0   0   0   0   2   0   2   0   0   0   2   2   0   0   2   2   0   2   0   0   2   2   2   0   2   0   0   0   2   2   0   0   2   0   0   0   0   0   0   0   0   2   0   0   0   2   2   0   2   0   0   2   2   0   2   2   2   2   2   0   2   0   2   2   2   0   2   0   2   2   0   0   0   0   2   2   2   0   2   0   2   0   0   2
 MK-1-9                 0   0   2   2   0   2   2   0   2   0   0   0   0   0   2   2   0   0   0   2   0   2   2   0   0   0   0   2   2   2   0   2   0   2   0   0   2   0   2   2   2   2   0   0   2   0   0   0   2   2   2   2   0   2   0   2   2   0   2   2   0   0   0   0   0   0   0   2   0   2   2   0   0   2   0   2   0   2   2   0   0   0   0   2   2   2   0   2   0   2   2   0   2   0   0   2   2   0   0   0   2   2   2   0   2   2   2   0   0   2   2   0   2   2   0   0   0   0   0   0   0   0   2   2   0   0   2   2   0   0   2   2   0   2   0   0   0   2   2   0   2   0   0   0   2   2   0   0   2   0   0   0   0   0   0   0   0   2   0   2   2   2   2   0   2   2   0   2   2   0   2   2   2   2   2   0   2   0   2   2   2   0   0   0   2   2   0   0   2   0   2   2   2   0   0   0   2   0   0   2
 MK-1-10                0   0   2   2   0   2   2   0   0   0   0   0   2   0   0   2   0   2   0   2   0   2   2   0   0   0   0   2   2   2   0   2   0   2   0   0   2   0   2   2   2   2   0   0   2   2   0   2   2   2   0   0   0   2   2   2   2   0   2   2   0   0   0   2   0   2   0   2   0   2   2   0   0   2   0   2   2   2   2   0   0   0   0   2   2   2   2   0   0   2   2   2   2   0   2   2   2   0   0   0   2   0   2   0   2   2   2   0   0   2   2   2   2   2   0   2   0   0   0   0   0   0   0   2   0   2   2   2   0   0   2   2   0   2   2   0   2   2   2   0   2   0   0   0   2   2   0   2   2   0   0   0   2   0   0   0   0   2   0   2   2   0   2   0   2   2   0   2   2   0   2   2   0   2   2   0   2   0   2   2   2   0   0   2   2   2   0   0   2   0   2   2   0   0   0   0   2   0   2   2
 MK-1-11                0   0   2   2   0   2   2   0   0   0   0   0   2   0   0   2   0   2   0   2   0   2   2   0   0   2   0   2   2   2   0   0   0   0   0   0   2   0   0   2   2   2   0   0   2   2   0   2   0   2   0   0   0   0   2   2   2   0   2   2   0   0   0   2   0   2   0   2   0   2   0   0   0   2   0   0   0   2   2   0   0   2   0   2   2   2   2   0   0   2   2   2   2   0   2   2   2   0   0   0   2   2   2   0   2   2   2   0   0   2   2   2   2   2   2   2   0   0   0   0   0   2   0   2   0   2   0   2   0   0   2   2   0   2   0   0   2   2   2   0   2   0   2   0   2   0   0   2   2   0   0   0   2   0   2   2   0   2   0   0   2   0   2   0   2   2   0   2   2   0   2   2   0   2   2   0   2   0   2   2   2   0   0   2   2   2   0   0   2   2   2   2   0   0   0   0   2   0   2   2
 MK-1-12                2   0   2   0   0   2   2   0   2   0   0   0   2   0   0   2   0   2   2   2   0   2   2   2   0   0   0   2   2   2   0   2   0   2   0   0   2   0   0   2   2   2   0   0   2   2   0   2   0   2   0   0   0   0   2   0   2   0   0   2   0   0   0   2   0   2   0   2   0   2   0   0   0   2   0   0   0   2   2   0   0   2   0   2   2   2   2   0   0   0   2   2   2   0   2   2   2   0   0   0   2   2   2   0   2   2   2   0   0   2   2   2   2   2   0   2   2   0   0   0   0   2   0   2   2   2   0   2   0   0   0   2   0   2   0   0   2   2   2   0   2   0   2   0   2   0   0   2   2   0   0   0   2   0   2   0   0   2   0   0   2   0   2   0   2   2   2   2   2   0   2   2   0   2   2   0   0   0   2   2   2   0   0   2   2   2   0   2   2   0   2   2   0   0   0   0   2   0   2   2
 MK-1-13                2   0   2   0   0   2   2   0   2   0   0   0   2   0   0   2   0   2   2   2   0   0   2   2   0   0   2   2   2   2   0   2   0   2   0   0   2   0   0   2   2   0   0   0   2   2   0   2   2   2   2   0   0   0   2   0   2   0   0   2   0   0   0   2   0   0   0   2   0   2   0   0   0   2   0   2   0   2   2   0   0   2   0   2   0   2   2   0   0   0   2   2   2   0   2   2   0   0   0   0   0   2   2   0   2   2   2   0   0   0   2   2   2   2   0   2   2   0   0   0   0   2   2   2   2   0   0   2   0   0   2   0   0   2   0   0   2   2   2   0   2   0   2   0   2   0   0   2   2   0   0   0   2   0   2   0   2   2   0   0   2   0   2   0   2   0   0   2   2   0   2   2   0   2   0   0   0   0   2   2   2   0   0   2   0   2   0   2   2   0   2   2   0   0   0   0   2   0   2   2
 MK-1-14                2   0   2   0   0   2   2   0   2   0   2   0   2   0   0   2   0   2   2   2   0   2   0   2   0   0   2   2   2   2   0   0   0   2   0   0   2   0   0   2   2   0   0   0   0   2   2   2   2   2   2   0   0   0   2   0   0   0   0   2   0   0   0   2   0   0   0   2   0   2   0   0   0   2   0   0   0   2   2   0   2   0   0   2   0   2   2   0   0   2   0   2   2   0   2   2   0   0   0   0   0   2   2   0   2   2   2   0   0   0   0   2   0   2   0   2   2   0   0   0   2   2   2   2   2   0   0   2   0   0   2   0   0   2   0   0   2   2   2   0   2   0   2   0   0   0   2   2   2   0   0   0   2   0   2   0   2   2   0   0   2   0   2   0   2   0   0   2   2   0   2   2   0   2   0   0   0   0   2   2   2   2   0   2   0   2   0   2   0   0   2   2   0   0   0   2   2   0   2   2
 MK-1-15                2   0   2   0   0   2   2   0   2   2   2   0   2   0   0   0   0   2   0   2   0   2   0   2   0   0   2   2   2   2   0   0   0   2   0   2   2   0   0   2   2   0   0   0   0   2   2   2   0   2   2   0   0   0   0   0   0   0   0   2   0   0   0   2   2   2   0   0   0   0   0   0   0   2   0   2   0   2   2   0   2   0   0   2   0   2   2   0   2   2   0   2   2   0   2   2   0   0   0   2   0   2   2   0   2   2   2   0   0   0   0   2   0   2   0   2   2   0   0   0   2   2   2   2   2   0   0   2   0   0   2   0   0   2   0   0   2   2   2   0   2   0   2   0   0   0   0   2   2   0   0   0   2   0   2   0   2   2   2   0   2   0   0   0   2   0   0   2   2   0   0   2   0   2   0   0   0   0   2   2   2   2   0   2   0   2   0   2   0   0   0   2   0   0   0   2   2   2   0   2
 MK-1-16                2   0   0   2   0   0   2   0   2   2   2   0   2   0   0   0   0   2   0   2   0   2   0   0   0   0   2   2   2   2   0   0   0   2   0   0   2   2   0   2   2   0   0   0   0   2   2   2   0   2   2   0   2   0   2   0   0   0   0   2   0   0   0   2   2   2   0   0   0   0   0   0   2   2   0   2   0   2   2   0   2   0   0   2   0   0   2   0   2   2   0   2   2   2   2   0   0   0   2   0   0   2   0   0   2   2   2   0   0   0   0   2   0   2   0   2   2   0   0   0   2   2   2   2   2   0   0   2   0   0   2   0   0   2   0   0   2   2   0   0   2   0   2   0   0   0   0   2   2   0   0   0   0   0   2   0   2   2   2   0   2   0   2   0   2   0   0   2   2   0   0   2   0   0   0   0   0   0   2   2   0   2   0   2   0   2   0   2   0   2   0   2   0   0   0   2   2   2   0   2
 MK-2-1                 2   0   2   0   2   0   0   0   2   2   0   0   0   2   2   0   0   0   0   2   0   2   2   2   0   0   2   2   0   0   2   0   2   0   0   2   2   0   0   2   0   0   2   0   2   2   2   0   0   2   2   0   0   0   0   0   2   0   2   2   0   2   2   0   0   2   2   2   0   2   0   0   2   0   0   0   0   0   2   0   0   0   2   0   0   0   0   2   2   0   2   2   0   0   2   2   0   0   0   2   0   2   0   0   0   2   2   0   2   2   0   2   0   2   2   0   2   0   2   0   0   2   0   2   0   0   2   2   2   0   2   2   0   0   0   2   0   2   2   0   2   2   0   0   2   2   0   2   0   0   0   2   0   2   2   2   0   2   0   2   2   0   2   2   2   0   0   0   0   0   2   0   0   2   2   0   0   2   2   0   2   2   0   0   2   0   2   0   0   2   0   2   0   0   2   2   0   0   2   2
 MK-2-2                 2   0   2   0   2   0   0   0   2   0   0   0   0   2   2   0   0   2   0   2   2   2   2   2   0   0   2   2   0   0   2   0   2   0   0   2   2   0   0   2   0   0   2   0   2   2   2   0   0   2   0   0   0   0   2   2   2   0   0   2   0   2   2   0   0   2   2   2   0   2   0   0   0   0   0   0   0   0   2   0   0   0   0   0   0   0   0   2   2   0   2   2   2   0   2   2   0   0   0   2   0   2   0   0   0   2   2   0   2   2   0   2   0   2   2   0   2   0   2   0   0   2   0   2   0   0   2   2   2   0   0   2   0   0   0   2   0   2   2   0   2   2   0   0   2   2   0   0   2   0   0   2   0   2   2   2   0   2   0   2   2   0   2   2   2   0   2   0   0   0   2   0   2   2   2   2   0   2   0   0   2   2   0   0   2   0   2   0   0   2   0   2   0   0   2   2   0   0   2   0
 MK-2-3                 2   0   2   0   2   0   0   0   2   2   0   0   0   2   2   0   0   2   0   2   2   2   2   2   0   0   0   2   0   0   2   0   2   0   0   2   2   0   0   2   0   0   2   0   2   0   2   0   0   0   0   0   0   0   2   2   2   0   0   2   0   2   2   0   0   0   2   2   0   2   0   0   2   0   0   0   0   0   2   0   0   0   0   0   0   0   2   2   2   0   2   2   2   0   2   0   2   0   0   2   0   2   0   0   0   2   2   0   2   2   0   2   0   2   2   0   2   2   2   0   0   2   0   2   0   0   0   2   2   0   0   2   0   0   0   2   0   2   2   0   2   2   0   0   2   0   0   0   2   0   0   2   0   2   2   2   0   2   0   2   0   0   2   2   2   0   2   0   0   0   2   0   2   2   2   2   0   2   0   0   2   2   0   0   2   0   2   0   0   2   0   2   0   2   2   2   0   0   2   0
 MK-2-4                 0   0   2   0   2   0   0   0   2   2   0   0   0   2   2   0   0   0   0   2   2   2   2   2   0   0   2   2   0   0   2   0   2   0   0   2   2   0   0   2   0   0   2   0   2   0   2   0   0   0   0   0   0   0   2   2   2   0   0   2   0   2   2   0   0   0   2   2   0   2   0   0   0   0   0   0   0   0   2   0   0   2   0   0   0   2   2   2   2   0   0   0   0   0   2   0   2   0   0   2   0   2   2   0   0   2   2   0   2   2   0   2   0   2   2   0   2   2   2   2   0   2   0   2   2   0   0   2   2   0   0   2   0   0   0   0   0   2   2   0   2   0   0   0   2   0   0   0   2   0   0   2   0   0   2   2   0   2   0   2   0   0   2   2   2   0   2   0   0   0   2   0   2   2   2   2   2   2   0   0   2   2   0   0   2   0   2   0   2   2   0   2   0   2   2   2   2   0   2   0
 MK-2-5                 0   0   0   0   2   0   0   2   2   2   0   0   0   2   2   0   0   2   0   2   2   2   2   2   0   0   2   2   0   0   2   0   2   0   0   2   2   0   0   2   0   0   2   2   2   0   2   0   2   2   0   0   0   2   2   2   2   0   0   0   0   2   2   0   0   0   2   2   2   2   0   0   0   0   0   0   0   0   2   0   0   2   2   0   0   2   2   2   2   0   0   0   0   0   2   0   0   0   0   2   2   2   2   0   0   2   2   2   2   2   0   2   0   2   2   0   2   2   2   2   0   2   0   2   0   0   0   2   2   0   0   2   0   0   0   0   0   2   2   0   2   0   0   2   0   0   0   0   2   0   0   2   0   0   2   2   0   2   0   2   0   0   2   2   2   0   2   0   0   0   2   0   2   2   2   0   2   2   0   0   2   0   0   0   0   0   2   0   2   0   2   2   0   2   2   2   2   0   2   2
 MK-2-6                 0   0   0   0   2   0   0   2   2   0   2   0   0   2   2   0   0   2   0   2   2   2   2   2   2   0   2   2   0   0   0   0   2   0   0   2   2   0   0   2   0   2   2   2   2   0   2   0   2   2   0   0   0   2   2   2   2   0   0   0   0   2   0   0   0   2   2   2   2   2   0   0   0   0   0   0   0   0   2   0   0   2   2   0   0   2   2   2   2   0   0   0   0   0   2   0   0   0   0   2   2   2   2   0   0   2   2   2   2   2   0   0   0   2   2   0   2   2   2   2   0   2   0   0   0   2   2   2   2   0   0   0   0   0   2   0   0   2   0   0   2   0   0   0   0   0   0   0   2   0   0   2   0   0   2   2   0   2   0   2   0   0   2   2   2   0   2   0   0   0   2   0   2   2   2   0   2   2   0   0   2   0   0   0   0   0   2   0   2   0   2   2   2   2   2   2   2   0   2   2
 MK-2-7                 0   2   0   0   2   0   0   2   2   0   2   0   0   2   2   2   0   2   0   2   2   2   2   2   2   0   2   2   0   0   0   0   2   0   0   2   2   0   0   2   0   2   2   2   2   0   2   0   2   2   0   0   0   2   0   0   2   2   0   0   0   2   0   0   0   2   2   2   2   2   0   0   0   0   2   0   0   0   2   0   0   2   2   0   0   2   2   2   0   2   0   0   0   0   2   2   0   0   0   2   0   2   2   0   0   2   2   2   2   2   0   0   0   2   2   0   2   2   2   0   0   2   0   0   0   2   2   2   2   0   0   0   0   2   2   0   0   0   0   0   2   0   0   0   0   0   0   0   2   0   2   2   0   2   2   2   0   2   0   2   0   2   2   2   2   0   2   0   0   0   2   0   0   0   2   2   2   2   0   0   2   0   0   0   0   0   2   0   2   0   2   2   2   2   2   2   2   0   2   2
 MK-2-8                 2   2   0   0   2   0   0   2   2   2   2   0   0   2   2   2   0   2   0   2   2   2   2   2   2   0   2   2   0   0   0   0   2   0   0   2   0   0   0   2   0   2   2   2   2   0   2   0   2   2   0   0   0   2   0   0   2   2   0   0   0   2   0   2   0   2   2   2   0   2   0   0   0   0   2   0   2   0   2   2   0   2   2   0   0   0   2   2   0   2   0   0   0   0   2   2   0   0   0   2   0   2   2   2   2   2   2   2   2   2   0   0   0   0   2   0   2   2   2   0   0   2   0   0   0   2   2   2   2   0   0   0   0   2   2   0   0   0   0   0   2   0   0   2   2   0   0   0   0   0   2   2   0   2   2   2   0   2   0   2   0   2   2   2   2   2   2   0   0   0   2   2   0   0   2   2   2   2   0   0   2   0   0   0   2   0   2   0   2   0   2   2   0   2   2   2   2   0   2   2
 MK-2-9                 2   0   0   0   2   0   0   2   2   2   2   0   0   2   0   2   0   2   0   2   2   0   2   2   2   2   2   2   0   2   0   0   0   0   2   0   0   0   0   2   0   2   2   2   2   0   2   0   2   2   0   0   0   2   0   0   2   2   0   0   0   2   0   2   0   2   2   2   0   2   0   0   0   0   2   2   2   0   2   2   0   2   2   0   0   0   2   2   2   2   0   0   2   0   2   2   0   0   0   2   0   2   2   2   2   2   2   2   2   2   2   0   0   0   2   0   2   2   2   0   0   2   0   0   0   2   2   2   2   0   0   0   2   2   2   0   0   0   0   0   2   2   0   2   2   0   0   0   0   0   2   2   0   2   2   2   0   2   0   2   0   2   0   0   2   2   0   0   0   0   2   2   2   0   0   2   2   0   2   2   0   0   0   0   2   2   2   0   2   0   2   2   0   0   2   2   2   0   2   2
 MK-2-10                2   0   0   0   2   0   0   2   2   2   2   0   0   2   0   2   0   2   0   2   2   2   2   2   2   2   2   2   0   2   0   0   0   0   2   0   0   0   2   0   0   2   2   2   2   0   2   2   2   2   0   0   0   2   0   0   0   0   2   0   0   0   0   2   0   2   2   2   0   2   0   0   0   0   2   2   2   0   2   2   0   2   2   0   0   0   2   2   2   0   0   0   2   0   2   2   0   0   0   0   0   2   2   2   2   2   2   2   2   0   2   0   0   0   0   0   2   2   2   0   0   2   0   0   0   2   2   2   2   0   0   0   2   2   2   0   0   0   0   0   2   2   0   2   2   0   0   0   0   0   2   2   0   2   2   2   0   2   0   2   0   2   0   0   2   2   0   0   0   0   2   2   2   0   0   2   2   0   2   2   0   0   0   2   2   2   2   0   2   2   2   2   2   0   2   2   2   0   2   0
 MK-2-11                2   0   0   0   2   2   0   2   2   2   0   0   0   2   0   2   0   2   0   2   2   2   2   0   2   2   2   2   0   2   0   0   0   0   2   0   0   2   2   0   0   2   2   2   2   2   2   2   2   2   0   0   0   2   0   0   0   0   2   0   0   0   0   2   0   2   2   2   0   2   0   0   0   2   2   2   2   0   2   2   0   2   2   0   0   0   2   2   2   0   0   0   2   0   2   2   2   0   0   0   0   2   2   2   2   2   2   2   2   2   2   0   0   0   0   0   0   2   0   0   0   2   0   2   0   2   2   2   2   0   2   0   2   2   2   2   0   0   0   0   2   2   0   2   2   0   0   0   0   0   2   2   0   2   2   2   0   2   0   2   0   2   0   0   2   2   0   2   2   2   2   2   2   0   0   2   2   0   2   2   0   0   0   2   2   2   2   0   2   2   2   2   2   0   2   2   2   0   0   0
 MK-2-12                2   0   0   0   0   2   0   2   2   2   0   0   0   2   0   2   0   2   0   2   2   0   2   0   2   2   2   2   0   2   0   0   0   0   2   2   0   2   2   0   0   2   2   2   2   2   2   2   2   2   2   0   0   2   0   0   0   0   2   0   0   0   0   2   0   2   2   2   0   2   0   0   0   2   2   2   2   0   2   2   0   0   2   0   0   2   2   2   2   0   0   0   0   0   2   2   2   0   0   0   0   2   2   2   2   2   2   2   2   2   2   0   0   0   0   0   0   2   0   0   0   2   0   2   0   2   2   2   2   0   2   0   2   2   2   2   0   0   0   0   2   2   0   2   2   2   0   0   2   0   2   2   0   2   2   2   0   2   2   2   2   2   0   0   2   2   0   2   2   2   2   2   2   0   0   2   2   0   2   2   0   0   0   2   2   2   2   2   2   2   2   2   2   0   2   2   2   0   0   0
 MK-2-13                2   0   0   0   0   2   0   2   2   2   0   0   0   2   0   2   0   2   2   2   2   0   2   2   2   2   2   2   0   2   0   0   0   0   2   2   0   2   2   0   0   2   2   2   2   2   2   2   0   2   2   0   0   2   0   0   0   0   2   0   0   0   0   0   0   2   2   2   0   2   0   0   0   2   2   2   2   2   2   2   0   0   2   0   0   2   2   2   2   0   0   0   0   0   2   2   0   0   2   2   0   2   2   2   2   2   2   2   2   2   2   0   0   0   0   0   0   2   0   0   0   0   0   2   2   2   0   2   2   2   0   0   2   0   2   2   0   0   0   0   2   0   0   2   2   0   0   0   2   0   2   2   0   2   2   2   0   2   2   2   2   2   0   0   0   2   0   2   2   0   2   2   0   0   0   2   2   0   2   2   0   0   2   2   2   2   2   2   0   2   2   2   2   0   2   2   2   0   0   2
 MK-2-14                2   0   0   2   2   2   0   2   2   2   0   0   0   2   0   2   0   2   2   2   2   0   2   2   2   2   2   0   2   2   2   0   0   0   2   2   0   2   2   0   0   2   0   2   2   2   2   2   0   2   2   0   0   2   0   0   0   0   0   0   0   0   0   0   0   2   0   2   0   2   0   0   0   0   2   2   2   2   2   0   0   2   2   0   0   2   2   2   2   0   0   2   0   0   2   2   0   0   2   0   0   2   2   2   2   2   0   2   2   2   2   0   2   0   0   0   0   2   0   0   0   0   0   2   2   2   0   0   2   2   0   0   2   2   2   0   0   0   0   0   2   0   2   2   2   0   0   0   2   0   2   0   0   2   2   2   2   0   2   2   2   2   0   0   0   2   2   2   2   0   2   2   0   2   0   2   2   0   2   2   0   0   2   2   2   2   2   2   0   2   0   0   0   0   2   2   2   0   2   2
 MK-2-15                2   0   0   0   2   2   0   2   2   2   0   0   0   2   0   2   0   2   2   2   2   0   2   2   2   0   0   0   2   2   2   0   0   0   0   2   0   2   2   0   0   2   0   2   2   2   2   2   0   2   2   0   0   2   0   0   2   0   0   0   0   0   0   0   0   2   0   2   2   2   2   0   0   0   2   2   0   0   0   0   0   2   2   0   0   2   2   2   2   0   0   0   0   0   2   2   0   0   2   0   0   2   2   2   2   2   0   2   2   2   2   0   2   0   0   0   0   2   0   0   0   2   0   2   2   2   0   0   2   2   0   0   2   2   2   0   0   0   0   0   2   0   2   0   2   0   0   0   0   0   2   0   0   2   2   2   2   0   2   2   0   2   0   0   0   2   2   2   2   0   2   2   0   2   0   2   2   0   2   2   0   0   2   2   2   2   2   2   0   2   0   0   0   0   2   2   2   0   2   2
 MK-2-16                2   0   0   0   0   2   0   2   2   2   0   0   0   2   0   2   0   2   2   2   2   0   2   2   2   0   0   0   2   2   2   0   0   0   0   2   0   2   2   0   0   2   0   2   2   2   2   0   0   2   2   0   0   2   0   0   2   0   2   2   0   0   0   2   0   2   2   2   2   2   2   0   0   0   2   2   0   0   0   0   2   2   2   0   0   2   2   2   2   0   0   0   0   0   2   2   0   0   2   0   0   2   2   2   2   2   0   2   2   2   2   0   2   0   0   0   0   2   0   0   0   2   0   2   2   2   0   0   2   2   0   0   2   2   0   0   0   0   2   0   2   2   2   0   2   0   0   0   0   0   0   2   2   2   2   2   2   0   2   2   0   0   0   0   0   0   2   2   2   2   0   2   0   2   0   2   2   0   0   2   0   0   0   0   2   2   2   2   0   2   0   0   0   0   2   2   2   0   2   2
 MK-3-1                 2   0   2   0   0   0   2   0   2   0   2   2   0   0   2   2   0   2   2   2   2   0   2   0   0   2   2   0   2   0   2   0   2   2   2   0   2   0   0   2   0   0   0   2   2   2   2   0   2   0   0   2   2   2   0   2   0   2   2   2   0   2   2   2   0   0   2   2   2   2   0   0   0   0   2   0   0   0   0   2   2   0   0   0   2   0   2   0   0   2   2   0   0   0   2   2   2   2   2   2   2   2   0   0   2   0   0   0   2   0   2   2   2   2   0   0   2   0   2   0   0   0   2   2   0   2   0   0   2   0   2   0   0   2   0   2   2   2   0   2   0   2   2   2   2   2   2   0   0   2   0   2   0   0   0   2   0   0   0   2   2   2   2   0   2   2   2   0   0   0   0   0   0   2   2   0   0   2   2   0   2   2   2   0   2   0   2   2   0   0   0   2   0   2   2   2   0   0   2   2
 MK-3-2                 2   0   2   0   0   0   2   2   2   0   2   2   0   0   0   2   0   2   2   2   2   0   2   2   0   2   2   0   0   0   0   0   0   2   2   0   2   0   0   2   0   0   0   2   2   2   2   0   2   0   0   2   2   2   0   2   0   2   2   2   0   2   2   2   0   0   2   0   2   2   0   0   0   0   2   0   0   0   0   2   2   0   0   0   2   0   2   0   0   2   2   0   0   0   2   2   2   2   2   0   2   2   2   0   2   0   2   0   0   0   2   2   2   2   0   0   2   0   0   0   0   0   2   2   0   2   0   0   2   0   2   0   2   2   0   2   2   2   0   2   0   2   2   2   2   2   2   0   0   2   0   2   0   0   0   2   0   0   0   2   2   2   2   0   2   2   2   2   0   0   0   0   0   2   2   0   0   2   0   0   2   2   2   0   2   0   0   2   2   0   0   2   0   2   2   2   0   0   2   0
 MK-3-3                 2   0   2   0   0   0   2   2   2   0   0   2   0   0   0   2   0   2   2   2   2   0   2   2   0   2   2   0   0   0   0   0   0   2   2   0   2   0   0   2   0   0   0   2   2   0   2   0   0   0   0   2   2   2   0   2   0   0   2   2   0   2   2   2   2   2   0   0   2   0   0   0   0   0   2   0   2   0   0   2   2   0   0   0   2   0   2   0   2   2   2   0   0   2   2   2   2   2   2   0   2   2   0   0   2   2   2   0   2   0   2   2   2   2   0   0   2   0   0   0   0   0   2   2   0   2   0   2   2   0   2   0   2   0   0   2   2   2   0   2   0   2   2   2   2   2   2   0   2   2   0   0   0   0   0   2   0   0   0   2   2   2   2   0   2   2   2   2   0   0   0   0   0   2   2   0   0   2   0   0   2   2   2   0   2   0   0   2   2   0   0   2   2   2   2   2   0   0   2   0
 MK-3-4                 2   0   2   0   0   0   2   2   0   0   0   2   0   0   0   2   0   2   2   2   2   0   2   2   0   2   2   0   0   0   0   0   2   2   0   0   2   0   0   2   0   0   0   2   0   0   2   0   0   2   0   2   2   2   0   2   0   0   0   2   0   0   0   2   2   2   0   0   2   0   0   0   0   0   2   0   2   0   0   2   2   2   0   0   0   0   2   2   2   0   2   0   0   0   2   0   2   2   2   0   0   2   0   0   2   2   2   0   2   0   2   0   2   2   0   0   2   0   0   0   2   0   2   2   0   0   2   2   2   0   2   0   2   0   0   2   2   2   0   2   2   2   2   2   2   0   2   0   2   2   0   0   0   0   0   0   0   0   0   2   2   2   2   0   2   2   2   0   0   0   2   0   0   2   2   0   0   2   0   0   2   2   2   0   2   0   0   2   2   2   0   2   2   2   2   2   0   2   2   0
 MK-3-5                 2   0   2   0   0   0   2   2   0   0   0   2   2   0   0   2   0   2   2   2   2   0   2   2   0   2   2   0   0   0   0   0   0   2   0   0   0   0   0   2   0   0   0   2   0   0   2   0   0   2   0   2   2   2   0   2   0   0   0   2   0   0   0   2   2   2   0   0   2   0   0   0   0   0   2   0   2   0   0   2   2   2   0   0   0   0   2   2   2   0   2   0   2   0   2   0   2   2   2   0   0   2   0   0   2   2   2   0   2   2   2   2   2   2   0   0   2   0   0   0   2   0   2   2   0   0   2   2   2   2   2   2   2   0   0   2   2   2   0   2   2   2   2   2   2   0   2   0   2   2   0   0   0   0   0   2   0   0   0   2   2   2   2   0   2   2   2   0   0   0   2   0   0   2   2   0   0   2   0   0   2   2   2   0   0   0   0   0   2   2   0   2   2   2   2   2   2   2   2   2
 MK-3-6                 2   0   2   0   0   0   0   2   0   2   0   2   2   0   0   0   0   2   2   2   2   0   2   2   0   2   2   0   0   0   0   0   0   2   0   0   0   0   0   2   0   0   0   2   0   0   2   0   0   2   0   2   2   2   0   2   0   0   2   2   0   0   0   2   2   2   0   0   2   0   0   0   0   0   2   0   2   0   0   2   0   2   0   0   0   0   2   2   2   0   2   0   2   2   2   0   2   0   2   0   0   2   0   0   2   2   2   0   2   2   2   2   2   0   0   0   2   0   0   0   2   0   2   2   0   0   2   2   2   2   2   2   2   0   2   2   2   2   0   2   0   2   2   0   2   0   0   0   2   2   0   0   2   2   0   2   0   0   0   2   2   2   2   0   0   2   2   0   0   0   2   0   0   2   2   0   0   2   0   0   2   2   2   0   0   0   0   0   2   2   0   2   2   2   2   2   2   2   2   2
 MK-3-7                 2   0   2   2   0   0   0   2   0   2   0   2   2   0   0   0   0   2   2   2   2   0   2   2   0   2   2   0   0   0   0   0   2   2   0   0   0   0   0   0   0   0   0   2   0   0   2   0   0   2   0   2   2   2   0   2   0   2   2   2   0   0   0   2   2   2   0   0   0   0   0   2   0   2   2   0   2   2   0   2   0   2   0   0   0   0   2   2   2   0   2   0   2   2   2   0   2   0   2   0   0   2   0   0   0   2   2   0   2   2   2   2   2   0   0   0   2   0   0   2   2   0   2   2   0   0   2   2   2   2   2   2   0   0   2   2   2   2   0   2   0   2   2   0   2   0   0   0   2   2   0   0   2   2   2   2   0   0   0   2   2   2   0   0   0   2   2   0   0   0   2   0   0   2   2   0   0   0   0   0   2   2   0   0   0   0   2   0   2   2   0   2   2   2   2   2   2   2   0   2
 MK-3-8                 2   0   2   2   0   0   0   2   0   2   0   2   0   0   0   0   0   0   2   0   2   0   2   2   0   2   2   0   0   0   2   0   2   2   0   0   0   0   0   0   0   0   0   2   0   0   2   2   0   2   0   0   2   2   0   2   0   2   2   2   0   0   0   0   0   2   0   0   0   0   0   2   0   2   2   0   2   2   0   2   0   2   2   0   0   0   2   2   2   0   2   0   2   2   2   0   2   0   2   0   0   2   0   0   0   2   2   0   2   2   2   2   2   2   0   0   2   0   0   2   2   0   0   2   2   0   2   2   2   2   2   2   0   0   2   2   2   2   0   2   0   2   0   0   2   2   0   0   2   2   0   0   2   2   2   2   0   0   0   2   2   2   0   0   0   2   2   0   0   0   2   0   0   2   0   0   0   2   0   0   2   2   0   0   2   0   2   0   2   2   0   2   2   2   2   2   2   2   0   2
 MK-3-9                 2   0   2   2   0   0   0   2   2   2   2   2   0   0   0   0   0   0   2   0   2   0   2   2   0   2   2   0   0   2   2   0   0   2   0   0   0   0   0   0   0   0   0   2   0   2   2   2   0   2   0   0   2   2   0   0   0   2   2   2   0   0   0   0   2   2   0   0   0   0   0   2   0   0   2   0   2   2   0   2   0   2   2   0   0   0   2   0   2   0   2   0   2   2   2   0   2   0   2   0   0   2   0   0   0   2   2   0   2   2   2   2   2   2   0   0   2   0   0   2   2   0   2   2   2   0   2   0   2   2   0   2   2   2   2   2   0   2   0   2   0   2   0   0   2   2   0   0   2   2   0   0   2   2   2   2   0   0   0   2   2   0   0   0   2   2   2   0   0   0   2   0   0   0   0   0   0   2   0   0   2   2   0   0   0   0   2   0   2   2   0   2   0   2   2   2   2   2   0   2
 MK-3-10                2   2   2   2   0   0   0   2   2   2   2   2   0   0   2   0   0   0   2   0   2   0   2   2   0   2   2   0   0   2   2   0   0   0   2   0   0   0   0   0   0   0   0   2   0   2   2   2   0   0   0   0   2   2   0   0   0   2   2   2   0   0   0   0   2   2   0   0   0   0   0   2   0   0   2   0   2   2   0   2   0   2   0   0   0   0   2   0   2   0   2   0   2   0   2   0   2   0   2   0   0   2   0   0   0   2   2   0   2   2   0   2   2   2   0   0   2   0   0   2   2   0   2   2   2   0   2   2   2   0   2   2   2   2   2   2   0   2   0   2   0   2   0   0   2   2   0   2   2   2   0   0   2   2   2   2   0   0   0   2   2   0   0   2   2   2   2   0   0   0   2   0   0   0   0   2   0   2   0   0   0   2   0   0   0   0   2   0   2   2   0   2   0   2   2   2   2   2   2   2
 MK-3-11                2   2   2   2   0   0   2   0   0   2   2   2   0   0   2   0   0   0   2   0   2   0   2   2   0   0   2   0   0   2   2   0   0   0   2   2   0   0   0   0   0   0   0   2   0   2   2   0   0   0   2   0   2   0   0   0   0   2   2   0   0   0   0   0   2   2   0   0   0   0   0   2   0   0   2   0   2   2   0   2   0   2   0   0   0   0   2   0   2   0   2   0   2   0   2   0   2   2   2   0   0   0   0   0   0   2   2   0   2   0   0   2   2   2   0   0   2   0   0   2   2   0   2   2   2   0   2   2   2   2   2   2   2   2   2   2   0   2   0   2   0   0   0   0   2   2   0   2   2   0   0   0   2   2   0   2   0   0   2   2   2   0   0   2   2   2   0   0   0   0   2   0   0   0   0   2   0   2   0   0   0   2   0   0   0   0   2   0   2   2   0   2   0   2   2   2   2   2   2   2
 MK-3-12                2   2   2   2   0   0   2   0   0   2   2   2   0   0   2   0   0   2   2   0   2   0   2   2   0   0   2   0   0   2   2   0   0   2   0   2   0   0   2   0   0   0   0   2   0   2   2   0   2   0   0   0   2   0   0   0   0   2   2   0   2   0   0   0   2   2   0   0   0   0   0   2   0   0   2   0   2   2   0   2   0   2   0   0   2   0   2   2   2   0   2   0   2   2   2   0   2   2   2   2   0   0   0   0   2   2   2   0   2   0   0   2   2   2   0   0   2   0   0   2   2   0   2   2   2   0   2   2   2   2   2   2   2   2   0   2   0   2   0   2   0   0   0   0   2   2   0   2   2   0   2   0   2   2   0   2   0   0   0   2   2   0   0   2   2   0   0   0   2   0   2   0   0   0   0   2   0   2   0   0   0   2   0   0   0   0   2   0   2   2   0   2   2   2   0   2   2   2   2   2
 MK-3-13                2   2   2   2   0   0   2   0   2   2   2   2   0   0   2   2   0   2   2   0   2   0   2   2   0   0   0   0   0   2   2   0   0   2   0   2   0   0   2   0   0   0   0   2   0   2   2   0   2   2   0   0   2   0   0   0   0   2   2   0   2   0   0   0   2   2   0   2   0   0   0   2   0   0   0   0   2   2   0   2   0   0   0   0   2   0   2   2   2   2   2   0   2   2   2   0   2   2   2   2   0   0   0   0   2   2   2   0   2   0   0   2   2   2   0   0   2   0   0   2   2   0   2   2   2   0   2   2   2   2   2   2   2   2   0   2   0   2   0   2   0   2   0   0   2   2   0   2   2   0   2   0   2   2   0   2   0   0   0   2   2   0   0   2   2   2   0   0   2   0   2   0   0   2   0   2   2   2   0   0   0   2   0   2   0   0   2   0   0   2   0   2   2   2   2   2   2   0   2   2
 MK-3-14                2   2   2   2   0   0   2   0   2   2   0   2   2   0   2   2   0   2   2   0   2   0   2   2   0   0   0   0   0   2   2   2   0   2   0   2   0   0   2   0   0   0   0   0   0   2   2   0   2   2   0   2   2   0   0   0   0   2   0   0   2   2   0   0   2   2   0   2   0   0   0   2   0   2   2   0   2   2   2   2   0   0   0   0   2   0   2   2   2   2   2   0   2   2   2   0   0   2   2   0   0   0   0   0   2   2   2   0   2   0   0   2   2   2   0   0   2   0   0   2   2   0   2   2   2   0   2   2   2   2   2   2   2   0   0   2   0   2   2   2   0   2   0   0   2   2   0   2   2   0   0   0   2   2   2   2   0   0   0   2   2   0   2   2   2   2   0   0   2   2   2   0   0   2   0   2   2   2   0   2   0   0   0   2   0   0   2   0   0   2   0   2   2   2   2   2   2   0   2   2
 MK-3-15                2   2   2   2   0   0   2   0   2   2   0   2   2   0   2   2   2   2   2   0   2   0   2   0   0   0   0   0   0   2   2   2   0   2   2   2   0   0   2   0   0   0   0   0   0   0   2   0   2   2   0   2   2   0   0   0   0   2   0   0   2   2   0   0   2   2   0   2   0   0   0   2   0   2   0   2   2   2   2   2   0   2   0   0   2   0   2   2   2   2   2   0   2   2   0   2   0   2   2   0   0   0   0   0   0   2   2   0   2   0   0   0   2   2   0   0   2   0   0   2   2   0   2   0   2   0   2   2   2   2   2   2   2   0   0   2   0   2   2   2   0   2   0   0   0   2   0   2   2   0   0   0   2   2   0   2   0   2   0   2   2   0   2   2   2   0   0   0   2   2   2   0   0   2   0   2   0   2   0   0   0   0   0   2   0   0   2   0   2   2   0   2   2   2   2   2   2   0   2   2
 MK-3-16                2   2   2   2   0   2   2   0   2   2   0   2   2   0   2   2   2   0   2   0   2   0   2   0   0   0   2   0   0   2   0   2   0   2   2   2   2   0   2   0   0   0   0   0   0   0   2   0   2   2   0   2   2   0   0   0   0   2   0   0   2   2   0   0   2   2   0   2   0   0   0   2   0   2   0   2   2   2   2   2   0   2   0   0   2   2   2   0   2   2   2   0   2   2   2   2   0   2   2   0   0   0   0   0   0   2   2   0   2   0   0   0   2   2   0   0   2   0   0   0   2   0   2   0   0   0   2   2   2   2   2   2   2   0   0   2   0   2   2   2   0   2   0   0   0   2   0   2   2   0   0   0   2   0   0   2   0   0   0   0   2   0   2   2   0   0   0   0   0   2   2   0   0   2   0   2   0   2   2   0   0   0   0   2   0   0   2   0   2   2   0   2   2   2   2   2   2   0   2   2
 MK-4-1                 2   0   0   2   0   2   0   2   0   0   0   2   2   2   0   2   0   2   0   0   0   0   2   2   0   0   0   2   0   2   2   0   0   2   2   2   0   2   2   2   2   2   2   0   0   2   0   2   0   0   0   2   2   2   2   2   0   2   0   0   0   0   2   2   2   0   2   0   2   2   0   2   0   2   2   0   0   0   2   0   0   0   0   0   2   0   2   2   2   2   0   2   0   2   2   0   2   2   0   2   2   0   2   0   2   2   2   0   0   0   0   2   0   0   0   2   2   2   0   0   2   2   0   0   0   2   0   2   2   2   2   2   2   2   2   0   2   0   2   0   0   0   0   0   0   2   0   2   2   2   2   0   2   0   2   0   2   0   2   0   0   0   0   0   0   0   0   2   2   0   0   0   0   2   0   2   2   2   0   2   2   2   2   0   2   0   0   2   2   2   0   0   2   2   0   2   2   0   0   2
 MK-4-2                 2   0   2   2   0   2   2   2   0   0   0   2   0   2   0   2   0   2   0   0   0   0   2   0   0   0   0   2   0   2   2   0   0   2   2   2   0   2   2   2   2   2   2   0   0   2   0   0   0   0   0   2   2   2   2   2   0   2   0   0   0   0   2   2   2   2   2   0   2   2   2   2   0   2   2   0   2   0   2   0   0   0   0   2   2   0   2   2   2   2   0   2   0   2   2   0   2   2   0   2   2   0   2   0   2   2   2   0   0   0   0   2   0   0   0   2   2   2   0   0   2   2   0   0   0   2   0   2   2   2   2   2   2   2   2   0   0   0   2   0   0   2   0   0   0   2   0   2   2   2   2   0   2   0   2   0   2   2   2   0   0   0   0   0   0   0   0   2   0   0   0   0   0   2   0   2   2   2   2   2   2   2   2   0   2   0   0   2   2   2   0   0   2   2   0   2   2   0   0   2
 MK-4-3                 2   0   2   2   0   2   2   2   0   0   0   2   0   2   0   2   0   2   0   0   0   0   2   0   0   0   2   2   0   2   2   0   0   2   2   2   0   2   2   2   2   2   2   0   0   2   0   0   0   0   0   2   2   2   2   0   0   0   0   0   0   2   2   2   2   2   2   0   2   2   2   2   0   2   2   0   2   0   0   2   0   0   0   2   2   0   2   2   2   2   0   2   0   2   2   0   2   2   0   0   2   0   0   0   2   2   2   0   0   0   0   2   0   0   0   2   2   2   0   0   2   2   0   0   0   2   0   2   2   2   2   2   2   2   2   0   0   0   2   0   0   2   0   0   0   2   0   2   2   0   2   0   0   0   2   0   2   2   2   0   0   0   0   0   0   0   0   2   0   2   0   0   0   2   0   2   0   2   2   2   2   2   2   0   2   0   0   2   2   2   0   0   2   2   0   2   2   0   0   2
 MK-4-4                 2   0   2   2   0   2   2   2   0   2   0   2   2   2   0   2   0   2   0   0   2   0   2   0   0   2   2   2   0   2   2   0   0   2   2   2   0   2   2   2   2   2   2   2   0   2   2   0   0   0   0   0   2   2   2   0   0   2   2   0   0   2   2   2   2   2   2   0   2   2   2   2   0   2   2   0   2   0   0   2   0   0   0   2   2   0   2   0   2   2   0   2   0   2   2   0   2   2   0   0   2   0   0   0   2   2   2   0   0   0   0   2   0   0   0   2   2   2   0   0   2   2   2   0   0   0   0   2   2   2   2   2   2   2   2   0   0   0   2   0   0   2   0   0   0   2   0   2   0   0   2   0   0   0   0   0   2   2   2   0   0   2   0   0   0   2   0   2   2   2   0   0   0   0   0   2   0   2   2   2   2   2   0   2   2   0   0   2   2   2   0   0   2   2   0   2   2   0   0   2
 MK-4-5                 2   2   2   2   0   2   2   2   0   2   0   0   2   0   0   2   0   2   0   0   2   0   2   0   0   2   2   2   2   2   2   0   2   2   2   2   0   2   2   2   2   2   2   2   0   2   0   0   0   0   0   0   2   2   2   2   0   0   2   0   0   2   0   2   2   2   2   0   0   2   2   2   0   2   2   0   2   0   0   0   0   0   0   2   2   0   2   0   2   2   0   2   0   2   2   0   2   2   0   0   2   0   0   0   0   2   2   0   0   0   0   2   0   0   0   2   2   2   0   0   2   2   2   0   2   0   0   2   2   2   2   2   2   0   0   0   0   0   0   0   0   2   0   0   0   2   0   2   0   0   2   2   0   0   0   0   2   2   2   0   0   2   0   0   0   0   0   2   2   2   0   0   0   0   0   2   0   2   2   2   2   2   0   2   2   0   0   2   2   2   0   0   2   2   0   2   2   0   2   2
 MK-4-6                 2   2   2   2   0   2   2   0   0   0   0   0   2   0   0   2   0   2   0   0   2   0   2   0   0   0   2   2   2   2   2   0   2   2   0   2   0   2   2   2   2   2   2   2   0   2   0   0   0   0   0   0   2   2   2   2   2   0   2   0   0   2   0   2   2   2   2   0   0   2   2   2   0   2   2   0   2   0   0   0   0   0   0   0   2   2   2   0   0   2   0   2   0   2   2   0   2   2   0   0   2   0   0   0   0   2   2   0   2   0   0   2   0   2   0   2   2   2   0   0   2   2   2   0   2   0   0   0   2   2   2   2   2   0   0   0   0   0   0   0   0   0   0   0   0   2   0   0   0   0   0   2   0   0   0   2   2   2   2   0   0   2   0   0   0   0   0   2   0   2   0   0   0   0   0   2   0   2   2   2   2   2   0   2   0   0   0   2   2   2   0   0   2   2   0   2   2   0   2   2
 MK-4-7                 2   2   2   2   0   2   2   0   0   0   2   0   2   0   0   2   0   2   0   0   2   0   2   0   0   0   2   2   2   2   2   0   2   2   0   2   0   2   2   2   2   2   2   2   2   2   0   0   0   0   2   0   2   2   2   2   2   0   2   0   0   2   0   2   0   2   2   2   0   2   2   0   0   2   2   0   2   2   0   0   0   0   0   0   2   2   2   2   0   2   2   2   0   2   2   0   2   2   2   0   2   0   2   2   0   2   2   0   2   0   0   2   0   2   0   2   2   2   0   0   2   2   2   0   2   2   0   0   2   2   2   2   2   0   0   0   0   0   0   0   0   0   0   0   0   2   0   0   0   0   0   2   0   0   0   2   2   2   2   0   0   2   0   0   0   0   0   2   0   2   0   0   2   0   0   2   0   2   2   2   2   2   0   2   0   0   0   2   2   2   0   0   2   2   0   2   2   0   2   2
 MK-4-8                 2   2   2   2   0   2   2   0   0   0   2   0   2   0   0   2   0   2   0   0   2   0   2   0   0   0   2   2   2   2   2   0   0   0   2   2   0   2   2   2   2   2   2   2   2   2   2   0   0   0   0   0   2   2   2   2   2   0   2   0   0   2   0   2   0   2   2   0   0   2   2   0   0   2   2   0   2   2   0   0   0   2   0   2   2   2   0   2   0   2   2   2   0   2   2   0   2   2   2   2   2   0   2   2   0   2   2   0   2   0   0   0   0   2   0   2   2   2   0   0   2   2   2   0   2   2   0   0   2   2   2   2   2   0   0   2   0   0   0   0   0   2   0   0   0   2   0   0   0   0   0   2   0   0   2   2   2   0   2   0   0   2   0   0   0   0   0   2   0   2   0   0   2   0   0   2   0   2   2   0   2   2   0   2   0   0   0   2   2   2   0   0   2   2   0   2   0   0   2   0
 MK-4-9                 2   2   2   2   0   2   2   0   2   0   2   0   2   2   0   2   0   2   0   0   2   0   2   0   0   0   0   2   2   2   2   0   2   0   2   2   2   2   2   2   2   2   2   2   2   2   2   0   0   2   0   0   2   2   2   2   2   0   0   0   0   2   0   2   0   2   2   2   0   2   0   0   0   2   2   0   2   2   0   0   0   2   0   2   2   2   0   2   0   2   2   2   0   2   2   0   2   2   2   2   2   0   2   0   0   2   2   0   2   0   2   0   0   2   0   2   2   2   0   0   2   2   2   0   2   2   0   0   0   2   2   2   2   0   0   2   0   0   0   0   0   2   0   0   0   2   0   0   0   2   0   0   0   0   2   2   2   0   2   0   0   2   0   0   0   0   0   2   0   0   0   0   2   0   0   2   0   2   2   0   2   2   0   2   2   2   0   2   2   2   0   2   2   2   0   2   0   0   2   2
 MK-4-10                2   0   2   2   0   2   2   0   2   2   2   0   2   2   2   2   0   2   0   0   2   0   2   0   0   0   2   2   2   2   2   0   2   0   2   2   2   2   2   2   2   2   2   2   2   2   2   0   2   2   0   2   2   2   2   0   2   0   0   0   0   2   0   2   0   0   2   2   0   2   0   0   0   2   2   0   2   2   0   0   0   2   0   2   2   2   0   2   0   0   2   2   0   2   2   0   2   2   2   2   2   0   2   0   0   2   2   0   2   0   2   0   0   2   0   2   2   2   0   2   2   2   2   0   2   2   0   0   0   2   2   2   2   0   0   2   0   0   0   0   0   2   0   0   0   0   0   0   0   2   0   0   0   0   2   2   2   0   2   0   2   2   0   0   0   0   0   2   0   0   0   0   2   0   0   2   0   2   2   0   0   2   0   2   2   2   0   2   2   2   0   2   2   2   0   2   0   0   2   2
 MK-4-11                2   0   2   0   0   2   2   0   0   2   2   0   2   2   2   2   0   2   0   0   2   0   2   0   0   0   2   2   2   2   0   2   2   0   2   2   2   2   2   2   0   2   2   2   2   2   2   0   2   2   0   2   2   2   2   0   2   0   0   0   0   2   0   2   0   0   2   2   0   2   0   0   0   2   2   2   2   2   0   0   0   2   0   2   2   2   0   2   0   0   2   2   0   2   2   0   2   2   2   0   2   0   2   0   0   2   2   0   0   0   2   2   0   2   0   2   2   2   0   2   2   2   2   0   2   2   0   0   0   2   2   0   2   0   0   2   0   0   0   0   0   2   0   0   2   0   2   0   0   0   0   0   0   0   2   2   2   0   2   0   2   0   0   0   0   0   0   2   0   0   0   0   2   0   0   2   2   2   2   0   0   2   0   2   2   2   0   2   2   2   0   0   2   2   0   2   0   0   2   2
 MK-4-12                2   0   2   0   0   0   2   0   0   2   2   0   2   2   2   0   0   2   0   0   2   0   2   0   0   0   2   2   0   2   0   2   2   0   2   2   2   2   2   2   2   2   2   2   2   2   2   0   0   2   0   0   2   0   2   0   2   0   0   2   0   0   0   0   0   0   2   2   2   2   0   0   0   2   2   2   2   0   0   0   0   0   0   2   2   2   0   2   0   0   2   2   0   2   2   2   2   2   2   0   2   0   2   0   0   2   2   0   0   0   2   2   0   2   0   2   2   2   0   2   2   2   0   0   2   2   0   0   0   2   2   0   2   2   0   2   0   0   0   0   2   2   0   0   0   2   2   2   0   0   0   0   0   0   0   2   2   0   2   0   2   0   0   0   0   0   0   2   0   0   0   0   2   0   0   2   2   2   2   0   0   2   0   2   2   2   0   0   2   2   0   0   2   2   2   2   0   0   2   2
 MK-4-13                2   0   2   0   0   0   2   2   2   2   2   0   2   2   2   0   0   2   0   0   2   0   0   0   0   2   2   2   0   2   0   2   2   0   2   2   2   2   2   2   2   2   2   2   2   2   2   0   2   2   0   0   2   0   2   0   2   0   0   2   0   0   0   0   0   0   2   2   2   2   0   0   0   2   2   2   2   0   0   0   0   0   0   0   2   2   0   2   0   0   2   2   0   2   2   2   2   2   2   0   2   0   2   0   0   2   2   0   2   0   2   2   0   2   0   2   2   2   0   2   2   2   0   2   2   0   0   0   0   2   2   0   0   2   0   2   0   0   0   0   2   2   0   0   0   2   2   2   0   0   0   0   0   0   0   2   2   0   2   2   2   0   0   0   0   0   0   2   2   0   0   0   2   0   0   2   2   2   0   0   0   2   0   2   2   2   0   0   2   2   0   0   2   0   2   2   0   0   2   2
 MK-4-14                2   0   2   0   0   0   2   2   0   2   2   0   2   2   2   0   0   2   0   2   2   0   0   0   0   2   2   2   0   2   0   2   2   2   2   2   0   2   2   2   2   2   2   2   2   2   2   0   2   2   0   0   2   0   2   0   2   0   0   2   0   0   0   0   0   0   2   2   2   2   0   0   0   2   2   2   2   0   0   0   0   0   0   0   0   2   0   2   0   0   2   2   0   2   2   2   2   2   2   0   2   2   2   0   0   2   2   0   2   0   2   2   0   2   0   2   2   2   0   2   2   2   0   2   2   0   0   0   0   0   2   2   0   2   0   2   0   0   0   2   2   2   0   2   0   2   2   2   0   2   0   0   0   0   0   2   2   0   2   2   2   0   0   0   2   0   0   2   2   2   0   0   2   0   0   2   2   2   0   0   0   2   0   2   2   2   0   0   2   2   0   0   2   2   2   2   0   0   2   2
 MK-4-15                2   0   2   0   0   0   2   0   0   2   2   0   2   2   2   0   0   2   0   2   2   0   0   0   0   2   2   2   0   2   0   2   2   2   2   2   0   2   2   2   2   2   2   2   2   2   2   0   2   2   0   0   2   0   2   0   2   0   0   2   0   0   2   0   0   0   2   2   2   2   0   0   0   2   2   2   0   0   0   0   0   0   0   2   0   2   0   2   0   0   2   2   2   2   2   2   2   2   2   0   2   0   2   0   0   2   2   2   2   0   2   2   0   2   0   2   2   2   0   2   2   2   2   2   0   0   0   0   0   0   2   2   2   2   0   0   0   0   0   2   2   2   0   2   0   2   2   2   0   2   0   0   0   0   0   2   2   0   0   2   2   0   0   0   2   0   0   2   2   2   0   0   2   0   0   2   2   2   0   0   0   2   2   2   2   2   0   0   2   2   0   0   0   2   2   2   0   0   2   2
 MK-4-16                2   0   2   2   0   0   2   2   0   2   2   0   2   2   2   2   2   2   2   2   2   0   0   0   0   0   2   2   0   2   0   2   2   2   2   2   0   2   2   2   2   0   2   0   2   2   2   0   2   2   0   0   2   0   2   0   2   0   0   2   0   0   2   0   2   0   2   2   2   2   2   0   2   2   2   0   0   0   0   0   0   0   0   2   0   2   0   2   0   0   2   2   2   2   2   2   0   2   2   0   2   0   2   0   0   2   0   2   2   2   2   2   0   2   0   2   2   2   0   2   2   2   0   2   0   0   0   0   0   0   2   0   2   2   2   0   0   2   0   2   2   2   0   2   0   2   2   2   2   2   0   0   0   0   0   2   2   0   0   2   0   0   0   0   2   0   0   2   2   2   0   0   2   0   0   2   0   2   2   0   0   2   2   2   2   2   0   0   2   2   0   0   0   0   2   2   0   0   2   0
 MK-5-1                 2   0   0   0   0   2   2   2   2   0   0   2   2   0   0   2   0   2   0   2   2   0   2   0   0   2   2   2   2   0   2   0   0   2   2   0   2   2   0   2   0   0   2   0   2   0   0   0   0   0   2   2   2   0   0   2   2   2   2   2   0   0   0   0   2   2   2   2   2   0   0   0   0   0   2   0   0   0   0   2   0   0   0   2   0   2   2   0   0   2   2   2   0   2   0   2   2   2   2   2   0   0   2   2   2   2   2   2   2   2   2   2   0   2   0   2   0   2   0   0   0   0   0   2   0   2   2   2   2   2   0   2   0   0   0   2   0   0   0   0   0   2   2   2   2   0   0   0   2   0   0   0   2   0   2   0   2   2   0   0   0   0   2   2   2   2   0   2   0   0   2   2   2   2   0   0   2   0   0   2   2   0   2   0   2   0   2   0   0   2   0   2   0   0   0   0   2   0   0   2
 MK-5-2                 0   0   0   0   0   2   2   2   2   0   0   2   2   0   2   2   0   2   0   0   2   0   0   0   0   2   2   2   2   0   2   0   0   2   2   2   2   2   0   2   0   0   2   0   2   0   0   0   0   0   2   2   2   0   0   2   2   2   0   0   0   0   0   0   2   2   2   2   2   2   0   0   0   0   2   0   0   0   0   2   0   0   0   0   0   2   0   0   0   2   2   0   0   2   0   0   2   2   2   2   2   0   2   2   2   2   2   0   2   2   2   2   0   2   0   2   0   2   0   0   0   0   0   2   0   2   2   2   2   2   0   2   0   0   0   2   0   2   0   0   0   2   2   2   0   0   0   0   2   0   0   0   2   2   2   0   2   0   0   0   0   0   2   2   2   2   0   2   0   0   2   0   2   2   0   0   2   0   0   0   0   0   2   0   2   0   2   0   2   2   0   2   0   0   0   0   2   0   2   2
 MK-5-3                 0   0   0   0   0   2   2   2   2   0   0   2   0   0   2   2   2   0   0   0   2   0   0   2   0   2   2   0   2   0   2   0   0   2   0   2   2   2   0   2   0   0   2   0   2   0   0   0   0   0   2   2   2   0   0   2   2   0   0   0   0   0   0   0   2   2   2   2   2   2   0   0   0   0   2   0   0   0   0   2   0   0   2   0   0   2   0   0   0   2   2   0   0   2   0   0   2   2   0   2   2   0   2   2   2   2   2   0   2   2   2   2   0   2   0   2   0   2   0   0   0   0   0   2   0   0   0   2   2   2   0   2   0   2   0   2   0   2   2   0   0   2   2   2   0   0   0   2   2   0   0   0   2   2   2   0   2   0   0   0   0   0   2   2   2   2   0   2   0   0   2   0   2   2   0   0   2   0   0   0   2   0   2   0   2   0   2   0   0   2   0   2   0   0   0   2   2   0   2   2
 MK-5-4                 0   0   0   0   0   2   2   2   2   0   0   2   0   0   2   2   2   0   0   0   2   2   0   2   0   0   2   0   2   0   2   0   0   2   0   2   2   2   0   2   0   0   2   0   2   0   0   0   0   2   2   2   2   0   2   2   2   2   0   0   0   0   0   0   2   2   2   0   2   2   0   0   0   0   2   0   0   0   0   2   0   0   2   2   0   2   0   0   0   2   2   0   0   2   0   0   2   2   0   2   2   0   2   2   2   0   2   0   2   2   2   2   0   2   0   2   0   2   0   0   0   0   0   0   0   0   0   2   2   2   0   2   2   2   0   2   0   2   0   2   0   2   2   2   0   0   2   2   2   0   0   0   2   2   2   2   2   0   0   0   0   0   2   2   2   2   0   2   0   0   2   0   2   2   0   0   2   0   0   2   2   0   0   0   2   0   2   0   0   2   2   2   0   0   0   0   2   0   2   2
 MK-5-5                 0   0   0   0   0   2   2   2   2   0   0   2   0   0   2   2   2   0   0   0   2   0   0   2   0   0   2   0   2   0   2   0   0   2   0   0   2   2   0   2   0   0   2   0   2   0   0   2   0   2   2   0   2   0   2   2   2   2   0   2   0   0   0   0   2   2   2   0   2   2   0   0   0   0   2   0   0   0   0   2   0   0   2   0   0   0   0   0   0   0   2   0   0   2   0   0   2   2   0   2   2   0   2   2   0   0   2   0   2   0   2   2   0   2   0   2   0   2   0   0   0   0   0   0   0   0   0   2   2   0   0   2   2   2   2   2   0   2   0   2   0   2   2   2   0   0   2   2   0   2   0   0   2   2   2   2   2   0   0   0   2   0   2   2   2   2   0   2   0   0   2   0   2   2   0   0   2   0   0   2   2   0   0   0   2   0   2   0   0   2   2   2   0   0   0   0   2   0   2   2
 MK-5-6                 0   0   0   2   0   2   2   2   2   2   0   0   0   0   0   2   2   0   0   0   2   0   0   2   0   0   2   0   2   0   0   0   0   2   0   0   2   2   0   2   0   0   2   0   2   0   0   0   0   2   2   0   2   0   2   2   2   2   0   0   0   0   0   0   2   2   2   0   2   0   0   0   0   0   2   0   0   0   0   2   0   0   2   0   0   0   0   0   0   0   2   0   0   2   0   0   2   2   0   2   2   0   2   2   0   0   2   0   2   2   0   2   0   2   0   2   0   2   0   2   0   0   0   0   0   0   0   2   2   0   0   2   2   2   0   2   0   2   0   2   0   2   2   2   0   0   0   2   2   0   0   0   2   2   2   2   2   0   0   0   2   0   2   2   2   2   2   2   0   0   2   0   0   2   2   2   2   0   0   2   2   0   0   0   2   0   2   0   0   2   2   2   0   0   0   0   2   0   0   0
 MK-5-7                 2   0   0   2   0   2   2   2   2   2   0   0   0   0   0   2   0   0   0   2   2   0   0   2   2   0   0   0   2   0   0   0   0   2   0   0   2   2   0   2   0   0   0   0   2   0   0   0   0   2   2   0   2   0   2   2   2   2   2   0   0   0   0   0   2   2   2   0   2   0   0   0   0   0   2   0   0   0   0   2   0   0   2   0   2   0   0   0   0   0   2   0   0   2   0   0   2   2   0   2   2   0   2   2   0   0   2   2   2   2   0   2   0   2   0   2   0   0   0   2   0   0   0   0   0   0   0   2   2   0   0   0   2   2   0   2   0   2   0   2   0   2   2   2   0   0   0   2   2   0   0   0   2   2   2   2   2   0   0   0   0   0   0   2   2   2   2   0   0   0   2   0   0   2   2   2   2   0   0   2   2   0   0   0   2   0   2   0   0   2   2   2   0   0   0   0   2   0   0   2
 MK-5-8                 2   0   0   2   0   2   2   2   2   0   0   0   0   0   0   2   0   0   0   2   2   0   0   2   2   0   0   0   2   0   0   0   0   0   0   0   2   0   0   2   0   0   0   0   2   0   0   2   0   2   2   0   2   0   2   2   2   2   2   0   0   0   0   0   0   2   2   0   2   0   0   0   0   0   2   0   0   0   0   2   0   0   2   0   2   0   0   0   0   0   2   0   2   2   0   0   2   0   0   2   2   0   2   2   0   2   2   2   2   2   0   2   0   2   0   0   0   2   2   2   0   2   0   0   0   0   0   2   2   0   0   0   2   2   0   2   0   2   0   2   0   2   2   2   0   2   0   2   2   0   0   0   2   2   2   2   2   0   0   0   0   0   2   2   2   2   2   0   0   0   2   0   0   0   2   2   2   0   0   2   2   0   0   0   2   0   2   0   0   2   2   2   0   0   0   2   2   0   0   2
 MK-5-9                 2   0   0   2   0   2   2   2   2   0   0   0   0   0   0   2   0   0   0   2   2   0   0   2   0   0   0   0   2   0   0   0   0   0   0   0   2   0   0   2   2   2   0   0   2   0   0   0   0   2   2   0   2   0   2   0   2   2   2   0   0   0   0   0   0   2   2   2   0   0   0   2   0   0   2   0   0   0   0   2   0   0   2   0   2   0   0   0   0   0   2   2   2   2   2   0   2   0   0   2   2   0   2   0   0   2   2   2   2   2   2   2   0   2   0   0   0   2   2   0   0   2   0   0   0   0   0   2   2   0   0   0   2   2   0   2   2   2   0   2   0   2   2   2   0   2   0   2   2   2   0   0   2   2   2   2   2   2   0   0   0   0   2   2   2   2   2   0   0   0   2   2   0   0   2   2   2   0   0   2   2   0   0   0   2   0   2   0   2   2   2   0   0   0   2   2   2   0   2   2
 MK-5-10                2   0   2   2   0   2   2   2   2   0   0   0   0   2   0   2   0   0   0   2   2   0   0   2   0   0   0   0   2   0   0   2   0   0   0   2   2   0   0   2   2   2   0   0   2   0   0   0   0   2   2   0   2   0   2   0   2   2   2   0   0   0   0   0   0   2   2   0   0   0   0   2   0   0   2   0   0   0   0   2   0   0   2   0   2   0   0   0   0   0   2   2   0   2   2   0   2   0   0   2   2   0   2   0   0   2   2   2   2   2   2   2   0   2   0   0   0   0   2   0   0   2   0   0   0   0   0   2   2   0   0   2   2   2   0   2   2   2   0   2   0   2   0   2   0   2   2   2   2   2   0   0   2   2   2   2   2   2   0   0   0   0   2   2   2   2   2   0   0   0   2   2   2   0   2   2   0   0   0   2   2   0   0   0   2   0   0   0   2   2   0   0   0   2   2   2   2   0   2   2
 MK-5-11                2   0   2   2   0   2   2   2   2   0   0   0   2   2   2   2   0   0   0   2   2   0   0   2   0   0   0   0   2   0   0   2   2   0   0   2   0   0   2   2   2   2   0   0   2   0   0   0   0   2   2   0   2   2   2   0   2   2   0   0   0   0   0   0   0   2   2   0   0   0   0   2   0   0   2   0   0   0   0   2   0   2   2   0   2   0   0   2   0   2   2   2   0   2   2   0   2   0   0   2   2   0   2   0   0   2   2   2   2   2   2   2   0   2   2   0   0   0   0   0   0   2   0   0   0   0   0   2   2   0   0   2   0   2   0   2   2   2   0   2   0   2   0   2   0   2   2   2   2   2   0   0   2   2   2   2   2   2   0   0   0   0   2   2   2   2   2   0   0   0   2   2   2   2   2   2   0   0   0   2   2   0   0   0   2   0   0   0   2   2   0   0   0   2   2   2   2   0   2   2
 MK-5-12                2   0   2   2   0   2   2   0   2   0   0   0   2   2   2   2   0   0   0   2   2   2   0   2   0   0   0   2   2   0   0   2   2   0   0   2   0   0   2   2   2   2   0   0   2   0   0   0   0   0   2   0   2   2   2   0   2   2   2   0   2   0   0   0   0   2   2   0   0   0   0   2   0   0   2   0   0   2   0   2   0   2   2   0   2   0   0   2   0   2   2   2   0   2   2   0   2   0   0   2   2   0   2   0   0   2   2   2   2   0   2   2   0   2   2   0   0   0   2   0   0   2   0   0   0   0   0   2   2   0   0   2   0   2   0   2   2   2   0   2   0   2   0   2   0   2   2   2   2   2   2   0   2   2   2   2   2   2   0   0   0   0   2   0   2   2   2   0   0   0   2   2   0   2   2   2   0   0   0   2   2   2   0   0   2   0   0   2   2   2   2   0   0   2   2   2   2   0   2   2
 MK-5-13                2   0   2   0   2   2   2   0   2   0   2   0   2   2   2   2   0   0   0   2   2   2   0   2   0   0   0   2   2   0   2   0   2   2   0   2   0   0   0   2   2   2   0   0   0   0   0   0   0   0   2   0   2   2   2   0   2   2   2   0   2   0   0   0   2   2   2   0   0   0   0   2   0   0   2   0   0   2   0   2   0   0   2   0   2   0   0   2   0   2   2   2   0   2   2   0   2   0   0   2   2   0   2   0   0   2   2   2   2   0   2   2   0   2   2   0   0   0   2   0   0   2   0   0   2   2   0   2   0   0   0   2   2   2   0   2   2   2   0   2   0   2   0   2   0   0   2   2   2   2   2   0   2   2   2   0   2   0   0   0   0   0   2   0   2   0   2   0   0   0   2   2   0   2   2   2   0   0   0   2   2   2   0   0   2   0   0   2   2   0   2   0   2   0   2   2   2   0   2   2
 MK-5-14                2   0   2   0   2   2   2   0   2   0   2   0   2   2   2   2   0   0   0   2   2   2   2   2   0   0   0   2   2   0   0   2   2   2   0   2   0   0   0   2   2   2   0   0   0   0   0   0   0   0   2   0   2   2   2   0   2   2   2   0   2   0   0   0   2   2   2   0   0   0   2   2   0   0   0   0   0   2   0   2   0   0   2   0   2   0   0   2   0   2   2   2   0   2   2   2   2   0   0   2   2   0   2   2   0   2   2   2   2   0   2   2   0   2   0   0   0   0   2   0   0   2   2   0   2   2   0   0   0   0   0   2   2   2   2   2   2   2   0   2   0   2   0   2   0   0   2   2   0   2   2   0   2   2   2   0   2   0   0   0   0   0   2   0   2   0   2   0   0   0   2   2   0   2   2   2   0   0   2   2   2   2   0   0   2   0   0   2   2   0   2   0   2   0   2   0   2   0   2   2
 MK-5-15                2   0   2   0   2   0   2   2   2   0   2   0   0   2   2   2   2   0   0   2   2   2   2   2   0   0   0   2   2   0   2   2   2   2   0   2   0   0   0   2   2   2   0   0   2   0   0   0   0   0   2   0   2   0   2   0   2   2   2   2   2   0   0   0   2   2   2   0   0   0   2   0   0   0   0   0   2   2   0   2   0   0   2   0   2   2   0   2   0   2   2   2   0   2   2   2   2   2   0   2   2   0   2   2   0   2   2   2   2   0   2   0   0   2   2   0   0   0   2   0   0   2   0   0   2   2   0   0   0   0   0   2   2   2   2   2   2   0   0   2   0   2   0   2   2   0   2   2   0   2   2   0   2   2   2   0   2   0   0   0   0   0   2   0   2   0   2   0   0   0   2   2   0   2   2   2   0   0   2   2   2   2   0   0   2   0   0   2   2   0   2   0   2   0   0   0   2   0   2   2
 MK-5-16                2   0   2   0   2   0   2   2   2   2   2   0   0   0   2   2   2   0   0   2   2   2   2   2   0   0   2   2   2   0   2   2   2   2   0   2   0   0   0   2   2   2   0   0   2   0   0   0   0   0   2   0   2   0   2   0   2   2   2   2   2   0   0   0   2   0   2   0   0   0   2   0   0   0   0   0   2   2   0   2   0   0   0   0   2   0   0   2   0   2   2   2   0   2   0   0   2   2   2   0   2   2   2   2   0   2   2   2   2   0   2   0   0   2   2   0   0   0   2   2   0   2   0   0   2   2   0   0   0   0   0   2   2   2   2   2   2   0   0   2   0   2   0   2   0   0   2   2   0   2   2   0   2   0   2   0   0   0   0   0   0   0   2   0   0   2   2   0   0   0   2   2   0   2   0   2   0   0   0   2   0   2   0   0   2   0   0   2   2   0   2   0   0   0   0   0   0   0   0   2
 MK-6-1                 2   0   0   2   2   2   0   0   2   2   2   0   2   2   0   0   2   0   0   0   0   2   0   2   2   2   0   2   0   2   2   0   2   2   2   0   0   0   0   2   2   2   0   2   0   0   2   2   0   2   2   0   2   0   0   0   2   2   0   2   2   2   0   2   0   0   0   2   2   2   2   0   2   2   0   2   0   2   2   0   0   0   2   2   2   0   2   2   2   2   0   0   2   2   0   0   2   0   2   2   0   0   0   0   2   0   2   0   0   0   0   0   2   2   2   2   0   0   0   0   2   0   0   0   2   0   2   2   2   2   2   0   2   0   2   2   2   2   2   0   0   0   2   0   0   0   2   2   2   0   0   0   2   0   0   0   2   0   2   2   2   0   2   2   0   0   2   0   2   0   0   2   0   2   0   0   0   2   2   2   0   0   2   2   2   2   2   2   2   2   0   2   2   2   2   2   2   0   0   0
 MK-6-2                 2   0   0   2   2   2   0   0   2   2   2   2   2   2   0   0   2   0   2   0   0   0   0   0   2   2   0   2   0   2   2   2   2   2   2   0   0   0   0   2   2   2   0   2   0   0   2   2   2   2   2   2   2   0   0   2   2   2   0   2   2   2   0   2   0   0   0   2   2   2   0   0   0   2   0   2   0   2   2   0   0   0   2   2   2   0   2   2   2   2   0   0   2   2   0   0   0   0   2   2   0   0   0   0   2   0   2   0   0   0   0   0   2   2   2   2   0   0   0   0   2   0   0   0   2   0   2   2   2   2   2   0   2   2   2   2   2   2   2   0   0   2   2   0   0   2   2   2   2   0   0   0   2   0   0   0   2   2   0   0   2   0   2   0   0   0   2   0   2   0   0   2   0   2   0   0   0   2   0   2   0   2   2   2   2   2   2   2   2   2   0   2   2   2   0   0   2   0   2   2
 MK-6-3                 2   0   0   2   2   2   0   2   2   2   2   0   2   2   0   0   2   0   2   0   0   0   0   0   2   0   0   2   0   2   0   2   2   0   2   0   2   0   0   2   2   0   0   2   0   0   2   2   2   0   2   2   2   0   0   2   2   2   0   2   2   2   0   2   0   0   0   2   2   2   0   0   0   2   0   2   0   2   2   0   0   0   2   2   2   0   2   2   2   2   0   0   2   2   0   0   0   0   2   2   2   0   0   0   2   0   2   0   0   0   0   0   2   2   2   2   0   0   0   0   2   0   0   0   2   0   2   2   0   2   2   0   2   2   2   2   2   2   2   2   2   2   2   0   0   2   2   2   2   0   0   0   2   0   0   0   2   2   0   0   2   0   2   0   0   0   2   0   2   0   0   2   2   2   0   0   0   2   0   2   0   2   2   2   2   2   2   0   2   2   0   0   2   0   0   0   2   0   2   2
 MK-6-4                 2   0   0   2   2   2   2   2   2   2   2   2   2   2   0   0   2   2   2   0   2   0   0   0   2   0   0   2   0   0   0   2   2   2   2   0   2   0   0   0   2   0   0   2   0   0   2   2   2   0   2   0   2   0   0   2   2   2   0   2   2   2   0   2   0   0   0   2   2   2   0   0   0   2   0   2   0   2   2   0   2   0   2   2   2   0   2   2   2   2   0   0   2   2   0   0   0   0   2   2   2   0   0   0   2   0   2   0   0   0   0   0   2   2   2   2   0   0   0   0   2   0   0   0   2   0   2   2   0   2   2   0   2   2   2   0   2   2   2   2   2   2   2   0   0   2   2   0   2   0   0   0   2   0   0   0   2   0   0   0   2   0   2   0   0   2   2   0   2   0   0   2   2   2   2   0   0   2   0   0   0   2   2   2   2   2   2   0   2   2   0   0   2   0   0   2   2   0   2   2
 MK-6-5                 2   0   0   2   2   2   2   2   2   2   2   2   2   2   0   0   2   2   2   2   0   2   0   2   2   0   0   2   0   0   0   2   2   2   2   0   2   0   0   0   2   0   2   2   0   0   2   2   2   0   2   0   2   0   0   2   2   2   0   2   2   2   0   2   0   0   0   2   2   2   0   0   0   2   2   2   0   0   0   0   2   0   2   2   2   0   2   2   2   2   0   0   2   2   0   0   0   2   2   2   2   0   0   0   2   0   0   0   0   0   0   0   2   2   2   2   0   0   0   0   2   0   0   0   2   0   2   2   0   2   2   0   2   2   0   2   2   2   2   2   2   2   2   0   0   2   0   0   2   0   0   0   0   0   0   0   2   0   0   0   2   0   2   0   0   2   2   0   2   0   0   2   2   2   0   0   2   0   0   2   0   2   2   2   2   2   2   0   2   2   0   0   2   0   0   2   2   0   0   2
 MK-6-6                 2   0   0   2   2   2   2   0   2   2   2   2   2   2   2   2   2   2   2   2   0   2   0   2   2   0   0   0   0   0   0   2   2   2   2   0   2   2   0   0   2   0   2   2   0   2   2   2   2   0   2   0   2   0   0   0   2   2   0   2   2   2   0   2   0   0   0   2   2   0   0   0   0   2   2   2   2   0   0   0   2   0   2   2   2   0   2   2   2   2   0   0   2   2   0   0   0   2   2   2   2   0   0   0   2   0   0   0   0   0   0   0   2   2   2   2   0   0   0   0   2   0   0   0   2   0   2   2   0   2   2   0   2   2   0   2   2   2   2   0   0   2   2   0   0   2   0   0   2   0   0   0   0   0   0   0   2   0   0   0   2   0   2   0   0   2   2   0   2   0   0   2   2   0   0   0   2   0   0   2   0   0   2   0   2   2   0   0   2   2   2   0   0   2   0   2   2   0   2   2
 MK-6-7                 2   2   0   2   2   2   2   0   0   2   0   2   2   2   2   2   2   2   0   2   0   2   0   2   2   0   0   0   2   0   2   2   2   2   0   0   2   2   0   0   2   0   2   2   0   2   2   2   2   0   2   0   2   0   0   0   2   2   0   2   2   2   0   2   0   2   0   2   2   0   2   0   0   2   2   0   2   0   0   0   2   0   2   2   2   0   2   0   0   2   2   0   2   2   2   0   0   2   0   2   2   0   2   0   2   0   0   0   0   0   0   0   2   2   2   2   0   0   2   0   2   0   0   0   2   0   2   2   0   2   2   0   2   2   0   2   2   0   2   0   0   2   2   0   0   2   0   0   2   0   0   0   0   0   0   0   2   0   0   0   2   0   2   0   0   2   2   0   2   0   0   2   2   0   0   0   2   2   0   2   0   0   2   0   2   2   2   0   2   2   0   0   0   2   0   0   2   0   0   2
 MK-6-8                 0   2   0   2   2   2   2   0   0   2   2   2   2   2   2   0   2   2   0   2   0   0   0   2   2   0   0   0   2   2   2   2   2   2   0   0   2   2   0   0   2   0   2   2   0   2   2   2   2   0   0   0   2   0   0   0   2   2   0   2   2   0   0   2   0   2   0   0   2   0   2   0   0   2   2   0   2   0   0   0   2   0   2   2   2   0   2   0   0   2   2   0   2   0   2   0   0   2   0   2   2   0   2   0   2   0   0   0   0   2   0   0   2   2   2   2   0   0   2   0   2   0   0   0   2   0   2   2   0   2   2   0   2   2   0   2   2   0   0   2   0   2   2   0   0   2   0   0   0   0   0   0   0   2   0   0   2   0   0   0   2   0   2   0   0   0   2   2   2   0   2   2   2   0   0   0   2   2   0   2   0   0   2   0   2   2   2   0   2   2   0   0   0   2   0   0   2   0   0   2
 MK-6-9                 0   2   0   2   0   2   2   0   0   2   0   2   2   2   2   0   2   0   0   2   0   0   0   2   0   0   0   0   2   2   2   0   2   2   0   0   2   2   0   0   2   0   2   2   0   2   2   2   2   0   0   2   2   0   0   0   0   2   0   2   2   0   0   0   0   2   0   0   2   0   2   0   0   2   2   2   2   0   0   0   2   0   2   0   2   0   2   0   0   2   2   0   2   0   2   0   2   2   0   0   2   2   0   0   2   0   0   0   0   2   0   0   0   2   2   2   2   0   2   0   2   2   0   2   2   0   0   0   0   2   2   0   2   2   0   2   2   0   0   2   0   2   2   0   0   2   0   0   0   0   0   0   0   2   0   0   2   0   0   0   2   0   0   0   0   0   2   2   2   0   2   2   2   0   0   2   2   2   0   2   0   0   2   0   2   2   2   0   2   2   0   0   0   2   0   2   2   0   0   2
 MK-6-10                2   2   0   2   0   0   2   0   0   0   0   2   2   2   2   0   2   2   0   2   2   0   0   2   2   0   0   0   2   2   2   0   2   2   0   0   2   2   0   0   2   0   2   2   0   2   0   2   2   0   0   2   2   0   0   0   0   2   0   2   2   0   0   0   2   2   0   0   2   0   2   0   0   2   2   2   2   0   2   0   0   0   2   0   2   0   2   0   0   2   2   0   2   2   2   0   2   2   0   0   2   0   0   0   0   0   0   2   2   2   0   2   0   2   2   2   2   0   2   0   2   2   0   2   2   2   0   0   2   2   2   0   2   2   0   2   2   0   0   2   0   2   2   2   0   2   0   0   0   0   0   0   0   2   0   0   2   0   2   0   2   0   0   0   0   0   2   2   2   0   2   2   2   0   0   2   2   2   0   2   0   0   2   0   2   2   2   0   2   2   0   2   0   2   0   2   2   0   0   2
 MK-6-11                2   2   0   2   0   0   2   0   0   0   0   2   2   2   2   0   2   2   0   2   2   0   0   2   2   0   0   0   2   2   2   0   2   0   0   0   2   2   0   0   2   0   2   2   0   2   2   2   2   0   0   2   2   0   0   0   0   2   0   2   2   0   0   0   2   2   0   2   2   0   2   0   0   2   2   2   2   0   0   0   0   0   2   0   2   2   2   0   0   2   2   0   2   2   2   0   2   2   0   2   0   0   0   0   2   0   0   2   2   2   0   2   0   2   2   2   2   0   2   0   0   2   0   2   2   2   2   0   2   2   2   0   2   2   0   2   2   0   2   2   0   2   2   2   2   2   0   0   0   0   0   0   0   2   0   2   2   0   2   0   2   0   0   0   0   0   0   2   2   0   2   2   2   0   0   2   2   2   0   2   0   0   2   0   0   2   2   0   0   2   0   2   0   0   0   2   0   0   0   2
 MK-6-12                2   2   0   2   2   0   2   0   2   0   0   2   2   2   2   0   2   2   0   2   2   0   0   2   2   0   0   2   2   2   2   0   0   0   0   0   2   2   0   0   2   0   2   2   0   2   2   2   2   0   0   2   2   0   0   0   0   2   0   0   2   0   0   0   2   2   0   2   2   0   2   0   0   2   2   2   2   0   0   0   0   2   2   2   2   2   2   0   0   2   2   0   2   2   2   0   2   2   0   2   0   0   0   0   2   0   0   2   0   0   0   2   0   0   2   2   2   0   2   0   0   2   2   2   2   2   2   0   2   2   2   0   0   2   0   2   2   0   0   2   0   2   2   2   2   2   0   0   0   0   0   0   0   2   0   2   2   0   2   2   2   0   2   0   0   0   0   2   0   0   2   2   2   0   0   2   2   2   0   2   0   2   2   2   0   0   2   0   0   0   0   2   0   0   0   2   0   0   0   2
 MK-6-13                0   2   0   2   2   0   2   0   2   0   0   2   2   2   2   0   2   2   0   2   2   0   0   2   2   0   0   2   2   2   2   0   0   0   2   0   2   2   0   2   2   0   0   2   0   2   2   0   2   0   0   2   2   0   0   0   0   2   0   0   2   0   0   0   2   0   0   0   0   0   2   0   0   2   2   2   2   0   0   0   0   2   2   2   2   2   2   0   0   2   2   2   2   2   2   0   2   0   0   0   0   0   0   0   2   0   0   2   2   0   0   2   0   0   2   2   2   0   2   0   0   2   2   0   2   0   2   0   2   2   0   0   0   2   0   2   2   0   0   2   0   2   2   2   2   2   0   0   0   2   0   0   0   2   0   2   2   2   2   2   2   0   0   2   0   0   0   2   0   0   2   2   2   0   0   2   2   2   0   2   0   2   2   2   0   0   2   2   0   0   0   2   0   0   0   2   0   0   0   2
 MK-6-14                0   0   2   2   2   0   2   0   2   0   0   2   2   2   2   0   2   0   0   2   2   0   0   2   2   0   0   2   2   2   2   0   0   0   2   0   2   2   0   2   2   0   0   2   0   2   2   0   0   0   2   2   2   0   0   0   0   2   0   0   2   0   0   0   2   2   0   2   0   0   2   0   0   2   2   2   0   0   0   0   2   0   2   2   2   2   2   0   0   2   2   2   2   2   2   0   2   0   0   0   0   0   0   2   2   0   0   2   2   0   0   2   2   0   2   2   2   2   2   0   0   2   2   0   2   0   2   0   0   2   0   0   2   2   0   2   2   0   0   2   0   2   2   2   2   0   0   0   0   2   0   0   0   2   0   2   2   2   2   2   2   0   0   2   0   2   0   2   0   0   2   2   2   0   0   2   2   2   0   2   0   2   2   2   0   0   2   2   0   0   0   2   0   0   0   2   0   0   0   0
 MK-6-15                0   0   2   2   0   0   2   0   2   0   0   2   2   2   0   0   2   0   0   2   0   0   0   2   2   0   2   2   0   2   2   0   0   0   2   0   2   2   0   2   2   0   0   2   0   2   2   0   0   0   2   2   2   0   0   0   0   2   0   2   2   0   0   0   2   2   0   2   0   0   2   0   0   2   2   0   0   0   0   0   2   0   2   2   2   2   2   0   2   2   0   2   2   2   2   0   2   0   0   0   0   0   0   2   2   0   0   2   2   0   0   2   2   0   2   2   2   2   2   0   0   2   2   0   2   0   2   0   0   2   0   0   2   2   0   2   2   0   0   0   0   2   0   2   2   0   0   0   0   2   0   0   0   2   0   2   2   2   2   0   2   0   0   2   0   2   0   0   2   0   2   2   2   0   0   2   2   0   0   2   0   2   2   2   0   0   2   2   2   0   0   2   0   0   2   2   0   0   0   0
 MK-6-16                0   0   2   0   0   0   2   0   2   0   0   2   2   2   0   0   2   0   0   2   0   2   0   0   2   2   2   2   0   2   2   2   0   0   2   0   2   2   0   2   2   0   0   2   0   2   2   0   0   0   0   0   2   2   2   0   2   2   0   0   2   0   0   0   2   2   0   0   2   0   2   0   0   2   0   0   0   0   0   0   2   0   2   2   2   2   2   0   2   2   0   2   2   2   2   0   2   0   0   0   0   0   0   2   2   0   0   2   2   0   0   2   2   0   2   2   2   2   2   0   0   2   2   0   0   0   2   0   0   2   0   0   2   2   0   2   2   0   0   0   0   2   0   2   2   0   0   0   0   2   0   0   0   2   0   2   2   2   2   0   2   0   0   2   0   2   0   0   2   2   2   2   2   0   2   0   2   0   0   2   0   2   2   2   0   0   2   2   2   2   0   2   0   0   2   2   0   0   0   0
 
!****************************************** Phenotypic Data **********************************************************
!-100.0 is resevred for missing phenotype
SimulatedTrait1        13.2833   16.0252   14.3535   15.2868   15.7389   16.2929   16.2332   14.5867   13.5826   17.6833   13.2544   13.7648   16.6909   14.1209   14.1457   17.0572   14.9659   14.2216   13.5434   15.8597   13.8396   14.4975   15.4454   14.2302   14.1547   16.0278   15.1459   14.0142   14.7314   15.9877   13.6530   15.4973   11.8032   15.5682   15.2567   14.1889   14.1291   12.8517   16.4840   14.4909   15.3713   15.1857   13.1413   15.5870   13.9173   13.4387   16.1350   13.8290   16.0277   15.8386   16.6159   16.9998   13.5915   15.3723   15.0287   14.1557   16.4659   12.3394   15.2743   17.3352   16.8257   14.4009   16.0632   15.7507   13.6907   14.1073   12.9995   16.7831   16.3118   14.6159   15.6007   14.9085   14.6148   14.6171   14.3815   12.7805   15.8131   17.1196   14.7177   13.1156   14.1838   15.0374   14.8475   14.4385   12.7402   15.0513   15.1644   15.2467   16.5372   16.6611   14.2189   14.8468   15.1904   17.1751   14.9758   16.0890   16.3033   15.3503   13.9879   13.1596   15.7395   15.0900   17.1815   15.1237   15.7577   13.7705   16.7936   14.4689   15.7078   15.3980   16.0619   12.9528   16.0613   16.5212   17.6854   14.2844   13.9798   13.4075   15.9554   12.8521   14.6165   14.7683   15.6572   13.3705   13.7339   15.6931   14.4040   15.1706   12.8724   14.5480   16.5530   17.6513   15.1322   17.4489   13.8502   15.5700   13.9979   13.8030   15.6021   14.4926   15.3824   13.4372   14.1761   15.1757   15.8715   14.4472   14.0502   13.8460   14.4409   13.6687   14.5568   13.9965   14.5764   15.2752   13.1343   13.5735   16.0657   14.7287   15.3995   15.6424   12.5931   15.8155   16.1710   14.4937   13.7838   13.8762   12.8833   15.4433   17.1247   13.6808   16.0718   14.7004   13.5688   16.3080   15.2062   16.3942   16.9870   13.5565   14.9694   14.7184   15.7191   14.3099   16.0060   15.7743   14.4865   17.9200   12.6752   14.4189   14.0577   12.0676   16.3572   16.3988   15.9264   14.8582   14.2971   13.0246   16.8071   13.8434   13.3109   16.1289
SimulatedTrait2        10.6297    9.3616   10.1884    9.0977    9.3322    9.2886    9.6165   10.6521    9.8703    9.4982    8.9809   10.6549    9.9876   10.4536   10.0511    9.0829   10.0242   10.6458   10.8499    9.0024   10.9253   10.3194   10.0854    9.5005   10.9506    9.8398    9.9438   10.3394    9.7448   10.5079   10.0398    9.9040   10.0217    9.2980   10.6180    9.7494    9.4594   10.3699    9.9055   10.8548    8.5670    9.8116   10.9261    9.2069   11.0008   11.1753    9.3749    9.6922    9.9955    9.9124    8.5382   10.4028   10.5905    9.8315    9.7171    9.9874    9.7351   10.9858   11.1477    8.9164    9.9313   10.7728    8.5008    9.7047   10.1978   10.1387   10.4846    9.3417    9.4469    8.9540    8.8297   10.4582   10.3880   10.1502   10.8719    9.8908   10.1054    9.9798   10.3510   10.5109    9.8879   11.2102    8.4600   10.4865   12.0138    9.6938   10.6326   11.0508   11.6375   10.8603   11.5587   11.0986   10.9576   10.2738    9.9013   11.0716    9.9811   10.4171    9.8168   10.5854   10.1720    9.9374    9.2756   11.3762    9.0406    9.8178   10.0242   10.2552   10.3714    9.7953    9.9238   10.3499   10.7101    9.4267   10.3875   10.4250   10.1267   10.8139   10.0028   10.0298    9.3829   10.5200   10.4117    9.7786   10.4635   10.3533   10.0831    9.6816   10.5890    9.7448    8.7698    9.6907   10.7185    9.9871    9.9050    9.1623    9.6957   10.1953    8.4879   10.7868    9.4415   10.6016    9.9763   10.9158   11.1317   10.1490   10.0622    9.2937    9.8326    9.9383   10.2718   11.3917   10.1869    9.4358   10.3815   11.1558    9.3632   10.4301   10.5429   10.7531   10.0128    9.9735    9.7076    9.7618   10.7138    8.8009   10.9853    9.3584   10.0309    9.6392    9.9417   10.5418   10.2127    8.8743   10.4045    9.4284    9.8898   10.1034    9.7962   11.9653    9.2966   10.1959    9.1223    9.5450   10.7045    9.0715   10.8903    9.2988    9.9775   10.5136    9.7815    9.8491    9.7461   10.1184    9.7844   10.5553    9.5287   10.9920   11.3211   10.2765
 
