# Supplementary material for: Inclusive Composite Interval Mapping of QTL by Environment Interactions in Biparental Populations
Source: PLoS One. 2015 Jul 10;10(7):e0132414. doi: 10.1371/journal.pone.0132414 (PMC4498613; doi:10.1371/journal.pone.0132414)
Supplement: S5 File — (ZIP) [file pone.0132414.s005.zip › H=0.5/L1/run_00106.met]

!**********************Note: lines staring with "!" are remarks and will be ignored in the program********************
!*********************************General Information**********************************
!Assuming F1 = P1 x P2, populations available in QTL IciMapping are: 
!  1, P1BC1F1 = P1 x F1, the first backcrossing where P1 is used as the recurrent parent;
!  2, P2BC1F1 = P2 x F1, the first backcrossing where P2 is used as the recurrent parent;
!  3, F1DH, F1-derived doubled haploids; 
!  4, RIL or F1RIL, recombination inbred lines through the repeated selfing of F1;
!  5, P1BC1RIL, recombination inbred lines through the repeated selfing of P1BC1F1;
!  6, P2BC1RIL, recombination inbred lines through the repeated selfing of P2BC1F1;
!  7, F2, the selfing generation of F1;
!  8, F3, the selfing generation of F2;
!  9, P1BC2F1, the second backcrossing where P1 is used as the recurrent parent; 
! 10, P2BC2F1, the second backcrossing where P2 is used as the recurrent parent;
! 11, P1BC2RIL, recombination inred lines through the repeated selfing of P1BC2F1; 
! 12, P2BC2RIL, recombination inred lines through the repeated selfing of P2BC2F1; 
! 13, P1BC1F2, the selfing generation of P1BC1F1; 
! 14, P2BC1F2, the selfing generation of P2BC1F1; 
! 15, P1BC2F2, the selfing generation of P1BC2F1; 
! 16, P2BC2F2, the selfing generation of P2BC2F1; 
! 17, P1BC1DH, P1BC1F1-derived doubled haploids; 
! 18, P2BC1DH, P2BC1F1-derived doubled haploids; 
! 19, P1BC2DH, P1BC2F1-derived doubled haploids; 
! 20, P2BC2DH, P2BC2F1-derived doubled haploids; 
   3      !Mapping Population (see remarks above)
   2      !Mapping Function (1 for Kosambi; 2 for Haldane; 3 for Morgan)
   2      !Marker Space Type (1 for intervals; 2 for positions)
   1      !Marker Space Unit(1 for centiMorgans; 2 for Morgan)
   6      !Number of Chromosomes (or Linkage Groups)
 200      !Size of the mapping population
   2      !Number of environments
 
!***************************************** Chromosomes and Linkage Maps **********************************************
!Chromosome                 NumMarkers
-CH1                        16
-CH2                        16
-CH3                        16
-CH4                        16
-CH5                        16
-CH6                        16
!Linkage map (Marker name followed by position or the interval length)
 MK-1-1                1     0.000
 MK-1-2                1    10.000
 MK-1-3                1    20.000
 MK-1-4                1    30.000
 MK-1-5                1    40.000
 MK-1-6                1    50.000
 MK-1-7                1    60.000
 MK-1-8                1    70.000
 MK-1-9                1    80.000
 MK-1-10               1    90.000
 MK-1-11               1   100.000
 MK-1-12               1   110.000
 MK-1-13               1   120.000
 MK-1-14               1   130.000
 MK-1-15               1   140.000
 MK-1-16               1   150.000
 MK-2-1                2     0.000
 MK-2-2                2    10.000
 MK-2-3                2    20.000
 MK-2-4                2    30.000
 MK-2-5                2    40.000
 MK-2-6                2    50.000
 MK-2-7                2    60.000
 MK-2-8                2    70.000
 MK-2-9                2    80.000
 MK-2-10               2    90.000
 MK-2-11               2   100.000
 MK-2-12               2   110.000
 MK-2-13               2   120.000
 MK-2-14               2   130.000
 MK-2-15               2   140.000
 MK-2-16               2   150.000
 MK-3-1                3     0.000
 MK-3-2                3    10.000
 MK-3-3                3    20.000
 MK-3-4                3    30.000
 MK-3-5                3    40.000
 MK-3-6                3    50.000
 MK-3-7                3    60.000
 MK-3-8                3    70.000
 MK-3-9                3    80.000
 MK-3-10               3    90.000
 MK-3-11               3   100.000
 MK-3-12               3   110.000
 MK-3-13               3   120.000
 MK-3-14               3   130.000
 MK-3-15               3   140.000
 MK-3-16               3   150.000
 MK-4-1                4     0.000
 MK-4-2                4    10.000
 MK-4-3                4    20.000
 MK-4-4                4    30.000
 MK-4-5                4    40.000
 MK-4-6                4    50.000
 MK-4-7                4    60.000
 MK-4-8                4    70.000
 MK-4-9                4    80.000
 MK-4-10               4    90.000
 MK-4-11               4   100.000
 MK-4-12               4   110.000
 MK-4-13               4   120.000
 MK-4-14               4   130.000
 MK-4-15               4   140.000
 MK-4-16               4   150.000
 MK-5-1                5     0.000
 MK-5-2                5    10.000
 MK-5-3                5    20.000
 MK-5-4                5    30.000
 MK-5-5                5    40.000
 MK-5-6                5    50.000
 MK-5-7                5    60.000
 MK-5-8                5    70.000
 MK-5-9                5    80.000
 MK-5-10               5    90.000
 MK-5-11               5   100.000
 MK-5-12               5   110.000
 MK-5-13               5   120.000
 MK-5-14               5   130.000
 MK-5-15               5   140.000
 MK-5-16               5   150.000
 MK-6-1                6     0.000
 MK-6-2                6    10.000
 MK-6-3                6    20.000
 MK-6-4                6    30.000
 MK-6-5                6    40.000
 MK-6-6                6    50.000
 MK-6-7                6    60.000
 MK-6-8                6    70.000
 MK-6-9                6    80.000
 MK-6-10               6    90.000
 MK-6-11               6   100.000
 MK-6-12               6   110.000
 MK-6-13               6   120.000
 MK-6-14               6   130.000
 MK-6-15               6   140.000
 MK-6-16               6   150.000
!*********************************** Marker Types ********************************************************************
!Co-dominant marker: When heterozygote F1 is present, P1 is coded as 2, F1 is coded as 1, and P2 is coded as 0; Otherwise, P1 is coded as 2, and P2 is coded as 0. 
!Dominant marker: When heterozygote F1 is present, P1 and F1 are coded as 12, and P2 is coded as 0; Otherwise, P1 is coded as 2, and P2 is coded as 0.  
!Recessive markers: When heterozygote F1 is present, P1 is coded as 2, and F1 and P2 are coded as 10; Otherwise, P1 is coded as 2, and P2 is coded as 0. 
!Missing marker is coded as -1. 
 MK-1-1                 0   2   0   0   0   0   2   0   0   0   2   0   2   0   2   2   2   2   2   2   2   0   0   0   2   2   2   0   0   2   0   0   0   2   2   2   2   2   0   2   0   2   2   0   2   0   2   2   2   2   0   0   2   2   2   2   2   2   2   0   2   0   0   2   0   0   0   2   2   2   0   0   2   0   0   0   2   2   0   2   0   0   0   0   0   2   0   0   2   2   0   0   0   0   2   0   2   2   0   2   2   2   2   2   2   0   0   0   2   2   2   0   0   0   0   2   2   2   2   0   0   2   2   2   2   2   0   0   2   0   0   2   2   2   2   2   0   0   2   2   0   2   2   2   2   2   2   0   0   2   0   2   0   2   0   0   2   0   2   2   0   2   2   0   0   0   2   2   2   0   2   0   2   2   0   2   0   0   0   2   2   0   0   0   2   0   0   0   2   0   2   2   2   2   0   2   0   0   2   2
 MK-1-2                 0   2   0   2   0   0   0   0   0   0   0   0   2   0   2   2   0   2   2   2   2   0   0   0   2   2   2   0   0   2   0   0   0   2   2   2   2   2   0   2   0   2   2   0   2   0   2   0   2   2   0   0   2   2   0   2   2   2   2   0   2   0   0   0   0   0   0   2   2   2   0   0   2   0   0   0   2   2   0   2   0   0   0   0   0   2   0   2   0   2   0   0   0   0   2   0   2   2   0   2   2   2   0   2   2   0   2   0   2   2   2   0   2   0   0   2   2   2   2   0   0   0   2   2   2   2   0   0   2   0   0   2   2   2   2   2   0   2   2   2   0   2   2   2   2   2   2   0   0   2   0   2   0   0   0   0   2   0   2   2   0   2   2   0   0   2   2   0   2   0   2   0   2   2   0   2   0   0   0   2   2   0   0   0   2   0   0   0   0   0   2   2   2   2   0   2   0   0   2   2
 MK-1-3                 0   2   0   2   0   0   0   0   0   0   0   0   2   0   2   2   0   2   2   2   2   0   2   0   2   2   2   0   0   0   0   0   0   2   2   2   2   2   0   2   0   2   2   0   0   2   0   0   2   2   0   0   2   2   0   2   2   2   2   0   2   0   0   0   0   0   0   2   0   2   0   0   2   0   0   0   2   2   0   2   0   0   0   0   0   2   0   2   2   2   0   0   0   0   2   2   2   2   2   2   2   2   0   2   2   0   2   0   2   2   2   0   2   0   0   2   2   2   2   0   0   2   2   0   2   0   0   0   2   2   0   2   2   2   2   2   0   2   0   2   0   2   2   0   2   2   2   0   0   2   0   2   0   0   0   0   2   0   2   2   2   2   2   0   0   2   2   0   2   2   2   0   2   2   0   2   0   0   0   2   0   0   0   2   2   0   0   0   0   0   2   2   2   2   0   2   0   2   2   2
 MK-1-4                 0   2   0   2   0   0   0   0   2   0   0   0   0   0   2   2   0   2   2   2   2   0   2   0   2   2   0   0   0   0   0   0   0   2   2   2   0   2   0   0   0   2   2   2   0   2   0   0   2   2   0   0   2   2   0   2   2   2   2   0   2   0   0   0   0   0   0   2   0   2   0   0   2   0   0   0   2   2   0   2   0   0   0   0   2   2   2   2   2   2   0   2   0   0   2   2   2   2   0   2   0   2   0   2   2   2   2   0   2   2   2   0   2   0   0   2   2   2   2   0   0   2   2   0   2   0   0   0   2   2   2   2   2   2   2   0   0   2   0   2   0   2   2   0   2   0   2   0   0   2   0   2   0   2   0   0   2   2   2   2   2   2   0   0   0   2   2   0   0   2   2   0   2   2   2   2   0   0   0   2   0   0   0   2   2   0   0   0   0   0   2   2   2   2   0   2   0   2   2   2
 MK-1-5                 0   2   0   2   0   0   0   0   0   0   0   0   2   0   2   0   0   2   2   2   2   0   2   0   2   2   0   0   0   0   2   0   0   2   2   2   0   2   0   0   0   2   2   2   0   2   0   0   2   2   0   0   2   2   0   0   2   2   2   0   2   0   0   0   0   0   0   0   0   2   0   2   2   0   0   0   2   2   0   2   0   2   0   2   2   2   2   2   2   2   0   2   0   0   2   2   2   2   0   2   0   0   0   2   2   2   2   0   2   0   2   0   2   0   0   2   2   2   2   0   0   2   2   0   2   0   0   0   2   2   2   2   2   2   2   0   2   2   0   2   0   2   2   0   2   0   2   0   0   2   0   2   0   2   0   0   2   2   2   2   2   2   0   0   0   2   2   0   0   2   2   0   2   2   2   2   0   2   0   2   0   0   0   2   2   0   0   0   0   0   2   2   2   2   0   2   0   2   2   2
 MK-1-6                 0   2   0   2   0   0   0   0   0   0   0   0   0   0   2   0   0   2   2   2   2   0   0   0   2   2   0   0   0   0   2   2   2   0   0   2   0   0   0   0   2   2   0   2   0   2   0   0   2   2   0   0   2   2   0   2   2   2   2   0   2   0   0   0   0   2   0   0   0   2   0   0   2   0   0   0   2   2   0   0   0   2   0   2   2   2   2   2   2   2   0   2   0   0   2   2   2   2   0   2   0   0   2   2   2   0   2   0   2   0   2   0   2   0   2   2   2   0   2   0   0   2   2   0   2   0   0   0   2   2   2   2   2   2   2   0   2   2   0   2   2   2   2   0   0   0   2   0   0   2   0   2   0   0   0   0   0   2   2   2   2   2   0   0   0   2   2   2   0   2   0   0   2   2   2   2   0   2   0   2   0   0   0   0   2   2   2   0   0   0   2   2   2   2   0   2   0   0   2   2
 MK-1-7                 0   2   0   2   0   0   0   0   0   0   0   0   0   0   0   0   0   2   2   2   2   0   0   0   2   2   0   0   0   0   2   2   2   0   0   2   0   0   0   0   2   2   0   2   0   2   0   0   2   2   0   0   2   2   0   2   2   2   2   0   2   0   0   0   2   2   0   0   0   2   0   0   2   0   0   0   2   2   0   2   0   2   0   2   2   2   2   2   2   2   0   2   0   0   2   2   2   2   0   0   0   0   2   2   2   0   2   0   2   0   2   0   2   0   2   2   2   0   2   0   0   0   2   0   2   2   0   0   2   2   2   2   2   2   2   0   2   2   0   2   2   2   2   0   0   0   2   0   0   2   0   2   0   0   0   0   0   2   2   2   2   2   0   0   0   2   2   0   0   0   0   0   2   2   2   0   2   2   2   2   0   0   0   0   2   0   0   0   0   0   2   2   2   2   0   2   0   0   2   2
 MK-1-8                 0   2   0   2   0   2   0   0   0   2   0   0   2   0   2   0   0   2   2   2   2   0   0   0   2   2   0   0   0   0   2   2   2   0   0   2   0   0   0   0   2   2   2   2   0   2   0   0   2   0   0   0   2   2   0   2   2   2   2   2   2   0   0   0   2   2   0   0   0   2   2   0   2   0   0   2   2   2   0   2   0   2   0   2   2   2   2   2   2   2   0   2   0   0   0   2   2   2   0   2   0   0   2   0   0   0   0   0   2   2   2   0   2   0   2   2   2   0   2   0   0   0   2   0   2   2   0   0   2   2   2   2   0   2   2   0   2   2   0   2   2   2   0   0   0   0   2   0   0   2   0   2   0   0   0   0   0   2   2   2   2   0   0   0   0   2   2   0   0   0   2   0   2   2   2   0   2   2   2   2   0   0   0   0   2   0   0   0   0   2   2   2   2   2   0   2   0   2   2   2
 MK-1-9                 0   2   2   0   0   2   0   2   0   2   0   0   2   0   2   0   0   2   2   2   2   0   0   0   2   2   0   0   0   0   2   2   2   0   0   2   0   0   0   0   2   2   2   2   0   2   0   0   2   0   0   0   2   2   0   2   2   2   2   2   2   0   0   0   2   2   0   0   0   2   2   0   2   2   0   2   2   2   2   2   0   2   0   2   2   0   2   2   2   2   0   2   0   0   0   2   2   2   0   2   0   0   2   0   0   0   0   0   2   2   2   0   2   2   2   2   2   0   2   0   0   0   2   2   2   2   2   0   2   2   2   2   0   0   2   0   2   2   0   2   2   2   0   0   0   0   2   0   0   2   0   2   0   0   0   0   0   2   2   0   2   0   2   0   0   2   2   0   0   0   2   0   2   2   2   0   2   2   2   2   0   0   0   0   2   0   0   0   0   2   2   2   2   2   0   2   0   2   2   2
 MK-1-10                0   2   2   0   0   2   0   2   0   2   0   0   2   0   2   0   0   2   0   2   0   0   0   0   2   2   0   0   2   2   0   2   2   0   2   2   0   0   0   0   2   2   2   2   0   2   0   0   2   0   0   0   2   2   0   2   2   0   2   2   2   0   2   0   2   2   0   0   0   2   2   0   2   2   0   2   2   2   2   2   0   2   0   2   2   0   2   2   0   2   0   0   0   0   2   2   2   2   0   2   0   0   2   0   0   0   0   0   2   2   2   0   2   2   2   2   0   0   2   0   0   0   2   0   2   2   2   0   2   2   2   2   0   0   2   0   2   2   0   0   2   2   0   0   0   2   2   0   0   2   0   2   0   0   0   0   2   2   0   0   2   0   2   0   0   2   2   0   0   0   2   2   2   2   2   0   2   2   2   2   0   0   0   0   2   0   0   0   0   0   0   2   2   2   0   2   0   2   2   2
 MK-1-11                0   2   2   0   0   2   0   2   0   2   0   0   0   0   2   0   0   2   0   2   0   2   2   0   2   2   2   2   2   2   0   2   2   0   2   2   0   0   0   0   2   2   2   2   0   2   0   0   2   2   2   2   2   2   0   2   2   0   2   2   2   0   2   0   2   2   2   0   0   0   2   0   2   0   0   2   2   2   2   2   2   2   0   0   2   0   0   2   0   2   0   0   0   0   2   2   2   2   0   2   0   0   2   0   0   0   0   0   2   2   2   0   2   2   2   2   0   0   2   0   0   0   2   0   2   2   2   0   2   2   2   2   0   0   2   0   2   2   0   0   2   0   2   0   2   2   2   0   0   2   0   0   2   0   2   0   0   2   0   0   2   0   2   0   0   2   2   0   0   0   2   2   2   2   2   0   2   2   2   0   0   0   0   0   2   2   0   0   0   0   0   0   2   2   0   2   2   2   2   2
 MK-1-12                0   2   2   0   0   2   0   2   0   2   2   0   2   0   2   0   0   2   0   2   0   2   2   0   0   2   2   2   2   2   0   2   2   0   2   2   0   0   0   2   2   2   2   2   2   2   0   0   2   2   2   2   2   0   2   2   2   0   2   2   2   0   2   0   2   2   2   0   0   0   2   0   2   0   0   2   2   2   2   2   2   2   0   0   2   0   0   2   0   2   0   2   0   0   2   2   0   2   0   2   0   0   2   0   0   0   0   0   2   2   2   0   2   0   2   2   0   0   2   2   0   0   2   0   2   2   0   0   2   2   0   2   0   0   2   0   2   0   0   0   2   0   2   0   2   2   2   0   0   2   0   0   2   0   2   0   0   2   0   0   2   0   2   0   0   2   2   0   0   0   2   2   2   2   0   0   2   2   2   0   0   0   0   0   2   2   0   0   0   0   0   0   2   2   0   2   2   2   2   2
 MK-1-13                0   2   2   0   0   2   0   2   0   2   2   0   2   0   2   2   0   2   0   2   0   2   2   0   0   2   2   2   2   2   0   2   2   0   2   2   0   0   0   2   2   2   2   2   2   2   0   0   2   2   2   2   2   0   2   2   2   0   2   2   2   0   2   0   2   2   2   0   0   0   2   0   2   0   0   2   2   2   2   2   2   2   0   2   2   0   0   2   0   2   0   2   0   0   2   0   2   2   0   2   0   0   2   0   0   0   0   0   2   2   2   2   2   0   2   2   2   0   2   2   0   2   2   0   2   2   2   0   2   2   0   2   0   0   2   0   2   2   0   0   2   0   2   0   0   0   0   0   0   2   0   0   2   2   2   0   0   2   0   0   2   0   0   0   0   2   0   0   0   0   2   2   2   2   0   2   2   2   2   0   0   0   0   0   2   2   0   0   2   0   0   0   2   2   0   2   2   2   2   0
 MK-1-14                0   2   2   0   0   2   0   2   0   0   2   0   2   0   2   2   0   0   0   2   0   2   2   0   0   2   2   2   2   0   0   2   2   0   2   2   0   0   0   2   2   2   2   0   2   2   2   0   2   2   2   2   2   0   2   2   2   2   2   2   2   0   2   0   2   2   2   2   0   0   2   0   2   0   0   2   2   0   2   2   2   2   0   2   2   0   2   2   0   2   0   2   0   0   2   0   2   2   0   2   0   0   2   2   0   0   2   0   2   0   2   2   2   0   2   2   2   0   2   2   2   2   2   0   2   2   2   0   2   2   0   2   0   0   2   0   2   2   0   0   2   2   0   0   0   0   0   2   0   2   2   0   2   2   2   2   0   2   0   2   2   0   0   0   0   2   0   0   0   0   2   2   2   2   0   2   0   2   2   0   0   0   0   2   2   2   2   0   2   0   0   0   0   2   0   0   0   2   2   0
 MK-1-15                0   0   2   0   0   2   0   2   0   0   2   0   2   0   2   2   0   0   2   2   0   2   2   0   2   2   2   2   2   0   0   2   2   0   2   2   0   0   0   2   2   2   0   0   2   0   2   0   2   2   2   2   2   0   0   2   2   2   2   0   2   2   2   0   2   2   2   2   0   0   2   0   2   0   0   2   2   2   2   2   2   2   0   2   2   0   2   2   0   2   0   2   0   0   2   0   2   2   0   2   0   0   2   2   0   0   2   0   2   0   2   2   2   0   2   2   2   2   2   2   2   2   2   0   2   2   2   0   2   2   0   2   0   0   2   0   2   2   0   0   2   2   0   0   0   2   2   2   0   0   2   0   2   2   2   2   0   2   0   2   2   0   2   2   0   0   0   0   0   0   2   0   0   2   0   2   0   2   2   0   0   0   0   2   2   2   2   0   2   0   0   0   0   2   0   0   0   2   2   0
 MK-1-16                2   0   2   0   0   2   0   2   0   0   2   0   2   0   2   2   0   0   2   2   0   2   2   0   2   2   2   2   2   0   0   2   2   0   2   2   0   0   0   2   0   2   0   0   2   0   0   0   0   2   2   2   2   0   0   2   0   2   2   0   2   0   2   0   2   2   2   2   0   0   2   0   2   0   0   2   0   2   2   2   2   2   0   2   2   0   2   2   0   2   0   2   0   0   2   0   2   2   0   2   0   0   2   0   0   2   2   0   2   0   2   2   2   0   2   2   2   2   2   2   2   2   0   0   2   2   2   0   2   2   2   2   2   0   2   0   2   2   0   0   2   2   0   0   0   2   2   2   2   0   2   0   2   2   2   2   0   0   0   2   2   0   2   2   0   0   0   0   2   0   2   0   0   2   0   2   0   2   2   0   2   0   0   2   2   2   2   0   2   0   0   0   0   2   0   0   0   2   0   0
 MK-2-1                 2   0   2   0   0   0   2   0   0   0   0   2   0   0   0   2   0   0   0   0   0   2   2   0   2   0   0   2   2   2   2   0   2   0   0   2   0   2   2   0   0   0   0   2   0   2   2   0   0   2   2   0   2   0   0   2   0   0   0   2   2   2   0   2   0   2   2   0   2   2   2   0   2   2   0   2   0   2   2   0   2   2   0   2   2   0   2   2   0   0   2   0   0   2   2   0   0   2   2   2   0   2   0   0   2   2   0   2   2   2   0   0   0   2   0   0   0   2   0   0   0   0   2   0   0   2   2   0   2   0   0   0   2   0   2   2   0   0   0   0   2   0   2   0   2   0   0   2   0   2   2   2   0   0   2   0   2   2   0   2   0   2   2   2   2   0   2   2   2   2   0   2   0   2   0   2   2   2   0   2   2   0   0   0   0   0   2   0   0   0   2   0   2   2   0   2   0   0   2   2
 MK-2-2                 2   0   2   0   0   2   2   0   0   0   0   2   0   0   0   2   2   2   0   2   0   2   2   0   2   0   0   2   2   0   2   0   2   0   0   2   0   0   2   0   0   0   2   2   0   2   2   0   2   2   2   0   2   0   0   0   0   0   0   0   2   2   0   2   0   2   2   0   2   2   2   0   0   2   0   0   0   2   2   2   2   2   0   2   2   0   2   2   2   0   2   0   0   2   2   0   0   2   2   2   2   2   0   0   2   2   0   2   2   2   0   0   0   2   0   2   0   2   0   0   2   0   2   0   0   2   2   0   2   0   0   0   2   0   2   2   0   0   0   0   2   0   2   0   2   0   2   2   0   2   2   2   2   0   2   2   0   2   0   2   0   2   2   2   0   2   2   2   2   2   0   2   0   2   0   2   2   0   0   2   0   0   0   0   0   0   2   2   0   0   2   0   0   2   2   2   0   0   2   2
 MK-2-3                 2   0   2   0   0   2   2   0   0   0   0   2   0   0   0   0   2   2   0   2   0   2   2   0   2   0   0   2   2   0   2   2   2   0   0   2   2   0   2   0   2   0   2   0   0   2   2   0   2   2   2   0   2   0   0   0   0   0   0   0   2   0   0   2   0   2   2   0   2   2   2   0   0   0   0   0   0   2   2   2   2   2   0   0   2   0   2   2   2   0   2   0   0   2   2   0   0   2   2   0   2   2   0   0   2   0   0   2   2   2   0   0   0   2   0   2   0   2   0   0   2   0   2   0   0   2   2   0   2   0   0   2   2   0   2   2   0   0   0   0   2   0   2   0   2   0   2   2   0   2   2   2   2   0   2   2   0   2   0   2   0   2   2   2   2   2   2   2   2   2   0   2   0   2   0   2   2   0   0   2   0   0   2   2   0   0   2   2   0   0   0   0   0   2   2   0   0   0   2   2
 MK-2-4                 2   0   2   0   0   2   2   0   0   0   0   2   0   0   0   0   2   2   0   2   0   2   2   0   2   2   0   2   2   0   2   2   2   0   0   2   2   0   2   0   2   0   2   0   0   2   2   2   2   0   2   0   2   0   0   0   0   0   0   0   2   0   0   2   0   2   2   2   0   2   2   0   0   0   0   0   0   0   2   2   2   2   0   0   2   0   2   2   2   0   2   0   0   2   2   0   0   2   2   0   2   2   0   0   2   0   0   2   2   2   0   0   2   2   0   2   0   2   0   0   2   0   0   0   0   0   2   0   2   0   0   2   2   0   2   2   0   0   0   0   2   0   2   0   2   2   0   2   0   2   2   2   2   0   2   2   0   2   0   0   0   2   2   2   2   0   2   2   2   2   0   2   0   2   0   2   2   0   2   2   0   0   2   2   0   0   2   2   0   0   0   0   0   2   2   0   0   2   2   2
 MK-2-5                 2   0   2   0   0   2   2   2   0   0   0   2   0   0   2   0   2   2   0   2   0   2   2   0   2   2   0   0   2   0   2   2   2   0   2   2   2   0   2   0   2   2   2   0   0   2   2   2   0   0   2   0   2   0   2   0   0   0   0   0   2   0   0   2   0   2   0   2   0   2   2   0   0   0   0   0   0   0   2   2   2   0   2   0   2   0   2   2   2   0   2   0   2   2   0   0   0   2   2   0   2   2   0   2   2   2   0   2   2   2   0   0   2   2   0   2   0   2   0   0   2   0   0   0   0   0   2   0   2   0   0   2   2   0   2   2   0   0   0   0   2   0   2   0   2   2   0   2   0   2   2   2   2   0   0   2   0   2   0   0   0   2   2   2   2   0   2   2   2   2   0   2   0   2   0   2   2   0   2   2   0   0   2   0   0   0   2   2   0   0   0   0   0   2   2   0   0   2   2   0
 MK-2-6                 2   0   2   0   0   2   2   2   0   0   2   2   0   0   2   0   2   2   0   2   0   2   2   0   2   2   0   0   2   0   2   2   2   0   0   2   2   0   2   0   2   2   2   0   0   2   2   2   0   0   2   0   2   0   0   0   0   0   0   0   2   0   0   2   0   2   0   0   0   2   2   0   0   0   0   0   0   0   2   0   2   0   2   0   2   0   2   2   2   0   2   0   2   2   0   2   0   2   2   0   2   2   2   2   2   2   0   2   2   2   0   0   0   2   2   2   0   0   0   0   2   0   0   0   0   0   2   0   2   0   0   2   2   0   2   2   0   0   0   0   2   0   2   0   2   2   0   2   0   2   2   2   2   0   0   0   0   2   0   0   0   0   2   2   2   0   2   2   2   2   0   2   0   2   0   2   2   0   0   2   0   2   2   0   0   0   2   2   2   0   0   0   0   0   2   0   0   2   2   0
 MK-2-7                 2   0   2   0   0   2   2   0   2   0   2   2   0   0   2   0   2   2   2   2   0   2   0   0   0   2   0   0   2   0   2   0   2   0   0   2   2   0   2   0   2   2   2   0   0   2   2   2   0   0   2   0   2   0   0   2   0   0   0   0   2   0   0   2   0   2   0   0   0   2   2   0   0   2   0   0   0   0   2   0   2   0   2   0   2   0   2   2   2   0   2   0   2   2   0   2   0   0   2   0   2   2   2   2   2   2   0   2   2   2   0   0   0   2   2   2   0   0   0   0   2   0   0   0   0   0   2   0   2   0   0   2   2   2   2   2   0   0   0   0   2   0   2   0   2   2   0   2   0   2   2   0   2   0   0   0   0   2   0   0   0   0   2   2   2   0   2   2   2   2   0   2   2   2   0   2   2   0   0   2   0   0   2   0   2   0   2   2   2   0   0   0   0   0   2   0   0   2   2   0
 MK-2-8                 2   0   2   0   0   2   2   0   2   0   0   2   0   0   2   0   2   2   2   0   0   0   0   0   0   2   0   0   2   0   2   0   2   0   0   2   2   2   2   2   2   2   2   0   0   2   2   2   0   0   2   0   2   0   2   2   0   0   0   0   2   0   0   2   0   2   0   0   0   2   2   0   0   2   0   0   0   0   2   0   2   0   2   2   2   0   2   2   2   0   2   0   2   2   0   0   0   0   2   0   2   2   2   2   2   2   0   2   2   2   0   0   0   2   2   2   0   0   0   2   2   0   0   0   0   0   2   0   2   0   0   2   0   2   2   0   0   0   0   0   2   0   2   0   2   0   0   2   0   2   2   0   0   0   0   0   0   2   0   0   0   0   2   2   2   0   2   2   2   2   0   2   2   2   0   2   2   0   0   2   0   2   2   0   2   0   2   2   2   0   0   0   0   0   2   0   0   2   2   0
 MK-2-9                 2   0   2   0   0   2   2   0   2   0   0   2   0   2   2   2   2   0   2   0   0   0   0   0   0   2   0   0   2   0   2   0   2   0   0   2   2   2   0   2   2   2   0   0   0   2   2   2   2   0   2   0   2   0   2   2   0   0   0   0   2   0   0   2   0   2   0   0   0   2   2   2   0   2   0   0   0   0   2   0   2   0   2   2   2   0   2   2   2   0   2   0   2   2   0   0   0   0   2   0   2   2   2   2   2   2   0   2   2   2   0   0   0   2   2   2   0   0   0   2   2   2   0   0   0   0   2   0   2   0   0   2   0   0   2   0   2   0   0   0   2   0   2   0   2   0   0   2   0   2   2   0   0   2   0   0   0   2   0   2   0   0   2   2   2   0   2   2   2   2   0   2   2   2   2   2   2   0   2   0   0   0   2   0   2   0   2   2   0   0   0   0   0   0   2   2   0   2   0   0
 MK-2-10                2   0   2   0   0   0   2   0   2   0   0   0   0   2   2   2   2   0   2   0   0   0   2   0   0   2   0   2   2   0   2   0   2   0   0   0   2   2   0   2   2   2   2   0   0   2   2   2   0   0   2   0   2   0   2   2   0   0   0   0   2   0   2   2   0   2   0   0   0   2   0   2   0   2   0   0   0   0   2   0   2   0   2   2   2   0   2   2   2   0   0   0   2   2   0   0   0   0   2   0   2   2   2   2   2   2   0   2   2   2   0   0   0   2   2   2   0   0   0   2   2   2   0   0   2   0   2   0   2   0   0   2   0   0   2   0   2   0   0   0   2   0   2   0   2   0   0   2   0   2   0   2   0   2   0   0   0   2   0   2   0   0   2   2   2   0   2   2   2   2   0   2   2   2   2   2   2   0   2   2   0   0   2   0   2   0   2   2   2   0   0   0   0   0   2   2   0   2   0   0
 MK-2-11                2   0   0   0   0   0   0   0   2   0   0   0   0   2   2   2   2   0   2   0   0   0   2   0   0   2   0   2   0   0   2   0   2   0   0   0   2   2   0   2   2   2   2   0   2   2   2   2   0   0   0   0   2   0   2   2   0   0   0   0   2   0   2   2   0   2   0   0   0   2   0   2   0   2   0   0   0   0   2   0   2   0   2   2   0   0   0   2   2   0   0   0   0   2   0   0   2   0   2   0   2   2   2   2   2   2   0   2   2   2   0   0   0   2   2   2   2   0   0   2   2   2   0   0   0   0   2   0   2   0   0   2   0   0   2   0   2   0   0   0   2   0   2   0   2   0   0   2   0   2   0   2   0   2   0   0   0   2   0   2   0   0   2   2   2   0   2   2   2   2   0   2   2   2   2   2   2   0   2   2   0   2   2   0   2   0   2   2   2   0   0   0   0   0   2   2   0   2   2   0
 MK-2-12                2   0   0   0   0   0   0   2   2   2   0   0   0   2   2   2   2   0   2   0   0   0   2   0   0   2   0   2   0   0   2   0   2   2   0   0   0   2   0   2   2   2   2   0   2   2   2   2   0   0   0   0   2   0   2   2   0   0   0   0   2   0   2   0   0   2   0   0   0   2   0   2   0   2   0   0   0   0   0   0   2   0   2   2   0   0   0   2   2   0   0   0   0   2   2   0   2   0   2   0   0   2   2   2   2   2   0   0   2   2   0   0   0   2   2   2   2   0   0   2   2   2   0   2   0   0   2   0   2   0   0   2   0   0   0   0   2   2   0   0   2   0   2   2   0   0   0   2   0   2   2   2   0   2   0   0   0   2   0   2   0   0   2   2   2   0   2   2   0   2   0   2   2   2   2   0   2   0   2   0   0   2   0   0   2   0   2   2   2   0   0   0   0   2   2   2   0   2   2   0
 MK-2-13                0   2   0   0   0   0   0   2   2   0   0   0   0   0   2   2   2   0   2   0   0   0   2   0   0   2   0   2   0   0   2   0   2   2   0   0   2   2   0   0   2   0   2   2   2   2   2   2   2   0   0   0   2   0   2   2   0   0   0   0   2   0   2   0   2   2   0   0   0   2   0   2   2   2   0   0   0   0   0   0   2   0   2   2   0   0   0   2   2   0   0   0   0   2   2   0   2   0   2   0   2   2   2   2   2   2   0   0   2   2   0   0   0   2   2   2   2   0   0   2   2   2   0   2   0   0   2   0   2   0   0   2   0   0   0   2   2   2   0   2   2   0   2   2   2   0   0   2   0   2   2   2   0   2   0   0   0   2   0   2   0   2   2   0   2   0   2   0   0   2   0   2   2   2   2   0   2   0   2   2   0   2   0   0   2   0   2   2   2   0   0   0   0   2   0   0   0   2   2   0
 MK-2-14                0   2   0   0   0   0   0   2   2   0   2   0   0   0   2   2   2   0   2   0   0   0   2   2   0   2   0   2   0   0   2   0   2   2   0   2   2   2   0   0   2   0   0   2   2   2   2   2   2   0   0   0   2   0   2   2   0   0   0   0   2   0   2   0   2   0   0   0   0   2   2   2   2   2   0   0   0   0   0   0   0   0   2   2   0   0   0   2   2   2   0   0   0   2   2   0   2   0   2   0   2   2   2   2   2   0   0   0   2   2   0   0   0   0   2   2   2   0   0   2   2   2   0   2   0   0   2   0   2   0   0   2   0   0   2   2   2   2   0   2   2   0   2   2   2   0   0   2   0   2   2   2   0   2   0   0   0   2   2   2   0   2   2   0   2   0   2   0   0   2   0   0   0   2   2   0   0   0   2   0   0   2   0   0   2   0   2   2   2   0   0   0   0   2   0   0   0   2   2   0
 MK-2-15                0   2   0   0   0   0   0   2   2   0   2   0   0   0   2   2   2   0   2   0   0   0   2   2   0   2   0   2   0   0   2   0   2   2   0   2   2   2   0   0   2   0   0   2   2   2   2   2   2   0   0   0   2   2   2   2   0   0   0   0   2   2   2   0   2   2   0   0   0   2   2   2   2   2   0   0   0   0   2   0   0   0   2   2   0   0   0   2   2   2   0   0   0   2   2   0   2   0   2   0   2   2   2   2   2   0   0   0   2   2   0   0   0   0   2   2   0   0   2   2   2   2   0   2   0   0   2   0   2   2   0   2   0   0   2   2   2   2   0   2   2   0   2   2   2   0   0   2   0   2   2   2   0   0   2   0   0   2   2   2   0   2   2   0   2   0   2   0   0   2   0   0   0   2   2   0   2   0   2   0   0   2   0   0   2   0   0   2   2   0   0   0   0   2   0   0   0   2   2   0
 MK-2-16                0   2   0   0   0   0   0   2   2   2   2   0   0   0   2   2   2   0   0   0   2   0   2   2   0   2   0   2   0   0   2   0   2   0   0   2   2   0   0   0   0   2   0   2   2   2   2   2   2   0   0   0   2   2   2   2   2   0   0   0   2   2   2   0   0   2   0   0   0   2   2   2   2   2   0   0   0   0   2   0   0   0   2   2   0   0   2   2   2   2   0   0   0   2   2   0   2   0   2   0   2   2   2   2   2   0   0   2   2   0   0   0   0   0   2   2   0   0   2   2   2   2   0   2   0   0   2   0   2   2   0   2   0   0   2   2   2   2   0   2   2   0   2   2   2   0   2   2   0   2   2   2   2   0   2   0   0   2   2   2   0   2   2   0   2   0   2   0   0   2   0   0   0   2   2   0   2   2   2   2   0   2   0   0   0   0   0   2   2   0   0   0   0   2   0   0   0   2   2   2
 MK-3-1                 0   0   2   2   0   0   0   0   2   0   0   0   2   0   2   0   0   0   0   0   2   0   2   0   0   0   0   0   2   0   0   2   2   0   0   2   2   0   0   2   2   2   0   2   2   2   2   2   2   0   2   2   2   2   2   2   0   0   0   0   0   0   0   2   0   0   2   0   0   0   0   2   2   2   2   2   0   2   2   2   0   2   2   2   0   0   2   0   2   2   0   0   0   0   0   0   2   0   2   0   2   0   2   0   0   0   2   2   0   0   0   2   2   2   2   0   0   2   0   0   2   0   0   2   2   0   0   0   0   0   2   0   0   0   0   2   2   0   2   0   0   0   2   2   0   2   2   2   0   2   0   2   2   0   0   2   2   2   0   2   0   2   2   2   0   2   0   0   2   0   0   0   2   2   2   0   0   0   0   2   0   0   0   0   0   2   0   0   2   2   2   2   0   0   2   2   2   2   0   0
 MK-3-2                 0   2   2   2   0   0   0   0   2   0   0   0   0   2   2   0   0   0   0   0   2   2   0   0   0   0   0   0   2   0   0   2   2   0   2   2   2   0   0   2   2   2   0   2   2   0   2   2   2   0   2   2   2   0   2   2   0   0   0   0   0   0   0   0   0   2   2   0   0   0   0   2   2   2   2   2   0   0   2   2   0   2   2   2   0   0   2   0   0   2   0   0   0   0   0   0   2   0   2   0   2   0   2   0   0   0   2   2   0   0   0   2   2   2   2   0   2   2   0   0   2   0   0   2   2   0   0   0   0   0   2   0   0   0   0   2   2   0   2   0   0   0   2   2   0   2   2   2   0   2   0   0   2   0   0   2   2   2   0   2   0   2   2   2   0   2   0   0   2   0   0   0   2   2   2   0   2   0   0   2   0   2   0   0   0   2   0   0   2   2   2   2   0   0   2   2   2   2   0   2
 MK-3-3                 0   2   0   0   2   0   0   0   2   0   0   0   0   2   2   0   0   0   0   0   2   2   2   0   0   0   0   2   2   2   0   2   2   0   2   2   2   0   2   0   2   2   0   2   2   0   2   2   2   0   2   2   2   0   2   2   0   0   0   0   0   0   0   0   0   2   2   0   0   0   0   2   2   2   2   2   0   0   2   2   0   2   2   2   0   0   2   0   0   2   0   0   0   0   0   0   2   0   2   0   2   0   2   0   0   0   2   2   0   0   0   2   2   2   2   0   2   2   0   0   2   0   0   2   2   0   0   2   0   0   2   0   0   0   0   2   2   0   2   2   0   0   2   2   0   2   2   2   0   2   2   2   2   0   0   2   0   2   0   2   0   2   2   0   0   2   0   0   2   0   2   0   2   2   0   0   2   0   0   2   0   0   0   0   2   2   0   0   2   0   2   2   0   0   0   2   2   2   0   2
 MK-3-4                 0   2   0   0   2   0   2   0   2   0   0   0   0   2   2   0   0   0   0   0   2   2   2   0   0   0   0   2   2   2   0   2   2   0   2   2   2   0   2   0   2   2   0   2   2   0   2   2   2   2   2   2   2   0   2   2   0   0   0   0   2   0   0   0   2   2   2   0   0   2   0   2   2   2   2   2   0   0   2   2   0   2   2   2   2   0   2   0   0   2   0   0   0   0   0   0   2   0   2   0   2   2   2   2   0   0   2   2   0   0   0   2   2   2   2   0   2   0   0   2   2   0   0   2   2   0   0   2   0   0   2   0   0   0   2   2   2   2   0   2   0   0   2   0   0   2   2   2   2   2   2   2   2   0   2   2   0   2   0   2   0   2   2   0   0   2   0   0   2   0   0   0   2   2   0   0   2   0   0   2   0   0   0   0   2   2   0   0   2   0   2   2   0   0   0   2   0   2   0   0
 MK-3-5                 0   2   0   0   2   0   0   0   2   0   0   0   0   2   2   0   0   0   0   2   2   2   2   0   0   0   0   2   0   2   0   2   2   0   2   2   2   0   2   0   2   2   0   2   2   0   2   2   0   2   0   0   2   0   0   2   0   0   0   2   2   0   0   0   2   2   2   0   0   2   0   2   2   2   2   2   0   0   2   2   0   2   2   2   2   0   2   0   0   2   0   0   0   0   0   0   2   0   2   0   2   2   2   2   0   0   2   2   0   2   0   2   2   2   2   0   2   0   0   2   0   0   0   2   2   0   2   2   0   0   2   0   0   2   2   2   2   2   0   2   0   0   2   0   0   2   2   2   2   2   2   2   2   0   2   0   0   0   2   2   0   0   2   0   2   2   0   0   2   0   0   0   2   2   0   0   2   0   2   2   0   0   0   0   2   2   2   0   2   0   2   2   0   0   0   2   0   2   0   0
 MK-3-6                 0   2   0   0   2   0   0   0   2   0   0   0   0   2   2   0   0   0   0   2   2   0   2   0   0   0   0   2   2   2   0   0   2   0   2   2   2   0   2   0   2   2   0   2   2   0   2   2   0   2   0   2   2   2   0   0   0   0   0   2   2   0   0   0   0   2   2   0   0   2   0   2   2   2   2   0   0   0   0   2   0   2   2   2   2   0   2   0   0   2   0   0   0   0   0   0   2   2   2   0   2   2   2   2   0   0   2   2   0   2   0   2   2   2   0   0   2   0   0   2   0   0   0   0   2   0   0   2   0   0   2   0   2   2   2   2   2   2   0   2   0   0   2   0   0   2   2   2   2   2   2   2   2   0   2   0   0   2   2   2   0   0   2   0   2   2   0   0   2   0   0   0   2   2   0   0   2   0   2   0   0   0   0   0   0   2   2   0   2   0   2   2   0   0   0   2   0   2   0   0
 MK-3-7                 0   2   0   0   2   0   0   0   2   0   0   2   2   2   2   0   0   0   0   2   2   0   2   0   0   0   0   2   2   2   0   0   2   0   2   2   2   0   2   0   2   2   0   0   2   0   2   0   0   2   0   0   2   2   0   0   0   0   0   2   2   0   0   0   0   2   2   0   0   2   0   2   2   2   2   0   0   2   0   2   0   2   2   2   2   2   2   0   0   2   0   0   0   0   0   0   2   2   2   0   2   2   2   2   0   0   2   0   0   2   2   2   2   2   0   2   0   0   0   2   2   0   0   2   0   0   0   0   0   0   2   0   2   2   2   2   2   2   0   2   0   0   2   0   0   2   2   2   2   2   2   2   2   0   2   0   0   2   2   2   0   0   2   0   2   0   0   0   2   0   0   0   2   2   2   0   2   2   2   2   2   0   0   0   0   2   2   0   2   0   2   2   0   0   0   2   0   0   0   0
 MK-3-8                 0   2   0   0   2   0   0   0   2   0   2   2   2   2   2   0   0   0   0   2   2   0   2   0   0   0   0   2   2   2   0   0   2   0   2   2   2   0   2   2   2   2   0   0   2   0   2   0   0   0   0   0   2   2   0   0   0   0   0   2   2   2   0   2   0   2   2   0   2   2   0   2   2   2   0   0   0   0   0   2   0   2   2   2   2   2   2   0   0   2   0   0   0   0   0   0   2   2   2   0   2   0   2   0   0   0   2   0   0   2   2   2   0   2   0   2   0   0   0   0   2   0   0   2   0   0   0   0   0   0   2   0   2   2   2   2   2   2   0   2   2   0   2   0   2   2   2   2   2   2   2   0   2   0   2   0   0   2   2   2   0   0   2   0   2   0   0   0   2   0   0   0   2   2   2   0   2   2   2   2   2   0   0   0   0   2   2   0   2   0   2   2   0   0   0   2   0   0   0   0
 MK-3-9                 0   2   0   0   2   2   0   0   0   2   2   2   2   2   2   0   0   0   2   2   2   0   2   0   0   0   0   2   2   2   0   0   2   0   2   2   2   0   2   2   2   2   0   0   2   0   2   0   0   0   0   0   2   2   0   0   0   0   0   0   0   2   0   2   0   2   2   2   2   2   0   2   2   0   0   0   0   0   0   2   0   2   2   2   2   2   2   0   0   2   0   0   0   0   0   0   2   2   2   0   2   0   2   0   0   0   2   0   0   2   2   0   0   2   0   2   0   0   0   0   2   0   0   2   0   0   0   0   0   0   2   2   2   2   2   2   2   2   0   2   2   0   2   0   2   2   2   2   2   2   2   0   2   0   2   0   2   2   2   2   0   0   2   0   2   2   0   0   0   0   0   0   2   2   2   0   0   2   2   2   2   0   0   0   0   0   2   0   2   0   2   2   0   0   0   2   0   0   0   0
 MK-3-10                0   2   0   0   2   2   0   0   0   2   2   2   2   2   0   0   0   0   2   2   2   0   0   0   0   0   0   2   2   2   0   0   2   0   2   0   2   0   2   2   2   2   0   0   2   0   2   0   0   0   0   0   2   2   0   0   0   0   2   0   0   2   0   2   0   2   2   2   2   2   0   2   2   0   0   0   2   0   0   2   0   2   2   2   2   2   2   0   0   2   0   0   0   0   0   0   2   0   2   0   2   0   2   0   2   0   2   0   0   2   2   2   0   2   0   2   0   0   0   0   2   0   0   2   0   0   0   0   0   0   2   2   2   2   2   2   2   2   0   2   2   0   2   0   2   2   2   2   0   2   2   0   0   0   2   0   0   0   2   0   0   0   2   0   2   2   0   0   0   0   0   0   2   2   2   0   0   2   2   2   2   0   0   0   0   0   2   0   2   0   2   2   2   0   0   2   0   0   0   0
 MK-3-11                0   2   0   0   2   0   0   2   0   2   2   2   2   2   0   0   0   0   2   2   0   0   0   0   0   0   0   2   2   2   0   0   0   0   2   0   2   0   2   2   2   2   2   0   2   0   2   0   0   0   0   0   2   2   0   0   0   2   2   0   0   2   0   2   0   2   2   2   0   2   0   2   0   0   0   0   0   0   0   2   0   2   2   2   2   2   2   0   0   2   0   0   0   0   0   0   2   0   0   0   2   0   2   0   0   0   2   2   0   2   2   2   0   2   2   2   0   0   0   0   2   0   0   2   0   0   2   0   0   0   2   2   2   2   2   2   2   2   0   2   2   2   2   0   2   2   2   2   2   0   2   0   0   0   2   0   0   0   2   0   0   0   2   0   2   2   0   0   0   0   2   0   2   2   2   0   0   2   2   2   2   0   0   0   0   0   2   0   2   0   2   2   2   0   0   2   0   0   0   0
 MK-3-12                0   2   0   0   2   0   0   2   0   2   0   2   2   2   0   0   0   0   2   2   0   0   0   0   0   0   0   2   2   2   0   0   0   0   0   0   2   0   2   2   2   2   2   2   2   0   2   0   0   0   0   0   2   2   0   0   2   2   2   0   0   2   0   0   0   2   0   2   0   2   0   2   0   0   0   0   2   0   0   2   0   2   2   2   2   2   2   0   0   0   0   2   0   0   0   0   2   0   0   0   2   0   2   0   0   0   2   2   0   2   2   2   0   2   2   2   2   0   0   2   2   0   0   2   0   0   2   0   0   0   2   2   2   2   2   2   2   2   0   2   2   2   2   2   2   2   2   2   2   0   2   0   0   0   2   2   0   0   2   0   0   0   2   0   0   2   0   0   0   0   2   0   2   2   2   0   0   2   2   2   2   0   2   0   0   0   2   0   2   0   2   2   2   0   0   2   0   0   0   0
 MK-3-13                0   2   2   0   2   0   0   2   2   2   0   0   2   2   0   0   0   0   0   2   0   0   0   0   2   2   0   2   2   2   0   0   0   0   0   2   2   0   2   2   2   2   2   2   2   0   0   0   0   0   0   0   2   0   0   0   2   2   2   0   2   2   0   0   0   2   0   2   0   2   0   2   0   0   0   0   2   0   0   2   0   2   2   2   2   2   2   0   0   0   0   2   0   0   0   0   2   0   0   0   2   0   2   0   0   0   2   2   0   2   2   2   0   2   2   2   2   0   0   2   2   0   2   2   0   0   2   2   0   0   2   2   2   2   2   2   2   2   0   2   2   2   2   2   2   2   2   2   2   0   2   0   2   0   0   2   0   2   0   0   0   0   2   0   0   2   2   0   0   0   2   0   2   2   2   0   0   2   2   2   2   0   2   0   0   0   2   2   2   0   2   2   2   0   0   2   0   2   0   2
 MK-3-14                0   2   2   0   2   0   0   2   0   2   0   0   2   2   0   0   0   0   0   2   2   0   2   0   2   2   0   2   2   2   2   0   0   0   2   2   2   0   2   2   2   2   2   2   2   0   0   0   0   0   0   0   2   0   2   0   2   0   2   0   2   2   0   0   0   2   0   0   0   2   0   0   0   0   0   0   2   0   0   2   0   2   2   2   2   2   2   0   0   0   0   2   0   2   0   0   0   0   0   0   2   0   0   0   0   0   2   2   2   0   2   2   0   2   2   2   2   0   0   2   2   0   2   2   0   0   2   2   0   0   2   2   2   2   2   2   2   0   0   0   2   2   2   0   0   0   2   2   2   0   2   0   2   0   0   2   0   2   0   0   0   0   2   0   0   2   2   0   0   0   0   0   2   2   2   0   0   2   2   2   2   0   2   0   0   0   2   2   2   0   2   0   2   0   0   2   0   2   0   0
 MK-3-15                0   2   2   0   2   0   2   2   0   0   0   0   2   2   0   0   0   2   0   2   2   0   2   0   2   2   0   2   2   2   2   0   0   0   2   2   2   0   0   2   2   2   2   2   2   2   0   0   0   0   0   0   2   0   2   0   2   0   2   2   2   2   0   0   0   2   0   0   0   0   2   0   0   0   0   0   2   0   0   2   0   0   2   2   2   2   2   0   2   0   0   0   0   2   0   0   0   0   0   0   2   0   0   0   0   0   2   2   2   0   2   0   0   2   2   2   2   0   0   2   2   0   2   2   0   0   2   2   0   0   2   2   2   2   0   2   2   0   0   0   2   2   2   0   0   0   2   2   2   0   2   0   2   0   0   2   0   0   0   0   0   0   2   0   0   2   2   0   0   0   0   0   2   2   0   0   0   2   0   2   2   0   2   0   0   2   2   2   2   0   2   0   2   0   0   2   0   2   0   0
 MK-3-16                0   2   2   0   2   0   2   2   0   2   0   0   2   2   0   2   0   2   0   2   2   0   2   0   2   2   0   2   2   2   2   0   0   0   2   2   2   0   0   2   2   2   2   2   2   2   0   0   0   0   0   0   2   0   2   0   2   0   2   2   2   2   0   0   0   2   0   0   0   0   2   0   0   0   2   0   2   0   0   0   0   0   2   0   2   2   2   0   2   0   2   0   0   2   0   0   0   0   0   0   2   0   2   0   0   0   2   2   2   2   2   0   0   2   2   2   2   0   0   2   0   2   2   0   0   0   2   2   0   0   0   2   2   2   2   2   0   0   0   0   2   2   2   0   0   0   2   2   2   0   2   0   0   0   0   2   0   0   0   0   0   2   0   0   2   2   0   0   0   0   0   0   2   2   0   0   0   0   0   2   2   0   2   0   0   2   2   2   2   2   2   0   2   0   0   2   0   2   0   0
 MK-4-1                 2   2   0   0   2   2   2   0   0   2   2   2   2   2   0   2   2   2   0   2   0   2   0   2   0   2   0   0   0   2   2   2   0   2   0   0   0   2   0   2   2   0   2   2   2   2   0   2   0   0   2   0   0   2   2   0   0   0   2   0   2   2   2   0   2   2   0   0   2   2   0   0   2   2   0   2   0   0   0   2   2   0   2   2   0   2   0   2   0   0   2   2   0   0   0   0   2   0   2   2   0   0   0   0   0   0   2   2   2   2   2   0   2   2   0   0   2   2   0   0   2   2   2   0   0   0   2   0   2   0   0   2   2   2   2   2   2   2   0   0   2   0   0   2   0   2   2   2   2   0   2   0   2   2   2   0   0   0   0   0   2   0   0   2   0   2   2   2   0   0   2   0   2   0   0   2   0   0   2   2   2   0   2   0   0   0   2   0   2   0   2   2   0   0   2   2   0   0   0   2
 MK-4-2                 2   2   0   0   2   2   2   0   0   2   2   2   2   2   0   2   2   2   0   2   0   2   0   2   0   2   0   0   0   2   2   2   0   0   0   0   0   2   0   2   2   0   2   2   2   0   0   2   0   0   2   0   0   2   2   0   0   0   2   0   2   2   2   0   2   2   0   0   2   2   0   0   2   2   0   2   0   0   0   2   2   0   0   2   2   2   0   2   0   0   2   2   0   0   0   0   2   0   2   2   0   0   0   0   2   0   0   2   2   2   0   2   2   2   0   0   2   2   0   0   2   2   2   0   2   2   2   0   2   0   0   2   2   2   2   2   2   2   0   0   2   0   0   2   0   0   2   2   2   0   2   0   2   2   2   0   0   0   0   0   2   0   0   2   0   2   2   2   0   0   2   0   2   0   2   2   0   2   2   2   2   0   2   0   0   0   2   0   2   2   2   2   2   0   2   2   0   0   0   2
 MK-4-3                 2   2   0   0   0   2   2   0   0   2   2   2   2   2   0   2   2   2   0   2   0   2   0   0   0   2   0   0   0   0   2   0   0   0   0   0   0   2   0   2   2   0   2   2   2   0   0   2   0   0   2   2   0   2   0   2   2   0   2   0   2   2   0   0   2   2   0   0   2   2   0   0   2   0   0   2   0   0   0   2   2   0   0   2   2   2   0   2   0   0   2   2   0   0   0   0   2   0   2   0   0   0   0   2   2   0   0   2   2   2   0   0   2   2   0   0   2   2   0   0   2   2   2   0   0   2   2   0   2   0   0   2   2   2   2   2   2   2   2   0   0   0   0   2   0   0   2   2   2   0   2   0   2   2   2   0   0   0   0   0   2   2   0   2   0   2   0   2   0   0   2   0   2   0   2   2   0   2   2   2   0   0   2   0   0   0   2   0   2   2   2   2   2   0   2   0   0   0   0   2
 MK-4-4                 2   2   0   0   0   2   2   0   2   2   2   2   2   2   0   2   2   2   0   2   0   0   0   0   0   2   0   0   2   0   2   0   0   0   0   0   0   2   0   2   2   0   2   2   2   0   0   2   0   0   2   2   0   2   0   0   2   0   2   0   2   2   0   0   2   2   0   0   2   2   0   0   2   0   0   2   0   0   2   2   2   0   0   2   0   2   0   2   0   0   2   2   0   0   0   0   2   0   2   0   0   0   0   2   2   0   0   2   2   2   2   0   2   2   0   0   2   2   0   0   2   2   2   0   0   2   2   0   2   0   0   2   0   2   2   2   2   2   2   2   0   0   0   2   0   0   0   2   2   0   2   0   2   2   2   0   0   0   0   0   2   2   0   2   0   2   2   2   0   0   2   0   2   0   2   2   2   2   2   0   0   2   2   0   0   0   2   0   2   2   2   2   2   0   0   0   0   2   0   2
 MK-4-5                 2   2   2   0   0   2   2   0   2   2   2   2   2   2   2   2   2   2   0   2   0   0   0   0   0   2   0   0   0   2   2   2   0   0   2   0   2   0   0   2   2   0   2   2   2   0   0   2   0   0   2   2   0   2   0   0   2   2   2   0   2   2   0   0   2   2   0   0   2   2   2   0   2   0   0   2   0   0   2   2   2   0   0   2   0   2   0   2   0   0   2   2   0   0   0   0   0   0   0   0   0   0   0   2   2   0   0   2   0   2   2   0   2   2   0   0   2   2   0   0   2   2   0   0   0   0   2   0   2   0   0   2   0   0   2   2   2   2   2   2   0   0   0   2   2   0   2   2   2   0   2   0   2   2   2   0   0   0   0   2   2   2   0   2   0   2   2   2   0   0   2   0   2   0   2   0   2   0   2   0   0   2   2   0   0   0   2   0   2   0   2   2   0   0   0   0   0   2   0   2
 MK-4-6                 0   2   2   0   0   2   2   0   2   2   2   2   2   2   2   2   2   2   0   2   0   0   0   2   0   2   2   0   0   2   2   2   0   0   0   0   2   0   0   2   2   0   2   2   2   0   2   2   2   0   2   2   0   2   0   0   0   2   2   0   2   2   0   0   2   2   0   0   2   2   2   0   2   0   0   2   0   0   2   2   2   0   0   0   0   2   0   2   0   0   0   2   0   0   0   0   0   0   0   2   0   2   0   2   2   0   0   2   0   2   2   0   2   2   0   0   2   2   0   0   2   2   0   0   0   0   2   0   0   0   0   2   0   0   2   2   2   2   2   2   0   0   0   0   2   0   0   2   0   0   2   0   2   2   2   0   0   0   0   0   2   0   0   2   0   2   2   2   0   0   2   0   2   0   2   0   2   0   2   0   0   2   2   0   0   0   2   0   2   0   2   2   0   0   2   0   0   2   0   2
 MK-4-7                 0   2   2   0   0   2   2   0   2   2   2   2   2   2   2   2   2   2   0   2   0   0   0   2   2   2   2   0   0   2   2   2   0   0   0   0   2   0   0   2   2   0   2   2   0   0   2   2   2   0   2   2   0   2   2   0   0   2   2   0   2   2   0   0   2   2   0   0   2   2   2   0   2   0   0   2   0   0   2   2   2   0   0   0   0   2   0   2   0   0   0   2   0   0   0   0   0   0   0   2   0   0   0   0   2   0   0   2   0   2   0   0   2   2   0   0   2   2   0   0   2   2   0   0   0   0   2   0   0   0   0   2   0   0   2   2   0   2   2   2   0   0   0   0   0   0   2   2   0   0   0   0   2   2   0   0   0   0   0   0   2   0   0   2   0   0   2   0   0   0   2   0   2   0   2   0   0   0   2   0   0   2   0   0   0   0   2   0   2   0   2   2   0   0   2   0   0   2   0   2
 MK-4-8                 0   2   2   0   0   0   2   0   2   2   2   2   2   2   2   2   2   2   0   2   0   0   0   2   2   2   2   0   0   2   2   2   0   0   0   0   2   0   0   2   2   0   2   2   0   0   2   2   2   0   2   0   0   2   2   0   0   2   2   0   2   2   0   0   2   2   0   2   2   2   0   0   2   0   0   2   0   0   2   2   0   0   0   0   0   2   0   2   2   0   2   2   0   0   0   0   0   0   0   2   0   2   0   0   2   0   0   2   0   0   0   0   2   2   0   0   2   2   0   0   2   2   0   0   0   0   2   0   0   0   0   2   0   0   2   2   2   2   2   2   0   2   0   2   0   0   2   2   0   0   0   0   2   2   0   0   0   0   0   0   2   0   0   2   0   0   2   0   0   0   2   0   2   0   0   0   0   0   2   0   0   2   2   0   0   0   0   0   2   0   2   0   0   0   2   0   0   2   0   2
 MK-4-9                 0   2   2   0   0   0   2   0   2   2   0   0   2   2   2   2   2   0   0   2   0   2   0   2   0   0   2   0   0   0   0   2   0   0   0   2   2   0   0   2   2   0   2   0   0   0   2   2   2   0   2   0   0   2   2   0   0   2   2   0   2   2   2   0   2   2   0   2   2   0   0   0   2   0   0   2   0   0   2   2   0   0   0   0   0   2   0   2   2   0   2   2   0   0   0   0   0   0   0   2   0   2   0   0   2   0   0   2   0   0   0   2   2   0   0   0   2   2   0   0   2   2   0   0   0   0   2   2   0   0   0   2   0   0   2   2   2   2   2   2   0   2   0   2   0   0   2   2   0   0   2   0   2   2   0   0   0   0   0   0   2   0   0   0   2   0   2   0   0   2   2   0   2   0   2   0   0   0   2   0   0   2   2   2   0   0   2   0   2   0   2   0   0   0   2   0   2   2   2   0
 MK-4-10                0   2   0   0   0   0   2   0   2   2   0   0   2   2   2   2   2   0   0   2   0   2   0   2   0   0   2   0   0   0   0   2   0   0   0   2   2   0   0   2   2   0   2   0   0   0   2   0   2   0   0   0   0   2   2   0   0   2   2   0   2   2   2   0   2   2   0   2   2   0   0   0   2   0   0   2   0   0   2   2   0   0   0   0   0   2   0   2   2   0   2   2   0   0   0   0   0   0   2   2   0   2   0   0   2   2   0   2   0   0   0   2   2   2   0   0   2   2   0   0   2   2   2   0   0   0   2   2   0   0   0   2   0   0   0   2   2   2   2   2   0   2   0   2   0   0   2   2   0   2   2   0   2   2   0   2   0   0   0   0   2   0   0   2   2   0   2   2   0   2   0   0   2   0   2   0   0   2   2   0   0   2   2   0   0   2   2   0   2   0   2   0   0   0   2   0   2   2   2   0
 MK-4-11                0   2   0   0   0   0   2   0   2   2   0   0   2   2   0   2   2   0   0   2   0   2   0   2   0   0   2   0   0   0   0   2   0   2   2   0   0   0   0   2   2   2   2   0   0   0   2   0   2   0   0   0   0   2   2   0   0   2   2   0   2   2   2   0   2   2   0   0   2   0   0   0   2   0   0   2   0   2   2   2   0   0   0   0   0   2   0   2   2   0   2   2   0   0   0   2   0   2   2   2   0   2   0   0   2   2   0   2   0   0   0   2   2   2   0   0   2   2   0   0   2   0   2   0   0   0   2   2   0   0   0   2   0   0   0   2   2   2   2   0   0   2   0   2   0   2   2   2   0   2   2   2   2   2   0   2   0   2   0   0   2   0   0   2   2   0   2   2   0   2   0   2   2   0   2   0   2   2   2   0   0   2   2   0   0   2   2   0   2   0   2   0   0   0   2   0   2   2   2   0
 MK-4-12                0   2   0   0   0   0   2   0   2   2   0   0   0   2   0   2   2   0   0   2   0   2   0   2   0   0   2   0   0   0   0   2   0   2   2   0   0   2   0   2   2   2   2   0   0   0   0   0   2   0   0   0   0   2   2   0   0   2   2   2   2   2   2   0   2   2   0   2   2   2   2   0   2   0   0   2   2   2   2   2   0   0   0   0   0   2   0   2   2   2   2   2   0   0   0   2   2   2   2   0   0   2   0   0   2   2   2   2   2   2   0   2   2   2   0   0   2   2   0   0   2   0   2   0   0   0   2   2   0   0   0   2   0   0   2   2   2   2   2   0   0   2   0   2   0   2   2   2   0   2   2   2   2   2   0   2   0   2   0   0   2   2   0   2   2   0   2   2   0   2   0   2   2   0   2   0   2   2   2   0   0   2   2   0   0   2   2   0   2   0   2   0   0   0   2   0   2   0   2   0
 MK-4-13                2   2   0   0   0   0   2   0   2   2   0   0   0   2   0   0   0   0   0   0   0   2   0   2   0   0   2   0   0   0   0   0   0   2   2   0   0   2   0   2   2   2   2   0   0   0   0   2   0   0   0   2   0   2   2   0   0   2   2   2   2   2   2   0   2   2   0   2   2   2   2   0   2   0   0   2   2   2   2   2   2   0   0   2   0   0   0   2   2   2   2   0   0   0   0   2   0   2   2   0   0   2   0   0   2   2   2   2   2   2   0   2   0   2   0   0   2   2   0   2   0   0   2   2   0   0   2   2   0   0   0   2   0   0   2   2   2   2   2   2   2   2   0   2   0   2   2   2   0   2   2   2   2   2   0   2   0   2   0   2   2   0   2   2   2   2   2   2   2   2   0   2   2   2   2   0   2   2   2   0   0   0   0   0   0   2   2   0   2   0   2   0   0   0   2   0   0   0   2   0
 MK-4-14                2   2   0   0   2   0   2   0   0   2   0   0   2   2   0   0   0   2   0   0   0   2   0   2   2   0   2   0   0   0   0   2   0   2   2   0   2   2   0   0   2   2   0   0   0   0   0   2   0   0   0   2   0   2   2   2   0   2   2   2   2   2   2   0   2   2   0   2   2   2   0   0   2   0   0   2   2   2   2   2   2   0   0   2   2   0   2   2   0   2   2   0   0   0   0   2   0   2   2   0   0   2   0   0   0   0   2   2   0   2   2   2   0   2   0   0   2   2   0   2   0   0   2   2   0   0   2   2   0   0   0   2   0   0   2   0   2   0   2   2   2   2   0   2   0   2   2   2   0   2   2   2   2   2   0   2   0   2   0   2   2   2   2   2   2   2   2   2   2   2   0   2   0   2   2   0   2   2   2   0   0   0   0   0   0   2   2   0   2   0   2   0   0   0   2   0   0   0   2   0
 MK-4-15                2   2   0   0   2   0   2   0   0   2   0   0   2   2   0   2   2   2   0   0   0   2   0   2   2   0   2   0   2   0   0   2   0   2   2   0   2   2   2   0   2   0   0   0   0   0   0   2   0   0   0   2   0   2   2   0   0   0   2   2   2   2   2   0   2   0   0   2   2   2   0   0   0   0   0   2   2   2   2   2   2   2   0   2   2   0   2   2   0   2   2   0   0   0   0   2   0   2   2   2   0   2   0   0   0   0   2   2   2   0   2   2   0   2   2   0   2   2   0   2   0   0   2   2   0   0   2   2   0   0   0   2   0   0   2   0   2   0   2   2   2   2   0   2   0   2   2   2   0   2   2   2   2   2   0   2   2   2   0   2   2   0   0   2   2   2   2   2   2   2   0   2   0   0   2   0   2   2   2   0   0   2   0   0   0   2   2   0   2   0   2   0   0   0   2   0   0   0   2   0
 MK-4-16                2   2   0   0   0   0   2   0   0   2   0   0   2   2   0   2   2   2   0   0   2   2   0   2   2   2   2   0   2   0   0   2   0   0   0   0   2   2   2   0   2   0   0   0   0   0   0   2   2   2   0   2   0   2   2   0   0   0   2   0   2   2   0   0   2   0   0   2   2   2   0   0   0   0   0   0   2   0   2   2   2   2   0   2   2   0   2   0   0   2   2   0   0   0   0   2   0   2   2   2   0   2   0   0   0   0   2   2   2   0   2   2   0   2   2   0   2   2   0   2   0   0   2   2   2   0   2   2   0   0   0   2   0   0   2   0   2   0   2   2   2   2   0   2   0   2   2   2   0   2   2   2   2   2   0   2   2   2   0   2   2   0   0   2   2   2   2   0   2   2   0   2   0   0   2   0   2   2   2   0   0   0   0   0   0   2   2   0   2   0   2   0   2   0   2   0   0   2   2   0
 MK-5-1                 2   2   0   2   2   0   0   0   2   0   2   0   2   0   0   2   0   2   2   2   0   2   2   0   0   2   2   0   0   0   2   2   2   0   2   0   2   0   2   0   0   0   0   2   2   0   0   2   2   2   0   2   2   0   0   0   0   0   2   0   0   2   2   2   2   0   2   2   0   0   0   2   0   0   0   0   0   0   0   0   0   2   0   0   0   2   0   2   2   0   0   2   0   0   0   0   2   2   2   2   0   2   2   0   2   2   0   2   0   0   2   0   2   2   0   0   2   0   0   2   0   0   2   2   0   0   0   2   0   0   0   0   0   0   2   0   2   2   2   2   0   0   2   2   2   2   2   0   0   0   2   0   2   0   2   0   0   2   0   0   0   0   2   2   2   0   2   2   0   2   2   0   0   0   2   2   0   2   2   0   0   2   2   2   0   0   0   0   0   2   0   0   0   0   2   0   0   2   0   0
 MK-5-2                 2   2   0   2   2   0   0   0   2   0   2   0   2   0   0   2   0   2   2   2   0   2   2   0   0   2   2   0   0   0   2   2   0   0   2   0   2   0   2   2   0   0   0   0   2   0   0   2   2   2   0   2   2   2   0   0   0   0   2   0   0   2   2   2   2   0   2   2   0   0   0   2   0   0   0   0   0   0   0   0   0   2   0   0   0   0   0   2   2   0   0   2   0   2   0   0   0   0   0   2   0   0   2   0   2   2   2   2   0   0   2   0   2   2   0   0   2   0   0   2   2   0   2   2   0   0   0   2   0   0   0   0   0   0   0   0   2   2   2   2   2   0   2   2   2   2   2   0   0   0   0   0   0   0   2   0   0   2   0   0   0   0   2   2   2   0   2   2   0   0   2   0   2   0   2   2   0   2   2   0   0   2   2   2   0   0   0   0   0   2   0   0   0   0   2   0   0   2   0   0
 MK-5-3                 2   2   0   2   2   0   0   0   2   0   2   0   2   0   0   2   0   2   2   2   0   2   2   0   0   2   2   0   0   0   2   2   0   0   2   0   2   0   2   2   0   0   2   0   2   0   0   2   2   2   2   2   2   2   2   0   0   0   2   0   0   2   2   2   2   0   2   0   0   0   0   2   0   0   0   0   0   0   0   0   0   2   0   0   0   0   0   0   2   0   0   2   0   2   0   2   0   0   0   2   2   0   2   0   0   2   2   2   0   0   2   0   2   2   0   0   2   0   0   2   2   0   2   2   0   2   0   2   0   0   0   0   0   0   0   2   2   2   2   2   2   0   2   2   2   2   0   0   0   0   0   0   0   0   2   0   0   2   0   0   0   0   2   2   2   0   2   2   0   0   2   0   2   0   2   2   0   2   2   0   2   2   2   2   0   0   0   0   0   2   2   0   0   0   2   0   0   2   0   2
 MK-5-4                 2   0   0   2   2   0   0   0   2   2   2   0   2   0   0   2   0   2   2   0   0   2   2   0   0   2   2   2   0   0   2   2   0   0   2   0   2   0   2   2   2   0   2   0   2   0   0   2   2   0   0   2   2   2   2   0   0   0   2   0   0   2   2   0   2   2   2   0   0   0   0   2   0   0   0   0   0   0   0   0   2   2   0   0   0   0   0   0   2   0   0   2   2   2   0   2   0   0   0   2   2   2   2   0   0   2   2   2   0   0   2   0   2   2   0   0   2   0   2   0   2   0   2   2   0   0   0   2   0   0   2   0   0   0   0   2   2   2   2   0   2   0   2   0   0   2   0   2   0   0   0   0   0   0   2   0   0   2   0   0   0   0   2   2   2   0   2   2   0   0   2   0   2   0   2   2   0   2   2   0   0   2   2   2   0   0   0   0   0   2   2   0   0   0   2   0   0   2   0   2
 MK-5-5                 2   0   0   2   2   0   2   0   2   2   2   0   2   0   0   2   0   2   2   0   0   2   2   0   0   2   2   0   0   0   2   2   0   0   2   0   2   0   2   2   2   2   2   0   2   2   0   2   2   0   0   2   2   2   2   0   0   0   2   0   0   2   2   0   0   2   0   0   0   2   0   2   0   0   0   0   0   0   0   0   2   2   0   2   0   0   0   0   2   0   2   2   2   2   0   2   0   2   2   2   2   2   2   0   0   2   2   2   0   0   2   0   2   2   0   0   2   0   0   0   2   0   2   2   0   0   0   2   0   0   2   0   0   0   0   2   2   0   2   0   2   0   2   0   0   2   0   2   0   0   0   0   0   0   2   0   0   2   0   0   0   0   2   2   0   0   2   2   0   0   2   0   2   0   2   2   0   2   2   0   0   2   2   0   0   0   0   0   0   2   2   0   0   0   2   0   0   2   0   2
 MK-5-6                 2   0   0   2   2   0   2   0   0   2   2   0   2   0   0   2   0   2   2   0   0   2   2   0   0   2   2   0   0   0   2   2   0   2   2   2   2   0   2   2   2   2   0   0   2   2   0   2   2   0   0   2   2   2   2   0   0   0   2   0   2   2   2   0   2   2   0   0   0   2   0   2   0   0   0   0   0   0   0   0   2   2   0   2   0   2   0   0   2   0   2   2   2   2   0   2   0   2   2   2   2   2   2   0   0   2   2   2   0   0   2   0   2   2   0   0   2   0   0   0   2   0   2   2   0   0   0   2   0   0   0   2   2   0   0   2   2   0   2   0   2   0   2   0   0   2   0   2   0   0   0   2   0   0   2   0   0   2   0   0   0   0   2   2   0   0   2   2   0   0   0   0   2   0   2   2   0   2   2   0   0   2   2   0   2   0   0   0   0   2   2   0   0   0   2   0   0   2   0   2
 MK-5-7                 2   0   0   2   2   2   2   2   0   2   2   0   2   0   0   2   0   2   2   0   0   2   2   0   0   2   2   0   2   0   2   2   0   2   2   2   2   0   2   2   2   2   0   0   0   2   2   2   2   0   0   2   2   2   2   0   2   0   2   0   2   2   2   0   2   2   0   0   0   2   0   2   0   0   2   0   0   0   0   0   2   2   2   2   0   2   0   0   2   0   2   2   0   2   0   2   2   2   2   2   2   2   2   0   0   2   2   0   0   0   2   0   2   2   2   0   2   0   0   0   2   0   2   2   0   0   0   2   0   0   0   2   2   0   0   2   2   0   0   0   2   0   2   0   0   0   0   2   0   0   0   2   2   2   2   0   0   2   0   0   0   0   0   2   0   0   2   2   0   0   0   0   2   0   2   0   0   0   2   0   2   2   2   0   2   0   0   0   0   2   2   2   0   0   2   0   0   2   0   2
 MK-5-8                 2   0   0   2   2   0   2   2   0   2   0   0   2   0   2   2   0   2   2   0   0   2   2   0   0   2   2   2   0   2   2   2   0   2   2   2   2   0   2   2   2   2   0   0   2   0   0   2   2   0   0   0   2   2   2   0   2   0   2   0   2   2   2   0   2   0   0   0   0   2   0   2   0   0   2   0   0   0   0   0   2   2   2   2   0   2   0   0   2   2   2   2   0   2   0   2   2   2   0   2   2   2   2   0   0   0   2   0   0   2   2   0   2   2   2   0   2   0   0   0   0   2   2   0   0   0   0   2   0   2   0   2   2   0   0   2   2   0   0   0   2   0   2   0   2   0   0   2   0   0   0   2   2   2   0   0   0   2   0   0   0   0   0   2   0   2   0   2   0   0   0   0   2   0   2   0   0   0   2   2   2   2   2   0   2   0   0   0   2   2   2   2   0   0   2   0   0   2   0   2
 MK-5-9                 2   0   0   2   2   0   2   0   0   2   0   0   2   0   2   2   0   2   2   0   0   2   2   0   0   2   2   2   0   2   2   2   0   0   2   2   2   0   0   2   2   2   0   0   2   0   0   2   2   2   0   0   0   2   2   0   2   0   2   0   2   2   2   2   2   0   0   0   0   2   0   2   2   2   2   2   0   0   0   0   0   2   2   2   0   2   0   0   2   2   2   2   0   2   0   2   2   2   0   2   0   2   2   0   0   0   2   0   0   2   2   0   2   2   2   0   0   0   0   0   0   2   2   0   0   0   0   2   0   2   0   2   2   0   0   2   0   0   0   0   2   0   2   2   2   0   0   2   0   0   0   2   2   2   0   0   0   2   0   0   0   0   0   2   0   2   0   2   0   0   0   0   2   0   2   0   0   0   2   2   2   2   2   0   2   0   0   0   2   0   2   2   0   0   0   0   0   2   0   2
 MK-5-10                2   0   0   2   2   0   2   0   0   2   0   0   2   0   2   2   0   0   2   0   0   2   2   0   0   2   2   2   0   2   2   2   0   0   2   2   2   0   0   2   2   2   0   0   2   0   0   2   2   2   0   0   0   2   2   0   2   0   2   0   2   2   2   0   2   0   0   0   0   2   0   2   2   2   2   2   0   0   2   0   0   2   2   2   0   2   0   0   2   0   2   2   0   2   0   2   2   2   0   2   0   2   2   0   0   0   2   0   0   2   2   0   2   2   2   0   0   0   0   0   0   2   2   0   0   0   0   2   0   2   0   2   2   0   0   2   0   0   0   0   2   0   2   2   2   0   0   2   0   0   0   2   2   2   0   0   0   2   0   0   0   0   0   2   2   0   0   2   0   0   0   0   2   0   2   0   0   0   2   2   2   2   2   0   2   0   0   0   2   0   2   2   0   0   0   0   0   2   0   2
 MK-5-11                2   0   0   2   2   0   2   2   0   2   0   0   2   0   2   2   0   0   2   0   0   2   2   0   0   0   2   2   2   2   2   2   0   0   0   2   0   0   0   2   2   2   0   0   0   0   0   2   2   2   0   0   0   2   2   0   2   0   2   0   2   2   0   0   2   0   0   0   0   2   0   0   2   2   2   2   0   0   2   0   0   2   2   2   0   2   0   0   2   0   2   2   0   2   0   2   2   2   0   2   0   2   2   0   0   0   0   0   0   2   2   0   2   2   2   0   0   0   0   0   0   2   2   0   0   2   0   2   0   2   0   2   2   0   2   2   0   0   0   0   0   0   2   0   2   0   0   0   0   0   0   2   2   2   2   0   0   2   0   0   0   0   0   2   2   0   0   2   0   0   0   0   0   2   2   2   0   0   2   2   2   2   2   2   0   0   0   0   2   0   2   2   0   0   0   0   0   2   0   2
 MK-5-12                2   2   0   2   2   0   0   2   0   2   0   0   2   0   2   2   0   0   2   0   2   2   2   0   0   0   2   2   2   2   2   2   0   0   0   2   0   0   0   2   2   2   0   0   2   0   0   2   2   2   0   0   2   2   2   0   2   0   2   0   2   2   0   2   0   0   0   0   0   2   0   0   2   2   2   2   0   0   2   0   0   2   0   2   0   0   0   0   0   0   2   2   0   2   0   2   2   2   0   2   0   2   2   0   0   0   0   0   2   2   2   0   2   2   2   0   0   0   0   0   0   2   2   0   0   2   0   2   0   2   0   2   2   0   2   2   0   0   0   0   0   0   2   0   2   2   0   0   2   0   0   2   2   2   2   0   0   2   0   0   2   2   0   2   2   0   0   2   2   0   0   0   0   2   2   2   0   0   2   2   2   2   2   2   0   0   0   0   2   0   2   2   0   0   0   0   0   2   0   2
 MK-5-13                2   2   0   2   2   0   0   2   0   2   0   2   2   0   2   2   0   2   2   0   2   2   2   0   0   0   2   2   2   2   2   2   0   0   0   2   0   0   0   2   2   2   0   0   2   0   0   2   2   2   0   0   2   2   2   0   2   0   2   2   2   2   0   2   0   0   0   0   0   2   2   0   2   2   2   0   0   0   2   0   0   0   0   2   0   0   0   0   0   0   2   2   0   2   2   2   2   0   0   2   0   0   2   0   0   0   0   2   2   0   2   0   2   2   0   0   0   0   0   0   0   2   2   0   0   2   0   2   0   2   0   2   2   0   2   2   0   0   0   0   0   0   2   0   2   2   2   0   2   0   0   2   2   0   2   2   0   2   0   2   2   2   0   2   2   0   0   2   0   0   0   2   0   2   0   2   0   0   2   2   0   2   2   2   2   0   0   0   2   0   2   2   2   0   0   0   0   2   0   2
 MK-5-14                2   2   0   2   2   0   0   2   0   0   0   2   2   0   2   2   0   2   2   0   2   2   2   0   0   0   2   2   0   2   2   2   0   0   0   2   0   0   0   2   2   2   0   0   2   0   0   2   2   2   0   0   2   2   2   0   2   0   2   0   2   2   2   2   0   0   0   0   0   2   2   0   2   2   2   0   0   0   2   0   0   0   2   2   0   2   2   0   0   2   2   2   0   2   2   2   2   0   0   2   0   0   2   0   0   0   0   2   2   0   2   0   2   2   0   0   0   0   0   0   0   2   2   2   0   2   0   2   2   2   0   2   2   0   2   2   0   0   0   0   0   0   2   0   2   2   2   0   2   0   0   0   2   0   0   2   0   2   0   2   2   2   0   2   2   0   2   2   0   0   2   2   2   2   0   2   0   0   0   2   2   2   2   2   2   0   0   0   2   0   0   2   2   0   0   0   0   2   0   2
 MK-5-15                2   2   0   2   0   0   0   2   0   0   0   2   2   0   2   2   0   2   2   0   0   0   2   2   0   0   2   2   0   2   2   2   0   0   0   2   0   0   0   2   2   2   0   0   2   0   0   2   2   2   0   0   2   2   2   0   2   0   2   0   2   2   0   2   0   0   0   0   0   0   2   0   2   2   2   0   0   0   2   0   0   0   2   2   0   2   2   0   0   2   2   2   0   2   2   2   2   0   0   2   0   0   2   0   0   2   0   2   2   0   2   2   2   2   0   0   0   0   0   0   2   2   2   2   0   2   0   2   2   2   2   2   2   0   2   2   0   0   0   2   0   0   2   0   2   2   0   0   2   0   0   0   2   0   0   2   0   2   0   2   2   2   0   0   2   0   0   2   0   0   2   2   2   2   2   2   0   0   0   2   2   0   2   2   2   0   0   0   2   0   0   2   2   0   0   0   0   2   0   2
 MK-5-16                2   2   0   2   0   0   0   2   0   0   0   2   2   0   2   2   0   2   2   0   0   0   0   2   0   0   2   2   0   2   2   0   0   0   0   2   0   0   0   2   2   2   0   0   2   0   0   2   2   2   2   0   2   2   2   0   2   0   2   0   2   2   0   2   0   0   0   0   0   0   2   0   2   2   2   0   0   0   2   2   0   0   2   0   0   2   2   0   0   2   2   2   0   2   2   2   2   2   0   2   0   0   2   0   0   2   2   2   2   0   2   2   2   0   0   0   0   0   0   0   2   2   2   2   0   2   2   2   2   2   2   2   2   0   2   2   0   0   0   2   0   0   2   0   2   2   0   0   2   0   0   0   2   0   0   2   0   2   0   2   2   2   0   0   2   0   0   2   0   0   2   2   2   2   2   0   0   0   0   0   2   0   2   2   2   0   2   0   0   0   0   2   2   0   0   0   0   2   0   2
 MK-6-1                 0   2   0   2   2   0   0   0   2   2   2   0   2   2   2   0   0   0   0   0   2   0   2   2   0   2   2   0   0   0   0   2   0   0   2   0   2   2   0   2   2   0   0   2   2   2   2   0   2   2   0   2   0   0   2   0   2   0   0   2   0   0   2   2   2   2   0   2   2   0   2   2   0   0   2   2   0   0   2   2   0   2   0   2   2   2   2   0   0   0   2   2   0   0   0   0   0   0   2   2   2   2   0   0   2   2   2   0   0   0   2   0   0   0   0   2   0   0   0   2   0   0   0   0   0   0   2   2   0   0   0   0   2   0   0   0   0   0   0   0   0   0   2   2   2   2   2   0   0   2   0   2   0   0   2   0   0   0   0   2   2   0   2   2   0   2   2   2   0   0   2   2   2   2   0   0   2   0   2   2   2   2   2   0   0   2   2   0   2   2   2   0   2   0   0   0   2   0   2   2
 MK-6-2                 0   2   0   2   2   0   0   0   2   2   2   0   2   2   2   0   2   0   0   0   2   2   2   2   2   0   0   0   0   2   0   2   0   0   2   0   2   2   0   2   2   0   0   2   2   2   2   0   2   2   0   2   0   0   2   0   2   0   0   2   0   0   2   2   2   2   2   2   2   0   2   0   2   0   2   2   0   0   2   2   0   2   0   2   2   2   2   0   0   0   2   2   0   0   0   0   0   0   2   2   2   2   0   2   2   2   2   0   0   0   2   0   0   0   0   2   0   0   0   2   0   0   0   2   0   0   2   2   0   0   0   0   2   0   0   2   0   0   0   0   0   0   2   2   2   2   2   0   0   2   0   2   0   0   2   2   0   0   0   2   2   0   2   2   0   2   2   2   0   0   2   2   2   2   0   0   2   0   2   2   2   2   2   0   0   2   2   0   2   2   2   0   2   0   0   0   2   0   2   2
 MK-6-3                 0   2   0   2   2   0   2   0   2   2   0   0   2   2   2   0   2   0   0   0   2   2   2   2   0   0   0   2   0   2   0   2   0   0   2   0   2   0   0   2   2   0   0   2   2   2   2   0   2   2   2   2   0   0   2   0   2   0   0   2   0   0   2   2   2   2   2   2   2   0   2   0   2   0   2   2   0   0   2   2   0   2   0   0   2   2   2   0   0   0   2   2   0   0   2   0   0   0   2   2   2   2   2   2   2   2   2   0   0   0   2   2   0   0   0   2   0   0   0   0   0   0   0   2   0   0   2   2   0   0   2   0   2   0   2   2   0   0   0   0   0   0   2   0   2   0   2   0   0   2   0   2   0   0   2   2   0   0   0   2   2   0   2   2   0   2   2   2   0   2   2   2   2   2   2   0   2   0   0   2   0   2   2   0   2   2   0   0   2   2   0   0   0   0   0   0   2   0   0   2
 MK-6-4                 0   2   0   2   2   0   2   0   2   2   0   0   2   2   2   0   2   0   0   0   2   2   2   2   0   0   0   2   0   2   0   0   0   2   2   0   2   0   0   2   2   0   0   0   2   2   2   0   2   2   2   2   0   0   2   0   2   0   0   2   0   2   2   2   2   2   2   2   0   0   2   0   2   2   2   2   2   0   2   2   0   2   0   0   2   2   2   0   0   2   2   2   0   0   2   0   0   0   2   2   2   2   2   2   2   2   2   0   0   0   2   2   0   0   0   2   0   2   0   0   2   0   0   2   2   0   2   2   0   0   2   0   0   0   2   2   0   0   0   0   0   0   2   0   2   0   2   0   0   0   0   0   0   0   2   2   0   0   0   2   2   2   2   2   2   2   2   2   0   2   2   0   2   0   2   2   0   0   0   0   0   2   2   0   2   2   0   0   2   2   0   0   2   0   0   0   2   0   0   2
 MK-6-5                 0   2   0   2   2   2   2   0   2   2   0   0   2   0   2   0   2   0   0   2   2   0   2   2   0   0   0   0   0   2   0   0   0   2   2   0   2   0   0   2   2   0   2   0   2   2   2   0   2   2   2   2   0   0   2   2   2   0   0   2   0   2   2   2   2   2   2   2   0   0   2   0   0   2   2   0   2   0   2   2   2   2   0   0   2   2   2   2   0   2   2   2   0   0   2   0   0   0   2   2   2   2   2   2   2   2   2   0   0   0   2   2   0   0   0   2   0   2   0   0   2   0   0   0   2   0   2   2   0   0   2   0   0   2   2   2   0   0   0   0   0   0   2   0   0   0   2   0   0   0   0   0   0   0   2   0   0   0   0   2   2   2   2   2   2   2   2   2   0   2   2   0   2   0   2   2   0   0   0   0   0   2   2   0   2   2   0   0   2   2   0   0   2   0   0   0   2   0   0   2
 MK-6-6                 0   2   0   2   2   2   0   0   2   2   0   0   2   0   2   0   2   0   0   2   2   0   2   2   0   0   0   0   0   2   0   0   0   2   0   0   0   2   0   0   2   0   2   2   2   2   2   0   2   2   2   2   0   0   2   2   2   2   0   2   0   2   2   2   2   2   2   2   0   0   2   0   0   2   2   0   2   0   2   2   2   2   0   0   2   2   0   2   0   2   0   2   0   0   2   0   0   0   2   2   2   2   2   2   2   2   2   0   0   0   2   0   0   0   0   2   2   2   0   0   2   0   0   0   2   0   2   2   0   0   2   0   0   2   2   2   0   0   0   0   0   0   2   0   2   0   2   0   0   0   0   0   0   0   2   0   2   2   2   2   2   2   2   2   2   2   2   0   2   2   2   0   2   0   2   2   0   0   0   0   0   2   0   0   2   2   0   0   2   2   0   2   2   0   0   0   2   0   0   2
 MK-6-7                 0   2   2   2   2   2   2   0   2   2   0   0   2   0   2   0   2   0   0   2   2   0   2   2   0   0   0   0   0   2   0   0   0   2   0   0   0   2   0   0   2   0   2   2   2   2   2   0   2   2   2   2   0   0   2   2   2   2   0   2   0   0   2   2   2   2   2   0   0   0   2   0   0   2   2   2   2   0   2   2   2   2   0   0   2   2   0   2   0   2   0   2   0   0   2   0   0   0   2   2   2   2   2   2   2   2   2   0   0   0   2   0   0   0   0   2   2   2   0   0   2   0   0   0   2   0   2   2   0   0   2   0   0   2   2   2   0   0   0   0   2   0   2   2   2   0   2   0   0   0   0   0   0   0   2   0   2   2   2   2   2   2   2   2   2   2   0   0   2   2   2   0   2   2   2   2   0   0   0   0   0   2   2   0   2   0   0   0   2   2   0   2   2   0   0   0   2   0   0   2
 MK-6-8                 0   0   2   2   2   2   2   0   2   2   2   0   2   0   2   0   2   0   2   2   2   0   2   2   0   0   0   0   0   2   0   0   2   2   0   0   0   2   0   0   0   0   2   2   2   2   2   0   0   0   2   0   2   0   2   2   2   2   0   2   0   0   2   2   2   2   2   0   2   0   2   0   0   2   0   2   2   0   2   2   2   2   0   2   0   0   0   2   0   2   0   2   0   0   2   0   0   0   2   2   2   0   2   2   2   2   2   0   0   0   2   0   0   0   2   2   2   2   0   0   2   0   0   0   0   0   2   2   0   0   2   0   0   2   2   2   0   0   0   2   2   0   2   2   2   0   2   0   0   0   0   0   0   0   0   0   2   2   2   2   2   2   2   2   2   2   0   0   2   2   2   0   2   2   2   2   0   0   0   0   0   2   2   0   2   0   0   0   2   2   0   2   2   0   0   0   2   0   0   2
 MK-6-9                 0   0   2   2   2   2   2   0   2   2   0   0   0   0   2   0   2   0   2   2   2   0   2   2   0   2   0   0   0   2   0   2   0   2   0   0   0   2   0   0   0   0   0   2   2   2   2   0   0   0   2   0   2   0   2   2   2   2   0   2   0   0   2   0   2   2   2   0   2   0   2   0   0   2   0   2   2   0   2   2   2   2   0   2   0   0   0   2   0   2   0   2   0   0   2   0   2   0   2   2   2   0   2   2   2   2   2   0   0   2   2   0   2   0   2   2   2   2   0   0   2   0   0   0   0   0   2   2   0   0   2   0   0   2   2   2   0   0   0   2   2   0   0   2   2   0   2   0   0   0   0   0   0   0   2   0   2   2   2   2   2   2   2   2   0   2   0   0   2   2   2   0   2   2   2   2   0   0   2   0   2   2   2   0   2   0   2   0   2   2   0   2   2   0   0   0   2   0   0   2
 MK-6-10                0   0   2   0   2   2   2   0   2   2   0   2   0   0   2   0   2   0   2   2   2   0   2   2   0   2   0   0   0   2   0   2   2   0   0   0   0   2   2   0   0   0   0   2   2   2   2   0   0   0   2   0   2   0   2   0   2   2   2   2   0   0   2   0   2   2   2   0   2   0   2   0   0   2   0   2   2   2   2   2   2   2   0   2   0   0   2   2   0   2   0   2   0   0   2   0   2   0   2   2   2   0   2   2   2   2   2   0   0   0   2   0   0   0   2   2   2   2   0   0   2   0   0   0   0   0   2   2   0   0   2   0   2   2   2   2   0   0   0   2   2   0   0   2   2   0   2   0   0   0   0   0   0   0   2   0   0   2   2   2   2   2   2   2   0   2   0   0   2   2   2   0   2   0   2   2   0   0   2   0   2   2   2   2   0   0   2   0   2   2   0   2   2   2   0   0   2   0   0   2
 MK-6-11                0   0   2   0   2   2   0   0   2   2   0   2   0   0   2   0   2   0   2   2   2   0   2   2   0   2   0   0   0   2   2   2   0   0   0   0   0   2   2   0   0   0   0   2   2   2   0   0   0   0   2   0   2   0   2   0   2   2   2   2   0   2   0   0   0   2   2   0   0   0   2   2   0   2   0   0   2   2   2   2   2   2   0   2   0   0   2   2   0   2   0   2   0   0   2   0   2   0   2   2   2   0   2   2   2   2   0   0   0   0   2   0   2   2   2   2   2   2   0   0   2   2   2   0   0   0   0   2   0   0   2   0   2   2   2   2   0   0   0   2   2   0   0   2   2   0   2   0   0   2   0   0   0   0   2   0   0   2   2   2   0   2   2   2   0   2   0   0   2   2   0   0   2   0   2   0   2   0   2   0   2   2   2   2   0   0   2   0   2   2   0   2   2   2   0   2   2   0   0   2
 MK-6-12                0   0   2   2   2   2   0   2   2   2   2   2   0   0   2   0   2   0   2   2   2   0   2   2   0   2   0   0   0   2   2   0   0   0   0   0   0   2   2   0   0   0   0   2   2   2   0   0   0   0   2   0   2   0   2   0   2   2   2   2   2   0   2   0   0   0   2   0   0   0   2   2   0   0   2   0   2   0   2   2   2   0   0   2   0   0   2   2   0   0   0   2   0   0   0   0   2   0   2   2   0   0   2   2   2   2   0   2   0   0   2   0   2   2   2   2   2   2   0   0   2   2   2   0   0   0   0   2   0   0   2   0   2   2   2   2   0   0   2   2   2   0   0   2   0   0   0   0   0   2   0   0   0   0   2   0   0   2   2   2   0   2   2   2   0   2   0   0   2   2   0   0   2   0   2   0   2   0   2   0   2   2   2   2   0   0   2   0   2   2   0   0   2   2   0   2   2   2   0   2
 MK-6-13                0   0   2   2   2   2   0   2   2   2   2   2   0   0   2   0   2   2   2   2   2   0   2   2   0   2   0   0   2   2   2   0   0   0   0   0   0   2   2   0   0   0   0   0   2   2   0   0   0   0   2   0   2   0   2   0   2   0   2   2   2   0   2   0   0   0   2   0   0   0   2   2   0   0   0   0   2   0   2   2   2   0   0   2   0   0   2   2   0   0   2   2   0   0   0   0   2   0   2   0   0   0   2   2   2   2   0   2   0   0   2   0   2   2   2   2   2   2   0   0   2   2   2   0   0   0   0   2   0   0   2   0   0   2   2   2   0   0   2   2   2   0   0   2   0   0   0   2   0   2   0   0   2   2   2   0   0   2   2   2   0   2   2   2   2   0   0   0   2   2   0   0   2   0   2   0   2   0   0   0   2   2   2   2   0   0   2   0   2   2   0   0   2   2   0   2   2   2   0   2
 MK-6-14                0   0   2   2   2   2   0   0   2   2   2   2   0   0   2   0   2   2   2   2   2   0   2   2   0   2   0   0   2   0   2   0   0   0   0   0   0   2   2   0   2   2   0   0   0   2   0   0   0   0   2   0   2   0   2   0   2   0   2   2   2   0   0   0   0   2   2   0   0   0   2   2   0   2   0   0   2   0   2   2   2   0   0   2   0   0   0   2   0   0   2   2   0   0   0   0   2   0   2   0   0   0   2   2   2   2   2   2   0   0   2   0   2   2   2   2   2   2   0   0   0   0   2   0   2   0   0   2   0   0   2   0   0   2   2   2   0   0   0   2   2   0   0   2   0   0   0   2   0   2   0   0   2   2   2   0   0   2   2   2   2   2   2   2   2   2   0   0   2   2   0   0   2   0   2   0   2   0   0   0   2   2   2   2   0   0   2   0   2   2   0   0   2   2   0   2   2   2   0   2
 MK-6-15                0   0   2   0   2   2   0   0   2   2   2   2   0   2   2   0   2   2   2   2   2   0   2   2   0   2   0   0   2   2   2   0   0   0   0   0   0   2   2   0   2   2   0   0   0   2   0   0   0   0   2   0   0   0   2   0   2   0   2   2   2   0   0   0   0   2   2   0   0   0   2   2   0   2   0   0   2   0   2   2   2   0   0   2   0   0   0   2   0   0   2   2   0   0   0   0   2   0   2   0   2   2   2   2   2   2   2   2   0   0   2   0   0   2   2   2   0   2   2   0   0   0   2   0   2   0   0   2   2   0   2   0   0   2   2   2   0   0   2   2   2   0   0   2   0   0   2   2   2   2   0   0   2   2   2   0   0   2   2   2   2   2   2   2   2   2   0   0   2   2   0   0   2   0   2   0   2   0   0   0   2   2   2   2   0   0   2   0   2   2   0   0   2   2   0   2   2   2   0   2
 MK-6-16                0   0   2   0   0   2   0   0   2   2   2   2   2   2   2   0   2   0   2   2   2   0   2   2   0   2   0   0   2   2   2   0   0   0   0   0   0   2   2   0   2   2   0   0   0   2   0   0   0   0   0   0   0   0   2   0   2   0   2   2   2   0   0   0   2   2   2   0   2   0   2   2   0   2   0   2   2   0   2   2   2   2   0   2   0   0   0   2   0   0   2   2   0   0   0   0   2   0   2   0   2   2   2   2   2   2   0   2   0   0   2   0   0   2   0   2   0   2   2   0   0   0   2   0   2   0   0   2   2   0   2   0   0   2   2   2   0   0   2   2   2   2   0   2   0   0   2   2   2   0   0   0   0   2   2   0   2   0   2   0   2   2   0   2   2   2   0   0   2   2   0   0   2   2   2   0   2   2   0   0   2   2   2   2   0   0   2   0   2   2   0   0   2   0   0   2   2   2   0   2
 
!****************************************** Phenotypic Data **********************************************************
!-100.0 is resevred for missing phenotype
SimulatedTrait1        12.8551   17.4112   12.2312   16.6421   16.1912   13.6977   15.6779   12.6191   13.4440   13.2688   13.1177   13.4531   14.4196   14.8651   15.1711   16.4087   14.0203   14.9954   16.2654   16.6789   15.8877   12.5709   14.9143   14.1460   16.3701   16.0822   15.6588   12.0263   14.3436   12.8543   13.7584   15.6245   15.6732   15.3545   14.9680   16.4058   14.5770   13.0611   12.3733   14.7463   15.0009   16.4335   15.2258   15.2409   13.8519   14.5269   13.1003   14.5642   15.9390   15.8694   13.8861   13.7765   15.9334   15.6508   12.6941   15.1522   14.5613   15.5800   16.4777   14.4572   15.1694   14.8106   14.9753   14.7657   15.0588   14.9542   12.9407   14.8358   13.8438   16.1396   13.9237   15.5804   15.7500   13.5570   12.8345   15.0944   15.9631   16.2731   13.1713   14.9654   13.8969   15.1618   14.1326   14.9446   14.6053   14.5146   14.9101   15.5838   16.6886   14.4934   14.2796   16.4406   15.6528   13.4902   18.0965   16.1974   15.1460   14.9229   13.6050   14.6941   15.2101   16.0544   14.7976   15.8560   15.6297   14.0649   16.5420   14.3531   16.5029   15.8755   15.0892   15.6236   16.7959   15.3850   15.1806   15.6865   14.9337   15.7563   16.3780   15.0632   13.9719   14.7676   16.8463   14.6326   16.4279   13.9236   13.7066   12.3424   15.8486   16.6987   13.9150   15.1237   15.5558   15.9056   15.3780   15.0751   14.8837   17.3378   13.5567   15.7759   14.4105   15.4276   14.7217   14.5092   13.0759   16.6906   16.3173   13.9651   14.4424   16.2604   15.2948   17.4710   13.5058   12.8714   13.1939   13.8033   12.8220   14.8931   15.7911   16.0007   17.8360   14.8595   14.4845   12.3224   13.7794   16.5439   14.6558   13.7795   13.5007   15.9587   14.5288   14.4548   16.2846   15.3463   17.6286   13.3880   17.9052   14.9323   13.8437   16.0152   13.7056   12.2083   14.4591   15.5093   14.0374   13.6440   14.2373   14.6564   13.4078   12.9954   14.5757   15.8473   16.0665   14.8463   11.3247   15.6029   14.6211   14.9517   16.5807   17.4126
SimulatedTrait2        10.1872    9.7987   10.7288    9.4663    9.8988   10.6680   10.8016   10.5777   10.5018   10.9863    9.7485   11.9147    9.2099   11.5402    9.6559   10.2867   10.3295    9.7049    9.6816    9.0328    9.3156   10.5148    9.7752   11.0496    9.5622    9.7037    9.9457   11.2801    9.7292   11.4016   10.8169   10.5438   10.6852    8.6923    8.7246    9.3399   10.4469   10.3026   10.0707    9.0797   10.1948    9.9948   10.5689   10.2676   10.3113    9.0618   10.9955   11.3228    9.5021    9.5640   10.4339   10.5853    9.3604    9.1008   10.9341    9.9042   10.5726    9.4661   10.0223   10.5569   10.2507   10.5953   11.8310    9.9695    9.7988    9.4105   10.3547    9.3744    9.5439   10.0487   11.0832    9.7909    9.1093   10.6393    9.6345   10.5866   10.3188    9.1282   11.1398    9.6040   10.4841   11.2850   10.8655   10.4311    9.1028    9.8766   10.6870   10.1415    9.3459   10.1163   10.7236    8.7451   10.4524   10.4756   10.0776    9.8631    9.5451    9.9088   10.4034    9.4724   10.4990    8.5812   10.3611    9.1324   10.0779   11.3337    9.9255   10.9556    8.6096    9.1774    9.7082   10.6297    9.4079   10.1981   10.5146    9.2119    9.2873   10.0171    8.1129   10.4882   10.9095    9.4298   10.1629   10.6734    9.1618   10.1011   10.5754   10.7233   10.0003    9.4228    9.8464    9.8172    9.3594   10.0511   10.2174    9.1660   10.9485    9.8194   11.1835    9.5315   11.3128    9.6635    9.5788    9.2719    7.7603    9.0913    9.3957   11.1148   10.5543    9.6808   10.1393   10.1309    9.5309   10.3239   10.4863   11.3393    9.6483   10.6348    9.2021    9.9300   10.1502    9.1579   10.0023   10.8677   10.9001    9.3842    8.5040   10.5784   10.5918    9.1131    9.6436   11.3638    9.0064   10.0288   10.0690    9.1520    9.2452   10.2270   10.7170    9.6139    9.4372   10.3755   11.0606    9.3518    9.1914   10.7893   10.5599   10.3928   10.5664   11.2120    8.6833    9.0555   10.0098   10.6751    9.7080    9.3533    9.7552    9.4827    9.4924    9.9852
 
