# Supplementary material for: Inclusive Composite Interval Mapping of QTL by Environment Interactions in Biparental Populations
Source: PLoS One. 2015 Jul 10;10(7):e0132414. doi: 10.1371/journal.pone.0132414 (PMC4498613; doi:10.1371/journal.pone.0132414)
Supplement: S5 File — (ZIP) [file pone.0132414.s005.zip › H=0.5/L1/run_00107.met]

!**********************Note: lines staring with "!" are remarks and will be ignored in the program********************
!*********************************General Information**********************************
!Assuming F1 = P1 x P2, populations available in QTL IciMapping are: 
!  1, P1BC1F1 = P1 x F1, the first backcrossing where P1 is used as the recurrent parent;
!  2, P2BC1F1 = P2 x F1, the first backcrossing where P2 is used as the recurrent parent;
!  3, F1DH, F1-derived doubled haploids; 
!  4, RIL or F1RIL, recombination inbred lines through the repeated selfing of F1;
!  5, P1BC1RIL, recombination inbred lines through the repeated selfing of P1BC1F1;
!  6, P2BC1RIL, recombination inbred lines through the repeated selfing of P2BC1F1;
!  7, F2, the selfing generation of F1;
!  8, F3, the selfing generation of F2;
!  9, P1BC2F1, the second backcrossing where P1 is used as the recurrent parent; 
! 10, P2BC2F1, the second backcrossing where P2 is used as the recurrent parent;
! 11, P1BC2RIL, recombination inred lines through the repeated selfing of P1BC2F1; 
! 12, P2BC2RIL, recombination inred lines through the repeated selfing of P2BC2F1; 
! 13, P1BC1F2, the selfing generation of P1BC1F1; 
! 14, P2BC1F2, the selfing generation of P2BC1F1; 
! 15, P1BC2F2, the selfing generation of P1BC2F1; 
! 16, P2BC2F2, the selfing generation of P2BC2F1; 
! 17, P1BC1DH, P1BC1F1-derived doubled haploids; 
! 18, P2BC1DH, P2BC1F1-derived doubled haploids; 
! 19, P1BC2DH, P1BC2F1-derived doubled haploids; 
! 20, P2BC2DH, P2BC2F1-derived doubled haploids; 
   3      !Mapping Population (see remarks above)
   2      !Mapping Function (1 for Kosambi; 2 for Haldane; 3 for Morgan)
   2      !Marker Space Type (1 for intervals; 2 for positions)
   1      !Marker Space Unit(1 for centiMorgans; 2 for Morgan)
   6      !Number of Chromosomes (or Linkage Groups)
 200      !Size of the mapping population
   2      !Number of environments
 
!***************************************** Chromosomes and Linkage Maps **********************************************
!Chromosome                 NumMarkers
-CH1                        16
-CH2                        16
-CH3                        16
-CH4                        16
-CH5                        16
-CH6                        16
!Linkage map (Marker name followed by position or the interval length)
 MK-1-1                1     0.000
 MK-1-2                1    10.000
 MK-1-3                1    20.000
 MK-1-4                1    30.000
 MK-1-5                1    40.000
 MK-1-6                1    50.000
 MK-1-7                1    60.000
 MK-1-8                1    70.000
 MK-1-9                1    80.000
 MK-1-10               1    90.000
 MK-1-11               1   100.000
 MK-1-12               1   110.000
 MK-1-13               1   120.000
 MK-1-14               1   130.000
 MK-1-15               1   140.000
 MK-1-16               1   150.000
 MK-2-1                2     0.000
 MK-2-2                2    10.000
 MK-2-3                2    20.000
 MK-2-4                2    30.000
 MK-2-5                2    40.000
 MK-2-6                2    50.000
 MK-2-7                2    60.000
 MK-2-8                2    70.000
 MK-2-9                2    80.000
 MK-2-10               2    90.000
 MK-2-11               2   100.000
 MK-2-12               2   110.000
 MK-2-13               2   120.000
 MK-2-14               2   130.000
 MK-2-15               2   140.000
 MK-2-16               2   150.000
 MK-3-1                3     0.000
 MK-3-2                3    10.000
 MK-3-3                3    20.000
 MK-3-4                3    30.000
 MK-3-5                3    40.000
 MK-3-6                3    50.000
 MK-3-7                3    60.000
 MK-3-8                3    70.000
 MK-3-9                3    80.000
 MK-3-10               3    90.000
 MK-3-11               3   100.000
 MK-3-12               3   110.000
 MK-3-13               3   120.000
 MK-3-14               3   130.000
 MK-3-15               3   140.000
 MK-3-16               3   150.000
 MK-4-1                4     0.000
 MK-4-2                4    10.000
 MK-4-3                4    20.000
 MK-4-4                4    30.000
 MK-4-5                4    40.000
 MK-4-6                4    50.000
 MK-4-7                4    60.000
 MK-4-8                4    70.000
 MK-4-9                4    80.000
 MK-4-10               4    90.000
 MK-4-11               4   100.000
 MK-4-12               4   110.000
 MK-4-13               4   120.000
 MK-4-14               4   130.000
 MK-4-15               4   140.000
 MK-4-16               4   150.000
 MK-5-1                5     0.000
 MK-5-2                5    10.000
 MK-5-3                5    20.000
 MK-5-4                5    30.000
 MK-5-5                5    40.000
 MK-5-6                5    50.000
 MK-5-7                5    60.000
 MK-5-8                5    70.000
 MK-5-9                5    80.000
 MK-5-10               5    90.000
 MK-5-11               5   100.000
 MK-5-12               5   110.000
 MK-5-13               5   120.000
 MK-5-14               5   130.000
 MK-5-15               5   140.000
 MK-5-16               5   150.000
 MK-6-1                6     0.000
 MK-6-2                6    10.000
 MK-6-3                6    20.000
 MK-6-4                6    30.000
 MK-6-5                6    40.000
 MK-6-6                6    50.000
 MK-6-7                6    60.000
 MK-6-8                6    70.000
 MK-6-9                6    80.000
 MK-6-10               6    90.000
 MK-6-11               6   100.000
 MK-6-12               6   110.000
 MK-6-13               6   120.000
 MK-6-14               6   130.000
 MK-6-15               6   140.000
 MK-6-16               6   150.000
!*********************************** Marker Types ********************************************************************
!Co-dominant marker: When heterozygote F1 is present, P1 is coded as 2, F1 is coded as 1, and P2 is coded as 0; Otherwise, P1 is coded as 2, and P2 is coded as 0. 
!Dominant marker: When heterozygote F1 is present, P1 and F1 are coded as 12, and P2 is coded as 0; Otherwise, P1 is coded as 2, and P2 is coded as 0.  
!Recessive markers: When heterozygote F1 is present, P1 is coded as 2, and F1 and P2 are coded as 10; Otherwise, P1 is coded as 2, and P2 is coded as 0. 
!Missing marker is coded as -1. 
 MK-1-1                 0   0   2   2   0   0   0   2   0   2   2   0   2   0   0   2   2   0   2   0   2   0   2   0   2   2   0   0   2   2   2   0   0   0   0   2   2   0   0   2   0   0   2   2   0   2   2   2   0   0   2   2   0   2   0   2   2   2   2   2   0   2   2   0   0   0   0   2   2   0   2   2   2   0   0   2   0   2   2   0   0   0   2   0   2   2   0   2   0   0   2   2   0   2   0   0   0   2   2   0   2   2   2   2   2   0   0   0   2   0   0   2   2   2   0   0   0   0   2   2   2   0   0   2   0   0   0   2   0   2   2   2   2   2   0   2   0   0   0   0   0   2   2   2   0   0   0   0   2   2   2   2   0   2   2   0   0   2   2   2   2   2   2   0   0   2   2   2   2   2   0   0   2   2   2   2   0   2   0   0   0   0   0   0   2   2   2   2   2   2   2   0   0   0   0   2   2   0   2   2
 MK-1-2                 0   0   2   2   0   0   0   2   0   2   2   0   2   0   0   2   2   0   2   0   2   2   2   0   0   0   0   0   2   2   2   0   0   0   0   2   2   0   2   2   0   0   2   2   0   2   2   2   0   0   2   2   0   0   0   2   2   2   2   2   0   2   2   0   0   0   0   2   2   2   0   2   2   0   0   2   0   0   2   2   0   0   2   0   2   2   0   2   0   0   2   2   0   2   0   0   0   0   2   0   2   2   2   2   2   0   0   0   2   0   2   2   2   2   0   2   0   2   0   2   2   0   2   2   0   0   0   2   0   2   2   2   2   2   0   2   0   0   0   2   2   2   2   2   0   0   2   2   2   2   0   2   0   2   0   0   0   2   0   2   2   2   2   0   0   0   2   2   0   2   0   0   2   0   2   0   0   2   2   0   0   0   0   2   2   2   2   2   2   2   2   0   0   0   0   2   2   0   2   0
 MK-1-3                 0   0   2   2   0   0   0   2   0   2   2   0   2   0   0   2   2   0   2   2   2   2   2   0   0   0   2   0   2   2   2   0   0   0   0   2   2   2   2   2   0   0   0   2   0   2   2   2   0   0   2   2   0   0   2   2   0   2   2   2   0   2   2   0   0   0   0   2   2   2   0   2   2   0   0   2   0   0   2   2   0   2   2   2   2   2   0   2   0   0   2   2   0   2   0   0   0   0   2   0   2   2   2   2   2   0   0   0   2   2   2   2   2   2   2   2   0   2   0   0   2   2   2   2   0   0   0   0   0   2   2   0   2   2   0   2   0   0   0   2   2   2   2   0   0   0   2   2   2   2   0   2   0   2   0   0   0   2   0   2   2   2   2   0   0   0   2   2   0   2   0   0   2   0   2   0   0   2   2   0   0   0   0   2   2   0   0   2   2   2   2   0   0   0   0   0   2   0   2   0
 MK-1-4                 0   0   2   2   0   0   0   2   0   2   2   0   2   0   0   0   2   0   2   2   2   2   2   0   0   0   2   0   2   0   2   0   0   0   0   2   2   2   2   2   0   0   2   0   0   2   2   2   0   0   2   2   0   0   2   2   0   2   2   2   0   2   2   0   0   0   0   2   2   2   0   2   0   0   0   2   0   0   2   2   2   2   2   2   2   0   2   2   0   0   2   2   0   2   0   0   0   2   2   0   2   2   2   2   2   0   0   0   2   2   0   2   2   2   2   2   0   2   0   0   2   2   2   0   0   0   0   0   0   2   2   0   2   2   0   2   0   0   0   2   2   2   2   0   0   2   2   2   2   2   0   2   2   2   0   0   0   2   0   2   2   2   2   0   0   0   2   2   0   2   0   0   0   0   2   0   0   2   2   0   0   0   0   2   2   0   0   2   2   2   2   2   0   0   0   0   2   0   2   0
 MK-1-5                 0   0   2   2   0   0   0   2   0   2   2   0   2   2   0   0   2   0   2   2   2   2   2   0   0   0   2   0   2   0   2   0   0   0   0   2   2   2   2   2   0   0   2   2   0   2   2   2   0   0   2   2   0   0   2   2   0   0   2   2   0   2   2   2   0   2   0   2   2   2   2   2   0   0   0   2   0   0   2   2   2   2   0   0   0   0   2   2   0   0   2   2   0   2   0   0   0   2   2   0   2   0   0   2   2   0   2   2   0   2   0   2   2   2   2   2   0   2   0   0   2   2   2   0   0   0   0   0   0   2   2   0   2   2   0   0   0   0   0   2   2   2   2   0   0   2   2   2   2   2   0   2   2   2   0   0   0   2   0   2   2   2   2   0   0   0   2   2   0   2   0   0   0   0   2   0   0   2   2   0   0   0   0   2   2   0   0   2   2   2   2   2   0   0   0   0   0   0   2   0
 MK-1-6                 0   0   2   2   0   0   0   2   0   2   2   0   2   2   0   0   2   0   2   2   2   2   2   0   0   0   2   0   0   0   2   0   0   0   0   2   0   2   2   2   0   0   2   2   0   0   2   2   0   0   2   2   0   0   2   2   0   0   2   2   0   2   2   2   0   2   0   2   2   2   2   2   0   0   0   2   0   0   0   2   2   2   0   0   0   0   2   2   0   0   2   2   0   2   0   0   0   2   2   0   2   0   0   2   2   0   2   2   0   2   0   2   2   2   2   2   0   2   2   0   2   2   2   0   0   0   0   0   0   2   2   0   2   2   0   0   2   0   0   2   2   2   2   0   0   2   2   2   2   2   0   2   2   2   0   0   0   2   0   2   2   2   2   0   0   0   2   2   2   2   0   0   0   0   2   0   0   2   2   0   0   0   0   0   2   0   0   2   2   2   2   2   0   0   2   0   0   0   2   0
 MK-1-7                 0   0   2   0   0   0   0   2   0   2   2   0   2   2   0   0   2   0   0   2   2   2   2   0   2   2   2   0   0   0   2   0   0   0   2   2   0   2   2   2   0   0   2   2   0   0   2   2   0   0   2   0   0   0   2   2   0   0   2   2   0   2   2   2   0   2   0   2   2   2   2   0   0   0   0   2   0   0   0   2   2   2   0   0   0   0   2   2   0   0   2   2   0   0   2   0   2   2   2   0   2   0   0   0   2   0   2   2   0   2   0   2   2   2   2   2   0   2   2   0   2   2   2   2   0   0   0   0   0   2   2   2   2   2   0   0   2   0   0   2   2   2   0   0   0   2   0   2   2   0   0   2   2   2   0   0   0   2   0   2   2   2   2   0   0   0   2   2   0   2   0   0   0   0   2   0   0   2   2   0   0   0   0   0   2   0   0   2   2   2   2   2   0   0   2   2   0   0   2   0
 MK-1-8                 0   0   2   0   0   0   0   2   2   2   2   0   2   2   2   2   2   0   0   2   2   2   2   0   2   0   2   0   0   0   2   0   0   0   0   2   0   2   2   2   0   0   2   2   0   0   2   2   0   0   2   2   0   0   2   2   2   2   2   0   0   2   2   2   2   2   0   2   2   2   2   0   0   0   0   0   0   2   2   2   0   2   0   0   0   0   2   2   0   0   2   2   0   0   2   0   2   2   2   0   2   0   0   0   2   0   2   2   0   2   2   0   2   0   2   2   0   2   2   0   2   2   2   2   0   0   0   0   0   2   2   2   2   2   2   0   2   0   0   2   2   2   0   0   2   2   0   2   2   0   0   2   2   0   0   0   0   2   0   2   2   2   2   0   0   0   2   2   0   2   0   0   0   0   2   2   0   2   2   0   0   2   0   2   2   0   0   2   2   2   2   0   0   0   2   2   0   0   2   0
 MK-1-9                 0   0   0   0   0   0   0   2   2   2   2   0   2   2   2   2   2   0   0   2   2   2   2   0   2   0   2   0   0   0   2   0   0   0   0   0   0   2   2   2   0   0   2   2   0   0   2   2   0   0   2   0   0   0   2   2   2   2   2   0   0   2   2   2   2   2   2   0   2   2   2   0   0   0   0   0   0   2   2   2   0   2   0   0   0   0   2   2   0   0   2   2   0   2   0   2   0   2   2   0   2   0   0   0   2   0   2   2   0   2   2   0   2   0   2   2   0   2   2   0   2   2   2   2   0   0   0   0   0   2   0   2   2   2   2   0   2   0   0   2   2   2   0   0   2   2   0   2   0   0   0   2   0   2   0   0   0   0   2   2   2   2   2   0   0   0   2   2   0   0   0   0   0   0   2   2   0   2   2   0   2   0   0   2   0   0   0   2   2   2   2   0   2   0   2   2   0   0   2   0
 MK-1-10                0   0   0   0   0   0   0   2   2   2   2   2   2   2   2   2   2   0   0   2   2   2   2   2   2   0   2   0   0   0   2   0   0   0   0   0   0   0   2   2   2   0   2   2   0   0   2   2   0   2   0   0   0   0   2   2   2   2   2   0   0   2   2   2   2   2   2   0   2   2   2   0   0   0   0   0   0   2   2   2   0   2   0   0   0   2   2   2   0   0   2   2   0   2   0   2   2   0   2   0   0   0   0   0   2   0   2   2   0   2   2   0   2   0   0   2   0   0   2   0   2   2   2   2   0   0   0   0   0   2   0   0   2   2   0   0   2   0   0   2   2   2   0   0   2   2   0   2   0   2   0   2   0   2   0   2   0   0   2   2   2   2   2   0   0   0   2   2   0   0   0   0   0   0   2   2   0   2   2   0   0   0   0   0   0   0   2   2   2   2   2   0   2   0   2   2   0   0   2   0
 MK-1-11                2   0   0   0   0   0   0   2   2   2   2   2   2   2   2   2   2   0   0   2   2   2   2   0   2   0   2   0   0   0   2   0   0   0   0   0   0   0   2   2   0   2   2   2   0   0   2   2   0   0   2   0   0   0   2   2   2   2   0   0   0   2   2   2   2   2   2   0   2   2   2   0   0   0   0   0   0   2   2   2   0   2   0   0   0   2   2   2   0   0   2   0   0   2   0   2   2   0   2   0   0   0   0   0   2   0   2   0   0   2   2   0   2   0   0   2   0   0   2   0   2   2   2   2   0   0   0   0   0   2   0   0   2   2   0   0   2   0   2   2   2   2   0   0   2   2   0   2   0   2   0   2   0   2   0   2   0   0   2   2   2   2   2   0   0   0   2   2   0   0   0   0   0   0   2   2   0   2   2   0   0   0   0   0   0   0   2   2   2   2   2   0   2   0   2   2   2   2   2   0
 MK-1-12                2   0   0   0   0   0   0   0   2   2   2   2   2   2   0   2   2   0   0   2   2   2   2   0   2   0   0   0   0   0   2   0   0   0   0   0   0   2   2   2   2   2   2   2   0   0   2   2   0   0   2   2   0   0   2   2   2   2   0   0   0   2   2   2   2   2   2   0   2   2   2   0   0   0   0   0   0   2   2   2   0   2   0   0   0   2   2   2   0   0   2   0   2   2   0   2   2   0   2   0   0   2   0   2   2   0   0   0   0   0   2   0   2   0   0   2   0   0   2   0   2   2   2   2   0   0   0   0   0   2   0   0   2   2   2   0   2   0   2   2   2   2   0   0   2   2   0   2   0   2   0   0   0   2   0   2   2   0   0   2   0   2   2   2   0   0   2   2   0   0   0   0   0   0   2   2   2   2   2   2   0   0   0   0   0   0   2   0   2   2   2   0   2   0   2   2   2   2   2   0
 MK-1-13                2   0   0   0   0   0   0   0   2   2   0   2   2   2   0   2   2   0   2   2   2   2   2   0   2   0   0   0   0   0   2   0   0   0   0   0   0   2   2   2   2   2   2   2   0   2   2   2   0   0   0   2   0   0   2   2   2   2   2   0   2   2   2   2   2   2   2   0   2   2   2   0   2   0   0   0   0   2   2   2   0   2   2   0   0   2   2   2   2   2   2   0   2   0   0   2   2   0   2   2   0   2   0   2   2   0   0   0   0   0   2   0   2   2   0   2   0   2   2   0   2   2   2   2   0   0   0   0   0   2   0   0   2   2   2   0   2   0   2   2   0   2   0   0   2   2   2   2   0   2   0   0   0   2   0   2   2   0   2   2   0   2   2   2   0   0   2   2   0   0   0   0   2   0   2   2   2   2   2   2   2   0   0   0   0   0   2   0   2   2   2   0   0   0   2   2   2   2   2   0
 MK-1-14                2   0   0   0   0   0   0   0   2   2   0   2   2   2   0   2   2   0   2   2   2   2   2   0   0   0   0   0   0   0   2   0   0   0   0   2   0   2   2   2   2   2   2   2   0   2   2   2   0   0   0   2   0   0   2   2   2   0   2   2   2   2   2   2   2   2   2   0   2   2   2   0   2   0   0   0   0   2   2   2   0   2   2   0   0   2   2   2   2   2   2   2   2   0   0   2   2   0   2   2   2   2   0   2   2   0   0   0   2   0   2   0   2   2   0   2   0   2   0   0   2   2   2   2   0   2   0   0   0   2   0   0   0   2   2   0   0   0   2   2   0   2   0   0   2   2   2   2   0   2   0   0   0   2   2   2   2   0   2   2   2   2   2   2   0   0   0   2   0   0   0   0   2   0   0   2   2   2   2   0   2   0   0   0   0   0   2   0   2   2   2   0   0   0   2   2   2   2   2   0
 MK-1-15                2   0   0   0   0   0   0   0   2   2   0   2   2   2   0   2   2   0   0   2   2   2   2   0   0   0   0   0   0   0   2   0   0   0   0   2   0   0   2   2   2   2   2   2   0   2   2   2   0   0   0   2   0   0   2   2   0   0   2   2   2   2   2   2   2   2   2   0   2   2   2   0   2   0   2   0   0   2   0   2   0   2   2   0   0   2   2   2   2   2   2   2   2   0   2   2   2   0   2   2   2   2   0   2   2   0   0   0   0   0   2   2   2   0   2   2   0   2   0   0   2   2   2   2   0   2   0   0   0   2   0   0   0   2   2   0   2   0   2   2   0   2   0   0   2   2   2   2   0   2   0   0   0   2   2   2   2   0   2   2   2   2   2   2   0   0   0   2   0   0   0   0   0   0   0   2   2   2   2   0   2   0   0   0   0   2   2   0   2   2   2   2   0   0   2   2   2   2   2   0
 MK-1-16                2   0   0   0   0   0   0   0   2   2   0   2   0   0   0   2   2   0   0   2   2   2   2   0   0   2   0   0   0   0   2   0   0   2   2   2   2   0   2   2   2   2   2   0   0   2   2   2   0   2   0   2   0   0   2   2   0   2   0   2   2   2   2   2   2   2   2   2   2   2   2   0   2   0   2   0   0   2   2   2   0   2   2   0   0   2   2   2   2   2   2   2   2   0   2   2   2   0   2   2   0   2   0   2   2   0   0   0   0   0   2   2   2   0   2   2   0   2   0   2   2   2   2   2   0   2   0   0   0   0   0   0   0   2   2   0   2   0   2   2   0   2   0   0   2   2   0   2   0   2   0   0   0   2   2   2   2   0   2   2   2   2   2   0   0   0   0   2   0   0   0   0   0   0   0   2   2   2   2   0   0   0   0   0   0   2   2   0   2   2   2   2   0   0   2   0   0   2   2   0
 MK-2-1                 2   0   2   0   2   2   0   2   0   2   2   0   2   0   0   2   2   0   2   0   0   0   2   0   0   2   2   0   0   0   0   0   0   2   0   2   2   0   0   2   2   0   2   0   0   0   2   2   0   0   2   2   0   2   0   2   2   0   2   2   0   2   2   0   2   2   0   0   0   2   0   2   2   2   0   2   0   2   2   2   0   2   2   0   2   0   0   0   2   2   2   0   2   0   0   0   0   2   0   2   2   2   0   0   0   2   0   2   2   2   2   0   0   2   2   0   2   2   0   0   0   2   2   2   2   2   0   0   2   0   2   0   2   0   2   0   2   0   2   0   0   2   0   2   0   2   0   0   2   2   2   0   0   0   0   2   2   2   2   0   0   0   2   0   2   2   0   0   2   2   0   2   2   0   2   2   0   2   2   2   2   2   2   0   2   2   0   2   0   2   2   0   0   0   2   2   0   2   0   2
 MK-2-2                 2   0   2   0   2   2   0   2   0   2   2   0   2   0   0   0   2   0   2   0   0   0   2   2   0   2   2   0   0   0   0   0   0   2   0   2   2   0   0   2   2   0   2   0   0   2   2   2   0   0   2   2   0   2   0   2   2   0   2   2   0   2   2   0   2   0   0   0   0   2   0   2   2   2   0   2   2   2   0   2   0   2   2   0   0   2   0   0   2   2   2   0   2   0   0   0   0   2   0   2   2   0   0   0   2   2   0   2   2   0   2   0   0   2   2   0   2   2   0   0   0   2   2   2   2   2   0   0   2   0   2   0   2   0   2   0   2   0   2   0   0   2   0   2   0   2   0   0   2   2   0   0   0   0   0   2   2   2   2   0   2   2   0   2   2   2   0   2   2   0   0   2   2   0   2   2   2   2   2   2   0   2   2   2   2   2   0   2   0   2   2   0   0   0   2   2   0   2   2   2
 MK-2-3                 0   0   2   0   2   2   0   2   0   0   2   0   2   0   0   0   2   0   0   0   0   0   2   2   0   2   2   2   0   0   0   0   0   0   0   2   2   0   0   2   2   0   2   0   0   0   2   2   2   0   0   2   0   2   2   2   2   0   2   2   0   0   2   0   2   2   0   0   0   2   0   2   2   2   0   2   2   2   0   2   0   2   2   0   0   0   0   0   2   2   2   0   2   0   0   0   0   2   0   2   0   2   0   0   2   2   0   2   2   0   2   0   0   2   2   0   2   2   0   0   0   2   2   2   2   2   0   0   2   0   2   0   2   0   2   0   2   0   2   2   0   2   0   0   0   2   0   0   2   2   2   0   0   0   0   0   2   2   2   0   2   2   0   2   2   0   0   2   2   0   0   2   2   2   2   2   2   2   2   2   0   2   2   0   2   2   0   2   0   2   2   2   0   0   0   2   0   2   2   2
 MK-2-4                 0   0   0   0   2   2   2   2   0   0   2   0   2   0   0   0   2   0   0   2   0   0   2   2   0   2   2   2   0   0   0   0   0   0   0   2   2   0   0   2   2   2   2   0   2   2   2   0   2   0   0   0   0   0   2   2   2   0   2   2   2   0   2   0   2   2   0   0   0   2   0   2   2   2   0   2   2   0   2   2   0   2   2   0   0   0   0   0   2   2   2   0   2   0   0   0   0   2   0   2   0   2   0   0   2   2   0   2   2   0   2   0   0   2   2   0   2   2   0   0   0   2   2   2   2   2   0   0   2   0   2   0   2   0   2   0   2   0   2   2   0   2   0   0   0   2   0   0   2   0   2   2   0   0   0   0   2   0   2   0   2   2   0   2   2   0   2   2   2   0   0   2   2   2   2   2   2   0   2   2   0   2   2   0   2   2   0   2   0   2   2   2   0   0   0   0   0   2   2   2
 MK-2-5                 0   0   2   0   2   2   2   2   2   0   2   0   2   0   2   0   2   0   0   2   0   0   2   2   0   2   2   2   0   0   0   0   0   0   0   2   2   2   0   2   2   2   2   0   2   2   2   0   2   0   0   0   0   0   0   2   2   0   2   2   2   0   2   0   2   2   0   0   0   2   0   2   2   2   0   2   2   0   2   2   0   2   2   0   0   0   0   0   2   0   2   0   2   0   0   0   0   2   0   2   0   2   2   2   2   2   2   0   2   0   2   0   0   2   2   0   2   2   0   0   0   2   2   2   2   2   0   0   2   0   2   0   2   0   2   0   2   0   2   0   0   2   0   0   0   2   0   0   2   0   2   2   0   0   0   0   2   0   2   0   2   2   0   2   2   0   2   2   2   2   0   2   2   2   2   2   2   0   2   2   0   2   2   0   2   2   0   2   0   2   2   0   0   0   0   0   0   2   2   2
 MK-2-6                 0   0   2   0   2   2   2   2   2   0   0   0   0   0   2   0   2   0   0   0   0   0   2   2   2   2   0   2   0   0   0   0   0   0   0   2   2   2   0   0   2   2   2   0   2   2   2   0   2   0   0   0   0   0   2   2   2   2   0   2   0   0   0   2   2   2   0   2   2   2   0   2   2   2   2   2   2   0   2   2   0   2   0   0   0   0   0   0   2   0   2   0   2   0   0   0   0   2   0   2   0   2   2   2   2   2   0   0   2   0   2   0   0   2   2   2   2   2   0   2   0   2   2   2   2   2   0   2   2   2   2   0   2   0   2   2   2   0   2   0   0   0   0   2   0   2   0   0   2   0   2   0   0   0   0   0   0   0   2   0   2   2   0   2   2   0   2   2   2   2   0   2   2   2   2   0   2   0   2   2   0   2   2   0   2   2   0   2   0   0   2   0   2   0   0   0   0   2   2   2
 MK-2-7                 0   0   2   0   2   2   2   2   0   0   0   0   0   0   2   0   2   2   0   2   0   0   2   2   2   0   0   2   0   0   0   0   0   0   0   2   0   2   0   0   2   2   2   0   2   0   2   0   2   2   0   0   0   0   2   0   2   2   0   2   0   0   0   2   2   0   0   2   2   0   2   2   2   2   2   2   2   0   2   2   0   2   0   0   0   0   0   0   2   0   2   0   2   0   0   0   0   2   0   2   0   2   2   2   2   2   0   0   2   0   2   2   0   2   2   2   2   2   0   2   0   2   2   2   2   2   0   2   2   0   2   0   2   0   0   2   2   0   2   0   2   0   0   0   0   2   0   0   2   0   2   0   0   0   0   2   0   0   2   0   2   2   0   2   2   0   2   2   2   2   2   2   2   2   2   0   2   0   2   2   0   2   2   0   2   2   0   2   0   0   2   0   2   2   0   0   0   2   0   2
 MK-2-8                 0   0   0   0   2   2   0   2   0   0   0   0   2   0   2   0   2   2   0   2   0   0   2   2   2   0   0   2   0   0   0   2   0   0   0   2   0   2   0   0   2   2   2   0   2   0   2   2   2   2   0   0   0   0   2   0   0   2   0   2   0   0   0   2   2   0   0   2   2   0   2   2   2   2   2   2   2   0   2   0   0   0   0   0   0   0   0   0   2   0   2   2   2   0   2   0   0   2   0   2   0   2   2   2   0   0   0   0   2   0   0   2   0   2   2   2   2   2   0   2   0   2   2   2   2   2   2   2   2   0   0   0   2   0   0   2   2   0   2   0   2   0   0   0   0   2   0   2   2   0   2   0   0   0   2   2   0   0   2   0   0   2   0   2   2   0   2   2   2   2   2   2   2   0   2   0   2   0   2   2   0   2   0   0   2   2   0   2   0   0   2   0   2   2   0   0   2   2   0   2
 MK-2-9                 0   0   2   0   0   2   0   2   0   0   0   0   2   0   2   0   2   2   0   2   0   0   2   2   2   0   0   2   0   0   0   2   0   0   0   2   0   2   0   0   2   2   2   0   0   0   0   2   2   2   0   0   0   0   2   0   0   2   0   2   0   0   0   2   2   0   0   2   2   0   2   2   2   2   0   2   2   0   2   0   0   0   0   0   0   0   0   0   0   2   2   2   2   0   2   0   0   2   0   2   0   2   2   2   0   0   0   0   2   0   0   2   0   2   2   2   2   2   0   2   0   2   2   2   2   2   2   2   2   0   0   0   2   0   0   2   2   0   2   0   2   0   0   0   0   2   0   2   2   0   2   0   2   0   2   2   0   0   0   0   0   2   0   2   2   0   0   2   2   2   2   2   2   2   2   0   2   0   2   2   0   2   0   0   2   0   0   2   0   0   2   0   2   2   0   0   2   2   0   0
 MK-2-10                0   0   2   0   0   2   0   2   2   0   0   2   2   0   2   0   2   2   2   2   2   0   2   2   2   0   0   2   0   0   0   2   0   0   0   2   0   0   0   0   0   2   2   0   0   0   0   2   2   2   0   0   0   0   2   0   0   2   0   0   0   0   0   2   2   0   0   2   2   0   2   2   2   2   0   2   2   0   2   0   0   0   2   0   0   0   0   0   0   0   0   2   2   0   2   2   0   2   0   2   0   2   2   2   0   0   0   0   2   0   0   2   0   2   2   2   2   2   0   2   0   0   2   2   2   2   2   2   2   0   0   0   0   0   0   2   2   0   2   0   2   0   0   0   0   2   0   2   2   0   2   2   2   0   2   2   0   0   0   0   0   2   0   2   2   0   0   2   2   2   2   2   2   2   2   0   2   2   2   2   0   2   0   0   2   0   0   2   0   0   2   0   2   2   0   0   2   0   0   0
 MK-2-11                0   0   2   0   0   2   0   2   2   0   0   2   2   0   2   0   0   2   2   0   2   0   2   2   2   0   0   2   0   0   0   2   0   0   2   2   0   0   0   0   0   0   0   0   0   0   0   2   2   2   0   0   0   0   2   0   0   2   0   0   0   0   0   2   2   2   0   2   2   0   2   2   2   2   0   2   2   0   2   0   0   0   2   0   0   0   0   0   0   0   0   2   2   0   2   2   0   2   0   2   0   0   2   2   0   0   0   0   2   0   0   2   0   2   2   2   2   2   0   2   0   0   2   2   2   2   2   2   2   0   0   0   0   0   0   2   2   0   2   0   2   0   0   0   0   2   0   2   2   0   2   0   2   0   2   2   0   2   0   0   0   2   0   2   2   0   0   2   2   2   2   2   2   2   0   0   2   0   2   2   0   2   2   0   2   0   0   2   0   0   2   0   2   2   0   0   2   0   0   0
 MK-2-12                0   0   2   0   0   2   0   2   2   0   0   2   2   0   2   0   0   2   2   0   2   0   2   2   2   0   0   2   0   0   0   2   0   0   2   2   0   0   0   0   0   0   0   0   0   0   0   2   0   2   0   0   0   0   0   0   0   2   0   2   2   0   0   2   2   0   0   2   2   0   2   2   2   2   0   2   2   0   0   0   0   0   2   0   0   0   0   0   0   0   2   2   2   0   2   2   0   2   0   2   0   0   2   2   0   0   0   0   2   0   0   2   0   2   2   2   2   2   0   2   2   0   2   2   2   2   2   0   2   0   0   0   0   0   0   2   2   0   2   0   2   0   2   0   0   0   0   0   2   0   0   0   2   2   2   2   0   2   0   2   0   2   0   2   2   0   0   2   2   2   2   2   0   2   0   0   2   0   2   2   0   2   0   2   0   0   0   2   0   0   2   2   0   2   0   0   2   0   0   0
 MK-2-13                0   0   2   0   0   2   0   2   2   0   0   0   2   0   2   0   0   2   2   0   2   2   2   2   2   0   0   2   0   0   2   2   2   0   2   2   0   0   0   2   0   2   0   2   0   0   0   2   0   0   0   0   0   0   0   0   0   2   0   2   2   0   0   2   2   0   0   2   2   0   2   2   2   2   0   2   2   0   0   0   2   0   2   0   0   0   0   0   0   0   2   0   0   0   2   2   0   2   0   2   0   0   2   2   0   0   0   0   2   0   0   0   0   2   2   2   2   2   0   2   2   0   0   2   2   2   2   2   2   0   0   0   0   2   0   2   2   0   2   0   2   0   2   0   0   0   0   0   2   0   0   0   2   2   2   2   0   2   2   2   0   2   0   2   0   2   0   2   2   2   2   2   0   2   0   0   2   0   2   2   0   2   0   2   0   0   0   2   0   0   2   2   2   2   0   0   2   0   0   0
 MK-2-14                0   0   2   0   0   2   0   2   0   0   0   0   0   0   2   0   0   2   2   0   2   2   0   2   2   0   2   2   0   0   2   2   2   0   2   2   2   2   0   2   0   2   2   2   0   0   0   2   0   0   0   0   0   0   0   0   0   2   0   2   2   0   0   2   2   0   0   2   2   0   2   2   2   2   0   2   2   0   0   0   2   0   2   0   0   0   0   0   0   2   2   0   0   0   2   2   0   2   0   2   0   0   2   2   0   0   0   0   2   0   0   0   0   2   2   2   2   2   0   2   2   0   2   2   0   2   2   2   2   0   0   0   0   2   0   2   2   2   0   0   2   0   2   0   0   0   0   0   2   2   0   0   2   2   0   2   2   2   2   2   0   2   0   0   0   2   0   2   2   2   2   2   0   2   2   0   2   0   2   2   0   0   2   2   0   0   0   2   0   0   2   2   2   2   0   0   2   0   0   2
 MK-2-15                0   0   2   2   0   2   2   2   0   0   2   0   0   0   2   0   0   0   2   0   2   2   0   2   0   0   2   2   0   0   2   2   2   0   2   2   2   2   0   2   0   2   2   2   0   0   0   2   0   0   0   0   0   0   0   0   0   2   0   2   0   0   0   2   2   0   0   2   2   0   2   2   2   2   0   0   2   2   0   0   2   0   0   0   0   0   0   0   2   2   2   0   0   0   2   2   2   2   0   2   2   0   2   2   0   0   0   0   2   0   0   0   0   2   2   2   2   2   0   2   2   0   2   2   0   2   0   2   2   0   2   0   0   2   0   2   2   2   0   0   2   0   2   0   0   0   0   0   2   2   0   0   2   2   0   2   2   2   2   2   0   2   0   0   2   2   0   2   2   0   0   2   0   2   2   0   0   0   2   2   0   0   2   2   0   0   0   0   0   0   2   0   2   2   0   0   2   0   0   2
 MK-2-16                0   0   2   2   0   2   2   2   0   0   2   0   0   0   0   0   0   2   2   0   2   2   0   2   0   0   2   0   0   0   2   2   2   0   2   2   2   2   0   2   0   2   2   2   0   0   0   2   2   0   0   0   0   0   2   0   2   2   0   2   0   0   0   2   2   0   2   2   2   0   2   2   2   2   0   0   0   2   0   0   2   0   0   0   0   0   0   0   2   2   2   2   0   2   2   2   2   0   0   2   2   0   2   2   0   0   0   0   2   0   0   0   2   2   2   2   2   2   0   2   2   0   0   2   0   2   0   2   2   0   2   0   0   2   2   2   2   2   0   0   0   0   2   0   0   0   0   0   2   2   0   0   2   2   0   2   2   2   2   2   0   2   0   0   2   2   0   2   2   0   2   2   0   2   2   0   0   2   2   2   0   0   2   2   0   0   2   0   0   0   0   0   2   2   0   0   2   0   0   2
 MK-3-1                 0   2   2   0   2   0   2   0   2   0   0   0   0   0   0   2   2   2   0   0   2   2   2   2   2   2   0   2   2   0   0   0   2   0   2   2   2   2   2   0   2   2   2   0   2   0   2   2   2   0   2   0   2   0   2   0   0   2   0   2   2   0   2   0   2   0   0   0   2   0   0   0   2   2   0   2   2   0   0   2   2   2   0   0   0   0   0   0   0   0   2   0   0   2   2   0   2   0   2   0   2   0   0   2   2   2   0   0   0   0   2   0   0   2   0   0   0   0   0   0   2   0   2   0   0   0   0   2   2   2   0   2   2   0   0   2   0   2   2   0   2   0   2   2   0   0   2   2   0   0   0   0   2   0   2   2   2   2   2   2   2   2   0   2   2   0   2   2   0   0   2   2   2   0   2   2   2   0   0   0   0   0   2   2   2   0   2   2   2   0   0   0   0   0   2   0   0   0   2   0
 MK-3-2                 0   2   2   0   0   0   2   2   2   0   2   0   0   0   2   2   2   2   0   0   2   2   2   2   2   2   0   2   2   0   0   0   2   0   2   2   2   2   2   0   2   2   2   0   2   2   2   2   2   0   2   0   2   0   2   0   0   2   0   2   2   2   2   0   2   0   0   0   2   0   0   0   2   2   0   2   2   0   0   2   2   2   0   0   0   0   0   0   0   0   2   0   0   2   2   0   2   0   2   2   2   2   0   2   0   2   2   0   0   0   0   0   0   2   0   0   0   0   0   0   2   0   2   0   0   0   0   2   2   2   0   2   2   0   0   2   0   2   0   0   2   0   0   2   0   2   2   2   0   0   2   0   2   0   2   2   2   2   2   2   2   2   0   2   2   0   2   2   0   0   2   2   2   0   2   2   2   0   0   0   0   0   2   2   2   0   0   2   2   0   0   0   0   0   2   0   0   0   2   0
 MK-3-3                 0   2   2   0   2   0   2   2   2   0   2   0   0   0   2   0   2   2   0   2   2   2   2   2   2   2   0   2   2   0   0   0   2   0   2   2   2   2   2   0   2   2   2   0   2   2   2   2   2   0   2   0   2   0   2   0   0   2   0   2   2   2   2   0   2   0   0   0   2   0   0   0   0   2   0   2   2   0   0   2   2   2   0   0   0   0   2   0   0   0   2   2   0   2   2   0   2   0   2   2   2   2   0   2   0   2   2   0   0   0   0   0   0   2   0   0   0   0   2   0   2   0   2   0   2   0   0   2   2   2   0   2   2   0   0   2   0   2   0   0   2   0   0   2   2   2   2   2   0   0   2   0   2   0   2   2   2   2   2   0   2   2   2   2   2   0   2   2   0   0   2   2   0   0   2   2   2   0   0   0   0   0   2   2   2   0   0   2   2   0   0   0   0   0   2   0   0   0   2   0
 MK-3-4                 0   2   2   0   2   0   2   2   2   2   2   0   0   0   2   0   2   2   0   2   0   2   2   2   2   2   0   2   2   2   0   0   2   0   2   2   0   2   2   0   2   2   2   0   2   2   2   0   2   0   2   0   2   0   2   0   0   2   2   2   2   2   2   0   2   0   0   2   2   0   0   0   0   2   0   2   2   0   0   2   2   2   0   0   0   0   2   0   0   0   2   2   0   2   2   0   0   0   2   0   2   0   0   2   0   2   2   0   2   0   0   0   0   2   0   0   0   0   2   0   0   0   2   0   2   0   0   2   2   2   0   2   2   0   0   2   0   2   0   2   2   0   0   2   2   2   2   2   0   0   2   0   0   0   2   0   2   2   2   0   0   2   2   2   2   0   2   2   0   0   2   2   0   0   2   2   2   0   2   0   0   0   2   2   2   0   0   2   2   0   0   0   0   0   0   0   0   0   2   0
 MK-3-5                 0   2   2   0   2   0   2   2   2   2   2   0   0   0   0   0   2   2   2   0   0   0   2   2   0   2   0   2   2   2   0   0   2   0   2   2   0   2   2   0   2   2   0   2   2   0   2   0   2   2   2   0   2   2   0   0   0   2   2   2   2   2   2   2   2   0   0   2   2   0   0   0   0   0   0   2   2   0   0   2   2   2   0   0   0   0   0   0   2   0   2   2   0   2   2   0   0   0   2   0   2   0   0   2   0   2   2   2   2   0   0   0   2   2   0   0   0   2   0   0   0   0   2   0   2   0   0   2   2   2   2   2   2   0   0   2   0   2   0   2   2   0   0   2   2   2   2   2   0   0   2   0   0   0   2   0   2   2   2   0   0   2   2   2   2   0   2   2   0   0   2   2   0   0   2   2   2   0   2   0   0   0   0   2   2   0   2   2   2   0   0   2   0   0   0   0   0   2   2   0
 MK-3-6                 0   2   2   0   2   0   2   0   2   2   2   0   0   0   0   0   2   2   2   0   0   0   2   2   0   2   0   2   0   2   0   0   2   0   2   2   0   2   2   0   2   2   0   2   2   0   0   0   2   2   2   0   2   2   0   0   0   2   2   2   2   2   2   2   2   0   0   2   2   0   0   2   0   0   0   2   2   0   0   2   0   2   0   2   0   0   0   0   2   0   2   0   0   2   2   0   0   0   2   0   2   0   0   2   0   2   2   2   2   0   0   0   2   2   0   0   0   2   0   0   0   0   2   2   2   0   0   2   2   2   2   2   2   2   0   0   0   2   0   0   2   2   0   2   2   2   2   2   0   0   2   0   0   2   0   0   2   2   2   0   0   2   2   2   2   0   2   2   0   0   2   2   0   0   2   2   2   0   0   0   0   0   0   0   2   0   2   2   2   2   0   2   0   0   0   0   0   2   2   0
 MK-3-7                 0   2   2   0   2   0   2   0   2   2   2   0   0   0   0   0   2   2   2   0   0   0   2   2   0   2   0   2   0   2   0   2   2   0   2   2   0   2   2   0   2   2   0   2   0   0   0   0   2   2   2   0   2   2   0   0   0   2   2   2   2   2   2   2   2   0   0   2   2   0   0   2   0   0   0   2   2   0   0   2   0   2   0   2   0   2   0   0   0   0   2   0   0   2   2   0   0   0   2   0   2   0   0   2   0   2   2   2   2   0   0   0   2   2   0   0   2   0   0   0   2   0   2   2   2   0   0   0   2   2   2   2   2   0   0   0   0   2   0   0   2   2   0   2   0   2   2   2   0   0   0   0   0   2   0   0   2   2   0   0   0   2   2   2   2   0   2   2   0   0   2   0   2   0   2   2   2   0   0   0   0   0   0   0   0   0   2   2   2   2   0   2   0   0   0   0   0   2   2   0
 MK-3-8                 0   2   2   0   2   2   2   0   2   2   2   0   0   0   0   0   2   2   2   0   0   0   2   2   0   2   2   2   2   2   0   0   2   0   2   2   0   2   2   0   2   2   0   2   0   0   0   0   2   2   0   0   2   2   2   0   0   2   2   2   2   2   2   2   2   0   0   2   2   0   0   2   0   0   0   2   0   0   2   2   0   2   2   2   0   2   2   0   0   0   2   0   0   2   2   0   0   0   2   0   2   0   0   2   0   2   2   2   2   0   0   0   2   2   2   0   2   0   0   0   2   0   2   2   2   0   0   0   2   2   0   2   2   0   0   0   0   0   2   0   2   2   2   2   0   2   2   2   0   0   0   0   2   2   0   0   2   2   0   0   0   0   2   2   2   0   2   0   0   0   0   2   0   0   2   2   2   0   0   0   0   0   0   0   2   0   2   2   0   2   0   2   2   0   2   2   0   2   2   0
 MK-3-9                 0   2   2   0   2   2   2   0   2   2   2   0   0   0   0   0   2   2   2   0   0   0   2   2   0   2   2   0   2   2   2   0   2   2   2   2   0   2   2   0   2   2   0   2   0   0   0   0   2   2   0   0   2   2   2   2   0   2   2   2   2   2   2   2   2   0   0   2   2   0   0   2   0   0   0   2   0   0   2   2   0   2   2   2   0   2   2   0   0   2   2   0   0   2   2   0   0   0   2   0   2   2   0   0   0   0   2   0   2   0   0   0   2   2   2   0   2   0   0   0   2   0   2   0   2   0   0   0   2   0   0   2   0   0   0   0   0   0   2   0   2   2   2   2   0   2   2   2   0   0   0   0   2   2   0   2   2   2   0   0   0   0   2   0   2   0   2   0   0   0   2   0   0   0   0   2   2   2   0   0   0   0   0   0   2   0   2   2   0   2   0   0   2   2   2   2   0   2   0   0
 MK-3-10                0   2   2   0   2   2   2   0   2   2   2   0   0   0   0   0   2   2   2   0   0   0   2   2   0   2   2   0   2   2   2   0   2   2   2   2   0   2   2   0   2   2   0   2   0   0   0   0   2   2   0   0   2   2   2   2   0   2   2   2   2   2   2   2   2   0   0   2   2   0   2   2   0   0   0   0   2   0   2   2   0   2   2   2   0   2   2   0   0   2   2   0   0   2   2   0   2   0   2   0   2   2   0   0   0   0   2   0   2   0   0   0   2   2   2   0   2   0   0   0   2   0   2   0   0   0   2   0   2   0   0   2   0   0   2   2   0   0   2   0   2   2   2   2   0   2   2   2   0   0   0   0   2   2   0   2   2   2   0   0   0   0   2   0   2   0   2   0   0   0   2   0   0   0   0   0   2   2   0   0   0   0   0   0   2   2   2   2   2   2   0   0   2   2   2   2   0   2   0   0
 MK-3-11                0   2   2   0   2   2   2   0   2   2   2   0   0   0   0   0   2   2   2   0   0   0   2   2   0   2   2   2   2   2   2   0   2   2   2   2   0   2   2   0   2   2   2   2   0   2   0   0   2   0   0   2   2   2   2   2   0   2   2   0   2   2   2   2   2   0   0   2   2   0   2   2   0   0   0   2   2   0   2   2   0   2   2   2   0   2   2   0   0   2   2   0   0   2   0   2   0   0   2   0   2   2   0   0   0   0   2   0   2   2   0   0   2   2   2   0   2   0   2   2   2   0   2   0   2   0   2   0   2   0   2   2   0   0   2   2   0   2   2   0   2   2   2   2   0   2   2   2   0   0   0   0   2   2   0   2   0   2   2   0   0   0   2   0   2   0   2   0   0   0   0   0   0   0   2   0   2   2   0   0   0   0   0   0   2   2   2   2   0   2   0   0   2   2   2   2   0   2   0   0
 MK-3-12                0   2   2   0   0   2   2   0   2   2   2   0   0   0   0   0   2   2   0   0   0   0   2   2   0   2   2   2   2   2   2   0   2   2   2   2   0   2   2   0   2   2   2   2   2   2   0   2   2   0   0   2   2   2   2   2   0   2   2   0   2   2   0   2   2   0   0   2   2   0   2   2   0   0   2   2   2   2   2   2   0   2   2   2   0   2   2   0   0   2   2   0   0   2   0   2   0   0   2   0   2   2   0   0   0   0   2   0   2   2   0   2   0   2   2   0   2   0   2   0   2   0   2   0   0   0   2   0   2   0   2   2   0   0   2   2   0   2   2   0   2   2   2   2   0   0   2   2   0   0   0   2   2   2   0   2   0   0   2   0   0   0   2   0   2   0   0   0   0   2   0   0   0   0   2   2   2   2   0   0   0   0   0   0   2   0   2   2   0   0   0   0   2   2   2   2   0   2   0   0
 MK-3-13                0   2   2   0   0   2   0   0   2   2   2   0   0   2   0   0   2   2   0   2   0   0   2   0   0   2   2   2   2   2   2   0   2   2   2   0   0   2   2   0   2   2   2   2   2   2   0   2   2   0   0   2   2   2   2   2   0   2   2   0   2   0   0   2   2   0   0   2   2   0   2   2   0   0   2   2   2   2   0   2   0   2   2   2   0   2   2   0   0   2   2   0   0   2   0   2   0   0   2   0   2   0   0   2   0   2   2   0   2   0   0   2   0   2   2   0   2   0   0   0   2   0   2   0   0   0   2   0   2   0   2   2   2   0   2   2   0   2   2   0   2   2   2   2   0   0   2   2   2   0   0   0   2   2   0   2   0   0   2   0   0   0   2   0   2   0   0   0   0   0   0   0   0   0   2   2   2   2   2   0   0   0   0   0   2   0   2   2   0   0   0   0   0   2   2   2   0   2   0   0
 MK-3-14                0   0   2   0   0   2   0   0   2   2   2   0   0   2   0   0   2   2   0   2   0   0   2   0   0   2   2   2   2   2   2   0   2   2   2   0   0   2   2   0   2   0   0   2   2   2   0   2   2   0   0   2   2   2   2   2   0   2   2   0   2   2   0   2   2   0   0   2   2   0   2   2   0   0   2   2   2   2   0   2   0   2   2   2   0   2   2   0   0   2   2   0   0   2   0   2   0   0   2   0   2   0   0   2   0   2   2   0   2   0   0   2   0   2   2   0   2   2   0   0   2   0   2   0   0   0   2   0   2   0   2   0   0   0   2   2   2   2   2   0   2   2   2   2   0   0   2   2   2   0   0   0   2   2   0   2   0   0   2   0   0   0   2   0   2   0   0   0   0   0   0   0   0   0   0   2   2   2   2   0   0   0   2   0   2   0   2   2   0   0   0   0   2   2   0   2   0   2   0   2
 MK-3-15                2   0   0   2   0   2   0   0   2   2   2   2   0   0   0   0   2   0   0   2   0   0   2   0   0   2   2   2   0   2   2   0   2   2   2   2   0   0   2   0   2   2   0   2   2   2   0   2   2   0   0   2   0   2   2   0   0   2   2   0   2   2   0   2   2   0   0   2   2   0   2   2   0   0   0   2   2   2   0   2   0   2   2   2   0   2   0   0   0   2   2   0   0   2   0   0   0   0   2   0   0   0   2   2   2   2   2   0   2   2   0   2   2   2   0   0   2   2   0   0   0   0   2   0   0   0   2   0   2   2   2   0   0   0   2   2   2   2   2   0   2   2   2   2   0   0   2   2   2   0   0   0   2   2   2   2   0   0   2   0   0   0   2   0   2   0   2   0   0   0   0   0   0   0   0   2   0   2   2   0   0   0   2   0   2   0   2   2   0   0   0   2   2   2   0   2   0   2   0   2
 MK-3-16                2   0   2   2   2   2   0   0   2   2   2   2   0   0   0   0   2   0   0   2   2   0   2   0   2   2   2   2   0   2   2   0   2   2   2   2   0   0   2   0   2   2   0   2   2   0   0   2   2   0   0   2   0   2   2   0   0   2   0   0   2   2   0   2   2   0   0   2   2   0   2   2   0   2   0   0   2   2   0   2   2   2   2   2   0   2   0   0   0   2   2   0   0   2   0   0   0   0   2   0   0   0   2   2   2   2   2   0   2   2   0   2   2   2   0   0   2   2   0   0   0   0   2   0   0   0   2   0   2   2   2   0   0   0   2   2   2   2   2   0   2   2   2   2   0   0   2   2   0   0   0   0   0   2   0   2   0   0   0   0   0   2   2   0   2   2   2   0   0   0   0   0   0   0   0   2   0   2   2   0   0   0   2   2   2   2   2   2   0   0   0   2   2   0   0   0   0   2   0   2
 MK-4-1                 2   2   0   2   2   0   0   0   0   0   2   2   0   2   0   2   0   0   2   0   2   2   2   2   2   2   2   0   0   2   0   2   0   0   0   2   0   0   0   0   0   2   2   0   2   2   2   0   0   2   0   2   2   2   0   0   2   2   0   2   2   2   2   2   2   0   0   0   2   2   0   2   2   2   0   2   0   0   0   2   2   0   2   2   2   2   2   2   2   0   2   0   2   2   0   0   0   0   2   0   2   0   0   2   2   0   0   0   0   2   2   2   0   0   2   2   0   2   0   0   2   0   0   0   2   0   0   0   0   2   2   2   2   0   2   0   0   2   2   0   2   0   2   0   0   2   2   2   2   0   2   0   2   2   2   0   0   0   2   2   2   0   2   2   0   0   2   2   0   0   0   2   2   2   0   2   2   0   2   2   0   0   0   2   2   0   0   2   0   2   0   2   0   2   2   0   0   2   0   2
 MK-4-2                 2   2   0   2   2   0   0   0   0   0   2   2   2   2   0   2   0   0   2   0   2   2   2   2   2   2   2   0   0   2   0   2   0   0   0   2   0   0   0   0   0   2   2   0   2   2   2   0   0   2   0   2   2   2   0   0   2   2   0   2   2   2   2   2   2   0   0   0   2   2   2   0   2   2   0   2   0   0   0   2   2   0   2   2   2   2   2   2   2   0   2   2   2   2   0   0   0   2   2   0   0   2   0   2   2   0   0   0   0   2   2   2   2   2   2   2   0   2   0   0   2   0   0   0   2   0   0   0   0   2   2   2   2   0   2   2   0   2   2   0   2   2   2   0   0   2   2   2   2   2   2   0   2   2   2   0   0   2   2   2   2   0   0   2   0   0   2   2   0   0   2   2   2   2   0   2   2   0   2   2   0   0   0   2   2   0   2   2   0   2   0   2   0   2   2   0   0   2   0   2
 MK-4-3                 2   2   0   2   2   0   0   0   0   0   2   2   2   2   2   0   0   0   2   0   2   2   2   0   2   2   2   0   0   2   0   2   0   0   0   2   0   0   0   2   0   2   2   0   2   2   2   0   0   2   0   2   2   2   0   0   2   0   2   2   2   2   2   2   2   0   0   0   2   2   2   0   2   2   0   2   0   0   0   0   2   0   2   2   2   2   2   2   2   0   2   2   2   2   0   0   0   2   2   0   0   2   0   2   2   0   0   0   0   2   2   0   2   0   2   2   0   2   2   0   2   0   0   0   2   0   0   0   0   2   2   2   2   0   0   2   0   2   2   0   2   0   2   0   0   2   2   2   2   2   2   0   2   2   2   0   0   2   2   2   2   2   0   2   0   0   2   2   0   0   2   2   2   2   0   0   2   0   2   2   2   0   0   2   2   0   2   2   2   2   2   2   0   2   2   0   0   2   0   2
 MK-4-4                 2   2   0   2   2   0   0   0   0   0   2   2   2   2   2   0   0   0   2   0   2   2   2   0   2   2   2   0   0   2   0   0   2   0   0   2   0   0   0   2   0   2   2   0   2   0   2   0   0   0   0   2   2   2   0   0   2   0   2   2   2   2   2   2   2   0   0   0   2   2   2   2   2   2   0   2   0   0   0   0   2   0   2   2   2   2   0   0   0   0   2   2   2   2   0   0   0   2   0   0   0   2   0   0   2   0   0   0   0   2   2   0   2   0   2   2   0   2   2   0   2   0   2   0   2   0   0   0   2   2   2   2   2   0   2   2   0   2   2   0   2   0   2   0   0   2   2   2   2   2   0   0   2   2   2   0   0   2   2   2   2   2   0   2   0   0   2   2   0   0   2   2   0   2   0   0   0   0   2   2   2   0   2   2   0   0   2   2   2   2   2   2   0   2   2   0   0   2   0   2
 MK-4-5                 2   2   0   2   2   2   0   0   0   2   2   2   2   2   2   0   0   0   2   0   2   2   2   0   2   0   2   0   0   2   0   0   2   0   0   2   0   0   0   2   2   2   2   0   2   0   2   2   0   0   0   2   2   2   0   2   2   0   2   0   2   2   2   2   2   0   0   0   2   2   0   2   2   2   0   2   0   2   0   0   2   0   2   2   2   2   0   0   0   0   2   2   2   2   0   0   0   0   0   0   0   2   0   0   2   2   0   0   0   2   2   0   2   0   2   0   2   2   2   0   2   0   2   0   2   0   0   0   2   0   2   2   0   0   2   2   0   2   2   0   2   0   2   0   0   2   2   2   2   2   0   0   2   2   0   0   0   2   2   2   2   2   0   2   0   0   2   2   0   0   2   2   0   2   0   0   2   0   2   2   0   0   0   2   0   0   2   2   2   2   2   0   2   2   2   0   0   2   2   2
 MK-4-6                 2   0   0   2   2   2   0   0   0   2   2   2   2   2   0   0   0   0   2   0   2   2   2   0   2   0   2   0   0   2   0   0   2   0   0   0   0   0   2   0   2   2   2   0   0   0   2   2   0   0   0   2   2   2   0   2   2   0   2   0   2   2   2   2   2   0   0   0   2   2   2   2   2   2   0   2   0   2   0   0   2   0   2   2   2   2   0   0   0   0   2   0   2   2   2   0   0   0   0   0   0   0   2   0   2   2   0   0   0   2   2   0   0   0   2   0   2   2   2   2   2   0   0   0   0   0   0   0   2   0   2   0   0   0   2   2   0   2   2   0   2   0   2   0   0   2   2   2   2   2   0   2   2   2   2   0   0   2   2   2   2   2   0   2   0   0   2   2   0   0   2   2   0   2   0   0   2   0   2   2   0   0   0   2   0   0   2   2   2   2   2   0   2   0   2   0   0   2   2   2
 MK-4-7                 2   0   0   2   2   2   0   0   0   2   2   0   2   2   0   0   0   0   2   2   2   2   2   2   2   0   0   0   0   2   2   0   2   0   0   0   0   0   2   0   2   2   2   0   0   0   2   2   0   2   2   2   2   2   0   2   2   0   2   0   2   0   2   2   2   0   0   0   2   2   2   2   2   2   0   2   0   2   0   0   0   0   2   2   2   2   0   0   0   0   2   0   2   2   2   0   0   0   0   0   0   0   2   0   2   2   2   0   0   2   0   0   0   0   2   0   2   2   2   2   2   0   0   0   0   0   0   0   2   0   2   0   0   2   2   2   0   2   2   0   2   0   2   0   0   2   2   2   2   2   0   2   2   2   2   0   0   2   2   0   2   2   0   2   0   0   2   2   0   0   2   2   0   2   0   0   2   0   2   2   0   0   2   2   0   0   2   2   2   2   2   0   2   2   2   0   0   2   2   2
 MK-4-8                 2   0   0   2   2   2   0   0   0   2   2   0   2   2   0   0   0   0   2   2   2   2   2   2   2   0   0   2   0   2   2   0   2   0   0   0   0   0   2   0   2   2   2   0   0   0   2   2   0   2   0   2   2   2   0   2   2   2   2   0   0   0   0   2   2   0   0   0   2   2   2   2   2   2   0   2   0   2   0   0   0   2   0   2   2   2   2   0   0   0   2   0   2   2   2   0   0   2   0   0   0   0   2   0   2   2   2   0   0   2   0   2   0   0   2   0   2   2   2   0   2   0   0   0   0   0   0   0   2   0   2   2   0   2   2   2   0   0   2   2   2   0   2   0   2   2   0   0   2   2   0   2   2   2   2   0   0   2   2   0   0   2   0   2   0   0   2   2   0   0   0   2   0   2   0   0   2   0   2   2   0   0   2   2   0   0   2   2   2   2   2   0   2   2   2   0   0   2   2   2
 MK-4-9                 2   0   0   2   2   2   2   2   0   2   2   0   2   2   2   0   0   0   2   0   2   0   2   2   0   0   0   2   0   2   2   0   0   0   0   0   0   0   2   0   2   2   2   0   0   0   2   2   0   2   0   2   2   2   0   2   2   2   2   0   0   0   0   2   2   0   0   0   0   2   2   2   2   2   0   2   0   2   0   0   0   2   0   2   2   2   2   0   0   0   2   0   0   2   2   2   0   2   0   0   0   0   0   0   2   2   2   0   0   2   0   2   0   0   2   2   0   2   2   0   2   0   0   0   0   0   0   0   2   0   2   2   0   2   2   2   0   0   2   2   2   0   2   0   2   2   0   2   2   2   0   2   2   2   2   0   0   2   2   0   2   2   0   2   0   0   2   2   0   0   0   2   0   2   0   0   2   0   0   2   0   0   2   2   0   2   2   2   2   2   2   0   2   2   2   2   0   2   2   2
 MK-4-10                2   0   0   2   2   2   2   2   0   2   2   0   2   2   2   0   0   0   2   0   0   0   2   2   0   0   0   2   0   2   2   0   0   0   0   0   2   0   2   0   2   2   2   0   0   2   2   2   0   2   0   0   2   2   0   2   2   2   2   0   0   0   0   2   2   0   0   0   0   0   2   2   0   2   0   2   2   2   0   0   0   2   0   2   2   0   2   0   0   0   2   0   0   2   2   2   0   2   0   0   0   0   0   0   2   2   2   0   0   0   0   2   2   0   2   2   0   2   2   0   2   0   0   0   0   0   0   0   2   0   2   2   0   2   2   2   0   0   2   2   2   0   2   0   2   2   0   0   2   2   0   2   2   2   2   0   0   2   2   0   0   2   0   2   0   0   2   2   0   0   0   2   0   2   0   0   2   2   0   0   0   0   2   2   0   2   2   2   2   2   2   0   2   2   2   2   0   2   2   2
 MK-4-11                2   0   0   2   2   0   2   2   0   2   2   0   2   2   2   0   0   0   2   2   0   0   2   2   0   0   0   2   0   2   2   0   0   0   0   0   2   0   2   0   2   2   2   0   0   2   2   2   0   2   0   0   0   2   2   2   0   2   2   0   0   0   0   2   2   0   0   0   0   0   2   2   0   2   0   2   2   2   0   0   0   2   0   2   2   0   2   0   0   0   2   0   0   2   2   2   0   2   0   0   0   0   0   0   0   2   2   0   0   0   2   2   2   0   2   0   0   2   2   0   2   0   0   0   0   0   0   0   2   2   2   0   0   2   2   2   0   0   2   0   2   0   0   0   0   2   0   0   2   2   0   2   2   2   2   0   2   2   2   0   0   2   0   2   0   0   2   2   0   0   0   2   0   2   0   0   2   2   0   0   0   0   2   2   0   2   2   2   2   2   0   0   2   2   2   2   0   2   2   2
 MK-4-12                2   0   0   2   2   0   2   2   2   2   0   0   2   2   2   2   0   2   2   2   0   0   2   2   0   0   0   2   0   2   2   2   0   0   0   0   2   0   2   0   2   2   2   0   0   2   2   2   0   2   0   0   2   2   0   2   2   2   2   0   0   0   0   2   0   0   0   0   0   2   2   2   0   2   0   2   0   2   0   0   0   2   2   2   2   0   2   0   0   0   2   0   0   2   2   2   0   2   0   0   0   0   0   0   0   2   2   0   0   2   2   2   2   0   2   0   0   2   2   0   2   2   0   0   0   2   0   0   2   2   2   0   0   2   2   2   0   0   2   0   2   0   0   0   0   2   0   0   2   2   0   2   2   2   2   0   0   2   2   0   0   2   0   2   0   0   2   2   0   0   0   0   0   2   0   0   2   2   0   0   2   0   2   2   0   2   2   2   2   2   0   0   2   2   2   2   2   2   2   0
 MK-4-13                2   0   0   2   2   0   2   2   2   2   0   0   2   2   2   2   2   2   2   2   0   0   2   2   0   0   0   2   0   2   2   2   0   0   0   0   2   0   2   0   2   2   2   0   0   2   2   2   0   2   2   0   2   2   0   2   2   2   2   0   0   0   0   2   0   0   0   0   0   2   0   2   2   2   0   2   0   2   2   0   0   2   2   2   0   0   2   0   0   0   2   0   0   2   2   2   0   2   0   0   0   0   0   0   0   2   2   0   0   2   0   2   2   0   2   0   0   2   2   0   2   2   0   0   0   2   0   0   2   2   2   0   0   2   2   2   0   0   2   0   0   0   0   0   0   2   0   0   2   2   0   2   2   2   2   0   0   2   2   0   0   2   0   2   0   0   2   2   0   0   0   0   0   0   0   0   2   2   0   0   0   0   2   2   0   2   2   2   2   2   0   0   2   2   0   2   2   2   2   0
 MK-4-14                2   0   0   2   2   0   2   2   2   2   0   0   2   2   2   2   2   2   2   2   0   0   2   2   0   0   0   0   0   2   2   2   0   0   0   0   2   2   2   0   2   2   0   0   0   2   2   2   0   2   2   0   2   2   0   2   0   2   2   0   0   0   0   2   0   0   0   0   0   2   0   2   2   2   0   2   0   2   2   0   0   2   2   2   0   0   2   0   0   0   2   0   0   2   2   2   0   2   0   0   0   0   2   0   0   0   2   0   0   2   0   2   2   0   2   0   0   2   2   0   2   2   0   0   0   2   2   0   2   2   2   0   0   2   2   2   0   0   2   0   0   0   0   0   0   2   0   0   2   2   2   2   2   2   2   0   0   2   2   0   0   2   2   2   2   0   2   2   0   0   0   0   0   0   0   0   2   2   0   0   0   0   2   2   0   2   2   2   2   2   0   0   2   2   0   2   2   0   2   0
 MK-4-15                2   0   0   2   2   0   2   2   2   2   0   0   2   2   2   2   2   2   2   0   2   0   2   2   0   0   0   0   0   2   2   2   0   0   0   0   2   2   2   0   2   2   0   0   0   2   2   2   0   2   2   0   2   2   0   2   0   2   2   0   0   0   0   2   0   0   0   0   0   2   2   2   0   2   0   2   0   2   0   0   0   2   2   2   2   0   2   0   0   0   2   2   0   2   2   0   0   2   0   0   2   2   2   0   2   0   2   0   0   2   0   2   0   2   2   0   0   2   2   0   2   2   0   0   0   2   2   0   2   2   2   0   0   2   0   2   0   2   2   0   0   0   0   0   0   2   0   0   2   0   2   2   2   2   0   0   0   2   0   0   0   2   2   2   2   0   2   2   0   0   2   0   0   0   0   0   0   2   0   0   0   0   2   2   0   2   2   2   2   2   0   0   0   2   0   2   2   0   2   0
 MK-4-16                2   0   0   0   2   0   2   2   2   2   0   0   2   0   2   2   2   0   2   0   2   0   2   2   0   0   0   0   0   2   2   2   0   0   2   0   2   2   2   0   2   2   0   2   0   2   2   2   0   2   2   0   2   2   0   2   0   2   2   0   0   0   0   2   0   0   0   0   0   2   2   2   0   0   0   2   0   2   0   0   0   0   2   2   2   0   2   0   0   2   0   2   0   2   2   0   0   2   0   0   2   2   2   0   2   0   2   0   2   2   2   2   0   2   0   0   0   2   0   0   2   0   0   0   0   2   2   0   2   2   0   2   2   2   0   2   0   2   2   0   2   0   0   0   0   2   2   0   2   0   2   2   2   2   0   0   0   2   0   2   0   2   2   2   2   0   2   2   0   0   2   0   0   0   0   0   2   2   0   0   0   0   2   2   0   2   2   2   2   2   0   0   0   2   0   2   2   0   0   0
 MK-5-1                 0   2   2   2   0   0   2   0   0   2   2   0   0   0   2   2   2   2   2   2   2   2   2   0   0   0   0   0   2   2   2   2   2   0   0   2   2   2   0   0   2   2   2   2   0   2   2   2   0   0   2   2   0   0   2   2   0   2   2   0   2   0   2   2   0   2   2   0   2   2   2   2   0   2   0   2   0   0   0   0   2   0   0   0   0   0   0   0   0   0   0   2   2   0   2   2   2   0   2   0   0   2   0   2   2   2   0   0   0   2   2   0   2   0   0   2   2   2   0   2   0   2   0   0   0   0   0   0   2   2   0   0   0   2   0   0   0   2   2   0   0   2   0   0   2   2   0   0   2   0   2   0   0   2   0   2   2   2   0   2   0   2   2   2   2   2   0   2   2   0   2   0   2   0   0   2   2   0   0   2   0   0   2   0   0   2   2   2   0   0   2   2   2   2   0   2   0   2   2   0
 MK-5-2                 0   2   2   2   0   2   2   0   0   2   2   0   0   0   2   2   2   2   2   2   2   2   2   0   0   0   0   2   2   2   2   2   2   0   0   2   2   2   0   0   2   2   2   2   0   2   2   2   2   0   2   0   0   0   2   2   0   2   2   0   2   0   0   2   0   2   2   0   2   2   2   2   0   2   0   2   0   0   2   0   2   0   2   0   0   0   0   0   0   2   0   0   2   0   2   2   2   2   2   0   0   2   0   2   0   2   0   2   0   2   2   0   0   2   0   2   2   2   0   2   0   2   0   0   0   0   0   0   2   2   0   0   2   2   0   0   0   2   2   0   0   2   0   0   2   2   0   0   2   0   2   2   0   2   0   2   2   2   0   2   0   2   2   0   2   2   0   2   2   2   2   0   2   0   0   0   2   0   0   2   0   2   2   0   0   2   2   0   0   0   2   2   2   2   0   2   0   2   0   0
 MK-5-3                 0   2   2   2   0   2   0   0   0   2   2   0   0   0   2   2   2   0   2   2   2   2   2   0   0   0   0   2   0   2   2   2   2   0   0   2   2   2   2   0   2   2   2   0   0   2   2   2   2   0   2   0   0   0   2   2   0   2   2   0   2   0   0   2   0   2   2   2   2   2   2   2   0   2   0   2   0   0   2   0   2   0   2   0   0   0   0   2   2   0   0   0   2   0   2   2   2   2   2   0   0   2   0   2   0   2   0   2   2   2   0   0   0   2   0   2   2   2   0   2   0   2   0   0   0   0   0   0   2   2   0   0   0   2   0   0   0   2   0   0   0   2   0   0   2   2   0   0   2   0   2   2   2   2   0   2   2   2   0   2   0   2   2   0   2   2   0   2   2   2   2   0   2   0   0   0   2   0   0   2   0   2   0   0   0   2   2   0   0   0   2   2   2   2   0   2   0   0   0   2
 MK-5-4                 0   2   2   2   0   2   0   0   0   2   2   0   0   0   2   2   2   0   2   2   2   2   2   0   0   0   0   2   0   2   2   2   2   0   0   2   2   2   2   0   2   2   2   0   0   2   2   2   2   0   0   0   0   0   2   2   0   2   2   0   2   0   0   2   0   0   2   2   2   2   2   2   0   2   0   2   0   2   2   0   2   0   2   0   0   0   0   2   2   0   0   0   2   0   2   2   2   2   0   2   0   2   2   2   0   2   0   0   2   2   0   0   0   2   0   2   2   2   0   2   0   0   0   0   0   0   0   0   2   2   0   0   0   2   0   0   0   2   0   0   0   2   0   0   2   2   0   0   2   0   2   2   2   2   2   2   2   2   2   2   0   2   2   0   2   2   0   2   2   2   2   0   2   0   0   0   0   0   0   2   0   2   0   0   0   2   2   0   0   0   0   0   2   2   0   2   2   0   0   2
 MK-5-5                 2   2   2   2   0   2   0   0   0   2   2   0   0   0   2   0   2   0   2   2   2   2   2   0   0   0   0   2   0   2   2   2   2   0   0   2   2   2   2   0   2   2   0   2   0   2   2   2   2   0   0   0   0   0   2   2   0   2   2   0   2   0   0   2   0   0   2   2   2   2   2   0   0   2   2   2   0   2   2   0   2   0   2   0   0   0   0   2   2   0   0   0   2   0   2   0   2   2   2   2   0   2   2   2   0   2   0   0   2   2   0   0   2   2   0   2   2   2   0   2   0   0   0   0   0   0   0   0   2   2   0   0   0   2   0   0   2   2   0   0   0   2   0   0   0   2   0   0   2   0   2   2   2   2   2   2   2   2   2   0   0   2   2   0   2   2   0   2   2   2   2   0   2   0   0   0   0   0   0   0   2   2   0   0   0   0   0   0   0   0   0   2   2   2   0   2   2   0   0   0
 MK-5-6                 2   2   2   2   0   2   0   0   0   0   2   0   0   0   2   0   2   0   0   2   2   2   2   2   0   0   0   2   0   2   2   2   2   0   0   2   0   2   2   0   2   2   0   2   0   2   2   2   2   0   0   2   0   0   2   2   0   2   2   0   2   0   0   2   0   0   2   0   2   2   2   0   0   0   2   2   2   2   2   0   2   0   2   0   0   0   0   2   2   0   0   0   2   0   2   0   0   2   2   2   0   2   2   2   0   2   0   0   0   2   0   0   2   0   0   2   2   2   0   2   0   0   0   0   0   0   0   0   2   2   0   0   0   2   0   0   2   0   2   0   0   2   0   2   0   2   0   0   2   0   2   2   2   2   2   2   2   2   2   0   0   2   2   0   2   2   2   2   2   2   2   0   2   0   0   0   0   0   0   0   2   2   0   0   0   0   0   0   0   2   0   0   2   2   0   2   2   0   0   0
 MK-5-7                 2   2   2   2   0   2   0   0   0   0   2   2   0   0   2   0   2   0   0   2   2   2   0   2   0   0   0   2   0   2   2   0   2   0   0   0   2   2   2   0   2   2   0   0   0   2   2   2   2   0   0   2   2   0   2   2   2   2   2   0   2   0   0   2   0   0   2   0   2   2   2   2   0   0   2   2   2   2   2   2   2   0   2   0   0   0   0   0   2   0   0   0   2   0   2   0   0   2   2   2   0   2   2   2   0   2   0   0   0   2   0   0   2   0   0   2   0   2   0   2   0   0   2   0   2   0   0   0   2   0   0   0   0   0   0   0   2   0   2   0   0   2   0   2   0   2   0   0   2   0   2   0   2   2   2   2   2   0   2   0   0   2   2   0   2   2   2   2   2   2   2   0   0   0   0   0   0   0   0   0   2   0   0   0   0   0   0   2   2   2   2   0   0   2   0   2   2   0   0   0
 MK-5-8                 2   0   2   2   0   2   0   0   0   0   0   2   0   0   2   0   2   0   0   2   2   2   0   2   0   0   0   2   0   0   0   0   2   2   0   0   2   2   2   0   0   2   0   0   0   2   2   2   0   0   0   2   2   0   2   2   2   2   2   2   2   0   0   2   0   0   2   0   2   2   2   0   0   0   2   2   2   2   2   2   2   2   2   0   2   0   2   0   2   0   0   0   2   0   2   0   0   2   2   2   0   2   2   2   2   2   0   2   0   2   0   0   2   0   0   2   0   2   0   2   0   0   2   2   2   0   0   0   2   0   0   0   2   0   0   2   2   2   2   0   0   2   0   2   0   2   0   0   2   0   2   2   2   2   2   2   2   0   2   0   0   2   2   0   2   2   2   2   2   2   0   0   0   0   0   0   0   2   0   0   2   0   0   0   0   0   0   2   2   2   2   0   0   2   0   2   2   2   0   0
 MK-5-9                 2   0   2   2   2   0   0   2   0   0   0   2   2   0   2   0   2   0   0   2   2   2   0   2   0   0   0   2   0   0   2   0   2   2   0   0   2   2   2   0   0   2   0   0   0   2   2   2   0   0   0   0   2   0   2   2   2   0   2   0   2   0   0   2   0   0   2   0   2   2   2   0   2   0   2   2   2   2   2   2   2   2   2   2   0   0   2   0   2   0   0   0   2   0   2   0   0   2   2   2   0   2   2   2   2   2   0   2   0   2   0   0   2   0   0   2   0   2   0   2   0   0   2   2   2   0   0   0   2   0   2   0   2   0   0   2   2   2   2   0   0   2   0   0   0   2   0   0   2   0   2   0   2   2   2   2   2   0   0   0   0   2   2   0   2   2   2   2   2   2   0   0   0   0   0   0   0   2   0   2   2   0   0   0   0   0   0   2   2   2   2   0   0   2   0   2   2   2   0   0
 MK-5-10                2   0   2   2   2   0   0   2   0   0   0   2   2   0   2   0   2   0   0   2   2   0   2   2   0   0   0   2   0   0   2   0   2   0   0   0   2   2   2   0   0   2   0   0   0   2   2   0   0   2   0   0   2   0   2   2   2   0   2   0   2   0   0   2   0   0   2   0   2   2   2   0   2   0   2   2   2   0   2   2   2   2   2   2   0   0   2   0   2   0   0   0   2   0   2   0   0   2   2   0   0   2   2   0   2   2   0   2   0   2   0   2   2   0   0   2   0   2   0   2   0   0   2   2   2   0   0   0   2   0   2   2   2   0   0   2   0   2   2   2   0   2   0   0   0   2   2   0   2   0   0   0   2   2   2   0   2   0   2   0   0   2   2   0   2   2   2   2   2   0   0   0   2   0   0   0   0   2   0   2   2   0   0   0   2   0   2   2   2   2   2   2   0   2   0   2   2   2   0   0
 MK-5-11                2   0   2   0   2   0   2   2   0   2   0   2   2   0   2   0   2   0   0   2   2   0   2   2   0   0   0   2   0   0   2   0   2   0   0   0   2   2   2   0   0   2   0   0   0   2   2   0   2   2   0   0   2   0   2   2   2   0   2   0   2   0   0   2   0   0   0   0   2   2   0   0   2   0   2   2   2   0   2   2   2   2   2   2   0   2   2   0   2   0   0   0   0   0   2   0   0   2   2   0   0   2   2   0   2   2   0   2   0   2   0   2   2   0   0   2   0   2   0   2   0   0   2   2   2   0   0   0   2   0   2   2   2   0   0   2   0   0   2   2   0   2   2   0   0   2   2   0   2   0   0   0   2   2   2   0   2   0   2   0   0   2   2   2   2   2   2   2   2   0   2   0   0   0   2   0   0   0   0   2   2   0   0   0   2   0   2   2   2   2   2   2   0   2   2   2   2   2   0   0
 MK-5-12                2   0   0   0   2   0   2   2   0   2   0   2   2   0   2   0   2   0   0   2   0   2   0   2   0   2   0   2   0   0   2   2   2   0   0   0   2   2   2   0   0   0   0   0   0   2   2   0   2   2   0   0   2   0   2   2   0   2   2   0   2   0   0   0   0   0   0   0   2   2   0   0   2   0   2   2   2   0   2   2   2   2   0   2   0   2   2   0   2   0   0   0   2   0   2   0   0   2   2   0   0   2   2   2   2   2   0   2   0   2   2   2   2   0   0   2   0   2   0   2   0   0   2   2   2   0   2   0   2   0   2   2   2   0   0   2   2   0   2   2   0   2   2   0   0   2   2   0   2   0   0   0   0   0   2   2   2   0   2   0   0   2   2   2   2   2   2   2   2   0   2   0   0   0   2   0   0   0   0   2   2   0   0   0   2   0   2   2   2   2   2   2   0   2   2   2   2   2   0   0
 MK-5-13                2   0   0   0   2   0   2   2   0   2   0   2   0   0   0   0   2   0   0   2   0   2   0   2   0   2   0   2   0   0   2   2   2   0   0   0   2   2   0   0   0   0   0   0   0   2   2   0   2   2   0   0   0   0   2   2   0   2   2   0   2   0   0   0   0   0   2   0   2   2   0   0   2   0   2   2   2   0   2   2   2   2   0   2   0   0   2   0   2   0   0   0   2   0   2   0   0   2   2   0   2   2   2   2   2   2   0   2   0   2   2   2   2   0   0   2   0   0   0   2   2   0   2   2   2   0   2   0   2   0   0   2   2   0   0   2   2   0   2   2   0   2   2   0   0   2   2   0   2   0   0   0   0   0   2   2   2   0   2   0   0   2   2   2   2   2   2   2   2   0   2   0   2   0   2   0   0   0   0   2   0   0   0   0   2   0   2   2   0   2   2   2   0   2   2   2   2   2   0   0
 MK-5-14                2   0   0   0   2   0   2   2   0   2   0   2   2   0   0   0   2   0   0   2   0   2   0   2   2   2   0   2   0   0   2   2   2   2   0   0   2   2   0   0   0   0   0   0   0   2   2   0   2   0   0   0   0   0   0   2   0   2   2   0   2   0   0   0   0   0   0   2   2   2   2   0   2   0   2   2   2   0   2   2   2   2   0   2   0   2   2   0   2   0   0   0   2   2   2   0   0   2   2   0   2   2   2   2   2   2   0   2   0   2   2   2   2   0   0   2   0   0   0   2   2   0   0   2   2   0   2   0   2   0   0   2   0   0   0   2   2   0   2   2   0   2   2   0   2   2   2   0   2   0   0   0   0   0   2   2   0   0   2   2   0   0   2   2   2   0   2   2   2   0   2   0   2   0   2   0   0   0   0   2   0   0   0   2   2   0   2   2   0   2   2   2   0   2   2   2   0   2   0   0
 MK-5-15                2   0   2   0   2   0   2   2   0   0   0   2   0   0   0   2   2   0   0   2   2   2   0   0   2   2   0   2   0   0   2   2   2   2   0   0   2   2   0   0   2   0   0   0   0   2   2   0   2   0   0   0   0   2   0   2   0   2   2   0   2   0   0   0   0   0   0   0   0   2   2   0   2   0   2   2   2   0   2   2   2   0   0   2   0   2   2   0   0   0   0   0   2   2   0   0   0   2   2   0   2   2   2   2   0   0   0   2   2   2   2   2   2   0   0   2   0   0   0   2   2   0   0   2   2   0   2   0   0   0   0   0   0   0   0   2   2   0   2   0   0   2   2   2   2   2   2   0   2   0   0   0   0   0   2   2   0   0   2   2   0   2   2   2   2   0   2   2   2   0   2   2   2   0   2   0   0   0   0   2   2   0   0   2   2   0   2   2   0   2   2   2   0   2   2   0   0   2   2   0
 MK-5-16                2   0   2   0   0   0   2   2   0   0   0   2   0   2   0   0   0   0   0   0   2   2   2   0   2   2   2   2   0   0   2   2   2   2   0   0   0   2   0   0   2   0   0   2   0   2   2   0   2   0   0   2   0   2   0   2   0   0   0   0   2   0   0   0   0   0   0   0   0   2   2   0   2   0   0   2   2   2   2   2   2   0   0   2   2   2   2   0   0   0   0   0   2   2   0   0   0   2   2   0   2   2   2   2   0   0   0   2   2   2   2   2   0   0   0   2   0   0   0   2   2   0   2   2   2   2   2   0   0   0   0   0   0   0   0   2   2   0   2   0   0   2   2   2   2   2   2   0   2   0   2   0   0   0   2   2   0   0   2   2   0   2   0   2   2   0   2   2   2   0   2   2   2   0   2   0   0   0   0   0   2   0   2   2   2   2   2   2   0   2   2   2   0   2   0   0   0   2   2   0
 MK-6-1                 2   0   0   2   0   2   0   2   0   2   2   2   0   0   0   0   0   2   2   2   2   0   0   0   0   0   0   2   2   0   0   2   2   0   2   2   0   0   0   2   0   0   0   2   0   2   0   2   2   2   2   0   2   0   2   2   0   2   0   0   2   2   2   2   0   2   2   0   2   0   0   0   0   2   2   0   0   0   0   0   0   0   0   0   2   0   2   0   2   0   2   0   2   2   0   0   2   2   0   2   2   2   2   0   2   2   0   2   2   0   2   0   2   0   2   2   2   0   0   2   0   2   0   0   2   0   0   0   0   2   0   2   0   0   2   0   0   2   0   2   2   2   2   2   0   2   0   2   0   0   2   0   2   2   0   0   0   0   2   0   0   0   2   0   2   0   0   2   2   0   2   2   0   0   2   2   2   2   0   0   0   2   2   0   2   0   0   2   0   0   0   0   2   0   2   2   2   0   2   2
 MK-6-2                 2   0   0   2   0   2   0   0   0   2   2   2   0   0   0   0   0   2   2   2   2   0   0   0   0   0   0   2   2   0   0   2   2   0   2   2   0   0   0   2   0   0   2   2   0   2   0   2   0   2   2   2   2   0   2   2   0   2   0   0   2   0   2   2   2   2   2   0   2   0   0   0   0   2   2   0   0   0   0   0   0   0   0   0   2   0   2   0   2   0   2   0   2   2   2   0   2   2   0   2   2   2   2   0   2   2   0   2   2   0   2   0   2   0   2   2   2   0   0   2   0   2   0   0   2   0   0   0   0   0   0   2   0   2   2   0   0   2   0   2   2   2   0   2   0   2   0   2   0   0   2   0   2   2   0   0   0   0   2   0   0   0   2   0   2   0   0   2   2   0   2   2   0   2   2   2   2   2   2   0   2   0   2   0   2   0   0   2   0   0   0   2   2   0   0   2   2   0   2   2
 MK-6-3                 2   0   0   2   0   2   0   0   0   2   0   2   0   0   0   0   0   0   2   2   2   0   0   0   0   0   0   2   0   0   0   2   2   0   2   2   0   0   0   2   0   0   2   2   0   2   0   2   0   2   2   2   2   0   2   2   0   2   0   0   2   0   2   2   2   2   2   0   2   0   0   0   0   2   2   0   0   0   2   0   0   0   0   0   2   0   2   2   2   0   2   0   2   2   0   0   2   2   2   2   2   2   2   0   2   2   2   2   2   2   2   0   2   0   2   2   2   0   0   2   0   0   0   0   2   0   0   0   0   0   2   2   0   2   2   2   0   2   0   2   2   2   0   2   0   2   0   2   0   2   2   0   2   2   0   0   0   0   2   0   0   2   2   0   2   0   2   2   0   0   2   2   0   2   2   2   2   2   2   0   2   0   2   0   2   0   0   2   0   0   0   2   2   0   0   2   2   0   2   2
 MK-6-4                 2   0   0   2   0   2   0   0   0   2   0   2   0   0   0   0   0   0   2   2   2   0   0   0   0   0   0   2   0   0   0   2   2   0   2   2   0   0   0   2   0   0   2   2   0   2   2   2   0   2   2   2   2   0   2   2   0   2   0   0   2   0   2   2   2   2   2   0   2   0   0   0   0   2   2   0   0   0   2   0   0   0   0   0   2   0   2   0   0   2   2   0   2   0   0   0   2   2   2   2   2   2   2   0   2   2   0   2   2   0   2   0   2   2   2   2   2   0   0   0   0   2   0   2   2   0   0   2   2   0   2   2   0   2   2   2   0   2   0   2   2   2   0   0   0   2   0   2   0   0   2   0   2   2   0   0   0   0   2   0   0   2   2   0   2   0   2   2   0   2   2   2   0   2   0   2   2   2   2   0   2   0   2   0   2   0   0   2   0   0   0   2   2   0   0   2   2   0   2   2
 MK-6-5                 0   0   0   2   0   2   2   0   0   2   0   2   0   0   2   0   0   0   2   2   0   0   2   0   0   0   0   0   0   0   0   2   0   0   2   2   0   0   0   2   0   0   2   2   0   2   2   2   0   2   2   2   2   0   2   2   0   2   0   0   2   0   2   2   2   2   2   0   2   2   0   0   2   2   2   0   0   0   2   0   0   0   0   0   2   0   2   0   0   2   0   0   2   0   0   0   2   2   2   2   2   2   2   0   2   2   0   0   2   0   2   2   2   2   2   2   2   0   0   0   0   2   0   2   2   0   0   2   2   0   2   2   0   2   2   2   0   2   0   2   2   2   0   0   0   2   2   2   0   0   2   0   2   2   0   0   0   0   2   0   0   2   2   0   2   0   2   2   0   2   2   2   0   2   0   2   2   2   2   0   2   0   2   0   2   0   0   2   0   0   0   2   2   0   0   2   2   0   2   0
 MK-6-6                 0   0   0   2   0   2   2   0   0   2   0   2   0   0   2   0   0   0   2   2   2   0   0   0   2   0   0   0   2   0   0   2   2   0   2   2   0   0   0   2   0   0   0   2   0   0   2   2   2   2   2   0   2   0   2   2   0   2   0   0   2   0   2   2   2   2   2   0   2   2   0   0   2   2   2   0   0   0   2   0   0   0   0   0   2   0   2   0   0   2   0   2   0   0   0   2   2   2   0   2   2   2   2   0   2   2   0   0   2   0   2   2   2   2   2   2   2   2   0   0   2   0   0   0   0   2   0   2   2   0   2   2   0   2   2   2   0   2   2   2   2   2   0   0   0   0   2   2   0   2   2   2   2   2   0   0   0   0   2   0   0   2   2   0   2   2   2   0   0   2   2   2   0   2   0   2   2   0   2   0   2   0   2   0   2   0   0   2   0   2   0   2   2   0   0   2   2   0   2   0
 MK-6-7                 0   0   2   2   2   0   2   0   0   2   0   2   0   2   2   0   2   0   2   2   2   0   0   0   2   0   0   0   2   0   0   0   2   0   2   2   0   0   0   2   0   0   0   2   0   0   2   2   2   2   2   0   2   0   0   2   0   2   2   2   2   0   0   2   2   2   2   0   2   2   0   0   2   2   2   0   0   0   2   0   0   0   0   0   2   0   2   0   2   2   0   2   0   2   0   2   2   2   0   2   2   2   2   0   2   2   0   0   2   0   2   2   2   2   2   0   2   2   0   0   2   0   0   0   0   2   0   2   2   0   2   2   0   2   2   2   0   2   2   2   2   0   0   0   0   0   2   2   0   2   2   2   2   2   0   0   0   0   2   0   0   2   2   0   0   2   2   0   0   2   0   2   0   2   0   2   2   0   2   0   2   0   2   0   2   0   0   2   0   2   0   2   2   0   2   2   0   2   2   0
 MK-6-8                 0   0   0   2   2   2   2   0   0   2   0   2   0   2   2   0   2   2   2   2   2   0   0   0   0   0   0   0   2   0   0   0   2   0   0   2   0   0   0   2   0   0   0   2   2   0   0   2   2   0   2   0   2   0   0   2   0   2   2   2   2   0   0   2   2   2   2   0   2   2   0   0   2   2   2   0   2   0   2   0   0   0   0   0   2   0   2   0   2   2   0   2   0   0   0   2   2   2   2   0   2   2   2   0   2   2   0   2   0   0   2   2   2   2   0   0   2   0   0   0   2   0   0   0   0   2   0   2   2   0   2   2   2   2   2   2   2   2   2   2   2   0   0   0   2   0   2   2   0   2   2   2   2   2   0   0   0   0   2   0   0   2   2   0   0   2   2   0   0   2   0   2   2   2   0   2   2   0   2   0   2   0   2   0   2   0   0   2   0   2   0   2   2   0   2   2   0   2   2   0
 MK-6-9                 0   0   0   2   2   2   2   0   0   0   0   2   0   2   0   0   2   2   2   2   2   0   0   0   2   0   2   0   2   0   0   2   0   0   0   2   0   0   0   2   0   0   0   2   0   0   0   0   2   0   2   0   0   0   0   2   0   2   2   2   2   0   0   2   2   2   2   0   2   2   2   0   2   2   2   0   2   0   2   0   0   0   0   0   2   0   2   0   2   2   0   2   0   0   0   2   0   2   2   0   2   2   2   0   2   2   0   2   0   0   2   2   0   2   0   2   2   0   0   0   2   0   0   0   0   2   0   2   2   0   2   2   2   2   2   2   2   0   2   2   2   0   0   0   2   0   2   2   0   2   2   2   2   2   0   0   0   0   2   0   0   2   2   0   0   2   2   0   0   2   0   2   2   2   0   2   2   0   2   0   2   0   2   0   0   0   2   2   0   2   0   2   2   0   0   2   0   2   2   0
 MK-6-10                0   0   0   2   2   2   0   0   0   0   0   2   0   0   0   0   2   2   2   2   2   0   0   0   2   0   2   0   2   0   0   0   2   0   2   2   0   2   0   2   0   0   0   0   0   0   0   0   2   0   2   0   0   0   0   2   0   2   2   2   2   0   0   2   2   2   2   0   2   2   2   0   2   2   2   0   2   0   2   0   0   0   0   0   2   0   2   0   0   2   2   0   0   0   2   2   0   2   2   0   2   2   2   0   2   2   0   2   0   0   2   2   0   2   0   2   2   2   0   0   0   0   0   2   0   2   0   2   2   0   2   2   2   2   2   2   2   0   2   2   2   0   0   0   2   0   2   2   0   2   0   2   2   2   0   0   0   0   2   0   0   2   2   0   0   2   2   0   0   2   0   2   2   2   0   2   2   0   2   0   2   0   2   2   0   0   2   2   0   2   0   2   2   0   0   2   0   2   2   0
 MK-6-11                0   0   0   2   2   0   0   2   0   2   0   2   0   0   2   0   2   2   2   2   2   0   2   0   2   0   2   2   2   0   0   0   2   0   2   2   0   2   0   2   0   0   0   0   0   2   0   0   0   0   2   0   0   0   0   2   0   2   2   2   2   0   0   2   2   2   2   0   2   2   2   0   2   2   2   0   2   0   0   0   0   0   2   0   2   2   2   0   0   2   2   0   2   0   2   2   0   2   2   0   2   2   2   0   2   2   0   2   0   0   2   2   0   2   0   2   2   2   0   0   0   0   0   2   0   2   0   0   2   2   2   2   2   2   2   2   2   0   2   0   2   0   0   0   2   0   2   0   0   2   0   2   2   2   0   0   0   0   2   0   0   2   2   0   0   2   2   0   0   2   0   0   2   2   0   0   2   0   2   0   2   0   2   2   0   2   2   2   0   2   0   2   2   0   0   2   0   2   2   0
 MK-6-12                0   0   0   0   2   0   0   2   2   2   0   0   0   0   2   0   2   2   2   2   2   0   2   0   2   0   2   2   2   2   0   0   2   0   2   0   0   2   0   2   0   0   0   0   0   2   2   0   0   0   2   0   0   0   0   2   0   2   2   2   0   0   0   2   0   0   0   0   2   2   2   0   2   2   2   0   2   0   0   0   0   0   2   0   2   2   2   0   0   2   2   0   0   0   2   2   0   2   2   0   2   2   2   0   2   2   0   2   2   0   0   2   0   2   0   2   2   2   0   0   2   0   0   2   0   2   0   0   2   2   2   2   0   2   2   2   2   0   0   0   2   0   2   0   2   0   2   0   0   2   0   2   2   2   0   0   0   2   2   0   0   2   2   0   0   2   2   0   0   2   2   0   0   2   0   0   2   0   2   0   2   0   2   2   0   2   2   2   0   2   0   2   2   0   0   2   2   0   2   0
 MK-6-13                0   0   2   0   2   0   0   2   2   2   0   0   0   0   2   0   2   2   2   2   2   0   2   0   2   0   2   0   2   2   0   0   2   0   2   0   0   0   2   2   2   0   0   0   0   0   2   0   0   0   2   0   0   2   0   2   0   2   2   2   0   0   0   2   2   0   0   0   2   2   2   0   2   2   2   0   2   0   0   0   0   0   2   0   2   2   2   0   0   2   2   0   0   0   2   2   0   2   2   0   2   2   0   0   2   2   0   2   2   0   0   2   0   2   0   2   2   2   0   0   2   0   0   2   0   2   0   0   2   2   0   2   0   2   2   2   2   0   0   0   2   2   2   0   2   0   2   2   0   2   0   2   2   2   0   0   0   2   2   2   0   2   2   0   2   2   2   2   0   2   0   0   0   2   0   0   0   0   2   0   2   0   2   2   0   2   0   2   2   2   0   2   2   0   0   2   2   0   0   2
 MK-6-14                0   0   2   0   2   2   0   2   2   2   0   0   0   0   2   0   2   2   0   2   0   0   2   0   2   0   2   0   2   2   0   0   2   0   2   0   0   0   2   2   2   0   0   0   0   0   2   0   0   0   2   0   0   2   0   2   0   2   2   2   0   0   0   2   2   0   0   0   2   2   2   0   2   2   2   0   2   0   0   0   2   0   0   2   2   2   0   0   0   0   2   0   0   0   0   2   0   2   2   0   2   2   0   0   0   2   0   2   0   0   0   2   0   2   0   2   2   2   2   0   2   0   2   2   0   0   2   0   2   2   0   2   0   2   2   2   2   0   0   0   2   0   2   0   2   0   2   2   0   2   2   2   2   2   0   0   0   2   2   0   0   2   2   0   2   2   2   2   0   2   0   0   0   2   0   0   0   0   2   0   0   0   2   2   0   2   0   0   2   2   0   2   2   0   0   2   2   0   0   2
 MK-6-15                0   0   2   0   2   2   0   2   2   2   0   0   0   0   0   0   2   2   0   2   0   0   2   0   2   0   2   0   2   2   0   0   2   0   0   0   0   0   2   2   2   0   0   0   0   0   0   0   0   0   2   0   0   2   0   0   0   2   2   2   0   0   0   2   2   0   0   0   2   2   2   0   2   2   2   0   2   2   0   0   2   0   0   2   2   2   2   0   0   0   2   0   0   0   0   2   0   2   2   0   2   2   0   0   0   2   0   2   0   0   0   2   0   2   0   2   2   2   2   0   2   0   2   2   0   0   2   0   2   2   0   2   2   2   0   2   2   0   0   0   2   0   2   0   2   0   2   2   0   2   2   2   2   2   0   0   0   2   2   0   0   0   2   0   2   2   2   2   0   2   0   0   0   2   0   0   0   0   2   0   0   0   2   2   0   2   0   0   2   2   0   2   2   0   0   2   0   0   0   2
 MK-6-16                0   0   2   0   2   2   2   2   2   2   0   0   0   0   2   0   2   2   0   2   0   0   2   0   2   2   2   0   2   2   2   0   2   0   0   0   0   0   2   2   2   0   0   0   0   0   0   0   0   0   0   0   0   2   0   0   0   2   0   2   0   0   0   2   2   2   0   0   2   0   2   0   0   2   2   0   2   2   0   0   2   2   0   2   2   2   0   0   0   0   2   0   0   0   0   2   0   2   2   2   2   2   0   0   0   2   0   2   0   0   0   2   0   2   0   2   2   2   2   0   0   0   2   2   0   0   2   0   2   2   2   2   2   2   0   2   2   2   0   0   2   0   2   0   2   0   2   2   0   2   2   2   2   2   0   0   0   2   2   0   0   0   2   0   2   2   2   2   0   2   0   0   0   2   2   2   0   0   2   0   0   0   0   2   0   2   0   0   2   2   0   2   2   0   2   2   0   0   0   0
 
!****************************************** Phenotypic Data **********************************************************
!-100.0 is resevred for missing phenotype
SimulatedTrait1        13.8363   13.0196   15.4276   16.2057   13.2604   13.7588   14.7950   15.6288   13.2557   15.0226   15.0962   14.0228   16.3971   15.3067   14.1097   14.1402   15.6700   12.2222   16.0273   16.5494   15.6840   16.1391   18.0826   13.8678   12.9155   15.1598   16.3864   13.9978   15.5425   17.1038   15.3507   14.8755   13.9555   13.7321   12.8191   16.2324   14.5255   17.4974   15.5444   16.4077   14.4070   13.5040   14.2423   16.0322   13.9994   16.5124   16.1469   16.0550   13.3294   15.8107   16.4250   16.8307   14.6313   14.0901   15.3415   17.1494   14.0909   14.6468   15.3941   14.4103   14.2577   16.4951   14.4831   12.7864   14.4391   15.5203   14.4355   16.3462   14.9241   15.5964   15.3260   16.1217   13.2036   12.4799   13.3013   15.0774   15.5972   15.7723   15.1037   16.9847   16.2169   17.0592   14.7360   16.6716   13.9933   17.0456   14.4204   17.1656   14.2489   11.9077   15.4851   15.6407   14.2022   14.1874   13.9892   13.8849   13.4892   14.1929   15.4146   14.4819   14.9637   15.2631   14.7973   15.3675   14.8416   13.2804   15.0530   14.7488   14.7466   16.6796   13.9141   14.9612   16.3480   17.1589   17.4618   16.9154   12.9262   15.6854   14.9305   13.2185   15.4152   17.6774   16.2528   14.9992   13.6523   14.3825   16.1041   13.4400   15.4273   14.7599   15.5253   14.2930   17.5411   15.9649   14.2935   15.8334   14.7199   14.9583   15.2768   15.2309   14.5740   17.2103   15.1677   13.5408   13.9915   14.5593   15.1636   15.0195   16.3985   13.7525   14.2740   15.4072   16.8751   16.8426   13.5993   13.2652   14.4568   16.3798   15.0526   16.3888   16.2542   17.3844   16.5203   14.9312   12.8570   13.7672   16.1724   15.7313   15.2596   15.6803   15.0032   12.9952   15.4685   11.6684   15.2975   14.0267   13.4335   17.0681   15.1545   14.3401   13.0916   12.5120   15.1097   15.6781   16.8565   13.2171   14.2447   14.0415   15.9137   15.3206   16.3566   15.3839   14.6937   13.6053   14.9432   13.0866   15.1827   12.5358   15.1009   12.8762
SimulatedTrait2        11.0699   10.3972   10.2175    9.9671   10.7131   10.5724    9.8568   10.0161   10.1876    8.8869    9.8498   10.0753   10.1100   11.0297   10.9198   10.2080    9.1968   11.4977   10.5250    9.7610    9.2135    9.9467    9.2474   11.1200   10.9878   11.1623    8.7082   11.6356    9.3042    9.4759    8.7258   10.4545    9.7604   10.6608   10.4341    9.4556    9.8249    9.3645    9.8946    9.4458   10.9685   10.5837    9.9817    8.9854   10.3495    9.9523    9.2754    9.6506   10.2222    9.7942    8.8398    9.2796   11.1808   11.2763    8.5803    8.4244   10.3185    9.2467    9.6143    9.6266   10.7837    9.8788    9.3613   11.3277    9.9373    9.6921    9.4007    8.8167    8.7721    9.4521    9.6937    9.2682   11.2939    9.6684   10.4716    9.7710   10.3197    9.8504    9.6187    9.2427    9.6794    9.4258   10.0438    8.8779    9.3598   10.0476    9.9198    9.2136   10.5115   10.6568    9.9091   10.2375    9.9615    9.1416   10.1848   10.5325   10.4419   10.7788    9.5979   10.7478    9.4725    8.7525    8.8498    9.8991    8.6919   10.1072   10.4267   11.0244    8.8823   10.2349   10.9727    9.5778    9.7728    9.3028    8.9292    9.0506   10.2976    9.7686   10.3861   10.3125    9.0036    9.3432   10.3480   10.4269    9.7824    9.7138    9.4981    9.9015   10.9439    9.0166    9.9391   10.9168    9.4008    9.2122   10.8487    9.9218   10.0694   10.6457   10.4774   10.6658    9.7365   10.0744    8.6216   10.0611    9.9993   10.2610    9.2679   10.1916    8.8467    9.3167    9.4251    9.8409    8.9248    9.6862   10.1629   10.8978   10.8816    9.6894   10.4589    9.4764    8.8158    9.4263   10.7798   10.8267    9.9927   10.3275   10.0242    9.2320   11.7371    9.5896   10.4690   10.6142    9.1660   11.4582    9.6356   11.2134   10.2871    8.6190    9.4560    8.8821   10.9530   11.4390   10.4862   10.3663    9.5723   10.7258   10.4387    8.9645    9.3920    9.4413   10.3744   10.9018   10.8343   10.5648   11.1360   10.1317    8.7837   10.6245    8.9672   10.8789
 
