# Supplementary material for: Inclusive Composite Interval Mapping of QTL by Environment Interactions in Biparental Populations
Source: PLoS One. 2015 Jul 10;10(7):e0132414. doi: 10.1371/journal.pone.0132414 (PMC4498613; doi:10.1371/journal.pone.0132414)
Supplement: S5 File — (ZIP) [file pone.0132414.s005.zip › H=0.5/L1/run_00109.met]

!**********************Note: lines staring with "!" are remarks and will be ignored in the program********************
!*********************************General Information**********************************
!Assuming F1 = P1 x P2, populations available in QTL IciMapping are: 
!  1, P1BC1F1 = P1 x F1, the first backcrossing where P1 is used as the recurrent parent;
!  2, P2BC1F1 = P2 x F1, the first backcrossing where P2 is used as the recurrent parent;
!  3, F1DH, F1-derived doubled haploids; 
!  4, RIL or F1RIL, recombination inbred lines through the repeated selfing of F1;
!  5, P1BC1RIL, recombination inbred lines through the repeated selfing of P1BC1F1;
!  6, P2BC1RIL, recombination inbred lines through the repeated selfing of P2BC1F1;
!  7, F2, the selfing generation of F1;
!  8, F3, the selfing generation of F2;
!  9, P1BC2F1, the second backcrossing where P1 is used as the recurrent parent; 
! 10, P2BC2F1, the second backcrossing where P2 is used as the recurrent parent;
! 11, P1BC2RIL, recombination inred lines through the repeated selfing of P1BC2F1; 
! 12, P2BC2RIL, recombination inred lines through the repeated selfing of P2BC2F1; 
! 13, P1BC1F2, the selfing generation of P1BC1F1; 
! 14, P2BC1F2, the selfing generation of P2BC1F1; 
! 15, P1BC2F2, the selfing generation of P1BC2F1; 
! 16, P2BC2F2, the selfing generation of P2BC2F1; 
! 17, P1BC1DH, P1BC1F1-derived doubled haploids; 
! 18, P2BC1DH, P2BC1F1-derived doubled haploids; 
! 19, P1BC2DH, P1BC2F1-derived doubled haploids; 
! 20, P2BC2DH, P2BC2F1-derived doubled haploids; 
   3      !Mapping Population (see remarks above)
   2      !Mapping Function (1 for Kosambi; 2 for Haldane; 3 for Morgan)
   2      !Marker Space Type (1 for intervals; 2 for positions)
   1      !Marker Space Unit(1 for centiMorgans; 2 for Morgan)
   6      !Number of Chromosomes (or Linkage Groups)
 200      !Size of the mapping population
   2      !Number of environments
 
!***************************************** Chromosomes and Linkage Maps **********************************************
!Chromosome                 NumMarkers
-CH1                        16
-CH2                        16
-CH3                        16
-CH4                        16
-CH5                        16
-CH6                        16
!Linkage map (Marker name followed by position or the interval length)
 MK-1-1                1     0.000
 MK-1-2                1    10.000
 MK-1-3                1    20.000
 MK-1-4                1    30.000
 MK-1-5                1    40.000
 MK-1-6                1    50.000
 MK-1-7                1    60.000
 MK-1-8                1    70.000
 MK-1-9                1    80.000
 MK-1-10               1    90.000
 MK-1-11               1   100.000
 MK-1-12               1   110.000
 MK-1-13               1   120.000
 MK-1-14               1   130.000
 MK-1-15               1   140.000
 MK-1-16               1   150.000
 MK-2-1                2     0.000
 MK-2-2                2    10.000
 MK-2-3                2    20.000
 MK-2-4                2    30.000
 MK-2-5                2    40.000
 MK-2-6                2    50.000
 MK-2-7                2    60.000
 MK-2-8                2    70.000
 MK-2-9                2    80.000
 MK-2-10               2    90.000
 MK-2-11               2   100.000
 MK-2-12               2   110.000
 MK-2-13               2   120.000
 MK-2-14               2   130.000
 MK-2-15               2   140.000
 MK-2-16               2   150.000
 MK-3-1                3     0.000
 MK-3-2                3    10.000
 MK-3-3                3    20.000
 MK-3-4                3    30.000
 MK-3-5                3    40.000
 MK-3-6                3    50.000
 MK-3-7                3    60.000
 MK-3-8                3    70.000
 MK-3-9                3    80.000
 MK-3-10               3    90.000
 MK-3-11               3   100.000
 MK-3-12               3   110.000
 MK-3-13               3   120.000
 MK-3-14               3   130.000
 MK-3-15               3   140.000
 MK-3-16               3   150.000
 MK-4-1                4     0.000
 MK-4-2                4    10.000
 MK-4-3                4    20.000
 MK-4-4                4    30.000
 MK-4-5                4    40.000
 MK-4-6                4    50.000
 MK-4-7                4    60.000
 MK-4-8                4    70.000
 MK-4-9                4    80.000
 MK-4-10               4    90.000
 MK-4-11               4   100.000
 MK-4-12               4   110.000
 MK-4-13               4   120.000
 MK-4-14               4   130.000
 MK-4-15               4   140.000
 MK-4-16               4   150.000
 MK-5-1                5     0.000
 MK-5-2                5    10.000
 MK-5-3                5    20.000
 MK-5-4                5    30.000
 MK-5-5                5    40.000
 MK-5-6                5    50.000
 MK-5-7                5    60.000
 MK-5-8                5    70.000
 MK-5-9                5    80.000
 MK-5-10               5    90.000
 MK-5-11               5   100.000
 MK-5-12               5   110.000
 MK-5-13               5   120.000
 MK-5-14               5   130.000
 MK-5-15               5   140.000
 MK-5-16               5   150.000
 MK-6-1                6     0.000
 MK-6-2                6    10.000
 MK-6-3                6    20.000
 MK-6-4                6    30.000
 MK-6-5                6    40.000
 MK-6-6                6    50.000
 MK-6-7                6    60.000
 MK-6-8                6    70.000
 MK-6-9                6    80.000
 MK-6-10               6    90.000
 MK-6-11               6   100.000
 MK-6-12               6   110.000
 MK-6-13               6   120.000
 MK-6-14               6   130.000
 MK-6-15               6   140.000
 MK-6-16               6   150.000
!*********************************** Marker Types ********************************************************************
!Co-dominant marker: When heterozygote F1 is present, P1 is coded as 2, F1 is coded as 1, and P2 is coded as 0; Otherwise, P1 is coded as 2, and P2 is coded as 0. 
!Dominant marker: When heterozygote F1 is present, P1 and F1 are coded as 12, and P2 is coded as 0; Otherwise, P1 is coded as 2, and P2 is coded as 0.  
!Recessive markers: When heterozygote F1 is present, P1 is coded as 2, and F1 and P2 are coded as 10; Otherwise, P1 is coded as 2, and P2 is coded as 0. 
!Missing marker is coded as -1. 
 MK-1-1                 2   0   0   0   2   0   2   2   0   2   2   2   0   0   0   2   2   0   2   0   2   2   2   0   0   2   2   0   0   2   2   0   2   2   0   0   2   0   2   0   2   2   0   2   0   2   2   0   0   2   2   0   0   2   2   0   0   0   0   0   0   0   0   0   0   2   2   2   2   0   0   0   2   2   2   0   2   0   2   2   0   2   2   0   0   2   2   2   2   0   0   0   0   0   0   2   0   2   2   0   2   0   0   0   2   2   2   2   0   0   2   2   0   2   2   2   0   0   2   2   2   2   2   2   2   2   0   0   2   0   2   2   2   2   2   0   0   0   2   2   2   0   0   0   0   2   0   0   2   2   0   2   0   0   0   0   0   0   0   2   2   2   0   0   2   2   0   0   0   0   2   0   0   2   0   0   2   0   0   0   0   2   2   2   0   0   0   2   2   0   0   0   0   0   0   2   2   2   2   2
 MK-1-2                 2   0   2   2   2   0   2   2   0   2   2   2   0   0   0   2   2   0   0   0   2   0   2   0   0   0   2   0   0   2   2   0   0   2   0   0   2   0   2   0   2   2   0   2   0   2   2   0   2   0   2   0   0   2   2   0   0   0   2   0   0   0   0   0   0   2   2   0   2   0   0   2   2   2   2   0   2   0   2   0   0   2   2   0   0   2   2   2   2   2   0   0   0   0   0   2   2   2   2   0   2   0   0   0   2   2   2   2   0   0   2   2   0   2   2   2   0   0   2   2   2   2   2   2   0   2   0   0   2   0   2   2   2   2   2   2   0   0   2   2   2   0   2   0   0   2   0   0   0   2   0   2   0   0   0   0   0   0   0   2   2   2   0   0   2   0   0   0   0   0   2   0   0   2   2   0   2   0   0   0   0   2   2   2   0   0   2   2   2   0   0   0   0   2   0   2   2   2   2   0
 MK-1-3                 2   0   2   2   2   0   2   2   0   2   2   2   0   0   0   2   0   0   0   0   2   0   2   0   0   0   2   0   0   2   2   2   2   2   0   0   0   0   2   0   2   2   0   2   0   2   2   0   2   0   2   0   0   2   2   0   0   0   2   0   0   0   0   0   2   2   2   0   2   0   0   2   0   2   2   0   2   0   2   0   2   2   2   2   0   2   2   2   2   2   0   0   0   2   0   2   2   2   2   0   2   0   0   0   2   2   2   2   0   0   2   2   2   2   2   2   0   0   2   2   2   2   2   2   0   2   0   0   2   0   2   2   2   2   2   2   0   0   0   2   2   2   2   2   0   2   0   0   2   2   0   2   0   0   2   0   0   0   0   2   2   2   0   0   0   0   0   0   0   0   2   2   0   2   2   0   2   0   0   0   0   2   2   2   0   0   2   2   2   0   0   0   0   2   0   2   2   2   2   0
 MK-1-4                 2   0   2   2   2   0   2   2   0   2   2   0   0   0   2   2   2   0   0   0   2   0   2   0   0   0   2   0   2   2   2   2   0   2   0   0   2   0   2   0   2   2   0   2   0   2   2   0   2   0   2   2   2   2   2   0   0   0   2   0   0   0   0   0   2   2   2   0   2   0   0   2   0   2   2   0   2   0   2   0   2   2   2   2   0   2   2   2   2   2   0   0   0   2   0   2   2   2   2   0   2   0   0   0   2   2   2   2   0   0   2   2   2   2   2   2   0   2   2   2   2   2   2   2   0   2   0   0   0   0   2   2   2   2   2   2   0   0   0   0   2   2   2   2   0   2   0   0   2   2   0   2   0   0   2   0   0   0   0   0   2   2   0   0   0   0   0   2   0   0   2   2   0   2   2   0   2   0   0   0   0   2   2   2   0   0   0   2   2   0   0   2   0   2   0   2   2   2   2   0
 MK-1-5                 2   0   2   2   2   0   0   2   0   2   0   0   0   0   2   2   2   0   0   0   2   0   2   0   0   0   2   0   2   2   2   2   0   2   0   0   2   0   2   0   2   2   0   2   0   2   2   0   2   0   2   2   2   2   2   2   0   0   2   0   0   0   0   0   2   2   2   0   0   0   0   2   0   2   2   0   2   2   2   0   2   2   0   2   0   2   2   2   2   2   2   0   2   2   0   2   2   2   2   0   2   0   0   0   2   2   2   2   0   0   2   2   2   2   2   2   0   0   0   2   2   2   2   2   0   2   0   0   0   2   2   2   2   2   2   2   0   0   0   2   2   2   2   2   0   2   0   0   2   0   2   2   0   2   2   0   0   0   0   0   2   2   0   0   0   0   0   2   0   0   2   2   0   2   2   0   2   0   0   0   0   2   2   2   2   0   0   2   2   0   0   2   0   2   0   2   2   2   2   0
 MK-1-6                 2   0   2   2   2   0   0   2   0   2   0   0   0   0   2   2   2   0   2   2   2   0   2   0   0   0   2   2   2   2   2   0   0   0   0   0   2   0   2   0   2   2   0   0   0   2   2   0   2   0   2   2   2   2   2   2   2   0   2   0   2   0   0   0   2   2   2   0   0   0   0   2   0   2   2   0   2   2   2   0   2   2   0   2   0   2   2   2   2   2   2   0   2   2   0   2   2   2   2   0   2   0   0   2   2   2   0   2   0   0   2   2   2   2   2   2   0   0   0   2   2   2   2   2   0   2   0   0   2   2   2   2   2   2   2   2   0   0   0   2   2   2   2   2   0   0   0   0   2   2   2   2   0   2   2   0   0   0   0   0   2   2   0   0   0   0   0   2   0   2   2   2   0   2   2   0   2   0   0   0   0   2   0   2   2   0   0   2   2   0   0   2   0   2   0   0   2   2   2   0
 MK-1-7                 2   0   2   2   2   0   0   2   0   2   0   0   0   0   2   2   0   0   2   2   2   0   2   0   0   0   2   2   2   2   2   2   0   0   0   0   2   0   0   0   2   2   0   0   2   2   2   0   2   2   2   2   2   2   2   2   2   2   2   0   0   2   0   0   2   2   2   0   0   0   0   2   0   2   2   0   2   2   2   0   2   2   2   2   0   2   0   2   2   2   2   0   2   2   0   2   2   2   2   0   2   0   2   2   2   2   2   2   0   0   2   2   2   2   2   2   0   2   0   2   2   2   2   2   0   2   0   0   2   0   2   2   2   2   2   2   0   0   0   2   2   2   2   2   0   0   0   0   2   2   2   0   0   2   2   0   0   2   0   2   2   2   0   0   0   0   0   2   0   2   2   2   0   2   2   0   2   0   0   0   0   2   2   2   2   0   0   2   0   0   0   0   0   2   0   0   2   2   2   0
 MK-1-8                 2   0   2   2   2   0   0   2   0   2   0   0   0   0   2   2   0   0   2   2   2   0   0   0   0   0   2   2   0   2   2   2   0   0   0   2   2   0   0   0   2   2   0   0   2   2   2   0   2   0   2   2   2   2   2   2   2   2   0   0   2   2   0   0   0   2   2   0   0   0   2   2   2   2   2   0   0   2   2   2   0   2   2   2   0   2   0   2   2   2   2   0   2   2   0   2   2   2   2   0   2   0   0   2   2   2   2   2   0   0   2   2   2   2   2   2   0   2   0   2   2   2   2   2   0   2   0   0   2   0   2   2   2   2   2   2   0   0   0   2   2   2   2   2   0   0   0   0   2   2   2   0   0   2   2   0   0   2   0   2   2   2   0   0   0   0   0   2   0   2   2   2   0   2   2   0   2   0   0   0   0   2   2   2   0   0   0   2   0   0   0   2   2   2   0   0   2   2   2   0
 MK-1-9                 2   0   2   2   2   0   0   2   0   2   0   0   0   0   2   0   0   0   2   2   2   0   0   0   0   0   2   0   2   2   2   2   0   0   0   0   2   0   0   2   2   2   0   0   0   2   2   0   2   0   2   2   2   2   2   2   2   2   0   0   2   0   0   0   0   2   2   2   2   2   0   2   2   0   2   0   0   0   2   2   0   2   2   2   0   2   0   2   2   0   2   0   2   2   2   2   2   2   2   0   2   0   0   2   2   2   2   2   0   0   2   0   0   0   2   2   0   2   0   2   2   0   2   0   0   2   2   0   0   0   2   0   2   2   2   2   0   0   0   2   2   2   2   2   0   0   0   0   2   2   2   0   0   2   2   2   0   2   0   2   2   2   0   0   0   0   0   2   0   2   2   2   0   2   2   0   2   0   0   0   0   2   2   2   0   0   0   2   0   0   0   2   0   2   0   0   2   2   2   0
 MK-1-10                2   0   2   2   2   0   2   2   0   2   0   0   0   0   2   0   0   0   2   2   2   2   0   0   0   0   2   2   2   0   2   2   0   0   0   0   2   0   0   2   2   0   0   0   0   2   2   0   2   0   2   2   0   2   2   2   2   2   0   0   2   0   0   0   0   0   2   2   2   2   0   2   2   0   2   0   0   0   2   2   2   2   2   2   0   2   0   0   2   0   2   0   2   2   2   2   2   2   2   0   2   0   0   2   0   2   2   2   0   0   2   0   2   0   2   2   2   2   0   2   0   2   2   0   0   2   2   0   0   0   2   0   2   2   2   2   2   0   0   2   2   2   2   2   0   0   0   0   2   2   0   0   0   2   2   2   0   2   0   2   0   0   0   0   0   0   0   2   0   2   2   2   0   2   2   0   2   0   0   0   0   2   2   2   0   0   0   0   0   0   0   2   2   2   2   0   2   2   2   0
 MK-1-11                2   0   2   2   2   0   2   2   2   2   0   0   0   0   0   0   0   0   2   2   2   2   0   2   0   0   2   2   2   0   2   2   0   2   0   0   2   0   0   2   2   0   0   2   0   2   2   0   2   0   2   2   2   2   2   2   2   2   0   0   2   0   0   0   0   2   2   2   2   2   0   2   2   0   2   0   0   0   2   2   2   2   2   2   0   2   2   0   2   0   2   0   2   2   2   2   2   2   2   0   2   0   0   2   0   0   2   2   2   0   2   2   2   2   2   2   2   2   0   0   0   2   2   0   2   0   2   0   0   0   2   0   2   2   2   2   2   0   0   2   2   2   2   2   0   0   0   0   2   2   0   0   0   2   0   2   0   2   0   2   2   0   0   0   0   0   2   2   0   0   0   2   0   2   2   2   2   0   0   0   0   2   0   2   0   0   0   0   0   0   0   2   0   2   2   0   2   2   2   2
 MK-1-12                2   0   2   2   2   0   2   2   2   2   0   2   0   0   2   0   0   0   0   2   2   2   0   2   0   0   2   2   0   0   2   2   0   2   0   0   0   0   0   2   2   0   0   2   0   2   2   0   0   2   2   2   2   2   0   2   2   2   0   0   2   0   0   0   0   2   2   2   2   2   0   2   2   0   2   0   0   0   2   2   2   2   0   2   0   2   2   0   2   0   2   0   2   2   2   2   2   2   2   0   2   0   0   0   0   0   2   2   2   0   2   2   2   2   2   2   2   2   0   0   0   2   2   2   2   0   2   0   0   2   2   2   2   2   2   2   2   0   0   2   2   2   2   2   0   0   0   0   2   2   0   0   0   2   0   2   0   2   0   2   2   2   0   0   0   0   0   2   0   0   0   2   0   2   2   2   2   0   0   2   0   2   0   0   0   0   0   0   0   0   0   2   0   2   2   0   2   2   2   2
 MK-1-13                2   0   0   2   2   0   2   2   2   0   0   2   0   0   2   0   0   0   2   2   2   2   0   2   0   0   0   2   0   0   2   2   0   2   2   0   2   0   0   2   2   2   0   2   0   2   2   0   0   2   2   0   2   2   0   2   2   0   0   0   2   2   0   0   0   2   2   2   2   2   0   2   2   0   2   0   0   2   2   2   2   2   0   2   0   2   2   0   2   0   0   0   2   2   2   2   2   2   2   0   2   0   0   0   0   0   2   2   2   0   2   2   2   2   2   2   2   2   0   0   0   2   0   2   2   0   2   0   0   2   2   2   2   2   2   2   2   0   0   0   2   2   0   2   0   0   0   0   2   2   0   0   0   2   0   2   0   2   0   2   2   0   0   2   0   2   0   0   0   0   0   2   0   2   2   2   2   0   0   2   0   2   0   0   0   0   0   2   0   0   2   2   0   2   2   0   2   2   0   2
 MK-1-14                2   0   0   2   2   0   2   2   0   0   2   2   0   0   2   2   0   0   2   2   2   2   0   2   2   0   0   2   0   0   2   2   0   2   2   0   2   0   0   2   2   2   0   2   0   2   2   0   0   2   2   0   2   2   0   2   2   0   0   0   2   2   0   0   0   2   2   2   2   2   0   2   2   0   2   0   0   2   2   2   0   2   0   0   0   2   0   0   2   2   0   0   2   2   2   2   2   2   2   0   2   0   0   0   0   2   2   2   2   0   0   2   2   0   2   2   2   2   0   0   0   2   0   2   2   0   2   0   0   2   2   0   2   2   2   2   2   0   0   0   2   2   0   2   0   0   0   0   2   2   0   0   0   2   0   0   0   2   0   0   2   0   0   2   0   2   0   0   0   0   0   2   0   2   2   2   2   0   0   2   0   2   0   0   0   0   0   2   0   0   2   2   0   2   2   2   2   0   0   2
 MK-1-15                0   0   0   2   2   0   2   2   0   0   2   2   2   0   2   2   0   2   2   2   2   0   0   2   2   0   0   2   0   2   0   2   2   2   2   0   0   0   0   2   2   2   0   2   0   2   2   0   0   2   2   0   2   2   0   2   2   0   2   0   0   2   0   0   0   2   2   2   2   2   0   2   2   0   0   0   0   2   2   2   0   2   0   0   0   2   0   0   2   2   0   0   2   2   2   2   2   2   2   0   2   0   0   0   0   2   2   2   2   0   0   0   2   0   2   2   0   2   0   0   0   2   0   2   2   0   2   0   0   2   2   0   2   0   2   2   2   0   0   0   2   2   0   2   0   0   0   2   0   2   0   0   2   2   0   0   0   2   0   0   2   0   0   2   0   0   0   0   0   0   0   2   0   2   0   2   2   0   0   2   2   2   0   0   0   0   0   0   0   0   2   2   0   2   2   2   2   0   0   2
 MK-1-16                0   0   0   2   2   0   2   2   0   0   2   2   2   0   2   2   0   2   2   2   0   0   0   2   2   0   0   0   0   2   0   2   2   2   2   0   0   0   0   2   2   2   0   2   0   2   2   2   0   2   2   0   2   2   0   2   2   0   2   2   0   2   0   2   0   2   2   2   2   0   0   2   2   0   0   0   0   2   2   0   2   0   0   0   0   2   0   0   2   2   0   0   2   2   2   2   2   0   2   0   2   0   0   0   0   2   2   2   2   0   0   0   2   0   2   2   0   2   0   2   2   2   0   2   2   0   2   0   0   2   2   0   2   0   2   2   0   0   0   0   0   2   2   2   0   0   0   2   0   0   0   0   2   2   0   0   0   2   0   0   2   0   0   2   0   0   0   0   0   0   0   2   0   0   0   2   2   0   2   2   2   2   0   0   0   2   0   0   0   0   2   2   2   2   2   2   2   0   0   2
 MK-2-1                 2   2   0   0   0   0   2   0   0   0   2   0   0   0   2   2   2   0   0   0   0   2   0   2   0   0   0   2   2   2   2   0   2   0   0   0   2   2   0   0   2   2   2   2   0   2   0   0   0   2   0   2   2   0   0   0   0   0   2   0   2   0   0   0   0   0   0   0   0   0   0   0   0   2   0   0   0   2   0   2   0   2   2   2   2   2   2   2   0   2   2   2   0   2   2   0   0   2   0   2   0   0   2   2   0   2   2   0   0   0   2   0   0   2   2   0   2   0   0   2   2   2   2   2   2   2   0   2   0   2   0   0   0   0   0   0   2   0   0   2   2   2   0   0   0   2   2   0   0   2   0   2   2   2   2   2   2   2   0   2   0   2   0   2   2   0   0   0   2   2   0   2   2   2   2   0   0   2   0   2   2   0   0   2   0   2   2   0   2   0   2   0   2   2   0   0   0   0   2   2
 MK-2-2                 2   2   0   0   0   0   2   2   0   0   2   0   0   0   2   2   2   0   0   0   0   2   0   2   0   0   0   2   2   2   2   0   2   0   2   0   2   2   0   0   2   2   2   2   0   2   0   0   0   2   0   2   2   0   0   0   0   0   2   0   2   2   2   0   0   0   0   0   0   0   0   0   0   2   2   0   0   2   0   2   0   2   2   2   2   2   2   2   0   2   2   2   0   2   2   0   0   2   0   0   0   0   0   2   0   0   2   0   0   0   2   0   0   2   2   0   2   2   0   2   2   2   2   2   2   2   0   2   0   2   0   0   0   0   0   0   2   0   0   2   2   2   0   0   0   2   2   0   0   2   0   2   2   2   2   2   0   2   0   2   0   2   0   2   2   0   0   0   2   2   0   2   2   2   0   0   0   2   0   2   2   0   0   2   2   2   2   0   2   0   2   0   2   2   2   2   0   0   2   2
 MK-2-3                 2   2   0   0   2   0   2   2   0   0   2   0   2   2   2   2   2   0   0   0   0   2   0   0   0   0   0   2   2   2   2   0   2   0   2   0   2   2   0   0   2   2   2   2   0   2   0   0   0   2   0   2   0   0   0   0   0   0   2   0   2   0   2   0   0   0   0   0   0   0   2   0   0   2   0   0   0   2   2   2   0   2   2   2   2   2   2   0   0   2   2   2   0   2   2   0   0   2   2   0   0   0   0   0   0   0   2   0   0   0   2   0   0   0   2   0   2   2   2   2   2   2   2   2   2   2   0   2   0   2   0   0   0   0   0   0   2   0   0   2   2   2   0   0   0   2   2   0   0   2   0   2   2   2   2   2   0   2   0   2   2   2   0   2   2   0   2   0   2   2   0   2   2   2   0   2   0   0   2   2   2   0   0   2   2   2   2   0   2   2   2   0   2   2   2   2   0   0   2   0
 MK-2-4                 2   2   0   0   2   0   2   2   2   0   2   0   2   2   2   0   2   0   0   0   0   2   0   0   0   0   0   2   2   2   2   0   0   2   2   0   2   2   2   0   2   2   0   0   0   2   0   0   0   2   0   2   2   0   0   0   2   0   2   0   2   2   0   0   0   0   0   0   0   0   2   2   0   2   0   0   0   2   2   2   0   0   2   2   2   2   2   0   0   2   2   2   0   2   2   0   0   2   2   0   0   0   0   0   0   0   2   0   0   0   2   2   0   2   2   0   2   2   0   2   2   2   2   2   2   2   0   2   0   2   0   0   2   0   0   0   2   0   0   2   2   2   0   2   0   2   0   0   0   2   0   2   2   2   2   2   0   2   0   2   0   2   0   2   0   0   2   0   2   2   0   2   2   2   0   2   0   0   2   2   2   0   0   2   2   2   2   0   2   2   2   0   2   2   2   0   0   2   2   0
 MK-2-5                 2   2   0   0   2   0   2   2   2   0   2   0   0   2   2   0   2   0   0   2   0   2   0   0   0   0   0   2   2   2   2   0   0   2   2   0   2   2   2   2   2   2   0   0   0   2   0   0   0   2   0   2   2   0   0   0   2   0   2   2   2   2   2   0   0   0   0   0   0   0   0   2   0   2   0   0   0   2   2   2   0   0   2   2   2   2   2   0   0   0   2   2   0   2   2   0   0   2   2   0   0   0   0   0   0   2   2   0   0   0   2   2   2   2   2   0   2   0   0   2   2   2   2   2   2   2   0   2   0   2   0   0   2   0   0   2   2   0   2   2   2   2   0   2   0   2   0   2   0   2   0   0   2   0   2   2   0   2   0   2   0   2   0   2   0   0   2   0   2   2   0   2   2   2   0   2   0   0   2   2   2   0   0   2   2   2   2   0   2   2   2   0   2   2   2   2   0   2   2   0
 MK-2-6                 2   2   0   0   0   0   2   2   2   0   2   2   0   2   2   0   2   0   0   2   0   2   0   0   0   2   0   2   2   2   0   0   0   2   2   0   2   2   2   2   2   2   0   0   0   2   0   2   0   2   0   2   2   0   0   0   2   0   2   2   2   2   0   0   0   0   2   0   0   0   2   2   0   2   0   2   0   2   2   2   0   2   2   2   0   2   2   2   0   0   2   2   2   2   2   0   0   2   2   0   0   0   0   0   0   2   2   0   0   0   2   0   2   2   2   0   2   0   0   2   2   2   0   0   2   2   2   2   0   2   0   0   0   0   0   2   2   0   2   2   2   2   0   2   0   2   0   2   0   2   0   0   0   0   2   2   0   2   0   2   0   2   0   2   0   0   2   0   2   0   0   2   2   2   0   2   0   0   2   2   2   0   0   2   2   0   2   0   0   2   2   0   2   2   2   2   0   2   2   0
 MK-2-7                 2   2   0   0   2   0   2   2   2   2   2   2   0   2   2   0   2   0   0   2   0   2   0   0   0   2   0   2   0   2   2   0   0   2   2   2   0   2   2   0   2   2   0   2   0   2   0   2   0   2   0   2   2   0   0   0   2   0   2   2   2   2   0   0   0   0   2   0   2   0   2   2   2   2   2   0   0   2   2   0   0   2   2   0   0   2   2   0   0   0   2   2   2   2   2   0   0   2   2   0   0   2   0   0   0   2   2   0   0   0   2   0   2   2   2   0   2   0   0   2   0   2   0   0   2   2   2   2   0   2   0   0   0   0   0   2   2   0   2   2   2   2   0   2   2   2   0   2   0   2   0   0   0   0   2   2   0   2   2   2   0   2   0   2   0   0   2   0   2   0   0   2   2   2   0   2   0   0   2   2   0   0   0   2   2   2   2   2   0   2   2   0   2   2   0   2   0   2   2   0
 MK-2-8                 2   2   0   0   2   0   2   2   2   2   2   2   0   2   2   0   2   0   0   2   2   2   0   0   0   2   0   2   0   2   2   0   0   2   2   2   0   2   2   0   2   2   0   2   0   2   0   2   0   2   0   2   2   0   0   0   2   0   2   2   2   2   2   0   0   0   2   0   2   0   2   2   2   0   2   2   0   2   2   0   0   2   2   0   2   2   2   2   0   0   2   2   2   2   2   0   2   2   2   0   0   2   0   0   0   2   2   0   0   0   2   0   2   2   2   0   2   0   0   2   0   2   0   0   2   2   0   2   2   2   0   0   0   0   0   2   2   0   2   2   2   2   0   2   2   2   2   2   0   2   0   0   0   0   2   2   0   2   2   2   2   2   0   2   0   0   2   0   2   0   0   2   2   2   0   2   0   0   2   2   0   0   0   0   2   2   2   2   0   2   2   0   2   2   0   2   2   0   2   0
 MK-2-9                 2   2   0   0   2   0   0   2   2   2   2   2   0   2   2   0   2   0   0   2   2   2   0   0   0   2   0   2   0   2   2   0   0   2   2   2   2   2   2   0   2   2   0   2   0   2   0   2   0   2   0   2   2   0   0   0   2   0   0   2   2   0   0   0   0   0   2   0   0   0   2   2   2   0   2   2   0   2   2   2   0   2   2   0   2   2   2   2   0   0   2   2   2   2   2   0   2   2   2   0   0   2   0   0   0   2   2   0   0   0   2   0   2   2   2   0   2   0   0   2   0   2   0   0   2   2   0   2   0   2   2   0   0   0   0   2   2   0   2   2   2   2   2   2   2   2   2   2   0   2   0   0   0   0   2   2   0   2   2   2   2   2   0   2   0   0   2   0   2   2   0   2   2   2   0   2   0   2   2   2   0   0   0   0   2   2   2   0   0   0   2   0   2   0   0   2   2   0   2   0
 MK-2-10                2   2   0   0   2   0   0   2   2   2   2   0   0   2   2   0   2   0   0   2   2   2   0   0   0   0   2   2   0   2   2   0   2   2   2   2   0   2   2   0   2   2   0   2   0   2   0   0   0   2   0   2   2   0   0   2   2   0   0   2   2   0   0   0   0   0   2   0   0   2   2   2   2   0   2   2   0   2   2   2   0   2   0   0   2   2   2   0   0   0   2   2   2   2   2   0   2   2   2   0   0   2   0   0   0   2   2   0   0   0   0   0   2   2   2   0   2   0   0   2   0   2   0   0   2   2   0   2   0   2   2   0   0   0   0   2   2   0   2   2   2   2   2   2   2   2   2   2   0   2   0   0   0   0   2   2   0   2   2   2   2   2   0   2   0   0   2   0   2   2   0   2   2   2   0   2   0   2   2   2   0   0   0   0   2   2   2   0   0   0   2   0   2   0   0   2   2   0   0   0
 MK-2-11                2   2   0   0   2   0   0   2   2   2   2   0   0   0   2   0   2   0   0   2   0   2   0   0   2   0   2   0   0   0   2   0   2   2   2   2   0   0   2   0   2   2   0   0   0   2   0   0   0   2   0   2   2   0   0   2   2   0   0   2   2   0   0   0   2   0   2   2   0   2   2   2   0   0   2   2   0   2   2   0   0   2   0   0   2   2   2   0   0   0   2   2   2   0   2   0   0   2   2   0   0   2   2   0   0   2   2   0   0   0   0   0   2   2   2   0   2   0   0   2   0   2   0   2   2   0   0   2   0   2   2   0   0   0   0   2   0   0   2   2   2   2   2   2   2   2   2   2   0   2   0   0   0   0   0   2   2   2   2   2   0   0   0   2   0   0   2   0   2   2   0   2   2   2   0   2   0   2   2   2   0   0   0   0   2   2   2   0   0   0   2   0   2   0   0   2   2   0   0   0
 MK-2-12                2   2   0   0   2   0   0   2   2   2   2   0   0   0   2   2   2   0   0   2   0   2   2   0   2   0   0   0   0   2   0   0   2   2   2   2   0   0   2   0   2   2   0   0   0   2   0   2   0   2   0   2   2   0   0   2   2   0   2   2   2   0   0   0   2   0   0   2   0   2   2   2   0   0   2   2   0   2   2   0   0   2   0   0   2   2   2   0   0   0   2   2   0   0   2   2   0   2   2   0   0   2   2   0   0   2   2   0   0   0   0   0   2   2   2   0   2   0   0   2   0   2   0   2   2   0   0   2   0   0   2   0   0   0   0   2   0   0   2   2   2   2   2   2   2   2   2   2   0   0   0   0   0   0   0   0   2   2   2   2   0   0   0   2   0   0   2   0   2   2   0   2   2   2   0   2   0   2   2   2   2   0   0   0   2   2   2   2   0   0   2   0   2   2   0   2   2   0   0   0
 MK-2-13                2   2   0   0   2   0   0   2   2   2   0   0   0   0   2   2   2   2   0   0   0   2   2   0   0   0   0   0   0   2   0   0   2   2   2   2   0   0   2   0   2   2   0   0   0   2   0   2   0   2   0   2   2   0   0   2   2   0   2   2   2   0   2   0   2   0   0   0   0   2   2   2   0   0   2   2   0   2   2   0   0   2   0   0   2   2   2   0   0   0   2   2   0   0   2   2   0   2   2   0   0   2   2   0   0   2   2   0   0   0   2   0   2   2   2   0   2   0   0   0   2   2   0   2   2   0   0   2   0   0   2   0   2   0   0   2   0   0   2   2   2   2   2   2   2   2   2   2   0   0   2   0   0   0   0   2   0   2   2   0   0   0   0   2   0   0   2   0   0   2   0   2   2   2   0   2   0   2   2   2   2   0   0   0   2   2   2   2   0   0   2   0   2   2   0   2   2   0   0   0
 MK-2-14                2   2   0   0   2   0   0   2   2   2   0   0   0   0   2   2   2   0   0   0   0   2   2   2   0   0   0   2   0   2   0   0   2   2   2   2   0   0   2   0   2   2   0   0   0   2   0   2   0   2   0   2   2   0   0   2   2   0   2   2   2   0   2   0   2   0   0   0   0   2   2   2   0   0   2   2   0   2   2   0   0   2   0   0   2   2   0   0   0   0   2   2   0   0   2   2   0   2   0   2   0   2   2   0   0   2   0   0   0   0   2   0   0   2   2   0   2   0   0   0   2   2   0   2   2   0   0   2   0   0   2   0   2   0   0   2   0   0   2   2   2   2   2   2   0   2   0   2   0   0   2   0   2   0   2   2   0   2   2   0   0   0   0   2   0   0   2   0   0   2   0   2   2   2   0   2   0   2   2   2   2   0   0   0   2   2   2   2   0   0   2   0   2   2   0   2   2   0   0   0
 MK-2-15                2   0   0   0   2   0   0   0   2   0   0   0   0   0   2   2   2   0   0   0   0   2   2   2   0   0   0   2   0   2   0   0   2   2   2   2   0   0   2   0   2   2   0   0   0   2   0   0   0   2   2   2   2   0   0   2   2   0   2   2   2   0   2   0   2   0   0   0   0   2   2   2   0   0   2   2   0   2   2   0   0   0   0   0   2   2   0   0   0   0   2   2   0   0   2   2   0   2   0   2   0   2   2   0   0   2   0   0   0   0   2   0   0   2   2   0   2   0   0   0   2   2   0   2   2   0   0   2   0   0   2   0   0   0   0   2   0   0   2   2   2   2   2   2   0   2   0   2   0   0   2   0   2   0   2   2   2   2   2   0   0   0   0   2   0   0   2   0   2   2   0   2   2   2   0   2   0   0   2   2   0   0   0   0   2   0   2   0   0   0   2   0   2   2   0   2   2   0   0   0
 MK-2-16                2   0   0   0   2   0   0   0   2   0   0   0   0   0   0   0   2   0   0   0   0   2   2   2   0   0   0   2   0   2   0   0   2   2   2   2   0   0   0   0   2   2   0   0   0   2   0   0   0   2   2   2   2   2   0   0   2   0   2   2   0   2   2   0   2   0   0   0   2   2   2   2   0   0   2   0   2   2   2   0   0   0   0   2   2   2   0   2   0   0   0   2   0   0   2   0   0   2   0   2   0   2   2   0   0   2   0   2   0   0   2   0   0   2   2   0   2   0   0   0   2   2   0   2   2   0   0   2   0   0   0   2   0   2   0   2   0   0   2   2   2   2   2   2   0   2   0   2   2   2   2   0   2   0   2   2   2   0   2   2   0   0   0   2   0   0   2   0   2   0   2   2   2   0   0   2   0   0   2   2   0   0   2   0   2   0   2   0   0   0   2   0   2   2   0   2   2   0   0   0
 MK-3-1                 0   0   0   2   2   2   2   2   2   2   2   0   2   2   0   2   2   2   2   2   2   2   0   0   0   0   2   2   0   0   0   0   2   2   0   2   2   2   0   2   2   0   0   2   0   0   2   2   0   0   2   2   2   2   0   0   0   0   2   2   2   0   2   2   2   2   2   2   0   2   2   2   2   2   2   0   2   0   2   0   2   2   2   0   2   0   0   0   2   2   2   0   0   2   0   0   0   2   2   2   2   2   2   2   2   2   0   0   0   0   0   2   0   2   2   2   0   2   0   0   0   0   0   0   2   2   0   2   0   0   2   0   0   2   2   0   2   0   2   2   0   2   0   0   0   0   0   0   0   2   2   0   2   2   2   2   2   0   0   0   2   2   2   0   2   0   2   0   0   0   0   2   2   2   2   2   0   0   2   0   0   2   2   0   0   0   0   2   2   0   0   2   0   2   0   2   2   0   2   0
 MK-3-2                 0   0   0   2   2   2   2   2   2   2   2   0   2   2   0   2   0   2   2   2   2   2   0   0   0   0   2   2   0   0   0   0   2   2   2   2   2   2   0   2   2   0   2   2   0   0   2   2   0   0   2   2   2   2   0   0   0   0   2   2   2   0   2   2   2   2   2   2   0   2   2   2   2   2   2   0   0   0   2   0   0   2   2   0   2   0   0   0   2   2   2   0   0   2   0   0   0   2   2   2   2   2   2   2   2   2   2   0   0   0   0   2   0   2   2   2   2   2   0   0   0   0   2   0   2   2   0   2   0   0   2   0   0   2   2   0   2   0   2   2   0   2   0   0   0   2   0   2   0   2   2   2   2   2   2   0   2   2   0   0   2   0   2   0   2   0   2   0   0   0   0   2   2   2   2   2   0   0   2   0   0   2   2   0   0   2   0   2   2   0   0   2   0   2   0   2   2   0   2   0
 MK-3-3                 0   0   0   2   2   2   2   2   2   2   2   0   2   2   0   2   0   2   2   2   2   2   0   0   0   0   2   2   0   0   0   2   2   2   2   2   2   0   0   2   2   2   2   0   0   0   2   2   2   0   2   2   2   2   0   0   0   0   2   2   0   0   2   0   2   2   2   0   0   2   2   2   2   2   2   0   0   0   2   0   0   2   2   0   2   0   0   2   2   2   2   2   0   2   0   0   0   2   2   0   2   2   2   0   2   0   2   0   0   0   0   2   0   0   2   2   2   2   0   0   0   0   0   0   2   2   0   2   0   0   2   0   0   2   0   0   2   0   2   2   0   2   0   0   2   2   0   2   0   0   2   2   2   2   2   0   2   2   0   0   2   0   2   0   2   0   2   0   0   0   0   2   2   2   2   2   0   0   2   0   0   2   2   0   0   2   0   2   2   2   0   2   0   2   0   2   2   0   2   0
 MK-3-4                 0   0   0   2   2   0   2   0   2   2   2   0   2   2   0   2   0   2   0   2   2   0   0   0   0   0   2   2   0   0   0   2   2   0   2   2   2   0   0   2   2   2   2   0   0   0   0   2   2   2   0   2   2   0   0   0   0   0   2   2   0   0   2   0   2   2   2   0   0   2   2   2   2   2   0   2   0   0   2   0   0   2   2   0   2   0   0   2   2   2   2   2   2   2   0   0   0   2   2   0   2   2   2   0   2   0   0   0   0   0   0   0   0   0   2   2   2   2   0   0   0   0   0   0   2   2   0   2   0   0   2   0   0   0   0   0   2   0   0   2   0   2   0   0   2   2   0   2   0   0   2   0   2   2   2   0   0   2   0   0   0   0   2   0   2   0   0   0   0   0   0   2   2   2   2   2   0   2   2   0   0   2   2   0   0   2   0   2   2   2   0   2   0   2   0   2   2   0   0   0
 MK-3-5                 0   0   0   2   2   0   2   0   2   2   2   0   2   2   0   2   0   0   0   2   2   0   0   0   0   0   2   2   0   0   0   2   2   2   2   2   2   0   0   2   2   2   2   0   0   0   0   2   2   2   0   2   2   0   0   0   0   2   2   2   0   0   2   0   2   2   0   0   0   2   2   0   2   2   0   2   0   0   2   0   0   2   0   2   2   0   0   2   2   2   2   0   0   2   0   0   0   2   0   0   2   2   0   0   2   0   2   0   0   0   0   0   0   2   2   2   2   2   0   0   2   0   0   2   2   2   0   2   0   0   2   0   0   0   0   0   2   0   0   2   0   2   0   0   2   2   2   2   0   0   2   0   2   2   2   0   0   2   0   0   0   0   2   0   2   2   0   0   0   0   0   2   2   2   2   2   0   2   2   0   0   2   2   0   0   2   0   0   2   2   2   2   0   2   0   2   2   0   0   0
 MK-3-6                 0   0   0   2   2   0   2   0   2   2   2   0   2   2   0   2   0   0   0   2   2   0   0   0   0   0   2   2   0   0   0   2   2   2   0   2   2   0   0   0   2   2   2   0   0   0   0   2   2   2   0   2   2   0   0   0   0   2   2   0   0   0   2   0   2   2   0   0   0   2   2   0   2   2   0   2   0   0   2   0   0   2   0   2   2   0   2   2   0   2   2   0   0   2   0   2   0   2   0   0   0   2   2   0   2   0   2   0   0   0   0   0   2   2   2   0   2   2   0   0   2   0   0   2   2   2   0   2   0   0   2   0   0   0   0   0   2   0   0   2   0   0   0   0   0   2   2   2   0   0   2   0   2   2   0   0   0   2   0   0   0   0   2   0   2   2   0   0   0   0   0   2   2   2   2   2   0   2   2   0   0   2   2   0   0   2   0   0   2   2   2   2   0   2   0   0   2   0   0   0
 MK-3-7                 0   0   0   0   2   0   2   0   2   2   2   0   2   2   0   2   0   0   0   2   2   0   0   0   0   0   0   2   0   0   0   2   2   2   0   2   2   0   0   0   2   2   0   0   0   0   0   0   2   0   0   0   2   0   0   0   0   2   2   0   0   0   2   0   2   2   0   0   0   2   2   0   2   2   0   2   0   0   2   0   0   2   0   0   2   0   2   2   0   2   2   0   0   2   2   2   0   2   2   0   0   2   2   0   0   0   2   0   0   2   0   0   2   2   2   0   2   2   0   2   2   0   0   2   2   2   0   2   0   2   2   0   0   0   0   0   2   0   0   2   0   0   0   0   0   2   2   2   0   0   2   0   2   2   0   0   0   2   0   0   0   2   2   0   2   0   0   0   0   0   0   2   2   0   2   2   0   2   2   2   0   2   2   0   0   2   0   0   2   2   2   2   0   2   2   0   2   0   0   0
 MK-3-8                 0   0   0   0   0   0   2   0   2   0   2   0   2   2   2   2   0   0   0   2   2   0   0   0   0   0   0   2   0   0   0   2   2   2   0   2   2   2   0   0   0   2   0   0   0   0   0   2   0   0   0   2   0   0   0   0   0   2   2   0   0   0   2   0   2   2   0   0   0   2   2   0   2   2   0   2   0   2   2   0   0   2   0   0   2   0   2   2   0   0   2   0   0   2   0   2   0   2   2   0   0   2   2   0   0   0   2   0   0   2   0   0   2   0   2   0   2   2   0   2   2   0   0   2   2   2   0   2   0   2   2   0   0   2   0   0   2   0   0   2   2   0   0   0   0   2   2   2   2   0   2   0   2   2   0   0   0   2   0   0   0   2   2   0   2   0   0   0   0   2   0   2   2   0   0   0   2   2   2   2   0   2   2   0   0   2   0   0   2   0   2   2   0   2   0   0   2   0   0   2
 MK-3-9                 0   0   0   0   0   0   2   0   2   0   2   0   2   2   2   2   2   0   0   2   2   2   0   2   0   0   2   2   0   0   0   2   2   2   0   2   2   2   0   0   0   2   0   0   0   0   0   2   0   0   0   2   0   0   0   2   0   2   2   0   0   0   2   0   2   2   0   0   0   2   2   2   2   0   0   2   0   2   2   0   0   2   0   0   2   0   2   2   0   0   2   0   0   2   0   2   2   2   2   0   0   2   2   2   2   0   2   0   0   2   0   0   0   0   0   0   2   2   2   2   2   0   0   2   0   2   0   0   0   2   2   0   0   2   0   0   2   0   0   2   2   0   0   0   0   2   2   2   2   0   2   0   2   2   0   0   0   2   0   0   0   2   2   0   2   0   0   0   0   2   0   2   0   0   0   0   2   2   2   2   0   2   2   0   0   0   0   0   2   0   2   2   0   2   0   2   2   0   0   2
 MK-3-10                0   0   0   0   0   0   2   0   2   0   2   0   0   2   2   2   2   0   0   2   2   2   0   2   0   0   2   2   0   0   0   2   2   2   0   2   2   2   0   0   0   2   0   2   0   0   2   2   0   0   0   2   0   0   0   2   0   2   2   0   0   0   2   0   2   2   0   0   2   0   2   0   2   0   0   2   0   2   2   2   2   2   0   0   2   0   2   2   0   0   2   0   2   2   2   2   2   2   2   0   0   2   2   2   2   0   2   0   2   2   0   2   0   0   0   0   2   2   2   0   2   0   0   2   0   2   0   2   0   2   2   0   0   0   2   2   2   0   0   2   2   0   0   0   0   2   2   2   2   2   2   2   2   2   0   0   0   2   0   0   2   0   2   0   2   0   0   2   0   2   0   2   0   0   0   0   0   2   2   0   0   2   2   0   0   0   0   0   2   0   2   2   0   2   0   2   2   2   0   2
 MK-3-11                2   0   0   0   0   0   2   0   2   0   2   0   0   2   2   2   2   0   0   2   2   2   0   2   0   0   2   2   0   0   2   2   2   2   0   2   2   2   0   0   0   2   0   2   0   0   2   2   0   0   0   2   0   0   0   2   2   2   0   0   0   0   2   0   2   2   0   0   2   0   0   0   2   0   0   2   0   2   0   2   0   2   0   0   2   0   2   2   0   0   2   0   0   2   2   2   2   2   2   2   0   2   2   2   2   0   2   0   2   2   0   2   2   0   0   0   2   2   2   2   2   0   0   2   0   2   0   2   2   2   2   0   0   0   2   2   2   0   0   2   2   0   0   0   0   2   0   2   2   2   2   2   2   2   0   0   0   2   0   0   0   0   2   0   2   0   0   2   0   2   0   2   0   0   0   0   2   2   2   0   0   2   2   0   0   0   2   0   2   0   2   2   2   2   0   0   2   2   0   0
 MK-3-12                2   2   0   0   2   0   2   0   2   0   2   0   2   0   2   2   2   0   0   2   2   2   0   2   0   0   2   2   0   2   2   2   2   2   0   2   2   2   0   0   0   0   0   2   2   0   2   2   0   0   2   2   0   0   0   0   2   2   0   0   0   0   2   0   2   2   0   0   2   0   0   0   2   0   0   2   0   2   0   2   0   2   0   0   2   0   0   2   0   0   2   0   0   2   2   2   2   2   2   0   0   2   2   0   2   0   2   0   2   2   0   2   2   0   0   2   0   2   2   2   2   0   0   2   0   0   0   2   0   2   2   0   0   0   2   2   2   0   0   2   0   0   0   0   0   2   0   2   2   2   2   2   2   2   0   0   0   2   0   0   0   0   2   0   2   0   0   2   0   2   2   2   0   0   0   0   0   2   2   0   0   2   2   0   0   0   2   0   2   0   2   2   2   2   0   2   2   2   0   0
 MK-3-13                2   2   0   0   2   0   2   0   0   0   2   0   2   2   2   2   2   0   0   2   2   2   0   2   2   0   2   2   0   0   2   2   2   2   0   2   2   2   0   0   0   0   0   2   2   0   2   2   0   0   0   2   2   0   0   0   2   2   0   0   0   0   2   0   2   2   2   0   2   0   0   0   2   0   2   2   0   2   0   2   0   2   0   0   2   2   0   2   0   0   2   2   0   0   2   2   2   2   0   0   0   2   2   0   2   0   2   0   2   2   0   2   2   2   0   2   0   2   2   2   2   0   0   2   0   0   0   0   0   2   2   0   0   0   2   2   2   0   0   2   0   0   0   0   0   2   0   2   2   2   0   2   2   2   0   0   0   2   0   0   0   0   2   0   2   0   0   0   2   2   2   2   2   0   0   0   0   2   2   0   0   2   2   0   0   0   2   2   2   0   2   2   2   2   0   2   2   0   2   0
 MK-3-14                2   2   0   0   2   2   2   0   0   0   2   0   2   2   2   2   2   2   2   2   0   2   0   2   0   2   2   2   0   0   2   2   2   0   0   0   0   2   0   0   0   0   0   2   2   0   2   2   0   0   0   2   2   2   0   0   2   2   0   0   0   0   2   0   2   2   2   0   2   0   0   0   2   0   2   2   0   2   0   2   0   2   0   0   2   2   0   2   0   0   2   2   0   0   2   2   2   2   0   0   0   2   2   0   2   0   2   0   2   2   0   2   2   0   2   2   0   2   2   2   2   2   2   2   0   0   0   0   0   2   2   0   0   0   2   2   2   0   0   2   0   0   2   0   0   0   0   2   2   2   0   0   2   2   0   0   0   2   0   0   0   0   2   2   2   0   0   0   2   2   2   2   0   0   0   0   0   0   2   0   0   2   0   0   0   0   0   2   2   0   2   0   2   2   0   2   2   0   2   0
 MK-3-15                2   2   0   0   2   2   2   0   2   0   2   0   2   2   0   2   2   2   0   2   0   2   0   2   0   2   2   2   0   0   2   2   2   0   0   0   0   2   0   0   0   0   0   2   2   0   0   2   0   0   0   2   2   2   0   0   2   2   2   0   0   2   2   2   2   2   0   0   2   0   0   0   2   0   0   0   0   0   2   2   2   2   0   0   2   2   0   2   2   0   0   2   0   0   2   2   2   2   0   0   0   2   2   2   2   0   2   0   2   0   0   2   2   0   2   2   0   2   2   0   2   2   2   2   0   0   0   0   0   2   0   0   0   0   2   2   2   0   0   2   0   0   2   0   0   0   0   0   2   2   0   2   2   2   0   0   2   2   0   0   0   0   2   2   2   0   0   0   2   2   2   2   0   0   0   0   0   0   2   0   0   2   0   0   0   0   0   2   2   0   2   0   2   2   0   2   0   0   0   0
 MK-3-16                2   2   0   0   2   2   2   0   2   0   2   0   2   0   0   2   2   2   0   2   0   0   0   2   0   2   2   2   0   0   2   0   2   0   0   0   0   2   2   0   0   0   0   2   2   0   0   2   0   0   0   2   2   0   0   0   2   2   2   0   0   2   2   2   2   2   0   0   2   0   0   0   2   0   0   0   2   0   2   2   2   0   0   0   2   2   0   2   2   0   0   2   0   0   2   0   2   2   0   0   0   2   2   2   2   0   2   0   2   0   0   2   2   0   2   2   0   2   2   0   2   2   2   2   0   0   0   0   0   2   0   0   0   0   2   2   2   0   0   2   0   0   2   0   0   0   0   0   2   2   0   2   0   2   0   0   2   2   0   0   2   0   2   2   0   0   0   0   2   0   2   2   0   0   0   0   0   0   2   0   0   2   0   0   0   0   0   0   2   2   2   0   2   2   2   2   0   0   0   0
 MK-4-1                 0   2   2   0   2   2   0   2   2   2   0   2   2   0   0   2   2   0   0   0   2   0   2   0   0   0   0   0   0   2   0   0   0   0   2   0   2   2   0   0   2   2   2   2   0   0   2   2   0   2   0   0   0   2   0   0   0   2   2   0   0   0   0   0   2   2   0   2   2   2   2   0   2   0   2   0   2   0   0   0   0   2   2   0   2   2   2   2   2   2   2   2   0   0   0   0   2   0   2   2   0   2   2   2   2   0   2   0   0   0   2   2   0   2   0   2   2   0   2   2   2   2   0   2   0   2   2   0   2   2   0   2   0   0   0   2   2   2   2   0   0   0   2   2   0   2   0   0   2   2   0   0   2   0   0   0   2   0   2   2   0   2   2   0   0   2   0   2   2   2   2   0   0   0   0   0   0   0   2   2   0   2   2   2   0   0   2   2   0   2   2   2   0   0   2   2   2   2   2   2
 MK-4-2                 0   2   2   0   2   2   2   2   2   2   0   2   2   0   0   2   2   0   0   2   2   0   2   0   2   0   0   0   0   0   0   0   0   0   0   2   2   2   0   0   2   2   2   0   2   0   2   2   0   2   0   0   0   2   0   0   0   2   2   0   0   0   0   0   2   2   0   0   2   2   2   0   2   0   2   0   2   2   0   0   0   2   0   0   2   2   2   0   2   2   2   2   0   2   0   0   2   0   2   0   0   2   2   0   2   0   2   0   0   0   2   2   0   2   0   2   2   0   2   2   0   0   0   0   0   2   2   0   2   0   0   2   0   2   0   2   2   0   2   0   0   0   2   2   0   2   0   0   2   2   0   0   2   0   0   0   2   0   0   2   0   2   0   0   2   2   0   0   0   2   2   0   0   0   0   0   0   0   2   2   0   2   2   2   0   0   2   2   2   2   2   2   0   0   2   0   2   2   2   2
 MK-4-3                 0   2   2   0   2   2   2   2   2   2   0   2   0   0   0   2   2   2   0   2   2   0   2   0   2   0   0   0   2   0   0   0   0   0   0   2   2   2   0   0   2   2   2   0   2   0   2   2   0   2   0   0   0   2   0   0   0   2   2   0   0   0   0   0   2   2   0   0   2   2   2   0   2   0   2   0   2   2   0   0   2   2   0   0   2   2   2   0   2   2   2   2   0   2   0   0   2   0   2   0   0   2   2   0   2   0   0   0   0   0   2   0   0   0   0   2   2   2   2   2   0   0   0   0   0   2   2   0   2   0   0   0   0   0   0   2   2   0   0   0   0   0   2   2   0   2   0   0   2   2   0   2   2   0   0   2   2   0   0   0   0   0   0   0   2   2   0   0   0   0   2   0   0   0   0   0   0   0   0   2   0   2   2   2   0   0   2   2   2   2   2   2   0   0   2   2   2   2   2   2
 MK-4-4                 0   2   0   2   2   2   2   2   0   2   0   2   0   0   0   2   2   2   0   2   2   0   2   0   2   0   0   0   2   0   0   0   0   0   2   0   2   2   0   0   2   2   0   0   2   0   2   2   0   2   0   0   0   0   0   0   0   2   2   0   0   2   0   0   2   2   0   0   2   2   2   0   2   0   2   0   2   2   0   0   2   2   0   0   0   2   2   0   2   2   2   2   2   2   0   0   2   0   2   0   0   2   2   0   2   0   0   0   0   0   2   0   0   0   0   2   2   2   0   2   0   0   0   0   0   2   2   0   2   0   2   2   0   0   0   2   2   2   0   0   0   0   2   2   0   2   0   0   2   2   2   2   2   0   0   2   2   0   0   0   0   0   0   0   2   2   0   0   0   0   2   0   2   0   2   0   0   0   0   2   0   2   2   0   0   0   2   2   2   2   2   2   0   0   2   2   2   0   2   2
 MK-4-5                 0   2   0   2   2   2   0   2   0   0   2   0   0   0   0   0   2   2   0   2   2   0   2   0   0   2   0   0   2   0   0   0   0   0   2   0   2   2   0   0   2   2   0   0   2   0   2   2   0   2   0   0   0   0   0   0   0   2   0   0   0   2   0   0   2   2   0   0   2   2   2   0   2   0   2   0   2   2   0   0   2   2   0   0   0   0   2   0   2   2   2   2   2   2   0   0   0   0   2   0   0   2   2   0   2   0   0   0   0   0   2   0   0   0   0   2   2   2   0   2   0   0   0   0   0   2   2   2   2   0   2   2   0   0   0   2   2   2   0   0   0   0   2   2   0   2   0   0   2   2   2   2   0   0   0   2   2   0   0   0   0   0   0   0   2   2   0   0   0   0   0   0   2   0   2   0   0   0   0   2   0   2   2   0   0   0   2   2   2   2   2   2   2   0   0   2   2   0   2   2
 MK-4-6                 0   2   0   2   0   2   0   2   0   0   2   0   0   0   0   0   2   0   0   0   2   0   0   0   0   2   2   0   2   0   0   2   0   0   2   0   2   2   2   0   0   2   0   0   0   0   2   2   0   2   0   2   0   0   0   0   0   2   0   0   0   2   0   0   2   2   0   0   2   2   2   0   2   0   0   0   2   2   0   0   2   2   0   0   0   0   2   0   2   2   2   0   2   2   0   0   0   0   2   0   0   2   2   0   2   0   0   0   0   0   2   0   0   0   0   2   2   2   0   2   0   0   0   0   2   2   2   2   2   0   2   2   0   0   0   2   2   0   0   0   0   0   2   2   0   2   0   0   2   2   2   0   0   2   0   2   2   0   0   0   0   0   0   0   2   2   0   0   0   0   0   0   2   0   2   0   0   0   0   2   0   2   2   0   0   2   2   2   0   2   2   0   2   0   0   2   2   0   2   2
 MK-4-7                 0   2   0   2   0   2   0   2   0   0   2   0   0   0   0   0   2   0   0   0   2   0   0   2   0   2   2   0   2   0   0   2   2   0   0   0   2   2   0   0   0   2   0   0   0   0   2   2   0   2   0   2   0   0   0   0   0   2   0   0   0   2   0   0   0   0   0   0   2   2   2   0   2   0   0   0   2   2   0   0   2   2   0   0   0   0   2   0   2   2   0   0   0   2   0   0   0   0   2   2   0   2   2   0   2   0   0   0   2   0   2   0   0   0   2   2   2   2   2   2   0   0   0   0   2   2   2   2   2   0   2   2   0   0   2   2   2   0   0   0   0   0   2   2   0   2   0   0   2   2   0   0   0   2   0   2   0   0   0   2   0   0   0   2   2   2   0   0   0   0   0   0   2   0   0   0   0   2   0   2   0   2   2   2   0   2   2   2   0   2   2   0   2   0   2   2   2   0   2   2
 MK-4-8                 0   2   0   2   0   2   0   2   0   0   2   0   2   0   0   0   2   0   0   0   2   0   0   2   0   2   0   0   2   0   0   2   2   0   0   0   2   2   0   0   2   2   0   0   0   2   2   0   0   2   0   2   0   0   0   2   0   2   0   0   0   2   0   0   0   2   0   0   2   2   2   0   2   0   0   0   2   2   0   2   2   2   0   0   0   0   2   0   2   0   0   0   0   2   0   0   0   0   2   2   2   2   2   0   2   0   0   0   2   0   2   0   2   0   2   2   2   2   2   2   0   0   0   0   2   2   2   0   2   0   2   2   0   0   2   2   2   0   0   0   0   0   2   2   0   2   0   0   2   2   0   0   0   2   0   2   2   0   0   0   0   0   0   2   2   2   0   0   0   0   0   0   2   0   0   0   0   2   0   2   2   2   2   2   0   2   2   2   0   2   2   0   2   0   0   2   2   0   2   2
 MK-4-9                 0   2   0   2   2   2   2   2   0   0   2   0   2   0   0   0   2   0   0   0   0   0   0   2   0   2   0   0   2   0   0   2   2   0   0   0   2   2   0   0   2   2   0   0   0   2   2   0   0   0   0   2   0   0   0   2   0   2   2   0   0   2   2   0   0   2   0   0   2   2   2   2   2   0   2   0   2   2   0   2   2   2   0   0   0   0   2   0   2   0   0   0   0   2   0   0   0   0   2   2   2   2   2   0   0   0   0   0   0   0   2   0   2   0   2   2   2   2   2   2   0   0   0   0   2   2   2   0   2   0   2   2   2   0   2   2   2   0   0   0   0   0   2   2   0   2   2   0   2   2   0   0   0   2   0   2   2   0   0   0   0   0   0   2   0   2   0   0   0   0   0   0   2   0   0   2   0   2   0   2   2   2   2   2   0   2   2   2   0   2   2   2   2   2   0   2   2   0   2   2
 MK-4-10                0   2   0   2   2   2   2   2   0   0   2   0   2   0   0   0   2   0   2   2   0   0   0   2   2   2   0   0   2   0   0   2   2   0   0   0   2   2   2   0   2   2   0   0   0   0   2   0   0   0   0   2   0   0   0   2   0   0   2   0   0   0   2   0   0   2   0   0   2   2   2   2   2   0   2   2   2   2   2   2   2   0   0   0   2   0   2   0   2   0   0   2   0   2   0   0   0   2   2   2   2   2   2   0   0   0   0   0   0   0   2   0   2   0   0   2   2   2   2   2   0   0   2   0   2   0   2   0   2   0   2   2   2   0   2   2   0   0   0   0   2   0   2   2   0   0   2   0   2   2   0   0   0   2   2   2   2   2   2   0   0   0   0   2   0   2   0   0   0   0   0   0   2   0   0   2   2   0   0   2   0   2   2   2   0   2   2   2   0   2   2   2   2   2   0   2   2   0   2   2
 MK-4-11                0   2   0   0   2   2   2   0   0   0   2   2   2   0   0   0   0   0   0   2   0   0   0   2   2   2   0   0   2   0   0   2   2   0   0   0   2   2   2   0   0   2   0   0   0   0   2   0   0   0   0   2   0   0   0   0   0   0   2   0   2   0   2   0   0   2   0   0   2   2   0   0   2   0   2   2   2   2   2   2   2   0   0   0   2   0   2   0   2   0   0   2   0   0   0   2   0   2   2   2   2   2   2   0   0   0   2   0   2   0   2   0   0   0   2   2   2   2   0   2   0   0   2   0   2   0   2   0   2   0   2   2   2   0   0   2   0   0   0   0   2   0   2   2   0   0   2   0   2   2   0   0   0   2   2   2   2   2   0   0   0   0   0   2   0   2   0   0   0   0   0   0   2   0   0   2   2   0   0   2   0   2   2   2   0   2   2   2   0   2   2   2   2   2   0   2   2   0   2   2
 MK-4-12                0   2   0   0   2   2   2   0   0   0   2   2   2   0   2   0   0   0   0   2   0   0   0   2   2   2   0   0   2   0   0   0   2   0   0   0   2   2   2   2   0   2   0   0   0   0   2   0   0   0   0   2   0   0   0   0   0   0   2   0   2   0   2   0   0   2   0   0   2   2   0   0   2   0   2   2   2   2   2   2   2   0   0   0   2   0   2   0   2   0   0   2   0   0   0   0   0   2   2   2   2   2   2   0   0   2   2   0   2   0   2   0   0   0   2   0   2   2   0   2   0   0   2   0   2   2   0   0   2   0   2   2   2   0   0   2   0   0   2   0   0   0   2   2   0   0   2   0   2   2   0   0   0   2   2   2   2   2   0   0   0   2   0   2   0   2   0   0   0   0   0   0   2   0   2   2   2   0   0   2   0   0   2   2   0   2   0   2   0   0   0   2   2   2   0   2   2   0   2   2
 MK-4-13                0   2   0   0   2   2   0   0   0   0   2   2   2   0   2   0   0   0   0   2   0   0   0   0   2   2   0   0   2   0   0   0   2   0   2   0   2   2   2   2   0   2   0   0   0   0   2   0   0   2   0   2   0   0   0   0   0   0   2   0   2   0   2   0   0   2   0   0   2   2   0   0   2   0   2   2   2   2   2   0   2   0   0   0   2   0   2   0   2   0   0   2   0   0   2   0   0   2   2   2   2   2   2   0   0   2   2   0   2   0   2   0   0   0   2   0   2   2   0   0   0   0   2   0   2   2   0   0   2   0   2   2   2   2   0   2   0   0   2   2   0   0   2   2   0   0   0   0   2   2   0   0   0   2   2   2   2   2   0   0   2   2   0   2   0   2   0   0   2   0   0   0   2   2   2   2   2   0   0   2   0   0   2   2   0   2   0   2   0   0   0   2   2   2   0   2   2   0   2   2
 MK-4-14                0   2   0   0   2   2   0   0   0   0   2   2   2   0   2   0   0   0   0   0   2   0   0   0   2   0   0   0   2   0   0   0   2   0   2   0   2   2   2   0   0   0   2   0   0   0   2   0   0   2   0   2   0   0   0   0   0   0   0   0   0   0   0   0   2   2   0   0   2   2   0   0   2   0   2   2   2   2   2   0   2   0   0   0   2   2   2   0   2   0   0   2   0   0   2   0   0   2   2   2   2   2   2   0   2   2   2   0   2   0   2   0   0   0   2   0   2   2   0   0   0   2   2   0   2   2   0   0   2   2   2   2   2   2   0   2   0   0   2   2   0   0   2   2   0   0   0   0   2   0   0   0   0   2   2   2   2   2   0   0   2   2   0   2   2   2   0   0   2   0   0   0   2   2   0   2   2   0   0   2   0   0   2   2   0   2   0   2   0   0   2   2   0   2   0   2   2   0   2   0
 MK-4-15                0   2   0   0   0   2   0   0   0   2   2   2   2   0   2   0   0   0   0   0   2   0   0   0   2   0   0   0   2   0   0   0   2   0   2   0   2   2   2   0   0   0   2   0   0   0   2   0   0   0   0   0   0   0   0   0   0   2   0   0   0   2   0   0   2   2   0   0   2   2   0   0   0   0   2   2   2   0   2   0   2   0   2   0   2   2   2   0   2   2   0   2   0   0   2   0   0   2   2   0   2   2   2   0   2   2   2   0   2   0   2   0   0   2   2   0   2   2   0   0   0   2   2   0   2   2   0   0   2   2   2   2   2   2   0   2   0   0   2   2   0   0   2   2   0   0   0   0   2   0   0   0   0   2   2   2   2   2   0   0   2   2   0   2   2   2   0   0   2   0   0   0   2   2   0   2   2   0   0   2   0   0   2   2   2   0   0   2   0   0   2   2   0   2   0   2   0   2   2   0
 MK-4-16                0   0   0   0   0   2   0   0   0   0   2   2   2   2   2   0   0   0   0   0   2   2   0   0   0   0   0   0   2   0   0   0   2   0   0   0   2   2   2   0   0   0   2   0   0   0   2   0   0   0   0   0   0   0   0   0   0   2   0   0   0   2   0   0   2   2   0   0   0   2   0   0   0   0   0   2   2   0   2   0   2   2   0   0   2   2   2   0   2   2   0   2   0   0   2   0   0   2   2   0   2   2   2   0   2   2   2   0   2   0   2   0   0   2   2   0   2   2   0   0   0   2   2   0   2   2   2   0   2   0   2   2   0   2   0   2   0   0   2   2   0   0   2   0   0   0   0   0   0   0   0   0   0   2   2   2   2   2   0   0   2   2   2   2   2   2   0   0   2   0   0   2   2   2   0   0   2   2   0   2   0   0   2   2   2   2   0   2   0   0   2   2   2   2   2   2   0   2   2   0
 MK-5-1                 0   0   0   2   2   0   0   0   2   0   0   2   0   2   0   2   0   0   0   2   2   2   2   0   0   2   2   2   2   2   0   2   2   2   2   2   2   0   0   2   2   2   2   0   2   0   2   2   2   0   2   2   2   0   2   0   0   0   2   0   2   2   2   0   2   0   2   2   0   2   2   2   2   0   0   0   2   2   2   2   2   2   0   2   0   0   2   0   0   2   2   0   2   0   2   0   2   2   0   0   0   0   2   0   2   2   0   2   0   0   2   0   0   0   2   0   2   2   2   2   2   2   2   2   2   0   2   0   2   0   0   0   0   0   2   0   0   0   2   0   0   0   2   0   0   0   0   2   0   0   2   0   2   2   0   0   0   2   0   2   0   2   0   0   0   2   2   0   0   0   2   0   0   2   2   0   0   0   0   2   0   0   2   2   2   0   0   0   2   2   2   2   0   0   0   0   0   2   2   0
 MK-5-2                 0   0   0   2   2   0   0   0   2   0   0   2   0   2   0   2   0   0   0   2   2   2   2   0   0   2   2   2   2   2   2   2   2   2   2   2   2   2   0   2   2   2   2   0   2   0   2   0   2   2   2   2   0   0   0   0   0   0   2   0   2   2   2   0   2   0   2   2   0   2   2   2   2   0   0   0   2   2   2   2   2   2   0   2   0   0   2   0   0   2   2   0   2   0   0   0   2   2   0   0   0   0   2   0   2   2   0   2   0   0   2   0   2   0   2   0   2   2   2   2   2   2   2   2   2   0   2   0   2   0   0   0   2   0   2   0   0   0   2   0   0   0   2   0   0   0   0   2   0   0   2   0   2   2   0   0   0   2   0   2   0   2   0   0   0   2   0   0   0   0   2   0   0   2   2   0   0   0   0   2   0   0   2   2   2   0   0   0   2   2   2   0   0   0   0   2   0   2   2   0
 MK-5-3                 0   0   0   0   2   0   0   0   2   2   0   2   0   2   0   2   0   0   0   2   2   2   2   0   0   2   2   2   2   2   0   2   0   2   2   2   2   2   0   2   2   2   2   0   2   0   2   0   2   2   0   2   0   0   0   0   0   0   2   0   2   2   2   0   0   0   2   2   0   2   2   2   2   0   0   0   2   2   2   2   2   2   0   2   0   0   0   0   0   2   2   0   2   0   0   0   2   2   0   0   0   0   2   0   2   2   2   2   0   0   2   0   2   0   2   0   2   2   2   2   2   2   2   2   2   0   2   0   2   2   0   2   2   0   2   0   0   0   2   0   2   0   2   0   0   2   0   0   0   2   2   0   0   2   2   0   0   0   0   2   0   2   0   0   2   2   0   0   0   0   2   0   0   2   2   0   0   0   0   2   0   0   2   2   2   0   0   0   2   2   0   2   0   2   0   2   0   2   2   0
 MK-5-4                 0   0   0   0   2   0   0   0   2   2   0   2   0   2   0   2   0   0   0   2   2   2   2   0   0   2   2   2   2   2   0   2   0   2   2   2   2   2   0   2   2   2   2   0   2   0   2   0   2   2   2   2   0   0   2   0   0   0   2   0   2   2   2   0   0   0   2   2   0   2   2   2   2   0   0   0   2   2   0   2   2   2   0   2   0   0   0   0   0   2   2   0   0   0   0   0   2   2   0   0   0   0   2   0   2   2   0   2   0   0   2   0   2   0   2   0   2   2   2   2   2   2   0   2   2   0   2   0   0   2   2   0   2   0   2   0   0   0   2   0   2   0   2   0   0   2   0   0   0   2   2   0   0   2   2   0   2   0   0   2   0   2   0   0   2   2   0   0   2   0   2   0   0   2   2   0   2   0   0   0   0   0   2   2   2   0   0   2   2   0   0   2   0   2   2   2   0   2   2   0
 MK-5-5                 0   2   0   0   0   0   0   0   2   2   0   2   0   2   0   2   2   0   0   2   0   2   2   0   0   2   2   2   2   2   2   2   0   2   2   2   2   2   0   2   2   0   2   2   0   0   2   0   2   2   2   2   0   0   2   0   0   0   2   0   2   2   2   0   0   0   2   2   0   2   2   2   2   0   0   0   2   2   0   2   2   2   2   2   0   0   0   0   0   2   2   0   0   0   0   0   0   0   0   0   0   0   2   0   2   2   0   2   0   0   2   0   2   0   2   2   2   2   2   0   2   0   0   2   2   0   2   0   0   2   0   0   2   0   2   0   0   0   0   0   2   0   2   0   0   2   0   2   0   2   2   0   0   2   2   0   2   0   0   2   2   2   0   0   2   2   0   0   2   0   2   0   0   2   2   0   2   0   2   0   0   0   2   2   2   0   0   2   0   0   0   2   0   2   2   2   0   0   2   0
 MK-5-6                 0   2   0   0   0   0   0   0   2   2   0   2   0   2   0   2   2   0   0   0   0   0   2   0   0   2   2   2   2   2   0   2   0   2   2   2   2   2   0   2   2   0   2   2   0   0   2   0   2   2   2   2   0   0   0   0   0   2   2   0   2   2   2   0   0   0   2   2   0   0   2   2   2   0   2   0   2   2   0   2   2   2   2   2   0   0   0   0   0   2   2   0   0   0   0   0   0   0   0   0   2   0   2   0   2   2   0   2   0   0   2   0   0   0   0   2   2   0   2   0   2   0   2   2   2   0   2   0   0   2   0   0   2   0   2   0   0   0   0   0   2   0   2   0   0   2   0   2   2   2   2   0   0   2   2   0   2   0   0   2   2   2   0   0   2   2   0   0   2   0   2   0   2   2   2   0   2   0   2   0   0   0   2   2   2   0   0   2   0   0   0   2   0   2   2   2   0   0   2   0
 MK-5-7                 0   2   0   0   0   0   0   0   2   2   0   2   0   0   0   2   2   0   0   0   0   0   2   0   0   2   2   0   2   2   0   2   0   2   2   2   2   2   0   0   2   0   2   2   0   0   2   2   2   2   2   2   0   0   0   0   0   2   2   0   0   2   2   2   0   2   2   0   2   0   2   0   2   0   2   0   2   2   0   2   0   2   2   2   0   2   0   2   0   2   2   0   0   0   0   0   0   2   0   0   2   0   2   0   2   2   0   2   0   0   2   2   0   0   0   2   2   0   2   0   0   0   2   2   2   2   0   0   0   2   0   0   2   0   2   0   2   0   0   0   2   0   2   0   0   2   0   2   2   2   2   0   0   2   2   2   2   0   0   2   2   2   0   0   2   0   0   0   2   0   2   0   2   2   2   0   2   0   2   0   0   0   2   0   2   0   0   0   0   0   0   2   0   0   2   2   0   0   2   0
 MK-5-8                 0   2   0   2   0   0   0   0   2   2   0   2   0   0   0   2   2   0   2   0   0   0   2   0   0   0   2   0   2   2   0   2   0   2   2   2   2   2   0   0   2   0   2   2   0   0   2   2   2   2   2   2   0   0   0   0   0   2   2   0   0   2   0   2   0   2   2   0   2   0   2   0   0   0   0   0   2   0   2   0   0   2   2   2   0   2   0   2   0   2   2   0   0   0   2   0   0   2   0   0   2   0   2   0   2   2   0   2   0   0   0   2   0   2   0   2   2   0   2   0   0   0   2   0   0   2   2   0   0   2   0   0   2   0   2   0   2   0   0   2   2   0   2   0   0   2   0   2   2   2   2   0   2   2   2   2   2   0   0   2   2   2   2   0   2   0   0   0   2   0   2   0   2   2   2   0   2   2   2   0   0   0   2   0   2   0   0   0   0   0   0   2   0   0   2   2   0   2   2   0
 MK-5-9                 0   2   0   2   0   0   0   0   2   2   0   2   0   0   0   2   2   0   2   0   0   0   2   0   0   0   2   0   2   0   0   0   0   2   2   0   2   2   0   0   2   0   2   2   0   0   0   2   2   2   2   2   0   0   0   0   0   2   2   0   0   2   0   2   0   2   0   0   2   0   2   2   0   0   0   0   2   0   2   0   0   0   0   2   0   0   0   2   0   2   2   0   0   0   2   0   2   2   0   2   2   0   2   0   2   2   0   2   0   2   0   2   0   2   0   2   2   0   2   0   0   0   2   0   0   2   2   0   0   2   0   0   2   0   2   0   2   0   2   2   2   0   2   0   2   2   0   2   2   2   2   0   2   2   2   2   2   0   0   2   2   2   2   0   2   0   2   2   2   0   2   0   2   0   2   0   2   0   2   0   0   0   2   0   2   0   0   0   0   0   0   2   0   0   2   2   0   2   2   0
 MK-5-10                0   0   2   2   0   0   0   2   2   2   0   0   0   0   0   2   2   0   2   0   0   2   2   0   0   2   2   0   2   0   0   0   0   2   2   0   2   2   0   0   2   2   2   2   2   0   0   2   2   2   2   0   0   0   0   0   0   2   2   0   2   2   0   2   0   2   0   0   2   0   2   2   0   0   0   0   2   0   2   0   0   0   0   2   0   0   0   2   0   2   2   0   0   0   2   0   2   2   0   2   2   0   2   2   2   2   0   2   0   2   2   2   0   0   0   2   2   0   2   0   0   0   2   0   0   0   2   0   0   2   0   0   2   0   2   0   2   0   2   2   2   0   2   0   2   2   0   0   2   2   2   0   2   2   2   2   2   0   2   2   2   2   2   0   2   2   2   2   0   0   2   2   2   0   2   0   2   0   2   0   0   0   2   0   2   0   2   0   0   2   0   2   0   0   2   2   0   2   2   0
 MK-5-11                0   0   2   2   0   0   0   2   2   2   2   0   0   0   0   2   2   0   2   0   0   2   2   0   0   2   2   0   2   0   0   0   0   2   2   0   2   2   0   0   2   2   2   2   2   0   0   2   2   2   2   0   0   0   0   0   0   2   2   0   2   0   0   2   0   2   0   0   0   0   2   2   0   0   0   0   0   0   2   2   0   0   0   2   0   0   0   2   0   2   0   0   0   0   2   0   2   2   0   2   2   0   2   2   2   2   0   2   0   2   2   2   0   0   0   2   2   0   2   0   0   2   2   2   0   0   2   0   0   2   0   0   2   0   2   0   2   0   2   2   2   0   2   0   2   2   0   0   2   2   2   0   2   2   2   2   2   0   2   2   2   2   2   0   2   2   2   2   0   0   0   2   2   0   2   0   2   0   2   0   2   2   2   2   0   0   2   0   0   2   0   2   0   0   2   2   0   2   0   0
 MK-5-12                0   0   0   2   0   0   0   2   2   2   2   0   0   0   2   2   2   0   2   0   0   2   2   0   0   2   2   0   2   0   0   2   0   2   2   0   2   2   0   0   2   2   2   2   2   0   0   0   2   2   2   0   2   0   0   0   0   2   2   0   2   0   0   2   0   2   2   2   0   0   2   2   0   0   0   0   0   0   2   2   0   0   0   2   0   0   0   0   0   2   0   0   0   0   2   2   0   2   2   2   2   0   2   2   2   0   0   2   0   2   2   2   2   0   0   2   0   0   2   0   0   2   2   2   0   0   2   0   0   2   0   0   2   0   2   0   2   0   2   2   2   0   2   0   2   2   0   0   2   2   2   0   2   2   0   2   2   0   0   2   2   2   2   0   2   2   2   2   0   0   0   2   2   0   2   2   2   0   2   2   2   2   2   0   0   0   2   0   0   2   0   2   0   0   2   2   2   2   0   0
 MK-5-13                2   0   0   2   0   0   0   2   2   0   2   0   0   0   2   2   2   0   2   2   0   2   2   0   0   2   2   0   2   0   0   2   0   2   2   0   2   2   0   0   2   2   2   2   0   0   0   0   2   2   2   0   2   0   0   0   0   2   2   0   0   0   0   2   0   0   2   2   0   0   2   2   0   2   0   0   0   0   0   2   0   0   0   2   0   0   0   0   0   2   0   0   0   0   2   0   0   0   2   0   2   0   2   2   2   2   0   2   0   2   2   2   2   0   0   2   0   0   2   0   0   2   2   2   0   0   2   0   0   2   0   0   0   0   2   0   2   0   2   2   2   0   2   0   2   2   0   0   2   2   2   0   0   0   0   2   2   0   2   2   2   2   2   0   2   0   2   2   0   0   0   2   2   0   2   2   2   0   2   2   2   2   2   0   0   0   2   2   0   2   2   2   0   2   2   2   2   2   0   0
 MK-5-14                2   0   0   2   0   0   0   2   2   0   2   0   0   0   2   0   2   0   2   2   2   2   2   0   0   2   2   0   2   0   0   2   0   2   2   0   2   2   0   0   2   2   2   2   0   0   0   0   2   2   2   2   2   0   0   0   2   2   2   0   0   0   0   2   0   0   2   2   0   0   2   2   0   2   2   0   0   0   0   2   0   0   0   2   0   2   0   0   2   2   0   0   2   0   2   0   0   0   2   0   2   0   2   2   2   2   0   2   0   2   2   2   2   0   0   0   0   0   2   0   0   2   2   2   0   0   2   0   0   2   0   0   0   0   2   0   2   0   2   2   2   0   2   0   2   2   0   2   2   2   2   0   2   0   0   2   2   0   2   2   2   2   2   0   2   0   2   2   0   0   0   2   2   0   2   2   2   0   2   0   2   2   2   0   0   0   2   2   2   2   0   2   0   2   2   2   2   2   0   0
 MK-5-15                2   0   0   2   0   2   2   2   2   0   2   0   2   0   2   0   2   0   2   2   2   2   2   0   0   2   2   0   2   0   0   2   0   2   0   0   0   2   0   2   2   2   2   2   0   0   0   0   2   2   2   2   2   0   0   0   0   2   2   0   2   0   0   2   0   0   2   2   0   0   0   2   0   2   2   2   0   0   0   2   0   0   0   2   0   2   0   0   2   2   0   0   2   0   2   0   0   2   2   0   2   0   2   2   2   2   2   2   0   2   2   2   0   0   0   0   0   0   2   0   0   2   2   2   0   0   2   0   0   2   2   0   0   0   0   0   2   0   2   2   2   0   2   0   2   2   0   2   0   2   2   0   2   2   0   2   2   0   2   2   2   2   2   0   2   0   2   2   0   0   0   2   2   0   2   2   0   0   2   0   2   2   0   0   0   0   2   2   2   0   0   2   0   2   2   2   2   2   0   0
 MK-5-16                2   2   0   2   0   2   2   2   2   0   2   0   0   0   2   0   2   0   2   2   2   2   2   0   0   2   2   0   2   0   0   2   0   2   2   0   0   2   0   2   2   2   2   2   0   0   0   0   2   2   2   2   2   0   0   0   0   2   2   0   0   0   0   2   0   0   2   2   0   0   0   2   0   2   2   2   0   0   0   2   0   0   0   2   2   2   0   0   2   2   0   2   2   0   2   0   0   2   2   0   2   0   2   2   2   2   2   2   0   2   2   2   0   0   2   0   0   0   2   0   0   2   2   2   0   0   2   0   2   2   2   0   0   0   0   0   2   0   2   2   2   0   2   0   2   2   0   2   0   2   2   0   2   2   0   2   2   0   2   2   2   2   2   0   2   0   2   2   0   0   0   2   2   0   2   2   0   0   2   0   2   2   0   0   0   0   2   2   2   0   0   2   0   2   2   2   2   2   0   0
 MK-6-1                 2   0   0   2   2   2   0   2   2   2   2   0   0   0   0   2   2   2   0   0   2   2   2   0   0   2   0   0   0   2   2   2   0   2   2   2   0   0   2   0   0   0   0   2   2   0   0   0   2   0   2   0   2   0   0   2   2   0   2   0   2   0   0   2   2   0   0   0   0   0   2   2   0   2   2   2   0   2   0   2   0   2   2   2   0   2   0   2   0   0   2   2   0   2   0   0   0   0   0   2   0   2   2   0   0   2   0   0   0   0   0   0   0   2   0   0   0   0   0   2   2   0   0   0   0   0   0   0   2   0   2   0   2   0   2   0   2   2   2   0   0   0   2   2   2   0   0   0   2   2   2   0   2   2   2   0   2   2   0   2   0   0   0   2   2   0   2   0   0   2   0   0   2   2   2   0   0   2   0   2   2   0   0   2   0   2   2   2   2   2   0   2   0   2   0   2   2   2   2   0
 MK-6-2                 2   0   0   2   2   2   0   2   2   2   0   0   0   0   0   2   2   2   0   0   2   2   0   0   0   2   0   0   0   2   2   2   0   2   2   2   0   0   2   2   0   0   2   2   2   0   0   0   2   0   2   0   2   0   0   2   2   0   2   0   2   0   0   2   2   0   2   0   0   0   0   2   0   2   2   2   0   0   0   2   0   2   2   0   0   2   0   2   0   0   2   2   0   2   0   0   2   0   0   2   0   2   2   0   0   2   0   0   2   0   0   2   2   2   0   0   0   0   0   2   2   0   0   0   0   0   0   0   2   0   0   0   2   0   2   0   2   2   2   0   0   0   2   2   2   0   0   0   2   0   2   0   2   2   2   0   0   2   0   2   0   0   0   0   2   0   2   0   0   2   0   0   0   2   2   2   0   2   0   2   2   0   2   2   0   2   2   2   2   2   0   2   0   2   0   2   2   2   2   2
 MK-6-3                 2   0   0   2   2   2   0   2   2   2   2   0   0   0   0   0   2   2   0   0   2   2   0   0   0   2   0   0   0   2   2   2   0   0   2   2   0   0   2   2   0   0   2   2   2   0   0   0   2   0   2   0   2   0   0   2   2   0   2   0   2   0   0   2   2   0   2   0   2   0   0   2   0   2   2   2   0   0   0   2   2   2   2   0   0   2   0   2   0   2   2   2   0   2   0   2   2   2   0   2   0   2   2   0   0   2   0   0   2   0   0   2   2   0   0   0   0   0   0   2   2   0   0   0   0   0   0   0   2   2   0   0   2   0   2   0   2   2   0   0   0   0   0   2   2   2   0   0   2   0   2   0   2   2   2   0   2   2   0   2   0   0   0   0   2   0   2   0   0   2   0   0   0   2   2   2   0   2   0   2   0   0   2   2   0   2   2   2   0   2   0   2   0   2   0   0   2   2   2   2
 MK-6-4                 2   0   0   2   2   2   0   2   2   2   2   0   0   0   0   0   2   0   0   0   2   2   0   0   0   2   0   0   0   2   2   2   0   0   2   2   0   2   2   2   0   0   2   2   0   0   0   0   2   2   2   0   2   0   0   2   2   0   0   0   0   0   0   2   2   2   2   0   2   0   0   2   0   0   2   2   0   0   0   2   2   0   2   0   0   2   0   2   0   2   2   2   2   2   0   2   2   2   0   2   0   2   2   0   2   2   0   0   2   2   2   2   2   0   0   0   0   0   0   2   0   0   0   0   0   0   0   0   2   2   0   0   2   0   2   0   2   2   2   0   0   0   0   2   2   2   0   0   2   0   0   0   2   2   2   0   2   2   0   2   0   0   0   0   2   0   2   0   0   2   0   0   0   2   2   2   0   0   2   2   2   0   2   2   0   0   0   2   0   2   0   2   0   2   0   0   2   2   2   0
 MK-6-5                 2   2   0   2   2   2   0   2   2   2   2   0   0   0   0   0   2   0   0   0   2   0   0   0   0   2   0   2   0   2   2   2   0   0   2   2   0   2   0   2   0   2   2   2   0   0   0   2   2   2   2   0   2   0   0   2   2   0   0   0   0   0   0   2   2   2   2   0   2   0   0   0   0   0   2   2   0   0   2   2   2   0   2   0   0   2   0   0   0   2   2   2   2   0   0   2   2   2   0   2   0   2   2   0   2   2   0   0   2   2   2   0   2   0   0   0   0   0   0   2   2   2   0   0   0   0   0   0   2   2   2   0   2   0   2   0   2   2   2   0   0   0   0   2   2   2   0   0   2   0   0   2   2   2   2   0   2   2   0   2   0   0   0   0   2   0   2   2   0   2   0   0   0   2   2   2   0   0   2   2   2   0   2   0   0   0   0   2   0   2   0   2   0   2   0   0   2   2   2   0
 MK-6-6                 2   2   0   2   2   2   2   0   2   2   2   0   0   0   2   0   2   0   0   0   2   0   0   0   0   2   0   2   2   2   2   2   0   0   0   2   0   2   0   2   0   2   2   2   0   0   0   2   2   2   2   0   2   0   2   2   2   0   0   0   0   0   0   2   2   2   2   0   2   0   0   2   0   0   2   2   0   0   2   2   0   0   2   2   0   2   0   0   0   2   2   2   2   0   0   2   0   2   0   2   0   0   2   0   2   2   0   0   2   2   2   2   2   0   0   0   0   2   0   2   2   2   0   0   0   0   0   0   2   2   2   0   2   0   2   0   2   2   2   2   2   0   0   2   2   2   0   0   2   2   0   2   2   2   2   2   2   2   0   2   0   0   0   0   2   0   0   0   0   2   0   0   0   2   2   2   0   0   2   2   0   2   2   0   0   0   0   2   0   2   0   2   2   2   0   2   0   2   2   0
 MK-6-7                 2   2   0   2   2   2   2   0   2   2   2   0   2   0   2   0   2   0   0   0   2   0   0   0   2   2   0   2   2   2   2   2   0   0   0   2   0   2   2   2   0   2   2   2   0   0   0   2   0   2   2   0   0   0   2   2   2   0   0   0   0   0   0   2   2   2   2   0   2   0   0   2   0   0   2   2   0   0   0   2   2   0   2   0   2   2   0   0   0   2   2   2   2   0   0   2   0   2   0   2   2   0   2   0   2   2   0   0   2   2   2   2   0   0   0   0   0   2   0   2   2   2   0   0   0   0   0   2   0   2   2   0   2   0   2   0   2   2   0   2   2   0   0   2   2   2   0   0   2   2   0   2   2   2   2   2   2   2   0   2   0   0   0   0   2   0   0   0   0   2   0   0   0   2   0   2   0   0   0   2   2   2   2   0   0   0   0   2   0   2   0   2   2   2   0   2   2   2   2   0
 MK-6-8                 2   0   0   2   2   2   2   0   2   2   2   0   2   0   2   0   0   0   0   0   2   0   0   0   2   2   0   2   2   2   2   0   0   2   0   2   0   2   2   2   0   2   2   2   0   0   0   2   0   2   2   0   0   0   2   2   2   0   2   0   0   0   0   0   2   2   2   0   2   0   2   2   0   0   2   2   0   0   0   2   2   0   2   0   2   2   0   0   0   2   2   0   2   0   0   2   0   2   2   2   2   0   2   0   0   2   0   2   0   2   2   2   0   0   0   0   0   2   0   2   2   0   0   0   2   2   0   2   0   2   2   0   2   0   2   0   2   2   0   2   2   0   2   2   2   2   0   0   2   2   0   2   2   2   2   0   2   2   0   2   0   0   0   2   2   0   0   0   0   2   0   0   0   2   0   2   0   0   0   2   2   2   2   2   0   0   0   2   0   2   2   2   2   2   0   2   2   2   2   0
 MK-6-9                 2   0   0   2   2   2   2   2   2   2   2   2   2   0   2   0   0   0   0   0   0   0   2   0   2   2   0   2   2   2   2   0   0   2   0   2   0   2   2   2   0   2   2   2   0   0   0   2   0   2   2   0   0   0   2   2   2   2   0   0   0   0   0   0   2   2   2   0   2   0   2   2   0   0   2   2   0   0   0   2   2   0   0   0   2   2   0   0   0   2   2   0   2   0   0   2   2   2   2   2   2   0   2   0   0   2   2   2   0   2   2   2   2   0   0   0   0   2   2   2   2   0   0   0   2   2   0   2   0   2   2   0   2   0   2   0   2   2   0   2   2   0   2   0   2   0   0   0   2   2   0   2   2   2   2   0   2   2   0   2   0   0   0   2   2   0   0   0   0   2   0   0   0   2   0   0   0   2   2   2   2   2   2   2   0   0   0   2   0   2   2   2   0   2   0   0   2   2   2   0
 MK-6-10                2   0   0   0   2   2   2   2   2   2   2   2   2   2   2   0   0   0   0   0   0   0   2   0   2   2   0   2   2   2   2   0   0   2   2   2   0   2   2   2   0   0   2   2   0   0   0   0   0   2   0   0   0   0   2   2   2   2   0   0   0   0   0   0   2   2   2   0   2   0   2   2   0   0   2   2   2   0   0   2   2   0   0   0   2   2   0   0   0   0   0   0   0   0   2   2   2   2   2   0   2   2   2   0   0   2   2   2   2   2   2   2   2   0   2   0   0   2   2   2   2   2   0   0   2   2   0   2   0   2   2   0   2   0   2   0   2   2   0   2   2   2   2   0   2   0   0   0   2   2   0   2   2   2   2   0   2   2   0   2   0   0   0   2   2   0   0   0   0   2   0   0   0   2   0   0   0   2   2   2   2   2   2   2   0   0   0   2   0   2   2   0   0   2   0   0   2   2   2   0
 MK-6-11                2   0   0   0   2   2   2   2   2   2   2   2   2   0   0   0   0   0   0   0   0   0   2   0   2   0   2   0   2   2   2   0   2   2   2   2   0   2   2   2   0   0   2   2   0   0   2   0   0   0   0   0   0   0   2   2   2   2   0   0   0   0   2   0   2   2   2   0   2   0   0   2   0   0   2   2   2   0   0   0   2   0   2   0   2   2   0   0   0   0   0   0   0   0   2   2   2   2   2   0   2   2   0   0   0   2   2   2   2   2   2   2   2   0   2   0   0   2   2   2   2   2   0   0   2   0   0   2   2   2   2   0   2   0   2   0   2   2   2   2   2   2   2   0   2   2   0   0   2   2   0   2   0   2   2   2   2   2   0   2   0   2   0   2   2   0   0   0   0   2   0   0   0   2   0   0   0   2   2   2   2   2   2   2   0   0   0   2   0   2   2   0   0   2   0   2   2   2   2   0
 MK-6-12                2   0   0   0   2   2   2   2   2   2   2   2   2   2   0   0   0   0   0   2   0   0   0   0   2   0   2   2   2   2   2   0   2   2   2   2   0   2   2   2   0   0   2   2   2   2   2   0   0   0   0   0   0   0   2   0   2   2   0   0   0   2   2   2   0   2   2   0   2   0   0   2   2   0   2   2   2   0   0   0   2   2   2   0   2   2   0   0   0   0   0   0   0   0   2   2   2   2   2   0   2   2   0   0   0   2   2   2   2   2   2   2   2   0   2   0   0   2   2   0   2   2   0   2   2   0   0   2   2   2   2   0   2   0   2   0   2   2   2   2   2   0   2   0   2   2   0   0   2   2   0   2   0   2   0   2   2   2   0   2   0   2   0   2   2   0   0   2   0   2   0   2   2   2   0   0   0   2   2   2   2   2   2   2   0   0   0   0   0   2   2   0   0   2   0   2   2   2   2   0
 MK-6-13                2   0   0   0   2   2   2   2   2   2   2   2   2   2   0   0   0   0   0   2   0   0   0   0   2   0   2   2   2   2   2   0   0   2   2   2   0   2   2   2   0   0   2   2   2   2   2   0   0   0   0   2   0   0   2   0   2   2   0   0   0   2   2   2   0   2   2   0   2   0   0   2   2   0   0   2   2   2   0   0   2   2   2   0   2   2   0   0   0   0   0   0   0   0   2   2   2   2   2   2   2   2   0   0   0   2   2   2   2   2   0   0   2   0   2   0   0   2   2   0   2   2   0   2   2   0   2   2   2   2   2   0   2   0   2   0   2   2   2   0   2   0   2   0   2   2   0   0   2   2   0   2   0   2   0   2   2   0   0   2   0   2   0   2   2   0   0   2   0   2   0   2   2   2   0   0   0   2   0   2   2   0   2   2   0   0   0   0   0   2   2   0   0   2   0   2   2   2   2   2
 MK-6-14                2   0   0   0   2   2   2   2   2   0   2   2   0   2   0   0   0   0   0   0   0   0   0   0   2   0   2   2   2   2   2   0   0   2   2   2   2   2   2   2   0   0   2   2   2   2   2   0   0   0   0   2   0   0   2   0   2   2   0   0   0   2   2   2   2   2   2   2   2   0   0   2   2   2   0   2   2   2   0   0   2   2   2   0   2   0   0   0   0   0   0   0   0   0   0   2   0   2   2   2   2   2   0   0   0   2   2   2   2   2   0   2   2   0   2   0   0   0   2   0   2   2   0   0   2   2   0   2   2   2   2   0   2   0   0   0   2   2   2   0   2   0   2   0   2   2   0   0   2   2   0   0   0   2   0   2   2   0   0   2   2   2   0   2   2   0   0   0   0   0   0   0   0   2   0   0   0   2   0   2   2   0   2   2   0   2   0   0   0   0   2   0   0   2   0   2   0   0   2   2
 MK-6-15                2   0   0   0   2   2   0   2   2   0   2   2   2   2   2   2   0   0   2   0   0   0   0   0   2   0   2   2   2   2   2   0   0   0   0   2   2   2   2   2   0   0   2   2   2   2   2   0   0   2   0   2   0   0   2   0   2   2   0   0   0   2   0   2   2   2   2   2   2   2   0   2   2   2   0   2   2   2   0   0   0   2   2   2   2   0   2   0   0   0   0   2   0   0   0   2   0   2   2   2   2   2   0   0   0   2   0   2   2   2   0   2   2   0   2   0   2   2   2   0   2   2   0   0   2   2   2   0   0   2   2   0   2   0   0   0   2   2   2   0   2   0   2   0   2   2   0   0   2   2   0   0   0   2   0   2   2   0   2   2   2   2   0   2   2   0   0   0   0   2   2   0   0   2   0   2   0   2   0   2   2   0   2   2   0   2   0   0   0   0   2   2   0   2   0   2   2   0   2   2
 MK-6-16                0   0   0   0   2   2   0   2   2   0   2   2   2   2   2   2   0   0   2   0   0   0   0   0   2   0   2   2   2   2   2   0   0   0   0   2   2   2   2   2   2   0   2   2   2   2   2   0   0   2   0   2   0   0   2   2   2   2   0   2   0   2   0   2   2   2   2   2   2   2   0   2   2   2   0   2   2   2   0   0   2   2   2   0   2   0   2   0   0   0   0   2   0   0   0   0   0   2   2   0   2   2   0   0   0   2   0   2   2   2   0   0   2   0   2   0   2   2   2   0   2   2   0   0   2   2   2   2   0   2   2   0   2   0   2   0   2   2   2   2   2   0   2   0   2   2   0   2   2   2   0   0   2   0   0   2   2   0   2   2   2   2   0   2   2   0   2   0   0   2   2   0   0   2   0   2   0   2   0   2   2   2   2   2   2   2   0   0   0   0   2   2   0   2   0   2   2   0   2   0
 
!****************************************** Phenotypic Data **********************************************************
!-100.0 is resevred for missing phenotype
SimulatedTrait1        17.1984   13.5167   15.4642   16.8527   15.6040   12.7155   16.5762   14.8349   14.3100   15.8042   14.9805   14.2068   12.4664   13.0650   16.7234   17.0133   16.4052   15.1698   16.3273   15.9750   14.8251   14.3263   16.4620   14.3053   13.3369   14.8563   16.6846   14.4893   16.8708   16.8675   14.4935   13.6676   16.6823   16.4416   15.9083   14.7298   14.5928   14.4415   15.5045   15.3159   13.9654   16.5639   14.1937   13.9962   14.4451   15.3582   16.1747   13.3791   16.5446   14.9431   14.8517   15.8243   16.1394   15.7442   15.9074   15.1503   15.2273   15.5503   15.2234   13.6028   16.5621   13.4811   13.6419   14.8579   15.8003   16.7554   15.3104   16.0996   13.1262   12.8460   14.9004   16.1332   13.3302   14.9153   15.0553   14.9426   14.8209   14.2417   15.0191   14.6813   16.3919   16.8635   15.9800   14.8349   14.2322   14.7910   15.6460   17.0548   16.9025   16.0356   16.1421   13.6547   13.9686   15.6604   13.7230   14.8236   16.5099   17.6431   13.6432   14.1519   16.1033   12.6989   14.9838   15.6217   15.6308   14.3421   15.1652   14.7775   13.0782   12.1867   14.1014   16.4399   15.9224   15.7816   15.5398   15.3785   14.1077   15.1429   14.7653   15.4214   15.8808   15.3107   15.6895   14.9791   13.8795   14.9439   13.3733   13.2469   16.5598   16.4082   15.1503   16.4289   16.2526   16.0066   15.5432   15.9378   16.0094   14.7891   14.4460   14.8598   13.9100   16.8513   16.2957   15.0018   13.7551   15.8291   13.9984   14.2055   15.1891   16.4180   14.3674   14.7187   14.3344   16.3205   17.5534   14.4609   13.1885   14.0257   13.4256   14.6735   15.4551   17.6830   15.7385   13.7648   13.4578   15.0484   13.5479   15.5984   15.6322   15.2433   16.5873   15.7543   14.0825   15.5632   16.3445   14.3416   17.4648   13.9522   13.3616   12.1698   14.1890   15.9530   16.0735   16.7706   15.5014   15.3695   15.4543   16.5087   15.4085   14.4871   15.7452   15.9808   12.9916   16.5206   13.4020   13.0801   16.5969   16.7808   16.8704   14.3323
SimulatedTrait2         9.9922   10.8451    9.6206    9.3842    9.8245   10.7464    9.5526    9.3461   10.2781    9.4763   10.1706    9.2950    9.6248   10.2514    8.8970    9.9776    9.5829   11.1577   10.7887   10.7268    9.7590   10.2323    9.6718   10.4012   10.6632    9.9132    9.3924    9.8937    9.7465    9.4431   10.3330   10.4609    9.5887    9.8273   10.1169   11.3405    9.6726   10.4314    8.9261   10.3566    9.6669    9.5081   10.0362    9.9185   10.6772    9.7185    9.2729   10.1964    8.6358   10.8168    9.5223   10.1881    8.4492    9.6734   11.1836   10.9449   10.5780   10.6208    9.7446    9.9569   10.2522   10.6880   10.9060    9.7435    8.9334    9.1696    9.4113    9.8142    8.9292   10.9805   11.6764    9.5879   10.1071   10.4289   10.0135   11.4138    9.5444   10.5624    9.9044   10.1482    9.5975    9.6303   10.1612    9.7105   10.8477    9.6287   10.4234    9.9424    9.4966   10.0369   10.5954    9.6060    9.6008    8.9189   10.4185    9.3155    9.8405    9.3056    9.1904    9.8464    9.6780    9.8038   10.4363   10.8066    9.8058    8.9363    8.5127    9.2976   10.1717   11.3178    8.7922    9.3023    8.6575    9.9375    9.5343   10.0651   10.5621    9.3609    9.2088    9.2547    9.9035    9.4840   10.3620    9.4133   11.4429    9.3018   10.2410   10.9077   10.1587    9.8799    9.5051    9.6784    9.2937    8.7873    8.9404   10.0202   11.2416   11.1866   10.0308   11.3700    9.5472    9.2496    8.8903    9.9073   10.9374    9.9948    9.7680   10.7999    9.0568   10.3140    9.9994    9.4951   10.6449   10.7774    9.8411    9.6516    9.8535   10.5703   10.0930   10.6092    9.3316    9.0703   10.2180    9.9175   10.1061   10.9978   10.0187    9.9244   10.5921   11.3917    9.2906    8.5225   10.3504    8.8598    9.7034    9.4939   10.2851   10.3171   10.8750   10.3354   10.6552    9.0238   10.1340   10.2661   11.2923   10.0922   10.0737    9.6138    8.8792   10.5320   10.8340    9.2659   10.8781    9.0440    9.9496    9.6521    9.8419    9.0968    9.5865   10.7831
 
