# Supplementary material for: Inclusive Composite Interval Mapping of QTL by Environment Interactions in Biparental Populations
Source: PLoS One. 2015 Jul 10;10(7):e0132414. doi: 10.1371/journal.pone.0132414 (PMC4498613; doi:10.1371/journal.pone.0132414)
Supplement: S5 File — (ZIP) [file pone.0132414.s005.zip › H=0.5/L1/run_00110.met]

!**********************Note: lines staring with "!" are remarks and will be ignored in the program********************
!*********************************General Information**********************************
!Assuming F1 = P1 x P2, populations available in QTL IciMapping are: 
!  1, P1BC1F1 = P1 x F1, the first backcrossing where P1 is used as the recurrent parent;
!  2, P2BC1F1 = P2 x F1, the first backcrossing where P2 is used as the recurrent parent;
!  3, F1DH, F1-derived doubled haploids; 
!  4, RIL or F1RIL, recombination inbred lines through the repeated selfing of F1;
!  5, P1BC1RIL, recombination inbred lines through the repeated selfing of P1BC1F1;
!  6, P2BC1RIL, recombination inbred lines through the repeated selfing of P2BC1F1;
!  7, F2, the selfing generation of F1;
!  8, F3, the selfing generation of F2;
!  9, P1BC2F1, the second backcrossing where P1 is used as the recurrent parent; 
! 10, P2BC2F1, the second backcrossing where P2 is used as the recurrent parent;
! 11, P1BC2RIL, recombination inred lines through the repeated selfing of P1BC2F1; 
! 12, P2BC2RIL, recombination inred lines through the repeated selfing of P2BC2F1; 
! 13, P1BC1F2, the selfing generation of P1BC1F1; 
! 14, P2BC1F2, the selfing generation of P2BC1F1; 
! 15, P1BC2F2, the selfing generation of P1BC2F1; 
! 16, P2BC2F2, the selfing generation of P2BC2F1; 
! 17, P1BC1DH, P1BC1F1-derived doubled haploids; 
! 18, P2BC1DH, P2BC1F1-derived doubled haploids; 
! 19, P1BC2DH, P1BC2F1-derived doubled haploids; 
! 20, P2BC2DH, P2BC2F1-derived doubled haploids; 
   3      !Mapping Population (see remarks above)
   2      !Mapping Function (1 for Kosambi; 2 for Haldane; 3 for Morgan)
   2      !Marker Space Type (1 for intervals; 2 for positions)
   1      !Marker Space Unit(1 for centiMorgans; 2 for Morgan)
   6      !Number of Chromosomes (or Linkage Groups)
 200      !Size of the mapping population
   2      !Number of environments
 
!***************************************** Chromosomes and Linkage Maps **********************************************
!Chromosome                 NumMarkers
-CH1                        16
-CH2                        16
-CH3                        16
-CH4                        16
-CH5                        16
-CH6                        16
!Linkage map (Marker name followed by position or the interval length)
 MK-1-1                1     0.000
 MK-1-2                1    10.000
 MK-1-3                1    20.000
 MK-1-4                1    30.000
 MK-1-5                1    40.000
 MK-1-6                1    50.000
 MK-1-7                1    60.000
 MK-1-8                1    70.000
 MK-1-9                1    80.000
 MK-1-10               1    90.000
 MK-1-11               1   100.000
 MK-1-12               1   110.000
 MK-1-13               1   120.000
 MK-1-14               1   130.000
 MK-1-15               1   140.000
 MK-1-16               1   150.000
 MK-2-1                2     0.000
 MK-2-2                2    10.000
 MK-2-3                2    20.000
 MK-2-4                2    30.000
 MK-2-5                2    40.000
 MK-2-6                2    50.000
 MK-2-7                2    60.000
 MK-2-8                2    70.000
 MK-2-9                2    80.000
 MK-2-10               2    90.000
 MK-2-11               2   100.000
 MK-2-12               2   110.000
 MK-2-13               2   120.000
 MK-2-14               2   130.000
 MK-2-15               2   140.000
 MK-2-16               2   150.000
 MK-3-1                3     0.000
 MK-3-2                3    10.000
 MK-3-3                3    20.000
 MK-3-4                3    30.000
 MK-3-5                3    40.000
 MK-3-6                3    50.000
 MK-3-7                3    60.000
 MK-3-8                3    70.000
 MK-3-9                3    80.000
 MK-3-10               3    90.000
 MK-3-11               3   100.000
 MK-3-12               3   110.000
 MK-3-13               3   120.000
 MK-3-14               3   130.000
 MK-3-15               3   140.000
 MK-3-16               3   150.000
 MK-4-1                4     0.000
 MK-4-2                4    10.000
 MK-4-3                4    20.000
 MK-4-4                4    30.000
 MK-4-5                4    40.000
 MK-4-6                4    50.000
 MK-4-7                4    60.000
 MK-4-8                4    70.000
 MK-4-9                4    80.000
 MK-4-10               4    90.000
 MK-4-11               4   100.000
 MK-4-12               4   110.000
 MK-4-13               4   120.000
 MK-4-14               4   130.000
 MK-4-15               4   140.000
 MK-4-16               4   150.000
 MK-5-1                5     0.000
 MK-5-2                5    10.000
 MK-5-3                5    20.000
 MK-5-4                5    30.000
 MK-5-5                5    40.000
 MK-5-6                5    50.000
 MK-5-7                5    60.000
 MK-5-8                5    70.000
 MK-5-9                5    80.000
 MK-5-10               5    90.000
 MK-5-11               5   100.000
 MK-5-12               5   110.000
 MK-5-13               5   120.000
 MK-5-14               5   130.000
 MK-5-15               5   140.000
 MK-5-16               5   150.000
 MK-6-1                6     0.000
 MK-6-2                6    10.000
 MK-6-3                6    20.000
 MK-6-4                6    30.000
 MK-6-5                6    40.000
 MK-6-6                6    50.000
 MK-6-7                6    60.000
 MK-6-8                6    70.000
 MK-6-9                6    80.000
 MK-6-10               6    90.000
 MK-6-11               6   100.000
 MK-6-12               6   110.000
 MK-6-13               6   120.000
 MK-6-14               6   130.000
 MK-6-15               6   140.000
 MK-6-16               6   150.000
!*********************************** Marker Types ********************************************************************
!Co-dominant marker: When heterozygote F1 is present, P1 is coded as 2, F1 is coded as 1, and P2 is coded as 0; Otherwise, P1 is coded as 2, and P2 is coded as 0. 
!Dominant marker: When heterozygote F1 is present, P1 and F1 are coded as 12, and P2 is coded as 0; Otherwise, P1 is coded as 2, and P2 is coded as 0.  
!Recessive markers: When heterozygote F1 is present, P1 is coded as 2, and F1 and P2 are coded as 10; Otherwise, P1 is coded as 2, and P2 is coded as 0. 
!Missing marker is coded as -1. 
 MK-1-1                 2   0   2   2   0   0   2   2   2   0   2   0   2   0   0   0   0   2   2   0   0   2   2   0   0   2   0   0   0   2   0   2   0   2   0   2   0   0   2   0   0   2   0   0   0   0   2   2   0   0   0   0   0   0   2   2   0   0   0   2   2   0   2   0   0   0   2   2   2   2   0   0   2   0   0   0   0   0   0   0   2   0   2   0   0   0   2   2   2   0   2   2   2   2   0   0   0   2   0   2   0   2   0   2   2   0   2   0   0   2   0   0   2   0   0   0   0   0   0   2   0   0   2   2   2   0   2   2   2   2   2   2   2   0   0   2   0   0   2   2   0   0   0   2   2   0   0   2   0   0   2   2   2   2   2   2   0   0   2   2   0   0   0   2   2   0   2   2   2   0   2   2   2   2   0   2   0   0   0   0   2   0   2   2   0   0   2   0   0   2   0   2   2   0   0   2   0   2   2   2
 MK-1-2                 2   0   2   2   0   0   2   2   2   0   2   0   2   0   0   2   0   2   2   0   0   2   2   0   0   2   0   0   0   0   0   2   0   0   2   2   0   0   2   0   0   2   0   0   0   0   2   2   0   0   0   0   0   0   2   2   0   0   2   2   2   0   2   0   0   0   0   2   2   2   0   0   2   0   0   0   0   0   0   0   2   2   2   0   0   0   2   2   2   0   2   2   2   2   0   0   0   2   0   2   0   2   0   2   0   0   0   2   0   2   0   0   2   0   0   0   2   0   0   2   0   2   2   2   2   0   2   2   2   2   2   2   2   0   0   2   0   0   2   2   0   0   0   2   2   0   0   2   0   0   2   2   2   2   2   2   0   0   0   2   0   2   0   2   2   0   2   0   2   0   2   2   2   0   0   2   0   0   0   0   2   0   2   2   0   0   0   0   0   2   0   2   2   0   0   2   0   2   2   2
 MK-1-3                 2   0   2   2   0   0   2   2   0   0   2   0   2   0   0   2   0   2   2   0   0   2   2   0   0   2   0   0   0   0   0   2   0   0   2   2   0   0   2   0   0   2   0   0   0   2   0   2   0   0   0   0   0   2   2   2   0   0   2   2   2   0   2   0   0   0   0   2   2   2   0   0   2   0   0   0   0   0   0   0   2   2   2   0   0   0   2   2   2   0   2   2   2   0   0   0   0   2   0   2   2   2   0   2   0   0   0   2   0   2   0   0   2   0   0   0   2   0   0   2   0   2   2   2   2   0   2   2   2   0   0   2   2   0   0   2   2   0   2   2   0   0   0   2   2   0   0   2   2   0   2   2   2   2   2   2   0   0   0   2   0   2   0   2   2   0   0   0   2   0   2   2   2   0   0   2   0   0   0   0   2   2   2   2   0   0   0   2   2   2   0   2   2   0   0   2   0   2   2   2
 MK-1-4                 2   0   2   2   0   0   0   2   0   0   2   0   2   0   2   0   0   0   2   0   0   2   2   0   0   0   0   0   0   0   0   2   0   0   2   2   0   0   2   0   0   2   0   0   2   2   0   2   0   0   0   0   0   2   2   0   0   0   2   2   2   0   2   0   0   0   0   0   2   2   0   0   2   0   0   0   0   0   0   2   2   2   2   0   0   0   2   2   0   0   2   2   2   0   0   0   0   2   0   2   2   2   0   2   0   0   0   2   0   2   0   0   2   0   0   0   2   0   0   2   0   2   2   2   2   0   2   2   2   0   0   2   0   2   0   2   2   0   2   2   0   0   0   2   2   0   0   0   2   0   2   2   2   2   2   2   0   2   0   2   0   2   0   2   2   0   0   0   2   0   2   2   2   0   0   2   0   0   0   0   2   2   2   2   0   0   2   2   2   2   0   2   2   0   0   2   2   0   2   2
 MK-1-5                 2   0   0   2   0   0   0   2   0   0   2   0   2   0   0   0   0   0   2   0   0   2   0   0   0   0   0   0   0   0   0   2   0   0   0   2   0   0   2   0   0   2   0   0   2   2   0   2   0   0   2   0   0   2   0   0   0   0   2   2   2   0   2   0   0   0   0   0   0   2   0   0   2   0   0   0   0   0   0   2   2   2   2   0   0   0   2   2   0   0   2   0   2   0   0   0   0   2   0   2   0   2   0   2   0   0   2   2   0   2   2   2   2   0   0   0   2   0   0   2   0   2   2   2   2   0   2   2   2   0   0   2   0   2   0   2   2   0   2   2   0   0   0   2   2   0   0   0   2   0   0   0   2   2   2   2   2   2   0   2   0   2   2   2   0   0   0   0   2   0   2   2   0   0   0   2   0   0   0   0   2   2   2   2   2   0   2   2   2   2   0   2   2   0   0   2   2   0   2   2
 MK-1-6                 2   0   0   0   0   2   0   2   2   0   2   0   2   0   0   0   0   0   2   0   0   2   0   0   0   0   0   0   0   0   0   2   0   0   2   2   0   0   2   0   2   0   2   0   2   2   0   2   0   0   2   0   0   2   0   0   0   0   2   2   2   0   2   0   0   0   0   2   0   2   0   2   2   0   0   0   0   0   0   2   2   2   2   0   0   0   2   0   0   0   2   0   2   0   0   0   0   2   0   2   0   2   0   2   2   0   2   2   2   2   2   0   2   0   0   0   2   0   0   2   0   2   2   2   2   0   2   2   2   0   0   2   0   2   0   2   2   0   2   2   0   0   0   2   2   0   2   0   2   0   0   0   2   2   2   0   2   2   2   2   2   2   2   2   0   2   0   0   0   0   2   2   0   0   0   2   0   2   0   0   2   2   2   2   2   0   2   2   2   2   0   2   2   2   2   2   2   0   2   2
 MK-1-7                 2   2   0   0   0   0   0   2   2   0   2   0   2   0   0   2   0   2   0   0   0   2   0   0   0   0   0   0   0   0   2   2   0   2   2   0   2   0   2   0   2   0   2   0   2   2   0   2   0   0   2   0   0   2   0   0   0   2   2   2   2   0   2   2   2   0   0   2   0   2   0   2   2   0   0   0   0   0   0   2   2   2   2   0   0   0   2   0   0   0   2   0   2   0   0   0   0   2   0   2   0   2   0   2   2   0   2   2   2   2   2   0   0   0   0   0   2   0   0   0   0   2   0   0   2   2   2   2   2   0   0   2   0   2   2   2   0   0   2   2   0   0   0   2   2   0   2   0   2   0   0   2   2   2   2   0   2   2   2   2   2   2   2   2   0   2   0   0   0   0   2   2   0   2   0   2   0   2   0   0   2   2   2   2   2   0   2   2   2   2   0   2   2   2   2   2   2   2   2   2
 MK-1-8                 2   2   0   0   0   0   0   2   2   0   2   2   2   2   0   2   0   2   0   0   0   2   0   0   0   2   0   0   0   0   2   2   0   2   0   0   0   0   2   0   2   0   2   0   2   2   0   2   0   0   2   2   0   2   0   0   0   2   2   2   2   0   2   2   2   0   0   2   0   2   0   2   2   0   0   0   0   0   0   2   2   0   2   0   0   0   2   0   0   0   2   0   2   0   0   0   0   2   2   2   0   2   2   2   2   0   2   2   2   2   2   0   0   0   0   0   2   0   0   0   0   2   2   0   0   2   2   2   2   0   0   2   0   2   2   2   2   2   2   2   0   0   0   2   2   0   0   0   2   0   0   2   2   2   2   0   2   2   2   2   2   2   2   2   0   2   0   0   0   0   2   2   0   2   0   2   2   2   0   0   2   2   2   2   2   2   2   2   2   2   0   2   2   0   2   2   2   2   2   2
 MK-1-9                 2   2   0   0   0   0   2   2   2   0   2   2   2   0   0   2   0   2   2   0   0   2   0   0   0   2   0   0   0   0   0   2   0   2   0   0   0   0   2   0   2   0   2   2   2   2   0   2   0   0   2   0   0   2   0   2   0   2   2   2   2   0   2   2   2   0   0   2   0   2   0   2   2   0   2   0   0   0   0   2   2   0   0   0   2   2   2   0   0   0   2   0   2   0   0   0   0   2   2   2   0   2   2   2   0   0   2   2   2   2   2   0   0   0   0   0   2   0   0   2   0   2   2   0   0   2   2   2   2   0   0   2   0   2   2   0   2   2   2   2   0   0   0   2   2   0   0   0   2   2   0   2   2   2   2   0   2   2   2   2   2   2   2   2   2   2   2   0   2   0   2   2   0   2   0   2   2   2   0   0   2   2   2   2   2   2   2   2   2   2   0   2   2   0   2   2   2   2   2   2
 MK-1-10                2   2   0   0   0   2   2   2   2   0   0   0   2   0   0   2   0   2   2   0   0   2   0   2   0   2   0   0   0   0   0   2   2   2   0   0   0   0   2   0   2   0   2   2   2   2   2   2   0   0   2   0   0   0   0   2   0   2   2   2   2   2   2   2   2   0   0   2   0   2   0   2   2   2   2   0   0   0   0   2   0   0   0   0   2   2   2   0   0   0   2   0   2   2   0   0   0   0   2   2   0   0   2   2   0   0   2   2   2   2   2   0   0   0   0   0   2   0   0   2   0   2   2   0   0   2   2   2   2   0   0   2   0   2   2   0   2   2   2   2   0   0   0   2   2   0   0   0   2   2   0   2   2   2   2   0   2   2   2   2   2   2   0   2   2   2   2   0   2   0   2   2   0   2   0   2   2   0   0   0   2   2   0   2   2   2   2   2   2   2   0   2   2   0   2   2   2   2   2   2
 MK-1-11                2   0   2   0   0   2   2   2   2   0   0   0   2   0   0   2   0   2   2   0   0   2   0   2   0   2   0   0   0   2   0   2   2   2   0   0   2   0   2   0   2   0   2   2   2   0   2   2   0   0   2   0   0   0   0   0   0   2   2   2   2   2   2   0   2   0   0   2   0   2   0   0   2   2   2   0   0   0   0   2   0   0   0   0   0   2   2   0   0   2   2   0   2   2   0   0   2   0   2   2   0   0   2   2   0   0   2   0   2   2   2   0   0   0   0   0   2   2   0   2   2   2   2   0   0   2   2   2   2   0   0   2   0   2   2   0   2   2   2   2   0   0   0   0   2   0   0   2   2   2   0   2   2   2   2   0   2   2   2   2   2   2   0   2   2   2   2   0   2   0   2   2   0   2   0   2   2   0   0   0   2   2   0   2   2   2   2   2   2   2   0   2   2   0   2   2   2   2   2   2
 MK-1-12                2   0   2   0   0   2   2   2   2   0   0   0   2   0   0   2   0   2   2   0   0   2   2   2   0   2   0   0   0   2   0   2   2   2   0   0   2   0   2   0   0   0   0   2   2   0   2   2   0   0   2   0   0   0   0   0   0   0   2   2   2   2   2   0   2   0   0   2   0   2   0   0   2   2   2   0   0   0   0   2   0   0   0   0   0   2   2   0   0   2   2   0   2   2   0   0   2   0   2   2   0   0   2   2   0   0   2   0   2   2   2   0   0   0   0   0   2   2   0   0   2   2   0   0   0   0   2   0   2   2   0   2   0   2   2   0   2   2   2   2   0   0   2   2   0   0   0   2   2   2   0   2   2   2   2   0   2   2   2   2   0   0   0   0   2   2   2   0   2   0   2   2   0   2   0   0   0   0   0   0   0   2   0   2   2   2   2   2   2   2   0   2   2   0   2   2   2   2   2   2
 MK-1-13                2   0   2   0   2   2   2   2   2   0   0   0   2   2   2   2   0   0   2   0   0   2   2   2   0   2   2   0   0   2   0   2   2   2   0   0   2   0   2   0   0   0   0   2   0   0   2   2   0   0   2   0   0   0   0   0   0   0   2   2   2   2   2   2   2   0   0   2   2   2   0   0   2   2   2   0   0   0   0   2   0   0   0   0   0   2   0   0   0   2   2   0   2   2   0   0   2   2   2   2   0   0   2   2   0   0   0   0   2   2   2   0   0   0   0   0   0   2   0   0   2   2   0   0   0   0   2   0   2   2   0   2   0   2   2   0   2   2   2   2   0   0   2   2   0   0   0   2   2   0   0   2   0   2   2   0   2   2   2   0   0   0   0   0   2   2   2   0   2   0   2   2   0   2   0   2   0   2   0   0   0   2   0   2   2   2   2   2   2   2   0   2   2   0   2   2   2   2   2   2
 MK-1-14                2   0   0   0   2   2   2   2   2   0   0   0   2   2   2   2   0   2   2   0   0   2   2   2   2   2   2   0   0   2   0   2   2   0   0   0   2   0   2   0   0   0   0   2   0   0   2   2   0   0   2   0   0   0   0   0   0   0   2   2   2   2   2   2   2   0   2   2   2   2   0   0   2   2   2   0   0   0   0   2   0   2   0   0   0   2   0   0   0   2   2   0   2   2   0   0   2   2   2   2   0   2   0   2   0   0   0   0   0   2   2   0   0   0   0   0   0   2   0   2   2   2   0   0   0   0   2   0   2   2   0   2   0   2   2   0   2   2   2   0   0   2   2   0   0   0   0   2   2   0   0   2   0   2   2   0   2   2   2   0   0   0   0   2   2   0   0   0   0   0   2   2   0   2   0   0   0   2   0   2   0   2   0   2   2   0   2   2   2   2   0   2   2   2   2   2   2   2   2   2
 MK-1-15                2   0   0   0   2   2   2   2   0   0   0   0   2   2   2   2   0   2   2   0   0   2   2   2   0   2   2   0   0   2   0   0   2   0   2   0   2   0   2   0   0   0   0   2   0   0   2   2   0   0   2   0   0   0   0   0   2   0   0   2   2   2   2   2   2   0   2   2   2   2   0   0   2   2   2   0   2   0   0   2   0   2   0   0   0   2   0   0   0   2   2   0   2   2   0   0   2   2   2   2   0   2   0   2   0   0   0   0   0   0   2   0   0   0   0   0   0   2   0   2   0   2   0   0   0   0   2   0   2   2   0   2   0   2   2   2   2   2   2   0   0   2   2   0   0   0   0   0   2   0   2   0   2   2   2   0   2   2   2   0   0   0   0   2   2   0   0   0   0   2   2   2   2   2   0   0   0   2   0   2   0   2   0   2   2   0   2   2   2   2   0   2   2   2   2   2   0   2   2   2
 MK-1-16                2   0   0   2   2   2   2   2   0   0   0   0   2   2   2   2   0   2   0   2   2   2   2   2   0   2   2   2   0   2   0   0   2   0   2   2   2   0   2   0   0   0   2   2   0   2   2   2   0   0   2   0   0   2   0   0   2   0   0   2   2   2   2   0   2   0   2   2   2   2   0   0   2   2   2   0   2   2   0   2   0   2   0   0   2   2   0   0   0   0   2   0   2   2   0   0   2   2   2   0   0   2   0   2   0   0   0   0   0   0   2   0   0   0   0   0   0   2   0   2   0   2   0   0   0   0   2   0   2   2   0   2   0   2   2   2   2   2   2   0   0   2   2   0   0   0   0   0   2   0   2   0   2   0   2   2   2   2   2   2   0   0   0   2   2   2   0   0   0   2   2   2   2   0   0   0   0   2   0   2   0   2   0   2   2   0   2   2   2   2   0   2   2   2   2   2   0   2   2   2
 MK-2-1                 0   0   2   0   0   2   0   0   0   2   2   0   0   2   0   2   0   0   0   0   0   0   2   0   2   2   0   2   2   2   0   0   2   0   0   0   0   0   2   2   0   0   2   0   0   2   0   2   0   2   2   0   2   0   0   2   0   0   0   2   0   0   2   0   2   0   0   0   0   0   0   0   0   2   2   0   0   0   2   2   0   2   0   0   2   2   2   0   0   2   0   0   2   0   2   0   2   2   2   2   0   2   2   2   2   2   0   2   0   0   0   0   0   2   0   2   2   0   2   0   0   2   2   0   0   0   2   2   2   0   2   0   0   2   2   0   2   0   2   2   0   0   2   0   2   2   0   2   2   0   2   2   0   2   2   0   2   2   2   0   2   2   2   0   2   0   0   0   0   0   2   0   2   0   2   0   0   0   2   0   0   2   2   2   0   2   0   2   2   0   0   0   0   2   0   0   0   0   0   0
 MK-2-2                 0   0   2   0   0   2   0   0   0   2   2   0   0   2   2   2   0   0   0   0   0   0   2   2   2   2   0   2   2   2   0   0   2   0   0   0   0   0   2   2   0   0   2   0   0   2   0   2   0   2   2   0   2   0   0   2   0   0   0   2   0   0   2   0   2   0   0   0   0   0   0   0   0   2   2   2   0   0   2   2   0   2   0   0   2   2   2   0   0   2   0   0   2   0   2   0   2   2   2   2   0   2   2   2   2   2   0   0   2   0   0   0   0   0   0   2   2   0   2   0   0   2   2   0   0   0   2   0   2   0   0   0   0   2   2   0   2   0   2   2   0   0   2   0   2   2   2   2   2   0   2   2   0   2   2   0   2   2   2   0   2   2   2   0   2   0   0   0   0   0   2   0   2   0   2   0   0   0   2   0   0   2   2   2   0   2   0   2   2   0   0   0   0   2   0   0   0   0   0   2
 MK-2-3                 0   0   2   0   0   2   0   0   0   2   2   0   0   2   0   2   0   0   0   0   0   0   0   2   2   0   2   2   2   2   0   0   2   0   0   0   0   0   2   0   0   0   2   0   0   2   0   2   0   2   0   2   2   0   0   2   0   2   0   2   0   0   2   0   2   0   0   0   0   0   2   0   0   0   2   2   0   0   0   2   0   2   0   0   2   2   2   0   0   2   2   0   2   0   2   0   2   2   2   2   0   2   0   2   2   2   0   0   2   0   0   0   0   0   0   2   2   0   2   0   0   2   2   0   0   0   0   0   2   0   0   0   0   2   2   0   2   0   2   2   0   0   2   0   2   2   2   2   2   0   2   2   2   0   2   0   2   2   2   2   2   2   2   0   2   0   0   0   0   0   2   0   2   0   2   0   0   0   2   2   2   2   2   2   0   2   0   2   2   0   0   0   0   2   0   0   0   0   0   2
 MK-2-4                 0   2   2   0   0   2   0   0   0   2   2   0   0   2   0   0   0   0   0   0   0   2   0   2   0   0   2   2   2   2   0   0   2   0   0   0   0   0   2   0   0   2   2   0   2   0   0   2   0   2   0   2   2   0   0   2   0   2   0   2   0   0   2   0   2   0   0   0   0   0   0   0   0   0   0   0   0   0   0   2   0   2   0   0   2   2   2   0   0   2   2   2   0   0   0   0   2   2   2   2   2   2   0   2   0   2   0   0   2   0   0   0   0   0   0   2   2   0   2   0   0   2   2   0   0   0   0   0   2   0   0   0   0   2   2   0   0   0   2   2   0   0   2   0   2   0   2   2   2   0   2   2   0   2   2   0   2   2   2   2   2   2   2   0   2   0   0   0   0   0   2   0   2   0   2   0   2   0   2   2   2   2   2   2   0   2   0   2   2   0   0   0   0   2   0   0   0   0   0   2
 MK-2-5                 0   2   2   0   0   2   0   0   2   2   2   0   0   2   0   0   0   0   0   0   0   2   0   2   0   0   2   2   2   2   0   0   2   0   0   0   0   0   2   0   0   0   2   0   0   0   0   2   0   2   0   2   2   0   0   2   0   2   0   2   0   0   2   0   2   0   0   0   0   0   0   0   0   0   0   0   0   0   0   2   0   2   0   0   2   2   2   0   0   2   0   2   0   0   0   0   2   2   2   2   2   2   0   2   0   2   0   0   2   0   0   2   0   0   0   2   2   0   2   0   0   2   0   2   0   0   0   0   2   0   0   0   0   2   2   0   0   0   0   2   0   0   0   0   2   0   2   2   2   0   2   2   0   2   2   0   2   2   2   2   2   2   2   0   2   2   0   0   0   0   2   0   2   0   2   0   2   0   2   0   2   2   2   2   0   0   0   2   2   0   2   2   0   2   0   0   2   0   0   2
 MK-2-6                 0   2   2   0   0   0   0   0   2   2   2   0   0   2   0   0   0   0   0   0   0   2   0   2   0   2   2   0   2   2   0   2   2   0   0   0   0   0   2   0   0   0   0   0   0   0   0   2   0   2   0   2   2   0   0   2   0   2   0   2   0   2   0   0   2   0   2   0   0   0   0   0   0   0   0   0   2   0   0   2   0   2   0   0   2   2   2   0   0   2   0   2   0   0   0   0   0   2   2   2   2   2   0   2   0   2   0   0   2   0   2   2   0   0   0   2   2   0   0   2   0   2   0   2   0   0   0   0   0   0   0   0   2   0   2   0   0   0   0   2   0   0   0   0   2   2   2   2   2   0   2   0   0   2   0   0   2   2   2   2   2   2   2   0   2   2   0   2   0   0   2   0   2   0   2   0   2   0   2   0   0   2   2   2   0   0   0   0   0   0   2   2   2   0   2   0   2   0   2   2
 MK-2-7                 0   2   2   0   0   0   0   0   2   2   2   0   0   2   0   0   0   0   0   0   0   2   0   2   0   2   2   0   2   2   0   0   2   0   0   0   0   0   2   0   2   0   0   0   0   0   2   2   0   2   0   2   2   0   0   2   0   2   0   2   0   2   0   0   0   0   2   0   0   0   0   0   0   0   0   0   2   0   2   2   0   2   0   0   2   2   2   0   0   2   0   2   0   0   0   0   0   2   2   2   2   2   0   2   0   2   0   0   2   0   2   2   0   0   0   2   2   0   0   2   0   2   0   2   0   0   0   0   0   2   0   0   2   0   0   0   0   0   0   2   0   0   0   0   2   2   2   2   2   0   2   0   0   2   0   0   2   2   2   2   2   0   2   0   2   2   0   2   0   0   2   0   2   0   2   0   2   0   2   0   0   2   2   2   0   0   0   0   0   0   2   2   2   0   2   0   2   0   2   2
 MK-2-8                 0   2   0   0   0   0   0   0   2   2   0   0   0   2   0   0   0   0   0   0   0   2   0   2   0   2   2   0   2   2   0   0   2   0   2   0   0   0   2   0   2   0   2   0   2   0   2   2   0   2   0   2   2   0   0   2   2   2   0   2   0   2   0   0   0   0   2   0   0   0   0   0   0   0   2   0   2   0   2   2   0   2   2   0   2   2   0   2   0   2   0   2   0   0   0   0   0   2   2   2   2   2   0   2   0   2   0   0   2   0   2   2   0   0   0   2   2   0   0   2   0   2   2   2   0   0   0   0   0   2   2   2   2   0   0   0   2   0   0   0   0   0   2   0   2   2   2   2   2   0   2   0   0   2   0   0   2   2   2   2   2   0   2   0   2   0   0   2   0   0   0   0   2   0   2   0   2   0   0   0   2   2   2   2   0   0   0   0   0   0   0   2   2   2   2   0   2   0   2   2
 MK-2-9                 0   2   0   2   0   0   0   0   2   2   0   0   0   2   0   0   0   0   0   0   0   2   0   2   0   2   2   0   2   0   0   0   0   0   2   0   0   0   2   0   0   0   2   0   2   2   2   2   0   2   0   2   2   0   2   2   2   2   0   2   0   2   0   0   0   0   2   0   0   0   0   0   0   2   2   2   2   0   2   2   0   2   2   0   2   2   0   2   0   2   0   2   0   0   0   2   0   2   2   2   2   2   0   2   2   2   0   0   2   0   2   2   2   0   0   2   2   0   0   2   0   2   2   2   2   0   0   0   2   2   2   2   2   0   0   0   2   0   0   0   0   0   2   0   2   2   2   0   2   0   2   0   0   2   0   0   0   2   0   2   2   0   2   0   2   0   0   2   0   0   0   0   2   0   2   0   2   0   0   0   2   2   2   2   0   0   2   0   0   0   0   2   2   2   2   0   2   0   2   0
 MK-2-10                0   2   0   2   0   0   0   0   2   2   2   0   2   2   0   0   0   0   0   0   2   0   0   2   0   2   2   0   2   2   0   0   0   0   2   0   0   0   2   0   0   0   2   2   2   2   2   2   0   2   0   2   2   0   2   2   2   2   0   2   0   2   0   0   0   0   2   2   0   0   0   0   0   2   2   2   2   0   2   2   0   2   2   0   2   2   0   2   0   2   0   2   0   2   0   2   0   2   2   2   2   2   0   2   2   2   0   0   2   0   2   2   0   0   0   2   2   0   0   2   0   2   0   2   2   0   0   0   0   0   2   2   2   0   0   0   2   0   0   0   0   0   2   0   2   2   2   0   2   0   2   0   0   2   0   0   0   2   0   2   2   0   2   0   2   2   0   2   0   0   0   0   2   0   2   0   2   2   0   0   2   2   2   2   0   0   2   0   0   0   0   2   2   2   2   0   2   0   2   0
 MK-2-11                0   2   0   2   2   0   0   0   2   2   2   0   2   2   0   0   0   0   0   0   2   2   2   0   0   2   2   0   2   0   0   0   0   0   2   2   0   0   2   0   0   0   2   2   2   2   2   2   0   2   0   2   2   0   2   2   2   2   2   2   0   2   0   0   0   0   2   2   0   0   0   2   0   2   2   2   2   0   2   2   0   2   2   0   2   2   0   2   0   2   0   2   0   2   0   2   0   2   0   2   2   2   0   2   2   2   2   0   0   0   2   2   0   0   0   2   2   0   0   2   0   2   0   2   2   0   0   0   0   0   0   2   2   0   0   0   2   0   0   0   2   0   2   0   2   2   2   0   2   0   2   0   0   2   0   0   0   2   2   2   2   0   2   0   2   2   0   2   0   0   0   0   2   0   2   0   2   2   0   0   2   2   2   2   0   0   2   2   0   0   0   2   2   2   0   0   2   0   2   0
 MK-2-12                0   0   0   2   2   0   0   0   2   2   2   0   2   2   0   0   0   0   0   0   2   0   2   0   0   2   2   0   2   0   0   0   0   0   0   2   2   2   2   0   0   0   2   0   2   2   2   2   0   2   0   2   2   2   2   2   2   2   2   2   2   2   0   0   0   0   2   2   0   0   0   2   0   2   2   2   2   0   2   2   0   2   2   0   2   2   0   2   0   2   0   0   0   2   0   2   2   2   0   2   2   2   0   0   2   2   2   0   0   0   2   2   0   2   0   2   2   0   0   2   2   2   0   2   2   0   0   0   0   0   0   2   2   0   0   0   2   0   0   0   2   0   2   2   2   2   2   0   2   0   2   0   0   2   0   2   0   2   2   2   2   0   0   0   2   2   2   2   2   0   0   0   2   0   2   0   2   2   2   0   2   2   2   2   0   0   2   2   0   0   0   2   2   2   0   0   2   0   2   0
 MK-2-13                0   0   2   2   2   0   0   0   2   2   2   0   2   2   0   0   2   0   0   0   2   0   2   0   0   0   2   0   2   0   0   0   0   0   0   2   2   2   2   0   2   0   2   0   2   0   2   2   2   2   0   2   2   2   2   2   2   0   2   2   2   2   0   0   0   0   0   2   0   0   0   2   0   2   2   2   0   0   2   2   0   2   2   0   2   2   0   2   0   2   0   0   0   2   2   2   2   0   0   2   2   2   0   0   2   2   2   0   0   0   2   2   0   2   0   2   2   0   0   2   2   2   0   0   2   0   2   0   0   0   0   0   2   0   0   0   2   0   0   0   0   0   2   2   2   2   2   0   2   0   2   0   0   2   0   2   0   2   2   2   2   0   0   0   2   2   2   2   2   0   0   0   2   0   2   0   2   2   2   2   2   2   2   2   0   0   2   0   0   0   0   2   2   2   0   0   2   0   2   2
 MK-2-14                0   0   2   2   2   0   0   0   2   2   2   0   2   2   0   0   2   0   0   0   2   0   2   2   0   0   2   0   2   0   0   0   0   0   0   2   2   2   2   0   0   0   0   0   2   0   2   0   2   2   0   2   2   2   2   2   2   0   2   2   2   2   0   0   0   0   2   2   0   0   0   2   0   2   2   2   0   0   2   2   0   2   2   0   2   2   0   2   0   2   0   2   0   2   2   2   2   0   0   2   2   2   0   2   2   2   2   0   2   2   2   2   0   2   0   0   0   0   0   0   2   2   0   0   2   0   2   2   0   0   0   0   2   0   0   0   2   0   0   0   0   2   2   2   2   2   0   0   2   0   2   0   0   2   0   2   0   2   2   2   2   0   2   0   2   2   2   2   2   0   2   0   2   0   2   0   2   2   2   2   2   2   2   2   0   0   2   0   0   2   0   2   2   2   0   0   2   0   2   2
 MK-2-15                0   0   2   2   2   0   0   0   2   2   2   2   2   0   0   2   2   0   0   0   2   0   2   2   0   0   0   0   2   0   0   0   0   0   0   2   2   2   2   0   0   0   0   2   0   0   2   0   2   0   0   2   2   2   2   2   2   0   0   2   0   2   0   0   0   0   2   2   0   0   0   2   0   2   2   2   0   0   2   2   0   2   2   0   2   2   0   2   0   2   2   2   0   2   2   2   2   0   0   2   2   2   0   0   2   2   2   0   2   0   2   2   0   2   0   0   0   0   0   0   2   2   0   0   0   2   2   2   0   0   0   0   2   2   0   0   0   0   0   0   0   2   2   2   2   2   0   0   2   0   2   0   0   2   0   2   0   2   2   2   2   0   2   0   2   2   2   2   2   0   2   0   2   0   0   0   2   2   2   2   2   0   2   2   0   0   2   2   0   2   0   2   0   2   0   0   2   0   2   2
 MK-2-16                0   0   2   2   2   0   0   0   2   2   2   0   2   0   0   0   2   0   0   0   2   0   2   2   0   0   0   0   2   0   0   0   0   0   0   2   2   2   2   0   0   0   0   2   0   0   2   0   2   0   0   0   2   2   2   2   2   0   0   2   0   2   0   0   0   0   2   2   0   0   0   2   0   2   0   2   0   0   2   0   0   2   2   0   2   2   0   2   0   2   2   2   0   2   0   2   2   2   0   2   2   2   2   2   2   2   2   0   2   0   2   2   0   2   0   0   0   0   2   0   2   2   0   0   0   2   2   2   0   0   0   0   2   2   0   2   2   0   0   0   0   2   2   2   2   2   2   2   2   0   2   0   0   2   0   0   2   2   2   2   2   0   2   0   2   2   2   2   2   0   2   0   2   0   0   2   2   2   2   2   2   0   0   2   0   0   0   2   0   2   0   2   0   2   0   0   2   0   0   2
 MK-3-1                 2   2   2   2   2   0   0   2   2   2   0   2   0   2   2   0   0   0   0   2   2   0   0   2   0   0   2   2   2   2   0   2   0   0   2   0   2   2   0   0   2   2   0   2   2   2   0   0   0   2   2   2   2   2   2   2   0   0   2   0   0   2   0   0   0   2   0   2   0   2   0   2   0   2   0   2   2   2   2   2   2   0   0   2   0   0   0   0   0   0   0   0   0   0   2   2   2   2   0   2   2   2   0   0   0   2   2   2   2   0   2   0   2   2   0   2   2   0   0   0   0   0   2   2   2   2   0   2   2   0   2   0   2   2   2   2   0   0   0   0   0   2   2   2   0   0   0   2   2   2   2   0   2   0   2   2   2   0   0   2   2   2   2   0   2   2   2   2   2   2   2   2   0   2   2   0   2   0   2   2   2   0   2   2   0   2   2   0   2   2   2   0   2   2   0   2   2   0   0   0
 MK-3-2                 2   2   2   2   2   0   0   2   2   2   0   0   0   2   0   0   0   0   2   0   2   0   0   2   0   0   2   2   2   2   2   2   0   2   2   0   2   2   0   0   2   2   0   2   2   2   0   0   0   2   2   2   2   2   2   2   0   0   2   0   0   0   0   0   0   2   0   2   0   2   0   2   0   2   0   2   2   2   2   0   0   0   0   2   0   2   2   0   0   0   0   0   0   0   2   2   2   2   0   2   2   2   0   0   0   2   2   2   2   0   2   0   2   2   0   2   2   0   0   0   0   0   2   2   2   2   2   2   2   0   2   0   2   2   2   2   0   0   0   0   0   2   0   2   0   2   2   0   2   0   2   0   2   0   2   2   2   0   0   2   2   2   2   0   2   2   2   0   2   2   2   2   0   2   0   0   2   0   2   2   2   0   2   2   0   2   2   0   2   2   2   2   2   0   0   2   2   2   0   0
 MK-3-3                 2   2   2   2   0   0   0   2   2   2   0   0   0   0   0   0   0   0   2   0   2   0   0   2   0   0   2   2   0   2   2   0   2   2   2   0   2   2   0   0   2   2   2   2   2   2   0   0   0   2   2   2   2   2   2   0   0   0   2   0   0   0   0   0   0   2   2   2   0   2   0   2   2   2   0   2   2   2   2   0   0   0   0   2   2   2   2   0   0   0   0   0   0   0   2   2   0   2   0   2   2   2   2   0   0   2   2   2   2   2   2   0   2   2   0   2   2   0   0   0   0   0   0   2   2   2   2   2   2   2   2   0   0   0   2   2   2   0   0   0   0   2   0   2   0   2   2   0   2   0   2   0   2   0   2   2   2   0   0   2   2   2   2   0   2   2   2   0   2   2   2   2   0   2   0   0   2   2   2   0   0   0   2   2   0   2   2   0   2   2   2   2   2   0   0   2   0   2   0   0
 MK-3-4                 2   2   2   0   0   0   0   2   0   2   0   2   0   0   0   0   0   0   2   0   2   0   0   2   0   0   2   2   0   2   2   0   2   2   0   0   2   2   0   0   2   2   2   2   2   2   0   0   0   2   2   2   0   2   2   0   0   0   2   0   0   0   0   0   0   2   2   2   2   2   0   2   2   2   0   2   0   0   2   0   0   0   0   0   2   0   2   0   0   0   0   0   0   0   2   2   0   2   0   2   2   0   2   0   2   0   2   2   2   2   2   0   2   2   0   2   2   0   0   0   0   0   0   2   2   2   2   2   2   2   2   0   0   0   2   2   2   0   0   0   0   2   0   2   0   2   2   0   2   0   2   0   2   0   2   2   2   0   0   2   2   2   0   0   2   2   2   0   2   2   2   2   0   2   0   0   2   2   2   0   0   2   2   2   0   2   2   0   2   2   2   2   2   0   0   2   0   2   0   0
 MK-3-5                 2   2   2   0   0   0   0   2   0   2   0   2   0   0   0   0   2   0   2   0   2   0   0   2   0   0   2   0   0   2   2   0   0   2   0   0   2   2   0   0   2   2   2   2   2   2   0   0   0   2   2   2   0   2   0   0   0   0   2   0   0   0   0   0   0   2   2   2   0   2   0   2   2   2   0   2   0   0   2   2   0   0   2   0   2   0   2   0   0   0   0   0   0   0   2   2   0   2   0   2   2   0   2   0   2   0   2   2   2   2   2   0   2   2   0   2   2   0   0   0   0   0   0   2   2   2   2   0   2   2   2   0   0   2   2   2   2   2   0   2   0   2   0   2   0   2   2   0   2   0   2   0   2   0   2   2   2   0   2   2   2   2   0   0   2   2   2   0   2   2   2   2   0   2   0   0   0   2   2   2   0   2   2   2   2   2   2   0   2   0   2   2   2   0   0   2   0   2   0   0
 MK-3-6                 2   2   0   0   0   0   0   2   0   2   0   2   0   0   0   0   2   0   2   0   2   0   0   2   2   0   2   0   0   2   2   0   0   2   0   0   2   2   2   2   2   2   2   2   2   2   0   2   0   2   2   0   0   2   2   0   2   0   2   0   0   0   0   0   0   0   2   2   0   2   0   2   2   2   2   0   0   0   2   2   0   0   2   0   2   0   2   2   0   0   0   0   0   0   2   2   2   2   0   2   2   0   2   0   0   0   2   2   2   2   2   0   2   2   0   2   2   0   0   0   0   0   0   2   2   2   2   0   2   2   2   0   0   2   2   2   2   2   2   2   0   2   0   2   2   2   2   0   2   0   2   0   2   0   2   2   2   0   2   0   2   2   0   0   2   2   2   0   2   2   2   2   0   2   0   0   0   0   2   2   0   2   2   2   2   0   2   0   2   0   2   2   2   0   0   2   0   2   0   0
 MK-3-7                 2   2   0   0   0   0   0   2   0   0   0   2   0   0   0   0   2   0   2   0   2   2   0   2   2   0   2   0   0   2   2   0   0   2   0   0   2   2   0   2   2   2   2   2   0   2   0   2   0   0   2   0   2   2   2   0   2   0   2   0   0   0   0   0   0   0   2   2   0   2   0   2   2   2   2   0   2   0   2   2   0   0   0   0   2   0   2   2   0   0   0   0   0   0   2   2   2   2   0   2   2   0   2   2   0   0   0   2   2   2   2   0   2   2   0   0   2   0   2   0   0   0   0   2   2   2   2   0   2   2   2   0   0   2   0   0   2   2   2   2   0   2   0   2   2   2   2   0   2   0   2   0   2   0   2   2   2   0   2   0   2   2   2   0   2   2   2   0   2   0   2   0   0   2   0   0   0   0   2   2   2   2   2   2   2   0   2   0   2   0   2   2   2   0   0   2   0   2   0   0
 MK-3-8                 2   0   0   0   0   0   0   2   2   2   0   2   0   0   0   0   2   0   2   0   2   2   0   2   0   0   2   0   2   2   2   2   0   2   0   0   2   2   2   2   2   2   2   2   2   2   0   0   0   2   0   2   0   2   2   0   2   0   0   0   0   0   0   0   0   0   2   2   0   2   0   2   2   2   2   0   0   0   2   2   0   2   0   0   0   0   0   2   0   0   0   0   0   0   0   2   2   2   0   2   2   2   2   2   0   0   0   2   2   2   2   0   2   2   2   0   2   0   2   2   0   0   0   2   2   2   2   0   2   2   2   0   0   2   0   0   2   2   2   2   2   2   0   2   2   2   2   0   2   0   2   0   2   0   2   2   2   2   0   0   2   2   2   0   2   2   2   0   2   0   2   0   0   2   0   0   0   0   2   2   2   2   0   2   2   0   2   0   2   0   2   2   0   0   0   2   0   2   0   0
 MK-3-9                 2   0   0   2   0   0   0   2   2   2   0   2   0   0   0   0   2   2   2   0   2   2   0   0   0   0   2   0   2   2   2   2   0   2   0   0   2   2   2   2   2   2   0   2   2   2   2   0   0   2   0   2   0   2   2   0   2   0   0   0   0   2   0   0   0   0   2   0   2   0   0   2   2   2   2   0   0   0   2   2   0   2   0   2   0   0   0   2   0   0   0   0   0   2   0   2   2   2   0   2   0   2   2   2   0   2   2   0   2   2   0   0   2   2   2   0   2   0   2   2   0   0   0   2   2   2   2   0   2   0   2   0   0   2   0   0   0   2   2   2   2   2   0   2   2   2   2   0   0   0   2   0   2   0   2   2   2   2   0   0   0   2   2   0   2   2   2   0   0   0   2   2   0   2   0   0   0   0   2   2   2   2   0   2   2   0   2   0   2   2   2   2   0   0   0   2   0   2   0   0
 MK-3-10                2   0   0   2   0   0   0   2   2   0   0   2   0   0   0   0   2   2   2   0   2   2   0   0   0   0   2   0   2   2   2   2   0   0   0   0   2   2   0   0   2   2   0   2   2   2   2   0   0   2   0   2   0   2   2   0   2   0   2   0   0   2   0   0   0   0   2   0   0   0   0   2   2   2   2   0   0   2   2   2   0   2   0   2   0   0   2   2   0   0   0   0   0   2   0   2   2   2   0   2   0   2   2   2   0   2   2   0   2   2   0   0   2   2   0   0   2   0   2   2   0   0   0   2   2   2   2   0   2   0   2   0   0   2   0   0   0   2   2   2   2   2   0   2   0   2   2   0   0   2   2   0   2   0   2   2   2   2   0   0   0   2   2   0   2   2   2   0   0   0   2   2   0   2   0   0   0   0   2   2   2   2   2   2   0   0   2   0   2   0   2   2   0   0   0   2   0   2   0   0
 MK-3-11                2   0   0   2   0   0   0   2   2   2   0   2   0   0   0   0   2   2   0   0   2   2   0   0   0   0   2   0   2   2   2   0   0   0   0   0   2   2   0   0   2   2   0   2   2   2   0   0   0   2   0   0   0   2   2   0   2   0   2   0   0   2   0   0   0   2   2   0   0   0   0   2   2   2   2   0   0   2   2   2   0   0   0   2   0   2   2   2   0   0   0   0   0   2   0   2   2   2   0   0   0   2   2   2   0   2   2   0   2   0   0   0   2   2   0   0   2   0   2   2   0   0   0   2   2   2   2   0   2   0   2   0   0   2   0   0   0   0   2   2   2   2   0   2   0   2   2   0   0   2   2   0   0   0   2   2   2   2   0   0   0   2   0   0   2   2   2   0   0   0   2   2   0   2   0   0   0   0   2   2   2   2   2   2   0   2   0   0   2   0   2   2   0   0   0   2   0   2   0   0
 MK-3-12                2   0   0   2   0   0   0   2   2   2   0   2   0   0   0   0   2   2   0   2   0   2   2   0   0   0   2   0   2   2   0   0   0   0   2   0   2   2   0   0   2   2   0   0   2   2   0   2   0   2   0   0   0   2   2   0   2   0   2   0   0   2   0   0   2   2   2   0   2   0   0   0   2   0   0   0   2   2   2   2   0   0   0   2   0   0   2   2   0   0   0   0   0   2   0   2   2   2   0   0   0   2   2   2   0   2   2   0   2   0   0   0   2   2   0   0   2   0   2   2   0   0   0   2   2   2   2   0   2   0   2   0   0   2   0   0   0   0   2   2   2   2   0   2   0   0   2   0   0   2   0   0   0   0   2   0   2   2   0   0   0   0   0   0   2   2   2   0   0   0   2   2   0   2   0   0   0   0   2   2   2   2   2   2   0   2   0   0   2   0   2   0   0   2   0   2   0   2   0   0
 MK-3-13                2   0   0   2   0   2   0   2   2   2   0   2   0   0   0   0   2   0   0   2   0   2   2   0   0   0   2   0   2   0   0   0   0   0   0   0   2   2   0   0   2   2   0   0   2   2   0   2   0   2   0   0   0   2   2   0   2   0   2   0   0   2   2   0   2   2   2   0   0   0   0   0   2   0   0   0   2   2   2   2   0   0   0   2   0   0   2   2   2   0   0   0   2   2   0   2   2   2   0   0   0   2   2   2   0   2   0   0   2   0   0   0   2   2   0   0   0   0   2   2   0   0   0   2   2   2   2   0   0   0   0   0   0   2   0   0   2   2   2   2   2   2   0   2   2   2   2   0   0   2   0   0   0   0   2   0   2   2   0   0   0   0   0   0   2   2   2   0   0   0   2   2   0   2   0   0   0   0   2   0   2   2   2   2   0   2   0   0   2   0   2   0   0   2   0   2   0   2   0   2
 MK-3-14                2   0   0   2   0   2   0   2   2   2   0   2   0   0   2   0   2   0   0   2   0   2   2   0   2   0   2   0   2   0   0   2   0   0   0   0   2   2   0   0   2   2   0   0   2   2   0   2   0   2   0   0   0   2   2   0   2   0   2   2   0   2   2   0   2   2   2   0   2   2   0   0   2   0   0   0   2   2   2   2   0   0   0   2   0   0   2   2   2   0   0   0   2   2   0   2   0   2   0   0   0   2   2   2   0   0   0   0   2   0   0   0   2   2   0   0   0   0   2   2   0   2   0   2   0   2   2   0   0   0   0   0   0   2   0   0   2   2   0   2   2   2   0   2   2   2   2   2   0   2   0   0   2   2   2   0   0   2   0   0   0   0   0   0   2   2   2   0   0   0   2   2   0   2   0   0   0   0   2   2   2   2   2   2   0   2   0   0   2   0   2   0   2   2   2   2   0   2   0   2
 MK-3-15                2   0   0   2   0   2   0   2   2   2   0   2   0   0   2   0   2   0   0   2   0   2   2   0   0   0   2   0   2   0   0   2   0   0   0   0   2   2   2   0   2   2   0   0   2   2   0   2   2   2   2   0   0   2   2   0   2   0   0   2   0   2   2   0   2   2   2   0   2   2   0   0   2   0   0   0   2   2   2   2   0   2   0   2   0   0   2   2   2   0   2   0   2   2   0   2   0   2   0   0   0   2   2   2   0   0   0   0   2   0   0   0   2   2   0   0   2   0   2   2   0   2   0   2   0   2   2   0   0   2   0   0   2   2   0   0   2   2   0   2   2   2   2   2   2   2   2   2   0   2   2   0   2   2   0   0   0   2   0   0   0   0   0   0   2   2   2   0   0   0   2   2   0   2   0   0   0   2   0   0   2   2   2   2   2   2   0   0   2   2   2   0   2   2   0   2   0   2   2   2
 MK-3-16                2   0   0   2   0   2   2   2   2   2   0   2   0   2   2   0   2   0   0   2   0   2   0   0   0   0   2   0   2   0   0   2   0   0   0   0   2   2   0   0   2   2   0   2   2   2   0   2   2   0   2   2   0   2   2   0   2   0   0   2   0   2   2   0   2   2   2   0   2   2   0   0   2   0   0   2   2   2   0   2   0   2   0   0   0   2   2   2   2   0   2   0   2   2   0   2   0   2   0   0   0   2   2   2   2   0   0   0   0   0   0   0   2   2   0   0   0   0   2   2   0   2   0   0   0   2   2   0   2   2   0   0   2   0   0   0   2   2   0   2   2   2   2   2   2   2   2   2   0   2   0   0   2   2   0   0   0   2   0   0   0   0   0   0   2   2   2   2   0   0   2   2   0   2   0   0   0   2   0   0   2   2   0   2   2   2   0   0   2   2   2   0   2   2   2   2   0   2   2   0
 MK-4-1                 0   2   0   0   0   0   0   0   0   2   2   0   2   2   0   0   2   0   2   2   0   0   2   2   0   2   2   2   2   0   2   2   0   2   2   0   0   0   2   0   2   2   2   2   2   0   0   0   0   0   2   2   2   2   0   0   2   0   0   2   0   2   0   0   0   2   0   0   0   0   2   0   2   0   0   2   0   0   0   0   0   2   2   2   0   0   0   2   2   2   2   0   0   2   2   0   2   2   0   2   2   2   2   0   0   2   2   0   2   2   2   2   0   2   2   0   0   0   0   2   2   0   2   2   0   0   0   2   2   0   2   2   2   2   2   0   0   2   0   2   0   2   2   0   0   0   2   2   2   2   2   0   0   2   0   2   2   2   0   2   0   2   2   0   0   2   0   0   0   0   2   2   2   2   0   2   0   2   2   0   0   2   2   0   0   2   0   2   2   0   0   0   2   0   2   0   0   0   2   0
 MK-4-2                 0   2   0   0   0   0   0   0   0   2   2   0   2   2   0   0   2   0   2   2   0   0   2   2   0   2   0   0   2   0   2   2   0   0   2   0   0   0   2   0   2   2   2   2   2   0   0   0   2   0   2   2   2   2   0   0   2   0   0   2   0   2   0   0   0   2   0   0   0   0   2   0   2   0   0   2   0   0   0   2   0   2   2   2   0   0   0   2   2   2   2   0   0   2   2   0   2   0   0   2   2   2   2   0   2   2   2   0   2   2   0   2   0   2   2   0   0   0   0   2   2   0   2   2   0   0   0   2   2   0   2   2   2   2   0   0   0   2   0   2   0   2   2   0   0   2   2   0   0   2   2   0   0   2   0   2   2   2   0   2   0   2   2   0   0   2   0   0   0   0   2   2   2   2   0   2   0   2   2   0   0   2   2   0   2   2   0   2   2   0   0   0   2   2   2   0   0   2   2   0
 MK-4-3                 2   2   0   2   0   0   0   0   0   2   2   0   2   0   2   0   2   0   2   2   0   0   2   2   2   2   0   0   2   0   2   2   0   0   2   0   0   0   2   0   2   2   2   2   2   0   0   0   2   0   2   2   2   2   0   0   2   0   0   2   0   2   0   0   0   2   0   0   0   0   2   0   0   2   0   2   0   0   0   2   0   2   2   2   0   0   0   2   2   2   2   0   0   2   2   0   2   0   0   2   0   2   2   0   2   2   2   0   2   2   0   2   0   2   2   0   0   0   0   2   2   0   2   0   2   0   0   2   2   0   2   2   2   2   0   0   0   2   0   2   0   2   2   0   0   2   0   0   0   2   0   2   0   2   0   2   2   2   0   2   0   2   2   2   0   2   0   0   0   0   2   2   2   0   0   2   0   2   2   0   0   2   0   0   0   2   0   2   2   0   0   0   2   2   2   0   0   2   2   0
 MK-4-4                 2   2   0   2   0   0   0   0   0   0   2   0   2   0   2   0   2   0   2   2   0   0   2   2   2   2   0   0   2   0   2   0   0   0   2   0   0   2   0   0   0   2   0   2   2   0   0   0   2   0   2   2   2   2   0   0   2   0   0   2   0   2   0   0   0   0   0   0   0   2   2   0   0   2   0   2   0   0   0   2   0   2   2   2   0   0   0   2   2   2   2   0   0   2   2   0   2   0   0   2   0   2   2   0   2   2   2   2   2   2   0   2   0   2   2   2   0   0   0   2   2   0   2   0   2   2   0   2   2   0   2   2   2   2   0   2   2   2   2   2   2   2   2   0   0   2   0   0   0   2   0   2   0   2   2   2   2   2   0   2   2   2   2   2   0   2   2   0   0   0   2   2   0   0   0   0   0   2   2   0   0   2   0   0   0   2   0   2   2   0   0   0   2   0   2   0   0   2   2   0
 MK-4-5                 2   0   0   2   0   0   0   0   0   0   2   0   0   0   2   0   2   0   2   2   0   2   2   0   2   0   0   2   2   0   2   0   0   0   2   0   0   2   0   0   0   2   0   2   2   0   0   0   2   0   2   2   2   2   0   0   2   2   0   2   2   2   0   0   0   0   2   0   0   2   0   0   0   2   0   2   0   0   0   2   0   0   2   2   2   0   2   2   2   2   2   0   0   2   2   0   2   0   0   2   0   2   2   0   2   2   0   2   2   2   0   2   0   2   2   2   0   0   0   2   2   0   2   0   2   2   0   0   0   0   2   2   2   2   0   2   2   2   2   0   2   2   2   0   0   2   0   2   0   2   2   2   0   2   2   2   2   2   0   2   2   2   2   2   0   2   2   0   0   0   2   2   0   0   0   0   2   2   0   0   2   2   0   0   2   2   0   2   2   0   0   0   2   0   2   0   0   2   2   0
 MK-4-6                 2   0   0   2   0   0   0   0   0   0   2   0   0   0   2   2   2   0   0   2   0   2   0   0   2   0   0   2   2   0   2   0   0   0   2   0   2   2   2   2   0   2   2   2   2   0   0   0   2   0   2   2   2   2   0   0   2   2   0   2   2   2   0   2   0   0   2   0   0   0   0   0   0   2   2   2   0   0   0   2   0   0   2   2   2   0   2   2   2   2   2   0   0   2   2   0   2   0   0   2   2   0   2   2   2   2   0   2   2   2   0   2   0   2   2   2   0   0   0   2   2   0   2   0   2   0   0   0   0   0   2   2   2   2   0   2   2   2   2   0   2   2   2   0   0   2   0   0   2   2   2   0   0   2   0   2   2   2   0   2   2   2   2   2   0   2   2   0   0   0   2   2   0   0   0   0   2   2   0   0   2   2   0   0   2   2   2   2   2   0   0   0   2   0   2   0   0   2   2   0
 MK-4-7                 2   0   0   2   0   0   0   0   0   0   2   2   0   0   2   0   0   0   0   0   0   2   0   0   2   0   2   2   2   0   2   0   0   0   2   0   2   2   2   0   0   2   2   2   2   0   0   0   2   0   2   2   2   2   0   0   2   2   0   2   2   2   0   2   0   0   2   0   0   0   0   0   0   2   2   2   0   0   0   2   0   0   0   2   2   0   2   2   2   2   2   0   0   2   2   0   2   0   0   2   0   0   2   2   2   2   0   2   2   2   0   2   2   2   2   2   0   0   2   2   2   0   2   0   2   0   0   0   0   0   2   2   2   2   0   0   2   2   2   0   0   2   2   0   0   2   0   0   2   2   2   0   0   2   0   2   2   2   0   2   2   2   2   2   0   2   2   0   0   0   2   2   0   0   0   0   2   2   2   0   2   2   0   0   2   2   0   2   0   0   0   0   0   0   2   0   0   2   2   0
 MK-4-8                 2   2   0   2   0   0   0   0   0   0   2   2   0   0   2   0   0   0   0   0   0   2   0   0   2   0   2   2   2   0   2   2   0   0   2   0   2   0   2   0   0   0   2   2   2   0   0   0   2   0   0   2   2   2   0   0   2   2   0   2   2   2   0   2   0   0   2   0   0   0   0   0   0   2   2   2   0   0   0   2   0   0   0   2   2   0   2   2   0   2   2   0   0   0   2   0   0   0   0   2   0   0   2   2   2   2   0   2   2   2   0   2   0   2   0   2   2   0   2   2   0   0   2   0   2   0   2   0   0   0   2   2   2   0   0   0   2   0   2   0   0   2   2   0   0   2   0   0   2   2   2   2   0   2   0   2   2   2   0   2   2   2   2   2   0   2   2   0   0   0   2   2   0   0   0   0   2   2   2   0   2   2   0   0   2   2   0   0   0   2   0   0   0   2   2   0   0   2   2   0
 MK-4-9                 2   2   0   2   0   0   0   0   0   0   2   2   0   0   2   2   0   0   0   0   0   2   0   0   2   0   2   2   2   0   2   2   0   0   2   0   2   0   0   0   0   0   2   2   2   0   0   0   2   0   0   2   2   2   0   0   2   2   0   2   2   2   0   0   0   0   2   0   0   0   0   0   0   2   2   2   0   0   2   2   2   0   0   2   2   0   2   2   0   0   2   0   0   0   2   0   0   0   0   2   0   0   2   2   0   2   0   2   2   0   0   2   0   2   0   2   2   0   2   2   0   0   2   2   2   0   2   0   0   0   2   2   0   0   0   0   2   0   0   0   0   2   0   0   2   2   0   0   2   2   2   0   0   2   0   0   2   2   0   2   2   2   2   0   0   2   2   0   0   0   2   2   2   0   0   0   2   0   0   0   2   2   0   0   2   2   0   0   0   2   0   0   2   2   2   0   0   0   2   0
 MK-4-10                2   2   0   2   0   0   2   0   0   0   2   2   0   0   0   2   0   0   2   0   0   2   0   0   2   0   2   2   2   0   2   2   0   0   2   0   2   0   0   0   0   0   2   2   2   0   0   0   2   0   2   0   2   2   0   0   0   2   0   0   2   2   0   0   0   0   2   0   0   0   0   0   0   2   2   2   0   0   2   0   2   0   0   2   2   0   2   2   0   0   2   0   0   0   2   2   0   0   0   2   0   2   2   2   2   2   0   2   2   0   0   0   0   2   0   2   2   0   2   2   0   0   2   2   2   0   2   0   0   0   2   2   0   0   0   2   2   0   0   0   0   2   0   0   2   2   0   0   2   0   2   0   0   2   0   0   2   2   0   2   2   2   2   2   0   0   2   0   0   0   2   2   2   0   0   0   2   0   0   0   2   0   0   0   2   2   2   0   0   2   0   0   0   2   2   0   0   0   2   0
 MK-4-11                2   2   0   2   0   0   2   0   0   0   2   2   0   0   0   2   0   0   2   0   2   2   0   0   2   0   2   2   2   0   2   2   0   0   2   0   2   0   0   0   2   0   2   2   2   0   0   0   2   0   2   0   2   2   0   0   0   2   0   0   2   2   0   0   0   0   2   0   0   0   0   0   0   2   2   2   2   2   2   0   2   2   0   2   2   0   2   2   0   0   2   2   0   0   2   0   0   0   0   2   0   2   2   2   2   2   0   2   2   0   0   0   0   2   0   2   0   0   2   0   0   2   2   2   2   0   2   2   0   0   2   2   0   0   0   2   2   0   0   0   0   2   0   2   2   2   0   0   2   0   2   0   0   2   0   0   2   2   0   2   2   2   2   2   0   2   2   2   0   0   2   2   2   0   0   0   2   0   0   0   2   0   0   0   2   2   2   0   0   2   0   0   0   2   2   0   0   0   2   0
 MK-4-12                2   2   0   2   0   0   2   0   0   0   0   2   2   0   0   2   0   0   2   0   0   2   2   0   2   0   0   2   2   0   2   2   0   0   2   2   0   0   0   0   2   0   2   2   2   0   0   0   2   0   2   0   2   0   0   0   0   2   0   0   2   2   0   0   0   0   2   0   0   0   2   0   0   2   0   2   2   2   2   0   2   2   0   2   2   0   2   2   0   0   2   0   0   0   2   0   0   0   0   2   0   2   2   2   2   2   0   0   2   0   0   2   2   2   0   2   2   0   2   0   0   2   2   2   2   0   2   2   2   0   2   2   0   0   0   2   2   0   0   0   0   2   0   2   0   2   0   0   2   0   0   2   0   2   0   0   2   2   0   2   2   2   2   2   0   2   2   2   0   0   2   0   2   0   2   0   2   0   0   2   2   0   2   0   2   2   2   0   0   2   0   0   0   2   2   0   0   0   2   2
 MK-4-13                0   2   0   2   0   0   2   0   0   0   2   0   2   0   0   2   0   0   2   0   0   2   2   0   2   0   0   2   2   0   2   2   0   0   2   2   0   0   0   0   2   0   2   2   2   0   0   0   0   0   2   0   0   0   0   0   0   2   0   0   2   2   2   0   0   0   2   0   0   0   2   0   0   2   0   2   2   2   2   0   2   2   0   2   2   0   2   2   0   0   2   0   0   0   2   0   0   0   2   2   2   2   2   2   2   2   2   0   2   0   0   2   2   2   2   2   2   0   2   0   2   2   2   2   2   0   2   2   2   0   2   2   0   0   0   2   2   0   0   0   0   2   0   2   2   2   0   0   2   0   0   2   0   2   0   0   2   2   0   0   2   2   2   2   0   0   2   2   0   0   2   0   2   0   2   0   2   0   0   0   2   0   2   0   0   0   2   0   0   0   2   0   0   2   2   0   0   0   2   2
 MK-4-14                2   2   0   2   0   0   0   2   0   0   2   0   2   0   0   2   0   0   0   0   0   2   2   0   2   0   0   2   2   0   0   2   0   0   2   2   0   0   2   0   2   0   2   2   2   0   0   0   0   0   2   2   2   0   0   0   0   2   0   0   2   2   0   0   0   0   2   0   2   0   2   0   2   2   0   2   2   2   2   0   2   2   0   2   2   0   2   2   0   0   2   0   0   0   2   0   0   0   2   2   2   2   2   2   2   0   2   0   2   0   0   2   2   2   0   2   2   0   0   0   2   2   2   2   2   0   2   2   2   0   2   2   0   0   0   2   2   0   0   0   0   2   2   2   0   2   0   0   2   0   0   2   0   2   0   0   2   2   0   0   2   2   2   2   2   0   2   2   0   0   2   0   2   0   2   0   0   0   0   0   2   2   2   0   0   0   2   0   0   0   2   0   0   2   2   0   0   0   2   2
 MK-4-15                2   2   0   2   0   0   0   2   0   0   2   2   2   0   0   2   0   0   0   0   0   2   2   0   2   0   0   2   2   0   0   0   0   0   2   2   0   0   2   0   2   0   2   2   2   0   0   2   0   0   2   2   2   0   2   0   0   2   0   0   2   2   0   0   0   0   2   0   2   0   2   0   2   2   0   2   2   2   2   0   2   2   0   2   2   0   0   2   0   0   2   0   0   0   2   0   0   0   2   2   2   2   2   2   2   0   0   2   2   2   0   2   2   2   0   2   2   0   0   0   2   2   2   2   2   0   2   2   2   0   0   2   0   0   0   2   2   0   0   0   0   2   2   0   2   2   0   0   2   0   0   2   2   2   0   0   2   2   0   0   2   2   2   2   2   0   2   2   0   0   2   0   2   0   2   0   0   0   0   0   2   2   2   0   0   0   2   0   0   0   2   0   0   2   2   0   0   0   2   2
 MK-4-16                2   2   2   2   0   0   0   2   0   0   2   2   2   0   0   0   0   2   0   0   0   2   2   0   2   0   0   2   2   0   0   2   0   0   2   0   0   2   2   2   0   0   2   2   2   2   2   2   0   0   2   2   2   0   2   2   0   2   0   0   2   2   0   0   0   0   2   2   2   0   2   0   2   2   2   2   2   2   2   0   2   2   0   0   2   0   0   0   0   0   2   0   0   0   2   0   2   0   2   2   2   2   2   2   2   0   0   2   2   2   0   2   2   2   0   2   0   0   0   0   2   2   2   2   2   0   2   2   2   0   0   2   0   0   0   2   0   0   0   0   0   2   2   0   2   2   0   0   2   0   0   2   0   2   0   0   2   2   0   0   2   2   2   2   2   0   2   2   0   0   2   0   2   0   2   0   2   0   0   0   2   2   2   0   0   0   0   0   0   0   2   0   0   2   0   0   0   0   2   2
 MK-5-1                 2   0   2   2   0   0   2   2   0   2   0   2   2   0   0   2   0   2   0   0   0   2   2   2   0   0   2   2   0   0   2   2   2   0   2   0   2   0   2   0   0   2   0   0   0   0   2   2   2   2   0   2   0   0   2   2   0   2   0   2   0   0   2   0   2   2   0   2   0   2   0   0   2   2   2   2   0   0   2   0   2   2   0   0   2   2   0   2   0   2   0   0   0   2   0   2   2   2   0   0   0   0   2   2   2   0   2   0   2   2   0   0   0   2   0   0   0   2   0   0   0   2   0   0   2   2   0   0   2   2   0   2   0   2   2   0   2   2   2   0   2   0   2   2   0   0   2   2   0   0   0   2   0   0   2   2   2   0   2   0   2   0   2   2   2   0   0   0   0   0   2   0   0   2   2   0   2   2   0   2   2   0   0   2   0   2   2   0   2   0   2   2   2   0   0   0   2   0   2   2
 MK-5-2                 2   0   2   2   0   0   2   2   0   2   2   2   2   0   0   2   0   2   0   0   0   2   2   2   0   0   2   0   0   0   2   2   2   2   2   0   2   0   2   0   0   2   0   0   0   0   2   2   2   2   0   0   0   0   2   2   0   2   0   2   0   2   2   2   2   2   0   2   0   2   0   2   2   2   2   2   0   0   2   2   0   2   0   0   2   2   0   2   0   2   0   0   0   2   0   2   2   2   0   0   0   0   2   2   2   0   2   0   0   0   0   0   0   2   0   0   0   2   0   0   0   2   0   0   2   2   0   0   2   0   0   2   0   2   0   0   2   2   2   0   2   0   0   2   0   0   2   2   0   0   2   2   0   0   2   2   2   0   2   2   2   0   2   2   2   0   0   0   0   0   2   0   0   2   2   0   2   2   0   2   2   0   0   2   0   2   2   0   2   0   2   2   2   0   0   0   2   0   2   2
 MK-5-3                 2   0   2   2   0   0   2   2   0   2   2   2   2   0   0   2   0   2   0   2   0   2   2   2   0   0   2   0   0   0   2   2   2   2   0   0   2   0   0   0   0   2   0   0   0   0   2   2   2   0   0   0   0   0   2   2   0   2   0   2   0   2   2   2   0   2   0   2   0   2   0   2   2   2   2   2   0   0   2   2   0   2   2   0   2   2   0   2   2   2   0   0   0   2   0   2   2   2   0   0   0   0   2   2   2   0   2   0   2   0   0   0   0   2   0   0   0   2   0   0   0   2   0   2   2   2   0   0   2   0   0   2   0   0   0   0   2   2   2   0   2   0   0   2   0   0   2   2   0   0   2   2   0   0   2   2   2   0   2   2   2   0   2   2   2   0   0   0   2   0   2   0   0   2   2   0   2   2   0   2   2   0   0   2   0   2   2   0   2   0   2   2   2   0   0   0   2   0   2   2
 MK-5-4                 2   0   2   0   2   0   2   2   0   0   2   2   2   0   0   2   0   2   0   2   2   2   2   2   0   0   2   0   0   0   2   2   2   2   0   0   2   0   0   0   0   2   0   0   0   0   2   2   2   0   0   0   0   0   2   2   0   2   0   2   0   2   2   2   0   2   0   2   0   2   0   2   2   2   2   0   0   0   2   2   0   2   2   0   2   2   0   2   2   2   0   0   0   2   2   2   2   2   0   0   0   0   2   2   2   0   2   0   2   0   0   0   0   2   0   0   0   2   0   0   2   2   0   2   2   2   0   0   2   0   0   2   0   0   0   0   2   2   2   0   2   0   0   2   0   0   2   2   0   0   2   2   0   0   2   2   2   0   0   2   2   0   2   2   2   0   0   0   2   0   2   0   0   2   2   0   2   2   0   2   2   0   0   2   0   2   2   0   2   0   2   2   2   0   0   2   2   0   2   2
 MK-5-5                 2   0   2   0   2   0   2   2   0   0   2   2   2   0   0   2   0   2   0   2   2   2   2   2   0   0   2   0   0   0   2   2   2   2   0   0   2   0   0   0   0   2   0   0   2   0   2   2   0   0   0   0   0   0   2   2   2   2   0   2   0   2   2   2   0   2   0   2   2   2   0   0   2   2   2   0   0   0   2   2   0   2   2   0   2   2   0   2   2   2   2   0   0   2   2   2   2   2   0   0   0   0   2   0   2   0   2   0   2   0   2   0   0   2   0   2   0   2   0   0   2   2   0   2   2   2   0   0   2   0   0   2   0   0   0   0   2   2   2   0   2   0   0   2   0   0   2   2   2   0   2   2   0   2   2   2   2   0   0   2   2   0   2   2   2   0   0   0   2   2   2   2   0   0   2   0   2   2   0   2   2   0   2   2   0   2   2   0   2   0   2   2   2   0   0   2   0   0   2   2
 MK-5-6                 2   0   2   0   2   0   2   2   0   0   2   2   2   0   0   2   0   2   0   2   2   2   2   2   0   0   2   0   0   0   2   2   2   2   0   0   0   0   0   2   0   2   0   0   2   0   2   2   0   0   0   0   0   0   2   2   2   0   0   2   0   2   2   0   0   2   0   2   2   2   2   0   0   2   0   0   2   0   2   2   0   2   2   0   2   2   0   2   2   2   2   0   0   2   0   2   2   2   0   0   0   0   2   0   2   2   2   0   2   0   2   0   0   2   0   2   0   2   0   0   2   2   0   2   2   2   0   0   2   0   0   2   0   2   0   0   2   2   2   0   2   0   0   2   0   2   2   2   2   0   2   2   0   2   0   2   2   0   2   2   2   0   2   2   2   0   0   0   2   2   2   2   0   0   2   0   2   2   0   2   2   0   2   2   0   2   2   0   2   0   2   2   2   2   0   2   0   2   2   2
 MK-5-7                 2   0   2   0   2   0   2   2   0   0   2   2   2   0   0   2   2   2   0   2   2   2   2   2   2   0   2   0   0   2   2   2   0   2   2   0   0   0   0   2   0   2   0   0   2   0   0   2   0   0   0   0   0   0   2   0   2   0   0   2   0   2   2   0   0   2   0   2   2   2   2   0   0   2   0   0   2   0   2   2   2   2   2   0   0   2   0   2   2   2   2   0   0   2   0   2   2   2   0   2   0   0   2   2   2   2   2   0   2   0   2   0   0   2   0   2   0   2   0   2   2   2   0   2   2   2   0   0   2   0   0   2   0   2   0   0   2   2   2   0   2   0   0   2   0   2   2   2   2   0   2   2   0   2   0   2   2   0   2   2   2   0   2   2   2   0   0   0   2   0   2   2   2   0   2   0   2   2   0   2   2   0   2   2   0   2   2   0   0   0   2   2   2   2   0   2   0   0   2   2
 MK-5-8                 2   0   2   0   2   0   2   2   2   0   2   2   2   2   0   2   2   0   0   0   2   2   2   0   2   0   2   0   0   2   2   2   0   0   2   0   0   2   0   0   0   2   0   0   2   0   2   2   2   0   0   0   2   0   2   0   2   0   0   2   0   2   2   0   0   2   0   2   2   2   0   0   0   2   0   0   2   0   2   2   2   2   2   0   0   2   0   2   2   0   2   0   2   2   0   2   2   0   0   2   0   0   2   2   2   2   2   0   2   0   2   2   0   2   0   2   0   2   0   2   2   2   0   2   2   2   0   0   2   0   0   0   0   2   0   0   2   2   0   0   2   0   0   2   0   2   0   2   2   0   2   2   0   2   0   2   2   0   2   2   2   0   2   2   2   0   0   0   2   0   2   2   2   0   2   0   2   2   2   2   2   0   2   2   0   2   2   0   0   0   2   2   0   2   0   2   2   0   2   2
 MK-5-9                 2   0   2   0   2   0   2   2   2   0   2   2   2   2   0   2   2   0   0   0   2   2   2   0   2   0   2   0   0   2   2   2   0   0   2   0   0   2   0   0   0   2   0   2   2   0   2   2   2   0   0   2   2   0   2   2   2   0   0   2   0   2   2   0   0   2   0   2   2   2   0   0   0   2   0   2   2   0   2   2   2   2   2   0   0   2   0   2   2   0   2   0   2   2   0   2   2   0   0   2   0   0   2   0   2   2   2   0   2   0   2   2   0   2   2   2   0   2   0   2   2   2   0   2   2   2   0   0   2   0   0   0   0   2   0   2   2   2   0   0   0   0   0   2   0   2   0   2   2   0   2   2   0   2   2   2   2   0   2   0   2   0   0   2   2   0   0   0   2   0   2   2   2   0   2   2   2   2   2   2   2   0   2   2   2   2   2   0   0   0   2   2   0   2   0   2   2   0   2   2
 MK-5-10                2   2   2   2   2   0   2   2   2   0   2   2   2   2   0   2   2   2   0   0   2   2   2   0   2   0   2   2   0   2   2   2   0   0   2   0   0   2   2   0   0   2   0   2   2   0   2   2   2   0   0   2   0   0   2   0   2   0   0   2   0   2   2   0   0   2   0   2   2   2   2   0   0   0   0   2   0   0   0   2   2   2   2   0   0   2   0   2   2   0   2   0   2   0   0   2   2   2   0   2   0   0   2   0   2   2   0   0   2   0   2   2   0   0   2   2   0   2   0   2   0   2   0   0   2   2   0   0   2   0   0   0   0   2   0   0   2   2   0   0   0   0   0   2   0   2   0   2   2   0   2   2   0   2   2   2   2   0   2   0   0   0   0   2   2   0   0   0   2   0   2   2   2   0   2   2   2   2   2   2   2   0   2   2   2   2   0   0   0   0   2   2   0   2   0   2   2   0   2   0
 MK-5-11                2   2   2   2   2   0   2   2   0   0   2   0   2   2   2   2   2   2   0   0   2   2   2   0   2   0   2   2   0   2   2   2   0   0   2   0   0   2   2   0   0   2   0   2   2   0   2   0   2   0   0   2   0   0   2   0   2   0   0   2   0   2   0   0   0   2   0   0   2   2   2   0   0   0   0   2   0   0   2   0   2   0   2   0   0   2   0   2   2   0   2   0   0   0   0   2   2   0   2   2   0   0   2   0   2   2   0   0   2   0   2   2   0   0   2   2   2   2   0   2   0   2   0   0   2   2   0   0   2   0   0   0   0   2   0   0   0   2   0   0   0   0   0   2   0   2   0   2   2   0   2   2   0   2   2   2   2   0   2   2   0   0   0   2   2   0   0   0   0   0   2   2   2   0   2   2   0   0   2   0   2   0   2   2   2   2   0   0   0   0   2   2   0   2   0   2   2   0   0   0
 MK-5-12                2   2   2   2   2   0   2   2   0   0   2   0   2   2   2   0   2   2   0   0   2   2   2   0   2   0   0   2   0   2   0   2   0   2   2   0   0   2   2   0   0   2   0   2   2   0   2   2   2   0   0   2   0   0   2   0   2   0   0   2   0   2   0   0   0   2   0   0   2   2   0   0   0   0   0   2   0   0   0   0   2   0   2   0   0   2   0   2   2   0   2   0   0   2   0   2   2   0   2   2   0   2   2   2   2   2   0   0   2   0   2   2   0   0   2   2   2   2   0   2   0   2   0   0   2   2   0   0   2   0   0   0   0   2   0   2   0   2   0   0   0   0   2   2   0   2   0   2   2   0   2   0   0   2   2   2   2   2   2   2   0   0   0   2   2   0   0   0   0   0   2   0   2   0   2   2   0   0   2   0   2   0   2   2   2   2   0   0   0   0   2   2   0   2   0   2   2   0   0   0
 MK-5-13                2   2   0   2   2   0   2   0   0   0   2   0   2   2   2   0   2   2   0   0   2   2   2   0   0   0   0   0   0   2   0   2   0   2   2   0   0   2   2   0   0   2   0   0   2   0   2   2   2   0   0   2   0   0   2   0   2   0   0   0   0   2   0   0   2   2   0   0   2   2   0   0   0   0   0   2   0   0   2   2   2   0   2   0   0   2   0   2   2   0   2   0   0   2   0   2   2   2   2   2   0   2   2   0   2   2   0   0   2   0   2   2   0   0   2   2   2   2   2   2   0   2   2   0   2   2   0   0   2   0   0   0   0   2   0   2   0   2   0   0   0   0   0   2   0   2   0   2   0   0   2   0   0   2   2   2   2   2   2   2   0   0   0   2   0   0   0   0   0   0   2   0   2   0   2   2   0   0   2   0   0   0   2   2   2   2   2   0   2   0   2   2   0   2   0   2   2   0   0   0
 MK-5-14                2   2   0   2   2   0   2   0   0   0   2   0   2   2   2   0   0   2   0   0   2   2   2   0   0   0   2   0   0   2   0   2   0   2   2   0   0   2   2   0   0   2   0   0   2   0   2   0   2   0   0   2   2   0   2   0   2   0   0   0   0   2   0   0   2   0   0   0   2   2   0   0   0   0   0   2   0   0   0   2   2   0   2   0   0   2   0   2   2   0   2   0   0   2   0   2   2   0   2   2   0   2   2   2   2   2   0   0   2   0   2   2   0   0   2   0   2   2   2   2   0   2   2   2   2   2   0   0   2   0   0   0   0   2   0   2   0   2   2   0   0   0   0   2   0   2   0   2   0   0   2   0   0   0   2   2   2   2   2   2   2   0   0   2   0   0   0   0   0   0   2   0   2   0   2   2   0   0   2   2   0   0   2   2   2   2   2   0   2   0   2   2   0   2   0   0   2   0   0   0
 MK-5-15                2   2   2   2   2   0   2   2   0   0   2   0   2   2   2   0   0   2   0   0   2   2   2   0   0   0   2   0   0   2   0   2   0   2   2   0   0   2   2   0   0   2   0   0   0   0   2   0   2   0   0   2   0   0   2   0   2   0   0   0   0   2   0   0   2   0   0   0   2   2   0   2   0   0   0   2   2   0   0   2   2   0   2   0   0   2   0   2   2   0   2   0   0   2   0   2   2   0   2   2   0   2   2   2   2   2   0   0   0   0   2   2   0   0   0   0   2   2   2   2   0   2   2   0   2   2   0   0   2   0   0   0   2   2   0   2   0   2   2   0   0   2   0   2   2   2   2   2   0   0   2   0   0   0   2   2   2   0   2   2   2   0   0   2   0   2   0   0   0   0   2   0   0   0   2   2   0   0   2   2   0   0   2   2   2   2   2   2   2   0   2   2   0   2   0   0   2   0   0   0
 MK-5-16                2   2   2   2   2   0   2   2   2   0   2   0   2   2   2   0   0   0   0   0   2   2   2   0   0   0   2   0   0   2   0   2   0   0   2   0   0   2   2   0   0   2   0   0   0   0   2   0   2   0   0   2   0   0   2   0   2   0   0   2   0   2   0   0   2   0   0   0   2   2   0   2   0   0   0   2   2   0   0   2   2   0   2   0   0   2   0   2   2   0   2   2   0   2   0   2   2   0   2   2   0   2   2   2   2   0   0   0   0   0   2   2   0   0   0   0   2   2   2   2   0   2   2   0   2   2   0   0   2   0   0   0   2   0   0   2   0   2   2   0   0   0   0   2   2   2   2   2   0   0   2   0   0   0   2   2   2   2   0   2   2   0   0   2   0   2   0   0   0   0   2   0   0   0   2   2   0   0   2   0   2   0   2   2   2   2   2   2   2   0   2   2   0   2   0   0   2   0   0   0
 MK-6-1                 0   2   2   0   0   0   0   2   2   2   0   2   0   2   0   2   0   0   2   2   0   2   2   0   2   0   2   2   0   2   0   0   2   0   0   0   0   2   2   2   0   0   0   0   2   2   0   0   0   0   2   0   0   2   2   2   0   0   2   0   0   2   0   2   2   0   2   2   2   2   0   0   2   0   2   0   2   0   0   0   2   2   0   0   0   0   2   2   2   0   0   2   2   0   2   2   2   2   0   0   2   2   0   2   2   2   2   2   0   2   0   0   0   0   2   0   0   2   0   0   2   2   2   2   0   2   0   0   0   0   2   0   2   2   2   2   2   0   0   2   0   0   0   2   0   2   0   0   2   0   2   0   0   0   0   2   2   2   0   0   0   2   0   0   2   0   2   2   0   0   2   0   0   2   0   2   0   0   2   0   0   0   2   2   2   2   2   2   2   0   2   2   0   2   0   2   0   0   2   2
 MK-6-2                 2   0   2   0   0   0   0   2   2   2   0   2   0   2   0   2   0   0   0   2   2   2   2   0   2   0   2   2   0   2   0   0   2   0   0   0   0   2   2   2   0   0   2   0   2   2   0   0   2   0   2   0   0   0   2   2   0   0   2   0   0   2   0   0   2   0   0   2   2   2   0   0   2   0   2   0   2   0   0   0   2   2   2   0   0   0   2   2   2   0   2   2   2   0   2   2   2   2   0   0   2   2   0   2   2   2   2   2   0   2   0   0   0   0   2   0   0   2   0   0   2   2   2   2   0   2   0   2   0   0   2   0   2   0   2   2   2   0   2   2   0   2   0   2   0   2   0   0   2   0   2   0   0   0   0   2   2   2   0   0   0   2   0   0   2   0   2   2   0   0   2   0   0   2   0   2   2   0   2   0   2   0   2   2   2   2   2   2   2   0   2   2   0   2   2   2   0   0   2   2
 MK-6-3                 0   2   0   0   0   0   0   2   2   2   0   2   0   2   0   2   0   0   0   2   2   2   2   0   2   0   2   0   0   2   0   0   0   2   0   0   0   2   2   2   0   0   2   0   2   0   2   0   2   0   2   0   0   0   0   2   0   0   2   2   0   0   0   0   2   0   0   0   2   2   0   2   2   0   2   0   2   0   0   2   2   2   2   2   2   0   2   2   2   0   2   2   2   0   2   2   2   0   0   0   2   2   0   2   2   2   0   2   0   2   0   2   0   0   2   0   0   2   0   0   2   2   2   2   0   2   0   2   0   0   2   0   2   0   2   2   2   0   2   0   0   2   0   2   0   2   0   0   2   0   0   0   0   0   0   2   2   2   0   0   0   2   0   0   2   0   2   0   0   0   2   0   0   2   0   2   2   0   2   0   2   2   2   2   2   2   2   2   2   2   2   2   0   2   2   0   2   0   2   2
 MK-6-4                 0   2   2   0   0   0   0   2   0   2   0   2   0   2   0   2   2   0   0   2   0   2   2   0   2   0   2   2   0   0   0   0   0   2   0   0   0   2   2   2   0   0   2   0   2   0   2   0   2   0   2   0   0   0   0   0   0   2   2   2   0   0   0   0   2   0   0   0   2   0   0   2   2   2   2   0   2   0   0   2   2   2   2   2   0   0   2   0   2   0   2   2   2   0   2   2   2   0   0   0   2   2   0   2   0   2   0   2   0   2   0   2   0   2   2   0   0   2   0   0   0   2   2   2   0   2   0   2   0   0   2   0   2   0   2   2   2   0   2   0   0   2   0   2   0   0   0   0   2   0   0   0   0   0   0   2   2   2   0   0   0   2   0   0   2   0   2   0   0   2   2   0   0   2   0   2   2   0   2   0   2   2   2   2   2   0   2   0   2   2   2   0   0   2   2   0   2   0   2   2
 MK-6-5                 0   2   2   0   0   0   0   2   0   2   0   2   0   2   0   2   2   0   0   2   0   2   2   0   2   0   2   2   0   0   0   0   0   0   2   0   0   0   2   2   0   0   2   0   2   0   2   0   2   0   2   0   0   0   0   2   2   2   2   2   0   0   0   0   2   0   0   0   2   2   0   2   2   2   2   0   2   0   2   2   2   2   2   2   0   2   2   2   2   0   2   2   2   0   2   2   2   2   0   0   2   2   0   2   2   2   0   2   2   2   0   2   0   2   2   2   0   2   0   0   0   0   2   2   0   2   0   2   0   2   2   0   2   0   2   2   0   0   2   0   0   2   2   0   0   2   0   2   2   0   0   0   2   0   0   2   2   2   0   2   0   2   0   0   2   0   0   0   0   2   2   0   0   2   2   2   2   0   2   0   2   2   0   2   2   0   2   0   2   2   2   0   0   0   2   0   2   0   0   2
 MK-6-6                 0   2   2   0   0   2   0   2   0   0   0   2   0   2   0   2   2   0   0   2   0   2   2   0   2   0   2   2   0   0   0   0   0   0   2   0   0   2   2   2   0   0   2   0   2   0   2   0   2   0   2   2   0   0   0   2   2   2   2   2   0   0   0   0   2   0   0   0   2   2   0   2   2   2   2   0   2   0   2   2   2   2   2   2   0   0   2   2   2   0   2   2   2   0   2   0   2   2   2   0   2   2   0   2   2   0   0   2   2   2   0   2   2   2   2   2   0   2   0   0   0   0   2   2   0   2   0   2   0   2   2   0   2   0   2   2   0   0   2   0   0   2   2   0   0   2   0   2   2   0   0   0   2   0   0   2   2   2   0   2   0   2   0   0   0   0   0   0   0   2   2   0   0   2   2   2   2   0   0   0   2   2   0   2   2   0   0   0   2   2   2   0   0   2   2   0   2   0   0   2
 MK-6-7                 0   2   2   0   0   2   2   2   0   0   0   2   0   2   0   2   2   0   0   2   0   2   2   0   2   0   2   2   0   0   0   0   0   0   2   0   0   2   2   2   0   0   2   0   2   0   2   0   2   0   2   2   0   0   0   2   2   2   2   2   0   0   0   0   2   0   0   0   2   2   0   2   2   2   2   0   2   0   2   2   2   2   2   2   0   0   0   2   0   0   2   2   2   0   2   0   2   2   2   0   0   2   0   2   2   0   0   2   2   2   0   2   2   2   2   2   0   2   0   0   0   0   2   2   0   2   0   2   0   2   0   2   2   2   2   2   0   0   2   0   0   2   2   0   0   2   0   2   2   0   2   0   2   0   0   2   2   2   0   2   0   2   0   0   2   0   2   0   2   2   2   2   0   2   2   2   2   0   0   0   2   2   0   2   2   0   0   0   2   2   2   0   0   2   2   0   2   0   0   2
 MK-6-8                 0   2   2   2   2   2   2   2   0   2   0   2   0   2   0   2   2   2   0   0   0   2   2   0   2   0   2   2   0   0   0   0   0   0   2   0   0   2   0   2   0   0   2   0   0   0   2   0   2   0   2   2   0   0   0   2   2   2   2   2   0   0   0   0   2   0   0   0   2   2   0   2   0   2   2   0   2   0   2   2   2   2   2   2   0   0   0   0   0   0   2   2   2   0   2   0   2   2   0   0   0   2   0   2   2   0   0   2   2   0   0   2   2   2   2   2   0   2   0   0   0   0   2   0   0   2   0   2   0   2   0   2   2   2   2   0   0   0   2   0   0   2   2   0   0   2   0   2   0   0   2   0   2   0   0   2   2   2   2   2   0   2   2   0   2   0   2   0   2   2   2   2   0   2   0   2   0   0   0   0   2   2   0   2   2   2   2   0   2   2   2   0   0   0   2   0   2   0   0   2
 MK-6-9                 0   2   2   2   2   2   2   0   0   2   0   2   0   2   0   2   2   2   0   0   0   2   0   0   2   0   2   2   0   0   0   0   0   0   2   0   0   2   0   2   2   0   2   2   0   0   2   0   2   0   2   2   2   0   0   2   2   2   2   2   0   0   0   0   0   0   0   0   2   2   0   2   0   2   2   0   2   0   2   2   2   2   2   2   0   0   0   0   0   0   2   2   2   0   2   0   2   0   0   0   0   2   2   0   2   0   0   2   2   0   0   2   2   2   0   2   0   2   0   0   0   0   2   0   0   2   0   2   0   2   0   2   2   2   2   0   2   0   2   0   0   2   2   0   0   2   0   2   0   0   2   0   2   0   0   2   2   2   2   2   2   2   2   0   2   0   2   0   2   2   2   2   0   2   0   2   0   0   0   0   0   2   0   2   0   2   0   0   0   2   2   0   0   0   2   2   2   0   0   2
 MK-6-10                0   0   2   2   0   2   2   0   0   2   2   2   0   2   0   2   2   2   2   0   0   2   0   0   2   0   2   2   0   0   0   0   0   0   2   0   2   2   0   2   2   0   0   2   0   0   0   0   2   0   2   2   2   0   0   2   2   0   2   2   0   0   0   0   0   0   0   0   2   2   0   2   0   2   2   0   2   0   2   2   2   2   2   2   0   0   0   0   0   0   2   2   2   0   2   0   2   0   0   0   0   2   2   2   2   0   0   2   2   0   0   2   2   2   0   2   2   0   0   0   0   0   2   0   0   2   0   0   0   2   0   0   2   2   2   0   2   0   2   0   0   2   2   0   0   2   0   2   2   0   2   0   2   0   0   2   2   0   2   2   2   2   2   0   2   0   2   0   2   2   2   0   0   0   0   0   0   0   0   0   0   2   0   2   0   2   0   0   0   2   2   0   0   0   2   2   2   0   0   2
 MK-6-11                0   0   0   2   2   2   2   0   0   2   2   2   0   2   0   2   2   2   2   2   0   2   0   0   0   0   2   2   0   0   2   0   0   0   2   0   2   2   0   2   2   0   0   2   2   0   0   0   2   0   2   2   2   0   0   2   2   0   2   2   0   0   2   0   2   0   0   0   2   2   0   2   0   2   2   0   2   0   2   2   2   2   2   2   0   0   0   0   0   0   2   2   2   0   2   0   2   0   0   0   0   2   2   2   2   0   0   2   2   0   0   2   2   2   0   2   2   0   2   0   2   0   2   0   0   2   0   0   0   0   0   0   2   2   2   0   2   0   2   0   0   0   2   0   0   2   0   2   2   0   2   0   2   0   0   2   2   0   2   2   2   2   2   0   2   0   2   0   0   2   2   0   0   0   2   0   0   0   0   0   0   2   0   2   0   2   0   0   0   2   0   0   0   0   2   2   0   0   0   0
 MK-6-12                0   0   0   2   2   2   2   0   0   2   2   2   0   2   0   2   2   2   2   2   2   2   0   2   0   0   2   2   0   0   2   2   0   0   0   0   2   2   0   2   2   2   0   2   2   0   0   0   2   0   2   2   2   0   0   2   2   0   2   2   0   0   2   0   2   0   0   0   2   0   0   2   0   0   0   0   2   0   2   2   2   2   2   2   0   0   0   0   2   0   2   2   2   0   0   0   2   0   0   0   0   2   2   2   2   2   0   2   2   0   0   2   2   2   0   2   2   0   2   0   2   0   2   0   2   2   0   0   0   0   2   0   2   2   2   0   2   0   2   0   0   0   2   0   0   2   0   2   2   0   2   0   2   0   0   2   2   0   2   2   2   0   2   0   2   0   2   0   0   2   2   0   0   0   0   0   0   0   0   0   0   2   0   2   0   2   0   0   0   2   0   0   0   0   2   2   0   0   0   0
 MK-6-13                0   0   0   2   2   2   2   0   0   2   2   2   0   2   0   2   2   2   2   2   2   2   0   2   0   2   2   2   0   2   2   2   0   0   0   0   2   2   0   2   2   2   0   2   2   0   0   0   2   0   2   2   2   0   0   0   2   0   2   2   0   0   2   0   2   0   0   2   2   0   0   2   0   2   0   0   2   2   2   2   2   2   2   2   2   0   0   0   2   0   2   2   2   0   0   0   2   0   0   0   0   2   2   2   2   2   0   2   2   0   0   0   2   2   0   2   2   0   2   0   2   2   2   0   2   2   0   0   0   0   2   0   2   2   2   2   2   0   2   0   0   0   2   0   0   2   0   2   0   0   2   0   0   0   2   2   2   0   2   2   2   0   0   0   2   0   2   0   0   2   2   0   0   0   0   0   0   0   0   2   0   2   0   2   0   2   0   0   0   2   0   0   0   0   2   2   0   0   0   0
 MK-6-14                0   2   0   0   0   2   2   0   0   2   2   2   0   2   0   2   2   2   2   2   2   2   0   2   0   2   2   2   0   2   2   2   0   0   0   0   2   0   0   2   2   0   0   2   2   0   0   0   2   2   2   2   2   0   0   0   2   0   2   2   0   0   2   0   2   0   0   2   2   0   0   2   0   2   0   0   2   2   2   2   2   2   2   2   2   0   0   2   2   0   2   2   2   0   2   0   0   0   0   0   0   2   2   2   2   2   0   2   2   0   0   0   2   2   0   2   0   2   2   0   2   2   2   0   2   2   0   0   0   0   2   0   2   2   2   2   0   0   2   2   0   0   2   2   0   2   0   2   0   0   0   0   2   0   2   2   2   0   2   2   2   0   0   0   2   0   2   0   0   2   2   0   0   2   0   0   0   0   0   0   0   0   0   2   0   2   0   0   0   2   0   0   0   0   2   2   0   0   0   0
 MK-6-15                0   2   0   0   0   2   2   0   0   2   2   2   0   2   0   2   2   2   2   2   2   2   0   2   0   2   0   2   0   2   0   2   0   0   0   0   0   0   2   2   2   0   0   2   2   0   0   0   2   2   2   2   2   0   0   0   2   2   2   2   0   0   2   0   2   0   2   2   2   2   0   2   0   2   0   0   2   2   2   2   0   2   2   2   2   0   0   2   2   0   2   2   2   0   2   0   0   0   0   0   2   2   2   2   2   2   0   2   2   0   0   0   2   2   0   2   0   0   2   0   2   2   2   0   2   2   0   0   0   0   2   0   0   2   2   2   0   0   2   2   0   0   0   2   0   2   0   2   0   0   0   0   0   0   2   2   2   0   2   2   2   0   0   0   2   0   2   2   0   0   2   2   0   2   0   0   0   0   0   2   0   0   0   2   0   2   0   0   0   2   0   0   0   0   2   2   0   0   0   0
 MK-6-16                0   2   0   0   0   2   0   0   0   2   2   2   0   2   0   2   2   2   2   2   2   2   0   2   0   2   0   2   0   2   0   0   2   0   0   0   0   0   2   2   2   0   0   2   0   0   0   2   2   2   2   2   2   0   0   0   2   2   2   2   0   0   2   0   2   0   2   2   2   2   0   2   0   2   0   0   2   2   0   2   0   2   2   2   2   0   0   2   2   0   2   2   2   0   2   0   0   0   0   0   2   2   2   2   2   2   0   2   2   0   0   0   2   2   0   2   0   0   2   0   2   2   2   2   2   2   0   0   0   0   2   0   0   2   2   2   0   0   2   2   2   2   0   2   2   2   0   2   0   2   0   0   0   0   2   2   2   0   2   2   2   0   0   0   2   0   2   2   0   0   2   2   0   2   2   0   0   2   0   2   0   0   0   2   0   2   0   0   0   2   0   0   0   0   2   2   0   0   0   0
 
!****************************************** Phenotypic Data **********************************************************
!-100.0 is resevred for missing phenotype
SimulatedTrait1        17.2514   16.1242   16.6489   13.1236   12.1530   13.7431   12.1539   17.4450   16.8096   14.0083   17.0899   13.2159   17.1155   13.5003   15.7449   13.4104   15.8416   15.1239   15.4117   13.8212   15.2846   16.6502   15.2513   14.4126   13.6301   14.2576   14.0703   12.4023   13.6136   14.2892   13.6146   15.9023   13.7635   11.7227   15.5019   14.7679   13.6744   14.1922   14.8192   13.9038   17.6873   16.0224   14.4592   14.5805   15.7490   16.5424   14.0097   17.8131   12.1501   14.5152   14.7359   15.5131   13.7923   14.3481   15.0007   13.5045   12.8900   16.0601   14.1373   15.6964   16.8119   14.2362   16.3643   13.2957   14.5660   13.0020   15.0817   16.6126   13.1440   15.8002   13.5841   12.9260   14.4624   13.6067   13.2880   16.0956   13.4726   15.8337   14.3143   15.8118   16.4447   15.8861   17.0040   13.6887   12.6271   13.9369   16.4000   13.0873   14.8169   13.1109   16.7548   14.8269   15.6418   14.2832   14.8382   14.2475   14.7286   16.7151   13.8376   16.1013   16.2149   16.5698   14.4075   14.9070   14.4050   13.7448   12.6394   16.5871   15.8499   16.1670   16.7208   13.8769   15.8934   14.7030   14.4754   15.8193   15.9446   14.0732   15.8713   14.3504   12.3195   16.6915   15.8714   15.9253   16.5513   14.3975   16.7316   17.1064   15.9202   13.7655   14.1888   14.5640   15.9229   13.6393   15.2831   15.7285   15.3974   15.8395   15.2666   16.5168   13.7911   14.9592   14.4016   17.1535   16.0857   13.6203   15.0087   14.6236   16.4554   13.7849   15.5221   16.0135   16.8491   15.0883   17.0067   14.5650   13.9928   15.9517   14.9081   15.4441   15.0732   16.7299   14.9490   16.5318   14.4820   15.5500   13.4884   12.5337   14.7474   14.8663   16.6260   15.9433   15.5427   14.6843   14.2523   18.8640   14.4418   14.4904   15.3439   14.6949   16.4539   17.7292   15.4812   15.5246   14.9952   14.0770   16.0957   15.8556   16.1481   16.2722   13.3098   16.7599   15.7119   15.2828   15.4552   16.1190   17.4429   14.5525   18.7446   16.3481
SimulatedTrait2         8.9648   10.1294    9.7688    9.9388    9.8282   10.9018    9.7480    9.4551    9.8815   10.6695    9.6668   10.3300    9.4253   10.6880    9.8189   10.3718   10.2424    9.7170    9.0576   10.4133   10.8190    9.1792    9.2446   10.4404   10.8215   10.7707   10.3177   11.2245   10.9532   11.0289   11.3778    9.8356   11.4436    9.6363    9.8257    8.8898   10.7868   10.5321   10.0827   10.8633   10.1796    9.7951    9.9167   10.7670    9.2187   10.6123   10.9140    9.4543   10.7640    9.9053   11.0742   10.4878    9.4218    9.6663    9.1029   11.9275   10.3366   10.8112    9.6249    9.0732    9.2522    9.7404    9.0003   10.6845   10.4319    9.9455   10.6063    9.6058    9.1195    8.8374   10.1821   10.8157    9.7125   10.7655   10.7401   10.4037   10.8441    9.9266   10.5984    8.4307    9.1377    8.6191   10.4645   10.5934   11.4160    9.9067    9.9263   10.1299   10.5071   11.6721    9.9732    9.5594    9.4916   11.1824   10.3323   10.6833   10.6356    9.7314   10.2795    9.8306   10.3542    9.1106    9.9550    8.9543   10.2348   10.1125   10.5621    9.0135    9.5330    9.5732    9.5869   10.1042   10.3439   11.0913    9.7561   10.7470    9.7390   10.3285   10.6897    9.4620   10.1493   10.5143    9.5154    9.6995    9.6163    9.9698    9.6449   10.0702    9.2444   10.4537    9.7986    9.6798    9.6526   11.2697    8.7190    9.3991    9.3283   10.9387    9.1405    8.9500   11.3401   10.8135   10.3841    9.7764    9.3274   10.2576   10.2314   10.6473    8.9310   10.0631    9.7574    9.1017    9.6157    9.9086   10.0947    8.9973   11.6966    9.2353   10.8370    9.2880    9.9606    9.3263   11.1436    8.9067    9.4752   10.4899   10.8176   10.1309    8.4614   10.8776    9.3639    9.6553    8.8343    9.8994   10.5954    9.4421   10.4576   10.3002   10.0231   11.1673    8.3888    9.5131    7.9615    9.4440   10.6384   10.5773    9.3870    8.7616    9.4123    9.4208   10.4225    9.9941    9.0023   10.7885    9.8859    9.6436    9.2315    8.9379    9.6425    9.5908
 
