# Supplementary material for: Inclusive Composite Interval Mapping of QTL by Environment Interactions in Biparental Populations
Source: PLoS One. 2015 Jul 10;10(7):e0132414. doi: 10.1371/journal.pone.0132414 (PMC4498613; doi:10.1371/journal.pone.0132414)
Supplement: S5 File — (ZIP) [file pone.0132414.s005.zip › H=0.5/L1/run_00111.met]

!**********************Note: lines staring with "!" are remarks and will be ignored in the program********************
!*********************************General Information**********************************
!Assuming F1 = P1 x P2, populations available in QTL IciMapping are: 
!  1, P1BC1F1 = P1 x F1, the first backcrossing where P1 is used as the recurrent parent;
!  2, P2BC1F1 = P2 x F1, the first backcrossing where P2 is used as the recurrent parent;
!  3, F1DH, F1-derived doubled haploids; 
!  4, RIL or F1RIL, recombination inbred lines through the repeated selfing of F1;
!  5, P1BC1RIL, recombination inbred lines through the repeated selfing of P1BC1F1;
!  6, P2BC1RIL, recombination inbred lines through the repeated selfing of P2BC1F1;
!  7, F2, the selfing generation of F1;
!  8, F3, the selfing generation of F2;
!  9, P1BC2F1, the second backcrossing where P1 is used as the recurrent parent; 
! 10, P2BC2F1, the second backcrossing where P2 is used as the recurrent parent;
! 11, P1BC2RIL, recombination inred lines through the repeated selfing of P1BC2F1; 
! 12, P2BC2RIL, recombination inred lines through the repeated selfing of P2BC2F1; 
! 13, P1BC1F2, the selfing generation of P1BC1F1; 
! 14, P2BC1F2, the selfing generation of P2BC1F1; 
! 15, P1BC2F2, the selfing generation of P1BC2F1; 
! 16, P2BC2F2, the selfing generation of P2BC2F1; 
! 17, P1BC1DH, P1BC1F1-derived doubled haploids; 
! 18, P2BC1DH, P2BC1F1-derived doubled haploids; 
! 19, P1BC2DH, P1BC2F1-derived doubled haploids; 
! 20, P2BC2DH, P2BC2F1-derived doubled haploids; 
   3      !Mapping Population (see remarks above)
   2      !Mapping Function (1 for Kosambi; 2 for Haldane; 3 for Morgan)
   2      !Marker Space Type (1 for intervals; 2 for positions)
   1      !Marker Space Unit(1 for centiMorgans; 2 for Morgan)
   6      !Number of Chromosomes (or Linkage Groups)
 200      !Size of the mapping population
   2      !Number of environments
 
!***************************************** Chromosomes and Linkage Maps **********************************************
!Chromosome                 NumMarkers
-CH1                        16
-CH2                        16
-CH3                        16
-CH4                        16
-CH5                        16
-CH6                        16
!Linkage map (Marker name followed by position or the interval length)
 MK-1-1                1     0.000
 MK-1-2                1    10.000
 MK-1-3                1    20.000
 MK-1-4                1    30.000
 MK-1-5                1    40.000
 MK-1-6                1    50.000
 MK-1-7                1    60.000
 MK-1-8                1    70.000
 MK-1-9                1    80.000
 MK-1-10               1    90.000
 MK-1-11               1   100.000
 MK-1-12               1   110.000
 MK-1-13               1   120.000
 MK-1-14               1   130.000
 MK-1-15               1   140.000
 MK-1-16               1   150.000
 MK-2-1                2     0.000
 MK-2-2                2    10.000
 MK-2-3                2    20.000
 MK-2-4                2    30.000
 MK-2-5                2    40.000
 MK-2-6                2    50.000
 MK-2-7                2    60.000
 MK-2-8                2    70.000
 MK-2-9                2    80.000
 MK-2-10               2    90.000
 MK-2-11               2   100.000
 MK-2-12               2   110.000
 MK-2-13               2   120.000
 MK-2-14               2   130.000
 MK-2-15               2   140.000
 MK-2-16               2   150.000
 MK-3-1                3     0.000
 MK-3-2                3    10.000
 MK-3-3                3    20.000
 MK-3-4                3    30.000
 MK-3-5                3    40.000
 MK-3-6                3    50.000
 MK-3-7                3    60.000
 MK-3-8                3    70.000
 MK-3-9                3    80.000
 MK-3-10               3    90.000
 MK-3-11               3   100.000
 MK-3-12               3   110.000
 MK-3-13               3   120.000
 MK-3-14               3   130.000
 MK-3-15               3   140.000
 MK-3-16               3   150.000
 MK-4-1                4     0.000
 MK-4-2                4    10.000
 MK-4-3                4    20.000
 MK-4-4                4    30.000
 MK-4-5                4    40.000
 MK-4-6                4    50.000
 MK-4-7                4    60.000
 MK-4-8                4    70.000
 MK-4-9                4    80.000
 MK-4-10               4    90.000
 MK-4-11               4   100.000
 MK-4-12               4   110.000
 MK-4-13               4   120.000
 MK-4-14               4   130.000
 MK-4-15               4   140.000
 MK-4-16               4   150.000
 MK-5-1                5     0.000
 MK-5-2                5    10.000
 MK-5-3                5    20.000
 MK-5-4                5    30.000
 MK-5-5                5    40.000
 MK-5-6                5    50.000
 MK-5-7                5    60.000
 MK-5-8                5    70.000
 MK-5-9                5    80.000
 MK-5-10               5    90.000
 MK-5-11               5   100.000
 MK-5-12               5   110.000
 MK-5-13               5   120.000
 MK-5-14               5   130.000
 MK-5-15               5   140.000
 MK-5-16               5   150.000
 MK-6-1                6     0.000
 MK-6-2                6    10.000
 MK-6-3                6    20.000
 MK-6-4                6    30.000
 MK-6-5                6    40.000
 MK-6-6                6    50.000
 MK-6-7                6    60.000
 MK-6-8                6    70.000
 MK-6-9                6    80.000
 MK-6-10               6    90.000
 MK-6-11               6   100.000
 MK-6-12               6   110.000
 MK-6-13               6   120.000
 MK-6-14               6   130.000
 MK-6-15               6   140.000
 MK-6-16               6   150.000
!*********************************** Marker Types ********************************************************************
!Co-dominant marker: When heterozygote F1 is present, P1 is coded as 2, F1 is coded as 1, and P2 is coded as 0; Otherwise, P1 is coded as 2, and P2 is coded as 0. 
!Dominant marker: When heterozygote F1 is present, P1 and F1 are coded as 12, and P2 is coded as 0; Otherwise, P1 is coded as 2, and P2 is coded as 0.  
!Recessive markers: When heterozygote F1 is present, P1 is coded as 2, and F1 and P2 are coded as 10; Otherwise, P1 is coded as 2, and P2 is coded as 0. 
!Missing marker is coded as -1. 
 MK-1-1                 2   0   2   2   2   2   2   0   2   0   2   2   2   2   0   2   0   2   2   2   2   2   0   2   0   2   0   0   0   2   0   2   0   2   0   2   2   0   2   0   2   0   2   2   2   0   0   0   0   0   0   0   2   2   0   2   0   2   0   2   2   2   2   0   0   2   2   2   0   0   0   2   0   0   0   0   0   2   2   2   0   2   2   0   2   2   0   0   2   2   2   0   0   0   2   0   2   2   2   0   2   0   0   0   0   0   0   2   2   2   2   2   2   0   0   0   2   0   2   0   0   0   2   2   2   0   2   0   0   2   2   2   2   2   2   2   2   0   0   2   2   0   0   0   2   2   0   2   0   2   2   2   0   2   0   2   0   2   2   0   0   2   2   2   0   2   0   2   0   2   0   0   2   2   0   2   0   2   2   0   2   0   2   2   2   2   0   0   2   2   0   2   2   0   2   0   2   0   0   2
 MK-1-2                 2   0   2   2   2   2   0   0   2   0   0   2   2   2   0   2   0   0   2   2   2   2   0   2   0   2   0   2   0   2   0   2   0   2   0   2   2   0   2   2   2   0   2   2   2   0   0   0   0   0   0   0   2   2   0   2   0   2   0   2   2   2   2   0   0   2   2   2   0   0   2   2   0   0   0   0   0   2   2   2   0   0   2   0   2   2   0   0   2   2   2   0   0   0   2   0   2   2   2   2   2   0   0   0   0   0   0   2   2   2   2   2   2   0   0   0   2   0   2   0   0   0   2   2   2   0   2   0   0   2   2   2   2   2   2   2   2   0   0   2   2   0   2   0   2   2   0   2   0   2   2   2   2   2   0   2   0   2   2   0   2   0   2   2   0   2   0   2   0   0   0   0   2   2   0   2   0   2   2   2   2   0   2   2   2   2   0   2   2   2   0   0   2   0   2   0   0   0   0   2
 MK-1-3                 2   2   2   2   0   2   0   0   0   0   0   2   2   2   0   2   0   0   2   2   2   2   0   2   0   2   2   2   0   2   0   2   0   2   0   0   2   0   2   0   2   0   2   2   2   0   0   0   0   0   0   0   2   0   0   2   0   0   0   2   2   2   2   0   0   2   2   2   0   0   2   2   0   0   0   0   0   0   2   2   0   0   2   2   2   2   0   0   2   2   2   0   0   0   2   0   2   2   2   2   2   0   0   0   0   0   0   2   2   2   2   2   2   0   2   0   2   0   0   0   2   0   2   2   2   2   2   0   0   0   2   2   2   0   2   2   0   0   0   2   2   2   2   0   2   2   0   2   0   0   2   2   0   2   0   2   0   2   2   0   2   0   2   2   0   2   0   2   0   0   0   0   2   0   0   2   2   2   0   2   2   0   2   2   0   2   0   2   2   2   0   0   2   2   2   0   0   0   0   2
 MK-1-4                 2   2   2   0   0   2   0   0   0   0   0   2   2   2   2   2   0   0   2   2   2   2   0   0   0   2   2   2   0   2   0   2   0   2   0   0   2   0   2   0   2   0   2   2   2   0   0   0   0   0   0   0   0   0   0   2   2   0   0   0   2   2   2   0   0   2   0   2   0   0   2   2   0   0   0   2   2   0   2   2   0   0   0   2   2   2   0   0   0   2   2   0   0   0   2   0   2   2   2   2   2   0   0   2   0   0   0   2   2   2   2   0   0   0   2   0   2   0   0   0   2   0   2   2   2   2   2   0   0   0   2   0   2   0   2   0   0   0   0   2   2   2   2   0   2   2   0   2   0   0   2   2   0   2   0   2   2   2   2   0   2   0   2   2   0   2   0   2   0   2   0   0   2   0   0   2   2   2   0   2   2   0   0   2   0   2   0   2   2   2   0   0   2   2   2   0   0   0   0   2
 MK-1-5                 2   2   2   0   0   2   0   0   0   0   0   2   2   2   2   2   0   0   2   0   2   2   0   2   0   2   2   2   0   2   0   2   0   2   0   0   2   0   0   0   2   0   2   2   2   0   0   0   0   2   0   0   0   0   0   2   2   2   0   0   2   2   2   0   0   2   0   2   0   0   2   2   0   2   0   2   2   0   2   2   0   0   2   2   0   2   0   0   0   2   2   0   0   0   0   0   2   2   0   2   2   0   0   2   0   0   0   2   2   2   2   0   0   0   2   0   2   0   0   0   2   2   2   2   2   2   0   0   0   0   2   0   2   0   2   0   0   0   0   2   2   0   2   0   2   2   0   2   0   2   2   2   0   2   0   0   2   2   2   0   2   0   2   2   0   2   0   2   0   2   0   0   2   0   0   2   2   2   2   2   0   0   0   0   0   0   0   2   2   0   2   2   2   2   0   0   0   0   0   2
 MK-1-6                 2   2   2   0   0   2   0   0   0   0   0   2   2   2   2   2   0   0   2   0   2   2   0   2   0   0   2   2   0   2   0   2   0   2   0   0   2   0   0   0   2   2   2   2   2   0   0   0   0   2   0   0   0   0   0   2   2   2   0   0   2   0   2   2   0   2   0   2   2   0   0   2   0   2   0   2   2   0   2   2   0   0   2   2   0   2   0   0   0   2   2   2   0   2   0   0   2   2   0   2   2   2   0   2   0   2   0   2   2   2   0   0   0   0   0   0   2   0   0   0   2   2   2   2   2   2   0   0   0   2   2   0   0   0   2   0   0   0   0   2   2   0   2   0   2   2   0   2   0   2   2   2   2   2   0   0   2   2   2   0   2   0   2   2   2   2   0   2   0   2   0   0   2   0   0   2   2   2   2   2   0   0   0   0   0   0   0   2   2   0   2   2   2   2   0   0   0   0   0   2
 MK-1-7                 0   2   2   0   0   0   0   0   0   0   0   0   2   2   2   0   0   0   2   0   2   2   0   2   2   2   2   2   0   2   0   2   0   2   0   0   2   0   0   0   2   2   2   2   2   0   0   0   0   2   0   0   2   0   2   2   2   2   0   0   2   0   2   2   0   2   0   2   2   0   0   2   0   2   0   2   2   0   2   2   0   0   2   2   0   2   0   0   0   2   2   2   0   2   0   0   2   2   0   2   2   2   0   2   0   2   0   2   2   2   0   0   0   0   0   0   2   0   2   2   2   2   0   0   2   2   0   0   0   2   2   0   2   0   2   0   0   0   0   2   2   0   2   0   2   2   0   2   0   2   2   2   2   2   0   0   2   2   2   0   2   0   2   2   2   2   0   2   0   2   0   0   2   0   0   2   2   2   2   2   0   0   0   0   0   0   0   2   2   0   2   2   2   2   0   0   0   0   0   2
 MK-1-8                 0   2   2   0   0   0   0   0   0   0   0   0   0   2   2   0   0   0   2   2   2   2   0   2   2   2   0   2   0   2   0   2   0   2   0   0   2   0   0   0   2   2   2   2   2   0   0   0   0   2   0   0   2   0   2   2   2   2   0   0   0   0   2   2   0   2   0   2   2   0   0   2   0   2   0   2   2   0   2   2   0   0   2   2   0   2   0   0   0   2   2   2   0   2   0   0   0   2   0   2   2   2   0   2   0   2   0   2   2   2   0   0   0   0   0   0   2   2   2   2   2   2   0   0   2   2   0   0   0   2   2   0   2   0   0   0   0   0   0   2   2   0   2   0   2   2   0   2   0   2   2   2   2   2   0   0   2   2   2   0   2   0   2   0   2   0   0   2   0   2   0   0   2   0   2   2   2   2   0   2   0   0   0   0   2   0   0   2   2   0   2   2   2   2   0   0   0   0   0   2
 MK-1-9                 0   2   2   0   0   0   0   0   0   0   2   0   0   2   2   0   0   0   2   2   2   0   2   2   2   2   0   2   0   0   0   2   0   2   0   0   2   0   0   0   2   2   2   2   2   2   0   0   0   2   0   0   2   0   2   2   2   2   0   0   0   0   2   2   0   2   0   2   2   0   0   0   0   2   0   0   2   0   2   2   0   0   2   2   0   2   0   0   0   2   2   2   0   2   0   0   0   0   0   2   2   2   0   2   0   2   2   2   0   2   0   0   2   0   0   0   2   2   2   2   2   2   0   0   2   2   2   0   0   2   2   0   2   0   0   0   0   0   2   2   0   2   2   0   2   0   0   2   0   2   2   2   2   2   0   0   2   2   2   0   2   0   0   0   2   0   0   2   0   2   0   0   2   0   0   2   0   2   0   2   0   0   0   0   2   0   0   2   2   0   2   2   2   2   0   2   0   0   0   2
 MK-1-10                2   2   2   0   0   2   0   0   0   0   2   0   2   2   2   0   0   0   2   2   2   0   2   2   2   2   0   2   2   0   0   2   0   2   0   0   2   0   0   0   2   2   2   2   2   2   0   0   0   2   0   0   2   0   2   2   2   2   0   0   0   0   2   2   0   2   0   2   2   0   0   0   0   2   0   2   2   0   0   2   0   0   2   2   0   2   0   0   0   2   2   2   0   2   0   0   0   0   0   2   2   2   0   2   0   2   2   2   0   2   0   0   2   0   2   0   2   2   2   2   2   2   0   0   2   0   2   0   2   2   2   0   2   0   0   0   0   0   2   2   0   2   2   0   2   0   0   2   0   2   2   2   2   2   0   0   2   2   2   0   2   0   0   0   2   0   0   2   0   2   0   0   2   0   0   2   0   2   0   2   2   0   0   0   2   0   2   0   2   2   2   2   2   2   0   2   2   0   0   2
 MK-1-11                2   2   2   0   0   2   0   0   0   0   2   0   2   2   2   2   2   0   2   2   2   0   2   2   2   2   0   2   2   0   2   2   0   2   0   0   2   0   0   0   2   2   2   2   0   2   0   0   2   2   0   0   2   0   2   2   2   2   0   0   0   0   2   0   0   2   0   2   0   0   0   0   0   2   0   2   0   0   0   2   2   2   0   2   0   2   0   0   0   2   2   2   0   2   0   0   0   0   0   2   2   2   0   2   0   2   2   2   0   2   0   0   2   0   2   0   2   2   2   2   2   0   0   2   2   0   2   0   2   2   2   0   2   0   0   0   0   2   2   2   0   2   2   0   2   0   0   2   0   2   2   2   2   2   0   0   2   2   0   0   2   0   0   0   2   0   0   2   0   2   0   0   2   0   0   2   0   2   0   2   2   0   0   0   0   0   2   0   2   2   2   2   2   2   0   0   2   0   0   2
 MK-1-12                2   2   2   2   0   2   0   0   0   0   2   0   2   2   2   2   2   0   2   2   2   0   2   2   2   2   0   2   2   0   2   2   0   2   0   2   0   0   0   0   0   2   2   0   0   2   0   0   2   2   0   0   2   0   2   2   2   2   0   0   0   0   2   0   2   0   0   2   0   0   0   2   0   2   0   2   0   0   0   0   0   2   0   2   0   2   0   0   0   2   2   2   0   2   0   0   0   0   0   2   2   2   0   2   0   2   2   2   0   2   2   0   2   0   2   0   2   2   2   2   2   0   2   0   2   0   2   0   2   2   2   0   0   0   0   2   0   2   2   2   0   2   2   0   2   0   2   2   0   2   2   2   2   2   0   0   2   2   0   0   2   0   0   0   2   2   0   2   0   2   0   0   2   0   0   0   0   2   0   2   2   2   0   0   0   0   2   2   2   2   2   2   2   2   0   0   2   0   0   2
 MK-1-13                2   0   2   2   2   2   0   0   0   0   2   0   2   2   2   2   2   0   2   2   2   2   2   2   2   2   0   2   2   0   2   2   0   2   0   2   0   0   0   0   0   2   2   0   0   2   0   0   2   2   2   0   2   0   2   2   2   2   0   0   2   0   2   0   2   0   0   2   0   0   0   2   0   2   0   2   2   2   0   0   0   2   0   2   0   2   0   2   0   2   2   2   0   2   0   0   0   0   0   2   0   2   0   2   0   2   2   2   0   0   2   0   2   0   0   0   2   2   2   2   2   2   2   0   2   0   2   0   2   0   2   0   0   0   0   2   0   2   2   2   0   2   2   0   2   0   2   2   0   2   0   2   2   2   2   0   2   2   0   0   2   0   0   0   2   2   0   2   0   0   0   0   2   2   0   0   0   2   0   2   2   2   0   0   0   0   2   2   2   2   2   2   2   2   0   0   2   0   0   2
 MK-1-14                2   0   2   2   2   2   2   2   0   0   0   2   2   0   2   2   2   2   2   2   2   2   2   0   2   2   0   2   0   0   2   2   0   0   0   2   2   0   2   0   0   2   0   0   0   2   0   0   2   2   2   0   2   0   2   2   2   2   0   0   2   0   2   0   2   0   0   2   0   0   0   2   0   2   0   2   2   2   0   0   0   2   0   2   0   2   0   2   0   2   2   2   0   2   0   0   0   0   0   2   0   2   0   2   0   2   2   2   0   2   2   0   2   0   0   0   0   2   2   2   2   2   2   0   2   0   2   0   2   0   0   2   0   0   0   2   0   2   0   2   0   2   2   0   2   0   0   2   0   2   2   2   2   2   2   0   2   2   0   0   2   0   2   0   2   2   0   2   0   0   2   0   2   2   0   0   0   2   0   2   2   2   0   0   0   2   0   2   2   2   2   0   2   2   0   0   2   0   0   0
 MK-1-15                2   0   2   2   2   2   2   2   0   0   0   2   2   0   0   2   0   2   2   2   2   2   2   0   0   2   0   2   0   0   2   2   0   2   0   2   2   0   2   0   0   2   0   0   0   2   0   0   2   2   2   0   2   0   2   2   2   2   0   0   2   2   2   0   2   0   0   2   0   0   0   2   0   2   0   2   2   2   0   0   0   2   0   2   0   0   0   2   0   2   2   0   0   2   0   0   0   2   0   2   0   0   2   2   0   2   2   2   2   2   2   0   2   0   0   0   0   0   2   2   2   2   2   2   2   0   2   2   2   0   0   2   0   0   0   0   2   2   0   2   0   0   2   0   2   0   0   2   0   2   2   2   2   2   2   2   2   2   0   0   2   0   2   0   2   2   0   2   0   0   2   0   2   2   0   0   0   2   0   2   2   2   0   0   0   2   0   2   2   2   2   0   2   2   0   0   2   0   0   0
 MK-1-16                2   0   2   2   2   2   0   2   0   2   0   2   2   0   0   2   0   2   2   2   2   2   2   0   0   2   0   2   0   0   2   2   0   2   0   2   0   0   2   0   0   2   2   0   0   2   0   0   0   2   2   0   2   0   2   2   2   2   0   0   2   0   2   0   2   0   0   2   0   0   0   2   0   2   0   2   2   2   0   0   0   2   0   2   0   0   0   2   0   0   2   2   0   2   0   0   0   2   0   2   0   0   2   2   0   2   2   2   2   2   0   0   2   0   0   0   0   0   2   2   2   2   2   2   2   0   2   2   2   0   0   0   0   0   2   0   2   2   0   2   0   0   2   2   2   0   0   2   0   2   2   2   2   2   2   2   2   2   0   0   2   0   0   0   2   2   0   2   0   0   2   0   2   2   0   0   0   2   0   2   2   2   0   0   0   2   0   2   2   2   2   0   2   0   0   0   2   0   0   0
 MK-2-1                 0   0   0   2   2   2   0   2   2   2   2   0   2   0   2   2   2   2   2   2   0   2   2   2   0   2   2   2   2   2   2   2   2   0   2   0   0   0   2   0   2   0   0   0   2   0   0   2   0   0   0   2   0   2   0   0   2   0   0   2   0   2   0   2   2   2   2   0   0   0   2   0   0   0   2   0   2   0   0   2   2   2   0   2   0   0   2   2   0   2   0   0   0   0   2   2   2   2   2   0   2   2   0   2   0   0   2   0   0   2   2   0   2   2   0   0   2   2   0   0   2   2   0   2   0   2   0   2   2   2   0   0   0   0   0   0   2   0   2   2   2   2   2   2   0   0   2   2   2   2   0   0   2   0   2   2   0   2   0   0   0   0   2   2   2   0   2   0   0   0   2   2   0   0   0   2   0   0   2   2   2   0   2   2   0   0   0   0   2   0   2   2   2   2   2   2   0   0   2   0
 MK-2-2                 0   0   0   0   2   2   0   2   2   2   2   0   2   0   2   2   0   2   0   2   0   2   2   2   0   0   2   2   2   2   2   2   2   0   2   0   0   0   0   0   2   0   0   0   2   0   0   2   0   0   0   2   0   2   0   0   2   0   0   2   0   2   0   2   2   2   2   2   0   0   2   0   0   2   2   0   2   0   2   2   2   2   0   2   0   0   2   2   0   0   0   0   0   0   2   2   2   2   2   0   2   2   0   0   0   0   2   2   0   2   2   0   2   2   2   0   2   0   0   2   2   2   0   2   0   2   0   2   0   2   0   0   0   0   2   0   2   0   2   2   2   2   2   2   0   0   2   2   0   2   0   0   2   0   2   2   0   0   2   0   0   2   2   2   2   0   2   0   0   0   2   2   0   0   0   2   0   0   0   2   2   0   0   2   0   0   0   2   2   0   2   2   0   2   2   2   0   0   0   2
 MK-2-3                 2   0   0   0   2   2   0   2   2   2   0   0   2   0   2   2   0   2   0   0   2   2   2   2   0   0   2   0   0   2   0   2   2   0   2   0   0   0   0   0   2   0   0   0   2   0   0   2   0   0   0   2   0   2   0   0   2   0   0   2   0   2   2   2   2   2   2   2   0   0   2   0   0   2   2   0   2   0   2   2   0   0   0   2   0   0   2   2   0   0   0   0   0   0   2   2   2   2   2   0   2   2   0   0   0   0   2   2   0   2   0   0   2   2   2   0   2   0   0   2   2   2   0   2   0   2   0   2   0   0   0   0   0   0   2   0   2   0   2   2   2   2   2   2   0   0   2   2   0   2   2   0   2   0   2   2   0   0   2   0   0   0   2   2   2   0   2   0   0   0   2   0   0   0   2   2   0   0   2   2   2   0   2   2   0   0   0   2   2   0   2   0   0   2   0   2   0   0   0   2
 MK-2-4                 2   0   0   0   2   2   0   2   2   2   0   0   2   2   2   2   0   2   0   0   2   2   0   2   0   0   2   0   0   2   0   0   2   0   2   0   0   0   0   0   2   0   0   0   2   0   0   2   0   0   0   2   2   2   0   0   2   0   0   0   0   2   2   2   2   2   2   2   0   0   2   0   0   2   2   0   2   0   2   0   0   0   0   2   0   2   2   2   0   0   0   0   0   0   2   2   2   2   2   0   2   2   2   0   0   0   2   2   0   2   0   0   2   2   2   2   2   0   0   2   2   2   0   2   0   2   0   2   0   0   0   0   0   0   2   2   0   0   0   2   2   2   2   2   0   0   2   2   0   2   2   0   2   0   2   2   0   0   2   2   0   0   2   2   2   0   2   0   0   0   2   0   0   2   2   2   2   0   2   2   2   0   0   2   0   0   0   0   2   0   2   0   0   2   0   2   0   0   0   2
 MK-2-5                 2   0   0   0   2   2   0   2   2   2   2   0   2   2   2   2   0   2   0   0   2   2   0   2   0   0   2   0   0   2   0   0   2   0   2   0   0   0   2   0   2   0   0   0   2   0   0   2   0   0   0   2   2   2   0   0   2   0   0   0   0   0   2   2   2   0   2   2   0   0   2   0   0   2   0   0   2   0   2   0   0   0   0   2   0   2   2   2   0   0   2   0   2   0   2   2   2   2   0   0   2   2   2   0   0   0   2   2   0   2   2   0   2   2   2   2   2   0   0   2   0   2   0   2   0   2   0   2   0   0   0   2   0   0   2   0   0   0   0   2   2   2   2   2   0   0   2   2   0   0   2   0   2   0   2   2   0   0   2   0   0   2   2   2   2   0   2   0   0   0   2   0   0   2   2   2   2   0   2   0   2   2   0   2   0   0   2   0   2   0   2   0   0   2   0   2   0   0   0   2
 MK-2-6                 2   0   0   0   2   2   0   2   2   2   2   0   2   2   0   2   0   2   0   2   2   2   0   0   0   0   2   0   0   0   0   0   2   0   2   0   0   2   2   2   2   0   0   0   2   0   0   2   0   2   0   2   2   0   0   0   2   0   0   0   0   0   2   2   2   0   2   2   2   0   2   0   0   2   0   0   2   0   2   0   0   0   0   0   0   2   0   2   0   0   2   0   2   0   2   2   2   2   0   0   2   2   2   2   2   0   2   2   0   2   2   0   0   2   0   2   2   0   0   2   0   2   0   2   0   2   0   0   0   2   0   2   0   0   2   0   0   0   0   2   2   2   2   2   0   0   2   2   0   0   0   0   2   0   2   0   0   0   2   2   2   2   2   2   2   0   2   0   0   0   2   0   0   2   2   2   2   2   2   0   2   2   0   2   0   0   2   0   2   0   2   2   0   2   0   0   0   0   0   2
 MK-2-7                 2   0   0   0   2   2   0   2   2   2   2   0   2   0   0   2   0   2   0   2   2   2   0   0   0   0   2   0   0   0   0   0   2   2   2   0   0   2   2   2   2   0   0   2   2   0   0   2   0   2   0   2   2   0   0   2   2   0   0   0   0   0   2   2   2   2   2   2   2   0   2   2   0   2   0   0   2   2   2   0   2   0   0   0   0   2   0   2   0   0   0   2   2   0   2   2   2   2   0   0   2   2   2   2   2   0   2   2   0   2   2   0   0   2   0   2   2   0   2   2   0   0   0   2   0   2   2   0   0   0   0   2   0   0   2   0   0   0   0   2   2   2   2   2   2   0   2   2   0   0   2   0   2   0   2   0   0   0   2   2   2   2   2   2   2   0   2   0   2   0   2   0   0   2   2   2   2   2   2   0   2   2   0   2   0   2   2   0   2   0   2   2   0   2   0   0   0   0   0   2
 MK-2-8                 2   0   0   0   2   2   0   2   2   2   2   0   2   0   0   2   0   2   0   2   2   2   2   0   0   0   2   0   0   0   2   0   2   2   2   0   0   2   2   2   2   0   0   2   2   0   0   2   0   2   0   2   2   0   0   2   0   0   0   0   0   0   2   2   2   2   2   2   2   0   0   2   0   0   0   0   0   2   2   0   2   0   0   0   0   2   0   0   0   0   0   2   2   0   0   2   2   2   0   0   2   2   2   2   0   0   2   2   0   2   2   0   0   2   0   2   2   0   2   2   0   0   0   2   0   2   2   0   0   0   0   2   0   0   2   0   0   0   0   2   2   0   2   2   2   2   2   2   0   0   2   0   2   2   2   0   0   0   2   2   2   2   2   0   2   0   2   0   2   0   2   0   2   2   2   0   2   2   2   0   2   2   0   2   0   2   2   0   2   0   2   2   0   2   0   0   0   0   0   2
 MK-2-9                 2   0   0   0   2   0   0   2   2   2   2   0   0   0   0   2   2   0   0   2   2   2   2   0   2   0   2   0   0   2   2   0   2   2   0   0   0   2   2   2   2   0   0   2   2   2   0   2   0   2   0   2   2   0   0   2   0   0   0   0   0   0   2   2   2   2   2   2   2   0   0   2   0   0   2   0   0   2   2   0   2   2   0   0   2   2   0   0   0   0   0   2   2   2   0   2   2   2   0   0   2   2   2   2   0   0   2   2   0   2   2   0   0   2   0   2   0   0   2   2   0   0   0   2   0   2   2   0   0   0   0   0   0   2   2   0   0   0   0   2   0   0   2   2   2   2   2   2   0   0   2   0   2   2   2   0   0   2   2   0   2   2   2   0   2   0   2   0   2   0   2   0   2   0   2   0   0   0   2   0   2   2   0   2   0   2   2   0   0   0   2   2   0   2   0   0   0   0   0   0
 MK-2-10                2   0   0   0   2   0   0   2   2   2   2   0   0   0   0   2   0   0   0   2   2   2   2   0   2   0   2   0   0   2   2   0   2   2   0   0   0   2   2   2   0   0   0   2   2   2   2   2   0   2   0   2   2   0   0   2   0   0   0   0   0   0   2   2   2   2   2   0   2   0   0   0   0   0   2   0   0   2   2   0   2   2   0   0   2   0   0   0   0   0   2   2   2   0   0   2   2   2   0   0   2   2   2   2   0   0   2   2   0   2   2   0   0   2   0   2   0   0   2   2   0   0   0   2   0   2   2   0   0   0   0   2   0   2   2   0   0   0   0   2   0   0   2   0   0   0   2   2   0   0   2   0   2   2   2   0   0   2   2   0   2   2   0   0   2   0   2   0   2   0   2   0   2   0   2   0   0   0   2   0   2   2   0   2   0   2   2   0   2   2   2   2   0   2   2   0   0   0   0   0
 MK-2-11                2   0   0   0   2   0   0   2   2   2   2   2   0   0   0   2   0   2   0   2   2   2   2   0   2   0   2   0   0   2   2   0   2   2   2   0   0   2   2   2   0   0   0   2   2   2   2   2   0   2   0   2   2   2   0   2   0   0   0   0   0   0   2   2   2   2   2   0   2   0   0   0   0   0   2   0   0   2   2   0   2   2   0   0   2   0   0   0   2   0   2   2   2   0   0   2   2   2   0   0   2   2   2   0   0   0   2   2   0   2   2   0   0   2   0   2   0   0   2   2   0   2   0   2   0   2   2   0   0   0   0   2   0   2   2   0   0   2   0   2   2   0   2   0   0   2   2   2   0   0   2   0   2   2   2   0   2   2   2   2   2   2   0   0   2   0   2   0   2   0   0   0   0   0   2   0   0   0   2   0   2   2   0   2   0   2   2   0   2   2   0   2   2   0   0   0   0   0   2   0
 MK-2-12                2   0   0   0   2   0   0   2   2   2   2   2   0   0   0   2   0   2   0   2   2   2   2   0   2   0   2   0   0   2   2   0   2   2   2   0   0   2   2   2   0   0   0   2   2   2   2   2   0   2   0   2   2   2   0   2   0   0   0   0   0   0   2   2   2   2   2   0   2   0   0   0   0   0   0   0   0   2   2   0   2   2   0   0   2   0   0   0   2   2   2   2   2   0   0   2   2   2   0   0   2   0   2   2   0   0   2   2   0   2   2   0   0   0   0   2   0   0   2   2   0   2   0   2   0   2   2   0   0   0   0   2   0   2   2   0   0   0   0   2   0   0   2   0   0   0   2   2   0   0   2   0   2   2   2   2   2   2   2   2   2   0   0   0   0   0   2   0   2   0   0   0   0   0   2   0   0   0   2   0   2   2   0   2   0   2   2   2   2   2   0   2   0   0   0   0   0   0   2   0
 MK-2-13                2   0   0   0   2   0   0   2   2   2   2   2   0   2   0   2   0   2   0   2   2   2   2   0   2   0   2   0   0   2   0   0   2   2   2   0   0   2   2   2   0   0   0   2   2   2   2   2   0   2   0   2   2   2   0   2   0   0   0   0   0   2   2   2   2   2   2   0   2   0   0   0   0   0   0   0   0   2   2   0   2   2   0   0   2   0   0   0   0   2   2   2   2   0   0   0   2   2   0   0   2   0   2   2   0   0   2   2   0   2   2   0   0   0   0   2   0   0   2   2   0   2   0   2   0   2   2   0   0   0   2   2   0   2   2   2   0   0   2   2   0   0   2   0   0   0   2   2   0   0   2   0   2   2   2   2   2   0   2   0   2   0   0   0   0   0   2   0   2   0   0   2   0   0   2   0   0   0   2   0   2   2   0   2   0   2   2   2   2   2   0   2   0   0   0   0   0   0   2   0
 MK-2-14                2   0   0   0   2   0   0   2   2   0   2   0   0   2   0   2   0   2   0   2   2   2   2   0   2   0   2   0   0   2   0   0   2   2   2   0   2   2   2   2   2   0   0   2   2   2   0   2   0   2   0   2   2   2   0   2   0   0   0   0   2   2   2   2   2   2   0   0   0   0   0   0   0   0   0   0   0   2   2   0   2   2   0   0   2   0   0   2   0   2   2   2   2   2   0   0   2   2   0   0   2   0   2   2   0   0   2   2   0   2   2   0   0   0   0   2   0   0   2   2   0   2   0   2   0   2   2   0   0   0   2   2   0   2   2   2   0   0   2   2   0   0   2   0   0   0   2   2   0   0   2   0   2   2   2   0   2   0   2   0   2   0   0   0   0   0   2   0   2   0   0   2   0   0   2   0   0   0   2   0   2   2   0   2   0   2   2   2   2   2   0   2   0   0   0   0   0   0   2   0
 MK-2-15                0   0   2   0   0   0   0   2   0   0   2   0   0   2   0   2   0   2   0   0   2   2   2   0   2   0   2   0   0   2   0   0   0   2   2   0   2   2   2   2   2   0   0   2   2   2   0   2   0   2   0   2   2   2   0   0   0   0   0   0   2   2   0   2   2   2   0   0   0   2   2   0   0   2   0   0   0   2   2   2   2   2   0   0   2   0   0   2   2   2   2   2   2   2   0   0   2   2   0   0   2   0   2   0   0   0   2   2   0   2   2   0   0   0   0   2   2   0   2   2   0   2   0   2   0   2   2   0   0   0   2   0   2   2   2   2   0   0   2   2   0   0   0   0   0   0   2   2   0   0   2   0   2   2   2   0   2   0   0   2   2   2   0   0   0   0   2   0   2   0   0   2   0   0   2   0   0   0   2   0   2   2   0   2   2   2   0   2   2   2   0   2   0   0   0   0   0   2   2   0
 MK-2-16                0   0   2   0   0   0   0   2   0   0   2   0   0   2   0   2   0   2   0   2   0   2   0   0   2   0   0   0   0   0   0   0   0   2   0   0   2   2   2   2   2   0   0   2   2   2   2   2   0   2   0   2   2   2   0   0   0   0   0   0   2   2   0   2   2   2   2   0   0   2   2   0   0   2   0   0   0   2   2   2   2   2   0   2   0   2   0   2   2   2   2   2   2   2   0   0   2   2   0   0   2   0   2   0   0   2   2   2   0   2   2   2   0   0   0   2   2   0   2   2   0   2   0   2   0   0   2   2   0   0   2   0   2   2   2   2   0   0   2   2   0   0   2   2   0   0   2   0   0   0   0   0   0   2   2   0   2   0   0   2   2   2   0   0   0   0   2   0   2   0   0   2   0   2   2   2   0   0   2   0   0   2   0   0   2   2   2   2   2   2   0   2   0   0   0   0   0   2   2   2
 MK-3-1                 2   0   2   2   0   0   0   2   2   2   0   0   0   0   2   0   2   0   2   2   2   2   2   0   2   2   0   0   2   0   0   2   0   0   2   0   0   2   2   2   2   0   2   2   0   2   2   2   0   0   2   0   0   0   0   0   2   2   0   0   0   2   2   2   0   2   0   2   0   0   0   0   0   2   0   0   0   0   0   0   2   0   2   2   2   0   0   0   0   2   0   2   0   2   0   2   2   0   2   0   0   0   0   2   2   2   0   2   2   2   0   0   0   2   0   2   2   2   0   2   0   2   2   0   0   0   0   0   0   2   0   2   2   2   0   2   0   2   0   0   0   0   0   2   2   2   0   2   2   2   2   2   0   2   0   2   2   2   0   0   2   0   0   0   2   2   0   2   0   2   0   0   0   2   2   2   0   2   2   2   2   2   0   0   0   0   0   0   2   0   2   0   2   0   0   0   0   0   2   0
 MK-3-2                 2   0   2   2   0   0   0   2   2   2   0   0   0   0   2   0   2   0   2   2   2   2   2   0   2   2   0   0   2   0   0   2   0   0   2   0   0   0   2   2   0   0   2   2   0   2   2   2   2   2   2   0   0   0   0   0   2   2   0   0   0   2   2   2   0   2   0   2   0   0   0   0   0   2   0   0   2   0   0   0   2   0   2   0   2   0   0   0   0   0   0   2   0   2   0   2   2   0   2   0   0   0   0   2   2   2   0   2   2   2   0   0   0   0   0   0   2   2   0   2   0   2   2   0   0   0   0   0   0   2   0   2   2   2   0   2   0   2   0   0   0   0   0   2   2   2   2   2   2   2   2   2   0   2   0   2   2   2   0   0   2   0   0   0   2   2   0   2   0   2   0   0   0   2   2   0   0   2   2   2   2   2   2   0   0   0   0   2   2   0   2   0   2   2   0   0   0   0   2   0
 MK-3-3                 2   0   2   0   0   2   2   2   2   2   2   0   2   0   0   0   2   2   2   2   2   2   0   2   2   2   0   0   2   0   0   2   0   0   2   0   0   0   2   2   0   0   2   2   0   2   2   2   0   2   2   0   0   0   0   0   2   2   0   0   0   2   2   0   0   2   0   2   0   0   0   0   0   2   0   0   2   0   0   0   2   0   2   0   2   0   2   2   0   0   0   2   0   2   0   2   2   2   2   0   0   0   2   2   2   2   0   2   2   2   0   2   0   0   0   0   2   2   0   2   0   2   2   0   0   2   0   0   0   2   0   2   2   2   0   2   0   2   0   0   0   0   0   2   2   2   2   0   2   2   2   2   0   2   0   2   2   2   2   0   2   0   0   0   2   2   0   2   0   2   0   0   0   2   2   0   0   2   2   2   2   2   2   0   2   0   0   2   2   0   2   0   2   2   0   2   0   0   2   0
 MK-3-4                 2   0   2   0   0   2   2   2   2   0   2   0   2   0   0   0   2   2   2   2   2   2   0   2   2   2   0   0   2   0   0   2   0   0   2   0   0   0   2   2   0   0   2   2   0   2   2   2   0   2   2   0   0   0   2   0   2   2   0   0   0   2   2   0   0   2   0   2   0   0   2   0   0   2   2   0   2   0   0   0   2   0   2   0   2   0   2   2   2   0   0   2   0   2   0   2   2   2   2   0   0   0   0   2   2   2   0   2   2   0   0   2   0   0   0   0   0   2   0   2   0   2   2   0   0   2   0   0   0   2   0   2   2   2   0   2   0   0   0   0   0   2   0   2   2   0   2   0   2   2   2   2   0   2   0   2   2   2   2   0   2   0   0   0   2   2   0   2   0   0   2   0   0   2   2   0   2   2   2   0   0   2   2   0   2   0   0   2   0   0   2   0   2   2   0   2   2   0   2   0
 MK-3-5                 0   0   2   2   0   2   2   2   2   2   0   0   2   0   0   0   2   2   2   2   2   2   0   2   0   2   0   0   2   0   0   0   0   0   2   0   0   2   2   2   0   0   2   2   0   2   2   2   0   0   2   0   0   0   0   2   2   2   0   0   0   2   2   0   0   0   0   2   2   0   2   0   0   2   2   0   2   0   0   0   2   2   2   0   2   0   2   2   2   0   0   2   0   0   0   2   2   2   2   0   0   0   0   2   2   2   0   2   0   0   0   2   0   0   0   0   0   0   0   2   0   0   2   0   0   2   0   0   2   2   0   2   2   2   0   2   0   0   0   2   0   2   0   2   2   0   0   0   2   2   2   2   0   2   0   2   2   2   2   0   2   0   0   0   0   2   0   2   0   0   2   0   0   2   2   0   2   2   2   0   0   2   2   0   2   0   0   2   0   0   2   0   2   2   0   2   2   2   2   0
 MK-3-6                 0   0   2   2   0   2   0   2   2   2   0   0   2   0   0   0   2   2   0   2   2   2   0   2   0   2   0   0   2   0   2   0   0   0   2   2   0   2   2   2   0   0   2   2   0   0   2   2   0   0   2   0   0   0   0   2   2   2   0   0   0   2   0   0   2   0   0   2   2   0   2   0   0   2   2   2   2   0   0   0   2   2   2   0   2   0   2   2   2   0   0   2   0   0   0   2   2   2   2   0   0   0   0   2   2   2   0   2   0   0   0   2   0   0   0   0   0   0   0   0   0   0   2   0   2   2   0   0   2   2   0   2   2   0   2   2   0   0   0   2   0   2   0   2   2   0   0   0   2   2   0   2   0   2   0   2   2   2   2   0   2   0   0   0   0   2   0   2   0   0   2   2   0   2   2   0   2   2   2   0   0   2   2   0   0   0   0   2   0   0   2   0   2   2   0   2   2   2   2   0
 MK-3-7                 0   0   2   2   0   2   2   2   0   2   0   0   2   0   0   2   2   2   2   2   2   2   2   2   0   2   0   0   2   0   2   0   0   0   2   2   2   2   2   2   0   0   2   2   0   0   0   2   0   0   2   0   0   0   0   2   2   2   0   0   0   2   0   0   2   0   0   2   2   0   2   0   0   2   2   2   2   2   0   0   2   2   2   0   2   0   2   0   2   0   0   0   0   0   0   2   2   2   2   2   0   0   0   2   2   2   0   2   0   0   0   0   0   0   2   0   0   0   0   0   0   0   2   0   2   2   0   0   2   2   0   0   2   0   2   2   2   2   0   2   0   2   0   2   0   0   0   0   2   2   0   2   0   2   0   2   2   2   2   0   2   0   0   0   0   2   0   2   0   0   2   2   0   2   2   0   2   2   0   0   0   2   2   0   0   0   0   2   0   0   2   0   2   2   0   2   2   2   2   0
 MK-3-8                 0   0   2   2   0   0   2   2   0   2   0   0   2   0   0   2   2   2   2   2   2   2   2   2   2   2   0   0   2   0   2   0   0   0   2   2   2   0   0   2   0   0   2   2   0   0   0   2   0   0   0   0   0   0   0   2   2   2   0   0   0   2   0   0   2   0   0   2   2   0   2   0   2   2   2   2   2   2   0   0   2   2   2   0   2   0   2   0   2   2   2   0   0   0   0   2   2   2   0   2   0   0   0   2   2   2   0   2   0   0   0   0   0   0   2   0   0   0   0   2   0   0   2   0   2   2   0   0   2   2   0   2   2   0   2   2   2   2   0   2   0   2   0   2   0   0   0   0   2   2   0   2   0   2   0   2   0   2   0   0   2   0   0   0   0   2   2   2   0   0   2   2   0   2   2   0   2   2   0   0   0   2   2   0   0   0   0   2   2   0   2   0   2   2   0   2   2   2   2   0
 MK-3-9                 0   2   2   2   0   0   2   2   0   2   2   0   2   0   0   2   2   2   2   2   2   2   2   2   2   2   0   2   2   0   2   0   0   0   2   2   2   0   0   2   0   0   2   2   0   0   0   2   0   0   0   0   0   0   0   2   2   2   2   2   0   2   0   0   0   2   0   2   2   0   2   0   2   2   0   0   2   2   0   0   2   2   2   2   2   0   2   0   0   2   0   0   0   0   0   2   2   2   0   2   0   0   0   2   2   2   0   2   0   0   0   0   0   0   2   2   0   0   0   0   0   0   2   0   2   2   2   0   2   2   0   2   2   0   2   2   2   2   0   2   0   2   0   2   0   0   0   0   2   2   0   2   0   2   0   2   0   2   0   0   2   0   0   0   0   2   2   2   0   0   2   2   2   2   2   0   2   2   0   0   0   2   2   2   0   0   0   2   2   0   2   0   2   0   0   2   2   2   2   0
 MK-3-10                0   2   2   2   0   0   2   2   0   2   0   0   0   0   0   2   2   2   2   2   2   2   0   2   2   2   0   2   2   0   2   2   0   2   2   2   2   0   0   2   0   0   2   2   0   0   0   2   2   2   2   0   0   0   0   2   2   2   2   2   0   2   0   0   0   2   0   2   2   0   2   2   2   2   0   0   0   2   2   0   2   2   2   2   2   0   2   0   0   2   0   0   0   0   0   2   2   2   0   2   0   0   0   2   0   2   0   2   0   0   0   0   0   0   2   2   0   0   0   0   0   0   2   2   2   2   2   0   2   2   0   2   2   0   2   2   2   2   0   2   0   0   0   2   0   0   0   0   2   2   0   2   0   2   0   2   0   2   2   0   2   0   0   0   0   0   2   2   0   0   2   2   2   2   2   0   2   2   2   0   0   2   0   0   0   0   0   2   2   0   2   0   2   0   0   2   2   2   2   0
 MK-3-11                0   2   2   2   0   0   2   2   0   2   0   0   0   2   0   0   2   0   2   2   2   2   0   2   2   2   0   2   0   0   2   2   2   2   2   0   2   0   0   2   0   0   2   2   0   0   0   2   2   2   2   0   0   0   0   2   2   2   2   2   0   2   0   0   0   2   0   2   2   0   2   2   2   0   0   0   0   2   2   0   2   2   0   2   0   0   0   0   0   2   2   0   0   0   0   2   2   2   0   2   0   0   0   2   0   0   0   2   0   2   0   0   0   0   2   2   0   0   0   0   0   0   2   2   0   2   2   0   0   2   0   2   2   0   2   2   2   0   0   2   0   0   0   2   0   0   0   0   0   2   0   0   0   2   0   2   0   2   2   0   2   2   0   0   0   0   2   2   0   0   2   2   2   2   2   0   2   2   2   0   2   2   0   0   0   0   0   2   0   0   2   0   2   0   0   2   2   2   2   0
 MK-3-12                0   2   2   2   0   0   2   2   0   2   2   0   2   2   0   0   2   0   2   2   2   2   0   0   2   2   0   2   0   0   2   2   2   2   2   0   2   0   0   2   0   0   2   0   0   0   0   2   2   2   2   2   0   0   0   2   2   2   2   2   0   2   0   0   0   2   0   2   2   0   2   2   0   0   0   0   0   2   2   0   2   0   0   2   0   0   0   0   0   2   2   0   0   0   0   2   2   2   2   2   0   0   0   2   0   0   2   2   0   2   0   0   0   0   2   2   0   0   0   0   0   0   2   2   0   2   2   2   0   2   0   2   2   0   2   2   2   0   0   2   0   0   0   2   0   0   0   0   0   2   0   0   0   2   0   2   0   2   2   0   2   2   0   0   0   0   2   2   0   0   2   2   2   2   2   0   2   2   2   0   2   2   0   0   0   0   2   0   0   0   2   0   2   0   0   2   2   2   2   0
 MK-3-13                0   2   0   2   0   0   2   2   0   2   2   0   2   2   0   2   2   0   2   2   2   2   0   0   2   0   0   2   0   0   0   2   2   2   2   0   2   0   0   2   0   0   0   0   0   0   0   2   2   0   2   2   0   0   0   2   2   2   2   2   0   2   0   0   0   2   0   0   2   0   2   2   0   0   0   0   0   2   2   0   2   0   0   0   0   0   0   0   2   2   2   0   0   0   0   2   0   2   2   2   0   0   0   2   0   0   2   2   0   0   0   0   2   0   2   2   0   0   0   0   0   0   2   2   0   2   2   2   0   2   0   2   0   0   2   2   2   0   0   2   2   0   0   2   0   0   0   0   2   2   0   0   0   0   0   2   0   2   2   0   2   2   0   2   0   0   2   2   0   0   0   2   2   2   2   0   0   2   2   0   2   2   0   0   0   0   2   0   0   0   2   0   2   0   2   0   2   2   2   0
 MK-3-14                0   2   0   2   0   0   2   2   0   2   2   0   2   2   0   2   2   0   2   2   2   2   0   0   2   0   0   2   0   0   0   0   2   2   0   0   2   0   0   2   0   2   0   0   0   0   2   2   2   0   2   0   0   0   0   2   2   2   2   2   0   2   0   0   0   2   0   2   2   0   0   2   2   0   0   0   0   2   2   0   2   0   0   0   0   0   0   2   2   2   2   0   0   0   0   2   0   2   2   2   0   0   0   2   0   0   2   2   0   0   0   0   2   0   2   2   0   0   0   0   0   0   2   2   0   2   2   2   0   2   0   2   0   0   2   2   0   2   0   2   0   0   0   2   0   0   0   0   2   2   0   2   0   0   0   2   0   0   2   2   2   0   0   2   0   0   2   2   0   0   0   2   2   0   2   0   0   2   2   2   2   2   0   0   0   0   2   0   0   0   2   0   2   0   2   0   2   2   2   0
 MK-3-15                0   2   0   2   0   0   2   2   0   2   2   0   2   2   2   2   2   0   2   0   2   0   0   0   2   0   0   0   0   0   0   0   2   2   0   0   2   0   2   2   0   2   0   0   0   0   2   2   2   0   0   0   0   0   0   2   2   0   2   2   0   2   2   0   0   2   0   2   0   0   0   2   2   0   2   0   0   0   2   0   2   0   0   0   0   0   0   2   2   2   2   0   0   0   2   0   0   2   0   2   0   0   0   2   0   2   2   2   0   0   0   0   2   0   2   2   0   0   0   0   0   0   2   0   0   2   2   2   0   2   0   0   0   0   2   2   0   2   0   2   0   0   0   2   0   0   0   0   2   2   0   2   0   0   0   2   0   0   2   2   0   2   0   2   0   0   2   2   0   0   0   2   2   0   2   0   2   2   2   2   2   2   0   0   2   0   2   0   0   0   0   0   2   0   2   0   2   2   2   0
 MK-3-16                2   2   0   2   0   0   2   2   0   2   2   0   2   2   2   2   2   0   2   0   2   2   0   0   2   0   0   0   0   0   0   0   2   2   0   0   2   0   2   2   2   2   0   0   0   0   2   2   2   0   0   2   0   0   0   2   2   0   2   2   0   2   2   0   0   2   0   0   0   0   0   2   2   0   2   0   2   0   2   0   0   0   0   2   0   0   0   0   2   0   2   0   0   2   2   0   0   2   0   2   0   0   0   2   0   2   2   2   0   0   0   0   2   0   2   2   0   0   0   0   0   0   2   0   0   2   2   2   0   2   0   0   0   0   2   2   0   2   0   2   0   0   0   2   0   0   0   0   2   2   0   2   0   0   0   2   0   0   2   2   0   2   0   0   2   0   2   2   0   0   0   2   2   0   2   2   2   2   2   0   2   2   0   0   2   0   2   0   0   0   2   0   2   0   2   0   2   2   2   0
 MK-4-1                 2   0   0   0   2   0   2   0   2   0   0   0   2   0   0   2   0   0   0   0   0   0   0   0   2   0   2   0   2   0   0   0   0   2   0   2   2   2   0   2   0   0   0   2   0   2   2   0   2   2   2   2   2   0   0   0   2   2   2   0   2   0   2   2   0   2   0   0   2   0   2   0   0   0   0   0   0   2   2   2   2   2   0   2   2   2   2   2   2   2   0   0   0   0   2   2   2   2   0   0   2   0   0   2   0   0   2   2   0   0   0   2   2   2   0   0   2   2   0   0   0   0   0   2   0   0   2   2   2   0   0   2   2   2   2   2   2   2   0   0   0   0   2   0   0   0   0   0   2   2   0   0   2   0   2   0   0   0   2   2   0   2   0   0   0   2   0   0   2   0   0   2   2   0   0   0   0   2   2   2   0   0   2   2   0   0   2   2   2   0   0   0   2   0   0   2   2   2   0   0
 MK-4-2                 2   0   0   0   2   0   2   0   2   0   0   0   2   0   0   0   0   0   2   0   0   0   0   0   2   0   2   0   2   0   2   2   0   2   0   2   2   2   0   2   0   0   0   2   0   2   2   0   2   2   2   2   2   0   0   0   2   2   2   0   2   0   2   2   0   2   0   0   0   0   2   0   0   0   0   0   0   2   2   2   2   2   0   2   2   2   2   2   2   2   0   0   0   0   2   2   2   2   0   0   2   0   0   2   0   0   2   2   0   0   0   2   2   2   0   0   2   2   0   0   2   0   0   2   0   0   2   2   2   0   0   2   2   0   2   2   2   0   0   0   0   0   2   0   0   0   0   0   2   2   0   0   2   0   2   0   0   0   2   2   0   0   0   0   0   0   0   2   0   0   2   2   2   0   0   0   0   2   2   2   0   0   2   0   0   0   2   2   2   0   0   0   2   0   0   2   2   0   0   0
 MK-4-3                 2   0   0   0   2   0   2   0   2   0   0   0   2   0   0   2   0   0   2   0   0   0   0   0   2   0   2   0   2   0   0   2   0   2   0   2   2   2   0   2   0   0   0   0   0   2   2   0   2   2   0   2   0   0   0   0   2   2   2   2   2   0   2   2   0   2   0   0   0   0   2   0   0   0   0   0   0   2   2   2   2   2   0   2   2   2   2   2   2   2   0   0   0   0   2   2   2   2   0   0   2   0   2   2   0   0   2   2   0   0   0   0   2   2   2   0   2   2   0   0   2   0   0   2   0   0   2   2   2   0   0   2   2   0   2   2   2   0   0   0   0   0   2   0   0   0   0   0   2   2   0   0   0   0   2   0   0   0   2   2   0   0   0   0   0   0   0   2   0   0   2   2   2   0   0   0   0   0   2   2   0   2   2   0   0   0   2   2   2   0   0   0   2   0   0   2   0   0   0   0
 MK-4-4                 2   0   0   0   2   0   2   0   2   0   0   0   2   0   0   2   2   0   2   2   0   2   2   0   2   0   2   0   2   0   0   2   0   2   0   2   2   2   0   0   0   0   0   0   0   2   0   0   2   2   0   2   2   0   0   0   2   2   2   2   2   0   2   2   0   2   0   0   0   0   2   2   0   0   0   0   0   2   0   2   2   2   0   2   2   2   2   2   2   2   0   0   0   0   2   2   2   2   0   0   2   0   2   2   0   0   2   2   0   0   0   0   2   2   2   0   2   2   0   0   2   0   0   2   0   0   2   0   2   0   0   2   0   0   0   2   2   0   2   0   0   0   2   0   0   0   0   0   2   2   0   0   0   0   0   0   0   0   2   2   0   0   0   0   0   0   0   2   0   0   0   2   2   0   0   2   0   0   2   2   0   2   2   0   0   0   2   2   2   0   0   0   2   0   0   0   2   0   0   0
 MK-4-5                 2   0   0   0   2   0   2   0   2   0   0   0   2   0   0   2   2   0   2   2   0   2   2   0   2   0   2   0   2   0   0   2   2   2   0   2   2   2   0   0   0   0   0   0   0   2   0   2   2   0   0   2   2   0   0   0   2   0   2   2   2   0   2   0   0   2   2   0   0   0   2   2   0   0   0   0   0   2   0   2   2   2   0   2   2   2   2   0   2   2   0   0   0   0   0   2   2   2   0   2   2   0   2   2   0   2   2   2   0   0   0   0   2   2   2   0   2   2   0   0   2   0   0   2   0   0   2   0   2   0   0   2   0   0   2   2   2   0   2   2   2   0   2   0   0   0   0   0   2   2   0   0   0   0   0   0   0   0   2   2   2   2   2   0   0   0   0   2   0   0   0   0   2   0   0   2   0   0   0   2   0   2   2   0   0   0   2   2   2   0   0   0   2   0   0   0   2   0   0   0
 MK-4-6                 2   0   0   0   2   0   2   0   2   0   0   0   2   0   0   0   2   0   2   2   0   2   2   0   2   0   2   0   2   2   0   2   2   2   2   2   2   2   0   2   0   0   0   0   0   2   0   2   2   0   0   2   2   0   0   0   2   0   2   2   2   0   2   0   0   2   2   0   0   0   2   2   0   0   0   0   0   2   0   2   2   2   0   2   2   2   0   0   2   2   0   0   0   0   0   2   2   2   0   2   2   2   2   2   0   2   0   2   0   0   0   0   2   2   2   2   2   2   0   0   2   0   0   2   0   0   2   0   2   2   0   2   0   0   2   2   2   0   2   2   2   0   2   0   0   0   0   0   2   2   0   0   0   0   2   0   0   0   2   2   2   2   2   0   0   2   0   2   0   0   0   0   0   0   0   0   0   0   0   2   2   2   2   0   0   0   2   2   2   2   0   0   2   0   0   0   2   0   0   0
 MK-4-7                 2   0   0   0   2   0   2   0   0   0   0   0   0   0   0   0   2   0   2   2   0   2   0   0   2   0   2   0   2   2   0   2   2   2   2   2   0   2   0   2   0   0   0   0   2   2   0   2   2   0   0   2   2   0   0   0   2   2   2   2   0   0   2   0   0   2   2   2   0   0   0   2   0   0   0   2   0   2   0   2   2   2   0   2   2   2   0   0   2   2   0   0   0   0   0   2   2   2   0   2   2   0   2   2   0   2   0   2   2   0   0   0   2   2   2   2   2   2   0   2   2   0   0   2   0   0   2   0   2   2   0   2   0   2   2   2   2   0   2   2   2   0   2   0   0   0   0   0   2   2   0   0   0   0   2   0   0   0   2   2   2   2   2   0   0   0   0   2   0   0   0   0   0   0   0   0   2   0   0   2   2   0   2   2   0   0   2   2   2   2   0   0   2   2   0   0   2   0   0   0
 MK-4-8                 2   0   0   0   2   0   2   0   0   0   0   0   0   0   0   0   0   0   2   2   2   2   0   0   2   0   2   0   2   2   0   2   2   2   2   2   0   2   0   2   0   0   0   0   2   2   0   2   2   0   0   0   2   0   0   0   2   2   2   2   0   0   2   0   2   2   0   2   0   0   0   2   2   2   0   2   0   2   0   2   2   2   0   2   2   2   0   2   2   2   0   0   0   0   0   2   2   2   0   0   2   0   2   2   0   2   0   2   2   0   0   0   2   2   2   2   2   2   0   2   2   0   0   2   0   0   0   0   2   2   0   2   0   2   2   2   2   2   2   2   2   0   2   0   0   0   0   0   2   2   0   0   0   0   0   0   0   0   2   2   2   2   2   0   0   0   0   2   2   0   0   0   0   2   0   0   2   2   0   2   0   0   2   2   0   0   2   2   2   2   0   0   2   2   0   0   2   0   0   0
 MK-4-9                 0   0   0   0   2   0   2   0   0   0   0   0   2   0   2   0   0   0   2   2   2   0   0   0   2   0   2   0   2   2   0   2   2   2   2   0   0   2   0   2   0   0   0   0   2   2   0   2   2   0   0   2   2   0   0   0   2   0   2   2   0   0   0   0   2   2   0   2   0   0   0   2   2   2   0   2   0   2   0   2   0   2   0   0   2   2   0   2   2   2   0   0   0   0   0   2   2   2   2   0   2   0   2   2   0   2   0   2   2   0   2   0   2   2   2   2   2   2   0   2   2   0   0   2   0   0   0   2   2   2   0   2   0   2   2   0   2   2   2   2   2   0   2   0   0   0   0   0   2   2   0   0   0   0   0   0   0   0   2   0   2   2   2   0   0   0   0   2   0   0   0   0   0   2   0   2   0   2   0   2   0   0   2   2   0   0   2   2   2   2   2   0   2   2   0   2   2   0   0   0
 MK-4-10                0   0   0   0   2   0   0   0   2   0   0   0   2   0   2   0   0   0   2   2   2   0   0   0   2   0   2   0   2   0   0   2   2   2   2   0   0   2   0   2   0   0   0   0   2   2   0   2   2   0   0   2   0   0   2   0   0   0   2   0   0   0   0   0   2   2   0   2   0   0   0   2   2   2   0   2   0   2   0   0   2   2   0   0   0   2   0   2   2   2   0   0   0   0   0   0   2   2   0   0   2   0   2   2   0   2   0   2   2   0   2   0   2   2   2   2   2   2   0   2   2   0   0   2   0   0   0   2   2   2   0   2   0   0   2   0   2   2   2   0   2   0   2   2   0   2   0   0   2   2   0   0   0   0   0   0   2   0   0   0   2   2   2   2   0   0   0   2   0   0   0   0   0   2   0   2   0   2   0   2   0   0   2   2   0   0   2   2   2   2   2   0   2   2   0   2   2   0   0   2
 MK-4-11                0   0   0   0   2   0   0   0   2   0   0   0   2   0   2   0   0   2   0   2   0   0   0   0   2   0   2   0   2   0   0   2   2   0   2   0   0   2   0   2   0   0   0   0   2   2   0   2   2   0   0   2   0   0   2   0   0   0   2   0   0   2   0   0   2   2   0   2   0   0   0   2   2   2   0   2   0   2   0   0   2   2   0   0   0   2   0   2   2   0   0   0   0   0   0   0   2   2   0   0   0   0   2   2   0   2   0   2   2   0   2   0   2   2   0   2   2   2   0   2   2   0   0   2   2   0   0   2   2   0   2   2   0   0   2   0   2   2   2   0   2   2   2   2   0   2   0   0   0   2   0   0   0   0   0   2   2   0   0   0   2   2   2   2   0   0   0   2   0   0   0   0   0   2   0   2   0   2   0   2   2   0   2   2   2   0   2   2   2   2   0   0   2   2   2   2   0   0   0   2
 MK-4-12                0   0   0   0   2   0   0   0   2   2   0   0   2   0   2   0   0   2   0   2   0   0   0   0   2   0   2   0   2   0   0   2   2   0   2   0   0   2   0   2   0   0   0   0   2   2   0   2   2   0   0   0   0   0   2   0   2   0   2   0   0   2   0   0   2   2   0   0   0   0   0   2   2   2   0   2   0   2   0   0   2   2   0   0   0   0   0   2   2   0   0   2   0   0   0   0   2   2   0   2   0   0   2   0   0   2   0   2   2   0   2   0   2   2   0   2   2   2   0   2   2   0   0   0   2   0   0   0   2   0   2   2   0   0   2   0   2   2   2   0   2   2   2   0   0   2   0   0   0   2   2   2   0   0   0   2   2   0   0   0   2   2   2   2   0   0   0   2   0   0   0   0   0   2   0   2   0   2   0   2   2   0   2   2   2   0   2   2   2   2   0   0   2   2   2   2   0   0   0   2
 MK-4-13                0   2   0   2   2   0   0   0   2   2   0   0   2   0   2   0   0   2   2   2   0   0   0   0   2   2   2   0   2   0   0   2   2   0   2   0   2   0   0   2   2   0   0   0   2   2   0   2   2   2   0   0   0   0   2   0   2   0   2   0   0   0   0   0   2   2   0   0   0   0   0   2   2   2   0   2   2   2   0   0   2   2   0   0   0   0   0   2   2   0   0   0   0   0   0   0   2   0   0   2   0   0   2   0   0   2   0   2   2   0   2   0   2   2   0   2   2   2   0   2   2   0   0   0   2   0   0   0   2   0   2   2   0   2   2   0   2   0   2   0   2   2   2   0   0   2   0   0   0   2   2   2   0   0   0   2   2   0   0   0   2   0   2   2   0   0   0   0   0   0   0   0   0   2   0   2   0   2   2   0   2   0   2   2   2   0   2   2   2   2   0   2   2   2   2   2   0   0   0   2
 MK-4-14                0   2   2   2   2   0   0   2   2   2   0   0   2   2   2   0   0   2   2   2   0   0   0   0   2   2   2   0   0   2   0   2   2   0   2   0   2   0   0   2   2   2   0   2   0   2   0   2   2   2   0   0   0   0   0   0   0   0   2   0   0   0   0   0   2   2   0   0   0   0   0   2   2   2   0   2   0   2   0   0   2   2   0   0   0   0   0   2   2   0   0   0   2   0   0   0   2   0   0   2   0   0   0   2   0   2   0   2   2   0   2   0   2   2   0   2   2   2   2   2   2   0   0   0   2   0   0   0   2   0   2   2   0   2   2   2   2   2   2   0   2   2   2   0   2   2   0   0   0   2   2   2   0   0   0   2   2   0   0   0   2   0   2   2   0   0   0   0   0   0   0   0   0   2   0   2   0   2   2   0   2   0   2   2   2   0   2   2   0   2   0   2   2   2   2   2   0   0   0   2
 MK-4-15                2   2   2   0   2   0   0   2   2   2   0   0   2   2   2   0   0   2   2   0   0   0   0   0   2   2   2   0   0   2   0   2   2   0   2   0   2   0   0   2   2   2   0   2   2   2   0   2   2   0   0   0   0   0   0   0   0   0   2   0   0   0   0   0   2   2   0   0   0   0   0   2   2   2   0   2   0   2   0   0   2   2   0   0   0   0   0   2   2   0   0   0   2   0   0   0   2   0   0   2   0   0   0   2   0   2   0   2   2   2   2   0   2   2   0   0   2   2   2   2   2   0   2   0   2   2   0   0   2   0   2   2   0   2   2   2   0   2   2   0   2   2   0   0   0   2   0   0   0   2   2   2   0   0   0   0   2   0   0   0   2   0   0   2   0   0   0   0   0   0   0   0   0   2   0   2   0   0   2   0   2   0   2   2   2   0   2   2   0   2   0   2   2   2   2   0   2   0   0   2
 MK-4-16                2   2   2   0   2   0   0   2   2   2   0   0   2   2   2   0   0   2   2   0   0   0   0   2   2   2   2   0   0   2   0   2   2   0   2   0   2   0   0   2   2   2   0   0   2   2   0   2   2   0   0   2   0   0   0   2   0   0   2   0   0   0   0   0   2   2   0   0   0   0   0   2   2   2   0   2   0   2   0   2   2   2   0   0   0   0   0   2   0   0   0   0   2   0   0   0   2   0   2   0   2   2   0   2   0   2   0   2   2   2   0   0   2   2   0   0   2   2   2   2   2   0   2   0   2   2   0   0   2   0   2   2   0   2   2   2   0   2   2   0   2   2   0   0   0   2   0   0   0   2   2   2   0   0   0   0   2   0   0   0   2   0   0   2   0   0   0   0   0   0   0   2   0   2   0   2   0   0   2   0   2   0   0   2   2   0   2   2   2   2   0   2   2   2   2   0   2   0   0   2
 MK-5-1                 0   2   2   2   2   0   0   2   0   2   2   0   2   2   0   2   2   0   2   2   0   0   2   0   2   2   2   2   0   2   0   0   0   0   2   2   2   2   0   2   2   0   2   0   0   0   2   2   2   0   2   0   0   2   2   0   2   0   0   0   2   0   2   2   2   0   0   0   2   2   0   0   0   2   0   2   2   2   0   2   2   0   2   2   0   0   2   0   2   0   0   0   2   0   2   0   0   0   2   2   2   2   2   0   2   2   2   0   2   0   2   0   0   2   2   2   2   0   0   2   0   0   2   0   0   0   0   2   2   0   0   2   2   0   0   0   0   0   2   2   2   2   0   2   0   0   2   2   2   2   2   2   0   0   2   0   0   2   0   0   2   2   2   2   2   2   2   2   2   0   0   2   2   0   2   2   0   0   2   0   2   0   0   2   2   0   0   2   2   2   2   2   2   0   0   0   0   2   2   0
 MK-5-2                 0   2   0   2   2   0   0   2   2   2   2   0   2   2   0   2   2   0   2   2   0   0   2   0   2   2   2   2   0   2   0   0   0   0   2   2   2   2   0   2   2   0   2   0   0   0   2   2   2   0   2   0   0   2   2   0   2   0   0   0   2   0   2   2   2   0   2   0   2   2   0   0   0   2   0   2   2   2   0   2   2   0   2   2   0   0   2   0   2   0   0   0   2   0   2   0   0   0   2   2   2   2   2   0   2   2   2   0   2   0   2   0   0   2   2   2   2   0   0   2   0   2   2   0   0   2   0   2   2   0   0   2   2   0   2   0   0   0   2   2   0   2   0   2   2   0   2   2   2   2   2   2   0   0   2   0   0   2   0   0   0   2   2   2   2   2   2   2   2   0   0   2   2   0   2   2   0   0   2   0   2   0   0   2   0   0   2   2   2   2   2   2   2   2   0   0   0   2   2   0
 MK-5-3                 0   2   0   2   2   0   2   2   2   2   2   0   0   2   0   2   2   0   2   2   0   0   2   0   2   2   2   0   0   2   0   0   0   0   2   2   2   2   2   2   2   0   2   0   0   0   2   2   2   0   2   0   0   2   2   0   2   0   0   2   2   2   2   2   2   0   2   0   0   2   0   0   0   2   0   2   2   2   0   2   2   0   2   2   0   0   2   0   2   0   0   0   2   0   2   0   0   0   2   2   2   2   2   0   2   2   2   0   2   0   2   0   0   2   2   0   2   0   0   2   0   2   2   0   0   2   0   2   0   0   0   2   2   0   2   0   0   2   2   2   0   2   0   2   2   0   2   2   2   2   2   2   0   0   2   0   0   2   0   0   0   2   2   2   2   2   2   2   2   0   0   2   2   0   2   2   0   0   2   0   2   0   0   0   0   0   2   2   2   2   2   2   2   0   0   0   2   2   2   0
 MK-5-4                 0   2   0   2   2   0   2   2   2   2   2   0   0   2   0   2   2   2   2   2   2   0   2   0   2   2   2   0   0   2   0   2   0   0   2   2   2   2   2   2   2   0   2   0   0   2   2   2   2   0   2   0   0   2   2   0   2   0   2   2   2   2   2   2   2   0   2   0   2   2   0   0   0   2   0   2   2   2   0   2   2   0   2   2   0   0   2   0   2   0   0   0   2   0   2   0   0   0   2   2   2   0   2   0   2   2   2   2   2   0   2   0   0   2   2   0   2   0   0   2   0   0   2   0   0   2   0   2   0   0   0   2   2   0   2   0   0   2   2   2   0   2   2   2   2   0   2   2   2   2   2   2   0   0   2   0   0   2   0   0   0   0   2   0   2   0   0   2   2   0   0   2   2   0   2   2   0   0   2   0   2   2   0   0   0   0   2   0   2   2   2   2   2   0   0   0   2   2   0   2
 MK-5-5                 0   2   0   2   0   0   2   2   2   2   0   0   0   2   0   2   2   2   2   2   2   0   2   0   2   2   2   0   0   2   0   2   0   0   2   2   2   2   2   2   2   0   2   0   0   2   0   2   2   0   2   0   0   2   2   0   2   0   2   0   2   2   2   2   2   0   2   2   2   2   2   0   0   2   0   0   2   2   0   2   2   0   0   2   0   0   2   0   0   0   0   0   2   0   2   0   2   0   2   2   2   0   2   0   2   2   2   2   0   0   2   0   0   0   2   0   2   0   0   2   0   0   2   0   0   2   0   2   0   0   0   2   2   0   2   2   0   2   0   2   0   2   2   2   0   0   2   2   2   2   2   0   0   0   2   0   0   2   0   0   0   0   0   2   2   0   0   2   2   0   0   2   2   0   2   2   0   0   0   0   2   2   0   0   0   0   2   0   2   2   2   2   0   2   0   0   0   2   0   2
 MK-5-6                 0   2   0   2   0   0   2   2   2   2   0   0   0   2   0   2   2   2   2   0   2   0   2   0   2   2   2   0   0   2   0   2   0   2   2   0   2   2   2   2   2   0   2   0   0   2   0   2   2   0   2   0   0   2   2   0   2   0   2   0   2   2   2   2   0   0   2   2   2   2   2   0   0   2   0   0   2   2   0   2   2   2   0   2   0   0   2   0   0   0   0   0   2   0   2   0   2   0   2   2   2   0   2   2   2   2   2   2   0   0   2   2   0   0   0   0   2   0   0   2   0   0   2   0   0   2   0   2   0   0   0   2   2   0   2   2   0   2   0   2   0   2   2   2   0   2   2   2   2   2   2   0   0   0   2   0   0   2   0   0   0   0   0   2   2   0   0   2   2   0   0   2   2   0   2   2   0   0   0   0   2   2   0   0   0   0   2   0   0   2   2   2   0   2   0   0   0   2   2   2
 MK-5-7                 2   2   0   2   0   0   2   2   2   2   2   0   0   2   0   2   0   2   2   0   2   0   2   0   2   2   2   0   0   2   0   2   0   2   2   0   2   2   2   2   2   0   2   0   0   2   0   0   2   0   2   0   0   2   2   0   2   0   2   0   2   0   2   2   0   0   2   2   2   2   2   0   0   2   0   0   2   2   0   2   0   0   0   2   0   0   2   0   0   0   0   0   2   0   2   0   2   0   2   2   2   0   2   2   2   2   2   2   0   0   2   2   2   0   0   0   2   0   0   0   0   0   2   0   2   2   0   2   0   0   0   2   2   2   2   2   2   2   0   2   0   2   2   2   0   2   2   2   2   2   2   0   0   0   2   0   0   2   0   0   0   0   2   2   0   0   0   2   2   2   0   2   2   2   2   2   0   0   0   0   2   2   2   0   0   0   2   0   0   2   0   2   0   2   0   0   0   2   2   2
 MK-5-8                 2   2   0   2   0   0   2   2   2   2   2   0   0   2   0   2   0   2   2   0   2   0   2   0   0   2   2   0   0   2   0   2   0   0   2   0   2   2   2   2   2   0   2   0   0   2   0   0   2   0   2   0   0   2   2   0   2   0   2   0   2   0   2   2   0   0   2   2   2   2   2   0   0   2   0   0   2   2   0   2   0   0   0   2   0   0   2   0   0   0   0   0   2   0   0   0   0   2   2   2   2   0   2   0   2   2   2   0   0   0   2   2   2   0   0   0   2   0   0   0   0   0   2   0   2   2   2   2   0   0   0   2   2   2   2   2   2   2   0   2   0   2   2   2   0   2   2   2   2   2   2   0   0   0   2   0   0   2   0   2   0   0   2   2   0   0   0   2   2   2   0   2   2   2   2   2   0   0   0   0   2   2   2   0   0   0   2   0   0   0   0   2   0   2   0   0   0   2   2   2
 MK-5-9                 2   0   2   2   0   0   2   2   2   0   2   0   0   2   0   2   0   0   2   2   2   2   2   0   0   2   2   0   0   2   0   0   0   0   2   0   2   2   2   2   2   0   2   0   0   2   0   0   2   0   2   0   2   2   2   0   2   2   0   0   2   0   2   2   2   0   2   2   0   2   2   0   0   2   0   0   2   0   0   2   0   0   0   2   0   0   2   0   0   0   0   0   2   0   0   0   0   2   2   2   2   0   2   0   2   2   2   0   0   0   2   2   2   0   0   0   2   0   0   0   0   0   2   0   2   2   2   2   0   2   0   0   2   2   2   2   2   2   0   2   0   0   2   2   0   2   2   2   2   2   2   0   0   0   2   0   0   2   0   2   0   0   2   2   0   0   0   2   2   2   0   2   2   2   2   2   0   0   0   0   2   2   2   0   0   0   2   0   0   0   0   2   0   2   0   0   0   2   2   2
 MK-5-10                2   0   2   2   0   0   2   0   2   0   2   0   0   2   0   2   0   0   2   2   2   2   2   0   0   2   2   0   2   0   0   0   0   0   2   0   2   2   2   2   2   0   2   2   0   2   0   0   2   0   2   0   0   2   2   0   2   2   0   0   2   0   2   2   2   0   2   2   0   2   2   0   2   2   0   0   2   0   0   2   0   0   0   2   0   0   2   0   0   0   0   0   2   0   0   2   0   2   2   2   2   0   2   0   2   2   2   2   0   0   0   2   0   0   0   0   2   0   0   0   0   0   2   0   2   2   2   2   0   0   0   0   2   2   2   2   2   2   0   2   0   0   2   2   2   2   2   2   0   2   2   2   2   0   2   0   2   2   0   2   0   0   2   0   0   0   0   2   2   2   0   2   2   2   2   2   0   0   0   0   2   2   2   2   0   0   0   0   2   0   2   2   0   2   0   0   0   2   2   2
 MK-5-11                2   0   2   2   0   0   0   0   2   0   2   0   0   2   0   2   0   2   2   2   2   2   2   0   0   0   2   0   0   0   0   0   0   0   0   0   2   2   2   2   2   0   2   2   2   2   2   0   2   0   2   0   0   2   2   0   0   2   0   0   2   0   2   2   2   2   2   2   0   2   2   0   2   2   0   0   2   0   0   2   0   0   0   2   0   0   0   0   0   0   0   0   0   0   0   2   0   2   2   2   2   0   2   0   2   0   0   2   0   0   0   2   0   0   0   0   2   0   0   2   0   0   2   0   2   2   0   2   0   0   0   0   0   2   2   2   2   2   0   2   0   0   2   2   2   2   2   2   0   2   0   2   2   0   2   0   2   2   0   2   0   0   2   0   0   2   0   2   2   2   0   2   2   2   2   2   0   0   0   0   2   2   2   2   0   0   0   0   2   0   2   2   0   0   0   0   0   2   2   2
 MK-5-12                2   0   2   2   0   0   0   0   2   0   2   0   0   2   0   2   0   2   2   2   2   0   2   0   0   2   2   0   0   0   2   0   0   0   0   0   2   2   2   2   2   0   2   2   2   2   2   0   2   0   2   0   2   2   2   0   0   2   0   0   2   0   2   2   2   2   2   2   0   2   2   0   2   2   0   0   2   0   2   2   0   0   0   0   0   0   0   0   0   0   0   0   0   0   0   0   0   2   2   2   2   0   2   0   2   0   0   2   0   0   0   2   0   0   0   0   2   0   0   2   0   0   2   0   2   2   0   2   0   0   2   0   0   2   2   2   2   2   0   2   0   0   2   2   2   2   2   2   0   2   0   2   2   0   2   0   2   2   0   2   0   0   2   0   0   2   2   2   2   2   2   2   2   0   2   2   0   0   0   0   2   2   2   0   0   0   0   0   2   0   2   2   0   0   0   0   0   2   2   2
 MK-5-13                2   0   2   2   0   0   0   0   2   2   2   0   0   2   0   0   0   2   2   2   2   0   2   0   0   2   0   0   0   2   2   0   0   0   0   2   2   2   2   2   2   0   2   2   2   0   2   0   2   0   2   0   2   0   2   0   0   2   0   0   2   0   2   2   2   2   2   2   0   2   2   0   2   2   0   0   2   0   2   0   0   0   0   0   0   0   0   0   0   0   0   0   0   0   0   0   0   2   2   2   0   0   0   0   2   0   0   2   0   0   0   2   0   0   2   0   2   0   0   2   2   0   2   0   2   2   0   2   0   0   2   2   0   2   2   2   2   2   0   2   0   0   2   2   2   2   2   2   0   0   0   2   0   2   2   0   2   2   0   2   2   2   2   0   0   2   2   2   2   2   2   2   2   0   2   2   0   0   0   0   2   2   2   0   0   0   0   0   2   0   2   2   0   0   2   0   0   2   2   2
 MK-5-14                2   0   0   2   0   0   0   0   2   2   2   0   0   2   0   0   0   2   2   2   2   0   2   0   0   2   0   0   2   2   2   0   0   0   0   2   2   2   2   2   2   0   2   2   2   0   2   0   2   2   2   0   2   2   2   2   2   2   0   0   2   0   2   0   2   2   2   2   0   0   2   2   2   2   0   0   2   0   2   0   0   0   0   0   0   0   0   2   0   0   0   0   0   0   0   0   0   2   2   2   0   0   0   0   2   0   0   2   2   0   0   2   0   0   2   0   2   0   0   2   2   0   2   0   2   2   0   2   0   0   2   2   0   2   0   2   2   2   0   2   0   0   2   2   2   2   2   2   0   2   0   0   2   2   2   0   2   2   0   2   2   2   2   2   0   2   2   2   2   2   2   2   2   0   2   2   0   0   0   0   2   2   0   0   0   0   0   0   2   0   2   2   0   0   2   0   0   2   2   2
 MK-5-15                2   0   0   0   0   2   0   0   2   0   2   0   0   2   0   0   0   2   2   0   0   0   2   0   0   2   0   0   2   2   2   0   0   2   0   0   2   2   0   2   2   0   2   2   2   0   2   0   2   2   2   0   2   2   2   2   2   2   0   0   2   0   0   0   2   2   2   2   2   0   2   0   2   2   0   0   2   0   2   0   0   0   0   0   0   2   0   2   0   0   0   0   0   0   0   0   0   2   2   2   0   0   0   2   2   0   0   2   2   0   0   2   0   2   2   0   2   0   2   2   2   0   2   0   2   2   0   2   0   0   2   2   0   2   0   2   2   2   0   0   0   0   2   2   2   2   2   2   2   2   2   0   2   2   2   0   2   2   0   2   2   2   2   2   0   2   2   2   2   2   2   2   2   0   2   2   0   0   0   0   2   2   0   0   0   0   0   0   2   0   2   2   0   0   2   0   2   2   0   2
 MK-5-16                2   0   0   0   0   2   0   0   2   0   2   0   0   2   2   0   0   2   2   2   0   0   2   0   0   0   0   0   2   2   2   0   0   2   0   0   2   2   0   2   2   0   2   2   2   0   2   0   2   2   2   0   2   2   2   2   2   2   0   0   2   0   0   0   2   2   2   2   2   0   2   0   2   2   0   0   2   0   2   0   0   0   0   2   0   0   0   2   0   0   0   0   0   0   0   0   0   2   0   2   0   0   0   2   2   0   0   2   2   0   0   2   0   2   2   0   2   0   2   2   2   0   2   0   2   2   0   2   0   0   2   2   0   2   0   2   2   2   2   2   2   0   2   2   2   2   2   0   2   2   2   0   2   2   2   0   2   2   0   2   2   2   2   2   0   2   2   2   2   0   2   2   2   0   2   2   0   0   0   0   2   2   0   2   0   0   0   0   2   0   2   2   0   0   2   0   2   2   0   2
 MK-6-1                 0   0   2   2   0   2   2   2   0   0   2   0   2   2   0   2   0   2   0   0   0   2   2   2   0   2   0   0   0   2   0   2   0   2   2   0   0   2   2   2   2   2   2   0   2   0   0   0   2   0   2   0   2   2   0   0   2   0   0   0   2   2   0   0   2   2   2   0   2   0   0   0   0   2   0   2   2   0   2   0   2   2   2   2   0   0   2   0   0   2   0   2   0   2   0   0   0   0   2   2   2   0   0   2   2   2   0   2   2   2   0   0   0   0   2   0   2   0   0   0   0   0   0   0   0   0   2   2   2   0   2   2   2   0   0   2   2   2   0   2   2   0   0   2   0   2   2   0   2   2   0   2   0   0   2   2   0   2   0   2   2   0   2   0   0   0   2   2   0   0   2   0   0   2   2   2   2   0   2   0   2   2   2   0   2   0   0   0   0   0   2   0   0   0   0   0   0   0   2   2
 MK-6-2                 0   0   2   2   0   2   2   2   0   0   2   0   2   2   0   2   0   2   0   0   0   2   2   2   0   2   2   0   0   2   0   2   0   2   2   0   0   0   2   2   2   2   2   0   2   0   0   2   2   0   2   0   0   0   0   0   2   2   0   0   2   2   0   0   2   2   2   0   2   0   2   0   0   2   0   2   2   0   2   0   2   0   2   2   2   0   2   0   0   0   0   2   0   2   2   0   0   0   0   2   2   0   0   2   2   2   0   2   2   2   0   2   0   0   2   0   2   0   2   0   0   0   0   0   0   0   2   2   2   0   2   2   2   0   0   2   2   2   2   2   2   0   0   2   0   2   2   0   2   2   0   2   0   2   2   2   0   0   0   2   2   0   2   0   0   0   2   2   0   0   2   0   0   2   2   2   2   0   2   0   2   2   2   0   2   0   0   0   0   0   2   0   0   0   0   0   0   0   2   2
 MK-6-3                 0   0   2   2   0   2   2   2   0   0   2   0   0   2   0   2   0   2   0   0   0   2   2   2   0   2   2   0   0   2   0   2   0   2   2   0   2   0   2   2   2   2   0   0   0   0   0   2   2   0   2   0   0   0   0   0   2   2   0   0   2   2   0   0   2   2   2   0   2   0   2   0   0   2   0   2   2   0   2   0   2   0   2   2   2   0   2   0   0   0   0   2   0   2   2   0   2   0   0   2   2   0   0   2   2   2   0   2   2   2   0   2   0   0   2   2   2   0   2   0   0   0   0   0   0   0   2   2   2   0   2   2   2   0   0   2   2   2   2   2   2   0   2   2   0   2   2   0   2   2   0   2   0   2   2   2   2   0   0   2   2   0   2   0   0   0   2   2   0   0   0   0   0   2   2   2   2   0   2   0   2   2   2   0   2   0   0   0   0   0   2   0   0   0   2   0   0   2   2   2
 MK-6-4                 0   0   2   2   0   2   2   2   0   0   2   0   0   2   0   2   0   2   0   0   0   0   2   2   0   2   2   0   0   2   0   2   0   2   2   0   2   0   2   2   2   2   0   0   0   0   0   2   0   0   2   0   0   0   0   0   2   2   0   0   2   2   0   0   2   2   2   0   2   0   2   0   0   2   0   2   2   0   2   0   2   0   2   2   2   0   2   0   0   0   0   2   0   2   0   0   2   2   0   2   2   0   0   2   2   2   0   0   0   2   0   2   0   0   2   2   2   0   2   2   0   0   0   0   0   0   2   2   2   0   2   2   2   0   0   2   2   2   2   2   2   0   2   2   0   2   0   0   2   2   0   2   0   2   2   2   2   0   0   2   2   0   2   0   2   0   2   0   0   0   0   0   0   2   0   2   2   0   2   0   2   2   2   0   2   0   2   0   0   0   2   0   0   0   2   0   0   2   0   0
 MK-6-5                 0   0   2   2   0   2   0   2   0   2   2   0   0   2   0   2   0   0   2   0   0   0   2   2   0   2   2   0   0   2   2   2   2   2   0   0   2   2   2   2   2   0   2   0   0   0   0   2   0   0   2   0   0   0   0   0   0   2   0   2   2   2   0   2   2   0   2   0   2   0   2   0   0   2   0   2   0   0   2   0   2   0   2   2   2   0   0   0   0   0   0   0   0   2   0   0   2   2   0   2   2   0   0   2   2   2   0   0   0   0   0   2   0   0   2   2   2   0   2   2   0   0   0   0   0   0   2   2   2   0   2   2   2   0   0   2   2   2   2   0   2   0   2   2   0   2   0   0   2   2   0   2   0   0   2   2   2   0   0   2   2   0   2   2   2   0   2   0   0   2   0   0   0   2   0   0   2   0   2   0   2   2   2   0   0   0   2   0   2   2   2   0   0   0   2   0   0   2   0   0
 MK-6-6                 0   0   2   2   0   0   0   2   0   2   2   0   0   2   0   2   0   0   2   0   0   0   0   2   0   2   0   0   0   2   2   2   2   2   0   0   2   2   2   0   2   0   2   0   0   0   0   2   0   0   2   0   0   0   0   2   0   2   0   2   2   2   0   2   2   2   2   0   2   0   2   0   0   2   0   2   0   0   2   0   2   0   2   2   2   0   0   0   0   0   0   0   0   2   0   0   2   2   0   2   2   0   0   2   2   2   0   0   0   2   0   2   0   0   0   2   0   0   2   2   0   0   0   0   0   0   2   2   2   0   2   2   2   0   0   2   0   2   2   0   2   0   2   2   0   2   0   0   2   2   0   2   0   0   2   2   2   0   0   2   2   0   2   2   2   0   2   0   0   2   0   0   0   2   0   0   2   0   2   0   2   2   2   0   0   0   2   0   2   2   2   0   0   2   2   0   0   2   0   0
 MK-6-7                 2   0   2   2   0   0   0   0   0   0   2   0   0   0   0   0   0   0   2   0   0   0   0   2   0   2   2   0   0   2   2   0   2   2   0   0   2   0   2   0   2   2   2   0   0   0   0   2   0   0   2   0   0   0   0   2   0   2   0   0   2   2   0   2   2   2   2   0   2   0   0   0   0   2   0   2   0   0   2   0   2   0   0   2   2   0   0   2   0   0   0   0   0   2   0   0   2   2   0   2   2   0   0   2   2   2   0   0   0   2   0   2   0   0   0   2   0   0   2   2   0   0   0   0   0   2   2   2   2   0   2   2   2   0   0   2   0   2   2   0   2   0   2   2   0   0   0   0   2   2   0   2   0   0   0   2   0   0   2   2   2   0   2   2   2   0   2   0   0   2   0   2   0   2   0   0   2   0   2   2   2   2   2   0   0   0   2   0   2   2   2   0   0   2   2   0   0   2   0   2
 MK-6-8                 2   0   2   2   0   0   0   0   0   2   2   0   0   0   0   0   0   0   2   0   0   0   0   0   0   2   2   0   0   2   2   0   0   2   0   0   2   2   2   0   2   2   0   0   0   0   0   2   0   0   2   0   0   0   0   2   0   2   0   0   2   2   0   2   2   2   2   0   2   2   0   0   0   2   0   2   0   0   0   0   2   0   0   2   2   0   0   2   0   0   0   2   0   0   0   0   2   2   0   2   2   0   0   2   2   2   0   0   0   2   0   2   0   0   0   2   0   0   2   2   0   0   0   0   0   2   0   2   2   0   2   0   2   2   0   2   0   2   2   0   2   0   2   2   0   0   0   0   2   2   0   2   2   2   0   0   0   0   2   2   2   0   2   2   2   0   2   0   0   2   0   2   0   2   0   0   2   0   2   2   2   2   0   0   0   0   0   0   2   2   2   0   0   2   2   0   0   2   2   2
 MK-6-9                 2   0   2   2   0   0   0   0   2   2   2   0   0   0   0   0   0   0   2   0   0   0   0   0   0   2   2   0   0   2   2   0   0   2   0   0   2   2   2   0   0   2   2   0   0   0   0   2   0   0   2   0   0   0   0   2   0   2   0   0   2   2   0   2   2   2   2   0   2   2   0   0   0   0   0   2   0   0   0   0   2   0   0   2   2   0   0   2   0   0   0   0   0   0   0   0   2   2   0   2   2   0   0   0   2   2   2   0   0   2   2   0   0   0   0   2   0   0   2   2   0   0   2   2   0   2   0   2   2   2   2   0   2   2   0   2   0   2   2   0   2   0   2   2   0   0   0   0   2   2   0   2   2   2   0   0   0   0   2   2   2   0   2   2   2   0   2   0   0   2   0   2   0   0   0   0   2   0   2   2   2   2   0   0   0   2   2   0   2   2   2   2   0   0   2   0   0   2   2   2
 MK-6-10                2   0   2   2   0   0   0   0   2   2   2   0   0   0   0   0   0   0   2   0   0   0   0   0   0   2   2   2   0   2   2   0   0   0   0   0   2   2   2   0   0   2   2   0   0   0   0   2   2   0   2   0   0   0   0   2   0   2   0   0   2   2   0   2   2   0   2   0   2   2   0   0   0   0   0   2   0   0   0   0   2   0   0   2   2   0   0   2   0   0   0   0   0   0   0   0   2   2   0   2   0   0   0   0   0   2   2   0   0   2   2   0   0   0   0   0   0   0   2   2   0   0   2   0   0   0   2   2   2   2   2   0   2   2   0   2   0   2   2   2   2   0   2   2   0   0   0   0   2   2   0   2   0   2   0   0   0   0   2   0   2   0   2   2   2   0   0   0   0   2   0   2   2   0   0   2   2   0   2   2   2   2   0   0   0   2   2   0   2   2   2   2   0   0   2   0   0   2   2   2
 MK-6-11                2   0   2   2   0   0   0   0   2   2   2   0   0   0   0   0   0   0   2   0   0   2   0   0   0   2   2   2   2   0   2   0   0   0   0   0   2   2   2   0   0   0   2   0   0   0   0   2   2   0   2   0   0   0   0   2   0   0   0   0   2   2   0   0   2   0   2   0   2   0   0   0   2   0   0   2   0   0   0   0   2   0   0   2   2   0   0   0   0   0   0   0   0   0   0   0   2   2   2   2   0   0   0   0   0   2   2   0   0   2   2   0   0   0   0   0   0   0   2   2   0   0   2   0   0   0   2   2   2   2   2   0   2   2   0   2   0   2   2   2   2   0   2   2   0   0   2   0   2   2   0   2   0   0   0   0   0   2   2   2   2   2   2   2   2   0   0   0   0   2   0   2   2   0   0   2   2   0   0   2   2   2   0   0   0   2   2   2   2   2   2   2   0   0   2   0   0   2   2   2
 MK-6-12                2   0   2   2   0   0   0   0   2   2   2   0   0   0   0   0   0   0   2   0   0   0   0   2   0   2   2   2   2   0   2   0   0   0   0   0   2   2   2   0   0   2   2   0   0   0   0   0   2   0   2   0   0   0   0   2   0   0   0   0   2   2   0   0   2   0   2   0   2   0   0   0   0   0   0   2   0   2   0   0   2   0   0   2   2   0   0   0   0   0   0   0   0   0   0   0   2   2   2   2   0   0   0   0   0   2   2   0   0   2   2   2   0   0   0   2   0   0   2   2   0   0   2   0   0   0   2   2   2   2   2   0   2   2   0   2   0   2   2   0   2   2   2   2   0   0   2   0   2   2   0   2   2   0   0   0   2   2   2   2   2   2   2   2   0   0   0   0   0   0   0   2   2   0   0   2   0   0   0   2   2   2   0   0   0   2   2   2   0   0   2   0   0   0   2   0   0   2   2   2
 MK-6-13                2   0   2   2   0   0   0   2   2   2   2   0   0   2   0   0   0   0   2   0   0   0   0   2   0   2   2   2   2   0   2   0   0   2   0   2   2   2   2   0   0   2   2   0   0   2   0   0   2   0   2   0   0   0   2   2   0   0   0   0   2   2   0   0   2   0   2   2   2   0   0   0   0   0   0   2   0   2   0   0   2   0   0   2   2   0   0   0   0   0   0   0   0   0   0   2   2   2   2   2   0   0   0   0   0   2   2   0   0   2   2   2   0   0   0   2   0   0   2   2   0   0   2   0   0   0   2   2   2   2   2   0   2   2   0   2   0   2   2   0   2   0   2   2   2   0   2   0   2   2   0   2   2   0   0   0   2   2   2   2   2   2   2   2   0   0   0   0   0   0   0   0   2   0   0   2   0   0   0   2   2   2   0   0   0   0   2   0   0   0   2   0   0   0   2   0   2   2   2   2
 MK-6-14                2   0   2   2   2   0   0   2   2   2   2   0   0   2   0   0   0   0   2   2   0   2   0   0   2   2   2   2   2   0   2   0   2   2   0   2   2   2   2   0   0   2   2   2   0   2   2   0   2   0   2   0   0   0   2   2   0   0   0   2   2   2   0   0   0   0   2   2   2   0   0   0   0   0   0   0   0   2   0   0   2   0   2   0   2   0   0   0   0   2   0   0   0   0   0   2   2   2   2   2   0   0   0   0   0   0   2   0   0   2   2   0   0   2   0   2   0   2   2   2   0   0   2   0   0   0   2   2   2   2   2   0   0   0   0   2   0   2   2   2   0   0   2   2   2   0   2   0   2   2   0   2   2   0   0   0   2   2   2   2   2   2   2   2   0   0   0   0   0   0   0   0   2   0   0   2   2   0   0   2   2   2   0   0   0   0   0   0   0   0   2   0   0   0   2   0   2   0   0   2
 MK-6-15                2   2   0   2   2   2   0   2   2   2   2   0   0   0   0   0   0   0   2   2   0   0   0   2   2   2   0   2   0   0   2   0   2   2   0   2   0   2   2   0   0   2   2   2   0   2   2   0   2   0   0   0   0   0   2   2   0   0   0   2   2   2   0   0   0   0   2   2   2   0   0   0   2   0   0   0   0   2   0   2   2   0   2   0   2   0   0   0   2   2   0   0   0   0   0   2   2   2   2   2   0   0   0   0   0   0   2   0   0   2   2   0   0   2   0   2   0   2   2   2   0   0   2   0   0   0   2   2   2   0   2   0   0   0   0   2   0   2   0   2   0   0   2   2   2   0   2   0   2   2   0   2   2   0   0   0   2   2   2   2   2   2   2   2   0   0   0   0   0   0   0   0   2   0   0   2   2   0   0   2   2   2   0   0   0   0   0   0   0   0   2   0   2   0   2   0   2   0   0   2
 MK-6-16                2   2   2   2   2   2   0   2   2   2   2   0   0   0   0   0   0   0   2   2   0   0   0   2   2   2   0   2   0   0   2   0   2   2   0   2   0   2   2   0   0   2   2   2   0   2   2   0   2   0   0   0   2   0   2   2   0   0   0   2   2   0   0   0   2   0   2   2   2   0   0   0   2   0   0   0   0   2   0   2   0   0   2   0   2   0   2   2   2   2   0   0   0   0   0   2   2   2   2   2   0   2   0   0   0   0   2   0   0   2   2   0   0   2   0   2   0   2   2   2   0   0   2   0   0   0   2   2   2   0   2   0   0   0   0   2   2   2   2   2   0   2   2   2   2   0   2   0   2   2   0   2   0   0   0   2   2   2   2   2   2   2   2   2   0   0   0   2   0   0   0   0   2   0   0   2   2   0   0   2   2   2   0   0   0   0   0   0   2   0   0   0   2   0   2   0   2   0   0   2
 
!****************************************** Phenotypic Data **********************************************************
!-100.0 is resevred for missing phenotype
SimulatedTrait1        16.3319   16.0552   16.1615   13.8289   13.2558   16.0108   12.8484   14.3198   14.0637   14.4924   13.8519   13.5603   16.7440   14.6567   18.7524   16.2348   15.0993   12.9249   15.6746   17.5639   15.2311   15.4512   13.2200   14.5657   14.4319   15.7784   16.6644   15.4239   14.9315   17.1143   14.7070   16.0831   14.6211   15.8955   14.8043   14.2952   16.8231   13.3616   15.0348   14.1044   15.5229   15.0611   15.0431   15.8708   15.6218   13.3501   13.3924   15.9213   14.6105   14.6620   12.2409   14.5908   15.5507   12.7881   14.9651   14.6014   15.2111   15.2182   14.8050   12.4774   14.4465   15.0068   16.1268   16.0154   14.8751   17.8141   14.5037   16.0771   14.0977   13.5242   15.0405   15.9094   14.4546   14.8477   14.1332   14.7178   16.1106   13.4115   16.5971   16.3082   14.1668   14.3877   14.3188   17.1900   15.2611   18.2024   14.4280   13.9124   16.0633   14.9385   16.2986   14.5824   14.1605   14.4289   15.1346   13.9425   14.7554   14.8541   13.9556   16.6492   15.2530   14.8821   12.7971   14.4545   14.8956   14.7635   14.6190   16.3689   14.4667   14.3269   13.7990   13.8389   14.1677   14.8504   14.1938   15.1705   15.9789   13.5634   11.9686   13.4406   16.6864   14.9989   16.0707   16.0893   15.7973   15.9498   13.4403   14.4706   13.8462   15.3359   16.3926   14.0785   15.0495   13.7832   15.7778   14.8761   13.4793   14.9129   13.8683   16.0498   16.4105   14.3400   17.0125   14.7504   15.6186   16.9342   14.2418   15.4036   12.4934   14.6085   15.9611   16.7299   15.5264   15.1332   12.8127   15.6516   16.4390   15.4452   15.7954   14.3617   14.4052   13.7385   15.8559   17.0298   14.2460   16.2336   14.2780   16.5780   13.2112   15.7947   14.7595   14.3843   16.5128   14.2827   13.4440   16.9007   17.3051   16.8367   14.5809   16.4850   13.8359   13.4988   15.1996   13.9745   13.7301   14.9945   14.2799   14.7600   16.8975   14.2874   16.2855   16.5768   15.4058   15.1052   16.8872   13.3336   14.0501   13.4343   15.5502   15.8077
SimulatedTrait2         9.8082   10.2374    9.8764   10.6491   10.8431    9.4293   10.5770   10.4593   10.4733   10.8135   10.0802    8.2562    9.1881   10.2619    9.3545    9.4262   10.7898   10.7648   10.0965    9.7326    9.1777    9.7383   10.5150   10.9342   11.1153    9.1895    9.2731    9.0825   10.4400    8.8302   10.7068   10.0319   10.6336    9.5839   11.3951   10.7970    9.0436   11.2668    9.3655   11.0211    8.8026   10.9031    9.9330   10.3696   10.6140   10.1039   10.1634   10.6635   10.0820   10.0166   10.2039   10.3542   10.7544   10.4838   11.0239    9.1989   10.8421   10.4356   10.2939   10.0442    9.6359    9.7460    9.4032   11.0947    9.6321    8.6977    9.9091    9.3909   10.4435   10.2018   10.3620    9.7836   10.2494   10.0895   10.0929    8.8719   10.7300    9.8362    9.9586    8.7884   10.1899   10.5457    9.9790    9.9470    7.9871    9.6520   10.3929   10.8829    8.7086    8.6976    9.9560   10.5061   11.0045   10.1079    9.8127   10.5234    9.0111    9.3041    9.6479    9.3198    8.7696   10.5777    9.9479    9.3394   11.4804    9.3775   10.2808   10.5611    9.1372   10.3233    8.9236    9.9601   10.5023   10.4612    9.4209    9.8750    9.9137   11.1947    9.8576   11.3450   10.9632   11.0126    9.8104    9.8422    9.5036    9.6571   10.6948   10.7614   10.7446   10.7226    9.5210   10.4571    8.9601   10.8696    9.2667    8.0474    9.5309    9.8890   11.0465    9.8696    9.7239    9.3486    9.6934   10.7965    8.9273    9.7058   10.9031    9.3586   10.5283   10.7057    9.6239    9.1071    9.8645    9.1373   10.3933    9.1368    9.6002    9.5467    9.7870   11.6720    9.9259   11.2069    9.1676    9.5619   10.3931   10.0842   10.1699   10.2417   10.5942   10.9387   10.6355   10.0478    8.7094   11.3664   11.2764    9.8582    8.8188    8.9108   10.3294   10.0135    9.3728   10.8830   10.1715    9.4808   11.1567    9.5422   11.0714    9.0563    9.4883    9.8691   10.3415   10.4023    9.6585   10.2035    8.9748   10.9568    9.6658   10.7005   11.0890    9.4981
 
