# Supplementary material for: Inclusive Composite Interval Mapping of QTL by Environment Interactions in Biparental Populations
Source: PLoS One. 2015 Jul 10;10(7):e0132414. doi: 10.1371/journal.pone.0132414 (PMC4498613; doi:10.1371/journal.pone.0132414)
Supplement: S5 File — (ZIP) [file pone.0132414.s005.zip › H=0.5/L1/run_00113.met]

!**********************Note: lines staring with "!" are remarks and will be ignored in the program********************
!*********************************General Information**********************************
!Assuming F1 = P1 x P2, populations available in QTL IciMapping are: 
!  1, P1BC1F1 = P1 x F1, the first backcrossing where P1 is used as the recurrent parent;
!  2, P2BC1F1 = P2 x F1, the first backcrossing where P2 is used as the recurrent parent;
!  3, F1DH, F1-derived doubled haploids; 
!  4, RIL or F1RIL, recombination inbred lines through the repeated selfing of F1;
!  5, P1BC1RIL, recombination inbred lines through the repeated selfing of P1BC1F1;
!  6, P2BC1RIL, recombination inbred lines through the repeated selfing of P2BC1F1;
!  7, F2, the selfing generation of F1;
!  8, F3, the selfing generation of F2;
!  9, P1BC2F1, the second backcrossing where P1 is used as the recurrent parent; 
! 10, P2BC2F1, the second backcrossing where P2 is used as the recurrent parent;
! 11, P1BC2RIL, recombination inred lines through the repeated selfing of P1BC2F1; 
! 12, P2BC2RIL, recombination inred lines through the repeated selfing of P2BC2F1; 
! 13, P1BC1F2, the selfing generation of P1BC1F1; 
! 14, P2BC1F2, the selfing generation of P2BC1F1; 
! 15, P1BC2F2, the selfing generation of P1BC2F1; 
! 16, P2BC2F2, the selfing generation of P2BC2F1; 
! 17, P1BC1DH, P1BC1F1-derived doubled haploids; 
! 18, P2BC1DH, P2BC1F1-derived doubled haploids; 
! 19, P1BC2DH, P1BC2F1-derived doubled haploids; 
! 20, P2BC2DH, P2BC2F1-derived doubled haploids; 
   3      !Mapping Population (see remarks above)
   2      !Mapping Function (1 for Kosambi; 2 for Haldane; 3 for Morgan)
   2      !Marker Space Type (1 for intervals; 2 for positions)
   1      !Marker Space Unit(1 for centiMorgans; 2 for Morgan)
   6      !Number of Chromosomes (or Linkage Groups)
 200      !Size of the mapping population
   2      !Number of environments
 
!***************************************** Chromosomes and Linkage Maps **********************************************
!Chromosome                 NumMarkers
-CH1                        16
-CH2                        16
-CH3                        16
-CH4                        16
-CH5                        16
-CH6                        16
!Linkage map (Marker name followed by position or the interval length)
 MK-1-1                1     0.000
 MK-1-2                1    10.000
 MK-1-3                1    20.000
 MK-1-4                1    30.000
 MK-1-5                1    40.000
 MK-1-6                1    50.000
 MK-1-7                1    60.000
 MK-1-8                1    70.000
 MK-1-9                1    80.000
 MK-1-10               1    90.000
 MK-1-11               1   100.000
 MK-1-12               1   110.000
 MK-1-13               1   120.000
 MK-1-14               1   130.000
 MK-1-15               1   140.000
 MK-1-16               1   150.000
 MK-2-1                2     0.000
 MK-2-2                2    10.000
 MK-2-3                2    20.000
 MK-2-4                2    30.000
 MK-2-5                2    40.000
 MK-2-6                2    50.000
 MK-2-7                2    60.000
 MK-2-8                2    70.000
 MK-2-9                2    80.000
 MK-2-10               2    90.000
 MK-2-11               2   100.000
 MK-2-12               2   110.000
 MK-2-13               2   120.000
 MK-2-14               2   130.000
 MK-2-15               2   140.000
 MK-2-16               2   150.000
 MK-3-1                3     0.000
 MK-3-2                3    10.000
 MK-3-3                3    20.000
 MK-3-4                3    30.000
 MK-3-5                3    40.000
 MK-3-6                3    50.000
 MK-3-7                3    60.000
 MK-3-8                3    70.000
 MK-3-9                3    80.000
 MK-3-10               3    90.000
 MK-3-11               3   100.000
 MK-3-12               3   110.000
 MK-3-13               3   120.000
 MK-3-14               3   130.000
 MK-3-15               3   140.000
 MK-3-16               3   150.000
 MK-4-1                4     0.000
 MK-4-2                4    10.000
 MK-4-3                4    20.000
 MK-4-4                4    30.000
 MK-4-5                4    40.000
 MK-4-6                4    50.000
 MK-4-7                4    60.000
 MK-4-8                4    70.000
 MK-4-9                4    80.000
 MK-4-10               4    90.000
 MK-4-11               4   100.000
 MK-4-12               4   110.000
 MK-4-13               4   120.000
 MK-4-14               4   130.000
 MK-4-15               4   140.000
 MK-4-16               4   150.000
 MK-5-1                5     0.000
 MK-5-2                5    10.000
 MK-5-3                5    20.000
 MK-5-4                5    30.000
 MK-5-5                5    40.000
 MK-5-6                5    50.000
 MK-5-7                5    60.000
 MK-5-8                5    70.000
 MK-5-9                5    80.000
 MK-5-10               5    90.000
 MK-5-11               5   100.000
 MK-5-12               5   110.000
 MK-5-13               5   120.000
 MK-5-14               5   130.000
 MK-5-15               5   140.000
 MK-5-16               5   150.000
 MK-6-1                6     0.000
 MK-6-2                6    10.000
 MK-6-3                6    20.000
 MK-6-4                6    30.000
 MK-6-5                6    40.000
 MK-6-6                6    50.000
 MK-6-7                6    60.000
 MK-6-8                6    70.000
 MK-6-9                6    80.000
 MK-6-10               6    90.000
 MK-6-11               6   100.000
 MK-6-12               6   110.000
 MK-6-13               6   120.000
 MK-6-14               6   130.000
 MK-6-15               6   140.000
 MK-6-16               6   150.000
!*********************************** Marker Types ********************************************************************
!Co-dominant marker: When heterozygote F1 is present, P1 is coded as 2, F1 is coded as 1, and P2 is coded as 0; Otherwise, P1 is coded as 2, and P2 is coded as 0. 
!Dominant marker: When heterozygote F1 is present, P1 and F1 are coded as 12, and P2 is coded as 0; Otherwise, P1 is coded as 2, and P2 is coded as 0.  
!Recessive markers: When heterozygote F1 is present, P1 is coded as 2, and F1 and P2 are coded as 10; Otherwise, P1 is coded as 2, and P2 is coded as 0. 
!Missing marker is coded as -1. 
 MK-1-1                 0   0   2   2   2   0   2   2   2   2   0   0   0   0   0   0   2   2   2   2   2   2   2   2   0   0   0   2   2   0   2   0   2   0   2   2   2   2   0   2   2   2   2   0   2   2   0   0   2   2   2   2   2   0   2   0   2   2   0   2   0   2   0   2   0   0   2   2   0   0   2   0   0   0   2   2   0   0   2   2   2   2   0   0   0   0   0   0   0   0   2   2   0   2   0   0   0   2   0   0   2   0   0   0   2   2   0   0   0   0   0   2   2   0   0   0   0   2   0   2   2   2   2   0   2   0   0   0   2   0   0   0   2   2   0   0   2   2   0   2   0   2   0   0   0   2   2   2   2   2   0   0   2   0   2   0   0   2   2   2   2   2   2   0   2   2   0   2   2   2   0   2   0   0   0   2   2   0   2   2   2   0   2   2   0   0   2   0   0   2   2   0   0   0   2   0   0   2   0   0
 MK-1-2                 0   0   2   2   2   0   2   2   2   2   0   0   0   0   0   0   2   2   0   2   2   2   2   2   2   0   0   2   2   0   2   0   2   0   2   2   2   2   0   0   2   2   0   0   2   0   0   2   0   2   0   2   2   0   2   0   2   2   2   2   0   2   0   2   0   0   2   2   0   0   2   0   0   2   2   2   0   0   2   2   2   2   0   0   0   0   0   2   0   0   2   2   0   2   0   0   2   2   0   0   2   0   0   0   2   2   0   0   0   0   0   2   0   0   0   0   0   2   0   2   2   2   2   0   2   0   0   0   2   0   0   0   2   2   0   0   0   2   0   2   0   2   0   0   0   0   2   2   2   2   0   0   2   0   2   2   0   2   2   2   2   0   2   0   0   2   0   2   2   2   0   2   0   0   0   2   2   0   2   2   2   0   2   0   0   0   0   2   0   2   2   2   0   0   2   0   0   2   0   0
 MK-1-3                 0   0   2   2   2   0   2   2   2   2   0   0   0   0   0   0   2   2   0   2   2   2   2   2   0   2   0   2   2   0   2   0   2   0   2   2   2   2   0   0   2   2   2   0   2   0   0   2   0   2   0   2   2   0   2   0   2   0   2   2   0   2   0   2   0   0   2   2   0   2   2   0   0   2   2   2   0   0   0   2   2   0   0   0   0   0   0   2   0   0   2   0   0   2   0   0   0   0   0   0   2   0   0   0   2   0   0   0   0   0   0   2   0   0   0   2   2   2   2   2   2   2   0   0   2   2   0   0   2   2   0   0   0   2   0   0   0   2   0   2   0   2   0   0   0   0   2   2   2   2   2   0   2   2   2   2   0   2   2   2   2   0   2   0   0   0   0   2   2   2   0   2   2   0   0   2   2   0   2   2   2   0   2   0   0   0   0   2   0   2   2   2   0   0   2   0   2   2   0   0
 MK-1-4                 0   0   2   0   2   0   2   2   2   0   0   0   0   0   2   0   2   2   0   2   2   2   2   2   2   2   0   2   2   0   2   2   2   0   2   2   2   2   0   0   2   2   2   0   0   0   0   2   0   2   0   2   2   0   2   0   2   0   2   2   0   2   0   2   0   0   2   2   0   2   0   0   0   2   0   2   0   0   0   2   2   2   0   0   0   0   0   2   2   0   2   0   0   0   0   0   0   0   0   0   2   0   2   0   2   0   2   0   0   0   0   2   0   0   0   2   2   0   2   2   2   2   0   0   2   2   0   0   0   2   0   0   0   2   0   0   0   2   0   2   0   2   0   0   2   0   2   2   2   2   2   0   2   2   2   2   0   2   2   2   2   0   2   0   2   0   0   2   0   2   0   2   0   0   0   2   2   0   2   2   2   0   2   0   0   0   0   2   0   2   2   2   0   0   2   2   2   2   0   0
 MK-1-5                 0   0   0   0   2   0   2   2   2   0   0   0   0   0   2   0   2   2   0   2   2   2   2   2   2   2   0   2   2   0   2   0   2   0   2   2   2   2   0   0   2   2   2   0   0   0   0   2   0   2   0   2   2   0   2   0   0   2   2   2   0   2   0   2   2   0   2   2   0   2   0   0   0   2   0   0   2   0   0   2   2   2   0   0   0   0   0   0   2   0   2   0   0   0   0   0   2   0   2   0   2   0   2   0   2   0   2   2   0   0   0   2   0   0   0   2   2   0   2   2   2   2   0   0   2   0   0   0   0   2   0   0   0   2   0   0   0   2   0   2   0   2   0   0   2   0   2   2   2   2   2   0   2   2   0   2   0   2   0   2   2   0   2   0   2   0   0   2   0   2   0   2   0   2   0   2   2   2   2   2   2   0   0   0   0   0   0   2   2   2   2   2   0   0   2   2   2   2   0   0
 MK-1-6                 0   0   0   0   2   0   2   0   0   0   2   0   0   0   0   0   2   2   0   2   2   2   2   2   2   2   0   2   0   0   0   0   2   0   2   2   2   2   0   0   2   2   2   0   0   2   0   2   2   2   0   2   2   0   0   0   0   0   2   2   0   2   0   2   2   0   2   2   2   2   0   0   0   2   0   0   2   0   0   2   2   2   0   0   0   0   0   0   2   0   2   0   0   0   0   0   2   0   2   0   2   0   2   0   0   0   2   2   0   0   0   0   0   0   0   2   2   0   2   2   2   2   0   0   2   0   0   0   2   2   0   0   0   0   0   0   0   0   0   2   0   2   0   0   2   0   2   2   2   2   2   0   2   2   0   2   2   2   0   2   2   0   2   0   2   0   0   2   0   2   0   2   0   0   0   2   2   2   2   2   0   0   0   0   0   0   0   2   2   2   2   2   0   0   2   0   2   2   0   0
 MK-1-7                 0   0   0   0   2   0   2   0   0   0   2   0   0   0   0   0   2   2   0   2   2   2   2   2   2   2   2   2   0   0   0   0   2   0   0   2   2   2   0   0   2   2   2   0   0   2   0   2   2   0   0   2   2   0   0   0   0   0   2   2   0   0   0   2   2   0   2   2   2   2   0   0   0   2   0   0   2   0   0   2   2   2   0   0   0   0   0   0   2   0   2   2   0   0   0   0   2   0   0   0   2   0   2   0   0   0   2   2   0   0   0   0   2   0   0   2   2   0   2   2   0   2   0   0   2   0   2   0   2   2   0   0   0   2   0   0   0   0   0   0   0   2   0   0   2   0   2   2   2   0   2   0   2   2   0   2   2   2   0   2   2   0   2   0   2   0   0   2   2   2   0   2   0   0   0   2   2   2   2   2   0   0   0   0   0   0   2   2   2   2   0   2   0   0   2   0   2   2   0   0
 MK-1-8                 0   0   0   0   2   0   2   0   2   0   2   0   0   0   0   0   0   2   0   2   2   2   2   2   2   2   2   2   0   0   0   0   2   0   0   2   2   2   0   0   2   2   2   0   0   2   0   2   2   0   0   2   2   0   0   0   0   2   2   2   0   0   0   2   2   0   2   2   2   2   0   0   0   2   0   0   2   0   0   2   2   2   0   0   0   0   0   0   2   0   2   2   0   0   0   0   2   2   0   2   2   0   2   0   0   0   2   2   0   0   2   0   2   0   0   2   2   0   2   0   0   2   0   0   2   0   2   0   2   2   2   0   0   2   0   0   0   0   0   0   0   2   2   0   2   0   2   2   2   0   2   0   0   2   0   2   2   2   0   2   2   0   2   0   2   0   0   2   2   2   0   2   0   0   0   2   2   2   2   0   0   0   0   0   0   0   2   2   2   2   0   2   0   0   2   0   2   2   0   0
 MK-1-9                 2   0   0   0   2   0   2   0   2   0   2   0   2   0   0   0   0   0   0   2   2   2   2   2   2   2   2   2   0   0   0   0   0   0   0   2   2   2   0   0   0   2   2   0   0   2   2   2   2   0   0   2   2   0   2   2   0   0   2   2   0   0   0   2   2   0   2   2   2   0   0   0   0   2   2   0   0   0   0   2   2   2   0   0   0   0   0   2   2   0   2   2   0   0   2   0   2   2   0   0   2   0   2   0   0   0   2   2   0   2   2   0   2   0   0   2   2   0   2   2   0   0   0   0   2   0   2   0   2   0   2   0   0   2   0   0   0   0   0   0   0   2   2   0   2   0   2   2   2   0   2   0   2   2   0   2   2   2   0   2   2   0   2   0   2   0   2   2   2   2   0   2   0   0   0   2   2   2   2   0   0   0   0   0   0   0   2   2   0   2   0   0   0   0   2   0   2   2   0   0
 MK-1-10                2   0   0   2   2   0   2   0   2   2   2   2   0   0   0   0   0   0   0   2   2   2   2   2   2   2   2   2   0   2   0   2   0   0   0   2   2   2   0   0   0   2   2   0   0   2   2   2   2   0   0   2   2   0   2   2   2   0   2   2   0   0   0   2   2   0   2   2   2   0   0   0   0   2   2   0   0   0   0   2   2   2   0   0   0   0   0   2   2   0   2   2   0   0   2   2   2   2   0   0   0   0   0   0   0   2   2   2   0   2   2   0   2   0   0   2   2   0   2   2   0   0   0   0   2   0   2   0   2   0   2   0   0   0   0   0   0   0   0   0   0   2   0   0   2   0   2   2   2   0   2   2   2   2   0   2   2   2   0   2   2   0   2   0   2   0   2   2   2   2   0   2   0   0   0   2   2   0   2   0   0   2   0   0   0   2   2   2   0   2   0   0   0   0   2   0   2   2   0   0
 MK-1-11                2   0   0   2   2   0   2   0   2   2   2   2   0   0   0   0   0   0   0   2   2   2   2   2   2   2   2   2   0   2   2   2   2   0   0   2   2   2   0   0   0   2   2   0   0   2   2   2   2   0   2   2   2   0   2   2   2   0   2   2   0   0   0   2   2   0   2   2   0   0   0   0   0   0   2   0   0   0   0   2   2   0   0   0   0   0   2   2   2   0   2   2   0   0   2   2   2   2   0   0   0   0   0   0   0   2   2   0   0   2   2   0   2   0   0   2   2   0   2   2   2   0   0   0   2   0   2   0   2   2   2   2   0   0   0   2   0   0   0   0   0   0   0   2   2   0   2   2   2   0   0   2   2   2   0   2   2   2   0   2   2   0   2   0   2   0   2   2   2   2   0   2   0   0   0   0   0   0   0   0   0   2   0   0   2   2   2   0   0   2   0   0   0   0   2   0   2   2   2   0
 MK-1-12                2   2   0   2   2   0   0   0   2   2   2   2   0   0   0   0   0   0   0   2   0   2   2   2   2   0   2   2   0   2   2   0   2   0   0   2   2   2   0   0   0   2   2   0   0   2   2   0   2   0   2   2   2   0   2   2   2   0   2   2   0   0   0   2   2   0   2   2   0   0   2   0   2   0   2   0   0   0   0   2   2   0   0   0   0   0   2   2   2   0   2   2   0   0   2   2   2   2   0   0   0   0   0   0   0   2   2   0   0   2   2   2   2   0   0   2   2   0   2   2   2   0   0   0   2   0   0   0   2   2   2   2   0   0   0   2   0   0   0   2   0   0   0   2   2   0   2   2   0   0   0   2   2   2   0   2   2   2   0   2   0   0   2   0   0   0   0   0   2   2   0   2   2   0   0   0   0   0   0   0   0   2   2   0   0   0   2   0   0   2   0   0   0   0   2   0   2   2   2   2
 MK-1-13                2   2   0   2   2   0   0   0   2   2   2   2   0   0   0   0   0   0   0   2   0   2   2   2   2   0   0   2   0   2   2   0   2   0   0   2   2   2   0   0   0   2   2   0   0   0   2   0   2   0   2   2   2   0   2   2   2   0   2   2   0   0   2   0   2   0   2   2   0   0   2   0   2   0   2   0   0   0   2   2   2   2   0   2   2   0   2   2   2   0   2   2   0   0   2   2   2   2   0   0   0   0   0   0   0   2   2   0   0   2   2   2   2   0   0   2   2   0   2   2   2   0   0   0   2   0   0   0   2   2   2   2   0   0   0   2   0   0   2   2   0   0   0   2   2   0   2   2   0   0   0   2   2   2   0   2   0   2   0   0   0   0   2   0   2   0   0   0   2   2   0   2   2   0   0   0   0   0   0   0   0   0   2   0   0   2   2   0   2   2   2   0   0   0   2   0   2   2   2   2
 MK-1-14                2   2   0   2   0   0   0   0   2   2   2   2   0   0   0   0   0   0   0   0   0   2   2   0   2   0   0   0   0   2   0   0   2   0   0   2   2   0   0   0   0   2   2   0   0   0   2   0   2   0   2   2   2   0   0   2   2   0   2   2   0   0   2   0   2   0   2   2   0   0   2   0   2   0   2   0   0   0   2   2   0   2   0   2   2   2   2   2   2   0   2   2   0   0   0   2   2   2   0   0   0   0   0   0   0   2   2   0   0   2   2   2   2   0   0   2   0   2   2   2   0   0   0   0   0   0   0   0   2   2   2   2   0   0   0   0   0   2   2   2   0   0   0   2   2   0   2   2   0   0   0   2   0   2   0   2   0   2   0   0   0   0   2   0   2   0   0   0   2   2   0   2   2   0   2   0   0   0   0   2   0   0   2   0   0   2   0   0   2   2   2   0   2   0   0   0   2   2   2   2
 MK-1-15                2   2   0   2   0   0   0   0   2   2   2   2   0   0   0   0   0   2   0   0   0   2   2   2   0   0   0   0   0   2   0   0   2   0   0   2   2   0   0   0   0   2   2   0   0   0   2   2   2   0   2   2   2   0   0   2   2   0   2   2   0   0   2   0   0   0   2   2   0   0   2   0   2   0   2   0   0   0   2   2   0   2   0   2   2   2   2   2   2   0   0   2   2   0   0   2   2   2   0   0   0   0   0   0   0   2   0   0   2   2   2   2   2   0   2   2   2   2   2   2   0   0   0   0   0   0   0   0   2   2   2   2   0   0   0   0   0   2   2   2   0   0   0   2   2   0   2   2   0   2   0   2   0   2   0   2   0   2   0   0   0   0   2   0   2   0   0   0   2   2   0   2   2   0   2   0   0   0   0   2   0   0   2   0   0   2   0   0   2   2   0   0   2   0   0   0   2   0   2   2
 MK-1-16                2   2   0   2   0   0   0   2   2   2   2   2   0   2   2   0   0   0   0   0   0   2   2   2   2   0   0   0   0   2   0   2   2   2   0   2   2   0   0   0   0   2   2   0   0   0   2   2   2   0   2   2   2   0   0   2   2   0   2   2   0   0   2   2   0   0   2   2   0   0   2   0   2   0   2   0   0   0   2   2   0   2   0   2   2   2   2   2   2   0   0   0   0   0   0   2   2   2   0   0   0   0   0   0   0   2   0   0   2   2   2   2   2   0   2   2   2   2   2   2   0   2   0   0   0   0   0   0   2   2   2   0   0   0   0   0   0   2   2   2   0   0   0   2   2   0   0   0   0   2   0   2   0   2   0   0   0   2   0   0   0   0   2   0   0   0   0   0   2   2   0   2   2   0   2   0   0   0   0   2   0   0   2   0   0   2   0   0   2   2   0   0   2   0   0   0   2   0   2   2
 MK-2-1                 0   0   2   0   2   0   2   2   2   2   0   2   2   0   2   2   2   2   0   0   0   0   2   0   2   0   2   2   2   0   2   0   2   0   0   0   2   2   0   0   2   0   2   0   0   2   2   2   2   0   2   0   2   2   0   0   2   0   0   2   0   2   2   0   2   0   2   2   0   2   0   2   2   0   0   0   2   2   2   0   0   2   0   0   2   2   0   0   2   0   0   2   0   2   0   2   0   2   2   0   0   0   0   0   0   0   0   2   0   0   2   0   2   2   0   2   0   0   0   2   2   2   0   0   2   2   2   0   2   0   2   0   2   0   0   0   2   0   0   2   2   0   2   0   2   2   0   0   0   0   2   2   2   2   0   0   0   2   2   2   2   0   0   0   0   0   0   0   0   2   0   0   0   0   2   2   2   2   0   0   0   2   2   0   0   2   2   2   0   0   0   0   2   2   2   2   0   2   0   0
 MK-2-2                 0   0   2   0   2   0   2   2   2   2   0   2   0   0   2   2   2   2   0   0   0   0   2   0   2   0   2   2   2   0   2   0   0   0   0   0   2   2   0   0   2   0   2   0   0   2   2   2   2   0   2   0   2   2   0   0   2   0   0   2   0   2   2   0   2   0   2   2   0   2   0   2   2   0   0   0   2   2   2   0   0   2   0   0   2   2   0   0   2   0   0   2   0   2   0   2   0   2   2   0   0   0   0   0   0   0   0   2   0   0   2   2   2   2   0   2   2   0   0   2   2   2   0   0   2   2   2   2   2   0   2   0   2   0   0   2   2   0   0   2   2   2   2   0   0   2   0   0   0   0   2   2   2   2   0   0   2   2   2   2   2   0   2   2   0   0   2   0   0   2   0   0   0   0   2   2   2   2   0   0   2   2   2   0   0   2   2   2   0   0   0   0   2   2   2   2   0   2   0   0
 MK-2-3                 0   2   2   0   2   0   2   2   2   0   0   2   0   0   2   2   2   2   0   0   2   0   2   0   2   0   0   0   2   0   2   0   0   0   0   0   2   2   0   0   2   0   2   0   0   2   2   2   2   0   0   0   2   2   0   0   0   0   0   2   0   2   2   0   2   0   2   2   0   2   0   2   2   0   0   0   2   2   2   0   0   2   0   0   0   2   0   0   2   0   0   2   0   2   0   2   2   2   2   0   0   0   0   0   0   0   0   2   0   0   2   2   2   2   0   2   2   0   0   2   2   2   0   0   2   2   2   2   2   0   2   0   0   0   0   2   2   2   0   2   2   2   2   0   0   2   0   0   0   0   2   2   2   2   0   0   0   2   2   2   2   2   2   2   0   0   2   0   0   2   2   0   0   0   2   2   2   2   0   0   2   2   2   0   2   0   2   2   2   0   0   2   2   2   2   2   0   2   0   0
 MK-2-4                 0   2   2   0   2   0   2   2   2   0   0   2   0   0   2   2   2   2   0   2   2   0   2   0   2   0   0   0   2   0   2   0   0   0   0   0   2   2   0   0   2   2   0   0   0   2   2   2   2   0   0   0   2   2   0   0   0   0   0   2   0   2   2   0   2   0   2   0   0   2   0   2   2   0   0   0   2   2   2   0   0   2   0   0   0   2   0   0   2   0   2   2   0   2   0   2   2   2   2   0   0   0   0   0   2   0   0   2   0   0   2   2   2   2   2   2   2   0   0   2   2   2   0   0   2   2   2   2   2   0   2   0   0   2   0   2   0   2   0   2   0   2   2   0   0   0   0   0   0   0   2   2   2   2   0   0   0   0   2   2   2   2   2   2   0   0   2   0   0   2   2   0   0   0   2   2   2   2   0   2   2   2   2   0   2   0   2   2   2   0   0   2   0   2   2   2   0   2   0   0
 MK-2-5                 0   2   2   0   2   0   2   2   2   0   0   2   0   0   2   2   2   2   0   2   2   0   0   0   2   0   0   0   2   0   2   0   0   0   0   0   2   2   0   0   2   0   0   0   0   2   0   2   2   0   0   2   2   0   0   2   0   0   0   2   0   2   0   0   2   0   2   0   0   2   0   2   2   0   0   2   2   2   2   0   0   2   2   0   0   2   0   0   2   0   2   2   0   2   2   2   2   2   2   0   0   0   2   0   2   0   0   2   0   0   2   2   0   2   2   2   2   0   0   2   2   2   0   0   2   2   2   2   2   0   2   0   0   2   0   2   2   2   0   2   0   2   2   0   0   0   0   0   2   0   2   2   2   2   0   0   0   0   2   2   0   2   2   2   0   0   2   0   0   0   2   0   0   2   2   2   2   2   0   2   2   2   2   0   0   0   2   2   2   0   0   2   0   2   2   2   0   2   0   0
 MK-2-6                 0   2   2   2   2   2   2   2   2   0   0   2   0   0   2   2   2   2   0   2   0   2   0   0   2   0   0   0   2   0   2   0   2   2   0   0   0   2   0   0   2   0   0   0   0   2   0   2   2   0   0   2   2   0   0   0   0   0   0   2   0   2   0   0   2   0   2   2   0   2   0   2   2   0   0   2   0   2   2   0   0   2   2   0   0   2   0   0   2   0   2   2   2   2   2   2   0   2   2   0   0   0   2   0   2   0   0   2   0   0   2   0   2   2   2   2   2   0   0   2   2   0   0   0   2   2   2   2   0   0   2   2   2   2   0   2   2   2   0   2   0   2   2   0   0   0   2   0   2   0   2   2   2   2   0   0   0   0   2   2   0   2   2   2   0   0   2   0   0   0   2   0   0   2   2   2   2   2   0   2   2   2   2   0   0   0   2   2   2   0   0   2   0   2   2   2   0   2   0   2
 MK-2-7                 0   2   2   2   2   2   2   2   2   0   0   2   0   0   2   2   2   2   0   0   0   2   0   0   2   0   0   0   0   0   2   0   2   2   0   0   0   2   0   0   2   0   0   0   0   2   0   2   0   0   0   2   2   0   0   0   0   0   0   2   0   2   0   0   2   0   2   2   0   2   0   2   2   0   0   2   0   2   2   0   0   2   2   0   0   2   0   0   2   0   0   2   2   2   2   2   0   2   2   0   0   0   2   0   2   0   0   2   0   0   2   0   2   2   2   0   2   0   0   2   0   0   0   0   2   2   2   2   0   0   2   2   2   2   2   2   2   2   0   2   0   2   2   0   0   0   2   0   2   0   2   2   0   2   0   0   0   0   2   2   0   2   2   2   0   0   2   0   0   0   2   2   0   2   0   2   2   0   0   2   0   2   2   0   0   0   2   2   2   0   0   2   0   2   2   2   2   2   0   2
 MK-2-8                 0   2   2   2   2   2   2   0   2   0   0   0   2   0   2   2   2   2   0   0   0   2   0   0   2   0   0   0   0   0   2   0   2   2   0   0   0   0   0   0   2   0   0   0   0   2   0   2   2   0   0   2   2   0   0   0   0   0   0   2   0   2   2   0   2   0   2   2   0   2   0   2   2   0   0   0   2   2   2   0   0   2   2   0   0   2   0   0   2   2   0   2   2   2   2   2   0   2   2   0   0   0   2   0   2   0   0   2   0   0   2   0   0   2   2   0   2   0   0   2   0   0   0   0   2   2   2   2   0   0   2   2   2   2   2   2   2   2   0   2   0   2   2   0   0   0   0   0   2   0   2   2   0   2   0   0   0   0   2   2   0   2   2   2   2   0   2   0   0   0   2   0   0   2   0   2   2   0   0   2   0   2   2   0   0   0   2   2   2   0   0   2   0   2   2   2   2   2   0   2
 MK-2-9                 0   2   2   2   2   0   0   2   2   0   2   0   0   2   0   2   2   0   0   0   0   2   0   0   2   0   0   0   0   0   2   0   2   2   0   0   0   0   0   0   2   0   0   2   0   2   0   2   0   0   0   2   2   2   2   0   0   0   0   2   0   2   2   0   2   0   2   2   0   2   0   2   2   0   0   0   2   2   2   0   0   2   0   0   0   2   2   0   2   0   0   2   2   2   2   2   0   2   2   0   0   0   2   0   2   0   0   2   0   0   0   0   0   2   2   0   2   0   0   2   0   0   0   0   2   0   2   2   0   0   2   2   2   2   2   2   2   2   0   2   2   2   2   0   0   0   0   0   2   0   2   2   0   0   0   0   2   0   2   2   0   2   2   2   2   0   2   0   0   0   2   0   0   2   0   2   2   0   0   0   0   2   2   0   0   0   2   2   0   0   0   2   0   2   2   2   2   2   0   2
 MK-2-10                0   2   2   2   2   0   0   2   2   0   2   0   0   2   0   2   2   0   0   0   2   2   0   0   2   0   0   0   0   2   2   0   2   2   0   0   0   0   0   0   2   0   0   2   0   2   0   2   0   0   0   2   2   2   2   0   0   2   0   2   0   2   2   0   0   0   2   2   0   2   0   2   2   0   0   0   2   2   2   0   0   2   0   0   0   2   2   0   0   0   0   2   2   2   2   2   0   2   2   0   0   0   2   0   2   0   0   2   0   0   0   2   0   2   2   0   2   0   2   2   0   2   0   0   2   0   2   2   2   0   2   2   2   2   2   0   2   2   0   2   0   2   2   0   0   0   0   0   2   0   2   2   0   0   0   0   2   0   2   2   0   2   2   2   2   0   2   0   2   0   2   0   0   2   0   2   2   0   0   0   0   2   2   0   0   0   2   2   0   0   0   2   0   0   2   2   2   0   0   2
 MK-2-11                0   2   2   0   2   0   0   2   2   0   2   0   0   2   0   2   0   0   0   0   2   2   0   0   2   0   0   0   0   2   2   0   2   0   0   0   0   0   0   2   0   0   0   2   0   2   0   2   0   0   0   2   2   2   2   0   0   2   0   2   0   2   2   0   0   0   2   2   0   2   0   2   2   0   0   0   2   2   2   0   0   2   0   0   0   2   2   0   0   0   0   2   2   2   2   2   0   2   0   0   0   0   2   0   2   2   0   2   0   0   0   2   0   0   2   0   2   0   2   2   0   2   0   0   2   0   2   2   2   0   2   2   2   2   2   0   2   2   0   2   0   2   2   0   0   0   0   0   0   0   2   2   0   2   0   0   2   0   0   2   0   2   2   2   2   0   0   0   0   0   2   0   0   2   0   0   2   2   0   0   0   0   2   0   0   0   2   2   0   0   0   2   0   0   2   2   2   0   0   2
 MK-2-12                0   2   2   0   2   0   0   2   2   2   2   0   0   2   0   0   0   0   0   0   2   2   0   2   2   0   2   0   0   0   2   0   0   0   0   0   0   0   0   2   0   0   2   2   2   0   0   2   0   0   2   2   2   2   2   0   0   2   0   2   0   2   2   0   0   0   2   2   0   2   0   2   2   0   0   0   2   2   2   2   2   2   0   0   0   2   2   0   0   0   0   2   2   2   2   2   0   2   2   2   0   0   2   0   2   2   0   2   0   0   0   2   0   0   2   0   2   0   2   2   0   2   0   0   2   0   2   2   2   0   2   0   2   2   2   0   2   2   0   2   0   2   2   0   0   0   0   0   0   0   2   2   0   2   0   2   2   0   0   2   0   2   2   2   2   0   0   2   0   2   2   0   0   2   0   0   2   2   0   0   0   0   2   0   2   0   2   2   0   0   0   2   0   0   2   2   2   0   0   2
 MK-2-13                0   2   2   0   2   2   0   2   2   2   2   0   0   2   0   0   0   0   0   0   0   2   0   2   2   0   2   0   0   0   2   2   2   0   2   2   0   0   0   2   0   0   2   2   2   0   0   2   0   0   2   2   2   2   2   0   0   2   0   2   0   2   2   0   0   0   2   2   0   2   0   2   2   0   2   0   2   2   2   2   2   2   0   0   0   2   2   0   0   0   0   2   2   2   2   2   0   2   2   2   0   0   2   2   2   2   2   2   0   0   2   2   0   2   2   0   2   2   2   2   0   2   0   0   2   0   2   2   2   2   2   0   2   0   2   0   2   2   0   2   0   2   2   0   0   0   0   0   0   0   0   2   0   2   0   2   0   0   0   2   2   0   2   2   2   0   0   2   0   2   2   0   0   2   0   0   0   2   0   0   0   0   2   0   2   0   0   2   0   0   0   2   0   0   2   2   2   0   0   2
 MK-2-14                0   2   0   0   2   2   0   2   2   2   2   0   0   2   0   0   0   0   2   0   0   2   0   2   2   0   2   0   0   0   2   2   2   0   2   2   0   0   0   2   0   0   2   2   2   0   0   2   0   0   0   2   0   2   2   0   0   2   0   2   0   2   2   0   0   0   2   2   0   2   2   2   2   0   2   0   2   2   2   0   2   2   0   0   0   2   2   2   0   2   0   2   0   2   2   2   0   2   2   2   0   0   2   2   2   2   2   2   0   0   2   2   0   2   2   0   2   0   2   2   0   2   0   0   2   0   2   2   2   0   2   0   2   0   2   0   2   2   0   2   0   2   2   0   0   0   0   0   0   0   0   2   0   2   0   0   0   0   0   2   0   0   2   0   2   0   0   2   0   2   2   0   0   2   0   0   0   2   0   0   0   0   2   0   2   0   0   2   0   0   0   2   0   0   2   2   2   0   0   2
 MK-2-15                0   2   0   2   2   2   0   2   2   2   2   0   0   0   0   0   0   0   2   0   0   2   0   2   2   0   2   0   0   2   2   2   2   0   2   2   0   0   0   2   0   0   2   2   2   0   0   2   0   0   0   2   0   2   2   0   0   2   0   2   2   2   2   2   0   0   2   2   2   2   2   2   2   0   0   0   2   2   2   0   0   2   0   0   0   2   2   2   0   2   0   0   0   0   2   2   0   2   2   2   0   0   2   2   2   2   2   2   0   2   2   0   0   2   2   0   2   0   2   2   0   2   0   0   2   0   2   2   2   0   2   0   2   0   2   0   2   0   0   2   0   2   2   0   0   2   0   0   2   0   0   0   0   2   0   0   0   0   0   2   0   0   2   0   2   0   0   2   0   2   2   0   0   2   0   0   0   2   2   0   0   2   2   0   2   0   0   2   0   0   0   2   0   0   2   2   2   0   0   0
 MK-2-16                0   0   0   2   2   2   0   2   2   2   2   0   0   0   0   0   0   0   2   0   0   2   0   2   2   0   2   0   0   2   0   0   2   0   2   2   2   0   0   2   0   0   2   2   2   0   0   2   0   0   0   2   0   2   2   2   2   2   0   0   2   2   2   2   0   0   0   2   0   2   2   2   2   0   0   0   2   2   2   0   0   0   0   2   2   2   2   2   0   2   0   0   0   0   2   2   0   0   0   2   0   0   2   2   0   2   2   2   0   2   2   0   0   2   2   0   2   0   2   0   0   2   0   0   2   2   2   2   2   0   2   0   2   0   2   0   2   0   0   2   0   2   2   0   0   2   0   0   0   0   0   0   0   0   0   0   0   0   2   2   0   0   2   0   0   2   0   2   0   2   2   0   0   2   0   0   0   2   2   0   0   2   2   0   2   0   0   2   0   0   0   2   0   0   2   2   2   0   0   0
 MK-3-1                 2   0   2   0   0   0   0   0   0   2   2   0   0   0   2   2   0   2   0   2   0   0   0   2   0   0   0   2   0   0   0   0   2   0   2   2   0   2   2   0   2   0   2   0   0   0   2   2   2   0   2   2   2   2   2   0   0   0   2   2   0   2   2   2   0   2   2   2   2   0   0   2   0   2   0   2   2   2   0   0   0   0   2   0   2   2   0   0   2   0   2   0   2   0   2   2   2   0   0   2   0   2   0   2   0   0   0   2   0   2   2   2   0   0   2   0   0   0   0   0   0   0   0   2   2   0   0   0   2   0   0   2   2   0   0   0   2   0   2   0   0   0   0   0   0   0   0   0   2   0   2   2   2   0   0   0   0   2   2   0   2   0   2   0   0   2   0   0   2   0   0   0   2   0   2   2   2   2   2   2   2   0   0   0   2   2   2   0   2   0   0   2   0   2   2   0   2   2   2   0
 MK-3-2                 2   0   2   0   0   0   0   0   0   2   2   0   2   0   2   2   0   2   0   0   0   0   0   2   0   0   0   0   0   0   0   0   2   0   2   2   0   2   2   0   2   0   2   0   0   0   2   2   2   0   2   2   2   0   2   0   2   0   0   2   2   2   2   2   2   2   2   0   2   0   0   0   0   2   0   2   2   2   0   0   0   0   2   0   0   2   0   0   2   2   2   0   2   2   2   2   2   0   2   2   0   2   0   2   0   0   0   2   0   2   2   2   0   0   2   2   0   0   0   0   0   0   0   2   2   0   0   0   0   0   0   2   2   0   0   0   2   0   2   0   0   0   2   0   0   2   0   2   2   2   2   2   2   0   0   0   0   0   2   0   2   0   0   2   0   2   0   2   2   0   0   0   2   0   2   2   2   2   2   2   2   0   0   2   2   2   2   0   0   0   2   2   0   2   2   0   2   2   2   2
 MK-3-3                 2   0   2   0   0   0   0   0   0   2   2   0   2   0   2   2   0   2   0   0   0   0   0   2   0   0   0   0   0   0   0   0   2   0   2   2   0   2   0   0   2   0   2   0   0   0   2   2   2   0   2   2   2   0   2   0   2   0   0   2   2   2   2   2   0   0   2   0   2   0   2   0   0   2   0   2   2   2   0   0   0   0   2   0   0   2   0   0   2   2   0   2   2   2   2   2   2   2   2   2   0   2   0   0   0   0   0   2   0   2   2   2   0   0   2   2   0   0   0   0   0   0   0   2   2   0   0   0   0   0   2   2   2   0   0   0   2   0   2   0   0   0   2   0   0   2   0   2   2   2   2   2   2   0   0   0   0   0   2   0   2   2   2   2   0   0   0   2   2   0   0   0   2   0   2   2   0   2   2   2   2   0   0   2   2   2   2   0   0   0   2   2   0   2   2   0   2   2   2   2
 MK-3-4                 2   0   2   0   0   0   0   0   0   2   2   0   2   0   2   2   2   2   0   0   0   0   0   2   0   0   0   0   0   0   0   0   2   0   2   2   0   2   0   0   2   0   2   0   0   0   2   2   0   0   2   2   0   0   2   0   2   2   0   2   2   2   2   0   0   0   2   0   2   0   2   0   0   2   0   2   2   2   0   0   0   0   2   0   0   2   0   0   2   2   0   2   2   2   2   2   2   2   2   2   2   2   0   0   0   0   0   2   0   2   2   2   0   2   2   2   0   0   0   2   0   0   0   2   2   0   0   0   0   0   2   2   0   2   0   0   2   0   2   0   0   2   2   0   0   0   0   2   2   2   0   2   2   0   0   0   0   0   2   0   2   0   2   2   0   0   0   2   2   0   0   0   2   0   2   2   0   0   2   2   2   0   0   2   2   2   2   0   0   0   0   2   0   2   2   0   2   2   0   2
 MK-3-5                 2   0   0   0   0   2   0   0   0   2   2   0   2   0   2   2   2   2   0   0   0   0   0   2   2   0   0   2   0   0   0   0   2   0   2   2   0   2   0   0   2   0   0   0   2   0   2   2   0   0   2   2   0   0   2   0   2   0   0   2   2   2   2   0   0   0   2   0   2   0   0   0   0   2   0   2   2   2   0   0   2   0   2   0   0   2   0   0   0   2   0   0   2   2   2   2   0   2   2   2   2   2   2   0   0   0   0   2   0   0   2   2   0   2   2   2   0   0   0   2   0   0   0   2   2   2   0   0   0   0   0   2   0   2   0   0   2   2   0   2   0   2   2   0   0   0   0   2   0   2   0   2   2   0   0   0   0   0   0   0   2   0   2   2   0   0   0   2   2   0   2   0   2   0   2   2   0   0   2   2   2   0   0   2   2   2   0   0   0   0   0   2   0   2   2   0   0   2   0   2
 MK-3-6                 2   0   0   2   0   2   0   0   0   2   2   0   2   0   2   2   2   2   0   0   0   0   0   2   2   2   0   2   0   0   0   0   0   0   2   2   0   2   0   0   2   0   0   0   2   0   2   2   0   0   2   2   0   0   2   0   2   0   0   2   2   2   2   0   0   0   0   0   2   0   0   2   0   2   0   2   2   2   0   0   2   0   2   0   2   2   0   2   2   2   0   0   2   2   2   2   0   2   2   2   2   2   0   0   0   0   0   2   0   0   2   2   2   2   2   2   0   0   0   2   0   2   0   2   2   2   0   2   0   0   0   2   0   2   2   0   2   2   2   2   0   2   2   0   0   0   2   2   0   0   0   2   0   0   0   0   0   0   0   0   2   0   2   2   2   0   0   2   0   0   2   0   2   0   2   2   0   0   2   2   2   0   0   2   2   2   0   0   2   0   0   2   2   2   2   0   0   2   0   2
 MK-3-7                 2   0   2   2   0   2   0   0   0   2   2   0   2   0   2   2   2   2   0   0   0   0   0   2   2   2   0   2   2   0   0   0   0   0   0   2   0   2   0   0   2   0   0   0   2   0   2   2   0   0   2   2   0   0   2   0   2   0   0   0   2   2   2   0   0   2   0   0   2   0   2   2   0   0   2   2   0   2   0   0   0   0   2   2   2   2   0   2   2   2   0   0   2   2   0   2   0   2   2   2   2   2   0   0   0   0   0   2   0   0   0   2   2   2   2   2   0   0   0   2   2   2   0   2   2   2   0   0   0   0   0   2   2   0   2   0   2   2   2   2   0   2   2   0   0   2   0   2   0   2   2   2   0   0   0   0   0   0   0   0   2   0   2   2   2   2   0   2   0   0   2   0   2   0   2   2   2   0   2   2   2   2   0   2   2   2   0   0   2   0   0   2   2   0   2   0   0   2   0   2
 MK-3-8                 2   0   2   2   2   2   0   0   0   2   2   0   2   2   2   2   2   2   0   0   0   0   2   2   2   2   0   2   2   0   0   0   0   0   0   2   0   2   0   0   2   0   0   0   2   0   2   0   0   2   0   2   0   0   2   0   2   0   0   0   2   2   0   0   0   2   2   0   2   0   2   2   0   2   2   2   0   2   0   0   0   2   2   2   2   2   0   2   2   2   0   0   2   2   0   2   0   2   0   0   2   2   0   0   0   0   0   2   0   0   0   2   2   2   2   2   2   0   0   2   2   2   0   2   2   2   0   0   0   0   0   2   2   0   2   0   2   2   2   2   0   2   2   0   2   2   0   2   0   0   0   2   0   0   0   0   0   0   0   0   2   2   2   2   2   2   0   2   0   0   2   0   2   0   2   2   2   0   2   2   2   2   0   2   2   2   0   0   2   0   0   2   2   0   2   2   0   2   0   2
 MK-3-9                 2   0   2   2   2   2   0   0   0   2   2   2   2   2   2   2   0   2   0   0   0   0   2   2   2   2   0   2   0   0   0   0   0   0   0   2   0   2   0   0   2   0   0   0   2   0   2   0   0   2   0   2   0   0   2   0   0   0   0   0   2   2   0   0   2   2   2   0   2   0   2   0   0   2   2   2   0   2   0   0   0   2   2   2   0   2   0   2   2   2   0   0   2   2   0   2   0   2   0   0   2   2   0   0   2   0   0   2   0   0   0   2   2   2   2   2   2   0   0   2   2   2   0   2   2   2   0   0   0   0   0   2   2   0   2   0   0   2   2   2   0   2   2   0   2   2   0   2   0   2   0   2   2   0   0   0   0   0   0   0   2   2   0   2   2   2   0   2   0   0   2   0   2   0   0   0   2   0   2   2   0   2   0   2   2   2   0   0   2   0   0   2   2   0   2   2   0   2   0   2
 MK-3-10                2   0   2   2   2   2   0   0   0   2   2   0   2   2   2   2   0   2   0   0   0   0   2   2   2   2   0   0   0   0   0   0   0   0   0   0   0   2   0   0   2   0   0   0   2   0   2   0   0   2   0   2   0   0   0   0   0   2   0   0   2   2   0   0   0   2   2   0   2   2   2   0   0   2   0   2   0   0   2   0   0   2   2   2   0   0   0   2   2   2   0   0   2   2   0   2   0   2   0   0   2   2   0   0   2   0   2   2   0   0   0   2   2   2   2   2   2   0   0   2   2   2   0   2   2   2   0   0   0   0   0   0   0   0   2   0   0   0   2   2   0   2   2   0   2   2   0   2   2   2   0   2   2   0   0   0   0   0   0   0   2   2   0   2   0   2   0   2   0   0   2   0   2   2   0   0   2   0   2   0   0   2   0   2   2   2   0   0   2   2   0   2   2   0   2   2   0   2   0   0
 MK-3-11                2   0   2   2   2   2   0   0   0   0   2   0   2   2   2   2   0   2   0   0   0   0   2   2   2   2   0   0   0   0   0   0   0   0   0   0   0   2   0   0   2   0   0   0   2   0   2   0   0   0   0   2   0   0   2   0   2   2   0   0   2   2   0   0   0   2   2   0   2   2   2   2   0   0   0   2   0   0   2   0   0   0   0   2   0   0   0   2   2   2   0   0   2   2   0   2   0   2   2   0   2   0   0   0   2   0   2   2   0   0   0   2   2   2   2   2   2   0   0   2   2   2   0   2   2   2   2   0   0   0   0   0   0   0   2   0   0   2   0   2   0   2   2   0   2   2   0   2   2   2   0   2   2   0   0   0   0   0   0   0   2   2   0   2   0   2   0   2   0   0   2   0   2   2   0   0   2   0   2   0   0   2   0   2   2   0   0   0   2   2   0   2   0   0   2   2   0   2   0   0
 MK-3-12                2   0   2   2   2   2   2   0   0   0   0   0   2   2   2   2   0   0   0   0   2   0   2   2   0   2   0   0   0   2   0   0   0   0   0   0   0   0   0   0   2   0   0   0   2   0   2   0   0   0   2   2   0   0   2   0   2   2   2   0   2   2   0   0   0   0   2   0   2   2   2   2   0   0   0   2   0   2   2   0   2   0   0   2   0   0   0   2   2   2   2   0   2   2   0   2   0   2   2   0   2   0   0   0   2   0   2   0   0   0   0   2   0   2   2   2   2   0   0   2   2   2   0   2   2   2   2   0   2   0   0   2   0   0   2   2   0   2   0   2   0   2   2   0   2   2   0   2   2   2   0   2   2   0   0   0   0   0   0   0   2   2   2   2   0   2   0   2   0   0   2   0   0   2   0   0   2   0   2   0   0   2   0   2   2   0   0   0   2   2   0   2   2   0   2   2   0   0   0   0
 MK-3-13                2   0   2   2   2   2   2   2   0   0   0   2   2   2   0   2   0   2   0   0   2   0   2   2   0   2   0   0   0   2   0   2   0   2   0   0   0   0   2   0   2   0   0   0   0   0   2   0   0   0   2   2   0   0   2   0   2   2   2   0   2   2   0   0   0   0   2   0   2   2   2   2   0   0   0   2   0   2   2   0   2   0   0   2   0   0   0   2   2   2   2   0   2   2   0   2   0   2   2   0   2   0   0   2   2   0   2   0   0   0   0   2   0   2   2   2   0   0   0   2   2   2   0   2   0   2   2   0   2   0   0   2   0   0   2   2   0   2   0   2   0   2   2   0   2   2   0   2   2   2   0   2   2   0   0   0   0   0   0   0   2   0   2   2   0   2   0   2   0   0   2   0   0   2   0   0   2   2   2   0   0   2   0   2   2   0   0   0   0   2   0   2   0   0   2   2   0   0   0   0
 MK-3-14                2   0   2   2   2   2   0   2   0   0   0   2   2   2   2   2   0   2   0   0   2   0   2   2   0   2   0   0   0   2   0   2   0   2   0   0   0   0   2   0   2   0   0   0   0   0   2   0   0   0   2   2   0   0   2   0   2   0   0   0   2   2   0   0   0   0   2   2   2   2   2   2   0   0   0   2   0   2   2   0   2   0   0   2   0   0   2   2   2   2   2   0   2   2   0   0   0   2   2   0   2   0   0   2   2   0   2   0   0   0   0   2   0   2   2   2   0   0   2   2   2   2   2   0   0   2   2   0   2   0   0   2   0   0   0   2   0   2   2   2   2   2   2   0   2   2   0   2   2   2   0   2   2   0   0   0   0   0   0   2   2   2   2   2   0   2   0   2   0   0   2   0   2   2   0   0   2   2   2   0   0   2   0   2   2   0   0   0   0   2   0   2   0   0   2   2   0   0   0   0
 MK-3-15                2   0   2   2   2   2   2   2   0   0   0   2   2   2   2   2   0   0   2   0   2   0   2   2   0   0   2   0   0   2   0   2   0   2   0   0   0   0   2   0   2   0   0   2   0   0   0   0   0   0   2   2   0   0   2   0   2   0   0   0   0   0   0   0   0   0   2   2   2   2   0   2   0   0   2   2   0   2   2   0   2   0   0   2   0   0   2   2   0   2   2   0   2   2   0   0   0   2   0   2   2   0   0   0   2   0   2   0   0   0   0   2   0   0   0   2   0   0   2   2   2   2   2   0   0   0   2   2   2   0   0   2   0   0   0   2   0   0   0   2   2   2   2   0   0   2   0   2   2   2   0   2   2   0   0   0   0   0   0   2   2   2   2   2   0   2   0   2   0   0   2   0   2   2   0   0   2   2   2   0   0   2   0   2   2   0   0   0   0   0   0   2   0   0   2   2   0   0   0   0
 MK-3-16                2   0   2   2   2   2   2   2   2   0   0   2   2   2   0   2   0   0   2   2   2   0   2   2   0   0   2   0   0   2   0   0   0   2   0   0   0   0   2   0   2   0   0   2   0   0   0   0   0   0   2   2   0   0   2   0   2   0   0   0   0   0   0   0   0   0   2   2   2   2   0   2   0   0   2   2   0   2   2   0   2   0   0   2   0   2   2   2   0   0   2   0   2   2   0   0   0   2   0   2   2   0   0   0   2   0   2   0   0   0   0   2   0   0   0   2   0   0   2   2   0   2   2   0   0   0   0   2   2   0   0   2   2   0   0   0   0   0   0   2   2   2   2   0   0   2   0   2   2   2   0   2   2   0   0   0   0   0   0   2   2   2   2   2   0   2   0   2   0   0   2   0   2   2   0   0   0   2   2   0   0   2   0   2   2   0   0   0   0   0   0   2   0   0   2   2   2   2   0   0
 MK-4-1                 0   0   2   2   0   0   0   2   2   0   2   2   2   0   2   0   0   0   0   2   2   2   0   2   0   2   0   2   2   2   2   0   2   2   2   2   0   2   0   2   2   0   2   0   0   0   0   2   2   2   2   2   2   2   2   2   2   0   0   2   2   2   2   0   2   0   2   2   2   2   2   2   2   2   2   0   0   0   0   0   2   2   2   0   0   2   0   0   2   0   2   0   0   0   0   2   0   2   2   0   2   2   0   2   0   2   2   0   0   2   0   0   2   0   0   0   2   0   0   0   2   0   2   0   0   2   0   0   0   2   0   2   0   2   2   0   0   2   2   0   0   2   0   0   0   0   2   2   2   2   0   0   0   2   0   0   0   2   2   0   0   2   2   2   2   0   0   2   2   0   0   2   0   0   0   2   0   0   2   2   0   2   2   2   2   0   2   0   0   2   0   2   0   2   2   0   2   2   0   2
 MK-4-2                 0   0   2   2   0   0   2   2   2   0   2   2   0   0   2   0   0   0   0   2   0   2   0   2   0   2   0   2   0   2   2   0   2   2   2   2   0   2   0   2   2   0   2   0   0   0   0   2   2   2   2   2   2   2   2   2   2   0   0   2   2   2   2   0   2   0   2   2   2   2   2   2   2   2   2   0   0   0   0   0   2   2   0   0   2   2   0   0   2   0   2   0   0   0   0   2   0   2   2   0   2   2   0   0   0   2   2   0   0   2   0   0   2   0   0   0   2   0   0   2   2   0   2   0   0   2   0   0   0   2   0   0   0   2   0   0   0   2   2   0   0   2   0   0   0   0   2   2   2   2   0   0   0   2   0   0   0   2   2   0   0   0   0   2   0   0   0   2   2   0   0   2   0   0   0   2   2   0   2   2   0   2   2   2   2   0   2   0   0   2   0   2   0   2   2   0   2   2   0   2
 MK-4-3                 0   0   2   2   0   0   2   2   2   0   2   2   0   0   2   0   0   0   0   2   0   2   0   2   0   2   0   2   0   2   2   0   2   2   2   2   0   2   0   2   2   0   2   0   0   0   0   2   2   2   2   2   2   2   2   2   2   0   0   2   2   2   2   0   2   0   2   2   2   2   2   2   2   2   2   0   0   0   0   0   2   2   0   0   2   2   0   0   2   0   2   0   0   0   0   2   0   2   2   0   2   2   0   0   0   2   2   0   0   2   0   0   2   0   0   0   2   0   0   2   2   2   2   0   0   2   0   0   0   2   0   0   0   2   0   0   0   2   2   0   0   0   0   0   0   0   2   2   2   2   0   0   0   2   0   0   0   2   2   0   0   0   0   2   0   0   0   2   0   0   0   2   0   0   0   2   2   0   2   2   0   2   2   2   2   0   0   0   0   2   0   2   0   2   2   0   2   0   0   2
 MK-4-4                 0   0   2   2   0   0   2   2   2   0   2   2   0   0   2   0   2   0   0   2   0   2   0   2   0   2   0   2   0   2   2   0   2   2   2   0   0   2   0   2   2   0   2   0   2   0   0   2   2   2   2   2   2   2   2   2   2   0   0   2   2   2   2   0   2   0   2   2   2   2   2   2   2   0   2   0   0   0   0   0   2   2   0   0   2   2   0   0   0   0   2   0   2   0   0   2   0   2   2   0   0   2   0   0   0   2   0   2   0   2   0   0   2   0   0   0   0   0   0   2   2   2   2   0   0   2   0   0   0   0   0   0   0   2   0   0   0   2   2   0   2   0   0   0   0   2   2   2   2   2   0   0   0   2   0   0   0   2   2   2   0   0   0   2   0   0   0   2   0   0   0   2   0   0   0   2   2   2   2   2   0   2   2   2   2   0   0   0   0   2   0   2   0   2   2   0   2   0   0   2
 MK-4-5                 0   0   2   2   2   2   2   2   2   0   2   2   0   0   0   0   2   0   0   2   2   2   2   2   0   0   0   2   0   2   2   0   2   2   2   0   0   2   2   2   2   0   2   0   0   0   0   2   2   2   2   2   2   2   2   2   2   2   2   2   2   2   0   0   2   0   2   2   2   2   0   2   2   0   2   2   0   0   0   2   2   2   0   0   2   2   0   0   0   0   2   0   2   0   0   2   0   2   2   0   0   2   0   0   0   2   0   2   0   0   0   0   2   0   0   0   0   0   0   2   2   2   2   0   0   2   0   0   0   0   0   0   0   2   0   0   0   2   2   0   2   0   0   0   0   2   2   2   2   2   0   0   0   2   2   0   0   2   2   2   0   0   0   2   0   0   0   2   0   0   0   2   0   0   0   2   2   2   2   2   0   2   2   2   2   0   0   0   0   2   0   0   0   2   2   0   0   0   0   2
 MK-4-6                 0   0   2   2   2   2   2   2   0   0   2   2   0   0   0   2   2   0   0   2   2   2   2   2   0   0   0   0   0   2   2   0   2   2   2   0   0   2   2   2   2   0   2   2   0   0   0   2   0   2   2   2   0   2   2   2   2   2   2   2   2   2   0   0   2   0   2   2   2   2   0   2   2   2   2   2   0   0   0   2   2   2   2   0   2   2   0   0   0   2   2   0   2   0   0   2   0   2   2   0   2   2   0   0   0   2   2   2   0   0   0   0   2   0   0   0   0   0   0   2   2   2   2   0   0   2   0   0   0   0   0   0   0   2   0   0   0   2   2   0   2   0   0   0   0   2   2   0   2   2   0   0   0   2   2   0   0   2   2   2   2   2   0   2   0   0   0   2   0   0   0   2   0   0   0   2   2   2   2   2   0   2   2   2   2   0   0   0   0   2   0   0   0   2   2   0   0   0   0   2
 MK-4-7                 0   0   0   2   2   2   2   2   0   0   2   2   0   0   0   2   2   0   0   2   2   2   2   2   2   0   0   0   0   2   0   2   2   2   2   0   0   0   2   2   2   0   2   2   0   0   0   2   0   2   2   2   0   2   2   2   2   2   2   2   2   2   0   0   2   0   0   2   2   2   0   2   2   2   0   2   0   0   0   2   2   2   0   0   2   2   0   0   0   2   2   0   2   0   0   2   0   2   2   0   2   2   0   0   0   2   2   2   0   2   2   0   2   0   0   0   0   2   2   2   2   2   0   0   0   2   0   0   0   0   0   0   0   2   0   0   0   2   2   0   2   0   0   0   0   2   2   0   2   2   0   0   0   2   2   0   2   2   2   2   2   2   0   2   0   0   0   2   0   2   0   2   0   0   0   2   2   2   2   2   0   2   2   2   2   0   0   0   2   2   0   0   0   2   2   0   0   0   0   2
 MK-4-8                 0   0   0   2   2   2   2   2   0   0   0   2   0   0   0   2   2   0   0   2   2   0   2   2   2   0   0   0   0   2   0   0   2   2   2   0   0   0   2   2   2   0   0   2   0   2   0   0   0   2   2   2   0   2   2   2   2   2   2   2   2   2   2   0   2   0   0   2   2   0   0   2   2   2   0   2   0   0   2   2   2   2   0   0   2   0   2   0   0   2   2   0   2   0   0   2   0   2   2   0   2   2   0   0   0   2   2   2   0   2   2   0   2   0   0   0   0   2   2   2   2   2   0   0   0   2   2   0   0   0   0   0   0   2   0   0   0   2   2   0   2   0   0   0   0   2   2   0   2   0   0   0   0   2   2   0   2   2   2   2   2   2   0   2   0   0   0   2   0   2   0   2   0   0   0   2   2   2   2   2   0   2   2   2   2   0   0   0   2   2   0   0   2   2   2   2   0   0   0   2
 MK-4-9                 0   0   0   2   2   2   2   2   0   0   2   2   0   0   0   2   2   0   0   2   2   0   2   2   2   0   0   0   0   2   0   0   2   2   2   0   0   0   2   2   2   0   0   2   0   2   0   0   0   0   2   2   0   2   2   2   2   2   2   2   2   2   2   0   2   0   0   2   2   0   2   2   0   0   0   2   0   0   2   2   2   0   0   0   2   2   2   0   0   2   2   0   2   0   0   2   0   2   2   2   2   2   0   0   0   0   0   2   0   2   2   0   2   0   0   0   2   2   0   2   2   2   0   0   0   2   2   0   0   0   0   0   0   2   2   0   0   2   2   0   2   0   0   0   0   0   2   0   2   0   2   0   0   2   2   0   2   2   2   2   2   2   2   2   0   0   0   2   0   0   0   2   0   0   0   0   2   2   2   0   0   2   2   2   2   0   0   0   2   2   0   2   2   2   2   0   0   0   2   2
 MK-4-10                0   0   0   2   2   0   2   0   0   2   2   2   0   0   0   2   2   0   0   2   0   0   2   2   2   0   0   0   0   2   0   0   2   2   2   2   0   0   2   2   2   0   0   2   0   2   0   0   0   0   2   2   0   0   2   2   2   2   2   2   2   2   2   0   2   0   0   2   2   0   2   2   0   2   0   2   0   2   2   0   2   0   0   0   0   0   2   0   0   2   0   0   0   0   0   2   0   2   2   2   2   2   0   0   0   0   0   2   0   2   2   0   2   0   0   2   2   2   0   2   2   2   2   0   0   2   0   0   2   0   0   0   0   2   2   0   0   2   2   0   0   0   0   0   0   0   2   0   2   0   2   0   0   2   2   0   2   0   2   0   2   2   2   2   0   0   0   2   0   0   0   2   0   2   0   0   2   2   2   0   0   2   0   2   2   0   0   0   0   2   0   2   2   2   0   0   2   2   2   2
 MK-4-11                0   0   0   2   2   0   2   0   0   2   2   2   0   0   0   2   2   0   0   2   0   0   2   2   0   0   0   0   0   2   0   0   2   2   2   2   0   0   2   2   2   0   0   2   0   2   0   0   0   0   2   2   0   0   2   2   2   2   2   2   2   2   2   0   2   0   0   2   2   0   2   2   0   2   0   2   0   2   2   0   2   0   2   0   0   0   2   0   0   2   0   0   0   0   0   2   0   2   2   2   2   2   0   0   0   0   0   2   2   2   2   0   2   0   0   2   2   2   0   2   2   2   2   0   0   2   0   0   2   0   0   0   0   2   2   0   0   2   2   0   0   0   0   2   0   0   2   0   2   0   2   0   0   2   2   0   2   2   2   0   2   2   2   2   2   0   0   0   0   0   0   0   0   2   0   0   0   2   2   0   0   2   0   2   2   0   0   0   0   2   0   2   2   2   2   0   2   2   2   2
 MK-4-12                2   0   0   2   2   0   2   0   2   2   2   2   0   0   0   2   2   0   0   2   0   0   2   2   0   0   0   0   0   2   0   2   2   2   2   2   0   0   2   2   0   0   0   2   2   2   0   0   0   0   2   2   0   0   0   2   2   2   0   2   2   2   2   2   2   0   0   0   0   0   2   2   0   2   0   2   0   2   2   0   2   0   2   0   0   2   2   0   0   2   0   0   0   0   0   2   0   2   2   0   2   2   0   0   0   0   0   2   2   2   2   0   2   0   0   2   2   2   0   2   2   2   2   0   2   0   0   0   2   0   0   0   0   2   2   0   0   2   2   0   0   0   0   2   0   0   2   0   2   0   2   0   0   2   2   0   2   2   2   0   2   2   2   2   2   0   0   0   0   0   0   0   0   2   2   0   0   2   2   0   0   2   0   2   2   0   0   0   0   2   0   2   2   2   2   0   0   2   0   2
 MK-4-13                2   0   0   2   2   2   2   0   2   2   2   2   0   2   0   2   2   0   0   2   0   0   2   2   0   0   0   0   0   2   0   2   2   2   2   2   0   0   2   2   0   0   2   2   2   2   0   0   0   0   2   2   0   0   0   2   0   2   2   2   2   2   2   2   2   0   0   0   0   0   2   2   0   2   0   2   2   2   2   0   0   0   0   0   0   2   2   0   0   0   0   0   0   0   0   2   0   2   2   0   2   2   0   0   0   0   2   2   0   2   2   0   2   0   0   2   2   2   0   0   2   2   2   0   2   0   0   0   2   2   0   0   0   2   2   0   0   2   2   0   0   0   0   2   0   0   2   0   2   0   2   0   0   2   2   0   2   2   2   0   2   2   2   2   2   0   0   0   0   0   0   0   0   2   2   0   0   2   2   0   0   2   0   2   2   0   0   0   0   2   0   2   2   2   2   2   0   2   0   2
 MK-4-14                2   0   0   0   2   2   2   0   2   2   2   2   0   2   0   2   2   0   0   2   0   0   2   2   0   0   0   0   0   0   0   2   2   2   2   2   2   0   2   2   0   0   2   2   2   2   0   0   0   0   2   2   2   0   0   2   0   2   0   2   2   2   2   2   2   0   2   0   0   0   2   2   0   2   0   2   2   2   2   0   0   0   0   0   0   2   2   2   0   2   0   0   2   0   2   2   0   2   2   0   2   2   0   0   0   0   2   2   0   2   0   0   0   0   0   2   0   2   0   0   2   2   2   0   2   0   0   0   2   2   0   0   0   2   2   0   0   2   2   0   2   0   0   2   2   0   2   0   2   0   2   0   0   2   2   0   2   2   2   0   2   2   2   2   0   0   0   0   0   2   0   0   0   2   2   0   0   2   2   0   0   2   0   2   2   0   0   0   0   2   0   2   2   2   0   2   0   0   0   2
 MK-4-15                2   0   0   0   2   2   0   0   0   2   2   2   0   2   2   2   2   2   0   2   0   0   2   2   0   0   0   0   0   0   0   2   0   2   2   2   2   0   2   2   0   2   2   2   2   2   2   0   0   0   2   2   2   0   0   2   0   2   0   0   2   2   2   2   2   0   2   0   0   0   2   2   0   2   0   2   2   2   2   2   0   0   0   0   0   2   2   2   0   2   0   0   2   0   2   2   0   2   2   0   2   2   2   0   0   0   2   2   0   2   0   0   2   0   0   2   0   2   0   2   2   2   2   2   2   2   0   0   2   2   0   0   0   2   2   2   0   0   2   0   0   0   0   2   2   0   0   0   2   0   2   0   0   2   2   0   2   2   2   0   2   2   2   2   0   0   2   2   0   2   2   0   0   2   2   0   2   2   2   0   0   2   0   2   2   0   0   0   0   2   0   2   2   2   0   2   0   0   0   2
 MK-4-16                2   0   0   0   0   2   0   0   0   2   2   2   0   2   2   2   2   2   0   2   0   0   2   0   0   0   0   0   0   0   0   2   2   2   0   2   2   0   2   2   2   2   2   2   2   2   0   0   0   0   2   2   2   0   0   2   0   2   2   0   2   2   2   2   2   0   2   0   0   0   2   0   0   2   0   2   0   2   2   2   0   0   0   0   2   0   2   0   0   2   0   2   2   0   2   2   0   2   2   0   2   2   0   0   0   2   0   2   0   2   0   0   2   0   0   2   0   2   0   2   2   2   2   2   2   0   0   0   2   2   0   0   0   2   2   2   0   0   2   2   0   2   2   2   2   0   0   0   0   0   2   0   0   2   2   0   2   2   2   0   2   2   2   2   0   0   2   2   0   2   2   0   0   2   0   0   2   2   2   0   0   2   0   2   0   0   0   0   0   2   0   2   2   2   0   2   0   0   0   2
 MK-5-1                 0   2   0   2   0   0   0   2   2   0   0   2   2   0   2   2   0   0   0   2   2   0   2   0   0   0   2   2   0   0   0   2   0   0   2   0   2   2   0   0   2   0   0   0   0   2   2   2   0   2   0   2   2   0   2   2   0   2   2   2   0   0   0   2   2   0   0   2   2   0   2   2   2   0   2   0   2   2   0   0   2   0   0   2   2   2   2   0   2   0   2   0   2   0   0   0   2   0   2   2   2   2   2   0   0   0   0   2   2   2   0   0   2   2   2   2   2   2   0   0   2   0   2   0   0   2   2   0   0   0   0   2   2   2   2   0   2   2   2   0   2   0   2   0   0   0   0   2   0   0   0   2   2   0   2   2   0   0   0   0   0   2   0   2   0   0   2   0   0   0   2   0   0   2   2   0   0   0   2   2   2   2   2   0   2   2   0   2   0   2   0   2   2   2   2   0   0   0   2   0
 MK-5-2                 0   0   0   2   0   0   2   2   2   0   0   2   2   0   2   2   0   0   0   0   2   0   2   0   0   0   2   2   0   0   2   2   0   2   2   0   2   2   0   0   2   0   2   0   0   2   2   2   0   2   2   2   2   0   2   2   0   2   2   2   0   2   0   0   2   0   0   2   0   0   2   2   2   0   2   0   2   2   0   0   0   0   0   2   0   2   2   0   2   0   2   0   2   0   0   0   2   0   2   2   2   2   2   0   0   0   0   0   0   2   0   0   2   2   2   2   2   2   0   0   2   0   2   0   0   2   2   0   0   0   0   2   2   2   2   0   2   0   2   0   2   0   2   0   0   0   0   2   0   0   0   2   2   0   2   2   0   0   0   0   2   2   0   2   0   0   2   0   0   2   2   0   0   2   2   0   0   0   2   2   2   2   2   0   2   2   0   2   0   2   2   2   2   2   2   0   0   0   2   0
 MK-5-3                 0   0   0   2   0   0   2   2   2   0   0   2   2   0   2   2   0   0   0   0   2   0   2   0   0   0   2   2   0   0   2   2   2   2   2   0   0   2   0   0   2   0   2   0   0   2   2   2   0   2   2   2   2   0   0   2   0   2   2   2   0   0   0   0   2   0   0   2   0   0   2   2   2   2   2   0   2   2   0   0   0   0   0   2   0   2   2   0   2   2   2   2   2   2   0   0   2   0   2   2   2   2   2   0   0   0   0   2   0   2   2   2   2   2   2   2   2   2   0   0   2   0   2   0   0   2   2   0   0   0   2   2   2   2   0   0   2   0   2   0   2   0   2   0   0   0   2   2   0   0   0   2   2   0   2   2   0   0   0   0   0   0   0   2   0   0   2   0   2   2   2   0   0   2   2   0   0   0   2   2   2   2   0   0   2   2   0   2   0   2   2   2   2   2   0   0   0   2   2   0
 MK-5-4                 0   0   0   2   0   0   2   2   2   0   2   2   2   0   2   2   0   0   0   0   2   0   2   0   0   0   2   2   2   0   2   0   2   2   2   2   0   0   0   0   2   0   2   0   0   2   2   2   0   2   2   2   2   2   2   2   0   2   2   2   0   0   0   0   0   0   0   2   0   0   2   2   0   2   2   0   0   2   0   0   0   0   0   2   0   2   2   0   2   2   0   2   2   2   0   0   2   0   2   2   2   2   2   0   0   0   0   2   0   2   2   2   2   2   2   2   2   2   0   0   2   0   2   0   0   2   2   2   0   0   2   2   2   2   2   2   0   0   2   0   2   0   2   0   0   0   2   2   0   0   0   2   2   0   2   2   0   0   0   0   0   0   0   2   0   0   2   0   2   2   2   0   0   2   2   0   0   0   2   2   2   2   0   0   2   2   0   2   0   2   2   2   2   2   0   0   2   2   2   0
 MK-5-5                 0   0   0   0   0   0   2   2   2   2   2   2   2   0   2   2   2   0   0   0   2   0   2   0   0   2   2   2   2   0   2   0   0   0   0   2   0   0   0   0   0   0   2   2   0   2   2   2   2   2   2   2   2   2   2   0   0   0   2   2   2   0   0   0   0   0   2   2   0   0   2   2   0   2   2   0   0   2   0   0   0   0   0   2   0   2   2   0   2   2   0   2   2   2   0   0   2   0   2   2   2   2   2   0   0   0   0   2   0   2   2   2   2   2   2   2   2   2   0   0   2   0   2   0   0   2   2   2   0   0   2   2   2   2   2   2   0   0   2   0   2   0   2   0   0   0   2   2   0   0   0   2   2   0   2   2   0   0   0   0   2   0   0   2   0   0   2   0   2   2   2   0   0   2   2   0   0   0   2   2   0   2   0   0   2   2   0   2   0   2   2   2   2   2   0   0   2   2   2   0
 MK-5-6                 0   0   0   0   0   0   2   2   2   2   2   0   2   0   2   2   2   0   0   0   2   0   2   0   0   2   2   2   2   2   2   0   0   0   2   2   0   0   2   0   0   0   2   0   0   2   2   2   2   0   2   2   2   2   2   0   0   0   2   0   2   0   0   0   0   0   2   2   2   0   2   2   0   2   2   0   0   2   0   0   0   0   0   2   0   2   2   0   2   2   0   2   2   2   0   0   2   0   2   2   0   2   2   0   0   2   0   2   0   2   2   2   2   2   2   2   2   2   0   0   2   0   2   0   0   2   2   2   0   0   2   2   0   2   2   2   0   2   2   0   2   0   2   2   0   0   2   2   0   0   0   2   2   0   0   2   0   0   0   0   2   0   0   2   0   0   2   0   2   2   2   0   0   2   2   0   0   0   2   2   0   2   0   0   2   2   0   0   0   2   2   2   2   2   0   0   2   2   2   0
 MK-5-7                 0   0   0   0   0   0   2   2   2   2   2   0   2   0   2   0   2   0   0   0   2   0   2   0   0   2   2   2   2   2   0   0   0   0   2   2   0   0   2   0   0   0   2   0   0   2   2   2   2   0   2   2   2   2   2   0   0   0   2   0   2   0   0   0   0   0   2   2   0   0   2   2   0   2   2   0   0   2   0   0   0   0   0   2   0   0   2   0   2   2   0   2   2   2   0   0   2   0   2   2   0   2   2   0   0   2   0   0   0   0   2   2   2   0   2   2   2   2   0   0   0   0   2   0   0   2   2   2   0   0   2   2   0   2   0   2   0   2   2   2   2   2   2   2   0   0   2   2   0   0   0   2   2   0   0   2   0   0   0   0   2   0   0   0   0   0   2   0   2   2   2   0   0   0   2   0   0   0   2   2   0   2   0   2   2   2   0   0   0   2   2   2   2   2   0   0   2   2   2   0
 MK-5-8                 0   0   0   2   0   0   2   2   2   2   2   0   2   0   2   0   2   0   0   0   2   0   0   2   0   2   2   2   2   0   0   0   0   0   2   2   0   0   2   0   0   0   2   0   2   2   2   2   2   0   2   2   2   2   2   0   0   2   2   0   2   0   2   0   0   0   0   2   0   0   2   2   2   2   2   0   0   2   0   0   0   0   2   2   2   0   2   0   2   2   0   2   2   2   0   0   2   0   2   2   2   2   2   2   0   2   0   0   0   0   2   2   0   0   2   2   2   2   2   2   0   0   2   0   0   2   2   2   0   0   0   2   2   0   0   2   0   2   2   2   2   2   2   2   0   2   2   2   2   0   0   2   2   0   0   2   0   0   0   0   2   0   0   0   0   0   2   0   2   2   2   0   0   0   2   0   0   0   2   2   0   2   0   2   2   2   0   0   0   2   2   2   2   2   0   0   2   2   2   0
 MK-5-9                 0   0   0   2   0   0   2   2   2   2   2   0   2   0   2   0   2   0   0   0   2   0   0   2   0   2   0   2   2   0   0   0   0   0   0   2   0   2   2   0   0   0   2   0   0   2   2   0   2   0   2   2   2   2   2   2   0   2   2   2   2   0   2   0   0   0   0   0   0   0   2   2   2   0   2   0   0   2   0   0   0   0   2   2   0   0   2   0   2   2   0   2   2   2   0   0   2   0   2   2   2   2   2   2   0   2   0   0   0   0   2   2   0   2   2   2   2   2   2   2   0   0   2   2   0   2   2   2   0   0   0   2   2   0   0   0   0   0   2   2   2   0   2   2   2   2   2   2   2   0   0   2   2   0   0   2   0   0   0   0   2   0   0   0   0   0   2   0   2   2   0   0   2   0   2   0   0   0   2   2   0   2   0   2   2   2   0   0   0   2   2   2   2   2   0   0   2   2   2   0
 MK-5-10                0   0   0   2   0   0   2   2   2   2   2   0   2   0   2   0   2   0   0   0   2   0   0   2   0   2   0   2   2   0   0   0   0   0   0   2   0   2   2   0   2   0   2   0   0   2   2   2   2   0   2   2   2   2   0   2   0   0   2   2   2   0   2   0   0   0   0   0   0   0   2   2   2   0   2   0   0   0   0   0   0   0   2   2   2   0   0   0   2   2   0   2   2   2   0   0   2   0   2   2   2   2   2   2   0   2   0   0   0   0   2   2   0   2   2   2   2   2   2   2   0   0   2   2   0   2   2   2   0   0   0   2   2   0   0   0   0   0   2   2   2   0   2   2   2   2   2   2   2   0   0   2   2   0   0   2   0   0   0   0   0   0   0   0   0   0   2   0   2   2   0   0   2   0   2   0   0   0   2   2   0   2   0   2   2   2   2   0   0   2   2   2   2   2   0   0   2   2   2   0
 MK-5-11                0   0   0   2   0   0   0   2   2   2   2   0   2   0   2   0   2   0   2   0   2   0   0   2   0   2   0   2   2   0   0   0   0   0   0   2   0   2   2   0   2   0   2   0   0   2   2   2   2   0   2   2   2   2   0   2   0   0   2   2   2   0   2   2   0   0   0   0   0   0   2   0   2   0   2   0   0   0   0   0   0   0   2   2   0   0   0   0   2   2   0   2   2   2   0   0   2   0   2   2   2   2   2   2   2   2   0   0   0   0   0   2   0   2   2   2   2   0   2   2   0   0   2   2   0   2   2   2   0   2   0   2   2   0   2   0   0   0   2   2   2   0   2   2   2   2   2   2   2   0   0   2   2   0   0   2   0   0   0   0   0   0   0   0   0   0   0   0   2   2   0   0   2   0   2   0   0   0   2   2   0   2   0   2   2   2   0   0   0   2   2   2   2   2   0   0   2   2   2   0
 MK-5-12                0   0   0   2   2   2   0   2   2   2   2   0   2   0   2   2   2   2   2   0   2   0   0   2   0   2   0   2   2   0   2   0   0   0   0   2   0   2   2   0   2   0   2   0   0   2   2   2   2   0   2   2   2   2   0   2   0   2   2   2   2   0   2   2   0   0   0   0   0   0   2   0   2   0   2   2   0   0   0   0   0   0   2   2   0   0   0   0   2   2   2   2   2   2   0   2   2   0   2   2   2   2   2   2   2   2   0   0   0   0   0   2   0   0   2   2   0   0   2   2   0   0   2   2   2   2   2   2   0   2   0   0   2   0   2   0   0   2   2   2   2   0   2   2   2   2   2   2   2   0   2   0   2   0   0   2   0   0   0   0   0   0   0   0   0   0   0   0   2   2   0   0   2   0   2   0   0   0   2   2   0   2   0   0   2   2   0   0   0   2   2   2   2   2   0   0   2   2   2   0
 MK-5-13                0   0   0   0   2   2   0   2   2   2   2   0   2   0   2   2   2   2   2   0   2   0   0   2   0   2   0   2   2   0   2   0   0   0   0   2   2   2   2   0   2   0   2   0   0   2   2   2   2   0   2   2   0   2   0   2   0   2   2   2   2   0   2   2   0   0   0   0   0   0   2   0   2   0   2   2   0   0   0   0   2   0   2   2   0   0   0   0   0   2   2   2   2   2   0   2   2   0   2   2   2   2   2   2   2   2   0   0   0   0   0   2   0   2   2   2   0   0   2   2   0   0   2   2   2   2   2   2   0   0   0   0   2   0   2   0   0   2   2   2   2   0   2   2   2   2   2   2   2   0   0   2   2   0   0   2   0   0   0   0   0   0   0   0   0   0   0   0   0   2   0   0   2   0   2   0   0   0   2   0   0   2   0   0   2   2   0   0   0   2   2   2   2   2   0   0   2   2   2   0
 MK-5-14                0   2   0   0   2   2   2   2   2   0   2   2   2   0   2   2   2   2   2   0   2   0   0   2   0   2   0   2   2   0   2   0   0   0   0   2   0   2   2   0   2   0   2   0   2   2   2   2   2   0   2   2   0   2   0   2   0   2   2   2   2   0   2   2   0   0   0   0   0   0   2   0   2   0   2   2   0   0   0   0   0   0   2   2   2   0   0   0   0   2   2   2   2   2   0   2   2   0   2   2   2   2   2   2   2   2   0   0   0   0   0   2   0   2   2   2   0   0   2   2   0   0   2   2   2   2   2   2   0   0   0   0   2   0   2   0   0   2   2   2   2   0   2   2   2   2   2   2   2   0   0   2   0   0   0   2   0   0   0   0   0   0   2   2   0   0   0   0   2   2   2   0   2   0   2   0   0   0   2   0   0   2   0   0   2   2   0   0   0   2   2   2   2   0   0   0   2   2   2   0
 MK-5-15                0   2   0   0   2   2   2   2   2   0   2   2   2   0   2   2   2   2   2   2   2   0   0   2   2   0   0   2   2   2   2   0   0   0   2   2   0   2   0   0   2   0   2   0   2   2   2   2   2   0   2   2   2   2   0   2   0   0   2   0   2   0   2   0   0   0   0   0   2   0   2   0   2   0   0   2   0   0   0   0   0   2   2   2   2   0   0   0   0   2   2   2   2   2   0   2   0   0   2   0   2   2   2   2   2   2   2   2   0   2   0   2   0   2   2   0   0   0   0   2   0   0   2   2   2   2   2   2   0   0   0   0   2   0   2   2   0   2   2   2   2   0   2   2   2   2   2   2   2   0   0   2   0   0   0   2   0   0   0   0   0   0   2   0   0   0   2   0   2   2   2   0   2   0   2   0   0   0   2   0   0   2   0   0   2   2   0   0   0   2   2   2   0   0   0   0   2   2   2   0
 MK-5-16                0   0   0   0   2   2   0   2   2   0   2   2   2   0   2   0   2   2   2   0   2   0   0   2   2   0   2   2   2   2   2   0   0   0   2   2   0   2   0   0   2   0   0   2   0   2   2   2   2   0   2   2   2   2   2   2   0   0   2   0   2   2   0   2   0   0   0   0   2   2   2   0   2   0   0   0   0   0   0   0   2   2   2   0   2   0   0   0   0   2   2   2   2   2   0   2   0   0   2   0   2   2   2   2   2   2   2   2   0   2   0   2   0   2   2   0   0   0   0   2   0   0   2   2   2   2   2   2   0   0   0   0   2   0   2   2   0   0   2   2   2   0   0   2   2   2   2   2   2   2   0   2   0   0   0   2   0   0   0   0   0   0   2   0   0   0   2   0   2   2   2   0   2   2   2   0   0   0   2   0   0   2   0   0   2   2   0   0   0   0   2   0   0   0   0   0   2   2   2   0
 MK-6-1                 2   0   0   2   2   2   2   2   2   2   2   0   2   0   0   0   2   2   2   0   2   2   0   0   0   2   0   0   0   2   0   0   2   2   0   2   0   0   2   0   0   2   2   2   0   0   2   2   0   0   2   2   0   0   0   2   0   2   2   2   0   0   0   0   2   0   0   0   2   2   0   0   2   0   2   0   0   2   0   2   0   0   2   2   0   2   2   0   0   0   2   0   0   2   2   2   2   0   0   0   2   2   2   2   2   2   2   0   0   0   0   2   2   2   0   0   2   0   0   2   0   2   0   2   2   0   0   0   0   0   2   2   2   0   2   0   0   2   0   0   2   0   0   2   2   2   0   0   0   2   2   0   2   0   2   2   2   2   2   2   0   0   2   0   0   0   0   2   2   2   0   0   2   2   2   2   0   2   0   2   0   0   0   2   2   2   2   2   2   0   0   0   2   0   0   2   2   2   2   2
 MK-6-2                 2   0   0   2   2   2   2   2   2   2   2   0   2   0   0   2   2   0   2   0   2   2   0   0   0   2   2   2   0   2   2   0   2   2   0   2   0   0   2   0   0   2   0   2   0   0   2   2   0   2   2   2   0   0   0   2   0   0   2   2   0   0   0   0   2   0   2   0   2   2   2   0   2   0   2   0   0   2   0   2   0   0   2   2   0   2   2   0   2   0   2   0   0   2   2   2   2   0   0   0   2   2   2   2   2   2   2   0   0   0   0   2   2   2   0   0   2   0   0   2   0   2   0   2   2   0   0   0   0   0   2   2   2   0   2   0   0   2   2   0   0   0   0   2   2   2   0   0   0   2   0   0   2   0   2   2   2   2   2   2   0   0   2   0   0   0   0   2   2   2   0   0   2   2   2   2   0   2   0   2   0   0   0   2   2   2   2   2   2   2   2   2   2   0   2   2   2   2   2   0
 MK-6-3                 2   0   2   2   2   2   2   2   2   2   2   0   2   0   0   2   2   0   0   0   2   2   0   2   0   0   2   2   0   2   2   0   2   2   0   2   0   0   2   0   0   2   0   0   0   2   0   2   0   2   0   2   0   0   0   0   0   0   2   2   0   0   0   0   2   0   2   0   2   2   2   0   2   0   2   0   0   2   0   2   0   0   0   0   0   2   0   0   2   0   0   0   0   2   2   2   2   0   0   0   2   2   2   2   2   0   2   0   0   0   0   2   2   2   0   0   2   0   0   0   0   2   0   0   2   0   0   0   0   0   0   2   2   0   2   0   0   0   2   2   0   0   0   2   2   2   0   0   0   2   0   0   2   0   2   2   2   2   2   2   0   0   2   0   0   0   2   2   2   2   0   2   2   2   2   2   0   2   0   2   0   0   0   0   0   2   2   2   2   2   2   2   2   0   2   2   2   0   0   0
 MK-6-4                 2   2   2   2   2   2   2   2   2   2   2   0   2   0   2   2   2   0   0   0   2   2   2   2   0   0   2   2   0   2   2   0   0   2   0   0   0   0   2   0   0   2   0   0   0   2   0   2   0   2   0   2   0   0   0   0   0   2   2   2   0   0   0   0   2   0   2   0   2   2   2   0   2   0   2   0   0   2   0   2   0   0   0   0   0   2   0   0   2   0   0   0   2   2   0   0   2   0   2   2   2   2   2   2   2   2   2   0   0   0   0   2   2   2   0   0   2   0   0   0   0   2   0   0   2   0   2   0   0   0   0   2   2   0   0   0   0   0   2   2   2   0   0   0   2   2   0   2   0   2   0   0   2   0   2   2   0   2   0   2   2   0   2   0   0   0   2   2   2   2   0   2   2   2   2   0   0   2   0   0   0   0   0   0   0   2   2   0   2   0   2   2   2   0   2   2   0   0   0   0
 MK-6-5                 2   2   2   2   2   2   2   2   2   2   0   0   2   0   2   2   0   0   0   0   2   2   2   2   0   2   0   2   0   2   2   0   0   2   0   2   0   0   2   0   0   0   0   0   0   2   2   2   0   2   2   2   0   2   0   0   0   0   2   2   0   0   0   0   2   0   2   0   2   2   0   0   2   0   2   0   2   2   0   2   0   0   0   0   0   2   0   0   2   0   0   2   2   2   0   0   0   0   2   2   2   2   2   2   2   2   2   0   0   0   0   2   2   2   0   0   2   0   0   0   0   2   0   0   2   0   2   0   0   0   0   2   2   0   0   0   0   0   2   2   2   2   2   0   2   2   0   0   0   2   2   0   0   0   2   2   0   2   0   2   2   0   0   2   0   2   2   2   2   2   0   2   0   2   2   0   0   2   0   0   0   0   0   0   0   2   2   0   2   0   0   2   2   0   2   2   0   0   2   0
 MK-6-6                 2   2   2   2   2   2   2   2   2   2   0   0   2   0   2   2   0   0   0   0   2   2   2   2   0   2   0   2   0   2   2   2   0   2   0   2   0   0   2   0   0   0   0   0   0   2   2   0   0   2   2   2   0   2   0   0   0   0   2   2   0   0   0   0   0   0   2   0   2   2   0   0   2   0   2   0   2   2   2   2   2   0   0   0   0   2   0   0   2   0   0   2   0   2   0   2   0   0   2   2   2   2   2   2   2   2   2   0   2   0   0   2   2   2   0   0   2   0   0   0   0   2   0   0   0   0   2   0   0   0   0   2   2   2   2   0   0   0   2   2   2   2   2   0   2   2   0   0   2   2   2   0   0   0   2   2   0   2   0   2   2   0   0   2   0   2   2   2   2   2   2   2   0   2   2   0   0   2   0   0   0   0   0   0   0   2   2   0   2   0   0   2   2   0   2   2   2   2   2   0
 MK-6-7                 2   2   2   2   2   2   0   0   2   2   0   0   2   0   2   2   0   0   0   0   2   2   2   2   0   2   0   2   0   2   2   2   0   2   0   2   0   0   2   0   0   0   0   0   0   2   2   0   0   0   2   2   0   2   0   0   0   0   2   2   0   0   0   0   0   0   2   2   2   2   0   0   2   0   2   0   0   2   2   2   0   0   0   2   0   2   0   0   2   0   0   2   0   2   0   2   0   0   2   2   2   2   2   2   2   2   2   0   2   0   0   2   2   2   0   0   2   0   0   0   0   2   0   0   0   0   2   0   0   0   0   2   2   2   2   0   0   0   2   2   2   0   2   2   2   2   0   0   2   2   2   0   2   0   2   2   0   2   0   2   2   0   0   2   0   2   2   2   2   2   2   2   0   2   2   0   0   2   0   0   0   0   0   0   0   2   2   0   2   0   2   2   2   0   2   2   2   2   2   0
 MK-6-8                 2   2   2   2   2   2   0   0   2   2   0   0   2   0   2   2   0   0   2   0   2   0   2   2   0   2   0   2   0   2   2   2   2   2   0   2   0   0   2   0   0   0   0   0   0   2   2   0   0   0   2   2   0   0   0   0   0   0   2   2   0   0   0   0   2   0   2   2   2   0   2   2   2   0   2   0   0   2   2   2   0   0   0   2   0   2   0   0   2   0   0   2   2   2   0   2   2   0   2   0   2   2   2   2   2   2   2   0   2   2   2   2   2   2   0   0   0   0   0   0   0   2   0   0   0   0   2   2   0   0   2   2   2   2   2   0   0   0   2   2   2   0   2   2   2   2   0   0   2   2   2   0   2   0   2   2   0   2   0   0   2   0   0   2   0   2   2   0   2   2   2   2   0   2   2   0   0   2   2   0   0   0   2   0   0   2   2   0   2   0   2   2   2   0   2   2   2   2   2   0
 MK-6-9                 2   2   2   2   2   2   0   0   2   2   0   0   2   0   0   2   2   0   2   0   2   0   2   2   0   2   2   2   0   2   2   2   2   2   0   2   0   0   2   0   0   2   0   0   2   2   2   0   0   0   2   2   0   0   0   0   2   0   2   2   0   0   0   0   2   0   2   2   2   0   2   0   2   0   2   0   0   2   2   2   0   0   0   0   0   2   0   0   2   0   0   2   0   2   0   0   2   0   2   0   2   2   2   2   0   2   2   2   2   2   2   0   2   2   0   0   0   0   2   0   0   2   0   0   0   0   2   2   0   0   2   2   2   2   2   0   0   0   2   0   2   0   2   2   2   2   0   0   2   2   0   0   2   2   2   2   0   2   0   2   2   0   0   2   0   0   2   0   2   2   2   2   0   2   2   0   0   2   2   0   2   0   2   0   0   0   2   0   2   0   2   2   2   0   2   2   2   2   2   0
 MK-6-10                2   2   2   2   2   2   0   0   2   2   0   0   2   0   2   2   2   0   2   0   2   0   2   2   0   2   2   2   0   2   0   2   2   2   0   2   0   0   2   0   0   2   0   0   2   2   2   2   0   2   2   0   0   2   0   0   2   0   2   2   0   0   0   0   2   2   2   2   0   0   0   0   2   0   2   0   0   2   2   2   0   0   0   0   0   2   0   0   2   0   0   2   0   2   0   0   2   0   2   0   2   2   2   2   0   2   2   2   2   2   2   0   2   2   0   0   0   0   2   0   2   2   0   0   0   0   2   2   0   0   2   2   2   2   0   0   0   0   2   0   2   0   2   2   2   2   0   0   2   0   0   2   2   2   2   2   0   0   0   2   0   0   0   2   0   0   2   0   2   2   0   2   0   2   2   0   0   2   2   0   2   0   0   0   0   0   2   0   2   0   2   2   2   0   2   2   2   0   2   0
 MK-6-11                2   0   2   2   2   2   0   0   2   2   0   0   2   0   2   2   0   2   2   0   2   0   2   2   0   2   2   2   0   2   0   2   2   2   0   2   0   0   2   2   0   2   0   0   2   2   0   2   0   2   2   0   0   2   0   0   2   2   2   2   0   0   0   0   2   2   2   2   0   2   0   0   0   0   2   2   0   2   2   2   0   0   0   0   0   2   2   0   2   0   0   0   0   2   0   0   2   0   2   0   2   2   2   2   0   2   2   2   2   2   2   0   2   2   0   2   0   0   2   2   2   2   2   0   0   0   2   2   0   2   2   0   2   2   0   0   0   0   2   0   2   0   2   0   2   2   0   0   2   0   0   2   2   2   2   2   2   0   0   2   0   0   0   2   0   0   2   0   2   2   2   2   0   0   2   0   0   2   2   0   2   0   0   0   0   0   2   2   2   0   2   2   2   0   2   2   2   2   2   0
 MK-6-12                2   0   2   2   2   2   0   0   2   2   0   0   2   0   0   2   0   2   2   0   2   0   2   2   0   2   2   2   0   2   0   2   2   2   0   2   0   0   2   2   0   2   0   0   2   2   2   2   0   2   2   0   0   2   0   0   2   2   2   0   0   0   0   0   2   2   2   2   0   0   0   0   0   0   2   0   0   2   2   2   0   0   0   0   0   2   2   0   2   0   2   0   0   2   0   0   2   0   2   0   2   2   2   2   0   0   2   2   2   2   2   0   2   2   0   2   0   2   2   2   2   2   0   0   0   0   2   2   0   2   2   0   2   0   0   0   0   0   2   0   2   2   2   0   2   2   0   0   2   0   0   2   2   2   2   0   0   0   0   2   0   0   0   2   0   2   2   0   2   2   2   2   0   2   2   0   0   2   0   0   2   0   0   0   0   0   2   2   2   2   2   2   2   0   0   2   2   2   0   0
 MK-6-13                2   0   2   2   0   2   0   0   2   2   0   0   2   0   0   2   0   2   2   0   2   0   2   2   2   2   2   2   0   2   0   2   2   2   0   2   0   0   2   2   0   2   0   0   2   2   2   2   0   2   2   0   0   2   0   0   2   2   2   0   0   2   0   0   2   2   2   2   0   0   0   0   0   0   2   0   0   2   2   2   0   0   0   0   0   2   2   0   0   0   2   0   0   2   0   0   2   0   2   0   0   2   2   2   0   2   2   2   2   2   2   0   2   2   0   2   0   0   2   2   2   2   0   0   0   0   0   2   0   2   0   0   0   0   0   0   2   0   2   0   2   2   0   2   2   2   0   0   2   0   2   2   2   0   2   0   0   2   0   2   0   0   0   2   0   2   0   0   2   2   2   2   0   2   2   0   0   2   0   0   2   0   0   0   0   0   2   2   2   2   2   2   2   0   0   2   2   2   0   0
 MK-6-14                2   0   2   2   0   2   0   0   2   0   0   0   2   0   2   2   0   2   0   0   2   0   2   2   2   2   2   2   0   2   0   0   0   2   0   2   2   0   2   2   0   2   0   0   2   2   2   2   0   2   2   0   2   2   0   0   2   2   2   0   0   2   0   0   2   2   2   2   0   0   0   0   0   0   2   0   0   2   0   2   0   0   0   2   0   2   2   0   0   0   2   0   0   2   0   0   2   2   2   0   0   2   2   2   0   2   2   2   2   2   2   0   2   2   2   2   0   0   2   2   0   2   0   0   0   0   0   2   2   2   0   0   0   0   0   0   0   0   2   0   2   2   0   2   2   2   0   0   2   0   2   2   2   0   2   0   0   2   0   0   0   0   2   2   0   2   0   0   2   2   2   2   0   2   2   0   0   2   0   0   2   0   0   0   0   0   0   2   2   2   2   0   2   0   0   2   2   2   0   0
 MK-6-15                2   0   0   2   0   2   0   0   2   0   0   0   2   0   2   2   2   2   0   0   2   0   2   2   2   2   2   2   2   2   0   0   0   2   0   2   2   0   2   2   0   2   0   0   2   2   2   2   0   2   2   0   2   0   0   0   2   2   2   0   2   2   0   2   2   2   2   2   0   0   2   2   0   0   2   0   0   0   0   0   0   2   0   2   0   2   0   0   0   0   2   0   0   2   0   0   2   2   2   0   2   2   0   2   0   2   2   0   2   2   2   0   0   2   2   2   0   0   2   2   2   2   0   0   0   0   2   2   2   2   2   2   0   0   0   0   0   2   2   2   0   2   0   2   2   2   0   0   2   0   2   2   2   0   2   0   0   2   0   0   0   0   2   2   2   2   2   0   2   2   2   2   0   2   2   2   0   2   0   0   2   0   0   0   0   0   0   2   2   2   0   0   2   0   2   2   2   0   0   0
 MK-6-16                2   0   0   2   0   2   0   0   2   0   0   0   2   0   2   2   2   2   0   0   2   0   2   2   2   2   2   2   2   2   0   0   0   2   2   2   2   0   2   2   0   2   0   0   2   2   0   2   0   0   2   0   2   0   0   0   0   2   2   0   2   2   2   2   2   2   2   0   0   0   2   2   0   0   2   0   0   2   0   0   0   2   0   2   0   2   0   0   0   0   2   0   0   2   0   0   2   2   2   0   2   2   0   2   2   2   0   0   2   2   0   0   0   2   2   2   0   0   2   2   2   2   0   0   0   0   2   2   2   2   2   2   0   0   0   0   0   2   2   2   0   2   0   2   0   0   0   0   2   0   2   2   2   0   2   0   0   2   0   0   0   0   2   2   0   2   0   0   2   2   2   2   0   2   2   2   0   2   0   0   0   0   0   0   0   0   0   2   2   2   0   0   2   0   2   2   0   0   0   2
 
!****************************************** Phenotypic Data **********************************************************
!-100.0 is resevred for missing phenotype
SimulatedTrait1        15.8600   13.7206   14.3853   14.8999   16.3897   15.1170   14.7919   16.2855   15.0731   14.9641   13.8688   12.9968   13.9207   11.9425   14.7125   13.3051   16.7272   15.1423   14.5096   13.9447   15.1652   16.1438   17.7530   17.0917   15.0229   14.9448   15.3137   14.3944   15.7751   14.6191   15.7557   15.9206   16.6625   12.4174   14.4299   15.4142   15.5643   16.4202   14.7933   13.3904   16.0586   18.3541   14.1248   14.9221   14.9745   15.7477   13.5257   16.4818   13.8187   15.2656   15.8980   16.2231   15.8601   13.5110   13.6921   11.7955   16.1783   13.9280   15.8325   15.9609   12.9634   14.7654   14.1295   16.9899   14.9585   14.9205   18.1214   16.1068   12.8988   15.2630   15.7180   15.4393   14.7533   15.4897   13.4714   13.8338   16.1844   13.9760   12.8496   16.0822   15.2626   14.3869   13.7121   15.3082   15.3689   14.8253   14.5699   16.3292   15.5907   14.4863   15.7579   14.2574   12.4905   12.9251   14.2638   14.8002   14.4502   14.5837   14.0578   15.0732   14.6757   14.2367   15.3985   14.4851   15.1616   13.8178   16.3331   15.5483   14.6283   14.7895   13.5189   15.3194   13.8286   13.4801   15.1834   15.6678   16.9664   15.7078   15.3761   16.5776   15.9668   17.7667   14.5636   13.9921   15.5346   14.4745   14.1467   13.2971   16.5552   14.7913   15.2595   13.7459   14.9436   17.1630   14.9159   15.4482   14.3083   12.3963   16.1912   15.3671   14.2603   15.5439   14.6799   14.3139   16.2479   13.0556   14.4817   17.3218   15.6016   16.3678   15.0303   14.7781   15.2378   15.6940   15.2727   16.8218   15.7794   16.3946   14.4026   15.4118   15.5595   13.5384   16.6080   13.2295   13.9884   12.4506   14.9174   15.6923   14.4255   14.9721   13.0909   15.5724   14.7432   13.9930   13.2743   16.2370   16.8309   13.5403   14.9601   14.7672   15.7794   13.2179   15.0446   13.1786   14.4889   12.7215   15.2661   15.2416   16.0328   17.2399   14.0271   15.1520   15.3755   14.0875   16.9348   15.1167   15.1593   16.6815   12.6045   13.5537
SimulatedTrait2        10.4418    9.9000    9.4799    9.2249    9.8098   10.7727    9.0871    9.4962    9.9539    9.1142   11.1413   10.4112    9.7729   10.3106    9.7106    9.9097   10.0464    9.5295   10.8151    9.1614    9.4774    9.7360    9.0780    9.1563   10.4457    8.9635   11.0038    8.5155    8.7872   10.7622    9.1418    9.0823    8.6622    9.9573   10.0480    9.8943    9.2626    9.1690   10.2134   10.8796    9.4151    8.5300    9.3570   10.7967    9.6122   10.8790    9.8628    9.3728   10.0292    9.7661    9.9767    9.6145    9.7362   11.0991    9.7698   10.9327    9.8534   10.5272    9.1384    9.5900   11.2918    9.0381   10.3906    9.7143   11.1064   10.9382    9.1293    9.7760    9.4707    9.2352   10.2524   10.1646   10.1972    8.9047   10.3903   10.5890    9.8415    9.4126   10.8460   10.5154    8.8626   10.6565   11.2500    9.9832    9.8713   10.2957   10.4552    8.9409   11.2868    9.9853   10.1452    9.9694   10.4552    9.3666    9.9992   10.3192   10.8699   10.6554   11.9563   10.2255    9.3554   10.1770    9.2849   10.2600    9.4903   10.0362    9.7099   10.8452   11.5275    9.3915   10.8245    9.2571   10.3443   10.8469   10.5601    9.4611    8.5933    9.8843    9.3931    9.2470    9.5404    8.7168   10.4813   10.6768    9.7605    9.8601   10.1221   10.8814    9.3388    9.2361   11.3010   10.0458   11.5585    9.6246    9.6248   10.5206   11.2927    9.0523   10.3802   10.0494    9.4324    8.8660   10.0537   10.4870    9.0107   10.6465    9.3337    8.8367    9.1525    9.6641    9.6046   10.5893    9.5729    9.4985   10.0846    9.9607   10.2407    9.7456    9.0937    9.9950   10.0794   10.5429    9.1029   10.1350   11.2052   10.0786   11.8921    9.9410    8.9772    9.7512   10.2194    9.3474    9.8736   11.1707   10.8626    9.6515    9.0476   10.3790    9.9605    9.7383    9.6417    9.6620    9.1739   10.7694   10.4418   10.2691   10.3846    9.6803   10.1783    9.7718    8.7518   10.0392    9.5596   10.2081    9.4488   10.8347   10.3917   10.0077   10.3356   10.3210
 
