# Supplementary material for: Inclusive Composite Interval Mapping of QTL by Environment Interactions in Biparental Populations
Source: PLoS One. 2015 Jul 10;10(7):e0132414. doi: 10.1371/journal.pone.0132414 (PMC4498613; doi:10.1371/journal.pone.0132414)
Supplement: S5 File — (ZIP) [file pone.0132414.s005.zip › H=0.5/L1/run_00114.met]

!**********************Note: lines staring with "!" are remarks and will be ignored in the program********************
!*********************************General Information**********************************
!Assuming F1 = P1 x P2, populations available in QTL IciMapping are: 
!  1, P1BC1F1 = P1 x F1, the first backcrossing where P1 is used as the recurrent parent;
!  2, P2BC1F1 = P2 x F1, the first backcrossing where P2 is used as the recurrent parent;
!  3, F1DH, F1-derived doubled haploids; 
!  4, RIL or F1RIL, recombination inbred lines through the repeated selfing of F1;
!  5, P1BC1RIL, recombination inbred lines through the repeated selfing of P1BC1F1;
!  6, P2BC1RIL, recombination inbred lines through the repeated selfing of P2BC1F1;
!  7, F2, the selfing generation of F1;
!  8, F3, the selfing generation of F2;
!  9, P1BC2F1, the second backcrossing where P1 is used as the recurrent parent; 
! 10, P2BC2F1, the second backcrossing where P2 is used as the recurrent parent;
! 11, P1BC2RIL, recombination inred lines through the repeated selfing of P1BC2F1; 
! 12, P2BC2RIL, recombination inred lines through the repeated selfing of P2BC2F1; 
! 13, P1BC1F2, the selfing generation of P1BC1F1; 
! 14, P2BC1F2, the selfing generation of P2BC1F1; 
! 15, P1BC2F2, the selfing generation of P1BC2F1; 
! 16, P2BC2F2, the selfing generation of P2BC2F1; 
! 17, P1BC1DH, P1BC1F1-derived doubled haploids; 
! 18, P2BC1DH, P2BC1F1-derived doubled haploids; 
! 19, P1BC2DH, P1BC2F1-derived doubled haploids; 
! 20, P2BC2DH, P2BC2F1-derived doubled haploids; 
   3      !Mapping Population (see remarks above)
   2      !Mapping Function (1 for Kosambi; 2 for Haldane; 3 for Morgan)
   2      !Marker Space Type (1 for intervals; 2 for positions)
   1      !Marker Space Unit(1 for centiMorgans; 2 for Morgan)
   6      !Number of Chromosomes (or Linkage Groups)
 200      !Size of the mapping population
   2      !Number of environments
 
!***************************************** Chromosomes and Linkage Maps **********************************************
!Chromosome                 NumMarkers
-CH1                        16
-CH2                        16
-CH3                        16
-CH4                        16
-CH5                        16
-CH6                        16
!Linkage map (Marker name followed by position or the interval length)
 MK-1-1                1     0.000
 MK-1-2                1    10.000
 MK-1-3                1    20.000
 MK-1-4                1    30.000
 MK-1-5                1    40.000
 MK-1-6                1    50.000
 MK-1-7                1    60.000
 MK-1-8                1    70.000
 MK-1-9                1    80.000
 MK-1-10               1    90.000
 MK-1-11               1   100.000
 MK-1-12               1   110.000
 MK-1-13               1   120.000
 MK-1-14               1   130.000
 MK-1-15               1   140.000
 MK-1-16               1   150.000
 MK-2-1                2     0.000
 MK-2-2                2    10.000
 MK-2-3                2    20.000
 MK-2-4                2    30.000
 MK-2-5                2    40.000
 MK-2-6                2    50.000
 MK-2-7                2    60.000
 MK-2-8                2    70.000
 MK-2-9                2    80.000
 MK-2-10               2    90.000
 MK-2-11               2   100.000
 MK-2-12               2   110.000
 MK-2-13               2   120.000
 MK-2-14               2   130.000
 MK-2-15               2   140.000
 MK-2-16               2   150.000
 MK-3-1                3     0.000
 MK-3-2                3    10.000
 MK-3-3                3    20.000
 MK-3-4                3    30.000
 MK-3-5                3    40.000
 MK-3-6                3    50.000
 MK-3-7                3    60.000
 MK-3-8                3    70.000
 MK-3-9                3    80.000
 MK-3-10               3    90.000
 MK-3-11               3   100.000
 MK-3-12               3   110.000
 MK-3-13               3   120.000
 MK-3-14               3   130.000
 MK-3-15               3   140.000
 MK-3-16               3   150.000
 MK-4-1                4     0.000
 MK-4-2                4    10.000
 MK-4-3                4    20.000
 MK-4-4                4    30.000
 MK-4-5                4    40.000
 MK-4-6                4    50.000
 MK-4-7                4    60.000
 MK-4-8                4    70.000
 MK-4-9                4    80.000
 MK-4-10               4    90.000
 MK-4-11               4   100.000
 MK-4-12               4   110.000
 MK-4-13               4   120.000
 MK-4-14               4   130.000
 MK-4-15               4   140.000
 MK-4-16               4   150.000
 MK-5-1                5     0.000
 MK-5-2                5    10.000
 MK-5-3                5    20.000
 MK-5-4                5    30.000
 MK-5-5                5    40.000
 MK-5-6                5    50.000
 MK-5-7                5    60.000
 MK-5-8                5    70.000
 MK-5-9                5    80.000
 MK-5-10               5    90.000
 MK-5-11               5   100.000
 MK-5-12               5   110.000
 MK-5-13               5   120.000
 MK-5-14               5   130.000
 MK-5-15               5   140.000
 MK-5-16               5   150.000
 MK-6-1                6     0.000
 MK-6-2                6    10.000
 MK-6-3                6    20.000
 MK-6-4                6    30.000
 MK-6-5                6    40.000
 MK-6-6                6    50.000
 MK-6-7                6    60.000
 MK-6-8                6    70.000
 MK-6-9                6    80.000
 MK-6-10               6    90.000
 MK-6-11               6   100.000
 MK-6-12               6   110.000
 MK-6-13               6   120.000
 MK-6-14               6   130.000
 MK-6-15               6   140.000
 MK-6-16               6   150.000
!*********************************** Marker Types ********************************************************************
!Co-dominant marker: When heterozygote F1 is present, P1 is coded as 2, F1 is coded as 1, and P2 is coded as 0; Otherwise, P1 is coded as 2, and P2 is coded as 0. 
!Dominant marker: When heterozygote F1 is present, P1 and F1 are coded as 12, and P2 is coded as 0; Otherwise, P1 is coded as 2, and P2 is coded as 0.  
!Recessive markers: When heterozygote F1 is present, P1 is coded as 2, and F1 and P2 are coded as 10; Otherwise, P1 is coded as 2, and P2 is coded as 0. 
!Missing marker is coded as -1. 
 MK-1-1                 2   2   0   0   0   0   2   2   2   2   2   0   0   0   2   0   2   0   2   0   0   0   0   0   0   2   2   2   2   0   2   2   0   0   2   0   2   0   2   0   0   2   2   2   0   0   0   2   2   0   2   2   2   0   0   0   0   0   0   0   2   0   0   2   0   0   0   2   0   2   2   0   2   0   2   2   0   0   2   2   0   0   0   0   0   2   2   0   2   0   2   2   0   2   2   0   0   2   0   0   2   0   0   0   0   0   2   2   0   2   2   2   2   0   0   0   2   2   0   2   0   0   0   0   0   2   2   0   2   0   2   2   0   2   0   2   0   0   2   2   0   2   2   0   2   0   0   0   2   0   2   2   2   2   2   2   2   2   0   2   0   2   0   2   2   2   0   0   0   0   0   2   0   0   2   0   2   2   0   0   2   2   2   0   2   2   0   0   0   0   2   0   2   2   2   0   2   2   0   0
 MK-1-2                 2   2   0   0   0   0   2   2   2   2   2   0   0   0   2   0   2   0   2   0   0   0   0   0   0   2   2   2   2   0   2   2   0   0   2   2   2   0   2   0   0   2   2   2   0   0   0   2   2   0   2   2   2   0   0   0   0   0   0   0   2   0   0   0   2   0   0   2   2   2   2   0   2   0   2   2   0   0   2   0   0   0   0   0   0   2   2   0   2   0   2   2   0   2   0   0   0   2   0   0   2   2   0   0   0   0   2   2   2   2   0   2   2   0   0   2   2   2   0   2   0   0   0   0   0   2   2   0   2   0   2   2   0   2   0   0   0   0   2   2   0   2   2   0   2   0   0   0   0   0   2   2   2   2   2   2   2   2   0   2   0   2   0   0   2   2   0   0   0   0   0   2   2   0   2   0   2   2   0   0   2   2   2   0   2   2   0   0   0   0   2   0   2   0   2   0   2   2   0   0
 MK-1-3                 2   2   0   0   0   0   2   2   2   2   2   0   0   0   2   0   2   0   0   0   2   0   2   0   0   2   2   2   2   0   0   2   0   0   2   0   2   0   2   0   0   2   2   2   0   0   0   2   2   0   2   2   2   0   0   0   0   0   0   0   2   2   2   0   2   0   0   2   2   2   2   0   2   0   2   2   0   0   2   0   0   0   0   2   2   2   2   0   2   0   0   2   0   2   0   0   0   2   0   0   2   2   2   0   0   0   2   2   0   2   0   2   2   0   0   2   2   2   0   2   2   2   0   0   2   2   0   0   2   0   2   2   0   2   0   0   0   0   2   2   0   2   2   0   2   0   0   0   0   0   2   2   2   2   2   2   0   2   0   2   0   2   0   0   2   2   0   0   0   0   0   0   2   0   2   0   2   2   0   0   0   2   2   0   0   2   0   0   0   0   2   0   2   0   2   0   2   2   0   0
 MK-1-4                 2   2   2   2   0   2   2   2   2   2   2   0   0   0   2   0   2   2   0   2   2   0   2   0   0   2   2   2   2   0   2   2   0   2   2   0   2   0   2   0   0   2   2   2   0   0   0   2   2   0   2   2   2   0   0   0   0   0   0   0   2   2   2   0   2   0   0   2   2   2   2   0   2   0   2   0   0   0   2   0   0   0   0   2   2   2   2   0   2   0   0   2   0   2   0   0   0   2   0   0   2   2   2   0   2   0   2   0   0   2   0   2   2   0   0   2   2   2   0   2   2   0   0   2   2   2   0   2   2   0   2   2   0   2   0   0   0   0   2   2   0   2   2   0   2   0   0   0   0   0   2   2   2   0   2   2   0   2   0   2   0   2   0   0   2   2   2   0   2   0   0   0   2   0   0   0   2   2   0   0   0   2   2   0   0   2   0   0   0   0   2   0   2   0   2   0   2   0   0   2
 MK-1-5                 2   2   2   2   0   2   2   2   2   2   2   0   0   0   0   0   2   2   0   2   2   0   2   0   0   2   2   2   2   0   2   2   0   2   2   2   2   2   2   0   0   2   2   2   0   0   0   2   2   0   2   2   2   0   0   0   0   0   0   0   2   2   2   0   2   0   0   2   2   2   2   2   2   0   2   0   0   2   2   2   0   0   0   0   2   2   2   0   0   2   0   2   0   2   0   0   0   2   0   2   2   2   2   0   2   0   2   0   0   2   0   2   2   0   0   0   2   2   0   2   2   0   0   2   2   2   2   2   2   0   0   2   0   2   0   0   0   0   2   2   0   2   2   0   2   0   0   0   0   0   2   2   2   0   2   2   0   2   0   2   0   2   0   0   2   2   2   0   2   0   0   0   2   0   0   0   2   2   0   0   2   2   2   0   0   2   0   0   0   0   2   0   2   0   2   0   2   2   0   2
 MK-1-6                 2   2   2   0   0   0   2   2   2   2   2   0   0   2   0   0   2   2   0   2   2   0   2   0   0   2   2   2   2   0   2   2   0   2   2   2   2   2   2   0   0   2   2   2   0   2   0   2   2   0   2   2   2   0   0   0   0   0   0   0   2   2   2   0   0   0   0   2   2   2   2   2   2   0   2   0   0   2   2   2   0   0   0   0   2   2   0   0   0   2   0   2   0   2   2   0   0   2   0   0   2   2   2   0   2   0   2   0   0   2   0   2   2   2   0   2   2   2   0   2   2   0   0   2   2   2   2   2   2   0   0   2   0   2   0   0   0   0   2   2   0   2   2   0   2   0   0   0   0   2   2   2   2   0   0   2   0   2   0   2   0   0   0   0   2   2   2   0   2   0   0   0   2   2   0   0   2   2   2   0   2   2   2   0   0   2   2   0   0   2   2   0   2   0   2   0   2   2   0   2
 MK-1-7                 2   2   2   0   0   0   2   2   2   2   2   0   0   2   2   0   2   2   0   2   2   0   2   0   0   2   2   2   2   2   2   0   0   0   2   2   2   2   2   0   0   2   2   2   0   2   0   2   2   0   2   2   2   2   0   0   0   0   0   0   2   0   2   0   0   2   0   2   2   2   2   2   2   0   2   0   0   2   2   2   0   0   0   0   2   2   0   0   0   2   0   2   0   2   2   0   0   2   0   0   2   2   2   0   2   0   2   0   0   2   0   2   2   2   0   2   2   2   0   2   2   2   0   2   2   2   2   2   2   0   0   2   0   0   0   0   0   0   2   2   0   2   2   0   0   0   0   0   0   2   2   2   2   0   0   2   2   2   0   2   0   0   2   0   2   2   0   0   2   0   0   0   2   2   0   0   2   0   2   0   2   2   2   0   0   2   2   0   0   2   2   0   0   0   0   0   2   2   2   2
 MK-1-8                 2   2   2   0   2   0   2   2   2   2   2   0   0   2   2   0   2   0   0   2   2   0   2   0   0   2   2   2   2   2   2   2   0   0   2   0   2   2   2   0   0   2   2   2   0   0   0   2   2   0   2   2   2   2   0   0   0   0   0   0   2   0   2   2   0   2   0   2   2   2   2   2   2   0   2   0   0   2   2   2   0   0   0   2   2   2   0   0   0   2   0   2   0   2   2   0   0   2   0   0   2   2   2   0   2   0   2   0   2   2   0   2   2   2   0   2   2   2   0   2   2   2   2   2   2   2   2   2   2   0   0   2   0   0   0   0   0   2   0   2   0   2   2   0   0   0   0   0   0   0   2   2   2   0   0   2   2   0   0   2   0   0   2   0   2   2   0   0   2   0   0   0   2   2   0   0   2   2   2   0   0   2   2   0   0   2   2   0   0   2   2   0   0   2   0   0   2   2   2   2
 MK-1-9                 2   2   2   0   2   0   2   2   2   2   2   0   0   2   2   0   2   0   2   0   2   0   2   0   0   2   0   2   2   2   2   2   0   2   2   0   2   2   0   0   2   0   2   0   0   0   0   2   0   0   2   2   2   2   0   2   0   0   0   0   2   0   2   2   0   2   0   2   2   2   2   2   2   2   2   0   0   2   0   2   0   0   0   2   2   2   0   2   0   2   0   2   0   2   2   0   2   2   0   0   2   2   2   0   2   0   2   0   2   0   0   2   2   0   0   2   2   2   0   2   2   2   2   2   2   2   2   0   2   0   0   2   0   0   0   0   0   2   0   2   0   2   2   0   0   0   0   0   0   0   0   2   0   2   0   2   2   2   0   2   0   0   2   0   2   2   0   0   2   2   0   0   2   0   0   2   2   2   2   0   0   2   2   2   0   0   2   0   0   2   2   0   0   2   0   0   2   2   2   2
 MK-1-10                2   2   2   0   2   0   2   2   2   0   2   0   0   2   2   0   2   0   0   0   2   0   2   0   0   2   0   2   0   0   2   2   0   2   2   0   2   2   0   0   0   0   2   0   0   0   0   2   0   0   2   2   2   2   0   2   2   0   0   0   0   0   2   2   0   2   0   2   2   2   2   2   2   2   2   0   0   2   0   2   0   0   0   2   0   2   0   2   0   2   0   0   0   2   2   2   2   2   0   0   2   2   2   0   2   0   0   0   2   0   0   2   2   0   0   2   2   2   0   2   2   2   2   2   2   2   2   0   2   0   0   2   2   0   2   0   2   2   0   2   0   2   2   0   0   0   0   0   0   0   0   2   0   2   0   2   2   2   0   2   0   0   2   0   2   2   0   0   0   2   0   0   2   0   0   2   2   0   2   0   0   2   2   0   0   0   0   0   0   2   2   0   0   2   0   0   2   2   2   2
 MK-1-11                2   2   2   0   0   0   2   2   2   0   2   0   0   2   2   0   2   0   0   0   2   0   2   0   0   2   0   2   0   2   2   0   0   2   0   0   2   2   0   2   0   0   2   0   0   0   0   0   0   0   2   2   2   2   0   2   2   0   0   0   0   0   2   2   0   2   2   2   2   2   2   2   0   2   2   0   0   2   0   2   0   0   0   2   0   2   0   2   0   2   0   0   0   2   2   2   2   2   0   0   2   2   2   0   2   0   0   0   2   0   0   2   2   0   0   2   2   2   0   2   2   2   2   2   2   2   2   0   2   0   0   2   2   0   0   0   2   2   0   2   0   2   2   0   0   0   0   0   0   2   0   2   0   2   0   2   2   2   0   2   0   0   2   0   2   2   0   0   0   2   2   0   2   0   0   2   2   0   2   0   0   2   2   0   0   0   0   0   0   2   2   0   0   2   0   0   2   2   2   2
 MK-1-12                2   2   2   0   0   0   2   2   2   0   2   0   0   2   2   0   2   2   0   0   2   0   2   0   0   0   0   2   0   2   2   2   0   2   0   0   2   2   0   2   0   0   2   0   0   0   0   0   0   0   2   2   2   2   0   2   2   0   0   0   0   0   2   2   0   0   2   2   2   2   2   2   0   2   2   0   0   2   0   0   0   0   0   0   0   2   0   2   0   2   0   0   0   2   2   2   2   2   0   0   2   2   2   0   2   0   0   0   2   0   0   2   2   0   0   2   2   2   0   2   2   2   0   2   2   2   2   2   2   0   0   2   2   0   0   0   0   2   0   0   0   2   2   0   0   0   0   0   0   2   2   2   0   2   0   2   2   2   0   2   0   0   2   0   0   2   0   0   0   2   0   0   2   0   0   2   2   0   2   0   0   2   2   0   0   0   2   0   0   2   0   0   0   2   0   2   2   2   2   2
 MK-1-13                2   2   2   0   0   0   2   2   2   0   2   0   0   2   2   0   2   2   0   0   2   0   2   0   0   0   0   2   0   0   2   2   0   2   0   2   0   2   0   2   0   0   2   0   0   0   0   0   0   0   2   2   0   2   0   2   2   0   0   0   0   0   2   2   0   0   2   2   2   2   0   2   2   0   2   0   2   2   0   0   0   0   0   0   0   2   0   2   0   2   0   0   0   2   2   2   2   2   0   0   2   2   2   0   2   2   0   0   2   0   0   2   2   0   2   2   2   2   0   2   2   2   2   2   2   0   0   2   2   0   0   2   2   0   0   0   0   2   0   0   0   0   2   0   0   0   0   0   2   2   2   2   0   2   0   2   2   0   0   2   0   0   0   0   0   0   0   0   0   2   0   0   0   0   0   2   2   0   2   0   0   0   2   0   0   0   2   0   0   2   0   0   0   2   0   2   2   2   2   2
 MK-1-14                2   2   2   0   0   0   2   2   2   0   0   0   0   2   2   0   0   2   0   0   0   0   2   0   0   0   0   2   2   0   2   2   0   2   0   2   0   2   0   2   0   0   0   0   0   0   0   0   2   2   2   2   0   2   2   0   2   0   0   0   0   0   2   0   0   0   2   2   2   2   2   2   2   0   2   0   2   2   0   0   0   2   0   0   0   0   0   2   2   2   0   0   0   2   2   2   2   0   0   0   2   2   0   2   2   2   0   0   2   0   0   2   2   0   2   2   2   2   0   2   2   2   2   2   2   0   0   2   2   0   0   2   2   0   0   0   0   2   0   0   0   0   2   0   0   0   0   0   2   2   2   2   0   2   0   2   2   0   0   2   0   0   0   0   0   0   0   0   0   0   0   0   0   0   0   2   0   0   2   0   0   0   2   2   0   0   2   0   0   2   0   0   0   2   0   2   2   2   2   2
 MK-1-15                2   2   2   0   0   0   2   2   2   0   0   0   2   2   2   0   2   2   0   0   0   0   2   0   0   0   0   2   2   0   2   2   0   2   0   2   0   2   0   0   2   0   0   0   0   0   0   0   0   2   2   2   0   2   2   0   2   2   0   2   2   0   2   0   0   0   2   2   2   2   2   2   2   0   2   0   2   2   0   0   0   2   0   0   0   0   0   2   2   0   0   0   0   2   2   2   2   0   0   0   2   2   0   2   2   2   0   0   2   0   0   2   2   0   2   2   0   2   2   0   2   0   2   2   2   0   0   2   2   0   2   2   2   0   2   2   0   2   0   2   0   0   2   0   0   0   2   0   2   2   2   2   0   2   0   2   2   0   2   0   0   0   0   0   0   0   0   0   0   0   0   0   0   0   2   2   0   0   2   0   0   0   2   2   0   0   2   0   0   2   0   0   0   2   0   2   0   2   0   2
 MK-1-16                2   2   2   0   0   0   2   2   2   0   0   0   2   2   0   2   2   2   0   0   0   2   2   0   0   0   0   2   2   2   2   2   0   2   0   2   0   2   0   0   2   0   0   0   0   0   0   0   0   0   2   2   0   0   2   2   2   2   0   2   2   0   2   0   0   0   2   2   2   2   2   2   0   0   2   0   2   2   0   0   0   2   0   0   0   2   0   2   2   2   0   0   0   2   2   2   2   0   0   0   2   2   2   2   2   2   0   0   2   0   0   2   0   0   2   2   0   2   2   0   2   0   2   2   2   0   0   2   0   0   2   0   2   0   2   2   2   2   0   2   0   0   2   2   0   0   2   0   2   2   2   2   0   2   0   2   2   0   2   0   0   0   0   0   0   0   2   0   0   0   0   0   0   0   2   2   0   0   2   2   0   0   2   2   0   0   0   0   0   2   0   0   0   2   0   2   2   2   0   2
 MK-2-1                 0   2   2   0   0   0   0   2   2   2   2   0   0   0   2   0   0   0   0   2   2   2   2   0   2   2   0   2   2   0   2   2   2   2   2   2   0   0   2   2   2   2   2   2   0   2   2   0   2   2   2   2   0   0   0   0   0   0   0   2   0   0   2   2   2   2   2   2   2   0   0   0   0   2   2   2   0   2   2   2   2   0   0   0   2   0   2   0   0   0   0   2   0   2   2   0   0   0   2   2   2   2   0   2   0   0   0   2   2   0   2   2   0   2   0   0   2   0   0   2   0   2   2   0   2   0   2   2   0   0   2   0   2   2   0   2   2   2   2   0   2   2   2   0   0   0   0   2   2   0   0   2   2   2   0   0   0   2   2   0   2   0   0   0   2   0   0   0   0   0   2   0   0   0   2   2   2   0   2   0   0   0   2   0   0   0   2   2   2   2   2   0   2   2   0   0   2   0   2   0
 MK-2-2                 0   2   2   0   0   0   0   2   2   2   2   0   0   0   2   0   0   0   0   2   2   0   2   0   2   2   0   2   0   0   2   2   2   2   2   2   0   0   0   2   2   2   2   2   0   2   2   0   2   2   2   2   0   0   0   0   0   0   2   2   0   0   2   2   2   2   2   2   2   0   0   0   2   2   2   2   0   2   2   2   2   2   0   0   2   0   2   0   0   0   0   2   0   2   2   0   0   0   2   2   2   2   0   2   0   0   0   2   2   0   2   2   0   2   0   2   2   0   0   0   0   2   2   0   2   0   0   2   0   0   2   0   2   2   2   2   2   2   2   0   2   2   2   0   0   0   2   2   2   0   0   2   2   2   0   0   0   2   2   0   2   2   0   0   2   0   0   0   0   0   0   0   0   0   2   2   2   0   2   0   0   0   2   0   0   0   2   2   2   2   2   0   2   2   0   0   0   0   2   0
 MK-2-3                 0   2   2   0   0   0   0   2   2   2   2   0   0   0   2   0   0   0   0   2   2   0   2   0   2   2   2   2   0   0   2   2   2   2   2   2   0   0   0   2   2   2   0   2   0   2   0   0   2   2   2   2   0   0   0   0   0   0   2   2   0   0   2   2   2   2   2   2   2   0   2   0   2   0   2   2   0   0   2   2   2   2   0   0   2   0   2   0   0   0   0   2   0   2   2   0   2   0   2   2   2   2   0   2   0   0   0   2   2   0   2   0   0   2   0   2   2   0   0   0   0   2   2   0   2   0   0   2   0   2   2   0   2   2   2   2   2   2   2   0   2   2   2   0   0   0   2   2   2   0   0   2   0   2   0   0   2   2   2   0   2   2   0   0   2   0   0   0   0   2   0   0   0   0   2   2   2   0   2   0   0   0   2   0   0   0   2   2   2   2   2   0   2   2   0   0   0   2   2   0
 MK-2-4                 2   2   2   0   0   0   0   2   2   2   0   0   0   0   2   0   0   0   0   2   2   0   2   0   2   0   2   2   2   0   2   2   2   2   2   0   0   0   0   2   2   2   0   2   0   2   0   0   2   2   2   2   0   0   0   0   2   0   2   2   0   0   2   2   2   2   2   2   2   0   2   0   0   0   0   2   0   0   2   2   2   2   0   2   2   0   2   0   0   2   0   2   0   2   2   0   2   0   2   2   2   2   0   2   0   0   0   2   2   0   2   0   0   2   0   2   2   0   0   0   0   2   2   2   0   0   0   2   0   2   2   2   2   2   2   2   2   2   2   0   2   2   2   0   0   0   2   2   2   2   0   2   0   2   0   0   2   2   2   0   2   2   0   0   2   0   2   0   0   2   0   0   2   0   2   2   2   0   2   0   0   0   2   0   0   0   2   2   2   2   2   0   2   2   2   0   0   2   2   2
 MK-2-5                 0   2   2   2   0   0   0   2   2   0   0   0   0   0   2   0   0   0   0   2   2   0   2   0   2   2   2   2   2   0   2   2   2   2   0   0   0   0   0   2   2   2   0   2   0   2   0   0   2   2   2   0   0   0   0   0   2   0   2   2   0   0   2   2   2   2   0   2   0   0   2   0   0   0   0   0   0   0   2   2   2   0   0   2   2   0   2   2   0   0   0   2   0   2   0   0   2   0   2   2   2   2   0   0   0   0   0   2   0   0   2   2   0   2   0   2   2   0   0   2   0   2   2   2   0   0   0   2   0   0   2   2   2   2   2   2   2   2   2   0   2   2   2   0   0   0   0   0   2   2   0   2   0   2   0   0   0   2   2   0   2   2   0   0   0   0   2   0   0   2   0   0   2   0   2   2   2   0   2   0   0   2   0   0   0   0   2   2   2   2   2   0   2   2   2   0   0   2   2   2
 MK-2-6                 0   2   2   2   0   0   0   2   2   0   0   0   0   0   2   0   0   0   0   2   2   0   2   0   2   2   2   2   2   0   2   0   2   2   0   2   0   0   0   2   2   2   0   2   0   2   0   0   2   0   2   0   0   0   0   0   2   0   2   2   2   0   2   2   2   2   0   2   0   0   0   0   0   0   0   0   0   0   2   2   2   0   0   2   2   0   2   2   0   0   0   2   2   2   0   0   2   0   0   2   2   2   0   0   0   0   0   2   0   2   2   2   0   2   0   2   2   0   0   2   0   0   2   2   0   0   0   2   0   0   2   2   2   2   2   2   2   2   2   0   2   2   2   0   0   0   0   0   2   2   0   2   0   2   2   0   2   2   2   0   2   2   0   0   0   0   2   0   0   2   0   0   2   0   2   2   2   0   2   0   0   2   0   0   0   0   2   2   2   2   2   0   2   2   2   2   0   2   2   2
 MK-2-7                 0   2   2   2   0   0   2   2   2   0   0   0   2   0   2   0   0   0   0   2   2   0   2   0   0   2   2   2   2   0   2   0   2   2   0   2   0   0   0   2   2   0   0   2   0   2   0   0   2   0   2   0   0   0   0   0   2   0   2   2   2   0   2   0   2   2   0   0   2   0   0   0   0   0   0   0   2   0   0   2   2   0   0   2   2   0   2   2   0   0   0   2   0   2   0   0   2   0   0   2   2   2   0   0   0   0   0   2   0   2   2   2   0   2   2   2   2   0   2   0   0   2   2   2   0   0   0   2   0   0   2   2   2   0   2   2   2   2   2   0   2   2   2   0   0   0   0   0   2   2   0   2   0   2   2   0   2   2   2   2   2   2   0   0   0   0   2   0   0   0   0   2   2   0   2   2   2   0   2   0   0   2   0   0   0   0   2   2   2   0   2   0   2   2   2   2   0   2   2   2
 MK-2-8                 0   2   2   2   0   0   2   2   2   0   0   0   2   0   2   0   0   0   0   2   2   0   2   0   0   2   0   2   2   0   2   0   2   2   0   2   0   0   0   2   2   2   0   0   0   2   0   0   2   0   2   0   0   0   0   0   2   0   2   2   2   0   2   0   2   2   0   0   2   0   0   0   0   0   0   2   0   2   0   2   2   0   0   2   2   0   2   2   0   0   2   2   0   2   0   0   0   0   0   2   2   2   0   0   0   0   0   2   0   0   2   2   0   2   2   2   2   0   2   0   0   2   2   2   0   0   0   2   2   0   2   2   2   2   2   2   2   2   2   0   2   2   2   0   0   0   0   0   2   2   0   2   0   0   2   0   0   2   2   2   2   0   0   0   0   0   2   0   0   0   0   2   2   0   2   2   2   0   2   0   0   2   0   0   0   0   2   2   2   0   2   0   2   0   2   2   0   2   2   2
 MK-2-9                 0   2   2   2   0   0   2   2   2   0   0   0   2   0   2   0   0   0   0   2   2   0   2   0   2   2   0   2   0   0   2   0   2   2   0   2   0   0   0   2   2   2   0   0   0   2   0   0   2   0   2   0   0   0   0   0   2   2   2   2   2   0   2   0   2   2   0   0   2   0   0   0   0   0   0   2   0   2   0   2   2   0   0   2   2   2   2   2   0   0   2   2   0   2   0   0   0   0   2   0   2   2   0   0   0   2   0   2   0   0   2   2   0   2   2   2   0   0   2   0   2   2   2   2   0   0   0   2   2   0   2   2   2   2   2   2   2   2   2   0   2   2   2   2   0   0   2   0   0   2   0   2   0   0   2   0   2   2   0   2   2   0   0   0   0   0   2   0   0   0   0   2   2   0   2   2   2   0   2   0   0   2   0   0   0   0   2   2   2   0   2   0   2   0   0   2   0   2   2   2
 MK-2-10                0   2   2   2   0   0   2   0   2   0   0   0   2   0   2   0   0   0   0   2   2   0   2   0   2   0   0   2   0   0   2   0   2   0   0   2   0   0   0   2   0   2   0   0   0   2   0   0   0   0   2   0   0   0   0   0   2   2   0   2   2   0   2   0   0   2   0   0   2   2   0   0   0   0   0   2   2   2   0   2   2   0   0   2   2   2   2   2   2   0   2   2   0   2   0   0   0   0   2   2   2   2   0   0   2   2   0   2   0   0   2   2   0   2   2   2   0   0   2   0   2   0   0   2   0   0   0   2   2   0   0   2   0   2   2   0   2   2   2   2   2   2   2   2   0   0   2   0   2   2   0   2   0   0   2   0   2   2   0   2   2   0   0   0   0   0   2   0   0   0   0   2   2   0   2   2   0   0   2   0   0   2   0   0   0   0   2   2   2   0   2   0   2   0   0   0   2   2   2   2
 MK-2-11                0   2   2   2   0   0   2   0   2   0   0   0   2   0   2   0   0   0   0   2   2   0   2   0   2   0   0   2   0   0   2   0   2   2   0   2   0   0   0   0   0   2   0   0   0   2   0   0   0   0   2   0   0   0   0   0   2   2   0   2   2   0   2   0   0   2   2   0   2   2   0   0   0   0   0   2   2   2   0   2   2   0   2   2   0   2   2   0   2   0   2   2   0   2   0   0   0   2   2   2   2   2   0   0   2   2   0   0   0   0   2   2   0   0   2   2   0   0   2   0   2   0   0   2   0   0   0   2   2   0   0   2   2   2   2   0   2   2   2   0   2   2   2   2   2   0   2   0   2   2   0   2   0   0   2   0   2   2   0   2   2   0   0   0   0   0   2   0   0   0   2   2   2   0   2   2   2   0   2   0   0   2   0   0   2   0   2   2   2   0   2   0   2   0   0   0   2   2   2   2
 MK-2-12                2   2   2   2   0   0   2   0   2   0   0   0   2   0   2   0   2   0   0   0   2   0   2   0   2   0   0   2   0   0   2   0   2   2   0   2   0   2   0   0   0   2   0   0   0   2   0   0   0   0   2   0   0   0   0   0   2   0   2   2   2   2   2   0   0   2   2   0   2   2   0   0   2   0   0   2   2   2   0   2   2   0   2   2   2   2   2   0   2   0   2   2   2   0   0   0   0   2   2   2   2   2   0   0   2   2   0   0   0   0   2   2   0   0   2   0   0   2   2   0   2   2   0   2   0   0   0   2   2   0   2   2   2   2   2   0   2   2   2   0   2   2   2   2   2   0   2   0   2   2   0   2   0   0   2   2   2   2   0   2   0   0   0   0   0   0   2   0   0   0   2   2   2   0   2   2   2   0   2   0   0   0   0   0   2   0   2   2   2   0   2   0   2   0   0   0   2   2   2   2
 MK-2-13                2   0   2   2   0   0   2   0   2   0   0   0   2   0   2   2   2   0   0   0   2   0   2   0   2   0   0   2   0   0   2   0   2   2   0   2   0   2   0   0   0   0   2   0   0   2   0   2   0   0   2   0   0   0   0   0   0   0   2   2   2   2   2   0   0   2   2   0   2   2   0   0   2   0   0   2   2   2   2   2   2   0   2   0   2   2   2   0   2   0   2   2   2   0   0   0   0   2   2   2   2   2   0   0   2   0   0   0   0   0   2   2   0   0   2   0   0   2   2   0   2   2   2   0   0   2   0   0   2   0   2   2   2   2   0   2   2   2   2   0   2   2   2   2   2   0   2   0   2   2   2   2   0   0   2   2   2   2   2   2   2   0   0   0   0   0   2   0   0   0   2   2   2   0   2   2   0   0   2   0   0   0   0   0   2   0   2   2   2   0   2   0   2   0   0   0   2   0   2   2
 MK-2-14                2   0   2   2   0   0   2   0   2   0   0   2   2   0   2   2   2   0   0   0   2   0   2   0   2   0   0   2   0   2   2   0   2   2   0   2   0   2   0   0   0   0   2   0   0   2   0   2   2   0   2   0   0   0   0   0   0   0   2   2   0   2   2   0   0   2   2   0   2   2   2   0   2   0   2   0   2   2   2   2   2   0   2   0   2   0   2   0   2   0   2   2   2   0   0   0   0   2   2   2   2   2   0   0   2   0   0   2   0   0   2   2   0   0   2   0   0   0   2   0   2   2   2   0   0   2   0   0   2   0   0   2   2   2   0   0   2   2   2   0   0   2   2   2   2   0   2   0   0   2   2   2   0   0   2   2   2   2   0   2   2   2   0   2   0   0   2   0   2   0   2   2   2   0   2   2   0   0   2   0   0   0   2   0   2   0   2   2   2   0   2   2   0   0   0   0   2   2   2   2
 MK-2-15                2   0   2   2   0   2   2   0   2   0   0   2   2   0   2   2   2   0   0   0   2   0   2   0   0   0   0   0   0   2   2   0   2   2   0   2   0   2   0   0   0   0   2   0   0   2   0   2   2   0   2   0   0   0   0   0   0   0   2   2   0   0   2   0   0   0   2   0   2   0   2   0   2   0   2   0   2   2   2   2   2   0   2   0   2   0   2   0   2   0   2   2   2   0   0   0   0   2   2   2   2   2   0   0   2   0   0   2   0   2   2   2   0   0   2   0   0   0   2   0   2   2   2   2   2   0   0   0   2   2   0   2   2   2   0   0   0   2   2   0   0   2   2   2   2   0   0   0   0   2   2   2   0   2   2   2   2   2   0   2   2   2   0   2   0   0   2   0   2   0   2   2   2   2   2   2   0   0   2   0   0   0   2   0   2   0   0   2   2   0   2   2   0   0   0   0   2   2   2   2
 MK-2-16                2   0   0   2   0   2   2   0   2   0   2   2   2   0   2   2   2   0   0   0   0   0   2   2   0   0   0   0   0   0   2   0   2   2   0   2   0   2   0   0   0   0   2   0   0   0   0   0   2   0   2   2   0   0   0   0   0   0   2   2   0   2   2   0   0   0   2   2   2   0   2   0   2   0   2   0   2   2   2   2   2   0   2   0   2   0   2   0   2   0   2   2   2   0   2   0   0   2   2   2   2   2   0   0   2   0   0   2   0   2   2   2   0   0   2   0   0   0   2   0   2   2   2   2   2   2   0   0   2   2   0   2   0   2   0   0   0   2   2   0   0   2   2   2   2   0   0   0   0   2   2   2   2   2   2   2   2   2   0   2   2   2   0   2   0   0   2   0   2   0   2   2   2   2   2   2   0   0   2   0   0   0   2   0   2   0   0   2   2   0   2   2   0   0   0   0   2   0   2   2
 MK-3-1                 0   0   0   0   2   0   0   0   2   0   0   0   2   2   2   0   0   2   0   2   2   0   2   0   2   0   0   0   0   0   2   0   2   0   0   0   2   2   0   0   0   2   2   0   0   2   2   0   0   2   2   0   2   0   0   2   0   2   2   2   0   0   2   2   2   2   0   0   2   2   2   2   2   0   0   2   2   0   0   2   0   0   2   0   0   0   0   2   2   2   2   0   2   2   2   0   2   0   0   2   0   2   0   0   0   2   2   0   2   2   2   2   0   2   0   0   2   0   0   0   0   0   2   0   2   2   0   2   2   2   2   0   2   2   2   2   2   0   0   0   0   0   2   0   0   2   2   0   2   0   0   0   2   0   2   2   2   2   2   2   0   2   2   2   0   0   0   0   0   0   0   0   0   0   2   0   0   2   2   0   0   0   0   2   0   2   0   2   2   0   2   2   0   0   2   0   2   2   0   0
 MK-3-2                 0   2   0   2   2   2   0   0   2   0   0   0   2   2   2   0   0   2   0   2   2   0   2   0   2   0   0   0   0   0   2   0   0   0   0   2   2   2   0   0   0   2   2   0   0   2   2   0   0   0   2   0   2   0   0   2   0   2   2   2   2   0   2   2   2   2   0   0   2   2   2   2   2   0   0   2   2   2   0   2   0   0   2   0   2   0   0   2   2   2   2   0   2   2   2   0   2   0   0   2   0   2   0   0   0   2   2   0   2   2   2   2   0   2   0   0   2   0   0   0   0   0   2   0   2   2   0   2   2   2   2   0   0   0   2   2   2   0   0   0   0   0   2   0   0   2   2   0   2   0   0   0   2   0   2   2   2   2   2   2   0   2   2   2   0   0   0   0   0   0   0   2   0   2   2   0   0   2   2   0   0   0   0   2   0   2   0   2   0   0   2   2   2   0   2   2   2   2   0   2
 MK-3-3                 0   2   0   2   0   2   0   0   2   0   2   0   2   2   2   0   0   2   0   2   2   2   0   0   0   0   0   0   0   2   2   0   0   0   0   2   2   2   0   0   2   2   2   0   0   2   2   2   0   0   2   2   2   0   0   2   0   2   2   2   0   0   2   2   2   2   2   0   2   2   2   2   2   0   0   2   2   2   0   2   0   0   2   0   2   0   0   2   2   2   2   0   2   2   0   0   2   0   0   2   0   2   0   0   2   2   2   0   2   0   2   2   0   2   0   0   2   0   0   0   0   0   2   0   0   2   0   2   2   2   2   0   0   0   2   2   2   0   0   0   0   0   2   0   0   2   0   0   2   0   0   0   2   0   2   2   2   2   2   2   2   2   2   2   0   0   2   0   0   2   0   2   0   0   2   0   0   2   0   2   0   0   0   2   0   2   0   2   0   0   2   2   2   0   2   2   2   2   0   2
 MK-3-4                 0   2   0   2   0   2   0   0   0   0   2   0   2   2   0   0   0   2   0   2   2   2   0   0   0   0   0   0   0   2   2   0   0   0   0   0   2   2   0   0   2   2   2   0   0   2   2   2   0   0   2   2   2   0   2   2   0   2   2   2   0   0   2   2   2   2   2   0   2   2   2   2   2   0   0   2   2   2   0   2   0   0   2   0   2   0   0   2   2   2   2   0   2   0   0   0   2   0   0   2   0   2   2   0   2   2   2   0   2   0   2   2   0   2   0   0   2   0   0   0   0   0   2   0   0   2   2   2   2   2   2   0   0   0   2   2   2   0   0   0   0   0   0   0   0   2   0   0   2   0   0   0   2   0   2   2   2   0   2   2   2   2   2   2   0   0   2   2   0   2   0   2   2   2   0   0   0   2   2   2   0   0   2   2   0   2   0   2   0   0   2   2   2   0   2   2   2   2   2   2
 MK-3-5                 0   2   0   2   0   2   0   0   2   0   2   0   2   2   0   0   0   2   0   2   2   2   0   0   0   0   0   0   0   0   2   0   0   0   0   0   0   2   0   0   2   2   2   0   0   2   2   2   0   0   2   2   2   0   2   2   0   2   2   2   0   0   2   2   0   2   2   0   2   0   2   2   2   0   0   2   2   2   0   2   0   0   2   0   2   0   0   2   2   2   2   0   2   0   0   0   2   2   0   2   0   2   0   0   2   2   2   0   2   0   2   2   0   2   2   0   2   0   0   0   0   0   2   0   0   2   0   2   0   2   2   0   0   0   0   2   2   2   0   0   0   0   0   0   0   2   0   0   2   0   0   2   2   0   2   2   2   0   2   2   2   2   2   2   0   0   2   2   0   0   0   0   2   2   0   0   0   2   2   0   2   0   2   2   0   2   0   2   0   0   2   2   2   0   2   2   2   2   2   0
 MK-3-6                 0   0   0   2   0   2   0   0   2   0   2   0   0   2   0   0   0   2   0   2   2   2   0   0   0   2   0   0   0   2   2   0   0   2   0   0   0   2   0   0   2   0   2   0   0   0   2   2   0   2   2   2   2   0   2   2   0   2   2   2   0   0   2   2   0   2   2   0   2   0   2   2   2   0   0   2   2   2   0   0   0   2   2   0   2   2   0   2   2   2   2   0   0   0   0   0   2   0   0   2   0   2   2   0   2   2   2   2   2   0   2   2   0   2   2   0   2   0   0   0   0   0   2   0   0   2   2   2   0   2   2   0   0   0   0   2   0   2   0   0   0   0   0   0   0   0   0   0   2   0   0   2   2   0   2   2   2   0   2   2   2   2   2   2   0   0   2   2   0   0   0   0   2   2   2   0   0   2   0   0   2   0   2   0   0   2   0   2   0   0   2   2   2   0   2   2   2   2   2   0
 MK-3-7                 0   0   0   2   0   2   0   0   2   0   2   0   0   2   2   2   0   2   0   2   2   2   0   0   0   0   0   0   0   2   2   0   2   0   0   0   0   2   0   0   2   0   2   0   0   0   2   2   0   2   2   2   2   0   2   2   0   2   2   0   0   0   2   2   0   2   2   0   2   2   2   2   2   0   0   2   2   2   0   0   0   2   2   0   2   2   0   2   2   2   2   0   0   2   0   0   2   0   0   2   0   2   2   0   2   0   0   2   2   2   2   0   0   0   2   0   0   0   0   0   0   0   2   0   0   2   0   2   2   2   2   0   0   0   0   2   0   2   0   0   0   0   0   2   0   0   0   0   2   0   0   2   2   0   2   2   0   0   2   2   2   0   0   2   0   0   2   2   0   0   0   2   2   2   2   0   0   2   0   0   2   0   2   0   0   2   0   2   0   0   2   2   2   0   2   2   2   2   0   0
 MK-3-8                 0   0   0   0   0   2   0   0   2   0   2   0   0   2   2   2   0   2   0   2   2   2   0   0   0   0   0   0   0   2   2   0   2   0   0   0   0   2   0   0   2   0   2   0   0   0   2   0   0   2   2   2   2   0   2   2   2   2   2   0   0   0   2   2   0   2   2   0   2   2   2   2   2   0   0   2   2   0   0   0   0   2   2   0   2   2   0   2   0   2   2   2   0   2   0   0   2   0   0   0   0   2   2   0   2   0   0   2   2   2   2   0   0   0   2   0   0   0   0   0   0   0   2   0   0   0   0   2   0   2   2   0   0   0   0   2   0   2   2   2   0   0   0   2   0   0   0   0   2   0   0   0   2   0   2   2   0   0   2   2   2   0   0   2   0   0   2   2   0   0   0   2   2   2   2   0   0   2   0   0   2   0   2   0   0   2   0   2   0   0   2   2   2   0   2   2   2   2   0   0
 MK-3-9                 0   0   2   0   0   2   0   0   2   0   2   0   0   2   2   0   0   2   0   2   2   2   0   0   0   0   0   2   0   2   2   0   2   2   0   0   0   2   0   0   2   0   2   0   0   0   2   0   0   2   2   0   2   0   2   2   2   2   2   0   0   0   2   2   0   2   2   0   2   2   2   2   2   0   0   2   2   0   0   0   2   0   0   0   0   2   0   2   2   2   2   2   0   2   0   0   2   0   0   0   2   2   2   0   2   0   0   2   2   0   2   0   0   2   2   0   0   0   0   0   0   0   2   0   0   2   0   2   0   0   2   0   2   0   0   2   0   2   2   2   0   0   0   2   0   0   0   0   2   0   0   0   2   0   2   2   0   0   2   2   2   0   2   2   0   0   0   2   0   0   0   0   0   2   2   0   0   2   0   0   2   0   2   2   0   2   0   2   0   0   2   2   2   2   2   0   0   2   0   0
 MK-3-10                0   0   2   2   0   2   0   0   2   0   2   0   0   2   2   0   0   2   0   2   2   2   0   0   2   0   0   2   0   2   2   2   0   0   0   0   0   2   0   0   2   0   2   0   0   0   2   0   0   2   2   0   2   0   2   2   2   2   2   0   2   0   2   2   0   2   2   0   2   2   2   2   2   0   0   2   2   0   0   0   2   0   2   0   0   2   0   2   2   2   2   2   0   2   0   0   2   0   0   0   0   2   2   0   2   0   2   2   2   0   2   2   0   2   2   0   0   0   0   0   0   0   2   0   0   2   0   2   0   2   2   0   2   0   0   2   0   0   2   0   0   2   0   2   2   0   0   0   2   0   0   0   2   0   2   2   0   0   2   2   2   2   2   2   0   0   0   2   0   0   0   0   0   2   2   0   2   2   0   0   0   0   2   2   0   2   0   2   0   0   2   2   2   2   2   0   0   2   0   0
 MK-3-11                0   0   2   0   0   2   0   0   2   0   2   0   2   2   0   0   0   2   0   2   2   2   0   0   2   0   0   2   0   2   2   2   0   0   0   0   0   2   0   0   2   0   2   2   2   0   2   0   0   2   2   0   2   0   2   2   2   2   2   0   2   0   2   2   0   2   2   0   2   2   2   0   2   0   0   2   2   0   2   0   2   0   2   0   0   2   0   2   2   2   2   2   0   2   0   0   2   0   0   0   0   2   2   0   2   2   2   2   2   0   2   2   2   2   2   0   0   2   0   0   0   0   2   0   0   2   0   2   0   2   0   0   2   0   0   0   0   0   2   2   0   0   0   2   2   0   0   0   2   0   0   0   2   0   2   2   0   0   2   2   2   0   2   2   0   0   0   2   2   0   0   0   0   2   2   0   2   2   0   0   0   0   2   2   0   2   0   2   0   0   0   2   2   2   2   0   0   0   0   0
 MK-3-12                0   0   2   0   2   0   2   0   2   0   2   0   2   2   0   0   0   2   0   2   2   2   0   0   0   0   0   0   0   2   2   2   0   2   0   0   0   2   0   0   2   0   2   0   2   0   2   0   0   2   2   0   2   0   2   2   2   2   2   0   2   2   0   2   0   2   2   0   2   2   2   0   2   0   0   2   2   0   2   0   2   0   2   0   0   0   0   2   2   2   2   2   0   2   0   0   2   0   0   0   0   2   2   0   2   2   2   2   2   0   2   2   0   0   2   0   2   2   0   0   0   0   2   0   0   2   0   0   0   0   0   0   2   0   0   2   0   0   2   2   0   0   0   2   2   0   0   0   0   0   0   0   2   0   2   2   0   0   2   0   0   0   2   2   0   0   0   2   2   0   0   0   0   2   2   0   0   2   0   0   0   0   2   0   0   2   0   2   0   0   0   2   2   2   2   0   2   0   0   0
 MK-3-13                0   0   2   0   2   0   2   0   2   0   2   0   2   2   0   0   0   2   0   2   2   2   2   0   0   0   0   0   0   2   2   2   0   2   0   0   0   2   0   0   2   0   0   0   2   0   2   0   0   2   0   0   2   0   2   2   2   2   2   0   2   2   0   2   2   2   2   2   2   2   2   0   2   2   0   0   2   0   2   0   2   0   0   0   0   0   0   2   2   2   2   2   2   2   0   0   2   0   0   0   2   2   2   0   2   2   2   2   2   0   2   2   0   0   2   2   2   2   0   0   0   0   2   0   0   2   0   2   0   0   0   2   2   0   0   2   0   0   0   2   0   0   0   2   2   0   0   0   2   0   0   0   2   0   2   2   0   0   2   0   0   0   2   0   0   2   0   2   2   0   0   0   0   2   2   0   0   2   0   0   0   0   2   0   0   2   2   2   0   0   2   2   2   2   2   0   2   0   0   0
 MK-3-14                0   0   2   0   2   0   2   0   2   0   2   0   2   0   0   0   2   2   0   2   2   0   2   0   0   0   0   0   0   2   2   2   0   2   0   0   0   2   0   0   2   0   0   0   2   0   2   0   0   2   0   0   2   0   2   2   2   2   2   0   2   2   0   2   2   2   2   2   2   2   2   0   2   2   2   0   2   0   2   0   2   0   0   0   2   0   2   2   2   2   2   2   2   2   0   0   2   0   0   0   2   2   2   0   2   2   2   2   2   0   2   0   0   0   2   2   2   2   0   0   0   0   2   0   2   2   0   2   2   0   0   2   2   0   0   2   0   0   0   2   0   0   0   2   0   0   0   0   2   0   2   2   2   2   2   2   0   0   2   0   0   0   2   0   0   2   0   2   2   0   0   0   0   2   2   0   0   2   0   0   0   0   2   0   0   2   2   2   0   0   0   2   2   2   2   0   2   0   2   0
 MK-3-15                0   0   2   0   2   2   2   0   2   0   2   0   2   0   0   0   2   2   2   2   2   0   2   0   0   0   0   0   0   2   2   2   0   2   2   0   0   2   2   0   2   0   0   0   2   2   2   2   0   2   0   0   2   0   2   2   0   2   2   2   2   2   0   2   2   2   0   2   2   2   2   0   2   2   2   0   2   0   2   0   2   0   0   0   2   0   2   2   2   2   2   0   2   2   0   0   2   0   0   0   2   0   2   0   2   2   2   2   2   0   0   0   0   0   2   0   2   2   0   0   0   0   2   0   2   2   0   2   2   0   0   2   0   0   0   2   0   0   0   0   0   0   2   2   0   0   0   0   2   0   2   2   2   2   2   2   0   0   2   0   0   0   2   0   0   2   0   2   2   0   0   0   0   2   2   0   0   2   0   0   0   0   2   0   0   2   2   2   0   0   0   2   2   2   2   0   2   0   2   0
 MK-3-16                0   0   2   0   2   2   2   0   2   2   2   0   2   0   0   0   2   2   2   2   2   0   2   0   0   0   0   0   0   2   0   2   0   2   2   0   0   2   2   0   2   0   0   0   2   2   2   2   0   2   0   0   2   2   2   2   0   2   2   2   2   2   0   2   2   2   0   2   2   2   2   0   0   2   2   0   2   0   2   0   2   0   0   0   2   2   2   2   2   2   2   0   2   0   0   2   2   0   0   2   2   0   2   0   2   2   2   2   2   0   0   0   0   0   2   0   2   2   0   0   0   0   2   0   2   2   0   2   2   0   0   2   0   0   0   2   0   0   0   0   0   2   2   2   0   0   0   0   2   0   2   2   0   2   2   2   0   0   2   2   0   0   2   0   0   2   2   2   2   0   0   0   0   2   2   0   0   0   0   0   2   0   2   2   0   2   2   2   0   0   0   2   2   2   2   0   2   0   2   0
 MK-4-1                 0   2   2   0   0   2   0   2   0   0   0   2   2   2   0   2   2   0   2   0   0   2   0   0   0   2   2   2   0   0   2   2   2   0   0   2   0   0   0   0   0   0   0   0   0   0   2   2   2   2   0   2   2   0   0   2   2   0   0   2   2   0   0   0   0   0   2   2   0   2   0   2   2   0   0   0   0   0   0   2   2   0   2   2   2   0   0   2   2   2   2   2   2   0   2   2   2   0   0   2   0   2   2   0   0   2   0   2   0   2   0   0   2   2   2   2   0   0   2   2   0   0   2   2   2   0   0   2   0   0   2   0   0   2   0   2   2   2   2   0   0   0   2   2   2   2   2   2   0   0   0   2   0   2   2   2   2   0   0   0   2   2   0   2   0   0   2   0   0   2   0   2   0   2   2   2   0   0   0   2   2   2   0   0   2   2   0   0   0   0   2   0   2   0   0   2   0   2   0   2
 MK-4-2                 0   0   2   0   0   2   0   0   0   0   0   2   2   2   0   2   2   0   2   0   0   2   0   0   0   0   2   2   0   0   2   2   2   0   0   2   0   0   0   0   0   0   0   2   0   0   2   2   0   2   0   0   0   0   0   2   2   0   0   2   2   0   0   0   0   0   2   2   0   0   0   2   0   0   0   0   2   0   0   2   2   0   2   2   2   0   0   2   2   2   0   0   2   0   2   2   2   0   0   2   0   2   2   0   0   2   0   2   0   2   0   0   2   2   2   2   2   0   2   2   0   0   2   2   2   0   0   2   0   0   2   0   0   2   0   2   2   2   2   0   0   0   2   2   2   2   2   2   0   0   0   2   0   2   2   0   2   0   0   0   2   2   0   2   0   0   2   0   0   2   0   2   0   2   2   2   0   0   0   2   2   2   0   2   2   2   0   0   0   0   2   2   2   0   0   2   0   2   2   2
 MK-4-3                 0   0   2   0   0   2   0   0   0   0   2   2   2   2   0   2   2   0   2   0   0   2   0   0   0   0   2   2   2   0   0   2   2   0   0   2   0   0   0   0   0   0   0   2   0   0   0   2   0   2   0   2   0   0   0   2   2   0   0   2   0   0   0   0   0   0   2   0   0   0   0   2   0   0   0   0   2   0   0   2   0   0   2   2   2   0   0   2   2   2   0   0   2   0   2   2   2   0   0   2   0   2   2   2   0   2   0   2   0   0   2   0   2   2   2   2   2   0   2   2   0   0   2   2   2   0   0   2   2   0   2   0   0   2   0   2   0   2   2   2   0   0   2   0   2   2   2   2   2   2   0   2   0   2   2   0   0   0   0   0   2   2   0   2   0   0   2   0   0   2   0   0   0   2   2   2   2   0   0   2   2   2   0   2   2   2   0   0   0   0   2   2   2   0   0   2   0   2   2   2
 MK-4-4                 0   0   0   0   0   2   0   0   0   0   2   2   2   2   0   2   2   0   2   0   0   0   0   0   0   2   2   2   2   0   0   2   2   0   0   2   0   0   0   0   0   0   0   2   2   0   0   2   2   2   0   2   0   2   0   0   2   0   0   2   0   0   0   0   0   0   2   0   0   0   0   0   0   0   0   0   2   0   0   0   0   0   2   2   2   0   0   2   2   0   0   0   2   0   2   2   2   0   0   2   0   0   2   2   0   2   0   2   0   0   2   2   2   0   2   2   2   0   2   2   0   2   2   2   2   0   0   0   2   0   2   0   0   2   0   2   0   2   2   2   0   0   2   0   2   2   2   2   2   2   0   2   0   2   2   0   0   0   0   2   2   2   0   2   0   0   0   0   0   2   0   0   2   2   0   2   2   0   0   0   2   2   0   2   2   2   0   0   2   0   2   2   2   0   0   2   0   2   2   2
 MK-4-5                 0   0   0   0   0   2   0   0   0   0   2   2   2   2   2   2   2   0   2   0   0   0   0   0   0   2   2   2   2   0   0   2   2   0   0   2   0   0   0   0   0   0   0   2   2   0   0   2   2   2   0   2   0   2   0   0   2   0   0   0   0   0   0   0   0   0   2   0   0   0   0   0   0   0   0   0   2   0   0   0   0   2   2   2   2   0   0   2   2   0   0   0   2   0   2   2   2   0   0   2   0   0   2   2   0   2   0   0   0   0   2   2   2   0   0   2   2   0   2   0   0   2   2   2   2   0   0   0   2   0   2   0   0   2   0   2   0   2   2   2   0   0   2   2   2   2   2   2   2   2   0   2   0   2   0   2   0   0   0   2   2   2   0   2   0   0   0   0   0   2   0   2   2   2   0   0   2   0   0   0   2   2   0   2   2   0   0   0   0   0   2   0   2   0   0   2   0   2   2   2
 MK-4-6                 0   0   2   0   0   2   0   0   0   0   2   2   2   2   2   2   2   2   2   0   0   0   0   0   0   2   2   2   2   0   0   2   2   0   0   2   0   0   0   0   0   0   0   0   2   0   0   2   2   2   0   2   0   2   0   0   2   2   0   0   0   0   0   0   0   0   2   0   0   0   0   0   0   0   0   0   2   0   0   0   0   2   2   2   2   0   0   2   2   0   0   0   2   0   2   2   2   0   0   2   0   0   2   2   0   2   0   0   2   2   2   2   2   0   0   2   2   0   2   0   0   0   2   2   2   0   0   0   2   0   2   0   0   2   0   2   0   2   0   2   0   2   2   0   2   2   2   2   2   2   0   2   0   2   0   2   0   0   0   2   2   2   0   2   0   0   0   0   0   2   0   2   2   2   0   2   2   0   0   0   2   2   0   2   2   0   0   0   0   0   2   0   2   0   0   0   0   2   2   2
 MK-4-7                 0   0   2   0   0   2   0   0   0   2   2   0   2   2   2   2   0   2   2   0   0   0   0   0   2   2   2   2   2   0   0   2   0   0   0   2   2   0   0   0   0   0   0   0   2   0   0   2   2   2   0   2   0   2   0   0   2   2   2   0   0   0   0   2   0   0   2   2   0   0   0   2   0   0   0   0   2   0   0   0   0   2   2   0   0   0   0   2   2   0   0   0   2   0   2   2   2   0   0   2   0   0   2   2   0   0   0   0   2   2   2   2   2   0   0   2   2   0   2   2   0   0   2   2   2   2   0   2   2   0   2   0   0   2   0   2   0   2   0   2   0   0   0   0   2   2   2   2   2   2   0   2   0   2   0   2   0   2   0   2   2   2   0   2   0   0   0   0   0   2   0   2   2   2   0   2   2   0   0   0   2   2   0   2   2   0   0   0   0   0   0   0   2   0   0   0   0   2   2   2
 MK-4-8                 0   0   2   0   0   2   0   0   0   2   2   0   2   2   2   2   2   2   2   2   2   0   0   0   2   2   0   0   2   0   0   2   0   0   0   0   2   0   0   0   0   0   0   0   2   0   0   0   2   2   0   2   0   2   2   0   2   2   2   0   0   0   0   2   2   0   2   2   2   0   0   2   0   0   0   0   2   0   0   0   0   2   2   0   2   0   0   2   2   0   0   0   2   0   2   2   2   0   0   2   0   0   2   2   0   0   0   0   2   2   2   2   2   0   0   2   2   0   2   0   0   0   2   2   2   2   0   2   2   0   2   2   2   2   0   2   0   2   0   2   0   0   0   0   2   2   2   2   2   2   0   2   0   2   0   2   0   2   0   0   2   2   0   2   0   0   0   0   0   2   0   2   2   2   0   2   2   0   0   2   2   2   0   2   2   0   0   0   0   0   0   0   2   0   0   0   0   2   2   2
 MK-4-9                 0   0   2   0   0   2   0   0   0   2   2   0   2   2   2   2   2   2   2   2   2   0   0   0   2   2   2   0   2   0   0   2   0   0   0   0   2   0   0   0   0   0   0   0   2   2   2   0   2   2   2   2   0   2   2   0   2   2   2   0   0   0   0   2   2   0   2   2   2   0   0   2   2   0   0   2   2   0   2   0   0   2   2   0   2   0   0   2   2   0   0   0   2   0   2   2   0   0   0   2   0   2   0   2   0   0   0   0   2   2   2   2   2   0   0   2   2   0   2   2   0   0   2   2   2   2   0   2   0   0   2   2   2   2   0   2   0   2   0   2   2   0   0   0   0   2   2   2   0   2   0   0   0   2   0   2   0   2   0   0   2   2   2   2   0   0   0   0   0   2   0   2   2   2   0   2   2   0   0   2   2   2   0   2   2   0   0   0   0   0   0   0   2   0   0   0   2   2   2   2
 MK-4-10                2   0   2   0   2   2   0   0   0   2   2   0   2   2   2   2   2   0   2   2   2   0   0   0   2   0   2   0   2   0   0   2   0   0   0   0   2   0   0   2   0   0   0   0   2   2   2   0   2   2   2   2   0   2   2   0   2   2   2   0   0   0   0   2   2   0   2   2   2   0   0   2   2   0   2   2   2   0   2   0   0   2   0   0   2   0   0   2   2   0   0   0   2   0   2   2   0   0   0   0   0   2   0   2   0   0   0   0   2   0   2   2   2   0   0   2   2   0   2   2   0   0   2   2   2   2   0   2   0   0   2   2   2   2   0   2   2   2   0   2   2   0   0   0   0   2   2   2   0   2   2   0   2   2   0   0   0   2   0   0   2   0   2   2   0   0   0   0   0   0   0   2   2   2   0   2   2   0   2   2   2   2   0   2   2   0   0   0   0   0   0   0   2   0   0   0   0   2   2   2
 MK-4-11                2   0   2   0   2   2   0   0   0   2   2   0   2   2   0   2   2   2   2   2   2   0   2   0   2   0   2   0   2   0   0   2   0   0   0   0   0   0   0   2   0   2   0   0   2   2   2   0   2   2   2   2   2   2   2   0   2   0   2   0   0   0   0   2   2   0   2   2   2   0   0   2   2   0   2   2   2   0   2   0   0   0   0   0   2   0   0   2   2   0   0   0   2   0   2   2   0   0   0   2   0   0   0   2   0   0   0   0   0   0   2   2   2   0   0   2   2   0   2   0   0   0   2   0   2   2   0   2   2   0   0   2   2   2   0   2   2   2   0   0   2   0   0   0   0   2   2   2   0   2   2   0   2   2   0   0   0   2   0   0   2   0   2   2   0   0   0   0   0   0   0   2   2   2   2   2   0   0   2   2   2   2   0   2   2   0   0   0   0   0   2   0   2   0   0   0   0   2   2   2
 MK-4-12                2   0   2   0   2   2   0   0   0   2   2   0   2   2   0   2   2   2   2   2   2   2   2   0   2   2   2   0   2   0   0   2   0   0   2   0   0   0   0   2   2   2   0   2   2   2   2   0   2   2   0   2   2   2   2   0   2   2   0   0   0   0   0   2   2   2   0   2   0   0   0   2   2   0   2   2   2   0   2   0   0   0   0   2   2   0   0   2   2   0   2   0   2   0   2   2   0   0   0   2   0   0   0   2   0   0   0   0   0   0   2   2   2   0   2   2   2   0   2   0   0   0   2   0   0   2   0   2   2   0   0   2   2   2   0   2   2   2   0   0   2   0   0   0   2   2   0   2   0   2   2   0   2   0   0   0   0   2   0   0   2   0   2   2   0   0   0   0   0   0   0   2   2   2   2   2   0   0   2   2   2   0   0   2   2   0   0   0   0   2   2   0   2   0   0   0   0   2   2   2
 MK-4-13                2   0   2   2   2   2   0   0   0   2   2   0   2   2   0   2   2   0   2   2   2   2   2   0   0   2   2   0   2   0   2   2   0   2   0   0   0   0   0   2   2   2   0   2   2   2   2   0   0   2   0   2   2   2   2   0   2   2   2   0   2   0   0   2   2   2   0   2   0   0   0   2   2   0   2   2   2   0   2   0   0   0   0   2   2   0   0   2   2   2   2   0   2   2   2   2   0   0   0   2   0   0   0   0   0   0   2   0   2   0   2   2   2   0   2   2   2   0   2   0   0   0   2   0   0   2   2   2   2   0   0   2   2   2   2   2   2   2   0   0   2   2   0   0   0   2   0   2   0   2   2   0   2   0   0   0   0   2   0   2   2   0   2   2   2   2   0   0   0   0   0   0   2   2   2   2   2   2   2   0   2   2   0   2   2   0   0   0   0   2   0   2   2   0   0   0   0   2   2   2
 MK-4-14                2   2   0   2   2   2   0   0   0   2   2   2   0   2   0   2   2   0   2   2   2   0   2   2   2   2   2   0   2   2   2   2   0   2   0   0   0   0   0   2   2   2   0   0   2   2   2   0   2   2   0   2   2   2   2   0   2   2   2   0   2   2   0   2   2   2   0   2   0   0   0   0   2   0   2   2   2   0   2   0   2   0   0   2   0   0   0   2   2   2   2   0   2   2   2   2   0   0   0   2   0   0   0   0   0   0   2   2   2   2   0   2   2   0   2   2   2   0   2   0   0   2   2   0   0   2   2   2   0   0   0   2   2   2   2   2   2   0   0   0   2   2   0   0   0   2   0   2   0   2   2   0   2   0   0   0   0   2   0   2   2   0   0   0   2   2   0   0   0   0   0   0   2   0   2   2   0   2   0   0   2   2   0   2   2   0   0   0   0   2   0   0   2   0   0   0   0   2   2   2
 MK-4-15                2   2   0   2   2   2   0   2   0   2   2   2   0   2   0   2   2   0   2   2   0   0   2   2   2   2   2   0   2   0   0   2   0   2   0   0   0   0   2   2   0   2   0   0   2   2   2   0   2   2   0   2   2   2   2   0   2   2   2   0   0   2   0   2   2   2   2   2   0   0   0   0   2   0   2   2   2   0   2   0   2   2   0   2   0   0   0   2   2   0   2   0   0   2   2   2   0   0   0   2   0   0   0   0   0   0   0   2   2   2   0   2   2   0   2   2   0   2   2   0   0   0   2   0   0   2   2   2   0   0   0   2   2   2   2   0   2   2   0   0   2   2   0   0   0   2   0   2   0   2   2   0   2   0   0   2   0   2   0   2   2   0   0   0   2   2   0   0   0   0   0   0   2   0   2   2   0   2   0   0   2   2   0   2   2   0   0   0   0   2   0   0   2   0   0   0   0   0   2   0
 MK-4-16                2   2   0   0   0   0   0   2   2   2   2   2   0   2   0   2   2   0   2   2   2   0   2   2   2   2   2   0   2   2   2   2   0   2   0   0   0   0   2   2   0   2   0   0   0   2   2   0   2   2   0   2   2   2   2   0   2   0   2   0   0   2   0   2   2   0   2   2   0   0   0   0   2   0   2   2   2   0   2   0   2   2   0   2   0   0   0   2   2   0   2   0   2   0   0   2   2   0   0   2   0   0   0   2   0   0   0   2   2   2   0   2   2   0   2   2   0   2   2   0   0   0   2   0   2   2   0   2   0   0   0   2   2   2   2   0   2   2   0   0   2   2   0   2   0   2   0   2   0   2   2   0   2   0   0   2   0   2   0   2   2   0   0   0   2   2   0   0   0   0   0   0   2   2   2   2   0   0   2   0   2   2   0   2   2   0   0   0   0   2   0   0   2   0   0   0   0   0   2   0
 MK-5-1                 0   2   0   0   2   0   0   0   0   2   2   0   0   2   0   0   0   0   0   0   2   0   2   0   0   0   0   2   2   0   2   0   2   0   2   2   0   0   2   0   2   0   2   0   2   0   0   0   2   2   2   2   0   0   2   0   0   0   0   0   0   2   2   0   0   2   2   0   0   2   0   2   0   0   0   0   2   0   2   2   0   0   0   2   0   2   0   2   2   2   2   2   0   0   0   0   0   0   2   0   0   2   2   0   0   0   2   0   0   2   0   2   0   0   2   0   0   2   0   2   0   2   2   2   2   2   0   0   0   0   2   2   0   2   0   0   0   2   2   2   2   2   2   0   2   2   2   0   0   2   0   0   0   0   0   2   2   0   0   2   0   2   0   0   2   0   2   2   2   0   0   2   0   2   0   0   0   0   0   2   0   0   2   0   2   0   0   2   0   2   0   2   0   0   2   2   0   0   2   0
 MK-5-2                 2   2   0   0   2   0   0   0   0   2   2   0   2   2   0   0   0   0   0   0   2   0   2   0   0   0   0   2   0   0   2   0   2   0   2   0   0   0   2   0   2   0   2   0   2   0   0   0   0   0   2   2   0   0   2   0   2   0   0   0   2   2   2   2   0   0   2   0   0   2   0   2   0   0   0   0   2   0   2   2   0   0   2   2   2   2   0   2   2   2   2   2   0   0   0   0   0   0   2   2   0   2   2   0   0   0   2   0   0   2   2   2   0   0   2   0   0   2   0   2   0   2   2   2   2   2   0   0   0   0   2   0   2   2   0   0   0   2   2   2   2   2   2   0   2   2   2   0   0   2   0   0   0   0   0   2   2   0   0   0   0   2   0   0   2   2   2   2   2   0   0   2   0   2   2   0   0   0   0   2   0   0   0   0   0   0   0   2   0   2   0   0   0   0   2   0   2   0   2   0
 MK-5-3                 2   2   0   0   2   0   0   0   0   2   2   0   2   2   0   0   0   2   0   0   2   0   2   0   0   2   0   2   0   0   2   0   2   0   2   0   0   0   2   0   2   0   2   0   2   0   0   0   0   0   2   2   0   0   2   0   2   0   2   2   2   2   2   2   0   0   2   0   0   2   0   2   0   0   0   0   2   0   2   2   0   2   2   0   0   2   0   0   2   2   2   2   0   0   0   0   0   0   2   2   0   2   0   0   0   0   2   0   0   2   2   2   0   0   2   0   0   2   0   2   0   2   2   0   2   2   2   0   0   0   2   2   2   2   0   0   2   2   2   2   2   0   2   0   2   2   2   0   2   2   0   0   0   0   0   2   2   0   0   0   0   0   0   0   2   2   2   2   0   0   0   0   0   2   2   0   2   0   0   2   0   2   0   0   0   0   0   2   0   2   2   0   0   0   2   0   2   0   0   2
 MK-5-4                 2   2   0   0   2   0   0   0   0   2   2   0   2   2   2   0   0   2   0   0   2   0   2   0   0   2   0   2   0   0   2   0   2   0   2   0   0   0   2   0   0   0   2   0   2   0   0   0   0   0   2   2   0   0   2   0   2   0   2   2   2   2   2   2   0   0   0   0   0   2   0   2   0   0   0   2   2   0   2   2   0   2   2   2   0   0   0   0   2   0   2   2   2   0   0   0   0   0   2   2   0   2   0   0   0   0   2   0   0   2   2   2   0   0   2   0   0   0   0   0   0   2   0   0   0   2   0   0   0   0   2   2   2   2   0   0   2   2   2   2   2   0   2   0   2   2   2   0   2   2   0   0   0   2   0   2   2   0   0   0   0   0   0   0   2   2   2   2   0   0   0   0   0   2   2   0   2   0   0   0   0   2   0   0   0   0   2   2   0   2   2   0   0   0   2   0   2   0   0   2
 MK-5-5                 2   0   0   0   2   0   0   0   0   2   2   2   2   0   2   0   0   2   0   2   2   0   0   0   0   2   0   2   0   0   2   0   0   0   2   0   0   2   2   0   2   0   2   0   2   0   2   0   0   0   0   2   0   0   0   0   0   0   2   2   2   2   2   2   0   0   0   0   0   2   0   2   2   0   0   2   2   0   2   2   0   2   2   0   0   2   0   0   2   0   2   2   2   0   0   0   0   2   2   2   0   2   0   2   0   0   0   0   0   2   2   2   0   0   2   2   0   0   0   0   0   2   0   0   0   2   0   0   0   0   2   2   2   2   0   0   0   2   2   2   2   0   2   0   2   2   2   0   2   0   0   2   0   2   0   2   2   0   0   0   0   0   0   0   0   0   2   2   0   0   0   0   0   2   2   0   2   0   0   0   0   0   0   0   0   2   0   2   2   2   2   0   0   2   2   0   2   0   0   2
 MK-5-6                 2   0   0   0   2   0   0   0   0   2   2   2   2   0   0   0   0   2   0   2   2   0   0   0   0   2   0   2   0   2   2   0   0   0   2   0   2   2   2   0   2   0   2   0   2   0   2   0   0   0   0   2   0   0   0   0   0   0   0   0   2   2   2   2   0   0   0   0   0   2   0   2   2   0   0   2   0   0   2   2   0   2   2   0   0   2   0   0   2   0   2   2   2   0   0   0   0   2   2   2   0   2   0   2   0   2   0   2   0   2   2   2   0   0   2   2   0   0   2   0   0   2   0   0   0   2   0   0   0   0   2   2   2   0   0   0   0   2   2   2   0   0   2   2   2   2   2   2   2   0   0   2   0   2   0   0   2   0   0   0   0   0   0   0   2   0   2   2   0   0   0   0   0   2   2   0   2   0   0   0   0   0   0   0   0   2   0   2   2   2   2   0   2   2   2   0   2   0   0   0
 MK-5-7                 2   0   0   0   2   0   0   0   0   2   2   2   2   0   0   0   0   2   0   2   2   0   0   0   0   2   0   2   0   2   0   0   0   0   2   0   2   2   2   0   2   0   2   2   2   0   2   0   0   0   0   2   0   0   0   0   0   0   0   0   2   2   2   2   0   0   0   0   0   2   0   2   2   0   0   2   0   2   2   2   0   2   2   0   2   2   0   0   2   0   0   2   2   0   0   0   0   2   2   2   0   2   2   2   0   2   0   2   0   2   2   2   0   0   2   2   0   0   2   0   0   2   0   0   0   2   0   2   0   0   2   2   2   0   0   0   0   2   0   2   0   0   2   2   2   2   2   2   2   0   0   2   0   2   2   0   2   0   0   0   0   0   0   0   0   0   2   2   0   0   0   0   0   2   2   2   2   0   0   0   0   0   0   0   0   2   0   0   2   0   2   0   0   2   2   0   2   0   0   0
 MK-5-8                 2   0   0   0   2   0   0   0   0   2   2   2   2   0   0   2   0   2   0   2   2   0   0   0   0   2   0   2   0   2   0   0   2   0   2   0   2   2   0   0   0   0   2   2   2   0   2   0   0   0   2   2   0   0   0   0   0   0   0   0   2   2   2   2   0   0   0   0   0   2   0   2   2   0   0   2   0   2   0   2   0   2   2   0   2   2   0   0   2   0   0   2   2   0   0   0   2   0   2   2   0   2   2   2   0   2   0   2   2   2   2   2   0   0   2   2   0   0   2   0   0   2   0   0   2   2   0   2   0   2   2   2   2   0   0   0   0   2   0   2   0   0   2   2   2   2   2   2   2   2   0   2   0   2   2   0   2   0   0   0   0   0   0   0   0   0   2   2   0   0   0   0   0   0   2   2   2   0   0   0   0   0   0   0   0   2   0   2   2   0   2   0   0   2   2   0   2   0   2   0
 MK-5-9                 2   0   0   0   2   0   0   0   0   2   2   2   2   0   2   2   0   2   0   2   2   0   0   0   0   2   0   2   0   2   0   0   2   2   2   2   2   2   0   0   0   0   2   2   2   0   2   0   0   0   2   2   2   0   0   0   0   0   0   0   2   2   0   2   0   0   0   0   0   2   0   2   2   0   2   2   0   2   0   2   0   2   2   0   2   2   0   2   2   0   0   2   2   0   0   0   2   0   2   2   0   0   0   2   0   2   0   2   2   2   2   2   0   0   2   2   0   0   2   0   0   0   0   0   2   2   0   0   0   2   2   2   2   0   0   0   0   2   0   2   0   0   2   2   2   2   0   2   2   2   0   2   0   2   2   0   2   0   0   0   0   0   0   0   2   2   2   2   0   0   0   0   0   2   2   2   2   0   0   0   0   0   0   0   0   2   0   2   2   0   2   0   0   2   0   0   2   0   2   0
 MK-5-10                2   0   0   0   2   2   0   0   0   2   2   2   2   0   2   2   0   2   0   2   2   0   0   0   0   2   0   2   0   2   0   0   2   2   2   2   0   2   0   0   0   0   2   2   2   0   2   0   0   0   2   2   2   0   2   0   0   0   0   0   2   2   0   2   0   0   0   0   0   2   0   2   2   0   0   2   0   2   2   2   0   2   0   2   2   0   0   2   2   0   0   2   2   0   0   0   2   0   2   2   0   0   0   0   2   2   0   0   2   2   2   2   0   0   2   2   0   2   2   0   0   0   0   0   2   2   0   0   0   2   2   2   2   0   0   0   2   2   0   2   0   0   2   0   2   2   0   2   2   2   0   2   0   2   2   0   2   2   0   0   0   2   0   0   2   2   2   2   2   0   2   0   0   2   2   2   2   0   2   2   0   0   2   0   0   2   0   2   2   0   2   0   0   2   0   0   2   0   2   0
 MK-5-11                2   0   0   0   2   2   2   0   0   2   2   2   2   0   2   2   0   2   0   2   2   0   0   0   0   2   0   2   0   2   0   0   2   2   2   2   0   2   0   0   0   0   2   2   2   0   2   0   0   0   2   2   0   2   2   2   0   0   0   0   2   2   0   0   0   0   0   0   0   2   2   2   2   0   0   2   0   2   0   2   0   2   0   2   2   0   0   2   2   2   0   2   2   0   0   0   2   0   2   2   0   0   0   0   2   2   0   0   2   2   2   2   0   0   2   2   0   2   0   0   0   0   0   0   2   2   0   0   0   2   2   2   2   0   0   0   2   2   0   2   0   0   0   0   2   2   0   2   2   0   0   0   0   2   2   0   2   2   0   0   0   2   0   0   2   2   2   2   2   0   2   2   0   2   2   2   2   0   2   0   2   2   2   0   0   2   0   2   2   0   2   0   0   2   0   0   0   0   2   0
 MK-5-12                2   0   2   0   2   2   2   0   0   2   2   2   2   0   2   2   0   2   0   2   0   2   0   0   0   2   0   2   0   2   0   0   2   2   2   2   2   2   0   0   0   0   2   2   2   0   2   0   0   0   2   2   0   2   2   2   0   0   2   0   2   2   0   0   2   0   0   0   0   2   2   2   2   0   0   2   0   0   0   2   0   2   0   2   2   0   0   2   2   2   0   2   2   0   0   0   2   0   2   2   0   0   0   0   0   0   0   0   2   2   2   2   0   0   2   0   2   2   0   0   0   0   0   0   2   0   0   0   0   0   2   2   2   0   0   0   2   2   2   2   2   0   0   0   2   2   0   2   2   0   2   0   0   0   2   0   2   2   0   0   0   2   0   0   2   2   2   2   2   0   2   2   0   2   2   2   2   0   2   0   2   2   2   0   0   2   0   2   0   0   2   0   0   2   0   2   0   0   2   2
 MK-5-13                2   0   2   0   2   2   0   0   0   2   2   0   2   0   2   2   0   0   0   2   0   2   0   0   0   0   0   2   0   0   0   0   0   2   2   2   2   0   0   0   0   0   2   0   2   0   2   0   0   0   0   2   0   2   2   2   0   0   2   0   2   2   0   0   2   2   0   0   0   2   0   2   2   0   0   0   2   0   0   2   0   2   2   2   2   0   0   2   2   2   0   0   2   0   0   2   2   0   0   0   0   0   0   0   0   0   0   0   0   2   2   2   0   0   2   0   2   2   0   0   0   0   0   0   2   0   0   0   0   0   2   2   2   0   2   2   2   2   2   2   2   2   0   0   2   2   0   2   0   0   2   0   0   0   2   0   2   2   0   2   0   2   0   0   2   2   2   2   2   2   2   2   0   0   2   2   2   0   2   0   2   2   2   0   0   2   0   2   2   0   0   0   0   2   0   2   0   0   2   2
 MK-5-14                2   0   2   0   2   2   0   2   0   2   0   0   2   0   2   2   0   0   0   2   0   2   0   0   0   0   0   2   0   2   2   0   0   2   2   2   0   0   0   2   0   0   2   0   0   0   2   0   0   0   0   2   0   2   2   2   0   0   2   0   2   2   0   0   2   2   0   2   0   2   0   0   2   0   0   0   2   2   0   2   0   2   2   2   2   0   0   2   0   2   0   0   2   0   2   2   2   0   0   0   0   2   0   0   0   0   0   0   0   2   2   2   0   2   2   0   2   2   0   0   0   0   0   0   2   0   0   0   0   0   2   2   0   0   2   2   2   2   2   0   2   0   0   0   0   2   0   2   2   0   2   0   0   0   2   0   2   2   0   2   0   2   0   0   2   2   0   2   2   2   2   2   0   2   2   2   2   0   2   0   0   0   2   0   0   2   0   2   2   0   0   0   0   2   0   2   0   0   0   2
 MK-5-15                2   0   2   0   2   2   0   2   0   2   2   0   2   0   2   2   0   0   0   2   0   2   0   0   0   0   0   2   0   2   2   0   0   2   2   2   0   0   0   2   0   0   2   0   0   0   2   0   0   0   0   2   0   2   2   2   0   2   2   0   2   2   0   0   0   2   0   2   0   2   0   0   2   0   0   0   2   2   0   2   0   2   2   2   2   0   0   2   0   2   0   0   2   0   2   2   2   0   0   0   0   2   0   0   0   0   0   0   0   2   0   2   2   2   2   0   2   2   0   0   0   2   0   0   2   0   0   0   0   0   2   2   0   0   2   0   2   2   2   0   2   0   0   0   0   2   0   2   0   0   2   0   0   0   0   0   2   2   0   2   0   2   0   0   2   2   0   2   2   2   2   2   2   2   2   2   2   0   2   0   0   0   0   0   0   2   0   2   2   0   0   0   2   2   0   2   0   0   0   2
 MK-5-16                2   0   2   0   2   2   0   2   2   2   2   0   2   0   2   2   0   0   0   2   0   2   2   0   0   2   0   2   0   2   2   0   0   2   2   2   0   0   0   2   2   0   2   0   0   0   2   0   0   0   0   2   0   2   2   2   0   2   2   0   2   2   0   0   0   2   2   2   2   2   0   0   2   2   0   0   2   2   0   2   0   2   0   2   2   0   0   2   0   2   0   0   2   0   2   2   2   0   0   0   0   2   0   0   0   0   0   0   0   2   0   2   2   2   2   0   0   2   0   0   0   0   0   0   2   0   0   0   0   0   2   2   0   0   2   0   2   2   2   0   2   0   0   0   0   2   0   2   0   2   2   0   0   0   2   0   2   2   0   2   0   2   0   0   2   2   2   2   0   2   2   2   2   2   2   2   2   0   2   0   0   0   0   0   0   2   0   2   2   0   2   0   2   2   0   2   0   0   0   2
 MK-6-1                 0   0   2   2   2   0   2   0   0   2   0   2   0   0   2   2   0   2   0   2   2   0   2   0   0   2   2   2   2   2   2   0   0   0   0   0   0   2   2   0   2   0   0   0   0   2   2   0   0   2   2   0   0   0   0   0   0   0   0   2   0   2   2   0   0   2   2   2   0   2   2   0   2   2   2   0   0   2   2   0   2   2   0   0   2   2   0   2   2   0   0   0   0   2   0   0   0   0   0   2   2   0   2   0   0   2   0   0   2   0   0   2   0   0   0   2   0   0   2   0   0   2   2   0   0   2   2   2   0   0   0   0   0   2   0   0   0   0   0   0   2   2   2   2   2   0   0   0   0   2   2   2   2   2   0   2   0   0   2   2   2   2   2   2   0   2   0   0   0   0   2   2   0   2   2   0   2   0   0   0   0   0   2   0   2   2   2   0   2   0   0   0   2   0   2   0   2   2   2   0
 MK-6-2                 0   0   2   2   2   0   2   0   0   2   0   2   0   0   2   2   0   2   0   2   2   0   2   0   0   2   2   2   2   2   0   0   0   0   0   0   0   2   2   0   2   0   0   0   0   0   2   0   0   2   2   0   0   0   0   0   2   2   0   2   2   2   2   0   2   2   2   2   0   2   2   0   2   2   0   0   0   2   2   0   2   2   0   2   2   2   0   2   2   0   0   2   0   2   0   0   0   0   2   2   2   0   0   0   0   2   0   0   2   0   0   2   0   0   0   2   0   0   2   2   0   2   2   0   0   0   2   2   0   0   0   0   0   2   0   0   0   0   0   0   2   2   2   2   2   2   0   0   0   2   0   2   0   2   2   2   0   0   2   2   2   2   0   2   2   2   0   0   0   0   2   2   0   2   2   2   2   0   0   0   0   0   2   0   2   2   2   0   2   0   0   0   2   0   2   0   2   2   2   0
 MK-6-3                 0   0   2   2   2   2   2   0   0   2   2   2   0   0   0   2   0   2   0   2   2   0   2   0   0   2   2   2   2   2   0   0   0   0   0   0   0   2   2   0   2   0   0   0   0   0   2   0   0   2   2   2   0   0   0   0   2   2   0   2   2   2   2   0   2   2   0   2   0   2   2   0   0   2   0   0   2   2   2   0   2   2   0   0   2   2   0   0   2   0   0   2   0   2   0   2   0   0   2   0   2   0   0   0   0   2   0   0   2   2   0   2   2   0   0   2   0   0   2   2   0   2   2   0   0   0   2   2   0   0   0   0   0   2   0   0   0   0   0   2   0   2   2   2   2   2   0   0   2   2   0   2   0   0   2   2   0   0   2   2   2   2   0   2   2   2   0   0   0   0   2   2   0   2   2   2   2   0   0   0   0   0   0   0   2   2   0   0   2   0   0   0   0   0   2   2   2   0   2   0
 MK-6-4                 0   0   2   2   2   2   2   2   0   0   2   2   0   0   0   2   0   2   0   0   2   0   2   0   0   2   2   2   2   2   0   2   2   0   0   0   0   2   2   0   0   0   0   0   0   2   2   2   0   2   2   2   0   0   0   0   2   2   0   2   2   2   2   0   2   0   0   2   0   2   2   0   2   2   0   2   2   2   2   0   2   2   0   0   2   2   0   0   2   0   0   2   0   2   0   2   0   0   2   0   2   0   0   2   0   2   0   0   2   2   2   2   2   2   0   2   0   0   2   0   0   2   2   0   2   0   2   2   0   0   0   0   0   0   0   0   0   0   2   2   0   2   2   2   2   2   0   0   2   2   0   2   0   2   0   2   0   0   2   2   2   2   0   2   2   2   0   0   0   0   2   2   0   2   2   2   2   0   0   0   0   0   0   0   2   2   0   0   2   0   0   0   0   0   2   2   2   2   2   0
 MK-6-5                 0   0   0   2   2   2   2   2   0   0   2   2   2   0   0   2   0   2   0   0   2   0   2   0   0   2   2   2   2   2   0   2   2   0   0   0   0   2   2   0   0   0   0   0   0   2   2   2   2   2   2   2   2   0   0   0   0   2   0   2   2   2   2   0   2   0   0   2   2   2   2   2   2   0   0   2   2   2   2   0   2   2   0   0   2   2   0   0   2   0   0   2   0   2   0   0   0   0   2   0   2   0   0   2   0   2   0   0   2   2   0   2   2   2   0   2   2   0   2   0   0   2   2   0   0   0   2   2   0   0   0   2   0   0   0   0   0   0   2   2   0   2   2   2   2   2   0   0   2   2   0   2   0   2   0   2   0   0   2   2   2   2   0   2   2   2   2   0   0   0   2   2   0   2   2   2   2   0   0   0   0   0   0   0   2   2   0   0   2   2   0   0   0   0   2   2   0   2   2   0
 MK-6-6                 0   0   2   2   2   2   2   2   0   0   2   0   2   2   0   2   0   2   0   0   2   0   2   0   0   2   2   2   2   0   2   2   2   0   0   0   0   2   0   0   0   0   0   0   0   2   2   2   2   2   2   2   2   0   0   2   0   2   0   2   2   0   2   0   2   0   0   2   2   2   2   2   2   0   0   0   2   2   2   0   2   2   0   0   2   2   0   0   2   0   0   0   0   2   0   0   0   0   2   0   2   0   0   2   0   2   0   0   2   2   0   2   2   0   0   2   2   0   2   0   0   2   2   0   0   0   2   2   0   0   0   2   0   0   0   2   0   0   2   0   0   2   2   2   2   2   0   0   2   2   2   2   0   2   0   0   0   0   2   0   2   2   0   0   2   2   2   0   0   2   2   2   0   2   0   2   2   0   0   0   0   0   0   0   2   2   0   0   2   2   0   0   0   0   2   2   0   2   2   0
 MK-6-7                 2   0   2   2   2   2   2   0   0   0   2   0   2   2   0   2   2   2   2   2   2   0   2   0   0   2   2   2   2   0   2   2   2   0   0   0   2   0   0   0   0   0   0   0   0   2   2   2   2   2   2   2   2   0   0   2   0   2   0   2   2   0   2   0   2   0   0   2   2   2   2   2   2   0   0   0   2   2   2   0   2   2   0   0   2   2   0   0   2   0   0   0   0   2   0   0   0   2   2   0   2   0   0   0   0   2   0   0   2   2   0   2   0   0   0   2   2   0   0   0   0   2   2   2   0   0   2   0   0   0   0   2   0   0   0   2   0   0   2   0   2   2   2   2   2   2   0   2   2   2   2   2   0   2   0   0   0   2   2   0   2   2   0   0   2   2   2   0   2   2   2   2   0   2   0   2   2   0   0   0   0   2   0   0   2   2   0   0   2   2   0   0   0   0   2   2   0   2   2   0
 MK-6-8                 2   0   2   2   2   0   2   0   0   0   0   0   2   2   0   0   2   2   0   2   2   0   2   0   0   0   2   2   2   0   0   2   2   0   0   0   2   0   0   0   0   2   2   0   0   2   2   0   0   2   2   0   2   2   0   2   0   2   0   2   2   0   2   0   2   0   0   2   2   2   2   2   2   0   0   2   2   2   2   0   2   0   0   0   2   2   0   2   2   0   0   2   2   2   0   0   0   2   2   0   0   0   0   0   0   0   0   0   2   0   0   2   0   0   0   2   2   0   0   0   0   2   2   2   0   0   0   0   0   0   0   2   0   0   0   2   0   0   2   0   2   2   2   0   2   2   0   2   2   2   2   2   0   2   0   0   0   0   2   0   2   2   0   0   2   2   2   0   2   2   2   2   0   2   0   2   2   0   0   0   0   0   0   0   2   2   0   2   2   2   0   0   0   0   2   2   0   2   2   2
 MK-6-9                 2   0   2   2   2   0   2   0   0   0   0   0   2   2   2   0   2   2   0   2   2   0   2   2   0   2   2   2   2   0   0   2   0   0   0   2   2   0   0   0   0   0   2   0   2   0   2   0   2   2   2   0   2   2   2   2   0   2   0   2   2   0   2   0   2   0   0   2   2   2   2   2   2   0   0   2   2   2   2   0   2   2   0   0   2   2   2   2   2   0   0   2   2   2   2   0   2   2   2   0   0   0   0   0   2   0   0   0   2   0   2   2   0   0   0   2   2   0   0   0   0   2   2   2   0   0   0   0   0   0   0   2   2   0   2   2   0   0   2   0   0   0   0   0   2   2   0   2   0   2   2   2   2   2   0   0   0   0   2   0   2   2   0   0   0   0   2   0   2   2   0   2   0   2   0   2   0   0   0   0   2   0   0   0   2   2   0   2   0   2   0   0   0   2   2   2   0   2   2   2
 MK-6-10                2   0   2   2   2   2   2   2   0   0   0   0   2   2   2   0   2   2   2   2   0   0   2   2   0   2   2   2   0   0   2   0   2   0   0   2   2   0   0   0   0   0   2   0   2   0   2   0   2   2   0   0   2   2   2   2   0   2   0   2   2   0   0   2   2   0   0   2   2   2   2   2   2   0   0   2   2   2   2   0   2   2   0   0   2   2   2   0   2   0   0   2   2   2   2   0   2   2   2   0   0   0   0   0   2   0   0   0   2   0   2   2   0   0   0   2   2   0   0   0   0   2   2   2   0   0   0   0   0   0   0   2   2   0   2   2   0   2   2   0   0   0   0   0   2   2   0   2   0   2   2   2   2   2   0   0   0   0   0   0   2   2   2   0   0   0   2   0   2   0   0   2   0   2   0   2   0   0   0   0   2   0   0   0   2   0   0   2   0   2   0   0   0   2   2   2   0   2   2   2
 MK-6-11                2   2   2   2   2   2   2   2   0   0   0   0   2   2   2   0   2   0   2   2   0   0   2   0   0   2   2   2   0   0   2   0   2   2   0   2   2   0   0   0   0   0   2   0   0   0   2   0   2   0   0   0   2   2   2   2   0   2   0   2   2   0   0   2   2   0   0   2   2   0   2   2   2   0   0   2   0   2   2   0   0   2   0   0   2   2   2   0   2   0   2   2   0   2   2   0   2   2   2   0   0   0   0   0   2   0   0   0   2   0   2   2   0   0   0   2   2   0   0   0   0   2   2   2   0   0   0   0   0   0   0   2   2   0   0   2   0   2   0   0   2   2   0   0   2   2   0   2   0   2   2   2   2   2   0   0   0   0   0   0   2   2   2   0   0   0   2   0   2   0   0   2   0   2   2   2   0   0   0   2   2   2   0   2   2   0   0   2   2   2   0   0   0   2   2   2   0   2   2   2
 MK-6-12                2   2   2   2   2   2   2   2   0   0   0   0   2   2   2   2   2   2   2   0   0   0   2   0   0   2   2   2   0   0   2   0   2   2   0   2   2   0   0   0   2   0   2   0   0   0   2   0   2   0   0   2   2   2   2   2   0   2   0   2   2   0   2   2   2   0   0   2   0   0   2   2   2   0   0   2   0   2   0   2   0   2   0   0   2   2   2   0   2   0   2   2   2   2   2   0   2   2   2   0   0   0   0   0   2   0   0   0   2   0   2   2   0   0   0   2   2   0   0   0   0   2   2   2   0   0   0   0   0   0   0   2   0   0   0   2   0   2   2   0   2   2   0   0   2   2   0   2   0   2   2   0   2   2   0   0   2   0   0   2   0   0   2   0   0   0   2   2   2   2   0   2   0   2   2   0   0   0   0   2   2   2   0   0   2   0   0   2   0   2   0   0   0   2   2   2   0   2   2   2
 MK-6-13                0   2   0   2   2   2   2   2   0   0   0   0   2   2   2   2   2   2   2   0   0   0   2   0   0   2   0   0   0   0   2   0   2   2   0   0   2   0   0   0   2   0   2   0   0   0   2   0   2   0   0   2   2   2   2   2   0   2   2   2   2   0   2   2   2   0   0   2   0   0   0   2   2   0   0   2   0   2   0   0   0   2   0   0   2   2   2   0   2   0   2   2   2   2   2   0   2   2   0   0   0   2   0   0   2   2   0   0   2   0   2   2   2   2   0   2   2   0   0   0   0   2   2   2   2   0   2   0   0   0   0   2   0   0   0   2   0   2   2   0   2   2   0   0   2   2   0   2   0   2   2   0   2   2   0   0   2   0   0   2   0   0   2   0   0   0   2   2   2   2   0   2   0   0   2   0   0   0   0   2   2   0   0   0   2   2   0   0   0   2   0   0   0   2   2   2   0   2   2   2
 MK-6-14                0   2   2   2   2   2   2   2   0   0   0   0   0   2   0   2   2   2   2   0   0   0   2   0   0   2   2   0   0   0   2   0   0   2   2   2   2   0   0   0   2   0   2   0   0   0   2   0   2   0   0   2   2   2   2   2   0   2   2   2   2   0   2   2   2   2   2   2   0   0   0   2   2   0   0   2   0   2   0   0   0   2   0   0   2   2   2   0   2   0   2   0   2   0   2   0   0   2   0   0   0   2   0   2   2   2   0   0   2   0   2   0   2   2   0   2   2   0   0   0   0   2   2   2   2   2   2   2   0   0   2   2   0   0   0   2   0   2   2   0   2   2   0   0   2   2   0   2   0   2   2   0   2   2   0   0   2   0   0   2   0   0   2   0   0   0   2   2   2   0   0   2   0   0   2   0   0   0   0   2   2   0   0   0   2   2   0   0   0   2   0   0   0   0   2   2   2   2   2   2
 MK-6-15                0   2   2   2   2   2   0   0   0   0   0   0   2   2   0   2   2   2   2   0   0   0   2   0   0   2   2   0   0   0   2   0   2   2   2   2   2   0   0   0   2   2   0   0   0   0   2   0   2   0   0   2   2   2   2   2   0   2   2   0   2   0   2   2   0   0   2   2   0   0   0   2   2   0   0   2   0   2   0   0   0   2   0   0   2   2   2   0   2   0   2   0   2   0   2   0   0   2   0   2   0   2   0   2   2   2   0   0   2   0   2   0   2   2   0   2   2   0   0   0   0   2   2   2   2   2   2   2   0   0   2   2   0   2   0   2   0   2   2   0   2   2   0   0   2   2   0   2   0   2   2   0   2   2   0   0   2   0   0   0   0   2   2   0   0   0   2   2   2   0   0   2   0   0   2   0   0   0   2   2   2   0   2   0   2   2   2   0   2   2   0   0   0   0   2   2   2   2   0   2
 MK-6-16                0   2   2   2   0   2   2   0   0   0   0   0   2   2   0   0   2   2   2   0   0   0   2   0   0   2   0   0   0   0   2   0   2   2   2   2   2   0   0   2   2   2   0   0   0   0   2   0   2   0   0   2   0   2   2   2   2   0   2   0   2   0   2   2   0   0   2   2   0   0   0   2   2   0   0   2   0   2   0   0   0   2   0   0   2   2   2   0   2   0   2   0   2   2   2   0   0   2   0   2   0   0   0   2   2   2   0   0   0   0   2   0   0   2   0   2   2   0   0   0   2   2   2   2   2   2   2   2   0   0   2   2   0   2   0   2   0   0   2   0   2   2   0   0   2   2   0   2   0   2   0   0   2   2   0   0   0   2   0   0   0   2   2   0   0   0   2   2   2   0   0   2   2   0   2   2   0   0   2   2   2   0   2   0   2   2   2   0   2   2   0   0   0   0   2   2   2   2   0   2
 
!****************************************** Phenotypic Data **********************************************************
!-100.0 is resevred for missing phenotype
SimulatedTrait1        15.9626   14.6296   16.2670   15.5781   14.1115   13.4064   15.4013   17.1516   15.6235   16.0068   15.5758   15.0181   13.8106   15.2753   15.7971   12.5647   16.3900   16.3475   15.0926   15.5644   16.0880   15.0551   15.5262   14.4532   12.7826   15.6373   14.4696   17.2257   16.0883   14.0889   14.7074   16.0428   13.3822   16.7072   16.9135   14.0635   16.4801   15.0898   16.4734   14.4418   14.9009   15.5408   17.7207   17.4985   13.7246   14.4449   14.4636   15.8271   16.2072   15.0259   15.9732   15.7435   16.2531   16.0072   14.2804   13.1501   13.6029   14.9239   15.2832   15.6349   16.7818   16.6464   16.9364   13.9956   14.8276   12.4080   13.7382   14.4190   15.2552   17.2773   15.8163   15.5645   16.4198   14.7697   15.5595   14.8238   13.3776   16.2617   15.5861   14.5613   12.7650   14.8124   12.5461   13.6073   16.7721   14.1874   16.4244   15.4994   16.3954   13.9849   14.4613   15.8086   13.3420   16.5907   13.4864   13.5308   12.9745   15.7794   14.1454   13.1808   15.8518   15.2012   15.1440   13.1146   14.7895   12.8887   15.5632   13.1349   12.3230   15.2489   15.4479   15.0173   15.2039   15.4255   14.2723   15.8440   17.0416   15.2122   15.2235   17.2167   16.6002   14.2371   12.7750   14.0436   16.1861   16.5838   14.6126   16.5960   16.0018   12.7960   14.0688   16.7128   14.1725   15.0816   13.6665   13.3781   13.7940   14.9646   16.0710   18.1293   14.5466   15.7032   17.3185   14.2908   16.3338   13.7170   15.2465   12.8577   14.3012   14.9439   15.0494   15.2542   16.0097   13.3329   15.1536   15.2405   16.0644   15.4440   13.4485   15.4925   14.5285   15.0435   13.8014   13.5065   17.4122   15.9832   15.5514   13.0621   15.9855   13.7682   14.3013   14.9361   14.4761   14.3894   14.0241   14.2532   14.9907   16.2431   14.8614   13.1128   14.4246   15.1932   15.7382   14.5980   13.1626   17.1300   13.7173   14.2730   12.8816   13.4174   15.9191   13.8720   14.6309   14.8556   16.2760   13.9292   16.8544   17.1195   13.8185   15.7082
SimulatedTrait2         9.2939    9.2296    9.9774   10.9112   10.6608    9.5663    9.4237    9.7564    9.1748    9.8855    9.6655   11.0519   10.2000   11.1241    9.0804   10.4796    9.2322   11.0565   10.4411   10.0751    8.8740   10.3775    9.7791   10.2573   11.1488    8.7514    9.5181    9.4403    9.8658    9.8463    9.2883    9.6311   10.7394    9.9433    9.2014   10.7316    9.9915   10.1571   10.0375    9.9596   11.5271    9.1847    9.1333    9.8190   10.4986   10.2640   10.2075    9.5778    9.5147   10.1845   10.3329    9.2882    9.6251   10.0980   10.2363   10.5784   10.0680   10.1134   10.2855   10.3849   10.5297    9.1589    8.8360   10.1605    8.0679   10.4488    9.6643    9.5995    9.5852    9.1791    9.6451   10.1829   10.0349   10.6818    9.5443    9.1862   10.8607    9.9203    9.3411   11.0983   10.2723   10.4265   10.4184    9.5825    8.6270    9.1850    8.7634   10.9897    9.0298   11.6352   10.5654    9.9252   10.8530    9.8431   10.8267   10.1244   10.2076    9.1656   10.1276   10.7184    9.8501    9.4220    9.6369   11.0693   10.1250   10.2800   10.1977   10.5672    9.7882    9.6212   11.1497    9.0266    9.8167   10.8989   10.5305    9.2816    9.4749    9.6799   10.2454    9.9834    9.8480   10.4286   10.3479    9.4270   10.5801    9.4005   10.5670   10.2052    8.9395   10.4120    9.1641    9.7936   10.7315    9.0073   10.8696   10.0639   10.6003   10.3025    9.6750    9.6076   10.3251    9.8466   10.1699   10.7051    8.3975   10.1257    9.7009   10.4491   10.1199   11.0482   10.0576    9.8258    9.3223   10.0221   10.9013    9.6591   10.8213    9.7139   11.5025    9.3909   10.5519    8.6183   10.3302    9.8535    9.8692    9.3019    9.8313   10.6606    9.2274   10.9882   10.5127   10.4937    8.6639   10.9366   10.0977   10.1880    9.2817    9.4785   10.9939   10.8291   10.5454    9.5653    9.0134   10.0748   10.3085    9.2759   10.4188   11.1281   10.4426   10.9510    8.8642    9.9585    8.8799   11.4438    8.4842    9.7694    8.7430    9.1014   10.7657    9.6313
 
