# Supplementary material for: Inclusive Composite Interval Mapping of QTL by Environment Interactions in Biparental Populations
Source: PLoS One. 2015 Jul 10;10(7):e0132414. doi: 10.1371/journal.pone.0132414 (PMC4498613; doi:10.1371/journal.pone.0132414)
Supplement: S5 File — (ZIP) [file pone.0132414.s005.zip › H=0.5/L1/run_00115.met]

!**********************Note: lines staring with "!" are remarks and will be ignored in the program********************
!*********************************General Information**********************************
!Assuming F1 = P1 x P2, populations available in QTL IciMapping are: 
!  1, P1BC1F1 = P1 x F1, the first backcrossing where P1 is used as the recurrent parent;
!  2, P2BC1F1 = P2 x F1, the first backcrossing where P2 is used as the recurrent parent;
!  3, F1DH, F1-derived doubled haploids; 
!  4, RIL or F1RIL, recombination inbred lines through the repeated selfing of F1;
!  5, P1BC1RIL, recombination inbred lines through the repeated selfing of P1BC1F1;
!  6, P2BC1RIL, recombination inbred lines through the repeated selfing of P2BC1F1;
!  7, F2, the selfing generation of F1;
!  8, F3, the selfing generation of F2;
!  9, P1BC2F1, the second backcrossing where P1 is used as the recurrent parent; 
! 10, P2BC2F1, the second backcrossing where P2 is used as the recurrent parent;
! 11, P1BC2RIL, recombination inred lines through the repeated selfing of P1BC2F1; 
! 12, P2BC2RIL, recombination inred lines through the repeated selfing of P2BC2F1; 
! 13, P1BC1F2, the selfing generation of P1BC1F1; 
! 14, P2BC1F2, the selfing generation of P2BC1F1; 
! 15, P1BC2F2, the selfing generation of P1BC2F1; 
! 16, P2BC2F2, the selfing generation of P2BC2F1; 
! 17, P1BC1DH, P1BC1F1-derived doubled haploids; 
! 18, P2BC1DH, P2BC1F1-derived doubled haploids; 
! 19, P1BC2DH, P1BC2F1-derived doubled haploids; 
! 20, P2BC2DH, P2BC2F1-derived doubled haploids; 
   3      !Mapping Population (see remarks above)
   2      !Mapping Function (1 for Kosambi; 2 for Haldane; 3 for Morgan)
   2      !Marker Space Type (1 for intervals; 2 for positions)
   1      !Marker Space Unit(1 for centiMorgans; 2 for Morgan)
   6      !Number of Chromosomes (or Linkage Groups)
 200      !Size of the mapping population
   2      !Number of environments
 
!***************************************** Chromosomes and Linkage Maps **********************************************
!Chromosome                 NumMarkers
-CH1                        16
-CH2                        16
-CH3                        16
-CH4                        16
-CH5                        16
-CH6                        16
!Linkage map (Marker name followed by position or the interval length)
 MK-1-1                1     0.000
 MK-1-2                1    10.000
 MK-1-3                1    20.000
 MK-1-4                1    30.000
 MK-1-5                1    40.000
 MK-1-6                1    50.000
 MK-1-7                1    60.000
 MK-1-8                1    70.000
 MK-1-9                1    80.000
 MK-1-10               1    90.000
 MK-1-11               1   100.000
 MK-1-12               1   110.000
 MK-1-13               1   120.000
 MK-1-14               1   130.000
 MK-1-15               1   140.000
 MK-1-16               1   150.000
 MK-2-1                2     0.000
 MK-2-2                2    10.000
 MK-2-3                2    20.000
 MK-2-4                2    30.000
 MK-2-5                2    40.000
 MK-2-6                2    50.000
 MK-2-7                2    60.000
 MK-2-8                2    70.000
 MK-2-9                2    80.000
 MK-2-10               2    90.000
 MK-2-11               2   100.000
 MK-2-12               2   110.000
 MK-2-13               2   120.000
 MK-2-14               2   130.000
 MK-2-15               2   140.000
 MK-2-16               2   150.000
 MK-3-1                3     0.000
 MK-3-2                3    10.000
 MK-3-3                3    20.000
 MK-3-4                3    30.000
 MK-3-5                3    40.000
 MK-3-6                3    50.000
 MK-3-7                3    60.000
 MK-3-8                3    70.000
 MK-3-9                3    80.000
 MK-3-10               3    90.000
 MK-3-11               3   100.000
 MK-3-12               3   110.000
 MK-3-13               3   120.000
 MK-3-14               3   130.000
 MK-3-15               3   140.000
 MK-3-16               3   150.000
 MK-4-1                4     0.000
 MK-4-2                4    10.000
 MK-4-3                4    20.000
 MK-4-4                4    30.000
 MK-4-5                4    40.000
 MK-4-6                4    50.000
 MK-4-7                4    60.000
 MK-4-8                4    70.000
 MK-4-9                4    80.000
 MK-4-10               4    90.000
 MK-4-11               4   100.000
 MK-4-12               4   110.000
 MK-4-13               4   120.000
 MK-4-14               4   130.000
 MK-4-15               4   140.000
 MK-4-16               4   150.000
 MK-5-1                5     0.000
 MK-5-2                5    10.000
 MK-5-3                5    20.000
 MK-5-4                5    30.000
 MK-5-5                5    40.000
 MK-5-6                5    50.000
 MK-5-7                5    60.000
 MK-5-8                5    70.000
 MK-5-9                5    80.000
 MK-5-10               5    90.000
 MK-5-11               5   100.000
 MK-5-12               5   110.000
 MK-5-13               5   120.000
 MK-5-14               5   130.000
 MK-5-15               5   140.000
 MK-5-16               5   150.000
 MK-6-1                6     0.000
 MK-6-2                6    10.000
 MK-6-3                6    20.000
 MK-6-4                6    30.000
 MK-6-5                6    40.000
 MK-6-6                6    50.000
 MK-6-7                6    60.000
 MK-6-8                6    70.000
 MK-6-9                6    80.000
 MK-6-10               6    90.000
 MK-6-11               6   100.000
 MK-6-12               6   110.000
 MK-6-13               6   120.000
 MK-6-14               6   130.000
 MK-6-15               6   140.000
 MK-6-16               6   150.000
!*********************************** Marker Types ********************************************************************
!Co-dominant marker: When heterozygote F1 is present, P1 is coded as 2, F1 is coded as 1, and P2 is coded as 0; Otherwise, P1 is coded as 2, and P2 is coded as 0. 
!Dominant marker: When heterozygote F1 is present, P1 and F1 are coded as 12, and P2 is coded as 0; Otherwise, P1 is coded as 2, and P2 is coded as 0.  
!Recessive markers: When heterozygote F1 is present, P1 is coded as 2, and F1 and P2 are coded as 10; Otherwise, P1 is coded as 2, and P2 is coded as 0. 
!Missing marker is coded as -1. 
 MK-1-1                 2   2   0   2   2   0   2   0   2   2   0   2   0   0   0   2   2   2   0   0   2   2   2   2   2   2   2   0   2   0   2   0   0   2   2   0   0   0   0   0   2   0   2   2   0   0   0   0   2   2   0   0   2   0   2   0   0   0   0   0   0   2   2   2   2   2   0   0   0   0   2   0   2   0   2   0   0   2   2   2   2   0   0   2   0   2   0   2   0   0   0   0   2   2   0   0   0   2   0   0   0   0   2   2   0   2   2   0   0   2   0   2   2   2   2   0   0   2   0   0   0   0   2   0   2   0   2   2   2   0   0   0   2   2   2   2   0   2   2   2   2   0   0   2   2   0   2   0   2   2   0   2   2   0   0   0   0   0   0   2   2   2   2   0   2   0   2   0   0   2   2   0   2   2   2   0   0   0   0   2   0   2   0   0   2   0   2   2   0   0   2   0   0   0   0   2   0   2   2   2
 MK-1-2                 2   2   0   2   2   0   2   0   2   2   0   2   0   0   0   2   2   2   0   0   2   2   2   0   0   2   2   0   2   0   2   0   0   2   2   0   2   0   0   0   2   0   2   2   0   0   0   0   0   2   0   0   2   2   2   0   0   0   0   0   0   2   2   0   2   2   0   0   0   2   2   0   0   0   2   0   0   2   2   2   2   0   2   2   0   2   0   2   2   0   0   0   2   2   0   0   0   2   2   0   0   0   2   2   0   2   2   0   2   0   0   0   2   2   2   0   0   0   2   0   0   0   0   0   2   0   0   2   2   0   0   0   0   0   2   2   0   2   2   2   2   2   0   2   2   0   2   0   2   2   0   2   2   0   0   0   0   0   0   2   2   2   2   0   0   0   2   2   0   2   2   0   2   2   2   0   0   0   0   2   0   2   2   0   2   0   2   2   0   0   2   2   0   0   0   2   0   0   2   2
 MK-1-3                 2   2   0   0   2   0   0   0   0   2   0   2   0   0   0   2   0   2   0   0   0   2   2   0   0   2   2   0   2   0   2   0   0   2   2   0   2   0   0   0   2   0   2   2   0   0   0   0   0   2   0   0   2   2   2   0   0   0   0   0   0   2   2   0   2   2   0   0   0   2   2   0   0   0   2   0   2   2   2   2   2   0   2   2   0   2   0   2   2   0   0   0   2   2   0   0   0   2   2   2   0   0   2   2   0   2   2   0   2   0   0   0   2   2   2   0   2   0   2   0   0   0   0   0   2   0   0   2   2   0   0   0   0   0   2   2   0   2   2   2   2   0   0   2   2   2   2   0   2   2   0   2   2   0   0   0   0   0   0   2   2   2   2   2   0   0   2   2   0   0   2   0   2   2   2   0   0   0   0   2   0   2   2   0   2   0   2   2   0   0   0   2   0   0   0   2   0   0   2   2
 MK-1-4                 2   2   0   0   2   0   0   0   0   2   0   2   0   0   0   2   0   2   0   0   0   2   0   0   0   2   2   0   2   0   2   0   0   2   2   2   2   2   0   0   2   0   2   2   0   0   0   0   0   0   0   0   2   2   2   0   2   0   0   0   2   2   2   0   2   2   0   2   0   0   0   0   0   0   0   0   2   2   2   0   2   0   2   2   0   2   0   2   2   0   0   0   2   0   0   0   0   2   0   2   0   0   2   2   0   2   2   0   0   0   0   0   2   0   2   0   2   0   2   0   0   0   0   0   2   0   0   0   2   0   0   2   0   0   2   2   0   2   2   2   2   0   0   2   2   0   2   0   2   2   0   2   2   0   0   0   2   0   0   2   2   2   0   2   0   0   2   2   0   0   2   0   2   2   2   0   0   0   0   2   0   2   0   0   2   0   2   2   0   0   0   2   0   2   0   2   0   0   2   2
 MK-1-5                 2   2   0   0   2   0   0   0   0   2   0   2   0   0   0   0   0   0   0   2   0   2   0   0   0   2   2   0   2   0   0   0   0   2   2   2   2   2   2   0   2   0   2   2   0   0   0   0   0   0   0   0   2   2   2   0   2   2   0   0   2   2   2   0   2   2   0   2   0   0   0   0   0   0   0   0   2   2   2   0   2   0   2   2   0   2   2   2   2   2   0   0   2   0   0   0   0   2   0   2   0   0   0   2   0   2   2   0   0   0   2   0   0   0   2   0   2   2   2   0   0   0   0   0   2   0   0   2   2   0   0   2   0   0   0   0   0   0   2   2   2   0   0   2   2   0   2   0   2   2   0   2   2   0   0   0   2   0   2   2   2   2   0   2   0   0   2   2   0   0   2   0   2   2   2   0   0   0   2   0   0   2   0   0   2   0   2   2   0   0   0   2   0   0   0   2   0   2   2   2
 MK-1-6                 2   2   0   0   2   0   0   0   0   2   0   0   0   0   0   0   0   0   0   2   0   2   0   0   0   2   2   0   2   0   0   0   2   0   2   2   0   2   2   0   2   0   2   2   0   2   0   0   0   0   0   0   2   2   0   0   0   2   0   2   2   2   2   0   2   2   0   2   2   0   0   0   0   0   0   0   2   2   2   0   2   0   0   2   2   2   2   2   2   2   0   0   2   0   0   0   0   2   0   2   0   0   0   2   0   2   2   0   0   2   2   0   0   2   2   2   2   2   2   0   0   0   0   0   2   2   0   2   2   0   0   2   0   2   0   0   2   0   2   2   2   0   0   2   0   0   2   0   0   2   2   2   2   2   0   0   2   0   2   2   2   2   0   2   0   0   0   2   0   0   2   2   2   2   2   0   0   0   2   0   0   2   0   0   0   0   2   2   0   0   0   2   0   0   0   2   0   2   2   2
 MK-1-7                 2   2   0   0   2   0   0   0   0   2   0   0   0   0   0   0   0   0   0   2   0   2   0   0   0   2   2   0   2   0   0   0   0   0   2   2   2   2   2   0   2   0   2   2   0   2   0   0   0   0   0   0   2   2   0   0   0   2   0   2   2   2   2   0   2   2   0   2   2   0   0   0   0   0   0   0   2   2   2   0   2   0   2   2   2   2   2   2   2   2   0   0   2   0   0   0   0   2   0   2   0   0   0   2   0   2   2   0   0   2   2   0   0   2   2   2   2   2   0   0   0   0   0   0   2   2   0   2   2   0   0   2   0   0   0   0   2   2   2   2   2   0   0   2   0   0   2   0   0   2   2   0   2   0   0   0   2   0   2   2   2   2   0   2   0   0   0   2   2   0   2   2   2   0   0   2   2   0   2   0   0   2   0   2   2   0   2   2   0   0   0   2   0   0   0   2   0   2   2   2
 MK-1-8                 2   2   0   0   0   0   0   0   0   2   0   2   0   0   0   0   0   0   0   2   0   2   0   0   0   2   2   0   2   0   0   0   0   0   2   2   2   2   2   0   2   0   2   2   0   0   0   0   0   0   0   0   2   2   0   0   0   2   0   2   2   0   2   0   0   2   2   2   2   0   2   0   0   0   0   0   2   2   2   0   2   2   2   2   2   2   2   2   2   2   0   0   0   0   0   0   0   2   0   2   0   0   0   2   0   2   2   0   0   2   2   0   0   2   2   2   2   2   0   0   0   0   2   0   2   2   2   2   2   0   0   2   0   0   2   0   2   0   2   0   2   0   0   2   0   0   2   0   0   2   2   0   2   0   2   0   2   0   2   2   2   2   0   2   0   0   0   2   2   0   2   2   2   0   0   0   2   0   2   0   0   2   0   2   2   0   2   2   0   0   0   2   0   0   0   2   0   2   2   2
 MK-1-9                 2   2   0   0   0   0   0   0   0   2   0   2   0   2   2   0   0   0   0   2   0   2   0   0   0   2   2   0   2   0   0   0   0   2   2   2   2   2   2   0   2   0   2   0   0   0   2   0   0   0   0   0   2   2   0   0   0   2   0   2   2   0   2   0   0   2   2   2   2   0   2   0   0   2   0   0   2   0   2   2   2   0   2   2   2   2   2   2   0   2   0   0   0   0   2   0   0   2   0   2   2   2   0   2   0   2   2   0   0   2   2   0   0   2   2   2   2   0   0   0   0   0   2   0   2   2   2   2   2   0   0   2   0   0   2   0   2   0   2   0   2   0   0   2   0   0   0   0   0   2   2   0   2   0   2   0   2   2   2   2   0   2   0   2   0   0   0   2   2   0   2   2   2   0   0   0   0   0   2   0   0   2   0   2   2   0   2   2   0   2   0   2   0   0   0   2   0   2   0   2
 MK-1-10                2   2   0   0   0   0   0   0   0   0   0   2   0   2   2   0   0   2   0   2   0   2   0   0   0   2   2   0   2   0   0   0   0   2   2   2   2   2   2   0   2   0   2   0   0   0   2   0   0   0   2   0   2   2   0   0   0   2   0   2   2   0   2   0   2   2   2   2   2   0   2   0   0   2   0   0   2   0   2   2   2   0   2   2   2   2   2   2   0   2   0   0   0   0   2   0   0   2   0   2   2   2   0   2   0   2   2   0   0   2   2   0   0   2   2   2   2   2   0   0   0   0   2   0   2   2   2   2   2   0   2   2   0   0   2   0   2   0   2   0   2   0   0   2   0   0   0   0   0   2   2   0   2   0   0   0   2   2   2   2   0   2   0   2   0   0   0   2   2   0   2   0   2   0   0   0   0   0   2   0   0   0   0   2   2   0   2   2   0   2   0   2   0   0   0   2   0   2   0   2
 MK-1-11                2   2   0   0   0   2   0   0   2   0   2   2   0   2   2   0   0   0   0   0   0   2   0   0   0   0   2   0   2   0   0   0   0   2   0   2   2   2   2   0   2   0   2   0   0   0   2   0   2   0   2   0   2   2   0   0   0   2   0   2   2   0   2   0   2   2   2   2   2   0   2   0   0   2   0   0   2   0   0   2   2   0   2   2   2   0   2   2   0   2   2   0   0   2   2   0   0   2   0   0   2   2   2   2   0   2   2   0   0   2   2   0   0   2   2   0   2   2   0   0   2   0   2   0   0   2   0   2   2   0   2   2   2   0   2   0   2   0   2   0   2   0   0   2   0   0   2   0   0   2   2   0   2   0   0   2   2   2   2   2   0   2   2   2   0   0   0   2   2   0   2   0   0   2   0   2   2   0   2   0   0   0   0   2   2   2   2   2   0   2   0   2   0   0   0   0   0   2   0   2
 MK-1-12                2   2   0   0   0   2   0   0   2   0   2   2   0   0   2   0   0   0   0   0   0   2   0   2   0   0   2   0   2   0   0   0   0   2   0   2   2   2   2   0   2   0   2   0   0   0   0   0   2   0   2   0   2   2   0   0   0   2   0   2   2   0   2   0   2   2   2   2   2   0   2   0   0   2   0   0   2   0   0   2   0   0   2   2   2   0   2   2   0   2   2   0   2   2   2   2   0   2   0   0   2   2   2   2   0   2   0   0   0   2   0   0   0   2   2   0   2   2   0   0   2   0   2   2   0   2   0   2   2   0   2   2   2   0   2   0   2   0   2   0   2   0   2   2   0   0   0   0   0   0   0   0   2   0   0   2   2   2   2   2   0   2   2   2   0   0   0   2   2   2   2   2   0   2   0   0   2   0   2   0   0   0   0   2   2   2   2   2   0   2   0   2   0   0   0   0   0   2   0   2
 MK-1-13                2   2   0   0   2   2   0   2   2   0   0   2   0   2   2   0   0   0   0   0   0   2   0   2   0   0   2   0   2   0   0   0   0   2   0   2   2   2   2   0   2   0   2   0   0   0   2   0   2   0   2   0   0   2   0   0   0   2   0   2   2   0   0   0   2   2   2   2   2   0   2   0   0   2   0   0   2   0   0   2   0   0   2   2   2   0   2   0   0   0   2   0   2   2   2   2   0   2   0   0   2   2   2   2   0   2   0   2   0   2   0   0   0   2   2   0   2   0   0   0   2   0   2   2   0   2   0   0   2   0   0   2   2   0   2   0   2   2   2   0   2   0   0   2   0   0   0   0   0   0   0   0   2   0   0   2   2   2   2   2   0   2   2   2   0   0   0   2   2   2   2   2   0   2   0   0   2   0   2   0   0   0   0   2   2   0   2   2   0   2   2   2   0   0   2   0   0   2   0   2
 MK-1-14                2   2   0   0   2   2   0   2   2   0   0   2   0   0   2   0   0   0   0   0   0   0   0   2   0   0   2   0   2   2   0   0   0   0   0   2   2   2   2   0   2   2   2   0   0   2   2   0   2   0   0   0   0   2   0   0   0   2   0   2   2   0   0   0   2   2   2   2   2   0   2   0   0   2   0   0   2   0   2   2   0   0   2   0   2   0   2   0   0   0   2   0   2   2   2   2   0   2   2   0   2   2   2   2   0   2   0   2   0   2   0   0   0   2   2   0   2   0   0   0   2   0   0   2   0   2   0   0   0   0   0   2   2   0   2   0   2   2   2   0   2   0   0   0   0   2   0   0   0   0   0   0   2   0   0   2   2   2   2   0   0   2   0   2   2   0   0   2   2   2   2   0   0   2   0   0   2   0   2   0   0   0   0   2   2   0   2   2   0   2   2   2   0   0   0   2   0   2   0   2
 MK-1-15                2   2   0   0   2   0   0   2   2   0   0   2   0   0   2   0   0   2   0   0   0   0   0   0   0   0   2   0   2   2   0   0   0   0   0   2   2   2   2   0   2   2   2   0   0   2   2   0   2   0   0   0   0   2   0   2   0   2   0   2   2   0   0   0   2   2   2   2   2   0   0   0   0   2   0   0   2   0   0   0   2   0   2   0   2   0   2   0   0   0   2   0   2   2   2   2   0   2   2   2   2   2   2   2   0   2   0   2   0   0   0   0   0   2   2   0   2   0   0   0   2   0   0   0   2   2   0   0   0   0   0   2   2   0   2   0   2   2   2   0   2   0   0   0   2   2   0   0   0   0   0   0   2   0   0   2   2   2   2   0   0   2   0   0   2   0   0   2   2   2   2   0   0   2   0   2   2   0   2   0   0   0   0   2   0   0   2   2   0   2   2   2   0   0   0   2   0   2   0   2
 MK-1-16                0   2   0   0   2   0   0   2   2   0   0   2   0   0   2   0   0   2   0   2   0   0   0   0   0   0   2   0   2   2   0   0   0   0   0   2   2   2   2   0   2   0   2   0   0   2   2   0   2   2   0   0   0   2   0   0   0   2   0   2   2   0   0   2   2   2   2   0   2   0   0   0   0   2   0   0   2   0   0   0   2   2   2   0   0   0   2   0   0   0   2   0   0   2   2   2   0   2   2   2   2   2   2   2   0   2   0   2   0   0   0   0   2   2   2   0   2   0   0   0   2   0   0   2   2   2   0   0   0   0   0   2   2   0   2   0   2   2   2   2   2   0   0   0   2   2   0   2   2   0   0   0   0   0   0   2   2   2   2   0   2   2   0   0   2   0   0   2   0   2   2   0   0   2   0   2   2   0   2   0   0   0   0   2   0   0   2   2   0   2   0   2   0   0   0   2   0   2   0   0
 MK-2-1                 2   2   0   0   2   2   2   2   0   2   2   0   0   0   2   2   0   0   0   2   0   0   0   0   2   2   0   2   0   2   2   0   2   0   0   2   0   0   2   0   0   2   0   0   2   2   0   2   0   2   2   0   0   0   0   2   0   2   2   0   2   2   2   2   0   2   0   0   0   0   2   0   0   2   0   0   2   0   0   2   2   2   2   0   0   2   0   2   2   2   0   0   0   0   0   0   2   0   2   0   0   0   2   0   2   0   0   2   2   2   0   2   2   0   2   2   2   0   2   2   2   2   0   0   0   0   2   2   0   2   2   0   2   2   0   0   0   0   2   0   2   2   0   2   2   2   2   0   0   0   2   0   2   2   0   0   2   0   0   2   2   2   0   2   0   0   0   2   0   2   0   2   0   2   0   2   2   2   2   0   0   0   2   2   2   0   2   0   2   0   0   0   0   0   0   2   0   2   0   2
 MK-2-2                 2   2   0   0   2   2   2   2   2   2   2   0   0   2   0   2   0   0   0   2   0   0   0   0   0   2   0   2   0   2   2   2   2   0   0   2   0   0   2   0   0   2   0   0   2   2   0   2   0   2   2   0   0   0   0   0   2   2   2   0   2   2   2   2   0   2   0   0   2   2   2   0   0   2   0   0   2   0   0   2   2   2   2   0   0   0   0   2   0   2   0   2   0   0   0   0   2   0   2   0   0   0   2   0   2   0   2   0   2   2   0   2   2   0   2   2   2   0   2   2   2   2   0   0   2   0   2   0   0   2   2   0   2   2   0   0   0   0   2   0   2   2   0   0   2   2   2   0   0   0   2   0   2   2   0   0   2   0   0   2   2   2   2   2   2   0   0   2   2   2   0   2   0   2   0   2   2   2   2   0   0   0   2   2   2   0   2   0   2   2   0   0   0   0   0   2   0   2   0   2
 MK-2-3                 2   2   0   0   2   2   2   2   0   2   2   0   0   2   0   2   0   0   0   2   0   0   0   0   2   2   2   2   0   2   0   2   2   0   0   2   0   0   2   2   0   2   0   0   2   2   0   0   0   2   2   2   0   0   0   0   2   2   2   0   2   2   0   2   0   2   0   2   2   2   2   0   0   2   2   0   2   0   0   2   2   2   2   0   0   0   0   2   0   2   0   2   0   0   0   0   2   0   2   0   0   0   2   0   2   0   2   0   2   2   2   2   2   0   2   2   2   0   2   2   2   0   0   0   2   0   0   2   0   2   2   0   0   2   2   0   0   0   0   0   2   2   0   0   2   2   2   0   0   0   2   0   0   2   0   0   2   0   0   2   2   2   2   2   2   0   0   2   2   2   0   0   0   2   2   2   2   2   2   0   0   0   2   2   2   0   2   0   2   2   2   0   0   0   0   2   0   2   2   2
 MK-2-4                 2   2   0   0   2   2   2   2   0   2   2   0   0   2   0   2   0   0   0   2   0   0   0   0   2   2   2   0   0   2   0   2   2   0   2   2   0   0   2   2   0   2   0   0   2   0   0   0   0   2   2   2   0   0   0   0   2   2   2   0   2   2   0   2   0   2   0   2   2   2   2   0   0   2   2   0   2   0   0   2   0   2   2   0   0   0   0   2   0   2   0   2   2   0   0   0   2   0   2   0   0   0   2   0   2   0   2   0   0   0   2   2   2   0   2   0   2   2   2   2   2   0   0   0   2   0   0   0   0   2   0   0   0   2   2   0   0   0   0   0   2   0   0   0   2   2   2   0   0   0   2   0   0   2   0   0   2   0   0   2   2   2   2   2   2   2   0   2   0   2   0   0   0   2   2   2   2   2   2   0   0   0   2   2   2   0   2   0   2   0   2   0   0   0   0   2   0   2   2   2
 MK-2-5                 2   2   0   0   2   0   2   0   0   2   2   0   0   2   0   2   0   2   0   2   0   0   0   0   0   2   2   0   0   2   0   2   2   0   2   2   0   0   2   2   0   2   0   0   2   0   0   0   0   2   2   2   0   0   0   0   2   2   2   0   0   2   0   2   2   2   0   2   2   2   0   0   0   2   2   0   2   0   0   2   0   2   2   0   0   2   0   2   0   2   0   2   2   0   0   0   2   0   2   2   0   0   2   0   2   0   2   0   0   0   2   2   2   0   2   0   2   0   2   2   2   0   0   0   2   0   0   2   0   2   0   0   0   2   2   0   0   0   0   0   2   0   0   0   2   2   2   0   0   2   2   0   0   2   0   0   2   0   0   2   2   2   2   2   2   0   2   2   0   2   0   0   0   2   2   2   2   2   2   0   0   0   2   2   0   0   2   0   0   0   2   0   0   0   2   2   0   2   2   2
 MK-2-6                 2   2   0   0   0   0   2   0   0   2   2   0   0   2   0   2   0   2   0   2   0   0   2   0   2   2   2   0   0   2   0   2   2   0   0   2   0   0   2   2   0   2   0   0   2   0   0   0   2   2   2   2   0   0   0   0   2   0   2   0   2   0   0   2   2   2   0   2   2   2   0   0   0   0   2   0   2   0   0   2   0   2   2   0   2   2   0   2   0   2   2   2   2   0   0   2   2   0   2   2   0   0   2   0   2   0   2   0   0   0   2   2   2   0   2   0   2   0   2   2   2   0   0   0   2   0   2   2   0   2   0   0   0   2   2   2   0   2   0   0   2   0   0   0   2   2   0   0   0   2   2   0   0   2   0   2   2   0   0   2   2   2   2   2   2   2   2   2   0   2   0   0   0   2   2   0   2   2   2   0   0   2   2   2   0   0   2   0   0   0   2   0   0   0   2   2   0   2   2   2
 MK-2-7                 2   2   0   0   0   0   0   0   2   2   2   0   0   2   0   2   0   2   0   2   0   0   2   0   2   2   2   0   0   2   0   2   2   0   0   2   0   0   2   2   2   2   0   0   2   0   0   0   2   2   2   2   0   0   0   0   0   0   2   0   2   2   2   2   2   2   0   2   2   2   0   0   0   0   2   0   2   0   0   2   0   2   2   0   0   2   0   2   0   2   2   2   2   0   0   2   2   0   2   2   0   0   2   0   2   0   2   0   0   0   2   2   2   0   2   2   2   0   2   0   2   0   2   0   2   0   2   2   0   2   0   0   0   2   2   2   2   2   0   0   2   0   0   0   2   2   0   2   0   2   2   2   2   2   0   2   2   0   0   2   2   2   2   2   2   2   2   2   0   2   0   0   0   2   2   0   2   2   2   0   0   0   2   2   0   2   2   0   0   2   2   0   2   0   2   0   0   2   2   2
 MK-2-8                 2   2   0   0   0   0   0   0   2   2   2   0   0   2   2   0   0   2   0   2   0   0   2   0   2   2   2   2   0   2   0   2   2   0   0   0   0   2   2   2   2   2   0   0   2   0   0   0   2   2   2   2   0   0   0   0   0   0   2   0   2   2   2   2   2   2   0   0   2   2   0   0   0   0   2   0   2   0   0   2   0   2   2   0   0   2   0   2   0   2   2   0   2   0   0   2   2   2   2   2   0   0   2   2   2   0   0   0   0   0   2   2   2   0   2   2   2   0   2   2   2   0   0   0   2   0   2   2   0   2   0   0   0   2   2   2   2   2   0   0   0   0   0   0   2   2   0   2   0   2   2   2   2   2   0   2   2   0   0   2   2   2   2   2   2   2   2   2   2   2   0   0   0   2   2   0   2   2   2   0   0   0   2   2   0   2   2   0   0   2   2   0   2   0   0   0   0   2   2   2
 MK-2-9                 2   2   0   0   0   0   0   0   2   2   0   0   0   2   2   0   0   2   0   2   0   2   2   0   2   2   2   2   0   2   0   0   2   0   2   0   0   2   2   2   2   2   2   0   2   0   0   0   2   2   2   2   0   2   0   0   0   0   2   0   2   0   0   2   2   2   0   0   2   0   0   0   0   0   0   0   2   0   0   2   0   2   2   0   0   2   0   2   0   2   2   2   2   0   0   2   2   2   2   2   0   0   2   2   2   0   0   0   0   0   2   2   2   0   2   2   0   0   2   2   2   0   0   2   2   0   2   2   0   2   0   0   2   2   2   2   0   0   0   0   0   0   0   0   2   2   0   2   0   2   2   2   2   2   0   2   2   0   0   2   2   0   2   2   2   2   2   0   2   2   2   0   0   2   2   0   2   2   2   0   0   2   2   2   0   2   2   0   0   0   2   0   2   0   0   0   0   2   0   2
 MK-2-10                2   2   0   0   0   0   0   0   2   2   0   0   2   2   2   2   0   2   0   2   0   2   2   0   2   2   2   2   0   0   0   0   0   0   2   0   0   2   2   2   2   2   2   0   2   0   0   0   2   2   0   2   0   2   0   0   0   0   2   0   2   0   2   2   2   2   0   0   2   0   0   0   0   0   0   0   2   0   0   2   2   2   0   0   0   0   0   2   0   2   2   2   2   0   0   2   2   2   2   2   0   0   2   0   2   0   0   0   2   0   2   2   2   0   2   2   0   0   0   2   2   0   0   2   2   0   2   2   0   2   0   0   2   2   2   2   0   0   0   0   0   0   0   0   2   0   0   2   0   2   2   2   2   2   0   2   2   0   0   0   2   2   2   0   2   2   2   0   2   2   2   0   0   2   2   0   2   2   2   0   0   2   2   0   0   2   2   0   0   0   2   0   0   0   0   0   0   2   0   2
 MK-2-11                2   2   0   0   0   0   0   0   2   2   0   0   2   2   2   2   0   2   0   2   0   2   2   0   2   2   2   2   0   0   0   0   0   0   2   0   0   2   2   2   2   2   2   0   2   0   0   2   2   2   2   2   0   2   0   0   0   0   2   0   0   2   2   2   2   2   0   0   2   0   0   0   0   0   0   0   2   0   0   2   2   2   0   0   0   0   0   2   0   2   2   2   2   0   0   2   2   2   2   2   0   0   2   0   2   0   0   2   2   2   2   2   2   0   2   2   2   0   0   2   2   0   0   2   2   0   2   2   2   2   0   0   2   2   2   2   0   0   0   2   2   0   0   2   2   0   0   2   0   2   2   2   2   2   0   2   0   0   0   0   2   2   0   0   2   2   2   0   2   2   2   0   0   2   2   0   0   2   2   0   0   2   2   2   0   2   2   0   0   0   2   0   0   0   0   0   0   2   0   0
 MK-2-12                2   2   0   0   0   2   0   0   2   2   0   0   0   0   2   2   0   2   0   2   0   2   2   0   2   2   0   2   0   0   0   0   2   0   2   0   2   2   2   2   2   2   2   0   2   0   0   2   2   2   2   2   0   0   0   0   0   0   2   2   0   2   2   2   2   2   0   0   2   2   0   0   0   0   0   2   2   0   0   0   0   2   0   0   0   0   0   2   0   2   2   2   2   0   0   2   2   2   2   0   0   2   0   0   2   0   2   2   2   2   2   0   2   0   2   2   2   0   0   2   2   0   0   2   2   0   0   2   2   2   0   0   2   2   2   2   0   0   0   2   2   0   0   0   0   0   0   0   0   2   2   2   2   2   0   0   0   0   0   0   2   2   0   0   2   2   2   0   2   2   2   0   0   0   0   0   0   2   0   0   0   2   2   2   0   2   2   0   0   2   0   0   0   0   0   0   0   2   0   2
 MK-2-13                2   2   0   0   0   2   0   0   0   2   0   0   2   0   0   2   0   2   0   2   0   2   2   2   2   2   0   2   0   0   0   0   2   0   2   0   0   2   2   2   2   2   2   0   2   0   0   2   2   2   2   2   0   0   0   0   0   0   2   2   0   2   2   2   2   2   0   0   2   2   0   0   0   0   0   2   2   0   0   0   0   0   2   0   0   0   0   2   0   2   2   2   2   0   0   2   0   2   2   0   2   2   0   0   2   0   2   2   2   2   2   0   2   0   2   2   2   0   0   2   2   0   0   2   2   0   0   2   2   2   0   0   2   2   2   2   0   0   0   2   2   0   0   0   0   0   0   0   0   2   2   2   2   2   0   0   0   2   2   0   2   2   0   0   2   2   2   0   2   2   2   0   0   0   0   2   0   2   0   0   0   0   2   2   0   2   2   0   0   2   2   0   0   0   0   0   0   2   0   2
 MK-2-14                2   2   0   0   0   2   0   0   0   2   0   0   2   0   0   2   0   2   0   2   0   2   2   2   2   2   0   2   0   0   0   2   2   0   2   0   0   2   2   2   2   2   2   0   2   0   0   2   2   2   2   2   0   0   0   0   0   0   2   2   0   2   2   0   2   2   0   0   0   2   0   0   2   0   0   2   0   0   0   0   0   0   2   0   0   2   0   2   0   2   2   2   2   0   0   2   0   2   2   0   0   2   0   0   2   0   2   2   2   2   2   0   0   0   2   2   2   0   0   2   2   0   0   2   0   0   0   2   2   2   0   0   2   2   2   2   0   0   0   2   2   0   2   0   0   0   0   0   0   2   2   0   2   0   0   0   0   2   2   0   2   2   0   0   2   2   2   0   2   2   2   0   0   0   0   0   0   2   0   2   2   0   2   2   0   2   2   0   0   2   2   0   0   0   0   0   0   2   0   2
 MK-2-15                2   2   0   0   0   2   0   0   0   2   0   2   2   0   0   2   0   2   0   2   2   2   2   2   0   2   2   2   0   0   0   2   2   0   2   0   0   2   2   2   2   2   2   2   2   0   0   0   2   0   2   0   0   0   0   0   0   0   2   2   2   2   2   0   2   0   0   0   0   2   0   0   2   0   0   2   0   0   0   0   0   0   2   0   0   2   0   2   0   2   2   2   2   0   0   2   0   2   2   0   0   2   0   0   2   0   2   2   2   2   2   0   0   0   2   2   2   0   0   2   2   0   0   2   0   0   0   2   2   2   0   0   2   2   2   2   0   0   0   2   0   0   2   0   0   0   0   0   0   2   2   2   2   0   0   0   0   2   2   0   2   2   2   0   2   2   2   0   2   2   2   0   0   0   2   0   0   0   0   2   2   0   2   2   0   2   2   0   2   2   2   0   0   0   0   0   2   2   0   2
 MK-2-16                2   2   0   0   0   2   0   0   0   2   0   2   2   0   0   2   0   2   0   2   2   2   2   2   0   2   2   2   2   0   0   2   2   0   2   0   0   2   2   2   2   2   2   2   2   0   2   2   2   0   2   0   0   0   2   0   0   0   2   2   2   2   2   0   2   0   0   0   0   2   0   0   0   0   0   2   0   0   0   0   0   0   2   0   0   2   0   2   0   2   2   2   2   0   0   2   0   2   2   0   0   2   0   0   2   0   2   0   2   2   2   0   0   0   2   2   2   0   0   2   2   0   0   2   0   0   0   2   2   2   0   0   2   0   2   2   0   0   0   2   0   2   2   0   0   0   0   0   0   2   2   2   2   0   0   0   0   2   2   2   2   2   2   0   2   2   2   0   2   2   2   0   0   0   0   0   0   0   0   2   2   2   0   2   0   2   2   0   2   2   2   0   0   0   2   0   2   2   0   2
 MK-3-1                 2   0   0   2   0   2   2   0   0   0   2   2   0   2   0   0   2   0   2   0   0   0   0   0   2   2   2   0   2   0   0   0   0   0   2   2   2   2   2   2   0   2   0   0   2   2   2   2   0   2   0   2   0   0   2   2   0   0   2   2   2   0   2   0   2   2   0   2   2   2   2   2   2   2   0   2   2   2   2   2   0   2   2   2   0   0   2   0   2   0   0   2   0   0   2   0   0   0   2   2   2   0   2   2   2   2   2   2   0   2   0   2   2   0   0   2   0   2   2   0   2   0   2   0   2   2   2   2   0   2   0   0   0   2   2   2   0   0   2   2   2   2   2   0   0   0   0   2   2   0   2   0   2   0   2   2   0   0   0   0   2   0   2   0   0   0   2   2   2   0   0   2   2   0   0   2   0   0   2   2   2   2   0   2   0   2   0   2   2   2   2   2   2   0   2   0   0   0   0   0
 MK-3-2                 2   0   0   2   0   2   2   0   2   0   2   2   0   2   0   0   2   0   0   0   0   0   0   0   2   2   2   0   2   0   0   0   0   2   2   2   2   2   2   2   0   2   0   0   2   2   2   2   0   2   0   2   0   0   2   2   0   0   2   2   2   0   2   0   2   2   0   2   2   2   2   2   2   2   0   2   2   0   2   2   0   2   0   2   0   0   2   0   2   0   0   0   0   0   2   0   0   0   2   2   2   0   2   2   2   2   2   2   0   2   0   2   2   0   0   2   0   2   2   0   2   2   2   0   2   2   2   2   0   2   0   0   0   2   2   2   2   0   2   2   2   2   2   0   2   0   0   2   2   0   2   0   2   0   2   2   0   0   0   0   2   0   2   0   0   0   0   2   2   0   0   0   2   0   0   0   0   2   2   2   2   2   0   2   0   2   0   2   2   0   2   2   2   0   2   0   0   2   0   0
 MK-3-3                 2   0   0   2   0   2   0   0   2   0   2   2   0   2   0   0   2   0   0   0   0   0   0   0   2   2   2   0   2   0   0   0   0   2   2   2   2   2   2   2   0   2   0   0   2   2   2   2   0   2   0   2   0   0   2   0   0   0   2   2   2   0   2   0   2   2   0   2   2   2   2   2   2   2   0   0   2   0   2   2   0   2   0   2   0   0   2   0   2   0   0   0   0   0   2   0   0   0   2   0   2   2   2   2   2   2   2   2   0   2   0   2   2   0   0   2   0   2   2   0   2   2   2   0   2   2   2   2   0   2   0   0   0   2   0   0   2   0   2   2   2   2   2   2   2   0   0   2   2   0   2   0   2   0   2   2   0   0   0   0   2   0   2   2   0   0   0   2   2   0   0   0   2   0   0   0   0   2   2   2   2   2   0   2   0   2   0   2   2   0   2   2   2   0   2   0   0   2   0   0
 MK-3-4                 2   2   0   2   0   2   0   0   0   0   2   2   0   2   0   0   2   0   0   0   0   0   0   0   2   0   2   0   2   0   0   0   0   2   2   2   2   2   2   2   0   2   0   0   0   2   2   2   0   2   0   2   0   0   2   0   0   0   2   2   2   0   2   0   2   2   0   2   2   2   2   2   2   2   0   0   2   0   2   2   0   2   0   0   0   0   2   0   2   2   0   0   0   2   2   0   2   0   2   0   2   2   2   2   2   2   2   2   0   2   0   2   2   0   0   2   0   2   2   0   2   2   0   2   2   2   2   2   0   2   0   0   0   2   0   2   2   0   2   2   2   2   2   2   2   0   0   2   2   0   2   0   2   2   2   2   0   0   0   0   2   0   2   2   0   2   0   2   2   0   0   0   2   0   2   0   0   2   2   2   0   2   2   2   0   2   0   2   2   0   2   2   0   0   2   0   0   2   0   0
 MK-3-5                 2   2   0   2   0   2   0   2   0   0   2   2   2   2   0   0   2   0   0   0   0   0   2   0   2   0   2   0   2   0   0   0   0   2   2   2   0   2   2   2   0   2   0   0   2   2   2   2   0   2   0   2   0   0   2   0   0   0   2   2   2   0   2   0   2   2   0   2   2   2   2   2   2   2   0   0   2   0   2   2   2   2   0   0   0   0   2   0   2   2   0   0   0   2   2   2   2   0   2   2   2   2   2   2   2   2   2   2   0   2   2   2   2   0   2   2   0   0   2   0   2   2   0   2   2   2   2   2   0   2   0   0   2   2   0   2   2   0   2   0   2   0   2   2   2   0   0   2   2   0   2   0   2   2   2   2   0   0   0   2   2   0   2   2   0   2   0   2   2   0   0   0   2   0   2   0   0   2   2   2   0   2   2   2   0   2   0   2   0   0   2   2   0   2   2   0   0   2   0   0
 MK-3-6                 2   2   0   2   0   2   0   2   0   0   2   2   2   2   0   0   2   0   0   0   0   0   2   2   2   0   2   0   2   0   0   0   2   2   2   2   0   2   2   2   0   2   0   2   2   2   2   2   0   2   0   2   0   0   0   0   0   0   2   2   2   0   2   0   2   2   0   2   2   2   2   2   2   0   0   0   2   0   2   2   2   2   0   0   0   0   2   0   2   2   0   0   0   2   2   2   0   0   2   0   2   0   2   0   0   2   2   2   0   2   2   2   2   0   2   2   2   0   2   0   2   2   0   2   2   2   2   2   0   2   0   0   2   2   0   2   2   0   2   0   2   0   0   2   2   0   0   2   2   0   2   0   2   2   2   2   0   0   0   2   2   0   2   2   0   0   0   2   2   0   0   0   2   0   2   0   0   2   2   2   2   2   2   2   0   2   0   0   0   0   2   2   0   2   2   2   0   2   0   0
 MK-3-7                 2   2   0   2   0   2   2   2   0   0   2   2   2   0   0   0   2   0   0   0   2   0   0   2   2   0   2   0   2   0   0   0   0   2   0   2   0   2   2   2   0   2   0   2   2   2   2   2   0   2   0   2   0   0   0   0   0   0   2   2   2   0   2   0   2   2   0   2   2   2   2   2   0   0   0   0   2   2   2   2   0   2   0   0   0   0   2   0   2   2   0   0   0   2   2   0   0   0   2   0   2   0   0   2   0   2   2   2   0   2   2   0   2   2   2   2   2   0   2   0   2   2   0   2   0   2   2   2   0   2   2   0   2   2   0   2   2   0   2   0   2   0   0   2   2   0   0   2   2   0   2   0   2   2   2   2   0   0   0   2   2   0   2   2   0   0   0   2   2   0   0   0   2   0   2   0   0   2   2   2   2   2   2   2   0   2   0   0   0   0   2   2   2   2   2   2   0   2   0   0
 MK-3-8                 2   0   0   2   0   0   2   2   0   2   0   2   2   0   0   0   2   0   0   0   2   0   0   2   2   0   2   0   0   0   0   2   0   2   0   2   0   2   2   2   0   2   0   2   2   2   2   2   0   2   0   2   0   0   2   0   0   0   2   2   2   0   2   0   2   2   2   2   2   2   2   0   0   0   0   0   2   2   2   2   0   2   0   0   0   2   0   0   2   2   0   2   0   2   2   0   0   0   2   0   2   0   2   2   2   2   2   2   0   2   0   0   2   2   2   2   2   0   2   0   0   0   0   2   0   2   2   2   0   2   2   2   2   2   0   2   2   0   2   0   2   0   0   2   2   0   0   2   2   0   2   0   2   2   2   2   0   0   0   2   2   0   2   2   0   0   0   2   2   0   0   0   2   0   0   0   0   2   2   2   2   2   0   2   0   2   0   0   0   0   2   2   2   2   2   2   0   2   0   0
 MK-3-9                 2   2   2   2   0   0   2   2   0   2   0   2   2   0   0   0   2   0   0   0   2   0   0   2   0   0   2   0   0   0   0   2   0   2   0   2   0   2   2   2   0   2   0   2   2   2   2   2   0   2   0   2   0   0   2   0   0   0   2   2   2   0   0   0   2   2   2   2   0   2   2   0   0   0   2   0   2   2   2   2   0   2   0   2   0   2   0   0   2   2   0   2   0   2   2   2   2   2   2   0   2   0   0   2   2   2   2   2   0   2   0   0   0   2   2   2   2   0   2   0   0   0   0   2   0   2   2   2   0   2   2   2   2   0   0   2   2   2   2   0   2   0   0   2   2   0   2   2   2   0   2   0   2   2   2   0   0   0   0   2   2   0   0   2   0   0   0   2   2   0   2   0   2   0   0   0   0   2   2   2   2   2   0   2   0   0   0   0   0   0   2   2   2   2   2   2   0   0   0   0
 MK-3-10                2   0   0   2   0   0   2   2   0   2   2   2   2   0   0   0   2   0   0   2   2   0   2   0   0   0   2   0   2   0   0   0   0   2   0   2   0   2   0   2   0   2   0   2   2   2   2   2   0   0   0   2   0   0   2   0   0   0   2   2   2   0   0   0   2   2   2   2   0   2   2   0   0   0   2   2   2   2   2   2   0   2   0   2   0   2   0   2   2   2   0   2   0   2   2   2   2   2   2   0   2   0   0   0   2   2   2   2   0   2   0   0   0   2   2   2   2   0   2   0   0   0   0   2   0   2   2   0   0   0   2   2   2   0   0   2   2   2   2   0   2   0   0   2   2   0   2   2   2   0   2   0   2   2   2   0   0   0   0   2   2   2   0   2   0   0   0   2   0   0   2   0   2   0   0   0   0   2   0   2   0   2   0   2   0   0   0   0   2   0   2   2   2   2   2   0   0   0   0   2
 MK-3-11                2   0   0   2   2   0   2   2   0   2   0   2   2   0   0   0   0   0   0   0   2   0   2   0   0   0   2   0   2   0   0   0   0   2   0   2   0   2   0   2   2   2   0   2   2   2   2   2   0   0   0   2   0   0   2   0   0   0   2   2   2   0   0   0   2   2   2   2   2   2   2   0   0   0   2   2   2   0   2   2   0   2   0   2   0   2   0   2   2   2   0   2   0   2   2   2   0   0   2   0   2   0   0   0   2   2   2   2   0   2   0   2   0   0   2   2   2   0   2   0   0   0   0   2   0   2   2   0   0   0   2   2   2   0   0   0   2   2   2   0   2   0   0   2   2   0   2   2   2   0   2   0   2   0   2   0   0   0   0   2   2   2   0   2   0   0   2   2   0   0   2   0   2   0   0   0   0   2   2   2   0   2   0   2   0   0   2   0   2   0   2   2   2   2   2   0   0   0   0   2
 MK-3-12                2   0   0   0   2   0   2   2   0   2   0   0   2   0   0   2   0   2   0   0   2   0   2   0   0   0   2   0   2   0   0   0   0   2   0   2   0   2   0   2   0   2   0   2   2   2   2   2   0   0   0   2   0   0   2   0   0   2   2   2   0   0   0   0   0   0   2   2   2   2   2   0   0   0   2   2   2   0   2   2   0   2   0   2   0   2   2   2   0   2   0   0   0   2   2   2   0   0   2   0   2   2   0   2   2   2   2   2   0   2   2   2   0   0   0   2   2   0   2   0   0   0   0   2   0   0   2   0   0   2   0   2   2   0   0   0   2   0   2   0   2   0   0   2   2   0   2   2   2   0   0   0   2   0   2   0   0   2   0   2   2   2   0   2   0   0   2   2   2   2   2   0   2   0   0   2   0   2   2   2   0   2   0   2   0   0   2   0   2   2   2   2   0   2   2   0   0   0   0   2
 MK-3-13                2   0   0   0   2   0   2   2   0   2   0   0   2   0   0   2   0   2   0   0   2   0   2   0   0   0   2   0   2   0   0   0   0   2   0   2   0   2   0   2   0   2   0   2   0   2   2   2   2   0   2   2   0   0   2   0   0   2   2   2   0   0   0   0   0   0   2   2   2   0   2   0   0   0   0   0   2   0   2   2   0   2   0   0   2   2   2   2   0   2   0   0   0   2   2   2   0   0   2   0   2   2   0   2   2   2   2   2   0   2   0   2   2   0   0   2   2   0   2   0   0   0   0   2   0   0   2   0   0   2   0   2   2   2   0   0   2   0   2   2   2   0   0   2   2   0   2   2   2   0   0   0   2   0   2   0   0   2   0   2   2   2   0   2   0   0   2   2   2   2   2   0   2   0   0   2   0   2   2   2   0   2   0   0   0   0   0   0   2   2   2   2   0   2   2   0   0   0   2   2
 MK-3-14                2   0   0   0   2   2   2   2   0   2   0   0   2   0   0   2   0   2   0   0   2   0   2   0   0   0   2   2   2   2   0   2   0   2   0   0   0   2   0   2   0   0   0   2   0   2   2   2   2   0   2   2   0   0   2   0   2   2   2   2   0   0   2   0   0   0   0   2   2   0   2   2   0   0   0   0   2   0   0   2   0   2   2   0   2   2   0   2   0   2   0   0   0   2   2   2   0   0   2   0   2   2   0   2   2   2   2   0   0   2   0   0   0   0   0   2   0   0   2   0   0   0   0   2   0   0   2   0   0   2   2   2   2   2   0   2   2   0   2   2   2   0   0   2   2   0   2   2   2   0   0   0   2   0   2   0   0   2   2   2   2   2   0   2   0   0   2   2   2   2   2   0   2   0   0   2   0   0   2   2   0   2   0   0   0   0   0   0   2   0   2   2   0   0   2   0   2   0   2   2
 MK-3-15                2   0   0   0   2   2   2   2   0   2   0   0   2   0   0   0   0   0   0   2   2   0   2   0   0   0   2   2   2   2   0   0   0   2   0   0   0   2   0   2   0   0   0   2   2   2   2   2   2   0   2   2   2   0   0   0   2   2   2   2   0   0   2   2   0   0   0   2   2   0   2   2   0   0   0   0   2   0   0   0   0   2   2   0   2   2   2   2   0   2   0   0   0   2   2   2   0   0   2   0   2   2   0   2   2   2   2   0   0   2   0   0   0   0   0   2   0   0   2   0   0   0   0   2   2   0   2   0   0   2   2   2   2   2   0   2   2   0   2   2   2   0   0   0   2   2   2   2   0   0   0   0   2   0   2   0   0   2   2   2   2   2   0   2   0   0   2   2   2   2   2   0   2   0   0   2   0   0   2   2   0   2   0   2   0   0   0   0   2   2   2   2   0   0   2   0   2   0   2   2
 MK-3-16                2   0   0   0   2   2   2   2   0   2   0   2   2   0   0   2   0   0   0   2   2   0   0   2   0   0   2   0   2   2   0   0   0   2   2   0   0   0   2   2   0   0   0   2   2   2   2   0   2   0   2   2   2   0   0   0   2   2   2   0   0   0   2   2   0   0   0   2   2   0   2   2   0   0   0   2   2   0   2   0   0   2   0   2   2   2   2   2   0   2   0   2   0   0   2   2   0   0   2   0   2   2   2   2   2   2   2   0   2   2   0   0   0   0   0   2   2   0   2   0   0   0   0   2   2   0   2   0   0   2   0   2   2   2   0   2   2   0   2   0   2   2   0   0   2   2   2   2   0   0   0   0   2   0   2   2   0   2   0   2   2   2   0   2   0   0   2   2   2   2   2   0   2   0   0   2   0   0   2   2   0   2   0   2   0   0   0   0   2   2   2   2   0   2   2   0   2   0   2   2
 MK-4-1                 2   0   2   2   0   2   0   0   2   0   2   0   0   2   2   0   0   0   2   0   2   0   0   2   0   0   2   2   0   0   0   0   2   0   2   2   2   0   0   0   2   2   0   2   2   0   0   2   0   0   0   2   2   2   2   2   0   2   0   0   0   0   2   2   0   0   2   2   2   0   0   0   2   2   0   2   0   0   0   2   0   2   2   0   2   2   0   2   0   0   2   2   2   2   2   0   0   2   2   0   2   0   0   0   2   0   2   0   2   2   2   0   2   2   0   2   0   0   2   0   2   2   0   0   0   2   2   2   0   2   2   2   0   0   0   2   0   0   0   0   2   2   0   2   0   2   0   0   2   2   2   2   2   2   0   0   0   0   0   2   2   2   0   0   0   0   2   0   2   0   0   2   0   2   0   2   0   0   0   0   2   0   0   0   0   2   2   0   0   0   0   2   0   0   0   2   2   2   0   0
 MK-4-2                 2   0   0   2   0   2   0   0   0   0   0   0   0   2   2   0   0   0   2   0   2   0   0   2   0   0   2   2   0   0   0   2   2   0   2   2   2   0   0   0   2   2   0   2   2   0   0   2   0   0   0   2   2   0   2   2   0   2   0   0   0   0   2   0   0   2   2   2   2   0   0   0   2   2   0   2   2   0   0   2   0   2   2   0   2   2   0   2   0   0   2   2   2   2   0   0   0   0   2   0   2   0   0   0   2   0   2   2   2   2   0   0   2   2   0   2   2   0   2   0   2   2   0   0   0   2   2   2   0   2   2   2   0   2   0   2   0   0   0   0   2   2   0   2   0   2   0   0   2   2   0   2   2   2   0   0   0   0   0   2   2   2   2   0   0   0   2   0   2   0   0   2   0   2   0   2   2   0   0   0   2   2   0   0   0   2   2   0   0   0   0   2   0   0   0   2   2   2   0   0
 MK-4-3                 2   2   2   0   0   2   0   0   0   0   0   0   0   2   2   0   0   0   2   0   2   0   0   2   0   0   2   2   0   0   2   2   0   0   2   2   2   0   0   2   2   0   0   2   2   0   0   2   2   0   0   2   2   0   2   2   0   2   0   0   0   0   2   0   2   2   2   2   2   0   0   0   2   0   0   0   2   2   0   0   2   2   2   0   2   2   0   2   0   0   0   2   2   2   0   0   0   0   2   0   2   0   0   2   2   0   2   2   2   2   0   0   2   2   0   2   0   0   2   0   2   2   0   0   0   2   2   2   0   0   2   2   0   2   0   2   0   0   0   0   2   0   0   2   0   2   0   0   2   2   0   2   2   2   0   2   0   0   0   2   2   2   0   0   0   0   2   0   2   0   0   2   2   2   0   2   2   0   0   0   2   2   0   0   0   2   2   0   0   0   2   2   2   0   0   2   2   2   0   0
 MK-4-4                 0   2   2   0   0   2   0   0   2   0   0   0   0   2   2   0   0   0   2   0   2   2   0   2   0   0   2   2   2   0   2   2   0   0   2   2   2   0   0   2   2   0   0   2   2   0   0   2   2   0   0   2   2   0   2   2   0   2   0   2   0   0   2   0   2   2   2   2   0   0   0   0   2   0   2   0   2   0   0   2   2   2   2   0   2   2   0   2   2   0   0   2   2   2   0   0   0   0   2   0   2   0   0   2   2   0   2   2   2   2   0   0   2   2   0   2   0   0   2   0   0   2   0   0   0   2   2   2   0   0   2   2   0   0   0   2   0   0   0   0   2   0   0   2   0   2   0   0   2   2   0   2   2   2   0   2   0   0   0   2   2   2   0   0   0   0   2   2   2   0   0   2   2   2   0   2   2   0   0   0   2   0   0   0   0   2   0   2   0   0   2   2   2   0   0   2   2   2   0   0
 MK-4-5                 0   2   2   0   0   0   0   0   2   0   2   0   0   2   2   0   0   2   2   0   2   2   2   2   0   0   2   2   2   0   0   2   0   0   2   2   2   0   0   2   2   0   0   2   2   0   0   2   2   0   0   2   2   0   2   2   0   2   0   2   0   0   2   0   2   2   2   0   0   0   0   2   2   0   2   0   2   0   2   0   0   0   2   0   2   2   0   2   2   0   0   2   2   2   0   0   0   0   2   0   2   0   0   2   2   0   2   2   2   2   0   0   2   2   0   0   0   0   2   0   0   2   0   0   0   2   2   0   0   0   2   0   0   0   0   2   2   0   0   0   2   0   0   2   0   0   0   0   2   2   0   2   2   2   0   0   0   0   0   2   2   2   0   0   0   0   2   2   2   0   0   2   2   2   0   2   2   0   0   0   2   0   0   0   0   2   0   2   0   0   2   2   2   0   0   2   2   2   0   0
 MK-4-6                 0   2   2   0   0   0   0   0   2   0   2   0   0   2   2   0   0   2   2   0   2   2   2   2   0   0   2   2   2   0   0   2   0   0   0   2   2   0   0   2   2   0   0   2   2   0   0   2   2   0   0   2   2   0   2   2   0   2   0   2   0   0   2   0   2   2   2   0   0   0   0   2   2   2   0   0   2   0   2   0   0   0   2   0   2   2   0   2   2   0   0   2   2   2   0   0   2   0   2   0   2   0   2   2   2   0   2   2   2   2   0   0   2   2   0   0   0   2   2   0   0   2   0   0   0   2   2   0   0   0   2   0   0   0   0   2   0   0   0   0   2   2   0   2   0   0   0   0   2   2   2   2   2   2   0   0   0   0   0   0   2   2   0   0   0   0   2   2   2   0   0   2   2   2   0   2   2   0   0   0   2   0   0   0   0   2   0   2   0   0   2   2   2   0   0   2   2   2   0   0
 MK-4-7                 0   2   2   2   0   0   0   0   0   0   2   0   2   2   2   0   2   2   2   0   2   2   2   2   0   0   2   2   2   0   0   2   0   0   0   2   2   2   0   2   2   0   0   2   2   0   0   2   2   0   2   2   2   0   2   2   0   2   0   2   0   0   2   0   2   2   2   0   0   0   2   2   2   2   0   0   2   2   2   0   0   0   2   0   2   2   0   0   0   0   0   2   2   0   0   0   2   0   2   0   2   0   2   2   2   0   2   2   2   2   0   0   0   2   0   0   0   2   2   2   0   2   0   0   2   0   2   0   0   0   2   0   0   0   0   2   0   0   0   2   2   2   0   2   0   0   0   0   2   2   2   2   2   2   2   0   0   0   0   0   2   2   0   0   0   0   2   2   2   0   0   2   2   2   0   0   0   0   0   0   2   0   0   0   0   2   2   2   0   0   2   2   2   0   0   2   2   2   0   0
 MK-4-8                 0   2   2   0   0   0   0   0   0   2   2   0   2   2   2   0   0   2   2   0   2   2   2   2   2   0   2   2   2   0   0   2   0   0   0   0   2   2   0   2   2   0   0   2   2   0   0   2   2   0   0   2   0   0   2   2   0   2   0   2   0   0   2   0   2   0   2   0   0   0   2   2   0   0   0   0   2   2   2   0   0   0   2   0   2   2   0   2   0   0   0   2   0   0   0   0   2   2   2   0   2   0   0   2   2   2   2   2   2   2   0   0   2   2   0   0   0   2   2   2   0   2   0   0   2   0   2   0   0   0   2   0   0   0   0   2   0   0   0   2   0   2   0   2   0   0   0   0   2   2   2   2   2   2   2   0   0   0   0   0   2   2   0   0   2   0   2   2   2   0   0   2   2   2   0   0   0   0   0   0   2   0   0   0   0   2   2   2   0   0   2   2   2   0   0   2   2   2   0   0
 MK-4-9                 0   0   2   0   0   0   0   0   0   2   2   2   2   2   2   2   0   2   2   0   2   2   0   2   0   0   2   0   2   0   0   2   0   0   0   0   2   2   0   2   2   0   2   0   2   0   0   2   2   0   0   2   0   0   2   2   0   2   0   2   2   0   2   2   2   0   2   0   0   0   2   2   0   0   0   0   2   0   0   0   2   0   2   0   2   2   2   2   0   0   0   2   0   0   0   0   2   2   2   0   0   0   0   2   2   2   2   2   2   2   0   0   2   2   0   0   0   2   2   2   0   2   0   0   2   2   2   0   0   0   2   0   0   0   0   2   0   0   0   2   0   0   0   2   0   0   0   0   2   2   2   2   2   2   2   0   0   0   0   2   2   2   0   0   2   0   2   2   2   0   0   2   0   2   0   0   0   0   0   0   2   0   2   0   0   2   2   2   0   0   2   2   2   0   0   0   2   2   0   0
 MK-4-10                0   0   2   0   0   0   0   0   0   2   2   2   2   2   2   2   0   2   0   0   2   2   0   2   0   0   2   0   2   0   0   2   0   0   0   0   2   2   0   2   2   0   2   0   2   0   0   0   2   0   0   2   0   0   2   2   0   0   2   2   2   0   2   2   0   0   0   0   0   0   2   2   0   0   0   0   2   0   0   0   2   0   2   2   2   2   2   2   2   2   0   2   0   0   2   0   2   2   2   0   0   0   0   2   2   2   2   2   2   2   0   0   2   2   0   0   0   0   2   2   0   2   0   0   2   2   2   0   0   0   2   0   0   0   0   2   0   0   0   0   0   0   0   0   0   0   0   0   2   2   2   2   2   2   2   2   0   0   0   2   0   2   2   0   0   0   2   2   2   0   0   2   2   2   0   0   0   0   0   0   2   0   2   0   0   2   2   2   0   0   2   2   2   0   0   0   2   2   0   0
 MK-4-11                0   0   2   0   0   0   0   0   0   2   2   2   2   2   2   2   0   2   0   0   2   0   0   2   0   0   0   0   2   0   0   2   0   0   0   0   0   2   0   2   2   0   2   0   2   2   2   0   2   0   0   2   0   0   2   2   0   0   2   2   2   0   2   2   2   0   0   0   0   0   2   2   0   0   2   0   2   0   0   0   2   0   2   2   2   2   2   2   2   2   0   2   0   0   2   0   2   2   2   0   0   0   0   2   2   2   2   2   2   2   0   0   2   2   0   0   0   0   2   2   0   2   2   0   2   2   2   0   0   0   2   0   0   0   0   2   0   0   0   0   0   0   0   0   2   0   0   0   2   2   0   2   2   2   2   2   0   0   0   2   0   2   2   0   0   0   2   2   0   0   0   2   2   0   0   2   0   0   0   0   2   0   2   0   0   2   2   0   2   0   2   2   2   0   0   0   2   2   0   0
 MK-4-12                0   0   2   0   0   0   0   0   0   0   2   2   2   2   2   2   0   2   0   0   0   0   0   0   0   0   0   0   2   0   0   2   0   0   0   0   0   2   0   2   2   0   2   0   2   2   2   0   0   0   0   2   0   0   2   2   0   0   0   2   2   0   2   2   2   0   0   0   0   0   2   2   2   0   2   0   2   0   0   0   2   0   2   2   2   2   2   2   2   2   0   2   2   0   2   0   2   2   2   0   0   0   0   2   2   2   2   2   2   2   0   0   2   2   0   0   0   0   2   2   0   0   2   0   0   2   2   0   0   0   2   0   0   0   0   2   0   0   0   0   0   0   0   0   2   0   0   0   2   2   0   2   2   2   2   2   0   0   0   2   0   2   2   0   0   0   2   0   0   0   2   2   0   0   0   2   0   0   0   0   0   2   2   0   0   2   0   0   2   0   2   2   2   0   0   2   0   2   0   0
 MK-4-13                0   0   2   0   0   0   0   0   2   0   2   2   2   2   2   2   0   2   0   0   0   0   0   2   0   0   0   2   2   0   0   2   0   2   0   0   0   2   0   2   2   0   0   0   2   2   2   0   0   0   0   2   2   0   2   2   0   0   0   2   2   0   2   0   2   0   2   0   0   0   2   2   2   0   2   0   2   0   0   0   2   0   2   2   2   2   2   0   2   2   0   2   2   0   2   0   2   2   2   0   2   0   0   2   2   2   2   2   2   2   0   0   2   2   2   0   0   0   0   2   0   2   2   0   0   2   2   0   0   0   2   0   0   0   0   2   0   0   0   0   0   2   0   0   2   0   0   0   2   2   0   2   2   2   2   2   0   0   0   2   0   2   2   0   0   0   2   0   0   0   2   2   0   0   0   2   2   0   0   0   0   2   2   0   0   2   0   0   2   0   2   0   2   0   0   2   0   2   0   0
 MK-4-14                0   0   2   0   0   0   0   0   0   0   2   2   2   2   2   2   2   2   0   0   0   2   0   2   0   0   0   0   2   0   0   2   2   0   0   0   0   0   0   2   2   0   0   0   2   2   0   0   0   0   0   0   2   0   2   2   0   0   0   2   2   0   2   0   2   0   2   0   0   0   2   0   2   0   2   0   2   2   0   0   2   0   2   2   2   0   2   0   2   2   0   2   2   0   2   0   2   2   2   0   2   0   0   0   2   2   2   2   0   2   2   0   2   0   2   2   0   0   0   2   0   2   2   0   0   2   2   0   0   0   2   0   0   2   0   2   0   0   0   0   0   2   0   2   2   0   0   0   2   2   0   2   0   2   2   2   0   2   0   2   0   2   2   0   0   0   2   0   2   0   2   2   0   0   0   2   2   0   0   0   0   2   2   0   0   2   0   0   2   0   2   0   2   0   0   2   0   0   0   0
 MK-4-15                0   0   2   0   0   0   0   0   0   0   2   2   2   0   2   2   2   2   0   0   2   2   0   2   0   0   0   0   0   0   0   2   2   0   0   0   2   0   0   2   2   0   0   0   2   2   0   0   0   0   0   0   2   0   2   2   0   2   0   2   2   0   2   0   2   0   2   0   2   0   2   0   2   2   2   0   2   0   2   0   2   0   2   2   2   2   2   0   2   2   0   2   2   0   2   0   2   2   2   0   2   0   0   0   2   2   2   0   0   2   2   0   2   0   2   2   0   0   0   2   0   2   2   0   0   2   2   0   0   0   2   0   0   2   0   0   0   0   0   0   0   2   2   2   2   2   0   0   2   2   0   2   2   2   2   2   0   0   0   0   0   0   2   0   0   0   2   0   2   0   2   2   0   0   0   2   2   0   0   0   0   2   2   0   0   2   0   0   2   0   2   0   2   0   0   0   0   0   0   0
 MK-4-16                0   0   2   0   2   0   0   0   0   0   2   2   2   0   2   2   2   2   0   0   2   2   0   2   0   2   0   2   0   0   0   2   2   0   0   2   0   0   0   2   2   0   0   0   2   2   0   0   0   0   0   2   2   0   2   2   0   2   0   2   2   0   2   0   2   0   2   0   2   0   2   2   2   2   2   0   2   0   2   0   2   0   2   2   2   2   2   0   0   2   0   2   2   2   2   2   0   2   2   0   2   0   0   0   2   2   2   0   0   2   2   0   2   2   2   2   0   0   0   2   0   2   2   0   0   2   2   0   0   0   2   0   0   2   0   0   0   0   0   0   0   2   2   2   0   2   0   0   2   2   0   2   2   2   2   2   0   0   2   0   0   0   2   0   0   0   2   0   2   0   0   0   0   0   0   2   2   0   0   0   0   2   0   0   0   2   0   0   2   0   2   0   2   0   0   0   0   0   0   0
 MK-5-1                 0   0   2   2   2   2   2   2   0   0   0   2   0   0   2   0   2   0   2   0   0   0   0   0   2   0   2   0   0   0   2   2   0   2   2   0   0   2   0   2   0   2   2   0   0   2   0   2   2   0   0   0   0   0   0   0   0   0   2   0   2   0   2   0   0   2   0   0   2   0   0   2   2   2   2   0   0   0   2   2   2   0   0   2   0   0   2   0   2   0   0   0   2   2   0   2   2   2   2   2   0   2   2   2   2   2   0   2   2   2   0   2   2   0   0   0   0   0   2   2   2   0   2   2   0   0   0   2   0   0   2   2   2   0   2   2   2   0   2   2   2   0   0   0   0   2   0   2   0   2   0   0   2   2   0   0   2   0   0   2   2   2   2   0   2   2   0   2   0   2   0   0   0   2   0   0   0   2   0   2   2   0   0   2   0   0   0   2   0   2   0   0   0   2   2   0   2   0   2   0
 MK-5-2                 0   0   2   2   2   0   2   2   0   0   0   2   0   0   2   0   2   0   2   0   0   0   2   0   2   0   0   0   2   0   2   2   0   2   2   0   0   2   2   2   0   2   2   0   0   2   0   2   2   2   2   0   0   0   0   0   0   2   2   0   2   0   2   0   0   2   2   0   2   0   0   2   2   2   2   0   0   0   2   2   2   0   0   2   0   0   2   0   2   0   0   0   2   2   0   0   2   2   2   2   0   2   2   2   0   2   2   2   2   2   0   2   2   0   0   0   0   2   2   0   2   0   2   2   0   0   0   2   0   0   2   2   2   0   2   2   2   0   2   0   2   0   0   0   0   2   0   2   0   2   0   2   2   2   0   0   2   2   0   2   2   2   2   0   2   2   0   2   0   2   0   0   0   2   0   0   0   2   0   2   2   0   0   2   0   0   0   2   0   2   0   0   0   2   2   0   2   0   2   0
 MK-5-3                 0   0   2   2   2   0   0   2   0   2   0   2   0   0   2   2   2   0   2   0   0   0   2   0   2   0   0   0   0   0   2   2   0   2   2   0   2   2   2   2   0   0   2   0   0   2   0   0   2   2   2   0   0   0   0   0   0   2   2   0   2   0   2   0   0   2   2   0   2   0   2   2   2   2   2   0   0   0   2   2   2   2   2   2   2   0   2   2   2   0   0   0   2   2   0   0   2   2   0   2   0   0   2   2   0   2   2   2   2   2   0   2   2   0   0   0   0   0   0   0   2   0   2   2   0   0   0   2   2   0   2   2   2   0   2   2   2   0   2   0   2   0   0   0   0   2   0   2   2   2   0   2   2   2   0   0   2   2   0   2   2   2   2   0   0   0   0   2   0   0   0   0   0   0   0   0   2   2   0   0   2   0   0   0   0   0   0   2   0   2   0   0   0   0   0   0   2   0   2   0
 MK-5-4                 0   0   2   2   0   0   0   2   0   2   2   2   0   0   2   2   2   0   2   0   0   0   2   0   2   0   0   0   0   0   2   2   0   2   2   0   2   2   2   2   0   0   2   0   2   2   0   0   2   2   2   0   0   0   0   0   0   2   2   0   2   0   0   0   0   2   2   2   2   0   2   2   2   2   2   0   0   0   2   2   2   2   2   0   2   0   0   2   2   0   0   2   2   2   0   0   2   2   2   2   0   0   2   2   0   2   2   2   0   2   0   2   0   0   0   0   0   0   0   0   0   2   2   2   0   0   0   2   2   0   2   0   2   0   2   2   2   0   2   0   2   0   0   0   0   2   2   2   2   2   0   2   2   2   0   0   2   2   0   2   2   2   2   0   2   0   0   0   0   0   0   0   0   0   0   0   2   0   0   0   2   0   0   0   0   0   0   2   0   2   0   0   2   0   0   0   2   0   2   0
 MK-5-5                 0   0   2   2   0   0   0   2   0   2   2   2   0   0   2   2   2   0   2   0   0   0   0   0   0   0   0   0   0   0   0   2   0   2   0   0   2   2   2   2   2   2   2   0   2   0   0   0   2   2   2   0   0   0   0   0   0   0   0   0   2   2   0   0   0   0   2   2   2   0   2   2   2   2   2   0   0   0   2   0   2   2   2   0   2   0   0   2   2   0   0   2   2   2   0   0   2   2   2   2   0   0   2   2   0   0   2   2   0   2   0   2   0   0   0   0   0   0   0   0   0   2   2   2   0   0   0   2   2   0   2   0   0   0   2   2   0   0   2   0   0   2   0   0   0   2   2   2   0   2   0   2   2   2   0   0   2   2   0   2   2   2   2   0   2   0   0   2   0   0   0   0   0   0   0   0   2   0   0   0   2   0   0   0   2   0   0   2   0   2   0   0   2   0   0   0   2   0   2   0
 MK-5-6                 0   0   2   2   0   0   0   2   0   2   2   2   2   0   0   2   0   0   2   0   0   2   0   0   2   0   0   0   2   0   0   2   2   2   0   0   2   2   2   2   2   2   2   0   2   2   0   0   0   2   2   0   2   0   0   2   0   0   0   2   2   0   0   0   0   2   2   2   2   0   2   2   2   2   2   0   0   0   2   0   2   2   2   0   2   0   0   2   2   0   0   0   2   0   0   0   2   2   2   2   0   0   2   2   0   0   2   2   0   2   0   2   0   0   0   0   0   0   0   0   0   0   2   2   0   0   0   2   2   2   2   0   0   0   2   2   0   0   2   0   0   2   0   0   0   2   0   2   0   2   0   2   2   2   0   0   2   2   0   2   2   2   2   0   0   0   0   2   0   0   0   0   0   0   0   0   2   0   0   2   2   0   0   0   0   0   0   2   0   2   0   0   2   0   0   0   2   2   0   0
 MK-5-7                 0   0   2   2   2   0   0   2   0   2   2   2   2   0   0   2   0   0   2   0   0   2   0   0   2   0   0   0   2   2   0   0   0   2   0   0   2   2   2   2   2   2   2   2   2   2   0   0   0   2   2   0   2   0   0   2   2   0   0   0   0   0   0   0   0   2   2   2   2   0   2   2   2   2   2   0   0   0   2   0   2   2   2   0   2   0   2   2   0   0   0   0   2   0   0   0   2   2   2   2   0   0   2   2   0   0   0   2   0   2   0   2   0   0   0   0   0   2   0   0   0   0   2   2   0   0   0   2   2   2   2   0   0   0   2   2   0   0   2   0   0   2   0   0   0   2   0   2   0   2   0   2   2   2   0   0   2   2   0   2   2   2   2   0   0   0   0   2   0   0   0   0   0   0   0   0   2   0   0   2   2   0   0   0   0   0   0   2   0   2   2   0   2   0   0   0   2   2   0   0
 MK-5-8                 0   0   2   2   2   0   0   2   0   2   2   2   2   2   0   2   0   0   2   0   0   2   0   0   2   0   2   0   2   2   0   0   0   2   0   0   2   2   0   2   2   2   2   2   2   2   0   0   0   2   2   0   2   0   0   2   2   0   0   0   0   0   0   0   0   2   0   2   2   0   2   2   0   2   2   0   0   0   2   0   0   2   0   0   2   0   2   2   0   2   0   0   2   0   0   0   2   2   2   2   0   2   2   2   0   0   0   2   0   2   0   2   0   0   0   0   0   2   0   0   0   0   2   2   0   0   2   2   0   2   2   0   0   2   2   2   0   0   2   2   0   2   0   0   0   2   0   2   0   2   0   2   2   2   0   0   2   2   0   2   2   2   2   0   0   0   0   2   0   0   0   0   0   0   0   0   2   0   0   0   2   0   0   0   2   0   0   2   2   2   2   0   2   0   0   0   0   2   0   0
 MK-5-9                 0   2   2   2   2   0   0   0   0   2   2   2   2   2   0   2   0   0   2   0   0   2   0   0   2   0   2   0   2   2   0   0   0   2   0   0   2   2   0   2   2   2   2   2   2   2   0   0   0   0   2   0   2   0   0   2   2   0   0   0   0   0   0   0   0   2   0   2   2   0   2   2   2   2   2   0   0   0   2   0   0   2   0   0   0   0   2   2   2   2   0   0   2   0   0   0   2   2   2   2   0   2   2   2   0   0   0   2   0   0   0   2   0   0   0   0   0   2   0   0   0   0   2   2   0   0   2   2   0   2   2   2   0   2   2   2   2   0   2   0   0   2   0   0   2   2   0   2   0   2   0   2   2   0   0   0   2   2   0   2   2   2   2   0   0   0   0   2   0   0   0   0   0   0   0   0   2   0   0   0   2   0   0   0   2   0   2   2   2   2   2   0   2   0   0   0   0   2   0   0
 MK-5-10                0   2   2   2   2   0   2   0   0   2   2   2   2   0   0   2   2   0   2   0   0   2   0   0   2   2   2   2   2   2   0   0   0   2   0   0   2   2   0   2   2   2   2   0   2   2   0   0   2   0   2   0   2   0   0   2   2   0   0   0   0   0   0   0   2   0   0   2   2   0   2   2   2   2   2   0   0   0   2   0   0   2   0   0   0   0   2   2   2   2   0   0   2   0   0   0   2   2   2   2   0   2   2   2   0   0   0   2   0   0   0   2   0   0   0   0   2   2   0   0   0   2   2   0   2   0   2   2   0   2   2   0   0   2   2   2   2   0   2   0   0   2   0   0   2   2   0   2   0   2   2   2   2   0   0   0   2   2   0   2   2   2   2   0   0   2   0   2   0   0   0   0   0   0   0   0   2   0   2   0   2   0   0   0   0   0   2   2   2   2   2   0   2   0   2   0   0   2   0   0
 MK-5-11                0   2   2   0   2   0   2   0   0   2   2   2   2   0   0   2   2   0   2   0   0   2   0   0   2   2   2   2   2   2   0   0   0   2   0   0   2   2   0   2   2   0   2   0   2   2   0   0   2   0   2   0   2   0   0   2   2   0   0   0   0   0   0   0   2   0   0   2   2   0   2   2   2   2   2   0   0   0   2   0   0   2   2   0   0   0   0   2   2   2   0   0   2   2   0   0   2   2   2   2   0   2   2   2   0   0   0   2   0   0   0   2   0   0   2   0   2   2   0   0   0   2   2   0   2   0   2   2   0   2   2   0   0   2   2   0   2   0   2   0   0   2   0   0   2   2   0   2   0   2   2   2   2   0   0   0   2   0   0   2   2   2   2   0   0   2   0   2   0   0   0   0   0   0   0   0   2   0   2   0   2   0   0   0   0   0   2   2   2   2   2   0   2   0   0   0   0   2   0   0
 MK-5-12                0   0   2   0   0   2   2   2   0   2   2   2   0   0   0   2   2   0   2   0   2   2   0   0   2   2   2   2   2   2   0   0   0   2   0   0   2   2   0   0   2   0   2   0   2   2   0   0   2   0   2   0   2   0   0   2   2   0   0   0   0   0   0   0   2   2   0   2   2   0   2   2   2   2   2   2   0   0   2   0   0   0   2   0   0   0   0   2   2   2   0   0   2   2   0   0   2   2   2   2   0   2   2   2   2   0   0   2   0   0   0   2   0   0   2   0   2   2   0   0   0   2   2   0   2   0   2   2   0   2   2   0   0   2   2   0   2   0   2   0   0   2   0   0   2   2   2   2   0   2   2   2   2   0   0   0   2   2   0   2   2   2   2   2   0   2   2   2   0   2   0   0   0   0   0   0   2   2   0   0   2   0   0   0   0   0   2   2   2   2   2   0   2   0   0   0   0   0   0   0
 MK-5-13                0   0   2   0   0   2   2   2   0   0   0   2   0   0   2   2   2   0   2   0   2   2   0   2   2   0   2   2   2   2   0   0   0   0   0   0   2   2   0   0   2   0   2   0   2   2   0   0   2   0   2   2   2   0   0   2   2   0   0   0   0   0   0   0   2   0   0   0   2   0   2   2   2   2   2   2   0   0   2   2   0   0   2   0   2   0   0   2   2   2   0   2   2   2   0   0   2   2   2   2   0   2   2   2   2   0   0   2   0   0   0   2   0   2   2   0   2   2   2   0   0   2   2   0   2   0   2   2   0   2   0   0   0   2   2   0   2   2   2   0   0   2   0   0   2   2   2   2   0   2   2   2   2   0   0   0   2   0   0   2   2   2   2   2   0   2   2   2   0   0   0   0   0   0   0   0   2   2   2   0   2   0   0   0   0   0   2   2   2   2   0   0   2   0   0   0   0   0   0   0
 MK-5-14                0   2   2   0   0   2   2   2   0   0   0   2   0   0   2   2   2   0   0   2   2   2   0   2   2   0   0   2   2   2   0   2   0   0   0   0   2   2   0   0   2   0   0   0   2   2   0   0   2   0   2   2   2   0   0   2   2   0   0   0   0   0   0   2   0   0   0   0   2   0   2   2   2   2   2   2   0   0   2   0   0   0   2   0   2   0   0   2   2   0   0   2   2   2   2   0   2   2   2   2   0   2   2   2   2   0   0   0   0   0   0   2   0   2   2   0   2   2   2   0   0   2   2   2   2   0   2   2   0   2   0   0   0   2   2   0   2   2   2   0   2   2   0   2   2   2   2   0   0   2   2   2   2   0   0   0   2   0   2   2   0   2   2   2   0   2   2   0   0   2   0   0   0   0   0   0   2   2   2   0   2   0   0   0   0   0   2   2   2   2   0   0   2   0   0   0   0   0   0   0
 MK-5-15                0   2   2   0   0   2   2   2   0   0   0   2   0   0   2   2   2   0   0   2   2   2   0   0   2   0   0   2   2   2   0   2   0   0   0   0   2   2   0   2   2   0   0   0   2   0   0   0   2   0   2   2   2   0   0   2   2   0   0   0   0   2   0   2   0   0   0   0   2   0   2   2   2   2   2   2   0   0   2   0   0   0   2   0   0   0   0   2   2   2   0   2   2   0   2   0   2   2   2   2   0   2   2   2   2   0   0   0   0   0   0   2   0   2   2   0   2   2   2   0   0   2   2   2   2   0   2   2   0   2   0   0   0   2   2   0   2   2   2   0   2   2   0   2   2   2   2   0   0   2   2   2   2   0   0   0   2   0   2   2   2   2   2   0   0   2   2   0   0   2   0   0   0   0   0   0   2   2   2   0   2   0   0   0   0   0   2   2   2   2   2   0   2   0   0   0   0   0   2   0
 MK-5-16                0   2   2   0   0   2   2   2   0   0   0   2   0   0   2   2   0   0   0   2   2   2   0   0   2   0   0   2   2   2   0   2   0   0   0   0   2   2   0   2   0   0   0   0   2   0   0   0   2   0   2   2   0   0   0   2   2   0   0   0   0   2   0   2   0   0   0   0   2   0   2   2   2   2   2   2   0   0   2   0   0   2   2   0   0   0   0   0   2   2   0   2   0   0   2   0   2   2   2   2   2   2   2   2   2   0   0   0   0   0   0   0   0   2   2   0   2   2   2   0   0   2   2   2   2   0   2   2   0   2   0   0   0   2   2   0   2   2   0   0   2   2   0   2   2   2   2   0   0   2   2   2   0   0   0   0   2   2   2   2   2   0   2   2   0   2   2   0   0   2   0   0   0   0   0   0   2   2   2   0   0   0   2   0   0   0   2   0   2   2   2   0   2   0   0   0   0   2   2   0
 MK-6-1                 2   2   0   2   0   0   0   0   2   2   2   2   2   2   2   2   2   0   2   2   2   0   0   2   2   0   2   0   0   0   0   0   2   2   0   0   2   2   2   0   2   2   2   0   0   2   2   2   2   0   2   2   2   0   0   2   0   2   0   0   2   2   0   2   0   2   0   2   2   0   2   2   0   0   0   0   2   2   2   2   2   0   0   2   2   2   2   0   0   0   2   0   2   0   0   2   2   2   0   2   0   0   2   2   0   0   2   0   2   0   0   0   2   2   2   0   0   2   2   2   0   0   0   2   2   0   0   0   0   0   2   0   0   2   0   2   0   2   0   0   2   0   2   2   2   0   2   0   2   0   2   0   0   2   2   0   0   0   0   2   2   2   2   2   0   0   0   2   0   2   0   2   2   0   0   0   2   2   0   2   2   0   0   2   2   2   0   2   0   0   0   2   2   0   0   2   2   2   0   2
 MK-6-2                 2   0   0   2   0   0   0   2   2   2   2   2   2   2   2   2   2   0   2   2   2   0   0   2   2   0   0   0   2   0   0   2   2   2   2   0   2   2   2   0   2   0   2   2   0   2   2   2   0   2   2   2   2   0   0   2   0   2   0   0   0   2   0   2   0   2   2   2   2   0   2   2   0   2   0   0   2   2   2   2   2   0   0   0   2   2   2   0   0   0   2   0   2   0   2   2   2   2   0   2   0   2   2   2   0   0   2   0   2   0   0   0   2   2   2   0   0   2   2   2   0   0   0   2   2   0   0   0   0   0   0   0   0   2   0   2   0   2   0   0   2   0   2   2   2   0   2   0   2   0   2   0   0   0   2   0   2   0   0   2   2   2   2   0   0   0   0   2   0   2   0   2   2   0   0   0   2   2   0   2   2   0   0   2   2   2   0   2   0   2   0   2   2   0   0   2   2   2   0   2
 MK-6-3                 2   0   0   2   2   0   0   2   2   2   2   2   2   2   2   2   2   0   2   2   2   0   0   2   2   2   0   0   2   0   0   2   2   0   2   0   2   2   2   0   2   2   2   2   0   2   2   2   0   2   2   2   2   0   0   2   0   2   0   0   0   2   0   2   0   2   2   2   2   0   0   2   0   2   0   0   2   0   2   2   0   0   2   0   2   2   2   0   0   0   2   0   2   0   2   2   2   2   2   2   0   2   0   2   0   0   2   2   2   0   0   0   2   2   2   0   0   2   2   2   0   0   0   2   2   0   0   0   2   0   0   0   0   2   2   2   2   2   0   0   2   0   2   2   2   0   2   0   2   0   2   0   0   0   2   2   2   0   0   2   2   2   2   0   0   0   0   2   0   2   0   2   0   0   0   0   2   0   0   2   2   0   0   2   0   2   0   0   0   2   0   2   2   0   0   0   2   2   0   2
 MK-6-4                 2   0   0   2   2   0   0   2   2   2   2   2   2   2   2   2   2   2   2   2   2   0   0   2   2   2   0   0   2   0   0   2   2   0   2   0   2   2   2   0   2   2   2   2   0   2   2   2   0   2   2   0   2   0   0   2   0   2   0   2   0   2   0   2   0   2   2   2   2   2   0   2   0   2   0   0   2   0   2   2   0   0   2   0   2   2   2   0   0   0   2   0   2   0   2   2   2   2   2   2   0   2   0   2   0   0   2   2   0   0   0   0   0   2   2   0   0   2   2   2   2   0   0   2   2   0   0   0   2   2   0   0   0   2   2   0   2   2   0   0   2   2   2   0   2   0   2   0   2   0   2   0   0   0   2   2   2   0   0   2   2   2   2   0   0   0   0   2   0   2   0   2   0   0   0   0   2   0   0   2   0   0   0   2   0   2   0   0   0   2   0   2   2   2   0   0   0   2   0   2
 MK-6-5                 2   0   0   2   2   0   0   0   2   2   2   2   2   2   2   2   2   2   2   2   2   0   0   2   2   2   0   2   2   0   2   2   2   0   2   0   2   2   2   0   2   2   2   2   0   2   2   2   0   2   2   0   2   0   0   2   0   2   0   2   2   2   0   2   0   2   2   2   2   2   0   2   0   2   0   0   0   0   0   2   0   0   2   0   2   2   2   0   0   0   2   0   2   0   2   2   2   2   2   2   0   2   0   2   2   2   2   0   0   0   0   0   0   2   0   2   0   2   2   2   2   2   0   2   2   0   0   0   2   2   0   0   0   2   2   0   2   2   0   0   2   2   2   0   2   0   2   0   2   2   2   0   0   0   2   2   2   0   0   2   2   2   2   0   0   0   0   2   0   2   0   2   0   0   0   0   2   0   0   2   0   0   2   2   2   2   2   0   0   2   0   2   2   2   0   0   0   2   0   2
 MK-6-6                 0   0   0   2   0   0   0   2   2   2   2   2   2   2   2   2   2   2   2   2   2   0   0   2   2   2   0   2   2   0   0   2   2   0   2   0   2   2   2   0   2   2   2   2   0   2   2   2   0   2   2   2   2   0   0   2   2   2   2   2   2   2   0   2   0   2   2   2   2   2   2   2   0   2   0   0   2   0   0   2   0   0   2   0   2   2   2   0   0   0   2   0   2   0   2   2   2   2   2   2   0   2   0   2   2   2   2   0   0   0   0   0   0   2   0   2   0   2   2   2   2   2   0   2   2   0   0   0   2   2   0   0   0   2   2   0   2   0   2   0   2   2   2   0   2   0   2   0   2   2   2   0   0   0   2   2   2   0   0   2   2   0   2   2   0   0   0   0   0   2   0   2   0   0   0   0   2   0   0   2   0   0   2   2   2   2   2   0   0   0   0   2   2   0   0   2   0   2   0   2
 MK-6-7                 0   0   0   0   0   0   0   2   2   2   2   2   2   2   2   2   2   2   2   2   2   0   0   2   2   2   0   2   2   0   0   2   2   0   2   0   2   2   2   0   2   2   2   2   0   2   2   2   0   2   2   2   2   0   0   0   2   2   2   2   0   2   0   2   0   2   2   2   2   2   2   2   0   2   0   0   2   0   2   2   0   0   2   0   2   0   2   0   0   0   2   0   0   2   2   2   2   2   2   2   0   2   0   2   2   2   2   2   0   0   0   0   0   2   0   2   0   2   2   2   0   2   0   2   2   0   0   0   2   2   0   0   0   2   2   0   2   0   2   0   2   2   2   0   2   2   2   0   2   2   2   0   0   0   2   2   2   2   0   0   2   0   2   2   0   0   0   0   0   2   0   2   0   0   0   0   2   0   0   2   0   0   2   2   2   2   2   0   0   0   0   2   2   2   0   2   0   2   0   2
 MK-6-8                 2   0   0   0   2   0   0   0   2   2   2   2   2   2   2   0   2   2   2   2   2   0   2   2   2   2   0   2   2   0   0   0   0   0   2   0   2   2   2   0   2   2   2   2   0   2   0   2   0   2   2   2   2   0   0   0   0   2   2   2   0   2   0   0   0   2   2   2   2   2   2   2   0   0   2   0   2   0   2   2   0   0   2   0   2   0   2   0   0   0   2   0   0   2   2   2   2   2   2   2   0   2   0   2   2   2   2   2   0   0   0   0   0   2   0   2   0   2   2   2   0   2   0   0   2   0   2   0   2   2   0   0   0   2   0   0   2   0   2   0   2   0   2   0   2   2   2   0   2   2   2   0   0   2   2   2   2   2   0   0   2   0   2   2   0   0   0   0   0   2   0   2   0   0   0   0   2   0   0   2   0   0   2   2   0   0   2   2   0   2   2   2   2   2   0   2   0   2   0   2
 MK-6-9                 2   0   0   0   2   0   0   0   0   2   2   2   2   2   2   0   2   2   0   2   2   0   2   2   2   2   0   2   2   0   0   0   0   0   2   0   2   2   2   0   2   2   2   2   0   2   0   2   0   2   2   0   2   0   0   0   2   2   0   0   0   2   0   0   0   2   2   2   2   2   2   2   0   0   2   0   2   0   2   2   0   0   2   0   2   0   2   0   0   0   0   2   0   2   2   2   2   2   2   2   0   2   0   2   2   2   2   2   0   0   0   0   0   2   0   2   0   2   2   2   0   2   0   0   2   0   2   0   2   2   0   0   0   2   0   0   2   2   2   0   2   0   2   0   2   2   2   0   2   0   2   0   0   0   2   2   2   2   0   2   2   0   2   2   0   0   0   0   0   2   0   2   2   0   0   0   2   0   2   2   0   0   2   2   0   0   2   2   0   2   2   2   2   2   0   2   0   2   0   2
 MK-6-10                2   0   0   0   2   0   0   0   0   2   2   2   2   2   2   2   2   2   0   2   2   0   2   2   2   2   0   2   2   0   0   0   0   0   2   0   2   2   2   0   2   2   2   2   0   2   0   2   0   2   2   0   0   0   0   0   2   2   0   0   0   2   0   0   0   2   2   2   2   2   2   2   0   0   2   0   2   0   0   2   0   0   2   0   2   2   2   0   0   0   0   2   0   2   2   2   2   2   2   2   0   2   0   2   2   2   2   0   0   0   0   0   0   2   0   2   0   2   2   2   0   0   0   2   2   0   2   0   2   2   0   0   0   2   0   0   2   2   2   2   2   0   2   0   0   2   2   0   2   0   2   0   0   0   2   2   2   2   0   2   2   0   2   2   0   0   0   0   0   2   0   2   2   0   0   0   2   0   2   0   0   0   2   2   0   0   2   2   2   2   2   2   2   2   0   2   0   2   0   2
 MK-6-11                2   2   2   0   2   0   2   0   0   2   2   2   2   0   0   2   2   2   0   2   2   0   2   2   2   2   0   2   2   0   0   2   0   0   2   0   2   2   0   0   2   2   2   2   0   2   0   2   0   2   2   0   0   0   0   0   2   2   0   0   0   2   0   0   2   2   2   2   2   2   2   2   0   0   2   0   2   0   0   0   0   0   2   0   2   2   2   0   0   0   0   2   0   2   2   2   2   2   0   2   0   2   0   2   2   2   0   0   0   0   0   0   0   2   0   2   0   2   2   2   0   0   0   2   2   0   2   0   2   2   0   0   0   2   0   0   2   2   2   2   2   2   2   0   0   2   2   0   0   0   2   0   0   0   2   2   2   2   0   2   0   0   0   2   0   0   0   0   0   2   0   2   2   0   0   0   2   0   2   0   0   2   2   2   0   0   2   2   2   2   2   2   2   2   0   2   0   2   0   2
 MK-6-12                2   2   2   0   2   0   2   0   0   2   2   2   2   2   0   2   2   2   2   2   2   0   0   2   2   2   0   2   2   0   0   2   0   0   2   0   0   2   0   0   2   2   2   2   0   2   0   2   0   2   2   0   0   0   0   0   2   2   0   0   0   2   0   0   2   2   2   2   2   2   2   2   0   0   2   2   2   0   0   0   0   0   2   0   2   2   2   2   0   0   0   2   0   2   2   2   2   2   0   0   0   2   0   2   2   2   0   0   0   0   0   0   0   2   0   2   0   2   2   2   0   0   0   2   2   0   2   0   2   2   0   0   0   2   0   0   2   2   2   2   2   2   2   0   0   2   2   0   0   0   2   0   2   0   2   2   2   2   2   2   0   0   0   2   0   0   0   0   0   2   0   2   2   0   0   0   2   0   2   0   0   2   2   2   0   0   0   2   2   0   2   0   2   2   0   2   0   2   0   2
 MK-6-13                2   2   2   0   2   0   2   0   0   2   2   2   0   2   0   2   2   2   2   2   2   0   0   2   2   2   0   2   2   0   0   2   2   0   2   0   0   2   0   2   2   2   2   2   0   2   0   2   0   2   2   0   0   0   0   0   2   2   0   2   0   2   0   0   2   2   2   2   0   0   2   2   0   0   2   2   2   0   0   0   0   0   2   0   2   2   2   2   0   0   0   2   2   2   2   0   2   2   0   0   0   2   0   2   2   2   0   0   0   0   0   0   2   2   0   2   0   2   2   2   0   0   0   2   2   0   2   0   2   2   0   0   0   2   0   0   2   2   2   2   2   2   2   0   0   2   2   0   0   2   2   0   0   0   2   2   2   0   0   2   0   0   0   2   0   0   0   0   0   0   0   2   2   0   2   0   0   0   2   0   0   2   2   2   0   0   2   0   2   0   2   0   2   0   0   2   0   2   0   2
 MK-6-14                2   2   2   0   2   0   2   2   0   2   2   2   0   2   0   2   2   2   2   2   2   0   2   2   2   2   0   2   2   0   0   2   2   2   2   0   0   2   0   2   2   2   2   2   0   2   0   0   0   2   2   0   0   0   0   0   2   2   0   2   0   2   0   0   2   2   2   2   0   0   2   2   0   0   2   2   2   0   0   0   0   0   2   0   2   2   2   2   0   2   0   2   2   2   2   0   2   2   0   0   0   2   0   2   2   2   0   0   0   2   0   0   2   2   0   2   0   2   2   2   0   0   0   2   2   0   2   0   2   2   0   0   2   2   0   0   2   2   2   2   0   2   0   0   0   2   2   0   2   2   2   0   0   0   0   2   2   0   0   2   0   0   0   2   0   0   0   0   0   0   0   2   2   0   2   0   2   0   2   0   0   2   2   2   0   0   2   0   0   0   2   0   2   2   2   2   0   2   2   2
 MK-6-15                0   2   2   2   2   0   2   2   0   2   2   2   0   2   0   2   2   2   2   2   2   0   2   2   2   2   0   2   2   0   0   2   2   2   2   0   2   2   2   2   2   2   2   2   0   2   0   0   0   2   2   0   0   0   0   2   0   2   0   0   0   2   0   0   2   2   2   2   0   0   2   2   0   0   2   0   0   0   0   0   0   0   2   0   0   2   2   2   0   2   0   2   2   2   2   0   2   2   0   0   0   2   0   2   2   2   0   0   0   0   0   0   2   0   0   2   0   2   2   2   0   0   0   2   2   0   2   0   2   2   0   0   2   2   0   0   0   2   2   2   0   2   0   0   0   2   2   0   2   2   2   0   2   0   0   2   0   0   0   2   0   0   0   2   0   0   0   0   0   0   0   2   2   0   2   0   2   0   2   0   0   2   2   2   0   0   2   0   0   0   0   0   2   2   2   2   0   2   2   2
 MK-6-16                0   2   2   2   2   0   2   2   0   2   2   2   0   2   0   2   2   0   2   2   2   0   2   2   2   2   0   2   2   0   0   2   2   2   2   0   2   2   2   2   2   2   2   2   0   2   0   0   0   2   2   0   0   0   0   2   0   0   0   0   0   2   0   0   2   2   2   2   2   0   2   2   0   0   2   0   0   0   0   0   0   0   2   0   0   2   2   2   0   2   0   2   2   0   2   2   2   2   0   0   0   2   0   2   0   2   0   0   0   0   0   0   2   0   0   2   0   2   2   2   0   0   0   2   2   0   2   0   2   2   0   0   2   2   0   0   0   2   2   2   0   2   0   0   0   2   2   0   2   2   2   0   2   0   2   2   0   0   0   2   0   2   0   2   2   0   0   0   0   0   0   2   2   0   2   0   2   0   2   0   0   2   2   2   0   0   2   0   0   0   0   0   2   2   2   2   0   2   2   2
 
!****************************************** Phenotypic Data **********************************************************
!-100.0 is resevred for missing phenotype
SimulatedTrait1        14.7756   15.5533   13.4764   15.8439   15.7610   14.7072   11.9026   14.5553   12.8527   16.3243   14.0771   15.3170   14.6650   14.3206   15.5230   14.6431   13.6220   16.1640   12.6162   14.6922   15.1932   17.1906   14.7299   14.8729   11.5233   17.3853   16.0131   13.4208   15.4932   13.6265   14.8610   15.3799   16.1339   15.0231   16.7869   14.5898   14.3833   15.8336   14.4416   12.8116   16.7294   13.0894   16.3224   15.9056   13.4328   16.1097   13.7882   14.4611   14.8469   14.3692   12.8845   15.5439   14.5652   15.9688   16.8060   13.0823   15.7047   13.8015   13.5936   15.2710   15.2916   15.8852   15.7609   15.8611   15.0254   16.3172   13.9019   15.2690   14.1661   14.6296   15.9825   14.2920   14.4997   13.1378   15.1143   15.7007   15.3654   16.7389   15.8346   15.6727   16.7096   13.7013   16.2589   15.6059   13.7230   15.8157   14.3188   16.5191   15.9812   14.9105   13.8371   13.9151   17.3392   12.2596   13.7293   13.9951   14.3452   16.0387   14.6861   16.2897   14.0269   13.3410   13.9491   17.5448   12.9334   17.0903   16.5273   14.6035   13.8309   14.8489   15.6141   13.7043   14.1175   15.1160   14.6479   13.3372   15.8132   15.2444   14.5182   13.4549   14.7057   13.5965   14.2273   12.7903   17.6454   15.7397   13.3834   14.6027   16.2437   14.7932   14.7117   14.8082   12.4673   14.8590   14.3052   15.4165   14.7319   15.5826   15.7340   16.7403   14.2855   14.2003   14.2648   17.1308   14.7836   15.6769   16.6469   14.1680   15.4093   16.1308   15.3966   16.3885   14.8853   13.6383   14.3249   13.3640   15.5260   14.2315   14.7106   18.0084   17.0839   15.9282   14.8878   16.7770   13.3112   14.4031   15.2468   16.4007   12.8085   14.4696   16.2096   14.0040   13.8497   15.8557   16.0363   15.1856   13.5126   14.7528   14.2643   15.1043   13.9780   16.4716   13.9062   17.2605   15.6441   13.8483   16.4380   15.4523   15.1979   14.0658   13.4993   15.2289   13.8550   13.4496   14.1892   15.5679   14.4166   16.6521   17.4416   15.8364
SimulatedTrait2         9.5018    9.8214    9.8777   10.5490    9.7303   10.5140   10.7167   10.7574    9.9280   10.1387   10.7760    9.1116   10.4004   11.1484    9.4663    9.5691    9.7543   10.3976   10.0547   10.6185   10.5798    9.1076    9.2677   10.8938   10.5722    9.7544    9.1748   10.5693    8.5213   10.8655    8.9898    9.8781   10.2430    8.7650    9.4272   10.5023    9.4050    9.9148    9.9886   11.0536    9.5103   10.7005    9.3357    9.0415   10.3165   10.9540    9.0441   10.9528   10.7979   10.4338   10.5845    9.8434    9.0386    8.6002   10.1961   11.4199    9.8185   10.4279   10.6259    9.8959    8.6337    9.4236    9.2829    9.7516   10.6913    9.4824   10.0855   10.8416   10.7096   10.8535    9.4293   10.7102   10.5770   10.0514   10.9818   10.1883    9.8588    9.5558   10.3544   10.4662    9.1411   10.0247   10.7172    9.3874   10.6267    9.2585   10.6409    9.5987    9.1401   10.6776   10.3961   10.4484    8.9003   10.8516   10.8094   11.0564   10.6580    9.6773    9.5545    9.3765   10.4608   10.0859    9.4871    9.8914   10.6785   10.8454   10.1045   10.0650   11.1861   11.2204   10.3553   10.6617    9.2958    9.7885    9.1712   10.1599    9.4997    9.7957    9.9525   10.5996   10.2261   10.0039   10.9575   10.6911    9.2095   10.2586   10.7832   10.6806    9.9510   10.1446   10.1625   10.4351   10.1428   10.3239    9.1591    9.2472   11.0987   10.7147    9.4732    8.5827    9.0453   10.4005   10.1503   10.0844    9.9249    9.8200    9.5205    9.7394    9.8274    9.4636   10.7830    8.8206   10.3198   10.8204   10.1186   11.3073   10.0538   11.4980   10.4293   10.2564    8.8691   10.5836   10.1615   10.4303    9.9774    9.6281   10.0114    9.0296   10.7010   10.6394    8.7211   10.1631    9.3351    9.8468    8.9238   11.3080   10.6354   11.5336   10.6960    9.6348    9.7696    9.4284    9.8230   10.0573    7.9950   10.4013   10.2231    8.7292   10.6982    9.8539   10.3041    8.8192   10.9135    9.7801   10.7676    9.6404   11.3546   10.2755   10.9075   10.0737
 
