# Supplementary material for: Inclusive Composite Interval Mapping of QTL by Environment Interactions in Biparental Populations
Source: PLoS One. 2015 Jul 10;10(7):e0132414. doi: 10.1371/journal.pone.0132414 (PMC4498613; doi:10.1371/journal.pone.0132414)
Supplement: S5 File — (ZIP) [file pone.0132414.s005.zip › H=0.5/L1/run_00116.met]

!**********************Note: lines staring with "!" are remarks and will be ignored in the program********************
!*********************************General Information**********************************
!Assuming F1 = P1 x P2, populations available in QTL IciMapping are: 
!  1, P1BC1F1 = P1 x F1, the first backcrossing where P1 is used as the recurrent parent;
!  2, P2BC1F1 = P2 x F1, the first backcrossing where P2 is used as the recurrent parent;
!  3, F1DH, F1-derived doubled haploids; 
!  4, RIL or F1RIL, recombination inbred lines through the repeated selfing of F1;
!  5, P1BC1RIL, recombination inbred lines through the repeated selfing of P1BC1F1;
!  6, P2BC1RIL, recombination inbred lines through the repeated selfing of P2BC1F1;
!  7, F2, the selfing generation of F1;
!  8, F3, the selfing generation of F2;
!  9, P1BC2F1, the second backcrossing where P1 is used as the recurrent parent; 
! 10, P2BC2F1, the second backcrossing where P2 is used as the recurrent parent;
! 11, P1BC2RIL, recombination inred lines through the repeated selfing of P1BC2F1; 
! 12, P2BC2RIL, recombination inred lines through the repeated selfing of P2BC2F1; 
! 13, P1BC1F2, the selfing generation of P1BC1F1; 
! 14, P2BC1F2, the selfing generation of P2BC1F1; 
! 15, P1BC2F2, the selfing generation of P1BC2F1; 
! 16, P2BC2F2, the selfing generation of P2BC2F1; 
! 17, P1BC1DH, P1BC1F1-derived doubled haploids; 
! 18, P2BC1DH, P2BC1F1-derived doubled haploids; 
! 19, P1BC2DH, P1BC2F1-derived doubled haploids; 
! 20, P2BC2DH, P2BC2F1-derived doubled haploids; 
   3      !Mapping Population (see remarks above)
   2      !Mapping Function (1 for Kosambi; 2 for Haldane; 3 for Morgan)
   2      !Marker Space Type (1 for intervals; 2 for positions)
   1      !Marker Space Unit(1 for centiMorgans; 2 for Morgan)
   6      !Number of Chromosomes (or Linkage Groups)
 200      !Size of the mapping population
   2      !Number of environments
 
!***************************************** Chromosomes and Linkage Maps **********************************************
!Chromosome                 NumMarkers
-CH1                        16
-CH2                        16
-CH3                        16
-CH4                        16
-CH5                        16
-CH6                        16
!Linkage map (Marker name followed by position or the interval length)
 MK-1-1                1     0.000
 MK-1-2                1    10.000
 MK-1-3                1    20.000
 MK-1-4                1    30.000
 MK-1-5                1    40.000
 MK-1-6                1    50.000
 MK-1-7                1    60.000
 MK-1-8                1    70.000
 MK-1-9                1    80.000
 MK-1-10               1    90.000
 MK-1-11               1   100.000
 MK-1-12               1   110.000
 MK-1-13               1   120.000
 MK-1-14               1   130.000
 MK-1-15               1   140.000
 MK-1-16               1   150.000
 MK-2-1                2     0.000
 MK-2-2                2    10.000
 MK-2-3                2    20.000
 MK-2-4                2    30.000
 MK-2-5                2    40.000
 MK-2-6                2    50.000
 MK-2-7                2    60.000
 MK-2-8                2    70.000
 MK-2-9                2    80.000
 MK-2-10               2    90.000
 MK-2-11               2   100.000
 MK-2-12               2   110.000
 MK-2-13               2   120.000
 MK-2-14               2   130.000
 MK-2-15               2   140.000
 MK-2-16               2   150.000
 MK-3-1                3     0.000
 MK-3-2                3    10.000
 MK-3-3                3    20.000
 MK-3-4                3    30.000
 MK-3-5                3    40.000
 MK-3-6                3    50.000
 MK-3-7                3    60.000
 MK-3-8                3    70.000
 MK-3-9                3    80.000
 MK-3-10               3    90.000
 MK-3-11               3   100.000
 MK-3-12               3   110.000
 MK-3-13               3   120.000
 MK-3-14               3   130.000
 MK-3-15               3   140.000
 MK-3-16               3   150.000
 MK-4-1                4     0.000
 MK-4-2                4    10.000
 MK-4-3                4    20.000
 MK-4-4                4    30.000
 MK-4-5                4    40.000
 MK-4-6                4    50.000
 MK-4-7                4    60.000
 MK-4-8                4    70.000
 MK-4-9                4    80.000
 MK-4-10               4    90.000
 MK-4-11               4   100.000
 MK-4-12               4   110.000
 MK-4-13               4   120.000
 MK-4-14               4   130.000
 MK-4-15               4   140.000
 MK-4-16               4   150.000
 MK-5-1                5     0.000
 MK-5-2                5    10.000
 MK-5-3                5    20.000
 MK-5-4                5    30.000
 MK-5-5                5    40.000
 MK-5-6                5    50.000
 MK-5-7                5    60.000
 MK-5-8                5    70.000
 MK-5-9                5    80.000
 MK-5-10               5    90.000
 MK-5-11               5   100.000
 MK-5-12               5   110.000
 MK-5-13               5   120.000
 MK-5-14               5   130.000
 MK-5-15               5   140.000
 MK-5-16               5   150.000
 MK-6-1                6     0.000
 MK-6-2                6    10.000
 MK-6-3                6    20.000
 MK-6-4                6    30.000
 MK-6-5                6    40.000
 MK-6-6                6    50.000
 MK-6-7                6    60.000
 MK-6-8                6    70.000
 MK-6-9                6    80.000
 MK-6-10               6    90.000
 MK-6-11               6   100.000
 MK-6-12               6   110.000
 MK-6-13               6   120.000
 MK-6-14               6   130.000
 MK-6-15               6   140.000
 MK-6-16               6   150.000
!*********************************** Marker Types ********************************************************************
!Co-dominant marker: When heterozygote F1 is present, P1 is coded as 2, F1 is coded as 1, and P2 is coded as 0; Otherwise, P1 is coded as 2, and P2 is coded as 0. 
!Dominant marker: When heterozygote F1 is present, P1 and F1 are coded as 12, and P2 is coded as 0; Otherwise, P1 is coded as 2, and P2 is coded as 0.  
!Recessive markers: When heterozygote F1 is present, P1 is coded as 2, and F1 and P2 are coded as 10; Otherwise, P1 is coded as 2, and P2 is coded as 0. 
!Missing marker is coded as -1. 
 MK-1-1                 0   0   0   2   2   0   2   0   2   0   2   0   2   2   2   0   2   2   0   2   2   2   0   0   0   0   0   0   2   0   2   0   2   0   0   0   0   2   2   2   2   0   2   0   2   0   2   0   0   0   2   2   0   2   0   2   0   2   2   2   2   2   0   2   2   0   2   2   0   0   0   0   0   2   0   2   0   2   0   0   2   2   2   0   2   2   0   0   2   0   2   2   0   0   2   0   0   2   2   0   0   0   2   0   2   2   2   0   2   0   0   0   2   0   0   2   0   0   0   0   2   2   2   0   2   2   0   2   0   2   2   2   0   0   0   2   0   0   0   2   0   2   2   2   0   2   2   0   2   0   2   2   2   0   0   2   0   0   2   0   0   2   2   0   2   0   2   2   0   2   2   0   2   2   0   2   2   0   0   0   0   2   0   0   2   0   2   2   0   0   0   0   0   0   2   0   0   2   0   0
 MK-1-2                 0   0   2   2   2   2   2   0   2   0   2   0   2   2   2   0   2   2   0   2   2   2   0   0   0   2   0   0   2   0   2   0   2   0   0   0   0   2   2   2   2   0   2   0   2   0   2   0   0   0   2   2   0   2   0   2   0   2   0   2   2   2   0   2   2   0   2   2   0   0   0   0   0   2   0   2   0   2   0   0   2   2   2   0   2   2   0   0   2   0   2   2   0   0   2   0   0   2   2   0   0   0   2   0   2   2   2   0   0   0   0   0   2   0   0   2   0   0   0   0   2   2   2   2   2   2   0   2   0   2   2   2   0   0   2   2   2   0   0   2   0   2   2   2   2   0   2   0   2   0   2   2   0   0   0   2   0   2   2   2   0   2   2   0   2   0   2   2   0   2   2   0   0   2   0   2   2   0   2   0   0   0   0   0   2   0   2   2   0   0   0   0   0   0   2   0   0   2   0   0
 MK-1-3                 0   0   2   0   2   2   2   0   2   0   2   2   2   2   2   0   2   0   2   2   0   2   0   0   0   2   0   0   2   0   0   0   2   0   2   0   0   2   0   2   2   0   2   0   2   0   2   0   0   0   2   2   2   2   0   2   2   2   0   2   2   2   0   2   2   0   2   2   0   0   0   0   2   0   0   2   0   2   0   0   0   2   2   2   2   2   2   0   2   0   2   2   0   0   2   0   0   2   2   0   0   2   0   0   2   2   2   0   0   0   0   0   0   0   0   2   0   0   0   0   2   2   2   2   2   2   0   2   0   0   2   2   0   0   0   2   2   0   0   2   0   2   2   2   2   0   2   0   2   0   2   2   0   0   0   2   0   2   2   2   0   2   2   0   2   0   2   2   0   2   0   0   0   2   0   2   2   2   2   2   0   0   0   0   2   0   2   2   0   2   0   0   0   0   2   2   0   2   0   0
 MK-1-4                 0   0   2   0   2   2   2   0   0   0   2   2   2   2   2   0   2   0   2   2   0   2   0   0   0   2   0   0   2   0   0   0   0   2   2   0   0   2   0   2   0   0   2   0   2   0   2   0   0   0   2   2   2   2   0   2   2   2   0   2   2   2   0   2   2   0   2   2   0   0   0   0   2   0   0   2   0   2   0   0   0   2   2   2   2   0   2   0   2   0   2   2   0   0   2   0   2   2   2   0   0   2   0   0   2   2   2   0   0   2   0   0   0   0   0   2   0   0   0   2   2   2   2   2   2   2   0   2   0   0   0   2   0   0   0   0   2   0   0   0   0   2   2   2   2   0   2   0   2   2   2   2   2   0   0   2   0   2   2   2   0   2   2   0   2   0   2   2   0   2   0   0   2   2   0   2   2   2   2   2   0   0   0   0   2   0   2   2   0   2   0   0   0   0   2   2   0   2   0   2
 MK-1-5                 0   0   2   0   0   2   2   0   0   0   2   2   2   2   2   0   2   0   2   2   0   2   0   0   0   2   0   0   2   2   0   0   0   2   2   0   0   2   0   2   0   0   2   0   2   0   2   0   0   0   2   0   2   0   0   2   2   2   0   2   2   2   0   2   2   0   2   2   0   0   0   0   2   2   0   2   0   0   0   0   0   2   2   2   2   0   2   0   2   0   2   2   0   0   2   0   2   2   2   0   0   2   2   0   2   2   2   0   0   2   0   0   0   0   0   2   0   0   0   2   2   2   2   2   0   0   0   2   0   0   2   2   0   0   0   0   2   0   2   0   0   2   2   2   2   0   2   0   2   2   0   0   2   0   0   2   2   2   2   2   0   2   2   0   0   0   2   2   0   0   0   0   2   2   0   2   0   2   2   2   0   0   0   0   2   0   2   2   0   2   0   0   0   0   2   2   0   2   0   2
 MK-1-6                 0   0   2   0   0   2   2   0   0   0   2   2   2   2   2   0   0   0   2   0   0   2   0   2   0   0   0   0   2   2   0   0   0   2   0   0   0   2   0   2   0   0   2   0   2   0   2   0   0   0   2   0   2   0   0   2   2   2   0   2   2   2   0   2   2   0   2   2   0   0   0   0   2   2   0   2   0   0   0   0   0   2   2   2   0   0   2   0   2   0   2   2   0   0   2   0   2   2   2   0   0   2   2   0   2   2   2   0   0   2   0   0   0   0   0   2   0   0   2   2   2   2   0   2   2   0   0   2   0   0   2   2   2   0   0   0   2   0   2   0   0   2   2   2   2   0   2   0   2   2   0   0   2   2   0   2   2   2   2   2   2   2   2   0   0   0   2   2   0   0   0   0   2   2   0   2   0   2   2   2   0   0   0   2   2   0   0   2   0   2   0   0   0   0   2   2   0   2   0   2
 MK-1-7                 2   0   2   0   0   2   2   0   0   2   2   2   0   0   2   0   0   0   2   0   0   2   0   2   0   0   0   0   0   2   0   0   0   2   2   0   0   0   0   2   0   0   2   0   0   0   2   0   0   0   2   0   2   2   0   2   0   2   0   2   2   2   0   2   2   0   2   2   0   0   2   0   2   2   0   2   0   0   0   0   0   2   2   2   0   0   2   0   2   0   2   2   0   0   2   0   2   2   2   2   0   2   2   0   2   2   2   0   0   2   0   2   0   0   0   2   0   0   2   2   2   2   0   2   2   0   0   2   0   0   2   2   2   0   0   0   2   0   2   0   0   2   2   2   2   2   2   0   2   0   0   0   2   2   0   2   2   2   2   2   2   2   2   0   0   0   2   2   0   0   0   0   2   2   2   2   0   2   2   2   0   0   0   2   2   0   2   2   0   2   0   0   0   0   2   2   0   2   0   2
 MK-1-8                 2   2   2   0   0   2   2   0   0   2   2   2   0   0   2   0   0   0   2   0   0   2   0   2   0   0   0   0   0   2   0   0   0   2   2   0   0   0   0   0   0   0   2   0   0   0   2   0   0   0   2   0   2   2   0   2   0   2   0   2   2   2   0   2   2   0   2   2   0   0   2   0   2   2   0   2   0   0   0   0   0   2   2   2   0   0   2   0   2   0   2   0   0   0   2   0   2   2   2   2   0   2   2   0   2   2   2   0   0   2   0   2   0   2   0   2   2   2   2   2   2   0   0   2   2   0   0   2   2   0   2   2   2   0   0   0   2   0   2   0   0   2   2   2   2   2   2   0   2   2   0   0   0   2   0   2   2   0   2   2   2   2   2   0   0   0   2   2   0   0   0   2   2   2   2   2   0   2   2   2   0   0   0   2   2   0   2   2   0   2   0   0   2   2   2   2   0   2   0   2
 MK-1-9                 2   2   2   0   0   2   2   0   0   2   2   2   0   0   2   0   2   0   2   0   0   2   0   2   0   0   0   0   0   2   0   0   0   2   2   0   0   0   0   0   0   0   2   0   0   0   2   2   0   0   0   0   2   2   0   2   0   2   0   2   2   2   0   2   2   0   2   2   2   2   2   0   2   2   0   2   2   2   0   0   2   2   2   2   0   0   2   0   2   0   2   0   2   0   2   2   2   0   2   2   0   2   2   0   2   2   2   0   0   2   0   2   0   2   0   2   2   2   2   2   2   0   0   2   2   0   0   2   0   0   2   2   2   0   0   0   2   0   2   2   0   2   2   2   2   2   2   0   2   0   0   0   0   2   0   2   2   0   2   2   0   2   2   0   0   0   0   2   0   2   0   2   2   2   2   2   0   2   2   2   0   0   0   2   0   0   2   2   0   2   0   0   2   2   2   2   0   2   0   2
 MK-1-10                2   2   2   0   2   2   2   0   0   2   2   2   0   0   2   2   2   0   2   0   0   2   0   2   2   0   0   0   0   2   0   0   0   2   2   2   0   0   0   0   0   0   2   0   0   0   0   2   0   0   0   0   2   2   0   2   0   2   0   2   2   2   0   0   2   0   2   2   2   2   2   0   2   2   0   2   2   2   0   0   2   2   2   2   0   0   2   2   2   0   0   0   2   0   2   2   2   0   2   2   0   2   2   0   2   2   2   0   0   2   0   2   0   2   0   2   2   2   2   2   2   0   0   2   2   0   0   2   0   0   2   0   2   0   0   0   2   0   2   2   0   2   2   2   2   2   2   0   0   0   0   2   0   2   0   2   2   0   2   2   0   2   2   0   2   0   0   2   0   2   0   2   2   2   2   2   0   2   2   2   0   0   0   2   0   2   2   2   0   2   0   0   2   2   0   2   0   2   0   2
 MK-1-11                2   2   2   0   2   2   2   0   0   2   0   0   0   0   2   2   2   0   2   0   0   2   0   2   2   0   0   2   2   2   0   0   0   2   2   2   0   0   0   0   0   0   2   0   0   0   0   2   0   0   0   0   0   2   0   2   0   2   0   2   2   2   0   0   0   0   2   2   2   2   2   0   2   2   0   2   2   2   0   0   2   2   2   2   0   0   2   2   2   2   0   0   2   0   2   2   2   0   2   2   0   2   2   0   2   2   2   2   0   2   0   2   0   2   0   2   0   2   0   0   2   0   0   2   2   0   0   2   0   0   2   0   0   0   0   0   2   0   2   2   0   2   2   2   2   2   2   0   0   0   0   2   0   2   0   2   2   0   2   2   0   2   2   0   2   0   0   2   0   2   0   2   2   2   2   2   0   2   2   2   0   0   0   2   0   2   2   2   2   2   0   0   0   2   0   0   0   2   0   2
 MK-1-12                2   2   2   0   2   2   2   2   2   2   0   0   0   2   2   2   2   0   2   0   0   2   0   2   2   0   0   2   2   2   2   0   0   2   2   2   0   0   0   0   0   0   2   2   0   2   0   2   0   0   0   0   0   2   0   2   2   2   0   2   2   2   2   0   0   0   2   2   2   2   2   0   0   0   0   2   2   2   0   0   0   2   2   2   0   0   2   2   2   2   0   0   2   0   2   2   2   0   2   2   0   2   2   0   2   0   2   2   0   2   0   2   0   2   2   2   2   2   0   0   0   0   0   2   2   0   2   2   0   0   2   0   0   0   0   2   2   0   2   2   0   0   2   2   2   2   0   0   0   0   0   2   0   2   0   2   2   0   2   2   0   2   2   0   2   0   0   2   0   2   0   2   2   2   2   2   0   2   2   2   0   0   0   2   0   2   2   2   2   2   0   0   0   2   0   0   0   2   0   2
 MK-1-13                2   2   2   0   2   2   2   2   2   2   0   0   0   2   2   2   0   0   2   2   0   2   0   2   2   0   0   2   2   2   2   0   0   2   0   2   0   0   0   0   0   2   2   2   0   2   0   2   0   0   0   0   0   2   0   2   2   2   2   2   2   2   2   0   0   0   2   2   2   2   2   0   0   2   0   2   2   2   0   0   0   2   2   2   0   0   2   2   2   2   0   0   2   0   2   2   2   0   2   0   2   2   2   0   2   0   2   2   0   2   0   2   0   0   2   2   2   2   0   2   0   0   0   2   2   0   2   2   0   2   2   0   0   0   0   2   2   2   2   2   0   0   2   2   2   2   0   0   0   0   0   2   0   2   0   2   2   0   2   2   0   2   2   0   2   0   2   2   2   2   0   2   2   2   2   2   2   0   2   2   0   0   0   2   0   2   2   0   2   0   0   0   0   2   0   0   0   2   0   2
 MK-1-14                2   2   2   0   2   2   2   2   2   2   0   0   2   2   2   2   0   0   2   2   0   0   0   2   2   0   0   2   2   2   2   0   0   2   0   2   0   0   0   0   0   2   2   2   0   2   0   2   0   0   0   0   0   2   0   2   2   0   2   2   2   2   2   0   0   0   2   2   2   2   2   0   0   2   0   2   2   2   0   2   0   2   2   2   2   0   2   0   2   2   0   2   2   0   2   2   2   0   2   0   2   2   2   0   2   0   2   2   0   2   0   2   0   0   0   2   2   2   0   2   0   0   0   2   2   0   2   2   0   2   0   0   0   0   0   2   2   2   2   2   0   0   2   2   2   2   0   0   0   2   0   2   0   2   0   2   2   0   2   2   0   2   2   0   2   2   2   2   2   2   0   2   2   2   2   2   0   0   2   2   0   0   0   2   0   2   2   0   2   0   0   0   0   2   2   0   0   2   0   2
 MK-1-15                2   0   2   0   2   2   2   2   2   2   0   0   2   0   2   2   0   0   2   2   0   0   0   0   2   0   0   2   2   2   2   0   0   2   0   2   0   0   0   0   0   2   2   2   0   2   0   2   0   0   0   0   0   2   0   2   2   0   2   2   2   2   2   0   0   0   2   2   2   2   2   0   0   2   0   2   2   2   0   2   0   0   2   2   2   0   2   0   2   0   0   2   2   0   2   2   2   0   2   0   2   2   0   0   2   0   2   0   0   2   0   2   0   0   0   2   2   2   0   2   0   0   0   2   2   2   2   2   0   2   0   0   0   0   2   2   2   2   2   0   0   0   2   2   0   2   0   0   0   2   0   2   0   2   0   2   2   0   2   2   0   2   2   2   2   2   2   2   0   2   0   0   2   2   2   2   0   0   2   2   0   0   0   2   0   2   2   0   2   0   2   0   0   2   0   0   0   2   0   2
 MK-1-16                2   0   2   0   2   2   0   2   2   2   0   0   2   0   2   2   0   0   2   2   0   0   0   0   2   0   0   2   2   2   2   0   0   2   0   2   0   0   0   0   2   2   0   2   0   2   0   2   0   0   0   0   0   2   0   2   2   0   2   2   2   2   2   0   0   0   2   2   2   2   2   0   0   2   0   2   2   2   0   2   0   0   2   2   2   0   2   0   2   0   0   2   2   0   2   2   2   0   2   0   2   2   0   0   2   0   2   0   0   2   0   2   0   0   0   2   2   2   0   2   0   0   0   2   2   2   2   2   0   2   0   0   0   2   2   2   2   0   2   0   0   0   2   2   0   2   0   0   0   2   0   2   0   2   0   2   0   0   2   2   0   2   2   2   2   2   2   2   0   2   2   0   2   2   2   2   0   0   2   2   0   0   0   2   2   2   2   0   2   0   2   2   0   2   2   0   0   2   0   2
 MK-2-1                 2   2   2   0   0   2   2   0   0   2   2   2   2   0   0   0   0   2   2   2   2   2   0   2   2   0   2   0   2   0   2   2   2   2   2   2   0   0   2   0   2   0   0   2   2   2   0   0   2   0   2   2   0   0   0   0   0   2   0   0   2   0   0   2   0   2   2   2   0   0   0   2   0   2   0   0   2   2   2   0   0   0   0   0   2   0   2   0   0   0   0   2   2   0   0   2   2   0   2   0   0   2   2   2   0   0   2   0   0   2   2   2   2   0   0   2   2   2   2   2   2   2   0   2   2   0   0   2   2   2   0   2   0   0   0   2   2   0   0   0   0   0   2   2   0   2   2   2   0   2   2   2   2   2   2   2   2   2   2   0   2   0   0   2   2   0   0   2   0   2   0   2   0   0   0   2   0   2   2   0   0   2   2   2   0   2   0   2   0   2   0   0   0   2   0   2   0   0   0   2
 MK-2-2                 2   2   2   0   0   2   2   0   2   2   2   2   2   0   0   0   0   2   2   2   2   2   0   2   2   0   0   0   2   0   2   2   2   2   2   2   0   0   2   0   0   0   2   2   2   0   2   0   2   0   2   2   0   0   0   0   0   2   0   0   2   0   0   2   0   0   2   2   0   0   0   2   0   2   0   0   0   0   2   0   0   0   0   0   2   0   2   0   0   0   0   0   2   0   2   2   2   0   2   0   0   2   2   0   0   0   2   0   0   2   2   0   2   2   0   2   2   2   2   2   2   2   0   2   2   0   0   2   2   2   2   2   0   0   2   2   2   0   0   0   0   0   2   2   0   2   2   2   0   2   0   2   2   2   2   2   2   2   2   0   2   0   0   2   2   0   0   2   2   2   0   2   0   0   0   0   0   2   2   0   0   2   2   2   0   2   0   2   2   2   0   0   0   2   0   2   0   0   0   2
 MK-2-3                 2   2   2   2   0   2   2   0   2   2   2   2   2   0   0   0   0   2   2   2   2   2   0   2   2   2   0   0   2   0   2   2   2   2   2   2   0   0   0   0   2   2   2   2   2   0   2   0   2   0   2   2   0   0   2   0   0   2   0   0   2   0   0   2   0   0   2   2   0   0   0   2   0   2   0   0   0   0   2   0   2   0   0   0   2   0   0   0   0   0   0   0   2   0   2   2   2   0   2   0   0   2   2   2   0   0   2   0   0   2   2   0   2   2   2   2   2   2   2   2   2   2   0   2   2   0   0   2   2   2   2   2   0   0   2   2   0   0   0   0   0   0   2   2   0   2   2   2   0   2   0   2   2   2   2   2   2   2   2   0   2   0   0   2   2   0   0   2   2   2   0   2   0   0   0   0   0   2   2   0   0   2   2   0   0   2   0   2   2   2   0   0   0   2   0   2   0   0   0   2
 MK-2-4                 2   2   0   2   0   2   2   0   2   2   2   2   0   0   0   0   0   2   2   2   0   2   0   2   2   2   0   0   2   0   2   2   2   2   2   2   0   0   0   0   2   2   2   2   2   0   2   0   2   0   2   2   2   0   2   0   0   2   0   0   2   0   0   2   0   0   2   2   0   0   0   2   0   0   0   0   0   0   2   0   2   0   0   0   2   0   0   0   0   0   0   0   2   0   2   2   2   0   2   0   0   2   2   2   0   0   2   0   0   2   2   0   2   2   2   2   2   2   2   2   2   2   0   2   0   0   2   0   2   2   2   2   0   0   2   2   0   0   0   0   0   0   2   2   0   2   2   2   0   2   0   2   2   2   2   2   2   2   0   0   2   0   2   2   0   0   2   2   0   2   0   2   0   0   0   0   0   2   2   2   0   2   2   0   0   2   0   2   2   2   0   0   0   2   0   2   2   0   0   2
 MK-2-5                 0   2   0   2   0   0   2   0   2   2   2   2   0   0   0   0   0   0   2   2   2   2   0   2   2   2   0   2   2   0   2   0   2   2   2   2   0   0   0   0   2   2   2   2   2   0   2   0   2   0   2   2   2   0   2   0   0   2   0   0   2   0   0   2   0   0   2   2   0   0   0   2   0   0   0   0   0   0   2   2   2   2   0   0   2   0   0   2   0   0   0   0   2   0   2   2   2   0   2   0   0   2   2   2   0   0   2   0   0   2   2   0   0   0   2   2   2   2   2   2   2   2   0   2   0   0   2   0   2   0   2   2   0   2   2   0   0   0   0   0   2   0   2   2   0   2   2   2   0   2   0   2   2   2   2   2   2   2   0   0   2   0   2   2   0   0   2   2   0   2   0   2   0   0   0   0   0   2   2   2   0   2   2   2   2   2   2   2   0   0   0   0   0   2   2   0   2   0   0   2
 MK-2-6                 0   2   0   2   2   0   2   0   2   2   2   0   0   0   0   0   0   0   2   2   2   2   0   2   2   2   0   0   2   0   2   0   0   2   2   2   0   0   0   0   2   2   2   2   2   0   2   0   2   0   2   2   2   0   2   0   0   2   0   0   2   0   0   2   0   0   2   2   0   0   0   2   0   0   0   0   0   0   2   2   2   2   0   0   2   0   0   2   0   0   0   0   2   0   2   2   2   0   2   0   0   2   2   2   0   0   2   0   0   2   2   0   0   0   0   2   2   2   0   2   2   2   0   2   0   0   2   0   0   0   2   2   0   2   2   2   0   0   0   0   2   0   2   2   0   2   2   2   0   2   2   2   0   2   2   2   2   2   0   2   2   0   2   2   0   0   2   2   0   0   0   2   0   0   0   0   0   2   2   2   0   2   2   2   2   2   2   2   0   0   0   0   0   2   2   0   2   0   0   2
 MK-2-7                 0   2   0   2   2   0   2   0   2   2   2   0   0   0   0   0   0   0   2   2   2   2   0   2   2   2   0   0   2   0   2   0   0   2   2   2   0   0   0   0   2   0   2   2   2   0   2   0   0   0   2   2   2   0   2   0   0   2   0   0   2   0   0   2   0   0   0   2   0   0   0   0   0   0   0   0   0   0   2   2   2   2   0   0   0   0   0   0   0   0   0   0   2   0   2   2   2   0   2   0   0   2   2   2   0   0   2   0   0   2   2   0   0   0   0   2   0   2   0   2   2   2   0   2   2   2   2   0   0   0   2   2   0   2   2   2   0   0   0   0   0   0   2   2   0   2   2   2   0   2   2   2   0   2   2   2   2   2   0   2   2   2   2   2   0   0   2   2   0   0   0   2   0   0   0   0   0   2   2   0   0   2   0   2   0   2   2   2   0   0   0   2   0   2   2   0   2   0   0   2
 MK-2-8                 0   2   0   2   0   2   2   0   2   2   2   0   0   0   0   0   0   0   2   2   2   2   0   2   2   2   0   0   2   0   2   0   0   2   2   2   0   0   0   0   2   0   2   2   2   0   2   0   2   0   2   2   2   2   2   0   2   2   0   0   2   0   0   2   0   0   0   2   0   0   0   0   0   0   0   2   0   0   2   0   0   2   0   0   0   0   0   0   0   0   0   0   2   0   2   0   2   0   0   0   0   2   0   2   0   0   2   0   0   2   2   0   0   0   0   2   0   2   0   2   2   2   0   2   2   2   0   0   0   0   2   2   0   2   2   2   0   0   0   0   0   0   2   2   0   2   2   0   0   2   2   2   0   2   2   2   2   2   0   2   0   2   2   2   0   0   2   2   0   0   0   2   2   2   0   0   0   2   2   2   0   0   0   2   0   2   2   2   0   0   0   2   0   2   2   2   2   0   0   2
 MK-2-9                 0   2   2   2   2   2   2   0   2   2   2   0   0   0   0   0   0   0   2   2   2   2   0   0   2   2   0   0   2   0   2   0   0   2   2   2   0   0   2   0   2   0   2   2   2   0   2   0   2   0   2   2   2   2   2   0   0   2   0   0   2   0   0   2   0   0   0   2   0   0   0   0   0   2   0   2   0   0   2   0   0   0   0   0   0   0   0   0   2   0   0   0   2   0   2   0   2   0   0   2   0   2   0   2   0   0   2   0   0   2   2   0   2   0   2   2   0   2   2   2   0   2   0   2   2   2   0   0   0   2   0   2   0   2   2   2   0   0   0   0   0   0   0   2   0   2   2   0   0   2   2   2   2   0   2   2   2   0   0   2   0   2   2   2   0   0   2   2   0   0   0   2   2   2   0   0   0   2   2   2   2   0   0   2   0   2   2   2   0   0   0   2   0   2   2   2   2   0   0   2
 MK-2-10                0   2   0   2   2   2   2   0   2   2   2   0   0   0   0   0   0   0   2   2   2   2   2   0   2   2   0   0   2   2   2   0   2   2   2   2   0   0   2   0   0   0   0   2   2   0   2   0   2   0   2   2   2   2   2   2   0   2   0   0   2   0   0   2   2   0   0   2   0   0   0   0   0   2   0   2   0   0   2   2   0   0   0   0   0   0   0   0   2   0   0   2   2   0   2   0   2   0   0   2   0   2   0   2   0   0   2   2   0   0   2   2   2   0   2   2   0   2   2   2   2   2   0   2   2   2   0   0   0   2   0   0   0   2   2   0   0   0   0   0   0   0   0   2   2   2   2   0   0   2   2   2   2   0   2   2   2   0   0   2   0   2   2   2   0   2   2   2   0   0   0   2   2   2   0   2   0   2   2   0   2   0   0   0   0   2   2   2   0   0   0   2   0   0   2   2   2   0   0   2
 MK-2-11                0   2   0   2   2   2   2   0   2   2   0   0   0   0   0   0   0   0   2   2   0   0   2   0   2   2   0   0   2   2   2   0   2   2   2   2   0   0   0   0   0   0   0   2   0   2   2   0   2   0   2   2   2   2   2   2   0   2   0   0   2   0   0   2   2   0   2   2   0   0   0   0   0   2   0   2   2   0   2   0   0   0   2   0   0   0   0   0   0   0   0   0   2   0   0   0   2   0   0   2   2   2   0   2   0   0   2   2   0   2   2   2   2   2   2   2   2   2   2   0   2   2   0   2   2   2   0   0   0   2   0   0   0   2   2   0   0   0   0   2   0   0   0   2   0   2   0   0   0   2   2   2   2   0   2   2   2   0   0   2   0   2   2   2   0   0   2   2   0   0   0   2   2   2   2   2   2   2   2   0   2   0   0   2   0   2   2   2   0   0   0   2   0   0   2   2   2   0   0   2
 MK-2-12                0   2   0   2   2   2   2   0   2   2   0   0   0   0   0   0   0   0   2   2   2   0   2   0   2   2   2   2   2   0   0   0   2   2   2   2   0   0   0   0   0   0   0   2   0   2   0   0   2   0   2   2   2   2   2   2   0   2   0   0   2   0   0   2   2   0   2   2   0   0   0   0   0   2   2   2   0   0   2   0   0   0   2   0   0   2   0   0   0   0   0   0   0   2   0   2   0   0   0   2   2   2   0   2   0   0   2   2   0   2   2   2   2   0   2   2   2   2   2   0   0   2   0   2   2   2   0   0   0   2   0   0   2   2   2   0   0   0   2   2   0   0   0   2   0   2   0   0   0   2   2   2   0   0   2   2   2   0   0   2   0   2   0   2   0   0   2   0   0   0   0   2   0   2   2   2   2   2   2   0   2   0   0   2   0   2   2   2   0   0   0   2   0   0   2   2   2   0   0   2
 MK-2-13                2   2   2   2   2   2   2   0   2   2   0   0   0   0   0   0   0   0   2   2   2   0   2   0   2   2   2   2   2   0   0   0   2   2   2   2   0   2   2   0   0   0   0   2   0   2   2   0   2   0   2   2   2   2   0   2   2   2   0   0   2   0   0   2   2   0   2   2   2   0   0   0   0   2   2   2   0   0   0   0   0   0   2   0   0   2   0   0   0   0   0   0   0   2   0   2   0   0   0   2   2   0   0   2   2   0   2   2   0   2   2   2   2   0   0   2   2   2   2   0   0   2   0   2   2   2   0   0   0   2   0   0   2   2   2   0   0   0   2   2   0   0   0   2   0   2   0   0   0   2   2   2   0   0   2   2   2   0   2   2   0   2   0   2   0   0   0   0   0   0   0   2   0   2   2   2   2   2   2   0   2   0   0   2   0   2   0   2   0   0   2   2   0   0   2   2   2   0   2   2
 MK-2-14                2   2   2   2   2   2   0   0   2   2   0   0   0   0   0   0   0   0   2   2   2   0   2   0   2   2   2   2   2   0   0   0   2   2   2   2   0   2   2   0   0   0   0   2   0   2   2   0   2   0   2   2   2   2   0   2   2   2   0   0   2   0   0   2   2   0   2   0   2   0   0   0   0   2   2   2   2   0   0   0   0   0   2   0   2   2   0   0   2   2   0   0   2   2   0   0   0   2   0   2   2   0   0   2   2   0   0   2   0   2   2   0   2   0   0   2   2   2   2   0   0   2   2   2   2   2   0   0   0   2   0   0   2   2   2   0   0   0   2   2   0   0   0   2   0   2   0   2   0   0   2   2   0   0   0   2   2   0   2   2   0   0   2   2   0   2   0   0   0   0   2   0   0   2   2   2   2   2   2   0   2   0   0   2   0   2   0   2   0   0   2   2   0   0   2   2   2   0   2   2
 MK-2-15                2   2   2   2   2   2   0   0   2   2   0   0   0   0   0   0   0   0   2   2   2   0   2   0   2   2   2   2   2   0   0   0   2   2   2   2   0   2   2   0   0   0   0   2   0   2   2   0   2   0   2   2   2   2   0   2   2   2   0   2   2   0   0   2   0   2   2   0   2   0   0   0   0   2   2   2   2   0   0   0   0   0   2   0   0   2   0   0   2   2   0   0   2   2   0   2   0   2   0   2   2   0   2   2   2   0   0   0   2   2   2   2   2   0   0   2   2   2   2   0   0   2   2   2   0   2   0   0   0   2   0   0   2   2   2   0   0   0   2   0   0   2   2   2   0   2   0   2   2   0   2   2   2   0   2   2   0   0   2   2   0   0   2   2   0   2   0   0   0   0   0   0   0   0   2   2   2   2   2   0   2   0   0   2   0   2   0   2   0   0   2   2   0   0   2   2   2   0   2   2
 MK-2-16                2   2   2   0   2   2   0   0   2   2   0   0   0   0   0   0   0   0   2   2   2   0   2   0   2   2   2   2   2   0   0   2   2   2   2   2   0   2   2   0   0   0   2   2   0   2   2   0   0   0   2   2   2   2   0   2   2   2   0   2   2   0   0   2   0   2   0   0   0   0   0   0   0   2   2   2   2   2   0   0   0   0   2   0   0   2   0   0   2   2   0   0   2   2   0   2   0   2   0   2   2   0   2   2   2   0   0   0   2   2   2   2   2   0   0   0   0   2   2   0   0   2   2   2   0   2   0   2   0   2   0   0   2   2   2   2   0   2   2   0   0   0   2   2   0   2   0   2   2   0   2   2   2   0   2   2   0   0   2   2   0   0   2   2   0   0   0   0   0   0   0   0   0   0   2   2   2   2   2   0   0   0   0   2   0   2   0   2   0   0   2   2   0   0   2   2   0   0   0   2
 MK-3-1                 2   2   2   0   0   0   2   2   2   2   0   2   0   2   2   0   0   2   2   0   0   2   0   2   0   2   0   2   0   2   0   0   2   2   2   2   0   2   0   2   2   2   0   2   0   2   2   2   0   0   2   2   2   2   0   0   2   2   0   2   0   2   2   2   2   2   2   2   2   0   0   0   0   0   0   2   0   2   0   2   2   0   2   0   2   2   0   2   0   2   0   2   2   2   2   0   2   2   0   0   0   0   0   2   2   0   0   2   2   2   2   2   2   2   2   2   2   2   2   0   0   2   2   2   2   2   2   0   0   0   0   2   0   2   2   0   2   2   0   2   0   0   2   0   2   2   0   0   0   2   2   2   0   0   2   2   2   2   0   0   0   2   0   0   2   2   2   0   2   2   0   2   2   0   2   2   0   0   2   0   0   0   2   0   2   0   0   0   2   0   2   2   0   2   2   0   0   0   2   2
 MK-3-2                 0   2   2   0   2   0   2   2   2   2   0   2   0   2   2   0   0   2   2   0   0   2   0   2   0   2   0   2   0   2   0   0   2   2   2   2   0   2   2   2   2   0   2   2   0   2   2   2   0   0   2   2   2   2   0   0   2   2   0   2   0   2   2   2   0   2   2   2   2   0   0   0   0   0   0   2   0   2   0   2   0   0   2   0   2   2   0   2   0   2   0   2   2   2   2   2   2   2   0   0   0   0   0   2   2   0   0   2   2   2   2   2   2   2   2   2   2   2   2   0   0   2   2   2   2   2   2   0   0   0   0   2   2   2   2   0   2   2   0   2   0   0   2   0   2   2   0   0   0   2   2   2   0   0   2   2   2   2   0   0   0   2   0   0   2   2   2   0   2   2   2   2   2   0   2   2   0   0   2   0   0   0   2   0   0   0   0   2   2   0   2   2   0   2   2   0   0   2   2   2
 MK-3-3                 0   2   2   0   2   0   2   0   2   2   0   2   0   2   2   0   2   2   0   0   0   2   0   2   0   2   0   2   0   2   0   0   0   2   2   2   0   2   2   2   2   0   2   2   0   2   2   2   0   2   2   2   2   2   0   0   0   0   0   2   0   0   2   0   0   2   2   2   2   0   0   0   0   0   0   2   2   0   0   2   0   0   2   0   2   2   0   0   0   2   0   2   2   2   2   2   2   2   0   0   0   2   2   2   2   0   0   2   2   2   2   2   2   2   2   2   2   2   2   0   2   2   2   2   2   2   2   0   0   0   2   0   2   2   2   0   2   0   0   2   0   0   2   0   0   2   0   0   0   2   2   2   0   0   2   2   2   2   0   0   0   2   0   0   2   2   2   0   2   2   2   0   2   0   2   2   0   0   2   0   0   0   2   0   0   0   0   2   2   0   2   2   0   2   2   0   0   2   2   2
 MK-3-4                 0   2   2   0   2   0   2   0   2   2   0   2   0   2   2   0   2   2   2   0   0   2   0   2   0   2   0   2   0   2   0   0   0   2   2   2   2   2   2   0   2   0   2   2   0   0   2   2   0   2   2   2   2   2   2   0   0   0   0   2   0   0   2   0   0   2   2   2   2   0   0   0   0   0   0   2   2   0   0   2   0   0   2   0   2   2   2   0   0   2   0   2   0   2   2   2   2   0   0   0   0   2   2   2   2   0   0   2   2   2   2   2   2   0   2   2   2   2   2   0   2   2   2   0   2   2   2   0   0   0   2   0   0   2   2   0   2   0   0   2   0   0   2   0   0   2   0   0   0   2   2   2   0   0   2   2   2   2   0   0   0   2   0   0   2   0   2   0   2   2   2   0   2   0   2   2   0   0   2   2   0   0   2   0   0   0   0   2   0   0   2   2   2   2   2   0   0   2   2   2
 MK-3-5                 2   2   2   0   0   0   2   0   2   0   0   2   0   2   0   0   2   2   2   2   0   2   0   2   0   2   0   2   0   2   0   0   0   2   2   2   2   2   2   0   2   0   2   2   0   0   2   2   0   2   2   2   2   2   2   0   0   2   0   2   0   2   2   0   0   2   2   2   0   0   0   0   0   0   0   2   2   0   0   2   0   0   2   0   2   2   2   2   0   2   0   2   0   0   2   2   2   0   2   2   0   0   2   2   0   0   2   2   2   2   2   2   2   0   2   2   2   2   2   2   2   2   0   0   2   2   2   0   0   0   2   0   0   2   2   0   0   0   0   2   0   2   2   0   0   2   0   0   0   2   2   2   0   0   2   2   2   0   0   0   2   2   0   0   2   0   2   0   0   0   2   0   2   0   2   2   0   0   2   2   0   0   2   0   0   0   0   2   0   0   0   2   2   2   2   0   0   2   2   2
 MK-3-6                 0   2   2   0   0   0   2   0   2   0   0   2   0   2   0   0   2   2   2   2   0   2   0   2   0   2   0   2   0   2   0   0   0   2   2   2   2   0   2   2   2   0   2   2   0   0   2   2   0   2   0   2   2   2   2   0   0   0   0   2   0   2   2   0   0   2   2   0   0   0   0   0   0   0   0   2   2   0   0   2   0   0   2   0   2   2   2   2   0   2   0   2   0   0   2   2   2   0   2   2   0   0   2   0   2   0   2   2   2   0   2   2   2   0   0   2   0   2   2   2   2   2   0   0   2   2   2   0   0   2   2   0   2   2   2   0   0   0   0   2   0   2   2   0   0   2   0   0   0   2   2   2   0   0   2   2   2   0   0   0   0   2   0   0   0   0   2   0   0   0   2   0   2   0   2   2   0   0   2   2   0   0   2   0   0   0   2   2   0   0   0   2   2   2   2   0   0   2   2   2
 MK-3-7                 0   2   2   0   0   0   2   0   0   0   0   2   0   2   0   0   2   2   2   2   0   2   0   2   2   2   0   2   0   2   0   0   2   2   0   2   2   0   0   2   0   0   2   2   0   0   2   2   0   2   0   2   2   2   2   0   0   0   0   2   0   2   2   0   0   2   2   0   2   0   0   0   0   0   0   2   2   0   0   2   0   0   2   0   2   2   2   2   2   2   0   0   0   0   2   2   2   0   2   2   0   0   2   2   2   2   2   2   2   0   2   2   2   0   0   2   0   2   2   2   2   2   0   0   2   2   2   0   0   2   2   0   2   2   2   2   0   2   2   2   0   2   2   2   0   2   0   0   0   2   2   2   0   0   2   2   2   0   0   0   0   2   0   0   2   0   2   0   0   0   2   0   2   0   2   2   0   2   2   2   0   0   2   0   0   0   0   2   0   0   0   2   2   2   2   2   0   0   2   2
 MK-3-8                 0   2   2   0   0   0   2   0   0   0   0   2   0   2   0   0   2   2   2   2   0   2   0   2   2   2   2   2   0   2   0   0   2   2   0   2   2   0   0   2   2   0   2   0   0   0   2   2   0   2   0   2   2   2   2   0   0   0   0   2   0   2   2   0   0   2   0   0   2   0   0   0   0   0   0   2   2   0   0   2   0   0   2   0   2   2   2   2   2   2   0   0   0   0   2   2   2   0   2   2   2   0   2   2   2   2   2   2   2   0   2   2   2   2   0   2   0   2   2   2   2   0   0   2   2   2   0   0   0   2   2   0   2   2   2   2   0   0   2   0   0   2   2   2   0   2   2   0   0   0   2   2   0   0   2   2   2   0   0   0   0   2   0   0   2   0   2   0   0   0   2   0   2   2   2   0   0   2   2   2   0   0   2   0   0   2   0   2   0   0   0   2   2   2   2   2   0   2   2   2
 MK-3-9                 0   2   2   0   0   0   2   2   0   0   0   2   0   2   0   0   2   2   2   2   0   2   0   2   2   2   2   2   0   2   0   0   0   2   0   2   0   0   0   2   2   0   2   0   0   0   2   2   0   2   0   2   2   2   2   0   0   0   0   2   0   2   2   0   0   2   2   0   0   0   0   0   0   2   0   0   2   0   0   2   2   0   2   0   2   2   2   2   2   2   0   2   0   0   2   2   2   0   2   2   2   0   2   2   2   2   0   2   2   0   2   2   2   2   2   2   0   2   2   2   2   0   0   0   2   0   0   0   0   2   2   0   2   2   2   2   0   0   2   0   0   2   2   2   0   2   2   0   0   0   2   2   0   0   2   0   0   0   0   0   0   2   0   0   2   0   2   0   0   2   2   0   2   2   2   0   0   2   2   0   0   0   2   0   0   2   0   2   0   2   0   2   2   2   2   2   0   2   2   2
 MK-3-10                0   2   2   0   0   0   2   2   0   0   0   2   0   2   0   0   2   2   2   2   0   2   2   2   2   2   2   2   0   2   2   0   0   2   0   2   0   0   0   2   2   0   2   0   0   0   2   2   2   0   0   2   2   2   2   0   0   0   0   2   0   2   2   0   0   2   2   2   0   0   0   0   0   2   0   0   2   0   0   2   2   0   2   0   2   2   2   2   2   2   0   0   0   0   2   2   2   0   2   0   2   0   2   2   2   0   0   2   2   0   2   2   2   2   2   2   0   2   2   2   2   0   0   0   2   0   2   2   0   2   2   0   2   2   2   0   0   0   2   0   0   2   2   2   0   2   2   0   0   0   2   2   0   0   2   0   0   0   0   0   0   2   0   0   2   0   2   0   2   2   2   0   2   2   2   0   0   2   0   0   0   0   2   0   2   0   0   2   0   2   0   2   2   2   2   2   0   2   2   2
 MK-3-11                0   2   2   0   0   0   2   2   0   0   0   2   0   2   0   0   2   2   0   2   0   2   2   2   2   2   2   0   0   2   2   0   0   2   0   2   0   0   0   2   2   0   2   0   0   0   2   2   2   0   0   2   2   2   2   0   0   0   0   2   0   2   2   0   0   2   2   2   0   0   0   0   0   2   0   0   2   0   0   0   0   0   2   0   2   2   0   2   2   2   0   0   0   0   2   2   2   0   2   0   2   0   2   2   2   0   0   2   2   0   2   2   0   2   2   0   0   0   2   2   2   0   0   0   2   2   2   2   0   2   2   0   2   2   2   0   0   0   2   0   0   2   2   2   0   2   2   0   0   2   2   2   0   2   0   2   0   0   2   0   0   2   0   0   2   0   2   0   2   2   2   0   2   2   2   2   0   0   0   0   0   0   2   0   2   0   0   2   0   2   0   2   2   2   0   2   0   0   0   2
 MK-3-12                0   2   2   0   0   0   2   2   0   0   0   0   0   2   0   0   2   2   0   2   0   2   2   2   2   2   2   0   0   2   2   0   0   2   0   0   0   0   0   2   2   0   2   2   2   0   2   2   2   0   0   2   2   2   2   0   0   0   0   0   2   2   2   0   0   0   2   2   0   0   0   0   0   2   0   0   2   0   0   0   0   0   0   2   2   2   0   2   2   2   0   0   2   0   2   2   2   0   2   0   2   0   2   2   2   0   2   2   2   0   2   2   0   0   0   0   0   0   2   0   2   0   2   0   2   2   2   2   0   2   2   0   2   2   2   0   0   0   2   0   0   2   2   2   2   2   2   0   0   2   2   2   0   2   0   2   0   0   2   0   0   2   0   0   0   0   2   0   0   2   2   0   2   2   2   2   0   0   0   0   0   0   2   0   2   0   0   2   0   2   0   2   2   2   0   2   0   0   0   2
 MK-3-13                0   2   2   0   0   0   0   2   0   0   0   0   0   2   0   2   2   2   0   2   0   2   2   2   2   2   2   0   0   0   0   0   0   2   0   0   0   0   0   2   2   0   2   2   2   0   2   2   2   0   0   0   2   2   0   0   0   0   0   0   2   2   2   0   0   0   2   2   0   0   0   0   0   2   0   0   2   0   0   0   0   0   2   0   2   2   0   2   2   2   0   0   0   0   2   2   2   0   2   0   2   0   0   2   2   0   2   2   2   0   2   2   0   2   0   0   0   0   2   0   2   2   0   0   0   2   2   2   0   2   0   2   2   2   2   0   0   0   2   0   0   2   2   2   2   2   2   0   0   0   2   2   0   2   0   2   0   0   2   0   0   2   0   2   0   0   2   0   2   2   2   0   0   2   2   2   0   0   0   0   2   0   2   0   2   0   0   2   0   2   0   2   2   2   0   2   0   0   0   0
 MK-3-14                0   2   2   0   0   0   0   2   0   0   0   0   2   2   0   0   2   2   0   2   0   2   2   2   2   2   2   0   0   2   0   0   0   2   0   0   0   0   0   2   2   2   2   2   2   0   2   2   2   0   2   0   0   2   0   0   0   0   0   2   2   2   0   0   0   0   2   2   0   0   0   0   0   2   0   2   2   0   0   0   2   0   2   0   2   2   2   2   2   2   2   0   0   0   2   2   2   0   2   2   2   2   0   2   2   0   2   2   2   0   2   2   0   2   0   0   0   2   2   2   2   2   0   0   0   2   2   2   0   2   0   2   2   0   2   2   0   0   2   0   0   2   2   0   2   2   2   0   0   0   0   2   0   2   0   2   0   0   2   0   0   2   0   2   0   0   2   0   2   2   2   0   0   0   2   2   0   0   0   0   2   0   2   0   2   0   0   2   0   2   0   2   0   2   0   2   0   0   0   0
 MK-3-15                0   2   0   0   0   0   0   2   0   0   0   0   2   2   0   0   2   2   0   2   0   2   2   2   2   2   2   0   0   2   0   2   0   2   0   0   0   0   0   2   2   2   2   2   2   0   0   2   2   0   2   0   2   2   0   0   0   0   0   2   2   2   0   2   0   0   2   2   0   0   2   0   0   2   0   2   0   0   0   0   2   0   2   0   0   0   2   2   2   2   2   0   0   0   2   2   2   0   2   2   2   2   0   2   2   0   2   0   2   0   2   2   0   2   2   0   0   2   2   2   2   2   0   0   0   2   0   2   0   2   0   2   2   0   2   2   2   0   0   0   0   2   2   0   2   2   2   0   0   0   0   2   0   2   0   2   2   0   2   0   0   2   0   0   0   0   0   0   2   2   2   0   0   0   2   2   0   0   0   0   0   0   2   0   2   0   0   2   0   2   0   2   0   2   0   2   0   0   0   0
 MK-3-16                0   0   0   0   0   2   0   2   0   0   0   0   2   0   0   0   2   2   0   2   0   2   2   2   2   2   2   0   0   2   0   0   0   2   0   0   0   0   0   2   2   2   2   2   2   0   0   2   2   0   2   2   2   2   0   0   0   0   0   2   2   2   0   2   0   0   2   2   0   0   0   0   0   2   0   2   2   0   0   0   2   0   2   0   0   0   2   2   2   2   2   0   0   0   2   2   2   0   2   2   2   2   0   2   2   0   2   0   2   0   2   2   0   2   2   0   0   2   2   2   2   2   0   0   0   2   0   2   0   2   0   2   2   0   2   2   2   0   0   0   0   2   2   0   2   2   0   0   0   0   0   2   0   2   0   2   2   0   2   0   0   2   0   0   0   0   0   0   2   2   2   0   0   0   2   2   0   0   0   0   0   2   2   0   2   0   2   2   0   2   0   2   0   2   2   2   0   0   0   0
 MK-4-1                 0   2   0   0   2   2   0   0   0   0   2   0   0   2   2   0   0   2   0   0   2   0   0   2   2   2   2   0   2   2   0   2   0   0   0   0   0   2   2   0   2   0   2   2   0   0   0   0   2   2   2   2   2   2   2   0   2   2   2   2   2   0   2   2   2   0   0   0   0   0   2   2   0   0   2   2   0   0   2   0   0   2   0   2   2   0   0   2   0   0   2   2   0   0   0   0   0   0   0   0   2   2   0   2   0   2   2   0   0   0   0   2   0   2   2   2   2   2   0   2   0   0   2   2   0   0   2   2   0   0   0   2   2   0   0   2   0   2   0   2   0   2   0   0   0   2   0   0   2   0   2   2   0   2   0   0   2   0   2   0   2   2   2   2   2   0   0   2   2   0   0   0   2   2   2   0   0   0   2   0   2   0   2   2   0   0   2   0   0   0   2   0   0   0   2   0   2   0   0   0
 MK-4-2                 0   0   0   0   2   2   0   0   0   0   0   0   0   2   2   0   0   2   0   2   2   0   0   2   2   2   2   0   2   2   0   2   0   0   0   0   0   2   2   0   2   0   2   2   0   0   0   2   2   2   2   2   2   2   2   0   2   2   2   2   2   0   2   2   2   0   0   0   0   0   2   2   0   0   2   2   0   0   2   0   0   0   0   2   2   0   0   2   0   0   2   2   0   0   0   0   0   0   0   0   0   2   0   2   0   2   2   0   0   0   0   2   0   2   2   2   2   2   0   2   0   0   2   2   0   0   2   2   0   0   0   2   2   0   0   0   0   0   0   2   0   0   0   0   0   2   0   2   2   0   2   2   0   2   0   0   2   2   2   0   0   2   2   2   0   0   2   2   2   0   0   0   2   2   2   0   0   0   2   2   2   0   2   2   0   2   2   0   0   0   2   0   0   0   2   0   2   0   0   0
 MK-4-3                 0   0   0   0   2   2   0   0   0   0   0   0   0   2   2   2   0   2   0   0   0   0   2   2   2   0   2   0   2   2   0   2   0   0   0   0   0   2   2   0   2   0   2   2   0   0   0   2   2   2   2   2   2   2   2   0   2   0   2   2   2   0   2   0   2   0   0   0   0   2   2   2   0   0   2   2   0   0   2   2   0   0   0   2   2   0   0   2   0   0   2   2   0   0   0   0   0   0   0   0   0   2   0   2   2   2   2   0   0   0   0   2   0   2   2   2   2   2   0   2   0   0   2   2   0   0   0   2   0   0   0   2   2   0   0   0   0   0   0   2   0   0   0   0   0   2   0   2   2   0   2   2   0   2   0   0   0   2   2   0   0   2   2   2   0   0   0   2   2   0   0   2   2   2   2   2   0   2   2   0   0   0   2   2   0   2   2   0   0   0   2   0   0   2   2   0   2   0   2   0
 MK-4-4                 0   0   0   0   2   0   0   0   0   0   2   0   0   2   0   2   0   2   0   0   0   0   2   2   0   0   2   0   2   2   0   2   0   2   0   0   0   0   2   0   2   0   2   2   0   0   0   2   2   2   2   2   2   2   2   2   2   0   2   2   2   0   2   0   2   0   0   0   2   2   2   2   0   0   2   2   0   0   2   2   0   0   0   2   0   0   0   2   0   0   2   2   0   0   0   0   0   0   0   2   0   2   0   0   2   2   2   0   0   0   0   2   0   2   2   2   2   2   0   2   0   0   2   2   0   0   0   2   0   0   0   2   2   0   0   0   0   0   0   0   0   0   0   0   0   2   0   2   2   0   2   2   2   2   0   0   0   0   2   0   0   2   2   2   0   2   0   2   2   0   0   2   0   2   2   0   2   2   2   2   0   0   2   2   0   2   0   2   0   0   2   2   2   2   2   0   2   0   2   0
 MK-4-5                 0   0   0   0   2   0   2   0   2   0   2   0   0   2   0   2   0   0   0   0   0   0   2   0   0   0   2   0   2   2   0   2   0   2   0   0   0   0   2   0   2   0   2   2   0   0   0   2   2   2   2   2   2   2   2   2   2   0   2   2   2   0   2   2   2   0   0   0   2   2   2   2   2   0   2   2   0   0   0   2   0   0   0   2   0   0   0   2   0   0   0   2   0   0   0   0   0   0   0   2   0   2   0   0   0   2   2   0   0   0   0   2   0   2   2   2   2   2   0   2   0   0   2   2   0   0   0   2   0   0   0   2   2   0   0   0   0   0   0   0   0   0   0   0   2   2   0   2   2   0   2   2   2   2   0   0   0   0   2   0   0   2   2   2   0   2   0   2   0   0   0   2   0   2   2   0   2   2   2   2   0   0   2   2   2   2   0   2   0   0   2   2   2   2   2   0   2   0   2   0
 MK-4-6                 0   0   0   0   2   0   2   0   2   0   2   0   0   2   0   2   0   0   0   0   0   0   0   0   2   0   0   0   2   2   0   2   0   2   0   0   0   0   2   0   2   0   2   2   0   0   0   2   2   2   2   2   2   2   2   2   2   0   2   2   2   0   2   2   2   0   0   0   2   2   0   0   2   0   2   2   0   0   0   2   0   0   0   2   0   0   0   2   0   2   0   2   0   0   0   0   0   0   0   2   0   2   0   0   0   2   2   0   0   0   2   2   2   2   0   2   2   2   0   2   0   0   2   2   0   0   0   2   0   0   0   2   2   0   2   0   2   2   0   0   0   0   0   0   0   2   0   0   2   0   2   2   2   2   0   0   0   0   2   0   0   2   2   2   0   2   0   2   0   0   0   2   0   2   0   0   2   2   0   2   0   0   2   2   2   2   0   2   2   0   2   2   2   2   2   0   2   0   2   2
 MK-4-7                 0   0   0   0   2   0   2   0   2   2   2   0   0   2   0   2   0   0   0   0   0   0   0   0   2   0   0   0   2   2   0   2   0   2   2   0   0   0   2   0   2   0   2   2   0   2   0   2   2   0   2   2   2   2   2   2   2   0   2   0   2   0   0   2   2   0   2   0   0   2   2   0   2   0   2   2   0   0   0   2   0   0   0   2   0   0   0   2   0   2   0   2   0   0   0   0   0   0   0   2   0   2   0   0   0   2   2   0   0   0   2   2   2   2   0   2   2   2   0   2   0   0   2   2   0   0   0   2   0   0   0   2   2   0   2   0   2   2   0   0   0   0   0   0   0   2   2   0   2   0   2   2   2   2   0   0   0   0   2   0   0   2   2   2   0   2   0   2   0   0   0   2   0   0   0   0   0   2   0   2   0   0   2   2   2   0   0   2   2   0   2   2   2   2   2   0   2   0   0   2
 MK-4-8                 0   0   0   2   2   0   2   0   2   2   2   0   0   0   0   2   0   2   0   0   0   0   0   0   0   0   0   0   2   2   0   2   0   2   2   0   0   0   2   0   2   0   2   2   0   0   0   2   2   0   2   0   2   2   2   2   2   0   2   0   2   0   0   2   2   0   2   0   0   2   2   0   2   0   2   2   0   0   0   2   2   0   0   2   0   0   0   2   0   2   2   2   0   0   0   0   0   0   0   2   0   2   0   0   0   2   2   0   0   2   2   2   0   2   0   2   2   2   0   2   0   0   2   2   0   2   0   2   2   0   0   2   2   0   0   0   2   2   0   0   0   0   2   0   0   2   2   0   2   0   2   2   2   2   2   0   0   0   2   2   0   2   2   2   0   2   0   2   0   0   0   2   0   0   0   0   0   2   0   2   0   0   2   2   2   2   0   0   2   0   2   0   2   2   2   0   2   0   0   2
 MK-4-9                 0   2   0   2   2   0   2   0   2   2   2   0   0   0   0   2   0   2   0   0   0   2   0   0   0   0   0   0   2   2   0   2   0   2   2   0   0   0   0   0   2   0   0   2   0   0   0   2   2   0   2   0   2   2   2   0   2   0   2   0   2   0   0   2   2   0   2   0   0   2   2   0   2   0   0   2   2   0   0   0   2   0   0   2   0   0   0   2   0   2   0   2   0   0   0   0   0   0   0   2   0   0   0   0   0   2   2   0   0   2   2   2   0   0   0   2   0   2   0   2   0   2   2   0   0   2   2   0   2   0   0   2   2   0   0   0   2   0   0   0   0   0   2   2   2   2   2   0   2   0   2   2   2   2   2   0   0   0   2   2   0   2   2   2   0   0   0   2   0   0   0   2   0   0   2   2   0   2   0   2   0   0   2   2   2   2   0   0   2   0   2   0   2   2   2   0   2   0   2   2
 MK-4-10                0   2   0   2   2   0   2   0   2   2   2   0   0   0   2   2   0   2   0   0   0   2   0   0   2   0   0   2   0   2   0   2   0   0   2   0   0   0   0   0   2   0   0   2   0   0   2   2   2   0   2   0   2   2   2   0   2   0   2   0   0   0   0   2   2   2   2   0   0   2   2   0   0   0   2   2   2   0   0   0   2   0   2   2   0   0   0   2   2   2   0   2   0   0   0   0   0   0   0   2   0   0   0   0   0   0   2   0   0   2   2   2   0   0   2   2   0   2   0   2   0   2   2   2   0   0   2   0   2   0   0   2   2   0   0   0   2   0   0   0   0   0   2   0   2   2   0   0   2   2   2   2   2   0   2   0   0   0   2   2   2   2   2   2   0   0   0   2   0   2   0   2   2   0   2   2   0   2   0   2   0   0   0   2   2   2   0   0   2   0   2   2   2   0   2   0   2   0   2   2
 MK-4-11                0   2   0   2   2   0   2   0   2   2   2   0   0   0   2   2   0   2   0   0   0   2   0   0   2   0   0   2   0   2   0   2   2   0   2   2   0   0   0   0   2   0   0   2   0   0   0   0   2   0   2   0   2   2   2   0   2   2   2   0   0   0   0   2   2   2   2   0   0   2   2   0   0   0   2   0   2   0   0   0   2   0   2   2   0   0   0   2   2   2   0   0   0   0   2   0   0   0   0   0   0   0   0   0   0   0   2   0   0   2   2   2   0   0   2   2   0   2   0   2   0   2   2   0   0   0   2   0   2   0   0   2   2   2   0   0   2   0   0   0   0   0   0   0   2   2   0   0   2   2   2   2   2   0   2   0   0   0   2   2   2   2   2   2   0   0   0   0   0   2   0   2   0   0   2   2   0   2   0   2   0   0   0   2   2   2   0   0   2   0   0   2   2   0   2   0   2   0   2   2
 MK-4-12                0   2   2   2   2   0   2   0   2   2   2   0   0   0   2   2   0   2   2   0   0   0   0   0   2   0   2   2   0   2   0   2   2   2   2   2   0   0   2   0   2   0   2   2   0   2   0   0   2   0   2   0   2   0   2   0   0   2   2   0   0   0   0   2   2   2   2   0   0   2   2   0   0   0   2   0   2   0   0   0   2   2   0   2   0   0   0   0   2   2   0   0   0   0   2   2   0   0   0   0   2   0   0   2   0   0   2   0   0   0   0   2   0   0   2   2   2   2   0   2   0   2   2   0   0   0   2   0   0   0   0   2   2   2   0   0   2   2   0   0   2   0   0   0   0   2   0   0   2   2   2   0   2   0   2   0   0   0   2   2   2   2   2   2   0   2   2   0   0   2   0   0   0   0   2   2   0   2   0   2   0   0   0   2   2   2   0   0   2   0   0   2   2   0   2   0   0   0   2   2
 MK-4-13                0   2   0   2   2   0   0   0   2   2   2   0   0   0   2   2   2   2   0   0   0   0   0   0   2   0   2   2   2   2   0   0   2   2   2   2   0   0   2   0   2   0   2   2   0   2   0   0   2   0   2   0   2   0   2   0   0   0   0   2   0   0   0   2   2   2   2   0   0   2   2   0   0   0   2   0   2   0   0   0   2   2   0   2   0   0   0   0   2   2   0   0   0   0   2   2   0   0   0   0   2   0   0   2   0   0   2   0   0   0   0   2   0   0   2   2   2   2   0   2   0   0   2   0   0   0   2   0   0   0   0   2   2   2   2   0   2   2   0   0   0   0   0   0   0   2   0   0   2   2   2   0   2   0   2   0   0   0   2   0   2   2   2   2   0   2   2   0   0   0   2   2   0   0   2   2   0   2   0   2   0   2   0   0   2   2   0   0   2   0   0   2   0   0   2   0   2   0   2   2
 MK-4-14                0   2   0   2   2   0   0   0   2   2   2   0   2   0   0   0   2   0   0   0   0   0   0   0   2   0   2   2   0   2   0   0   2   2   2   2   0   0   2   0   2   0   2   2   0   2   0   0   2   0   2   0   2   0   2   0   0   2   0   2   0   0   0   2   2   2   2   0   0   2   2   0   0   0   2   0   2   0   0   0   2   2   0   2   2   0   0   0   2   2   0   0   0   0   2   2   0   0   2   0   2   0   0   2   0   0   2   0   0   0   0   2   0   0   2   2   2   2   0   0   0   0   2   0   0   0   2   0   0   0   0   0   2   2   2   0   2   0   0   0   0   0   0   0   0   2   0   0   2   2   2   0   2   0   0   0   2   0   2   0   2   2   2   2   0   2   2   0   0   0   2   0   0   0   2   2   0   2   0   2   0   2   2   2   0   2   0   0   0   0   0   2   2   2   2   0   2   0   2   2
 MK-4-15                0   2   2   2   2   0   2   0   2   2   2   0   2   0   0   0   2   0   0   0   0   0   0   0   2   0   2   2   0   2   0   0   2   2   0   2   0   0   2   0   2   0   0   2   0   2   0   0   2   0   2   0   2   0   2   0   0   0   0   2   0   0   0   2   2   2   2   2   0   2   0   2   0   0   2   0   2   0   0   2   2   2   0   0   2   0   0   0   0   2   0   0   0   0   2   2   0   0   2   0   0   0   0   2   2   2   2   0   2   0   0   2   2   0   2   2   2   2   0   0   0   0   2   0   0   0   2   0   0   0   0   0   2   2   2   0   2   0   0   0   0   0   0   0   0   2   0   0   2   2   2   0   2   0   0   2   2   0   2   0   2   2   2   2   0   2   2   0   0   0   2   0   0   0   0   2   2   2   0   0   2   2   0   2   0   2   0   2   0   0   0   2   2   2   2   0   2   0   2   2
 MK-4-16                0   2   2   2   2   2   2   0   2   2   2   0   2   0   0   0   2   0   0   0   0   0   0   0   2   0   2   2   0   0   0   0   2   2   0   2   0   0   0   0   2   0   0   2   0   2   2   0   2   0   2   0   2   0   2   0   0   0   0   2   0   0   0   2   2   2   2   2   0   2   0   2   0   0   2   0   2   2   0   0   2   2   0   0   2   0   0   2   0   2   0   0   0   0   2   2   0   0   2   0   0   0   0   2   2   2   2   0   2   0   0   2   2   0   2   2   2   2   0   0   0   0   2   0   0   0   2   0   0   0   0   0   2   2   0   0   2   0   0   0   0   0   0   0   0   2   0   0   2   2   2   0   2   0   0   2   2   0   2   0   2   2   2   2   0   2   2   0   0   0   2   2   0   0   0   2   2   2   0   0   2   2   0   2   0   2   0   2   0   0   0   2   2   2   2   0   2   0   2   2
 MK-5-1                 2   0   2   0   0   2   2   0   2   0   0   2   0   2   2   2   2   2   0   2   0   0   0   2   2   0   2   0   2   0   0   0   0   2   0   0   2   0   2   0   0   0   0   2   2   0   2   0   0   2   0   0   2   0   2   2   0   0   0   0   2   2   0   0   2   0   2   2   0   2   0   2   0   0   0   2   2   2   2   2   2   0   2   0   0   2   0   2   0   0   2   0   0   2   0   2   2   0   0   0   2   2   2   2   2   2   2   2   0   2   2   0   2   2   0   2   0   0   0   0   2   2   2   2   0   0   0   2   0   0   0   0   0   0   0   0   0   0   0   2   0   0   2   0   2   0   2   0   0   0   0   0   0   0   0   0   2   0   0   2   2   2   2   0   2   0   2   0   2   0   2   2   0   2   0   0   0   2   0   0   0   2   2   0   0   0   0   0   0   0   2   0   0   2   0   0   0   0   2   0
 MK-5-2                 2   0   2   0   0   2   2   0   2   0   2   2   0   0   2   2   2   2   0   2   0   0   0   2   2   0   2   0   2   0   0   0   0   2   2   0   2   0   2   0   0   0   0   2   2   0   2   0   0   2   0   0   2   0   0   2   2   0   0   0   2   2   0   0   2   0   2   2   2   2   0   2   0   0   0   0   2   2   2   2   2   0   2   0   0   2   0   2   0   0   2   0   0   2   0   2   2   0   2   0   2   2   2   2   2   2   2   2   0   2   2   0   2   2   0   2   0   0   0   0   2   2   2   2   0   0   0   2   2   0   0   0   0   0   0   0   0   0   0   2   2   0   2   0   2   0   2   0   0   0   0   0   0   0   0   0   2   0   0   2   2   2   2   2   2   0   2   0   2   2   2   2   0   2   0   0   0   2   2   0   0   2   2   0   0   0   0   0   0   0   2   0   0   2   0   0   0   0   2   0
 MK-5-3                 2   0   2   0   0   2   2   0   2   2   2   2   0   2   2   2   2   2   0   2   0   0   0   2   2   2   2   0   2   0   0   0   2   0   2   0   2   0   2   0   0   0   0   2   2   0   2   2   0   2   0   0   2   0   0   2   2   0   0   0   0   2   0   0   2   0   2   2   2   2   0   2   0   0   0   0   2   2   2   2   2   0   2   0   0   0   0   2   0   0   2   0   0   2   2   2   2   0   2   0   2   2   2   2   2   2   2   2   0   2   2   2   2   2   2   2   0   0   2   0   2   2   2   2   2   0   0   2   0   0   2   0   0   0   0   0   0   0   0   2   0   0   2   0   2   0   2   0   0   0   0   0   0   0   0   2   2   0   0   2   2   2   2   2   2   0   0   2   0   2   0   2   0   2   0   0   2   2   2   0   0   2   2   0   0   0   0   0   2   0   2   0   0   2   0   0   0   0   2   2
 MK-5-4                 2   0   2   0   0   2   2   0   2   2   2   2   0   2   0   2   2   2   0   2   0   0   0   2   2   2   2   0   2   0   2   0   2   0   2   0   2   0   2   0   0   0   0   2   2   0   2   2   0   2   0   0   2   0   0   2   2   0   0   0   0   2   0   0   2   2   2   2   2   2   2   2   0   0   0   0   2   2   0   2   2   0   2   0   0   0   0   2   0   0   0   0   0   2   2   2   2   0   2   0   2   2   0   2   2   2   2   2   0   0   2   2   2   2   2   2   0   0   2   2   0   0   2   2   2   0   0   2   0   0   2   0   0   0   0   0   0   2   0   0   0   0   2   0   2   0   2   0   0   0   0   0   0   0   0   2   2   0   0   2   2   2   2   0   2   0   0   2   0   2   0   2   0   2   0   0   2   2   2   0   0   2   2   0   0   0   0   0   2   0   2   0   0   2   2   0   0   0   2   2
 MK-5-5                 2   0   0   0   0   2   2   2   2   2   2   2   0   2   0   0   2   2   0   2   0   0   0   2   2   2   2   2   2   0   2   0   2   0   2   0   2   0   2   2   0   0   0   2   2   0   2   2   0   2   2   0   2   0   0   2   2   0   0   0   0   2   0   0   2   2   2   2   2   2   2   2   0   0   0   2   2   2   0   2   2   0   2   0   0   0   2   2   0   0   0   0   0   2   2   2   0   0   2   2   0   2   0   2   2   2   2   2   2   0   2   2   2   2   2   2   0   0   0   0   0   0   0   2   2   0   0   2   0   0   2   0   0   0   0   0   0   2   0   0   0   0   2   0   2   0   2   0   0   0   0   2   0   2   0   2   2   0   0   2   2   0   2   0   2   0   0   2   0   2   0   0   0   2   0   0   2   2   2   0   0   0   2   0   0   0   0   0   2   0   2   0   2   0   2   0   0   0   2   2
 MK-5-6                 2   0   0   0   0   2   2   2   2   2   2   2   0   2   0   0   2   2   0   2   0   0   0   2   2   2   0   2   2   0   0   0   2   0   0   0   2   0   2   2   2   0   0   2   2   0   2   2   0   2   2   0   2   0   0   2   2   0   0   0   0   2   0   0   2   2   2   0   2   2   2   2   0   0   0   2   2   2   0   2   2   2   2   0   0   0   2   2   0   0   2   0   0   0   2   2   0   0   2   2   0   2   0   0   2   2   2   2   2   0   2   2   2   2   2   2   0   0   0   0   0   0   0   2   2   0   0   2   0   0   2   2   0   0   0   0   0   2   0   0   0   0   2   0   2   0   2   0   0   0   0   2   0   2   0   2   2   0   0   2   2   0   2   0   2   0   0   2   0   2   0   0   0   2   0   0   2   2   2   2   0   0   2   0   0   0   0   0   0   0   2   0   2   0   2   0   0   0   2   2
 MK-5-7                 2   0   0   0   2   2   2   2   2   2   2   2   0   2   0   0   2   2   0   2   0   0   0   2   2   2   0   2   0   0   0   0   2   0   0   0   0   2   2   2   2   0   0   0   2   0   2   2   0   2   2   0   2   0   0   0   2   0   0   2   0   2   0   0   2   2   2   2   2   2   2   2   0   0   0   2   2   2   0   2   2   2   2   0   0   0   2   2   0   0   2   0   0   0   2   2   0   0   2   2   2   2   0   0   2   2   2   2   2   0   2   2   2   2   2   2   2   0   0   0   0   0   0   0   2   0   0   2   0   0   2   2   0   2   0   0   0   2   0   0   0   0   2   0   2   0   2   0   0   0   0   2   0   0   0   2   2   2   0   2   2   0   2   0   2   0   2   2   0   2   0   0   0   2   0   0   2   0   2   2   0   0   2   0   0   2   0   2   0   0   2   0   2   0   2   0   0   0   2   2
 MK-5-8                 2   0   0   0   2   2   2   2   2   2   2   2   0   2   0   0   2   2   0   2   0   0   0   2   2   2   0   2   0   0   0   0   2   0   0   0   0   2   2   2   0   0   0   0   0   0   2   2   0   2   0   0   2   0   0   0   2   0   2   2   2   2   0   0   2   2   2   2   2   2   2   2   0   0   2   0   2   2   0   2   2   2   2   0   0   0   2   2   0   0   2   0   0   0   2   2   2   0   2   2   2   2   0   0   2   2   2   2   2   0   0   2   2   2   2   2   2   2   0   0   0   0   0   0   2   0   0   0   0   0   2   2   0   2   0   0   0   2   0   0   0   0   2   2   2   0   2   0   0   0   0   2   0   0   0   2   2   0   0   2   2   0   2   0   2   0   2   2   0   2   0   2   0   2   0   0   2   0   2   2   0   0   2   0   0   2   0   2   0   0   0   0   2   0   2   2   0   0   2   2
 MK-5-9                 2   0   2   2   0   2   2   2   2   2   2   2   0   2   0   2   2   2   0   2   0   0   0   2   2   2   0   2   0   0   0   2   2   0   0   0   0   2   0   2   2   0   0   0   0   0   0   2   0   2   2   0   2   0   0   0   2   0   2   2   2   2   0   0   0   2   2   2   2   2   2   2   0   0   2   0   2   2   0   2   2   0   2   0   0   0   2   2   0   0   2   0   0   0   2   2   2   2   2   2   2   2   0   0   2   2   2   2   0   0   0   2   2   2   2   2   2   2   0   0   0   0   0   0   2   0   2   0   0   0   2   2   0   2   0   0   0   2   0   0   0   0   2   2   2   0   2   0   0   0   2   2   0   0   0   2   2   0   0   2   2   0   2   0   2   2   2   2   0   2   0   2   0   0   0   0   2   0   2   2   0   2   2   0   0   0   0   2   0   0   0   0   2   0   2   2   0   0   0   2
 MK-5-10                2   0   2   2   0   2   2   2   2   2   2   2   0   2   2   2   2   2   0   2   0   0   0   2   2   2   0   2   0   2   0   2   2   0   2   0   0   2   2   2   2   0   0   0   2   0   0   2   0   2   2   0   2   0   0   0   2   2   2   2   2   2   0   2   0   2   2   0   2   2   2   2   0   0   2   0   2   2   0   2   2   0   2   0   0   0   2   2   0   0   2   0   0   0   2   2   2   2   2   2   2   2   0   0   0   2   2   2   0   0   0   2   2   2   2   2   2   2   0   0   0   0   0   0   2   0   2   0   0   0   2   2   2   2   0   0   2   2   0   0   0   0   2   2   2   0   0   0   0   2   2   2   0   0   0   2   2   0   0   2   2   0   2   0   2   2   2   2   0   0   0   0   0   0   0   0   2   0   2   2   0   2   2   0   0   0   0   2   0   0   0   0   2   0   2   2   0   0   0   0
 MK-5-11                2   0   2   2   0   2   2   2   2   2   2   2   0   2   2   2   2   2   2   2   0   0   0   0   2   2   2   2   0   2   0   2   2   0   2   0   2   2   2   2   2   2   0   0   2   0   0   2   0   2   0   2   2   0   0   2   2   2   2   2   2   2   0   2   0   2   2   2   2   2   2   0   0   0   2   2   2   2   0   2   2   0   0   0   0   2   2   2   0   0   2   0   0   0   2   0   2   2   2   2   2   2   0   0   0   2   2   2   0   0   0   0   2   2   2   2   2   2   0   0   0   0   0   2   2   2   2   0   0   0   2   0   2   2   0   2   2   2   0   0   0   0   2   2   2   0   0   0   0   0   2   2   0   0   0   2   2   0   0   0   2   0   2   0   2   2   2   2   0   0   0   0   0   0   0   0   0   0   2   2   0   2   2   0   0   0   0   0   0   0   0   0   2   0   2   2   0   0   0   0
 MK-5-12                2   0   2   2   0   2   2   2   2   0   2   2   0   2   2   2   2   2   2   2   0   0   0   0   2   2   2   2   2   0   0   0   2   0   2   2   2   2   2   2   2   2   0   0   2   0   0   2   0   2   0   2   2   0   0   0   2   2   2   0   2   2   0   2   0   0   2   2   2   2   2   0   0   0   0   2   2   0   2   2   2   0   0   0   0   2   2   2   0   0   2   0   0   0   2   0   2   2   2   2   2   2   0   0   0   2   2   2   0   0   0   0   2   2   2   0   2   2   0   0   0   0   0   2   2   2   2   0   0   0   2   0   2   2   0   2   2   2   0   0   0   0   2   2   2   0   0   2   0   0   0   2   0   0   0   2   2   0   0   0   2   0   2   0   2   0   2   2   0   0   0   2   0   0   2   0   0   0   2   2   0   2   0   0   0   0   0   2   0   0   0   0   2   0   2   2   0   0   0   0
 MK-5-13                2   0   2   2   0   2   2   2   0   0   2   2   0   0   2   2   2   2   2   2   0   0   0   0   2   2   2   2   2   0   0   0   2   0   2   2   2   2   2   2   2   0   0   0   2   0   2   2   0   2   0   2   2   0   0   0   2   0   2   0   2   2   0   2   0   0   2   2   2   2   2   0   0   0   0   2   2   0   2   2   2   0   0   2   0   2   2   2   0   0   2   0   0   0   2   0   2   2   2   2   2   2   2   0   0   0   2   2   0   2   0   2   2   2   0   2   2   2   0   2   0   0   0   2   2   2   2   0   0   0   2   0   2   2   0   0   2   2   2   0   0   0   2   2   2   0   0   2   0   2   0   2   0   0   0   2   2   0   0   0   2   0   2   0   2   0   2   2   0   0   0   2   0   0   0   0   0   0   2   0   0   2   0   0   0   0   0   2   0   0   0   0   2   0   2   2   0   0   0   0
 MK-5-14                2   0   2   2   0   2   0   2   0   0   2   2   2   0   2   2   2   2   2   2   0   0   0   0   2   2   2   2   2   0   0   2   2   0   2   2   2   2   2   2   2   0   0   0   2   0   2   2   0   2   0   2   2   0   0   0   2   0   2   0   2   2   0   2   0   0   2   2   2   0   2   0   0   0   2   2   2   0   2   2   2   0   0   2   0   2   2   2   2   0   0   0   0   0   2   0   2   2   2   2   2   2   2   0   0   0   2   2   0   2   0   2   2   2   0   2   2   2   0   2   0   0   0   2   2   2   2   0   0   0   2   0   2   2   0   0   2   2   2   0   2   0   2   2   2   0   0   0   0   2   0   2   0   0   0   2   2   0   0   0   2   0   2   0   2   0   2   2   0   0   2   2   0   0   0   2   0   0   2   0   0   2   0   0   2   0   0   2   2   0   0   0   0   0   0   2   0   0   0   0
 MK-5-15                2   0   2   2   0   2   0   2   0   0   2   2   2   0   2   2   2   2   0   2   0   0   0   0   2   2   2   2   2   2   0   2   2   0   2   2   2   2   2   2   2   0   0   0   2   0   2   2   0   2   0   2   2   0   0   0   2   0   2   0   2   2   0   2   0   2   0   2   2   0   2   0   0   2   2   2   2   0   2   2   0   0   0   2   0   2   2   2   0   0   0   2   0   0   0   0   2   2   2   2   0   2   2   0   0   0   2   2   0   2   0   2   0   2   0   2   2   2   0   2   0   0   0   2   2   2   2   0   0   0   2   0   2   0   0   0   2   2   2   0   2   0   2   2   0   0   0   0   0   2   0   2   0   0   0   2   2   0   2   0   0   0   2   0   2   0   2   2   0   0   2   2   0   0   0   2   2   0   2   2   2   2   0   0   0   0   2   2   2   0   0   2   0   0   0   2   0   0   0   0
 MK-5-16                2   0   2   2   0   2   0   0   0   0   2   2   0   0   2   2   2   2   0   2   0   0   0   0   2   2   2   2   2   2   0   2   2   0   2   2   2   2   2   2   2   2   2   2   2   0   0   2   0   2   0   2   2   0   0   2   0   0   2   0   2   2   2   2   2   2   0   2   2   0   2   0   0   2   2   2   2   0   2   2   0   0   0   2   0   2   2   2   0   0   2   2   2   0   2   0   2   2   2   2   0   2   2   0   0   0   2   2   0   2   0   2   0   2   0   2   2   0   0   2   2   0   0   2   2   2   2   0   0   2   0   2   2   2   0   0   2   2   2   0   2   0   0   2   0   0   0   0   0   0   0   2   0   0   0   2   0   0   2   0   0   0   2   0   2   0   2   0   0   0   2   2   0   0   0   2   2   2   2   2   2   2   0   0   0   0   2   2   2   0   0   2   0   0   0   2   0   0   0   0
 MK-6-1                 0   0   0   0   2   2   0   0   0   0   0   2   0   0   0   0   0   0   2   2   2   2   0   0   0   0   2   0   0   0   2   0   2   0   0   0   2   2   2   2   2   0   2   0   2   2   0   2   0   2   0   0   0   2   0   0   0   2   2   0   0   2   0   0   2   2   0   2   0   0   0   2   0   2   2   0   2   0   0   2   2   0   2   0   0   0   0   0   2   2   2   2   2   2   2   0   2   2   0   0   2   0   0   2   2   0   2   2   2   2   0   0   2   2   0   2   0   2   2   2   0   2   0   0   0   0   2   0   0   2   2   2   2   0   2   2   2   0   2   0   0   0   2   2   2   0   0   2   0   0   2   2   2   0   2   2   0   2   2   0   0   2   2   2   2   0   0   0   0   0   0   2   2   0   2   0   2   2   0   0   0   0   0   2   2   2   2   0   0   0   2   2   0   2   2   2   2   0   0   0
 MK-6-2                 0   0   0   0   2   2   0   2   0   0   0   2   2   0   0   0   0   0   2   2   2   2   0   0   0   0   2   0   0   0   2   0   2   0   2   0   2   2   2   2   2   0   2   0   2   2   0   2   0   2   0   0   0   2   0   0   0   2   2   0   0   2   0   0   2   2   2   2   0   2   0   2   0   2   2   0   2   0   0   2   2   0   2   0   0   0   0   0   2   2   2   2   2   0   2   0   0   2   0   0   0   0   0   2   2   0   2   2   2   2   0   0   2   2   0   0   2   2   2   2   2   2   0   2   0   0   2   2   0   2   2   2   2   0   2   2   2   0   2   0   0   0   2   2   2   0   0   2   0   2   2   2   0   0   2   0   0   2   2   0   0   2   2   2   2   0   0   0   0   0   0   2   2   0   2   0   2   2   2   0   2   0   0   2   2   2   2   0   0   0   2   2   0   2   2   2   2   0   0   0
 MK-6-3                 2   0   0   0   2   0   0   2   0   0   0   2   2   0   0   0   0   0   2   2   2   2   2   0   2   0   2   0   0   0   2   0   2   0   0   0   2   2   2   2   2   0   2   0   2   2   0   2   0   2   0   0   2   2   0   0   0   2   2   0   0   2   0   2   0   2   2   2   0   2   0   2   0   2   2   0   2   0   0   2   2   0   2   0   0   0   0   0   2   0   2   2   2   0   2   0   0   2   0   0   0   0   0   2   2   0   2   2   2   2   2   2   0   2   0   0   2   2   2   2   2   2   0   2   0   0   2   2   0   2   2   2   2   0   2   2   2   0   2   0   0   0   2   0   2   0   0   2   0   2   2   2   0   0   2   0   2   2   2   0   0   2   2   2   2   0   0   0   0   0   0   2   2   0   2   0   2   2   2   0   2   0   0   2   2   2   2   0   0   0   2   2   0   2   2   2   2   2   0   0
 MK-6-4                 2   0   2   0   2   0   0   2   0   0   0   2   2   2   0   0   2   0   2   2   0   2   0   0   2   0   2   0   0   0   2   0   2   2   0   0   2   2   2   2   2   0   2   2   2   0   0   2   0   2   0   0   2   2   0   0   0   2   2   0   0   2   0   2   0   2   2   2   0   2   0   2   2   2   2   0   2   0   0   2   2   0   2   0   2   0   0   0   2   0   2   2   2   0   2   0   0   0   2   0   0   0   0   2   2   0   2   2   2   2   2   2   0   2   0   0   2   2   2   2   2   0   0   0   0   0   2   2   0   2   2   2   2   2   2   2   2   0   2   0   0   0   2   0   2   0   0   2   0   2   2   2   0   0   2   0   2   2   2   0   0   2   2   2   2   0   0   0   0   0   0   2   2   0   2   2   2   2   2   2   2   0   0   2   2   2   2   0   0   0   2   2   0   2   2   0   2   2   0   0
 MK-6-5                 2   0   0   0   0   0   0   2   0   2   0   2   2   2   0   0   2   0   2   2   0   2   0   0   2   0   2   0   0   0   2   0   2   2   0   0   2   2   2   2   2   0   2   2   2   0   2   2   0   2   0   0   2   2   0   0   0   2   2   0   0   2   0   2   0   2   2   2   0   2   2   2   2   2   2   0   2   0   0   2   2   0   2   0   2   0   0   0   2   0   0   2   2   0   0   0   0   0   2   0   0   0   0   2   2   0   2   2   2   0   2   2   0   0   0   0   2   2   2   2   0   0   2   0   0   0   2   2   0   2   2   0   2   2   2   2   0   0   2   0   0   0   2   0   2   2   0   2   0   2   2   2   0   0   2   0   2   2   2   0   2   2   0   2   2   0   0   0   0   0   2   2   0   0   2   2   2   2   2   2   2   0   0   2   2   2   2   0   2   0   2   2   0   2   2   0   2   0   0   0
 MK-6-6                 2   0   0   0   0   0   0   2   0   2   0   2   2   2   0   0   2   0   2   2   0   2   0   0   2   2   2   2   0   0   2   0   2   2   0   0   2   2   2   2   2   0   2   2   0   0   0   2   0   2   0   2   2   2   0   0   0   2   2   0   0   2   0   2   0   2   2   2   0   2   2   0   2   2   2   2   2   0   0   0   0   0   2   0   2   2   2   0   2   0   0   2   2   0   0   0   0   0   2   0   0   0   0   0   2   0   2   2   2   0   2   2   0   0   2   0   2   2   2   2   0   0   2   0   0   0   2   2   0   2   2   0   2   0   2   2   0   0   0   0   0   0   2   0   2   2   2   2   0   2   0   2   0   0   2   0   2   2   2   0   2   2   0   2   2   0   0   0   0   0   2   2   0   0   2   2   0   2   2   2   2   0   0   2   2   2   2   0   2   0   2   2   0   2   2   0   2   0   0   0
 MK-6-7                 2   0   0   0   0   0   0   2   0   2   0   2   2   2   0   0   2   0   2   2   0   2   0   0   2   2   2   2   2   2   2   0   2   2   0   0   2   2   2   2   2   0   2   2   0   0   0   2   0   2   0   2   2   2   0   0   0   2   2   0   0   2   0   2   0   2   2   2   0   2   2   0   2   2   2   2   2   2   0   0   0   0   2   0   2   2   0   0   2   0   2   2   2   0   0   2   0   0   2   0   2   0   0   0   2   0   2   2   0   0   2   2   2   0   2   0   2   2   2   2   0   0   2   0   0   0   2   2   0   2   2   0   2   0   2   2   0   0   0   0   0   0   2   0   2   2   2   2   0   2   0   2   0   0   2   0   2   2   2   0   2   2   0   2   2   0   0   0   0   0   2   2   0   0   2   2   0   2   2   2   2   2   0   2   2   2   2   0   2   0   2   2   0   2   2   0   2   0   0   0
 MK-6-8                 2   0   0   0   0   0   0   2   2   2   0   2   2   2   0   0   2   2   2   2   0   2   0   0   2   2   2   2   2   2   2   0   2   2   0   0   2   2   2   2   2   0   2   2   0   0   0   2   0   2   2   2   2   2   0   0   0   2   2   0   0   0   0   2   0   2   2   2   0   2   2   0   2   2   2   2   2   2   0   0   0   0   2   0   2   2   0   0   0   2   2   2   2   0   0   2   0   0   2   0   2   0   0   0   2   0   2   2   0   0   2   2   2   0   2   2   2   2   2   2   0   0   2   0   2   0   2   2   2   2   2   0   2   0   2   2   0   0   2   0   0   2   2   0   2   0   2   2   2   2   0   2   0   0   2   0   2   2   2   0   2   2   0   2   2   0   0   0   0   0   2   2   0   0   2   2   0   2   2   2   2   0   0   2   2   2   0   0   0   0   2   2   0   2   2   0   2   0   0   0
 MK-6-9                 2   0   0   0   0   0   0   2   2   2   0   2   2   2   0   2   2   2   2   2   0   0   0   0   2   2   2   0   2   2   2   0   2   2   0   0   2   0   2   2   2   0   2   2   2   0   0   2   0   0   2   2   2   2   0   0   0   2   0   0   0   0   0   2   0   2   2   2   0   2   2   0   2   0   2   2   2   2   2   0   0   0   2   0   2   2   0   0   0   2   0   2   2   2   0   0   0   0   2   0   2   0   0   0   2   0   2   2   0   0   2   2   2   0   2   2   2   2   2   2   0   0   2   0   2   2   2   2   2   2   2   0   2   0   2   2   0   0   2   0   2   2   2   2   2   0   2   2   2   2   0   0   0   0   2   0   2   2   2   0   2   2   0   2   2   0   0   0   0   2   0   2   0   0   2   2   0   2   2   2   2   0   0   2   2   2   0   0   0   2   2   2   0   2   2   2   2   0   0   0
 MK-6-10                2   0   0   0   0   0   2   2   2   2   0   2   2   2   0   2   2   2   2   2   0   0   0   0   2   2   2   0   2   2   2   0   2   2   0   0   2   0   0   0   2   0   2   2   2   0   0   2   2   0   2   0   2   2   0   0   0   2   0   0   0   0   0   2   2   2   2   2   0   2   2   0   2   0   2   2   2   2   0   0   0   0   2   0   2   2   0   0   0   2   0   2   2   2   0   0   0   0   2   0   2   0   0   0   2   0   2   2   0   0   2   2   2   0   2   2   2   2   2   2   0   2   2   0   2   2   2   0   2   2   2   0   2   0   2   2   0   0   2   0   2   2   2   2   2   0   2   2   2   2   0   2   0   0   0   0   0   2   0   0   2   2   0   0   2   0   0   0   0   0   0   2   0   0   2   2   0   2   2   0   2   0   0   2   2   2   2   0   0   2   2   2   0   2   2   2   2   0   0   0
 MK-6-11                0   0   0   0   0   0   2   2   2   2   0   2   2   2   0   2   2   2   2   2   0   0   0   0   2   0   2   0   2   2   2   0   2   2   0   0   2   0   0   0   2   0   2   2   2   0   0   2   2   0   0   2   0   2   2   0   0   2   0   0   0   0   0   2   2   0   2   2   0   2   2   0   2   0   2   2   2   2   0   0   0   0   2   0   0   0   0   0   0   2   0   2   2   2   0   0   0   0   2   0   2   0   0   0   2   0   2   2   0   0   2   2   2   0   2   2   2   2   2   2   0   2   2   0   2   2   2   2   2   2   2   0   2   0   2   0   0   0   2   0   0   2   2   2   2   0   2   2   2   2   0   2   0   0   0   0   0   2   0   0   2   2   0   0   2   0   0   2   0   2   0   2   0   0   2   2   2   2   2   0   2   0   0   2   2   2   2   0   0   2   2   2   0   2   2   2   2   0   0   0
 MK-6-12                0   0   0   0   0   0   2   0   2   2   0   2   2   2   0   2   2   2   2   2   0   0   0   0   2   0   2   0   2   2   2   0   2   2   0   0   2   0   0   0   2   0   2   2   2   0   0   2   2   0   0   2   0   2   2   0   0   2   2   2   0   0   0   2   2   0   2   2   0   2   2   0   2   2   2   2   2   2   0   0   0   0   2   0   0   0   0   0   0   2   0   2   2   0   0   0   0   2   2   0   2   0   0   0   2   0   0   2   0   2   2   0   2   0   2   2   2   2   2   2   2   2   2   0   2   2   2   2   2   2   2   0   2   0   2   0   0   0   2   0   0   2   2   2   0   0   2   2   2   2   0   2   0   0   0   0   0   2   0   0   2   2   0   0   2   0   0   2   0   2   0   2   0   0   2   2   2   2   2   0   2   2   0   2   2   0   2   0   0   2   2   2   0   2   2   2   2   0   0   0
 MK-6-13                0   0   0   0   0   0   2   0   2   2   0   2   2   2   0   2   2   2   2   2   0   0   0   0   2   0   2   0   2   2   2   0   2   2   0   0   2   0   0   0   2   0   2   2   2   0   0   2   2   0   0   2   0   2   2   0   0   2   2   2   0   0   0   2   2   0   2   2   0   2   0   0   2   0   0   2   2   2   0   0   0   0   2   0   0   0   0   0   0   2   0   2   2   0   0   0   0   2   2   0   2   0   0   0   2   0   0   2   0   2   2   0   2   0   2   2   2   0   2   2   2   2   2   0   2   2   2   2   2   2   2   0   2   0   2   0   0   0   0   0   0   2   2   2   0   0   2   2   2   0   0   2   0   0   0   0   0   0   0   0   2   2   0   2   2   0   0   2   0   2   0   2   0   0   2   0   0   2   2   0   0   2   0   2   0   0   2   0   0   2   2   0   0   0   2   2   0   0   0   0
 MK-6-14                0   0   0   0   0   0   2   0   2   2   0   2   0   2   0   2   2   0   2   2   0   0   0   0   2   0   2   0   2   2   2   0   2   2   0   0   2   0   0   0   2   0   2   2   2   0   0   2   2   0   0   2   2   0   0   0   0   2   2   2   0   0   0   0   0   0   2   2   0   2   0   0   0   2   0   2   2   2   0   0   0   0   2   0   0   0   0   2   0   2   0   2   2   2   0   0   0   2   2   0   2   0   0   0   2   0   0   2   0   2   2   0   2   0   2   2   2   0   2   2   0   2   2   0   2   2   0   2   2   0   2   0   2   2   2   0   0   2   0   0   2   2   2   2   0   0   2   2   2   0   0   2   0   0   0   0   0   0   0   0   2   2   0   2   2   0   0   2   0   2   0   2   0   0   2   0   0   2   2   0   0   2   2   0   0   0   2   0   2   2   2   0   0   0   2   2   0   0   2   0
 MK-6-15                0   0   0   0   0   0   2   0   2   2   0   2   0   2   2   2   2   2   2   0   0   0   0   0   2   2   2   0   2   0   2   0   2   0   0   2   2   0   0   0   2   0   2   0   2   0   0   2   2   2   0   2   2   0   0   0   0   2   2   2   0   0   0   0   0   0   2   2   0   2   0   0   0   2   0   2   2   2   0   0   0   0   2   0   0   0   0   2   0   2   0   2   2   2   0   0   2   0   0   0   0   0   0   2   2   0   2   2   0   2   2   0   2   0   2   2   0   0   2   2   0   2   2   0   2   2   0   2   2   0   2   0   2   0   2   0   0   2   0   0   2   2   2   2   0   0   2   2   2   2   0   2   0   0   0   0   0   0   0   0   2   2   0   2   2   0   0   2   0   2   0   2   0   0   2   0   0   2   2   0   0   2   2   0   0   0   2   0   2   2   2   0   0   0   0   0   0   0   2   0
 MK-6-16                0   2   0   0   0   0   2   0   2   2   0   2   0   2   2   2   2   2   0   0   0   0   0   0   2   2   2   0   2   0   2   0   2   0   0   2   2   0   0   0   2   0   2   0   2   0   0   2   0   2   0   0   2   0   0   0   2   0   0   2   0   0   0   0   0   0   2   2   0   2   0   0   2   2   0   2   2   2   0   0   0   0   0   0   0   0   0   2   0   2   0   2   2   2   0   0   2   2   2   0   0   0   0   2   2   0   2   2   0   2   2   0   2   0   2   2   0   2   2   2   0   2   2   0   0   2   0   2   2   0   2   0   2   0   2   0   0   2   0   2   2   2   2   2   0   0   2   2   2   2   0   2   0   0   0   0   0   0   0   0   2   2   0   2   2   2   0   2   0   2   0   2   0   0   2   0   0   2   2   0   0   2   2   0   0   0   2   0   2   2   2   0   2   0   0   0   0   0   2   0
 
!****************************************** Phenotypic Data **********************************************************
!-100.0 is resevred for missing phenotype
SimulatedTrait1        14.6712   15.3508   16.3022   12.4243   15.5641   16.2053   16.9354   13.6893   14.0484   13.6480   15.3772   16.7791   15.9387   14.9022   15.2155   15.1793   15.1412   13.3230   15.0656   15.5287   13.5455   16.2007   13.3389   16.0374   14.1486   14.4664   14.5556   12.8576   15.2184   16.1396   13.2405   13.5049   14.2707   15.8802   15.4416   12.7794   13.7827   14.5207   13.0521   16.3914   15.8820   13.7623   15.2765   12.8884   16.2375   13.9230   15.5122   14.5130   13.9535   13.8241   13.0883   15.2013   15.3629   14.7473   12.0697   16.1895   14.7131   16.1855   13.2017   14.9334   17.5168   15.7358   15.0568   15.7877   15.9346   14.1778   15.9009   14.8528   13.8659   13.4306   15.2692   14.4096   15.9665   15.9099   12.6753   15.7422   13.3662   14.3778   14.2305   15.2097   14.1361   15.6821   15.6138   14.4726   15.0494   13.8704   16.1562   14.1460   15.6889   13.8436   15.5206   15.8266   14.4522   13.0187   16.1508   13.9012   14.8766   16.5629   17.0887   15.4452   14.7445   18.2986   14.8600   12.1800   15.8334   15.5192   16.6377   13.8004   13.7954   16.9504   14.3143   13.7539   12.5297   12.7265   13.9741   16.1556   13.8701   14.3222   14.6224   19.6689   16.3102   15.6158   16.5587   16.0300   16.3649   15.2239   14.9657   15.6127   14.9545   14.1130   14.6383   15.8576   14.1925   14.7381   14.8248   15.8069   16.0425   13.9599   15.9278   14.8748   13.3210   15.1906   14.9632   16.9105   15.3485   14.6810   17.0023   14.4780   15.9138   16.0496   15.1371   14.7542   16.3446   16.6355   13.7086   14.7053   12.8295   16.5245   14.4189   15.8856   14.6203   15.8443   15.3997   14.2716   16.6572   14.6058   16.8161   14.9647   14.2923   13.8629   11.6761   14.1767   15.2476   16.8419   13.7595   15.1767   13.3021   15.3161   17.2313   16.5449   15.1184   14.3923   13.8255   13.6480   16.3150   14.0989   16.4582   16.6638   14.6024   15.2572   15.5788   15.7110   14.0703   12.4526   16.4131   14.7460   14.8423   15.9501   13.4788   12.7040
SimulatedTrait2        10.3015   10.3698    9.5529   10.2686   10.2805    8.9926    9.2999   11.1047   10.9464   10.6277    9.4837    9.3195   10.4367    9.9406    9.7262   10.2984    9.5346   10.3395    9.9955    9.5841   10.0873    8.8416   10.5756   10.5434   10.1336    9.3147   10.1570   10.5198    9.3551   10.3471   10.2901    9.4342    9.6559   10.0026    9.9518   10.5947   10.0716    9.3470   10.1459    8.8502   10.0171    9.7861    9.4140   10.5337   10.3794    9.9893   10.0186   10.6915   10.4956    9.9281   10.0696    9.8113    9.7868   10.1301   10.5238    9.4422    9.7275   10.5830   10.4408    9.6362    8.6850    9.6908    9.7695    9.5256    9.2413    9.8318    8.8108    9.2926   10.4911   10.7353   10.9922   10.5102    8.2868    9.6306   10.4114    9.3038   10.1424    9.1692   10.4534   10.4259   11.0205    9.8632    9.4156    9.1550    9.1822    9.5193    8.4679   10.4191    9.4563   11.4756   10.0382   10.0864   10.7424   10.5653    9.1761   10.5489   11.0543    9.4866    8.9247   11.0729    9.5992   10.8190   10.8722   11.0463    9.3464    9.6705    8.3436    9.9642   10.6995    9.1003   10.4297    9.9194    9.7122   10.5339   10.3526    9.2410    9.9953   10.6390    9.8765    9.1672    9.5612    9.0369    9.8493    9.1311    9.2714   10.0067   10.6434    9.1700   11.1547   10.1408   10.2188    9.1853   11.1017    9.9581   10.9847    9.6295    9.5634   10.7313   10.0715   10.8072   10.9219    9.4986    9.6498    9.4831    9.7752   10.8971   10.2376   11.2569    8.6965   10.5349    9.2586    9.2705   10.1082   10.5440   11.0592    9.5225   10.7951    9.2933    9.8362    9.4702   11.1200    9.0770    9.4311   10.4560    9.3891   10.9886    9.4464    8.6196   10.6236    8.9902   10.2332    9.9652   10.6486    9.7859   11.2279    9.7683    9.5024    9.8275    9.8622    9.1872   10.1086   11.0921    9.7877   10.4687    9.4375   10.5349    9.3737    9.1981   10.1879   10.3192   10.5868    9.8457   10.6656   10.8213   10.4115    9.3994   11.4161    9.8044   10.1264   11.2770
 
