# Supplementary material for: Inclusive Composite Interval Mapping of QTL by Environment Interactions in Biparental Populations
Source: PLoS One. 2015 Jul 10;10(7):e0132414. doi: 10.1371/journal.pone.0132414 (PMC4498613; doi:10.1371/journal.pone.0132414)
Supplement: S5 File — (ZIP) [file pone.0132414.s005.zip › H=0.5/L1/run_00117.met]

!**********************Note: lines staring with "!" are remarks and will be ignored in the program********************
!*********************************General Information**********************************
!Assuming F1 = P1 x P2, populations available in QTL IciMapping are: 
!  1, P1BC1F1 = P1 x F1, the first backcrossing where P1 is used as the recurrent parent;
!  2, P2BC1F1 = P2 x F1, the first backcrossing where P2 is used as the recurrent parent;
!  3, F1DH, F1-derived doubled haploids; 
!  4, RIL or F1RIL, recombination inbred lines through the repeated selfing of F1;
!  5, P1BC1RIL, recombination inbred lines through the repeated selfing of P1BC1F1;
!  6, P2BC1RIL, recombination inbred lines through the repeated selfing of P2BC1F1;
!  7, F2, the selfing generation of F1;
!  8, F3, the selfing generation of F2;
!  9, P1BC2F1, the second backcrossing where P1 is used as the recurrent parent; 
! 10, P2BC2F1, the second backcrossing where P2 is used as the recurrent parent;
! 11, P1BC2RIL, recombination inred lines through the repeated selfing of P1BC2F1; 
! 12, P2BC2RIL, recombination inred lines through the repeated selfing of P2BC2F1; 
! 13, P1BC1F2, the selfing generation of P1BC1F1; 
! 14, P2BC1F2, the selfing generation of P2BC1F1; 
! 15, P1BC2F2, the selfing generation of P1BC2F1; 
! 16, P2BC2F2, the selfing generation of P2BC2F1; 
! 17, P1BC1DH, P1BC1F1-derived doubled haploids; 
! 18, P2BC1DH, P2BC1F1-derived doubled haploids; 
! 19, P1BC2DH, P1BC2F1-derived doubled haploids; 
! 20, P2BC2DH, P2BC2F1-derived doubled haploids; 
   3      !Mapping Population (see remarks above)
   2      !Mapping Function (1 for Kosambi; 2 for Haldane; 3 for Morgan)
   2      !Marker Space Type (1 for intervals; 2 for positions)
   1      !Marker Space Unit(1 for centiMorgans; 2 for Morgan)
   6      !Number of Chromosomes (or Linkage Groups)
 200      !Size of the mapping population
   2      !Number of environments
 
!***************************************** Chromosomes and Linkage Maps **********************************************
!Chromosome                 NumMarkers
-CH1                        16
-CH2                        16
-CH3                        16
-CH4                        16
-CH5                        16
-CH6                        16
!Linkage map (Marker name followed by position or the interval length)
 MK-1-1                1     0.000
 MK-1-2                1    10.000
 MK-1-3                1    20.000
 MK-1-4                1    30.000
 MK-1-5                1    40.000
 MK-1-6                1    50.000
 MK-1-7                1    60.000
 MK-1-8                1    70.000
 MK-1-9                1    80.000
 MK-1-10               1    90.000
 MK-1-11               1   100.000
 MK-1-12               1   110.000
 MK-1-13               1   120.000
 MK-1-14               1   130.000
 MK-1-15               1   140.000
 MK-1-16               1   150.000
 MK-2-1                2     0.000
 MK-2-2                2    10.000
 MK-2-3                2    20.000
 MK-2-4                2    30.000
 MK-2-5                2    40.000
 MK-2-6                2    50.000
 MK-2-7                2    60.000
 MK-2-8                2    70.000
 MK-2-9                2    80.000
 MK-2-10               2    90.000
 MK-2-11               2   100.000
 MK-2-12               2   110.000
 MK-2-13               2   120.000
 MK-2-14               2   130.000
 MK-2-15               2   140.000
 MK-2-16               2   150.000
 MK-3-1                3     0.000
 MK-3-2                3    10.000
 MK-3-3                3    20.000
 MK-3-4                3    30.000
 MK-3-5                3    40.000
 MK-3-6                3    50.000
 MK-3-7                3    60.000
 MK-3-8                3    70.000
 MK-3-9                3    80.000
 MK-3-10               3    90.000
 MK-3-11               3   100.000
 MK-3-12               3   110.000
 MK-3-13               3   120.000
 MK-3-14               3   130.000
 MK-3-15               3   140.000
 MK-3-16               3   150.000
 MK-4-1                4     0.000
 MK-4-2                4    10.000
 MK-4-3                4    20.000
 MK-4-4                4    30.000
 MK-4-5                4    40.000
 MK-4-6                4    50.000
 MK-4-7                4    60.000
 MK-4-8                4    70.000
 MK-4-9                4    80.000
 MK-4-10               4    90.000
 MK-4-11               4   100.000
 MK-4-12               4   110.000
 MK-4-13               4   120.000
 MK-4-14               4   130.000
 MK-4-15               4   140.000
 MK-4-16               4   150.000
 MK-5-1                5     0.000
 MK-5-2                5    10.000
 MK-5-3                5    20.000
 MK-5-4                5    30.000
 MK-5-5                5    40.000
 MK-5-6                5    50.000
 MK-5-7                5    60.000
 MK-5-8                5    70.000
 MK-5-9                5    80.000
 MK-5-10               5    90.000
 MK-5-11               5   100.000
 MK-5-12               5   110.000
 MK-5-13               5   120.000
 MK-5-14               5   130.000
 MK-5-15               5   140.000
 MK-5-16               5   150.000
 MK-6-1                6     0.000
 MK-6-2                6    10.000
 MK-6-3                6    20.000
 MK-6-4                6    30.000
 MK-6-5                6    40.000
 MK-6-6                6    50.000
 MK-6-7                6    60.000
 MK-6-8                6    70.000
 MK-6-9                6    80.000
 MK-6-10               6    90.000
 MK-6-11               6   100.000
 MK-6-12               6   110.000
 MK-6-13               6   120.000
 MK-6-14               6   130.000
 MK-6-15               6   140.000
 MK-6-16               6   150.000
!*********************************** Marker Types ********************************************************************
!Co-dominant marker: When heterozygote F1 is present, P1 is coded as 2, F1 is coded as 1, and P2 is coded as 0; Otherwise, P1 is coded as 2, and P2 is coded as 0. 
!Dominant marker: When heterozygote F1 is present, P1 and F1 are coded as 12, and P2 is coded as 0; Otherwise, P1 is coded as 2, and P2 is coded as 0.  
!Recessive markers: When heterozygote F1 is present, P1 is coded as 2, and F1 and P2 are coded as 10; Otherwise, P1 is coded as 2, and P2 is coded as 0. 
!Missing marker is coded as -1. 
 MK-1-1                 0   2   2   0   0   0   0   2   0   2   2   0   2   0   0   2   2   2   2   0   0   2   2   0   2   2   0   0   0   0   2   0   0   0   0   2   2   0   2   2   2   0   2   0   0   2   0   2   2   2   0   0   2   2   0   0   2   2   0   2   2   2   0   2   0   0   0   0   0   2   0   0   0   0   0   2   0   0   0   0   0   2   2   2   2   0   0   0   0   2   2   2   2   0   0   0   0   0   0   2   0   2   0   0   0   2   2   2   0   0   2   0   0   0   0   2   2   2   2   2   2   0   0   2   0   0   0   2   0   2   0   0   2   0   2   0   2   0   2   0   0   2   0   0   2   2   0   0   2   2   2   0   2   2   0   2   0   0   2   0   0   0   2   2   2   2   0   2   2   0   2   0   2   2   0   0   0   2   2   0   2   2   2   2   2   0   0   0   2   0   0   0   2   0   0   2   2   2   2   0
 MK-1-2                 0   2   2   0   0   0   0   2   0   2   2   0   2   0   0   0   2   2   2   2   0   2   0   0   2   0   0   0   0   0   0   0   0   0   0   2   0   0   2   2   2   0   2   0   0   2   0   2   2   2   0   0   2   2   0   0   2   2   0   2   2   2   0   2   2   0   0   0   2   0   0   0   0   0   0   2   0   0   0   0   0   2   2   2   2   0   2   0   0   2   2   2   2   0   0   0   0   0   0   0   0   2   0   0   0   2   2   2   0   0   2   0   0   0   0   2   2   2   2   2   2   0   0   2   0   2   0   2   0   2   0   0   2   0   2   0   2   0   2   0   0   2   0   0   2   2   0   0   2   2   2   0   2   2   0   2   0   0   2   0   0   0   2   2   2   2   0   2   2   0   0   2   2   0   0   2   0   0   2   0   2   2   2   2   2   0   0   0   2   0   0   0   2   0   0   2   2   2   2   0
 MK-1-3                 0   2   2   0   0   0   0   2   0   2   2   0   2   0   0   0   2   2   2   2   0   2   0   0   2   0   0   0   0   0   0   0   0   0   0   2   0   0   2   2   0   0   0   0   0   2   0   2   2   2   2   0   0   2   2   0   2   2   0   2   2   2   0   2   2   0   0   0   0   0   0   0   0   0   0   2   0   0   0   0   0   2   2   2   2   0   2   0   0   2   2   2   2   0   0   0   0   0   0   0   0   2   0   0   0   0   2   2   0   0   2   0   0   0   0   2   2   2   2   2   2   2   0   2   2   2   0   2   0   2   0   0   2   0   2   0   0   0   2   0   0   2   0   0   2   0   0   2   2   2   2   0   0   2   0   0   0   0   2   2   2   0   2   2   2   2   0   2   2   0   2   2   2   0   0   2   0   0   2   0   2   2   2   2   2   0   0   0   2   0   0   0   2   0   0   2   2   0   2   0
 MK-1-4                 0   2   2   0   0   0   0   2   0   2   2   2   2   0   0   0   2   2   2   2   2   2   0   0   2   0   0   2   0   0   0   0   0   0   0   2   0   0   0   0   0   2   0   0   0   2   0   2   2   2   2   0   0   2   2   0   2   2   0   2   2   2   0   2   2   0   0   0   2   0   0   0   0   0   0   2   0   0   0   0   2   2   2   2   2   0   2   2   0   2   2   2   0   0   2   0   0   0   0   0   0   2   0   0   2   0   2   2   0   0   2   0   0   0   0   0   2   2   2   2   2   2   0   2   2   2   0   2   0   2   0   0   2   0   2   0   0   0   2   0   0   2   0   0   2   0   0   2   0   2   2   0   0   2   0   0   0   0   2   2   2   0   2   0   2   0   0   2   2   0   2   2   2   0   0   2   0   0   2   0   2   2   2   2   2   0   0   0   2   0   0   0   2   0   0   2   2   0   2   0
 MK-1-5                 0   2   2   0   0   0   0   2   0   2   2   2   2   0   0   0   2   2   2   2   2   2   0   0   2   0   0   2   2   0   0   0   0   2   0   2   2   2   0   0   0   0   0   0   2   2   0   0   0   2   2   0   2   2   2   0   2   2   0   2   2   2   0   2   2   0   0   0   2   0   0   0   0   0   0   2   0   0   0   0   2   2   2   2   2   0   2   2   0   2   2   2   0   2   2   0   0   2   0   0   0   2   0   0   2   0   2   2   0   0   2   2   0   0   0   0   2   2   0   2   2   2   2   2   2   2   0   2   2   2   0   2   2   0   2   0   0   0   2   0   0   2   0   0   2   0   0   2   0   2   2   0   0   2   0   0   0   0   2   2   2   0   2   0   2   0   0   2   2   0   2   2   2   0   0   2   0   0   0   0   2   2   2   2   2   0   2   0   2   0   0   0   2   0   0   2   2   0   2   0
 MK-1-6                 0   2   2   0   0   0   0   2   0   2   2   2   2   0   0   0   2   2   2   2   2   2   2   0   2   0   0   2   2   0   0   0   0   2   0   2   2   0   0   0   2   0   0   0   2   2   0   0   0   2   2   2   2   2   2   0   2   2   2   2   2   2   0   2   2   0   0   0   2   0   0   0   0   0   0   2   0   0   0   0   2   2   2   2   2   0   2   2   2   2   2   2   0   2   2   0   0   2   0   0   0   2   0   0   2   0   2   2   2   0   2   0   2   0   0   0   2   2   0   2   2   0   2   0   2   2   0   2   2   2   2   2   0   2   0   0   0   0   2   0   0   2   0   0   2   2   0   2   0   0   0   0   0   2   0   0   0   0   2   2   2   0   2   0   2   0   0   2   2   0   2   2   2   0   0   2   0   0   0   0   0   2   2   2   2   0   2   0   2   2   0   0   2   0   0   2   2   0   2   0
 MK-1-7                 0   2   2   0   0   0   0   2   0   2   0   2   2   0   0   2   0   2   2   2   2   2   0   0   2   0   0   2   2   0   0   0   0   2   0   2   2   0   0   0   2   0   0   0   2   2   0   0   0   2   2   2   2   2   2   0   2   2   2   2   0   2   0   2   2   2   0   0   2   0   0   0   0   0   0   2   0   0   2   0   2   2   2   0   2   0   0   2   2   2   2   2   0   0   2   2   0   2   0   0   0   2   0   0   0   0   2   2   2   0   2   0   2   0   0   2   2   2   0   2   2   0   2   0   2   2   0   2   2   2   2   2   0   0   0   0   0   0   0   0   0   2   2   0   2   2   0   2   0   0   0   0   0   2   0   0   2   0   2   2   2   0   2   0   2   0   2   2   2   0   2   0   2   0   0   2   2   0   0   0   0   2   0   2   2   0   2   0   2   2   0   2   2   0   0   2   2   0   0   0
 MK-1-8                 0   2   2   0   0   0   0   2   0   2   0   0   2   0   0   2   0   2   2   2   2   2   0   0   2   0   0   2   2   0   0   0   0   2   0   2   2   0   0   0   2   0   0   0   2   2   0   0   0   2   2   2   2   2   0   0   2   2   2   2   0   2   2   2   2   2   0   0   2   0   0   0   0   0   0   2   0   0   2   0   2   2   2   0   2   0   0   2   2   2   2   2   0   0   2   2   2   2   0   0   0   0   0   0   2   0   2   2   2   0   2   0   2   0   0   2   2   2   0   2   2   0   2   0   2   0   0   2   2   2   2   2   0   0   0   0   0   0   0   0   2   2   2   0   2   2   0   0   0   0   0   2   0   2   0   0   2   0   2   2   2   0   0   0   0   0   2   2   2   0   2   0   2   0   0   2   2   0   0   2   0   0   0   2   2   0   2   0   2   2   0   2   2   0   0   2   2   2   0   0
 MK-1-9                 2   2   2   0   0   0   0   2   0   2   0   2   2   0   0   2   0   2   2   2   2   0   0   0   2   2   0   2   2   0   2   0   0   2   0   2   2   0   2   0   2   0   0   0   0   2   2   0   0   2   2   2   2   2   0   0   2   2   2   0   0   2   2   2   2   2   0   0   2   0   0   0   0   0   0   2   0   0   2   0   2   2   0   0   2   0   0   2   2   2   2   2   0   0   2   2   2   2   0   0   0   0   0   0   2   0   0   2   0   0   2   0   2   0   0   2   2   2   0   2   2   0   2   0   0   0   0   2   2   2   2   2   0   2   0   0   0   2   0   0   2   2   2   0   2   2   0   0   0   0   0   2   0   2   0   2   2   0   0   2   2   2   0   0   0   0   2   0   2   0   2   0   2   0   0   0   2   2   0   2   0   0   0   2   2   0   0   0   2   2   0   2   2   0   0   2   2   2   0   0
 MK-1-10                2   2   2   0   0   0   0   2   0   0   0   2   2   0   0   2   2   2   2   2   2   2   0   0   2   2   0   0   2   0   2   0   0   2   0   2   2   0   0   0   2   0   0   0   0   0   2   2   0   2   2   2   2   2   0   0   2   2   0   0   0   2   2   2   2   2   0   0   2   0   0   0   0   0   0   2   0   0   0   0   2   2   0   0   2   0   0   2   2   2   2   2   0   0   2   2   2   2   0   0   0   0   0   0   2   0   0   2   0   0   2   0   0   0   0   2   2   2   0   2   2   0   2   0   0   0   0   2   2   2   2   2   0   0   0   0   0   2   0   0   2   2   2   2   2   2   2   0   0   0   0   0   0   2   0   2   2   0   0   2   2   2   0   0   0   0   0   0   0   0   2   0   2   0   0   2   2   2   0   0   0   2   0   2   2   0   0   0   2   2   0   2   2   2   0   2   2   2   0   0
 MK-1-11                2   2   2   2   0   0   0   2   2   0   0   2   2   0   0   2   2   2   2   2   2   2   0   2   2   2   0   0   2   0   2   0   0   0   0   2   2   0   0   0   2   0   0   2   0   0   2   2   0   2   2   2   2   2   0   0   2   2   0   0   0   2   2   2   2   2   0   0   2   0   0   0   0   0   0   2   0   0   0   0   2   2   0   0   2   0   2   2   2   2   2   2   0   2   2   2   2   2   2   0   0   0   0   0   2   0   0   2   0   0   2   0   0   0   0   2   2   2   0   2   2   0   2   0   0   0   0   2   2   2   2   2   0   0   0   0   0   2   0   0   0   2   2   2   2   2   2   0   0   0   0   2   0   2   0   2   2   0   0   2   2   2   0   0   0   0   0   0   0   0   2   0   2   0   0   2   2   2   2   0   0   2   0   2   2   0   0   0   2   2   0   2   2   2   0   2   2   2   0   0
 MK-1-12                2   2   0   2   0   0   0   2   2   0   0   2   2   0   0   2   2   2   2   2   2   0   0   0   2   2   0   0   2   0   2   0   0   0   0   0   2   0   0   0   2   0   0   2   0   0   2   0   0   2   2   2   2   2   2   0   2   2   0   0   0   2   2   2   2   0   0   0   2   0   0   0   0   0   0   2   0   0   0   0   2   2   0   0   2   0   2   2   2   0   2   2   0   2   2   2   2   2   2   2   0   0   0   2   2   0   0   0   2   0   2   0   0   0   0   2   2   2   0   2   2   0   2   0   2   0   0   2   2   2   2   2   2   0   0   2   0   2   0   2   0   2   2   2   2   2   2   0   0   0   0   2   2   2   0   2   2   0   0   2   2   2   0   0   0   0   0   2   2   2   2   0   2   0   0   2   2   2   0   0   0   2   0   2   2   0   0   0   2   2   0   2   2   2   0   2   2   2   0   0
 MK-1-13                2   2   0   2   0   0   0   2   2   0   0   2   2   0   0   2   2   2   2   2   2   0   0   0   2   2   0   0   2   0   2   0   2   0   0   0   2   0   0   2   2   0   0   2   0   2   2   0   0   2   2   2   2   2   2   0   2   2   0   0   0   2   2   2   2   0   0   0   2   0   0   2   0   2   0   2   0   0   0   0   0   2   0   0   2   0   2   2   0   0   2   2   2   2   2   2   2   2   2   0   0   0   0   2   2   0   2   0   2   0   2   0   0   0   0   2   0   2   0   2   2   0   2   0   2   0   0   2   2   2   2   2   2   0   0   2   0   2   0   2   0   2   2   2   2   2   2   0   0   0   2   2   2   2   0   2   2   0   0   2   2   0   0   0   0   0   0   2   2   2   2   0   2   0   0   2   2   2   2   0   0   2   0   2   2   0   0   0   2   2   0   2   2   2   0   2   2   2   0   0
 MK-1-14                2   2   0   2   0   0   0   2   0   0   0   2   2   0   2   2   2   2   0   0   0   0   0   0   2   2   0   0   2   2   2   0   2   0   0   0   2   0   0   2   2   2   0   2   0   2   2   0   2   2   2   2   2   2   2   2   2   2   0   0   0   2   2   0   2   2   0   0   2   0   0   2   0   2   0   2   0   0   0   2   0   2   0   0   2   0   2   2   0   0   2   2   2   2   2   2   2   2   2   0   0   0   0   0   0   0   2   0   2   0   0   0   0   0   0   2   2   2   0   2   2   0   2   0   2   0   0   2   2   2   2   2   2   0   0   2   0   2   0   2   0   2   2   2   2   2   2   0   0   0   2   2   2   0   0   2   2   0   0   2   2   0   0   0   0   0   0   2   0   2   2   0   2   0   0   2   2   2   2   0   0   2   0   2   2   0   0   0   2   2   2   2   2   2   0   0   0   2   0   0
 MK-1-15                0   2   0   2   0   0   0   2   0   0   0   2   2   0   2   2   2   2   2   0   0   0   0   0   2   2   2   0   2   2   2   2   2   2   2   0   2   0   0   2   2   0   0   2   0   0   2   2   2   2   2   2   2   2   2   2   2   2   0   0   0   2   2   0   2   2   0   0   2   0   0   2   0   2   0   0   0   0   0   2   2   2   0   0   2   0   2   2   0   0   2   2   2   2   2   2   2   2   2   0   0   0   0   0   0   0   2   0   2   0   0   2   0   0   0   2   2   2   0   2   0   0   2   0   0   0   0   2   2   2   2   2   2   2   0   2   0   2   0   2   0   2   2   2   2   2   2   0   2   0   2   2   2   0   0   2   2   0   2   2   2   0   0   0   0   0   0   2   2   2   2   0   2   0   0   2   2   2   2   0   0   2   0   2   2   0   0   2   2   2   2   2   2   2   0   0   0   2   0   0
 MK-1-16                0   2   0   2   0   0   0   2   0   0   0   2   2   0   0   2   2   2   2   0   0   0   0   2   2   2   2   2   2   2   2   2   2   2   2   0   0   0   0   2   2   2   0   2   2   0   2   2   2   2   2   2   2   2   2   0   0   0   0   0   0   2   2   0   2   2   0   0   2   0   0   2   0   2   0   0   0   0   0   2   2   2   0   0   2   0   2   2   0   0   2   0   2   2   2   0   2   2   2   0   0   0   0   0   0   0   2   0   2   0   0   2   0   0   2   0   2   2   2   2   0   0   2   0   0   0   0   2   2   2   2   2   2   2   0   2   0   2   2   2   0   2   2   2   2   2   2   0   2   0   2   2   2   0   0   2   2   0   2   0   2   0   0   0   0   0   0   2   0   2   0   0   2   2   0   2   2   2   2   0   0   2   0   2   2   0   0   2   2   2   2   0   2   2   0   0   0   2   0   0
 MK-2-1                 2   2   2   2   2   2   2   0   0   0   0   2   2   2   2   0   2   2   0   0   2   2   2   2   0   2   0   2   0   2   2   2   0   0   0   2   2   2   2   2   2   2   2   2   0   0   2   0   2   2   0   0   2   0   0   0   2   0   0   2   2   2   0   2   0   2   2   2   2   0   2   0   2   0   0   2   2   2   2   2   0   0   0   2   2   0   2   2   2   2   2   0   2   2   2   0   0   0   2   0   0   0   0   2   2   0   2   0   0   0   0   2   2   0   0   0   0   2   2   2   2   0   0   2   2   2   2   2   0   0   2   2   0   2   2   0   2   0   0   2   2   2   0   0   2   2   0   2   2   0   0   0   0   0   0   0   2   0   2   2   0   0   2   2   0   0   2   2   2   0   0   2   2   0   2   2   2   2   2   0   0   2   0   0   2   2   2   0   2   2   2   0   2   0   2   2   0   0   0   0
 MK-2-2                 2   0   2   2   2   2   2   0   0   0   0   2   2   2   2   2   2   0   0   0   0   2   2   2   2   2   0   2   0   2   2   2   0   0   0   2   2   2   2   2   2   2   2   2   0   0   2   2   2   2   0   0   2   0   0   0   2   0   0   2   0   2   0   2   0   0   2   0   2   0   2   0   2   0   0   2   2   2   2   2   0   0   0   2   2   0   2   2   2   2   2   0   2   2   2   0   0   0   2   0   0   0   0   2   2   0   2   0   2   0   0   2   0   0   0   0   0   0   2   2   2   0   2   2   2   2   2   2   0   2   2   2   0   2   2   0   2   0   0   2   2   2   0   0   2   2   0   2   2   2   2   0   0   0   0   0   2   0   0   2   0   0   2   2   0   0   2   0   2   0   2   2   2   0   2   0   0   2   2   0   0   2   0   0   2   2   2   0   2   2   2   0   2   2   2   2   0   2   0   0
 MK-2-3                 2   0   0   2   2   2   2   0   0   0   0   2   2   2   2   2   2   0   0   0   0   0   0   2   2   2   0   2   0   2   2   2   0   0   0   2   2   2   2   2   2   2   2   2   0   0   2   2   2   2   0   0   2   0   0   0   2   0   2   2   0   2   0   2   0   0   2   0   2   0   2   0   2   0   2   2   2   2   2   2   0   0   0   2   0   0   2   2   2   2   2   0   2   2   2   0   0   0   2   0   0   0   0   2   2   0   2   0   2   0   2   2   0   0   0   0   0   0   2   0   2   0   2   2   2   2   2   2   0   2   2   2   0   2   2   0   2   0   0   2   2   2   0   0   2   2   0   0   2   2   2   2   0   2   0   0   2   0   0   2   0   0   2   0   0   0   2   2   2   0   2   2   2   0   2   2   0   2   0   0   0   2   0   2   0   2   2   0   2   2   2   0   0   2   2   2   0   2   0   0
 MK-2-4                 2   0   0   0   2   0   2   0   0   0   0   2   2   2   2   2   2   2   0   0   0   0   0   0   2   2   0   2   0   2   2   2   0   0   0   2   2   2   2   2   2   2   2   2   0   0   2   2   2   2   0   2   2   0   0   0   2   0   2   2   2   2   2   2   0   0   2   0   2   0   2   0   0   0   2   2   2   2   2   2   0   0   0   2   2   0   2   2   2   2   2   0   2   2   2   0   0   0   2   0   0   0   0   2   2   0   2   0   2   0   2   2   0   0   2   0   0   0   2   0   2   0   2   2   2   2   2   2   0   2   2   2   0   2   2   0   2   0   0   2   2   2   0   0   2   2   0   0   2   2   2   2   0   2   0   0   2   0   0   0   0   0   2   0   0   0   2   2   2   2   2   2   2   0   2   2   0   2   0   0   0   0   0   2   2   2   2   0   2   2   2   0   0   2   2   2   0   2   2   0
 MK-2-5                 2   0   0   0   2   0   2   0   0   0   0   2   2   2   2   2   2   2   0   0   2   0   0   0   0   2   2   2   0   2   2   2   0   2   0   2   2   2   2   2   2   2   2   2   0   0   2   2   2   2   0   2   2   0   0   0   2   0   2   2   2   2   0   2   0   0   2   0   2   0   2   0   0   0   2   2   2   2   2   2   0   0   0   0   2   0   2   2   2   2   2   0   2   2   2   0   0   0   2   0   0   0   0   2   2   0   2   0   2   0   2   0   0   2   2   0   0   0   2   2   2   0   2   2   2   2   2   2   0   2   2   2   0   2   2   0   2   0   0   2   2   2   0   0   2   2   2   0   2   2   0   2   0   2   0   0   2   0   0   0   0   0   2   0   0   0   2   2   2   0   2   2   2   0   2   0   0   2   0   0   0   2   0   2   2   2   2   0   2   2   2   0   0   2   2   2   0   2   2   0
 MK-2-6                 2   0   2   0   2   0   2   2   2   0   0   2   2   2   0   2   2   2   0   0   2   0   0   2   0   2   2   2   2   2   0   2   0   2   0   2   2   2   2   2   2   2   2   2   0   0   2   2   2   2   0   2   2   0   0   0   2   0   2   2   2   2   0   2   2   0   2   0   2   0   2   0   0   0   2   2   2   0   2   2   2   0   0   0   2   0   2   2   2   2   2   0   2   2   2   0   0   0   2   0   0   0   0   2   2   0   2   0   2   0   2   2   0   2   2   0   0   0   2   2   0   0   2   2   0   2   2   2   0   2   2   2   0   2   2   0   2   0   0   2   2   2   2   2   2   2   2   0   2   0   0   2   0   2   2   0   2   0   0   0   0   0   2   2   0   0   2   2   2   0   2   2   0   0   2   0   0   2   0   0   0   2   0   2   2   2   2   0   2   2   2   0   0   2   2   2   0   2   0   0
 MK-2-7                 2   0   2   2   2   0   2   2   2   0   0   2   2   2   0   2   2   2   0   2   0   0   0   2   0   2   2   2   2   2   0   2   2   2   0   2   2   2   2   2   2   2   2   2   0   2   2   2   2   2   2   2   2   0   0   2   2   0   2   2   2   2   0   2   2   0   2   0   2   0   2   2   0   0   2   2   2   0   0   2   2   0   0   0   2   0   2   2   2   2   2   0   2   2   2   0   0   0   2   0   0   0   0   2   2   0   2   0   2   0   2   2   0   2   2   0   2   0   2   2   0   2   2   2   0   0   2   2   0   2   2   2   0   2   2   2   2   0   0   2   2   2   2   2   2   0   2   0   2   0   0   0   0   2   2   0   2   0   0   0   0   0   2   0   0   0   2   2   2   0   2   2   0   0   2   0   0   2   0   0   0   2   0   2   2   0   2   0   2   2   2   2   0   2   2   2   2   2   0   2
 MK-2-8                 2   0   2   2   2   0   2   2   2   2   0   2   2   2   0   2   2   2   0   0   0   0   0   2   0   2   2   2   0   2   0   2   2   2   0   0   2   2   0   2   2   2   2   2   0   2   2   2   2   2   2   2   2   0   0   2   2   0   2   2   2   2   0   2   2   0   2   0   2   0   2   2   0   0   2   2   2   0   0   2   2   0   0   0   2   0   2   2   2   2   0   0   2   2   2   2   0   0   2   0   0   0   0   2   2   0   2   0   2   0   2   2   0   2   2   0   2   0   2   2   0   2   2   2   0   0   2   2   0   2   2   2   0   2   2   0   0   0   2   2   2   2   2   2   2   0   2   0   2   0   0   0   0   2   2   0   2   2   0   0   0   0   2   0   0   0   2   2   2   0   2   2   2   0   2   0   0   2   0   0   0   2   0   2   2   0   2   0   2   0   2   2   0   2   2   2   2   2   0   2
 MK-2-9                 2   0   2   0   2   2   0   2   2   2   2   2   2   2   0   2   2   0   0   0   0   2   2   2   0   2   2   2   0   2   0   0   2   2   0   0   2   2   0   0   2   2   2   2   0   0   2   2   2   2   2   2   2   0   0   2   2   0   2   0   2   2   0   2   0   0   2   0   2   0   2   2   0   0   2   2   0   0   0   2   2   0   0   0   2   0   2   2   2   2   2   0   2   2   2   2   0   0   2   0   0   0   0   2   0   0   2   0   2   0   2   2   0   2   2   0   2   0   2   2   0   2   2   2   0   0   2   2   0   2   2   2   0   2   2   0   0   0   0   2   2   2   2   2   2   0   2   0   2   0   0   0   2   2   2   0   2   2   0   0   0   0   2   0   0   0   2   2   2   0   2   2   2   0   0   0   0   0   0   0   0   2   0   2   2   0   2   0   2   0   2   0   0   2   2   0   0   2   0   2
 MK-2-10                2   0   2   0   2   2   0   0   2   2   2   2   2   0   0   2   2   0   0   0   0   2   2   2   0   2   2   2   0   2   0   0   2   0   0   0   2   2   0   0   2   2   2   2   0   0   2   2   0   2   2   2   2   2   2   2   2   0   2   0   2   2   0   2   0   0   0   0   2   0   2   2   0   0   2   2   0   0   0   2   2   0   0   2   2   0   2   2   2   2   2   0   2   2   2   2   0   0   2   0   0   0   0   2   0   0   2   0   2   0   2   2   0   2   2   0   2   0   2   2   0   2   2   0   0   0   2   2   0   0   2   2   0   2   2   0   0   0   0   2   2   2   0   2   0   0   2   0   2   0   0   0   2   2   0   0   2   2   0   0   2   0   2   0   0   2   2   2   2   0   2   2   2   2   0   0   2   0   0   0   0   2   0   2   2   2   2   0   2   0   2   0   0   2   0   0   0   2   0   2
 MK-2-11                2   0   2   0   0   2   0   0   2   2   2   2   2   0   0   2   2   0   0   2   0   2   2   0   0   2   2   2   0   2   0   0   2   0   0   0   2   2   0   0   2   2   2   2   0   0   2   0   0   2   0   2   0   2   2   2   2   0   2   0   2   2   0   2   0   0   0   0   2   0   2   0   0   0   2   2   0   0   2   2   2   0   0   2   2   0   2   2   2   2   2   0   2   2   2   2   0   0   2   0   0   0   0   2   0   0   2   0   0   0   2   2   0   2   2   2   2   0   2   2   0   2   2   0   0   0   2   2   0   0   2   2   0   2   0   0   0   0   0   2   2   2   0   2   0   0   2   0   2   0   0   0   2   2   0   0   2   2   0   0   2   0   2   0   0   2   2   2   2   0   2   2   2   2   0   0   2   0   0   0   0   0   0   0   2   2   2   0   2   0   2   0   0   2   0   0   0   2   2   2
 MK-2-12                2   0   0   2   2   0   0   0   2   2   2   2   2   0   0   2   2   0   0   2   2   2   2   0   0   2   2   2   0   2   0   0   2   0   0   0   2   0   0   0   2   2   2   2   0   0   0   0   0   0   0   2   0   2   2   2   2   2   2   0   2   0   0   2   0   0   0   0   0   0   2   0   0   2   2   2   0   0   2   2   2   0   0   2   2   0   2   2   2   2   2   2   2   2   2   2   0   0   2   0   2   0   0   2   2   0   2   0   2   0   2   2   0   0   2   2   2   0   2   2   0   2   2   0   0   0   2   2   0   0   2   2   0   2   0   2   0   0   0   2   2   2   0   2   0   0   2   0   2   0   0   0   2   2   2   0   2   2   0   0   2   0   2   0   2   2   2   2   0   0   2   2   2   2   0   0   2   0   0   0   2   0   0   0   2   2   2   0   2   2   2   0   0   2   0   0   0   2   2   2
 MK-2-13                0   0   2   2   2   0   0   2   2   0   2   2   0   0   0   2   2   0   0   0   2   2   2   0   0   0   2   2   0   0   0   0   2   0   0   0   2   0   0   0   2   2   2   2   0   0   0   0   0   0   0   2   0   2   0   2   2   2   2   2   0   0   0   2   0   0   0   0   0   0   0   0   0   2   2   2   0   0   2   2   2   0   0   2   2   0   2   2   2   2   2   2   2   2   2   2   2   0   2   0   2   2   2   2   2   0   2   0   2   0   2   2   0   0   2   2   2   0   2   2   0   2   2   0   0   0   2   2   0   0   2   2   0   2   0   2   0   0   0   2   2   2   0   0   0   0   2   0   2   0   0   0   2   2   2   0   2   2   0   0   2   0   2   0   2   2   2   2   0   0   2   2   2   2   0   0   2   2   0   0   2   0   0   0   2   2   0   2   0   2   2   0   0   0   0   0   0   2   2   2
 MK-2-14                0   0   2   0   2   0   0   2   2   0   2   2   0   0   0   2   2   0   0   0   2   2   2   0   0   0   2   2   0   0   0   0   2   0   0   0   2   2   0   0   2   0   2   2   0   0   0   0   0   0   0   2   0   2   0   2   2   2   2   2   0   0   0   2   0   0   0   0   0   0   0   2   0   2   2   2   0   0   0   2   2   0   0   2   2   0   2   2   2   2   2   2   2   2   2   2   2   0   2   0   2   2   2   2   2   0   2   0   2   0   2   2   0   0   2   2   2   0   0   2   0   2   2   0   0   0   2   2   0   2   2   2   0   0   0   2   2   0   2   2   2   2   0   0   0   0   2   0   2   0   0   0   2   2   2   0   2   2   0   0   2   2   2   0   2   2   2   0   0   2   2   0   2   2   0   0   2   2   0   0   2   0   0   0   2   2   0   2   0   0   2   0   0   0   0   0   0   2   2   2
 MK-2-15                0   0   2   0   0   0   0   2   2   0   2   2   0   0   2   2   2   0   0   0   2   2   2   0   0   0   0   2   0   0   2   0   2   2   0   0   2   2   0   0   2   0   2   0   0   2   0   0   0   2   0   0   0   2   0   2   2   2   2   0   0   0   0   2   0   0   2   0   0   0   0   2   0   0   2   0   0   0   0   2   2   0   0   2   2   0   0   2   2   2   2   2   2   0   2   2   2   0   2   0   0   2   2   2   2   0   2   0   2   0   2   2   0   0   2   2   2   0   0   2   0   2   2   0   2   0   2   2   0   2   2   2   0   0   2   2   2   0   2   2   2   2   0   2   0   0   2   0   2   0   0   0   2   2   2   0   2   2   0   0   2   2   2   0   2   2   2   0   0   2   0   0   2   2   0   0   0   2   0   0   2   0   2   0   2   2   0   2   0   0   2   0   0   0   0   0   0   2   2   2
 MK-2-16                0   2   2   0   0   0   0   2   2   0   2   2   0   0   2   2   2   0   0   0   2   2   2   2   0   0   0   2   0   0   2   0   2   2   0   0   2   2   0   0   2   0   2   0   0   2   0   0   0   2   0   0   0   2   0   2   0   2   0   0   0   0   0   0   0   0   2   0   0   0   0   2   0   2   2   2   0   0   2   2   2   0   0   2   2   0   0   2   2   2   2   2   2   0   2   2   2   0   0   0   0   2   2   0   2   0   2   0   2   2   2   2   0   2   2   0   2   0   0   2   0   2   2   0   2   0   2   2   0   0   2   2   0   0   2   2   2   0   2   2   2   2   2   2   0   0   2   0   2   0   0   2   2   2   2   2   2   2   2   0   2   2   2   0   2   2   2   0   0   2   0   2   0   0   0   0   2   2   0   0   2   0   0   0   2   2   0   2   0   0   2   0   0   0   0   0   0   2   2   2
 MK-3-1                 2   0   0   0   2   0   0   2   2   0   0   2   2   0   0   0   2   2   0   0   0   2   2   2   2   0   2   2   0   0   0   0   0   0   0   0   0   2   2   0   2   0   2   2   2   0   0   2   0   0   0   0   0   2   2   2   0   2   0   0   0   2   2   2   0   0   2   2   0   2   2   2   0   0   2   0   2   2   2   2   2   2   0   2   2   0   0   0   2   2   2   0   2   2   2   0   2   0   2   0   2   2   0   2   0   0   2   0   0   0   2   2   0   0   2   0   0   2   2   2   2   2   2   0   2   0   0   0   0   2   2   2   0   0   2   0   0   0   0   0   2   0   2   0   0   0   0   0   2   2   0   2   0   0   2   0   2   0   2   0   2   0   0   2   0   0   2   0   0   2   2   0   0   0   2   2   0   2   0   2   0   2   0   2   0   2   0   2   2   0   2   2   0   0   2   0   2   0   2   2
 MK-3-2                 2   0   0   0   2   2   0   0   2   2   2   2   2   0   0   0   2   2   0   0   0   2   2   2   2   0   2   2   0   0   0   0   0   0   0   0   0   2   2   0   2   0   2   2   2   0   0   0   0   0   0   0   0   2   2   2   0   2   0   0   0   2   2   2   0   0   2   0   0   2   2   2   0   0   2   0   2   2   2   2   2   2   0   2   2   0   0   0   2   2   2   0   2   2   2   0   0   0   2   0   2   2   0   2   0   0   2   2   0   0   2   2   0   0   2   0   0   2   2   2   2   2   2   0   2   0   0   0   0   0   2   2   0   0   2   0   0   0   0   0   2   0   2   2   0   0   2   2   2   2   0   2   0   0   2   0   2   0   2   0   2   0   0   0   0   0   2   0   0   2   2   0   0   0   2   2   0   2   0   2   0   2   0   2   0   2   2   2   2   0   2   2   0   0   2   0   2   0   2   2
 MK-3-3                 2   0   0   0   2   2   0   0   2   2   0   2   2   0   0   0   2   2   0   0   0   2   0   2   2   0   2   2   0   0   2   0   0   0   0   0   0   2   2   0   2   0   2   2   2   0   0   0   0   0   0   0   2   2   2   2   2   2   0   0   0   2   2   2   0   0   2   0   0   2   2   0   0   0   2   0   2   2   2   2   2   2   0   2   2   0   0   0   0   2   0   0   2   2   0   0   0   0   2   0   2   2   0   2   0   0   2   2   2   0   2   2   0   0   2   0   0   2   2   2   2   2   0   0   2   2   0   0   0   0   2   2   0   2   2   2   0   0   0   2   2   0   2   2   0   0   2   2   2   2   2   2   0   0   2   0   2   0   2   0   2   0   0   0   0   0   2   0   0   2   2   0   2   0   2   2   0   2   0   2   0   2   0   0   0   2   2   2   2   0   2   2   0   0   2   0   2   0   2   2
 MK-3-4                 2   0   0   0   2   2   0   0   2   2   0   2   2   0   0   0   2   0   0   0   0   2   0   2   2   0   2   2   0   0   2   2   0   0   0   0   0   2   2   0   2   0   2   2   2   0   2   0   0   0   0   0   2   2   2   2   0   2   0   0   0   2   2   2   0   0   2   0   0   2   2   0   0   0   2   0   2   2   2   2   2   2   0   2   2   0   0   0   0   2   2   0   2   2   0   0   0   0   2   0   2   2   0   2   0   0   2   2   2   0   2   0   0   0   2   0   0   0   2   2   2   2   0   0   2   2   0   0   0   0   2   2   0   2   2   0   0   0   0   2   2   0   2   2   0   2   2   2   2   2   2   2   0   0   0   0   2   0   0   0   2   0   0   0   0   0   2   0   0   2   2   0   2   0   2   2   0   0   0   2   0   2   0   0   0   2   2   2   2   0   2   2   0   0   2   0   2   0   2   2
 MK-3-5                 2   0   0   0   2   2   0   0   2   2   0   2   2   0   0   0   2   0   0   0   0   2   0   2   2   0   2   2   0   0   2   2   0   0   0   0   0   2   0   0   2   0   0   2   2   0   2   0   0   0   0   0   2   2   2   2   0   2   0   0   0   2   2   2   0   0   2   2   0   2   2   0   0   0   2   2   2   2   0   2   2   2   0   2   2   0   0   2   0   0   2   0   2   2   0   0   0   0   2   2   2   2   0   2   0   0   2   2   2   0   2   0   0   0   2   0   0   0   2   2   2   2   0   0   2   2   0   0   0   0   2   2   0   2   2   0   0   0   0   2   2   0   2   2   0   0   2   2   2   2   2   2   0   0   0   0   2   0   0   0   2   0   0   0   0   0   0   0   0   2   2   0   2   2   2   2   0   0   0   2   0   2   0   0   0   2   2   2   2   0   2   0   0   0   2   2   0   2   2   0
 MK-3-6                 2   0   0   2   2   2   0   0   2   2   0   2   2   0   0   0   2   0   0   0   0   2   2   2   2   0   2   2   0   0   2   2   0   0   0   2   0   2   0   0   2   0   0   2   2   0   2   0   0   0   0   0   2   2   2   2   2   2   0   0   0   2   2   2   0   0   2   2   0   2   2   0   0   0   2   2   2   2   0   2   2   2   0   2   2   0   0   2   0   0   2   0   2   0   2   0   0   2   2   0   2   2   0   0   0   0   2   2   2   0   2   0   0   0   2   0   0   0   2   2   2   2   0   0   2   2   0   0   2   0   2   2   0   2   0   0   0   0   2   2   2   0   2   2   0   0   2   2   2   2   2   2   0   0   2   0   2   0   0   0   2   0   0   0   0   0   0   0   0   2   2   0   2   2   0   2   0   0   0   2   0   2   0   0   0   2   2   2   2   0   2   2   0   0   2   2   0   2   2   0
 MK-3-7                 2   0   0   2   2   0   0   0   2   2   0   2   2   0   0   0   2   0   0   0   0   2   2   2   2   0   2   2   0   0   2   2   0   0   0   2   0   2   0   0   2   0   0   2   0   0   2   0   2   0   0   0   2   2   2   2   2   2   0   0   0   2   2   2   0   0   2   2   2   2   2   0   0   2   2   2   2   2   0   0   2   2   0   2   2   2   0   2   0   0   2   0   2   0   2   0   0   2   2   0   2   2   0   0   2   0   2   2   2   0   2   2   2   0   2   2   0   0   2   2   2   2   0   0   2   2   0   0   2   0   0   2   0   2   0   0   0   0   2   0   2   2   2   0   0   0   2   0   0   2   2   2   0   0   2   0   2   0   0   0   2   0   0   0   0   0   0   0   2   2   2   0   2   2   0   2   0   0   0   0   0   2   0   0   0   2   2   0   2   0   0   2   0   0   2   2   0   2   2   0
 MK-3-8                 2   0   0   2   2   0   0   0   2   2   0   2   2   2   2   0   2   0   0   0   0   2   2   2   2   0   2   0   0   0   2   0   0   0   0   2   0   2   0   0   2   0   0   2   0   0   2   0   2   0   0   0   2   2   2   2   2   2   0   0   0   2   2   2   2   0   2   2   2   2   2   0   0   2   2   2   2   2   0   2   2   2   0   2   2   2   0   2   0   0   2   0   2   2   0   0   2   2   2   0   2   2   0   0   2   0   0   2   2   0   2   2   2   0   2   0   0   0   2   2   0   2   0   0   2   2   0   0   2   0   0   2   0   2   0   0   2   0   2   0   2   2   2   0   0   0   2   0   0   2   2   2   0   0   2   0   2   0   2   0   2   0   0   0   0   2   2   0   2   2   2   0   2   2   0   2   0   0   0   0   0   2   0   0   0   2   2   0   2   0   0   2   0   0   2   2   0   2   2   0
 MK-3-9                 2   0   0   2   0   0   0   0   2   2   0   2   2   2   2   0   2   0   0   0   0   2   2   2   2   0   0   0   2   0   2   0   0   0   0   2   0   2   0   0   2   0   0   2   0   0   2   0   2   0   0   0   2   2   2   0   2   2   0   0   0   2   2   2   2   0   2   2   2   2   2   0   0   2   2   2   2   2   0   2   2   2   2   2   2   2   2   2   0   0   2   0   2   2   0   0   2   0   2   0   2   2   0   0   2   0   0   0   2   0   0   2   2   0   2   0   0   0   2   2   0   2   0   0   2   2   0   0   2   0   0   2   0   2   0   0   0   0   2   0   2   2   2   0   0   0   2   0   0   2   2   2   0   0   2   0   2   0   2   0   2   0   0   0   0   2   2   0   2   0   2   0   2   2   0   2   0   0   0   0   0   2   0   0   0   2   2   0   0   0   0   2   2   0   0   2   0   2   2   0
 MK-3-10                2   0   0   2   0   0   0   0   2   2   0   2   2   2   2   0   2   0   0   0   0   2   2   2   2   0   0   0   2   0   2   0   0   0   0   2   0   2   0   0   2   0   0   2   0   0   2   0   2   0   0   0   2   2   2   2   2   2   0   0   0   2   0   2   2   0   2   0   2   2   2   2   0   2   2   2   2   2   0   2   2   2   2   2   2   2   2   2   2   0   0   0   2   2   0   0   0   0   2   0   2   2   0   0   2   0   0   0   2   0   2   2   2   2   2   0   0   0   0   2   0   2   0   2   2   2   0   0   2   0   0   2   0   2   0   0   0   0   2   0   2   2   2   0   0   0   2   0   0   2   0   0   2   0   0   0   2   0   2   0   0   0   0   0   0   2   2   0   2   0   2   0   2   2   0   2   0   0   0   0   0   2   0   0   0   2   2   0   0   0   2   2   2   2   2   2   0   2   2   0
 MK-3-11                2   0   0   2   0   0   0   0   2   2   0   2   2   2   2   0   2   0   2   0   0   2   2   2   0   0   2   0   2   0   2   0   0   0   0   2   0   2   0   0   2   2   0   2   0   0   2   2   2   0   0   0   2   2   0   2   2   2   0   0   0   2   0   2   2   0   2   0   2   2   2   0   0   2   2   2   2   2   0   2   2   2   2   2   0   2   2   2   2   0   0   0   2   2   0   0   0   0   2   0   2   2   0   0   2   2   0   0   2   0   2   2   2   2   2   2   0   0   0   2   0   2   0   2   0   2   0   0   2   0   0   2   0   0   0   2   0   0   2   0   2   2   2   0   0   0   2   0   0   2   0   0   2   0   0   0   2   0   2   0   0   0   0   0   0   2   2   0   2   0   0   0   2   2   0   2   0   0   2   0   0   2   0   0   0   2   2   0   0   0   2   2   2   2   2   2   2   2   2   0
 MK-3-12                2   0   0   2   0   0   0   2   2   2   2   2   2   2   2   0   2   0   2   0   0   0   0   2   0   0   2   0   2   0   2   0   0   0   0   2   0   0   0   0   2   0   0   2   0   0   2   2   2   0   0   0   2   0   0   2   2   2   0   0   2   2   0   2   0   0   0   0   2   2   2   0   0   2   2   0   2   2   0   2   2   2   2   2   0   2   2   0   2   0   0   2   2   2   0   0   0   0   2   0   2   2   0   0   2   2   0   0   2   0   2   2   2   2   2   2   2   0   0   2   0   2   0   2   0   2   0   0   2   0   0   2   0   2   0   2   0   0   2   0   2   2   2   0   0   0   2   0   0   2   0   0   2   0   0   0   2   0   2   0   0   0   0   2   0   2   2   0   2   0   0   0   2   0   0   2   2   0   2   0   0   2   0   0   0   2   0   0   0   0   0   2   2   2   2   2   2   2   2   0
 MK-3-13                2   0   0   2   0   0   0   2   2   2   2   2   2   0   2   0   2   0   2   0   0   0   0   0   0   0   2   0   2   2   2   0   0   0   0   2   0   0   0   0   2   0   0   2   0   0   2   2   2   0   0   0   2   0   2   2   2   2   2   2   2   2   2   2   0   0   0   0   2   2   2   0   0   2   2   0   2   2   0   2   2   2   0   2   0   2   2   0   2   0   0   2   2   2   0   2   0   0   0   0   2   2   0   0   2   2   0   0   2   0   2   2   0   2   0   2   2   0   0   2   2   2   0   2   0   2   0   0   2   0   2   2   0   2   0   2   0   0   2   0   2   2   2   0   0   2   2   0   0   2   0   0   2   0   0   2   2   2   2   0   0   0   0   2   0   2   2   0   2   0   0   0   2   0   0   2   2   0   2   0   0   2   0   0   0   2   2   2   0   0   0   2   2   2   2   2   2   0   2   0
 MK-3-14                2   0   0   0   0   0   0   2   2   2   2   2   2   0   2   0   0   0   2   0   0   0   0   0   0   0   2   2   0   2   2   0   0   0   0   2   0   0   0   0   2   0   0   2   0   0   2   2   2   0   0   0   2   0   2   2   2   2   2   2   2   2   2   2   0   0   0   0   2   2   2   0   0   2   2   0   2   2   0   2   0   0   0   0   0   2   2   0   2   0   0   2   2   2   0   2   0   0   0   0   2   2   2   0   2   2   0   0   2   0   2   2   0   2   0   2   2   0   0   2   2   2   0   2   0   2   2   0   2   0   2   2   0   2   2   2   0   2   2   0   2   2   2   0   0   0   2   0   0   2   0   2   2   0   0   2   2   2   2   0   0   0   0   2   0   2   2   0   2   0   0   2   2   0   0   2   2   2   2   0   0   2   0   0   0   2   2   2   0   0   0   2   2   2   0   2   2   0   2   0
 MK-3-15                2   0   0   2   0   0   0   2   2   2   2   2   2   0   2   0   0   0   0   0   0   0   0   0   0   0   2   2   0   2   2   0   0   0   0   2   0   0   0   0   2   0   0   2   0   0   2   2   2   0   2   0   2   0   2   2   2   2   2   2   2   2   2   0   0   0   0   0   2   2   2   0   0   2   2   0   2   2   0   2   0   0   0   0   0   2   2   0   2   0   0   2   2   2   0   2   0   0   0   0   2   2   0   0   2   2   0   0   2   2   2   2   0   2   0   0   0   0   0   2   2   2   0   2   0   2   2   2   2   0   2   0   2   2   2   2   0   2   2   0   2   2   2   0   0   0   2   0   0   2   0   2   2   0   0   2   2   2   2   0   0   0   0   2   0   2   0   0   2   0   2   2   2   0   0   2   2   2   2   0   0   2   0   0   0   2   2   0   0   0   0   2   2   2   0   2   0   0   2   0
 MK-3-16                2   0   0   2   0   0   0   2   2   2   2   2   0   0   2   0   2   0   0   0   0   0   0   0   0   0   0   2   0   2   2   0   0   0   0   2   0   0   0   0   2   0   0   2   0   0   2   2   2   0   2   0   2   0   2   2   2   2   2   2   2   2   2   0   0   0   0   2   2   2   2   2   0   2   2   2   2   2   0   0   0   2   0   0   0   0   0   0   2   0   0   2   2   2   0   2   0   0   0   0   2   2   0   0   2   2   0   0   2   2   2   2   0   2   0   0   0   0   0   2   2   0   0   2   0   2   2   2   2   0   2   0   0   2   2   2   0   2   2   0   2   2   2   0   0   0   2   0   0   2   0   2   2   0   0   2   2   2   2   0   0   0   0   2   0   2   0   0   2   0   2   2   0   0   0   2   2   0   0   2   0   2   0   0   0   2   2   0   0   0   0   2   2   2   2   2   0   0   2   0
 MK-4-1                 2   0   2   0   0   2   0   2   0   2   2   2   0   2   2   0   0   0   0   2   0   0   2   2   0   0   2   2   0   0   0   2   2   2   2   2   0   2   0   2   2   2   0   2   2   2   2   2   0   2   2   0   0   2   0   0   2   0   2   0   0   2   2   0   2   0   2   2   0   2   0   2   0   0   2   0   0   0   2   0   2   0   2   2   2   2   2   2   2   2   2   0   0   0   0   2   2   2   2   0   2   0   0   0   0   0   0   0   0   2   2   0   0   0   2   0   0   2   0   0   2   2   0   0   2   0   2   2   0   2   0   0   0   2   2   2   0   2   0   0   2   2   2   0   2   2   0   0   2   2   2   2   0   2   0   0   0   2   0   0   2   2   0   0   2   0   2   0   2   0   0   0   2   2   2   2   0   2   2   2   2   2   0   0   0   0   0   2   0   0   2   2   0   2   2   2   0   2   2   0
 MK-4-2                 2   0   2   2   0   2   0   0   0   2   2   0   0   0   2   0   0   0   0   2   0   0   2   2   0   0   2   2   0   0   0   2   2   2   2   2   0   2   0   2   2   2   0   2   2   2   2   2   2   2   2   0   0   0   2   2   2   0   2   0   2   2   2   0   2   0   0   2   0   2   0   2   0   0   0   0   0   0   2   2   2   0   2   2   2   2   2   2   2   2   2   2   2   0   0   2   0   2   2   0   0   0   2   0   0   0   0   0   0   2   2   0   0   0   2   0   0   2   0   0   2   2   0   0   2   0   0   0   0   2   0   0   0   2   2   2   0   2   0   2   2   2   2   0   2   2   0   0   0   2   2   2   0   2   2   0   0   2   0   2   2   0   0   0   2   0   2   0   2   0   0   0   2   2   2   2   0   2   2   2   2   0   2   0   0   0   0   2   0   0   2   2   0   2   2   2   0   2   2   0
 MK-4-3                 2   0   2   2   0   2   2   0   0   2   2   0   0   0   2   0   0   0   0   2   2   0   2   2   0   0   0   2   0   0   0   2   2   2   2   2   0   2   0   2   0   2   0   2   0   2   2   0   2   2   2   0   2   0   2   2   2   0   2   0   0   2   2   0   2   0   0   0   0   2   0   0   0   0   0   0   0   0   2   2   2   0   2   2   2   2   2   2   2   2   2   0   2   0   0   2   0   2   0   0   0   0   2   0   0   0   0   0   0   2   2   0   0   0   0   0   0   2   0   0   2   2   0   0   2   0   2   0   0   2   0   0   0   2   2   2   0   2   0   2   2   2   2   0   2   0   0   0   0   2   2   2   0   2   2   0   0   2   0   2   2   0   0   0   2   2   2   0   0   0   0   0   2   2   0   0   0   2   2   0   2   0   2   0   0   0   0   2   0   0   2   2   0   2   0   2   0   2   2   0
 MK-4-4                 2   0   2   2   0   2   2   0   0   2   2   0   0   0   2   0   0   0   0   2   0   0   2   2   0   0   0   2   2   0   0   2   2   2   2   0   0   2   0   2   0   2   0   2   0   2   0   0   2   2   2   0   2   0   2   2   0   0   2   0   2   2   2   0   2   0   0   0   0   2   2   0   0   0   0   0   0   0   2   2   2   0   2   2   0   2   2   2   0   2   2   0   2   0   2   2   0   2   0   2   2   0   2   0   0   0   0   0   0   2   2   0   0   0   0   0   0   2   0   0   2   2   0   0   2   0   2   0   0   2   0   0   0   2   2   2   0   2   0   2   2   2   2   0   2   0   0   0   0   2   2   2   0   2   2   0   0   2   0   2   0   0   0   0   2   2   2   2   0   0   0   0   2   2   0   0   0   2   2   0   2   0   2   0   0   0   0   2   0   0   2   2   0   2   0   2   2   2   2   0
 MK-4-5                 2   0   2   2   0   2   2   0   0   2   2   0   0   0   2   0   0   0   0   2   0   2   2   2   0   2   0   2   2   0   0   2   0   2   2   0   0   2   0   2   0   2   0   2   0   2   0   0   2   2   2   0   2   0   2   2   0   0   2   0   0   2   2   0   2   2   0   0   0   2   2   0   0   0   0   0   0   0   2   2   2   0   2   2   0   2   2   0   0   2   2   0   0   0   2   2   0   2   0   2   2   0   2   0   0   0   0   0   2   2   2   0   0   0   0   0   0   2   0   0   2   0   0   0   2   0   2   0   2   2   0   0   0   2   2   2   0   0   0   2   2   2   2   0   2   0   0   0   0   0   2   2   0   2   2   0   0   2   0   2   0   2   0   0   2   2   2   2   0   0   2   2   2   0   0   0   0   2   2   0   2   0   2   0   0   0   0   2   0   0   2   2   0   2   0   2   0   2   2   0
 MK-4-6                 2   0   2   0   0   2   0   0   0   2   0   0   0   2   2   0   0   0   0   2   2   2   2   2   0   2   0   2   2   0   0   2   2   2   2   0   0   2   0   2   0   2   0   2   0   2   0   0   2   0   2   0   2   0   2   2   0   0   2   0   0   2   2   0   2   2   0   0   0   2   2   0   0   0   0   0   0   0   2   0   2   0   2   2   0   2   2   0   0   2   2   0   0   0   2   0   0   2   0   2   2   0   2   0   0   0   0   0   2   2   2   0   0   2   0   0   0   2   0   2   2   2   0   0   2   0   2   0   2   2   0   0   0   2   2   2   0   0   0   2   2   2   2   0   2   0   0   0   0   0   2   0   0   2   2   0   2   2   0   2   0   2   0   0   2   2   2   2   0   0   0   2   2   0   0   0   0   2   2   0   0   0   2   0   0   0   0   2   0   0   2   2   0   2   0   2   0   2   2   0
 MK-4-7                 2   2   2   0   0   2   0   0   0   2   0   0   0   2   2   0   0   0   0   2   2   2   2   0   0   2   2   0   2   0   0   2   2   2   2   0   2   2   0   2   0   2   0   2   2   2   0   0   2   0   2   0   2   0   2   2   0   0   2   0   0   2   2   0   2   2   0   0   0   2   2   0   2   0   2   0   0   0   0   0   2   0   2   2   0   2   2   0   2   2   0   0   0   0   2   0   2   2   0   2   2   0   2   0   0   0   0   0   2   2   2   2   0   0   0   0   2   2   0   2   2   2   0   0   2   0   2   0   2   2   0   0   0   2   2   2   0   0   0   0   2   2   2   0   2   0   0   0   0   2   2   0   0   2   2   0   2   0   0   2   0   0   0   0   2   2   2   2   0   0   0   2   2   0   0   0   0   2   2   0   0   0   2   0   0   0   0   2   0   0   2   2   0   2   0   2   0   2   2   0
 MK-4-8                 2   0   2   0   0   2   0   0   0   0   0   0   0   2   2   0   0   0   0   2   2   2   2   0   0   0   2   0   2   0   0   2   2   2   2   0   2   2   0   2   0   2   0   2   2   0   0   0   2   0   2   0   2   0   2   0   0   0   2   2   0   2   2   2   2   2   0   0   0   2   2   0   2   0   2   0   0   2   0   0   2   0   2   2   0   2   2   0   2   2   0   0   0   0   2   0   2   2   0   2   2   0   2   0   0   0   0   0   2   2   2   2   0   0   0   0   2   2   0   0   2   2   0   0   2   0   0   0   2   2   0   0   0   2   2   2   0   2   0   0   2   2   2   0   2   0   0   0   2   0   2   0   0   2   2   0   2   0   0   2   0   0   0   0   2   2   2   2   0   2   0   2   2   0   0   0   0   2   2   0   0   0   2   0   0   0   0   2   0   0   2   2   0   2   0   2   2   2   0   0
 MK-4-9                 2   0   2   0   0   2   0   0   0   2   0   0   2   2   2   0   0   0   0   2   2   2   2   0   0   0   2   0   2   2   0   2   2   2   2   0   2   2   0   2   0   2   0   2   2   0   0   0   2   0   2   0   2   0   2   0   0   0   2   2   0   2   2   2   2   2   0   0   0   2   0   0   2   0   2   0   0   0   0   2   0   0   2   2   0   2   2   0   2   2   0   0   0   0   2   0   2   2   0   2   2   0   2   0   0   0   2   0   2   2   2   0   0   0   0   0   2   2   0   0   2   2   0   0   0   0   0   0   2   2   0   0   0   2   2   2   0   2   0   0   2   2   2   0   2   0   0   0   2   0   2   0   0   2   2   0   2   0   0   2   0   2   0   0   2   2   2   2   0   2   2   2   2   0   0   0   0   2   2   2   2   0   0   0   0   0   0   2   0   0   2   2   0   2   0   2   0   2   0   0
 MK-4-10                2   0   2   0   0   0   0   0   0   2   0   2   2   2   2   0   0   0   0   2   2   2   2   0   0   0   2   0   2   2   0   2   2   0   2   0   0   2   0   2   0   0   0   0   2   0   0   0   2   0   2   0   2   0   0   0   0   0   2   2   0   2   2   2   2   2   0   0   0   2   0   0   2   0   2   0   0   2   0   0   0   0   0   2   0   2   2   0   2   2   0   0   0   0   2   0   0   2   0   2   2   0   2   0   0   0   2   0   2   2   2   2   0   0   0   0   2   2   0   0   2   2   2   0   0   0   0   0   0   2   0   0   0   0   2   2   0   2   0   0   2   2   2   0   2   0   0   2   2   0   2   0   0   2   2   0   2   0   0   2   0   0   0   0   2   0   2   2   0   2   0   2   2   0   0   0   0   2   2   2   2   0   0   2   0   2   0   2   0   0   2   2   0   0   0   0   0   2   0   0
 MK-4-11                2   0   2   0   0   0   0   0   0   2   0   2   2   2   2   0   0   0   0   2   2   2   2   0   0   0   2   2   2   0   0   2   2   2   2   0   0   2   0   2   0   0   2   2   2   0   0   0   2   0   0   0   2   0   0   0   0   0   2   2   0   2   0   2   2   2   0   0   0   2   0   0   2   0   2   2   0   2   0   0   2   0   0   2   0   2   2   0   2   2   2   2   0   0   0   0   0   2   0   2   2   0   0   0   0   0   2   0   2   2   2   2   0   0   0   0   2   0   0   2   2   2   2   0   0   0   0   0   0   2   0   0   0   0   2   2   0   2   0   0   2   2   2   0   2   0   2   2   2   0   2   0   0   2   0   0   2   0   0   2   0   0   0   0   2   0   0   2   0   2   2   2   2   2   0   0   0   2   2   2   2   0   0   2   0   2   0   2   0   0   2   2   0   0   2   0   0   2   0   0
 MK-4-12                2   0   2   0   0   2   0   2   2   2   0   2   2   2   2   0   0   0   2   2   2   2   2   0   0   0   2   2   2   0   0   2   2   2   2   0   0   2   0   2   0   0   2   2   0   0   0   0   2   0   0   0   2   0   0   0   2   0   2   0   0   2   0   2   2   0   0   0   0   0   0   0   2   0   2   2   0   2   0   0   2   0   0   2   0   2   2   0   2   2   2   2   0   0   0   0   0   2   0   2   2   0   0   0   0   0   2   0   2   2   2   2   0   0   0   0   2   0   0   2   2   2   2   0   0   0   0   2   0   2   0   0   0   0   2   2   2   2   0   0   2   2   2   0   2   0   2   2   2   0   2   0   0   2   0   0   2   0   0   2   0   0   0   0   2   0   0   2   0   2   2   0   2   2   0   2   0   2   2   2   0   0   2   2   0   2   0   2   0   0   2   2   0   0   2   0   0   2   0   0
 MK-4-13                2   0   2   0   2   2   0   2   2   2   0   2   2   2   2   0   0   0   2   2   2   2   2   0   0   0   2   2   2   0   0   2   2   2   2   0   0   2   0   2   0   0   2   2   0   2   2   0   2   0   2   0   2   0   0   2   2   0   2   0   0   2   0   2   2   0   0   0   2   0   0   0   2   0   2   2   0   2   2   0   2   0   0   2   0   2   2   0   2   2   2   2   0   0   0   0   0   2   0   0   2   0   0   0   0   0   2   0   0   2   2   2   0   0   2   0   2   0   0   2   2   2   2   0   0   2   0   2   0   2   0   0   0   0   2   2   2   2   0   0   2   2   2   2   2   0   2   2   2   0   2   0   0   2   0   0   2   0   0   2   2   0   0   0   2   0   0   2   0   2   2   0   2   0   2   2   0   2   2   2   0   0   2   0   2   2   0   2   2   0   0   2   0   0   2   2   0   0   2   0
 MK-4-14                2   0   2   0   2   0   0   2   2   0   0   2   2   2   2   0   0   0   2   2   2   2   2   0   0   0   2   2   2   0   0   2   2   2   2   0   0   2   0   2   0   0   2   2   0   2   2   0   2   0   2   0   2   0   0   2   2   0   2   0   0   2   0   2   2   0   0   2   2   0   0   0   2   0   2   2   0   2   2   0   2   0   0   2   0   2   2   0   2   0   0   2   0   0   0   0   2   0   2   2   2   0   0   0   0   0   2   0   0   2   2   2   0   0   2   0   2   2   0   2   2   2   2   0   0   2   0   2   0   2   0   0   0   0   2   2   2   0   0   0   2   2   2   2   0   0   2   2   2   2   2   0   0   2   0   0   2   0   0   2   2   0   0   0   2   0   0   2   0   0   2   0   2   0   2   2   0   2   2   2   0   0   2   0   2   0   0   2   2   0   0   2   0   0   2   2   0   0   2   0
 MK-4-15                2   0   2   0   2   0   0   2   2   0   0   2   2   2   2   0   0   0   2   2   2   2   2   0   0   0   2   2   2   0   0   2   2   2   2   0   0   2   0   2   0   0   2   2   0   2   2   0   2   0   0   0   2   2   0   2   2   0   2   0   0   0   0   2   2   2   0   2   2   0   0   0   2   0   2   2   0   2   2   0   2   0   2   2   2   2   2   0   2   0   0   2   0   0   0   0   2   0   2   0   2   2   0   0   0   0   2   0   0   2   2   2   0   0   2   0   2   0   0   2   2   2   2   0   0   2   0   2   0   2   0   0   0   0   2   2   2   0   2   0   2   2   2   2   2   0   2   2   2   0   2   0   0   2   0   0   2   0   0   2   2   0   0   0   0   0   0   2   0   0   2   0   2   0   2   2   0   2   2   2   0   2   2   0   2   0   0   2   0   0   0   2   2   0   2   2   0   0   2   0
 MK-4-16                2   0   2   0   2   0   2   2   2   0   0   2   2   2   2   0   0   2   2   2   2   2   0   0   0   0   2   2   2   0   0   2   0   2   0   0   0   2   0   2   0   0   2   2   2   2   2   0   2   0   2   0   2   2   0   2   2   0   2   0   2   0   0   2   2   2   0   2   2   0   0   2   2   0   2   2   0   2   2   0   2   0   2   2   2   2   2   0   2   0   0   2   2   0   0   0   2   2   0   0   2   2   0   0   0   0   2   0   0   2   2   2   0   0   2   0   2   0   0   2   2   2   0   0   0   2   0   2   0   2   0   0   0   0   2   2   2   0   2   0   2   2   2   2   2   0   2   2   2   0   2   0   2   0   0   2   2   0   2   2   2   0   0   0   0   0   0   2   0   0   0   0   2   0   2   2   0   2   2   2   0   0   2   0   2   0   0   2   0   0   2   2   2   0   2   2   0   0   2   0
 MK-5-1                 0   2   2   2   2   0   0   0   2   2   2   0   0   0   2   2   0   2   2   0   0   0   0   0   0   2   0   0   2   0   0   0   0   0   2   2   0   0   2   0   2   0   2   2   2   2   0   0   0   0   2   2   0   0   2   0   0   2   0   0   2   0   0   0   2   2   2   2   0   0   0   2   2   0   0   2   0   0   2   2   2   2   2   2   2   0   2   0   2   0   2   2   2   2   0   2   2   0   0   0   0   2   0   2   0   0   0   0   0   2   0   2   0   2   2   2   2   0   2   2   2   0   2   0   2   2   2   0   2   2   2   0   0   0   2   2   0   0   0   0   2   0   2   2   0   2   2   0   2   2   0   0   2   0   0   0   0   0   2   2   2   2   2   0   0   2   2   0   2   2   2   0   2   2   0   0   0   0   2   2   0   2   0   0   2   0   2   0   0   2   0   0   0   2   0   2   2   0   0   2
 MK-5-2                 0   2   2   2   2   0   0   0   2   2   2   0   0   2   2   2   0   2   2   0   2   0   2   0   0   2   0   0   2   0   0   0   2   0   2   0   0   0   2   2   2   0   2   2   2   2   0   0   0   0   2   2   0   0   2   0   0   2   2   0   2   0   0   0   2   2   2   2   0   0   0   2   2   0   0   2   0   0   2   2   2   2   2   2   2   0   0   0   2   2   2   2   2   2   0   0   2   0   0   0   0   2   2   2   0   0   0   0   0   0   0   0   0   2   2   2   2   0   0   2   2   0   0   0   2   2   2   0   2   2   2   0   0   0   2   0   0   2   0   0   2   0   2   2   0   2   2   0   2   2   0   0   2   0   2   0   0   0   2   2   2   0   2   0   0   2   2   2   2   2   2   0   2   2   0   0   0   0   2   2   2   2   0   0   2   2   2   2   0   2   0   0   0   0   0   2   2   0   0   2
 MK-5-3                 0   2   2   2   2   0   0   0   2   2   0   0   0   2   2   2   0   2   2   0   2   2   2   0   0   2   0   0   2   0   0   0   2   0   0   0   0   0   2   2   2   0   2   2   2   2   2   0   0   0   2   0   0   0   2   2   0   2   2   0   0   0   0   0   2   2   2   2   0   2   2   2   2   0   2   2   0   0   2   2   2   2   0   2   2   2   0   0   2   2   2   2   2   2   0   0   2   0   0   0   0   2   2   2   2   2   0   2   0   0   0   0   0   2   2   2   2   0   0   2   2   0   0   0   2   0   2   2   2   2   2   0   0   0   2   0   0   2   0   0   2   0   2   2   2   2   2   0   2   2   2   0   2   0   0   0   0   0   2   2   2   0   2   0   0   2   2   2   2   2   2   0   2   2   2   0   2   2   0   2   2   0   0   0   2   0   2   2   0   2   0   2   0   0   0   2   2   0   0   2
 MK-5-4                 0   2   2   2   2   0   0   0   2   2   0   0   0   2   2   2   0   0   2   0   2   2   2   0   0   2   0   0   2   0   0   0   2   0   0   0   0   0   2   2   2   0   2   2   2   2   2   0   2   2   2   2   0   0   2   0   0   2   2   0   0   0   0   2   2   2   0   2   0   2   2   2   2   0   2   2   0   0   2   2   2   0   0   2   2   2   0   0   2   2   2   2   2   2   0   0   2   0   0   0   0   2   2   2   2   2   0   2   0   0   0   0   0   2   2   2   2   0   2   2   2   0   0   0   2   0   2   2   2   2   2   0   0   0   0   0   0   2   0   2   2   0   2   2   2   2   2   0   2   2   2   0   2   0   0   0   0   0   2   2   2   0   2   0   0   2   2   2   0   2   0   0   2   0   2   0   2   2   0   2   2   2   0   0   2   0   2   2   0   2   0   0   0   0   2   2   2   0   0   2
 MK-5-5                 0   2   2   2   2   0   2   0   2   2   0   0   0   2   2   2   0   0   0   0   2   2   2   0   0   2   0   0   2   0   2   0   2   0   0   0   0   0   2   2   2   0   2   2   2   0   2   0   2   2   2   2   0   0   2   0   0   2   2   0   0   0   0   2   2   2   0   2   2   2   2   2   2   0   0   2   0   0   2   2   0   0   0   2   0   2   0   0   2   2   2   2   2   2   0   0   0   0   0   0   0   2   2   2   2   2   0   2   0   0   0   0   0   2   2   2   2   0   2   2   2   0   0   0   2   0   2   2   2   2   0   0   0   0   0   0   0   2   0   2   0   0   2   2   2   2   2   0   2   2   2   0   2   2   0   0   2   0   2   2   2   0   2   0   0   2   2   2   0   0   2   0   2   0   0   0   0   2   0   2   2   2   2   2   2   0   2   2   2   2   0   0   0   2   2   2   2   0   2   2
 MK-5-6                 0   2   2   2   2   0   2   0   2   0   0   0   0   2   2   2   0   2   0   0   2   2   0   0   0   2   2   0   2   0   2   0   2   2   0   0   0   0   2   2   2   0   2   0   2   0   0   0   2   2   2   2   0   0   2   0   0   0   2   0   0   0   0   2   2   2   0   2   2   2   2   2   2   0   0   0   0   0   2   2   0   0   0   2   0   2   2   2   2   2   2   2   2   2   0   0   0   2   0   0   0   2   2   2   2   2   0   2   0   0   0   0   0   2   2   2   2   0   2   2   2   0   0   0   2   0   2   2   2   2   2   0   0   0   0   0   0   2   0   2   2   0   2   2   2   2   2   0   2   2   2   0   2   2   0   0   2   0   2   2   2   0   2   0   0   2   2   2   0   0   2   0   2   0   0   0   2   0   0   2   2   0   2   2   2   2   2   2   2   2   0   0   0   2   2   2   2   0   2   0
 MK-5-7                 0   2   2   2   2   0   2   0   0   0   0   0   0   2   2   2   0   2   0   0   2   0   0   0   0   2   2   0   2   0   2   0   2   2   0   2   0   0   2   2   2   0   2   0   2   0   0   0   2   2   0   2   0   0   2   0   0   0   2   0   0   0   0   2   2   2   0   2   2   2   2   2   2   0   0   0   0   0   2   2   0   0   0   2   0   0   2   2   2   2   2   2   2   2   0   0   0   2   0   0   0   2   2   2   2   2   0   0   0   0   0   0   0   0   2   2   2   0   2   2   2   0   0   0   2   0   2   2   2   2   2   0   0   0   0   0   0   2   0   2   2   0   2   0   2   2   2   2   2   2   2   0   2   2   0   0   2   0   2   2   2   2   2   0   0   2   2   2   0   0   2   0   2   0   0   0   2   0   0   2   2   0   2   2   2   2   2   2   2   2   2   0   0   2   2   2   0   0   2   0
 MK-5-8                 0   2   2   2   2   0   2   0   0   0   0   0   0   2   2   2   0   2   0   2   2   2   0   0   2   0   0   0   2   0   2   0   2   2   2   2   0   0   2   2   2   0   2   0   2   0   0   0   2   2   0   2   0   0   2   0   0   0   2   0   0   0   0   2   2   2   0   2   0   2   2   2   2   0   0   2   0   0   2   2   0   2   0   2   0   2   2   2   2   2   2   2   2   2   0   0   0   2   0   0   0   2   2   2   2   2   0   0   0   0   0   0   2   2   2   2   2   0   2   2   2   0   0   0   2   0   2   2   2   2   2   0   0   0   0   0   0   2   0   0   2   0   2   0   2   2   2   2   2   0   2   0   2   2   0   0   2   0   2   2   2   2   2   0   0   2   2   2   2   0   2   0   2   0   0   0   0   0   0   2   2   0   2   2   2   2   2   2   2   2   2   0   0   2   2   2   0   0   2   0
 MK-5-9                 0   2   2   2   2   0   2   2   0   0   0   0   0   2   2   2   0   2   0   2   2   2   2   0   2   0   0   0   2   0   2   0   2   2   2   2   0   0   2   2   2   0   2   0   2   0   0   0   2   2   0   2   0   0   2   2   0   0   2   0   0   0   0   0   2   2   2   2   2   2   2   2   2   0   2   2   0   2   2   2   0   2   0   2   0   0   2   0   2   2   2   2   2   0   0   0   0   2   0   0   0   2   2   2   2   2   0   0   0   0   0   0   2   2   2   2   2   2   2   2   2   0   0   0   2   0   2   2   2   2   2   0   0   0   0   0   0   0   0   0   2   0   2   0   0   2   2   2   2   0   2   0   2   2   0   0   2   0   2   2   2   2   2   0   0   2   2   2   0   0   2   0   2   0   0   0   0   0   0   2   2   0   2   2   2   2   2   0   2   2   0   0   0   2   2   2   0   2   2   0
 MK-5-10                0   2   2   2   2   0   2   2   0   0   0   0   0   2   0   2   0   2   0   2   2   2   2   2   2   0   2   0   2   0   2   0   2   0   2   2   0   0   2   2   2   0   2   0   2   0   0   0   2   2   0   2   0   0   2   2   0   0   0   0   0   0   0   0   2   2   2   2   2   2   0   2   0   0   2   2   0   2   2   2   0   2   0   2   0   2   2   0   2   2   2   2   2   0   0   0   0   2   0   0   0   2   0   0   2   2   0   0   0   0   0   0   2   2   2   2   2   2   2   2   2   0   0   0   2   2   2   2   2   2   2   0   0   0   0   0   0   0   0   0   2   0   2   0   0   2   0   2   2   0   2   2   0   2   0   0   0   0   2   2   2   2   2   0   0   2   2   0   0   0   2   0   2   0   2   0   0   2   0   2   2   0   2   0   2   2   2   0   2   2   0   0   0   2   2   2   0   2   2   0
 MK-5-11                0   2   2   2   2   0   2   2   0   0   0   0   0   2   2   2   0   2   0   2   2   0   0   2   2   2   2   0   2   0   2   0   2   0   2   0   0   0   0   2   2   0   2   0   2   0   0   0   2   0   0   2   0   0   2   2   0   2   0   0   0   0   0   0   2   2   0   0   0   2   0   2   0   0   2   2   0   2   2   2   2   2   0   2   0   2   2   0   2   2   2   2   0   2   0   0   2   2   0   0   0   2   0   0   2   2   0   0   0   0   0   0   0   2   2   2   2   2   2   0   2   0   0   0   2   2   0   2   0   2   2   0   0   0   0   0   0   0   0   0   2   0   2   0   0   2   0   2   0   2   2   2   0   2   0   0   0   0   0   2   2   2   2   0   0   2   2   0   2   0   2   0   2   0   2   0   0   2   0   2   2   0   2   0   2   2   2   0   2   2   0   0   0   2   2   2   0   2   2   0
 MK-5-12                0   2   2   2   2   0   2   2   0   0   0   0   0   2   2   0   0   2   0   2   2   0   0   2   2   2   0   0   2   0   2   0   2   0   2   2   0   0   0   2   2   0   2   0   2   0   0   0   2   0   0   2   0   0   2   2   0   2   0   0   0   0   0   0   2   2   0   0   0   2   0   2   0   0   2   2   0   2   2   2   2   2   0   2   0   2   0   0   2   2   2   2   0   2   0   0   2   2   0   0   0   2   0   0   2   2   0   2   0   2   0   0   0   2   2   2   2   2   2   0   2   0   0   0   2   2   0   2   0   0   0   0   0   0   0   0   0   0   0   0   2   0   2   0   0   2   0   2   0   2   2   2   0   2   0   0   0   2   0   2   2   0   2   0   0   2   2   0   2   0   2   0   2   0   2   0   0   2   0   2   2   0   2   0   2   2   2   0   2   2   0   0   0   2   2   2   0   2   2   0
 MK-5-13                0   2   2   2   2   0   2   2   2   0   0   0   0   2   0   0   0   2   0   2   2   0   0   2   0   2   2   0   2   0   2   0   2   0   2   2   0   0   0   2   2   0   2   0   2   2   0   0   2   0   0   2   0   0   2   0   0   2   0   0   0   0   0   0   2   2   0   0   0   2   0   0   0   0   2   2   0   2   2   2   2   2   0   2   0   2   0   0   2   2   2   2   0   2   0   0   0   2   0   0   0   2   0   0   2   2   0   2   0   2   0   0   0   2   2   2   2   2   2   2   2   0   0   0   2   2   0   2   0   0   0   0   0   0   0   0   0   0   0   2   2   0   2   0   0   2   2   2   0   2   2   2   0   2   0   0   0   2   0   2   0   0   2   0   0   2   2   0   2   0   2   0   2   0   2   0   0   2   0   2   2   0   2   0   2   2   2   0   2   2   0   0   2   2   2   2   0   2   2   0
 MK-5-14                0   2   2   2   2   0   2   2   0   2   0   0   0   2   0   0   0   2   0   2   2   0   0   2   0   2   2   0   2   0   2   0   0   0   0   2   0   0   2   2   2   0   2   0   2   2   0   0   2   0   0   2   0   0   2   0   0   2   2   0   0   0   0   0   2   2   0   0   0   2   2   0   0   0   2   2   0   2   2   2   2   2   0   2   0   2   0   0   2   2   2   2   0   2   0   0   0   2   0   0   0   2   0   0   2   2   0   2   0   2   2   2   0   2   0   2   2   2   2   2   2   2   0   0   0   2   0   2   0   0   0   0   0   0   0   0   0   2   0   2   2   0   2   0   0   2   2   0   0   2   2   2   2   2   0   2   0   2   0   2   0   0   2   0   0   2   2   0   2   0   2   2   2   0   2   0   0   2   0   2   2   0   2   0   2   2   2   0   2   2   0   0   2   0   2   2   2   2   2   2
 MK-5-15                0   2   0   2   2   0   2   2   0   2   0   0   0   2   0   0   0   2   0   2   2   0   0   2   2   2   2   0   2   0   2   0   2   0   0   0   0   0   2   2   2   0   2   0   0   2   0   2   2   0   0   2   0   0   2   0   0   2   2   0   0   0   0   0   2   2   0   0   0   2   0   2   2   2   2   2   0   2   2   2   2   2   0   2   0   2   0   0   0   2   2   2   0   2   2   2   0   2   0   0   0   2   0   0   2   2   0   2   0   2   2   2   0   2   0   2   2   2   2   2   2   2   0   0   0   2   0   2   0   0   2   0   0   0   0   0   0   2   0   2   2   0   2   0   0   2   2   0   0   2   2   2   2   2   0   2   0   2   0   2   0   0   2   0   0   2   2   0   2   0   0   0   2   0   2   2   2   2   0   2   2   0   2   0   2   2   2   0   2   2   0   0   2   0   2   2   2   2   2   2
 MK-5-16                0   2   0   2   2   2   2   2   0   2   2   0   0   2   0   0   0   2   0   2   2   0   0   2   2   2   2   0   2   0   2   0   2   0   0   0   0   0   2   2   2   0   2   0   0   2   0   2   0   0   0   2   0   0   2   0   0   2   2   2   0   0   0   0   2   0   0   0   0   2   0   2   2   2   2   0   0   2   2   2   2   2   0   2   2   2   0   0   0   2   2   2   0   2   2   2   2   2   0   0   2   2   0   0   2   2   0   2   0   2   2   2   0   2   0   2   2   2   2   2   2   2   2   0   0   2   0   2   0   0   2   0   2   0   0   0   0   2   0   2   2   0   0   0   0   2   2   0   0   2   2   2   2   2   0   2   0   2   0   2   0   0   2   0   0   2   0   0   2   0   0   0   2   0   2   2   0   2   0   2   2   0   2   0   2   2   2   0   2   2   0   0   2   0   2   2   2   2   2   2
 MK-6-1                 0   0   0   2   2   2   0   0   2   2   0   2   0   2   2   0   0   0   0   0   0   0   2   2   0   2   0   0   2   0   2   2   0   0   0   2   2   2   2   0   0   0   0   0   0   2   0   0   0   2   0   2   0   2   0   0   0   2   0   0   0   0   2   2   2   0   2   2   2   2   0   2   2   0   0   2   2   2   2   0   2   0   2   0   0   0   2   0   2   0   2   2   0   0   2   2   0   0   2   0   0   2   2   2   2   0   0   0   2   2   0   0   2   0   2   2   0   0   0   0   2   2   0   2   2   0   2   0   0   2   0   0   0   2   2   0   0   0   0   0   2   0   2   0   2   2   0   2   0   2   2   2   2   0   2   0   0   2   2   2   0   2   0   0   0   0   0   2   0   0   0   0   2   2   2   0   2   0   2   0   0   0   2   2   0   0   0   0   2   2   2   2   2   0   0   2   0   0   0   0
 MK-6-2                 0   0   0   2   2   2   0   2   2   2   0   2   0   2   2   0   2   0   0   2   0   0   2   2   0   2   0   0   2   0   2   2   0   0   0   2   0   2   2   0   0   0   0   2   0   2   0   0   0   2   0   2   2   2   0   0   0   2   0   0   0   2   2   2   2   0   2   2   2   2   0   2   2   2   0   0   2   2   0   0   2   0   2   0   0   0   2   0   2   0   2   2   0   0   2   2   0   0   2   0   0   0   2   2   2   0   0   2   2   2   0   0   2   0   2   2   0   0   0   0   2   2   0   2   2   0   2   0   2   2   0   0   0   2   2   0   0   0   0   0   2   2   2   0   2   2   0   2   0   2   2   0   2   0   2   0   0   2   2   2   0   2   0   0   0   0   0   2   2   0   0   2   2   2   2   0   2   0   2   0   0   0   2   2   0   0   0   0   2   2   2   2   2   0   0   2   0   0   0   0
 MK-6-3                 0   0   0   2   2   2   0   2   2   2   2   2   0   2   2   0   2   0   0   2   2   0   2   2   0   2   0   0   2   0   2   2   0   0   2   2   0   2   2   0   2   0   0   2   0   2   0   0   0   2   0   2   2   2   0   0   0   2   0   0   0   2   2   2   2   0   2   2   2   2   0   2   2   2   0   0   2   2   0   0   2   0   2   0   0   2   2   0   2   0   2   2   0   0   2   2   0   0   2   0   0   0   2   2   2   0   0   2   2   2   0   0   2   0   2   0   0   2   2   0   2   2   0   2   2   0   2   0   2   2   0   0   0   0   2   0   0   0   0   0   2   2   2   0   2   2   0   2   0   2   2   0   0   0   2   0   0   2   0   2   0   2   0   0   0   0   0   2   2   0   0   2   2   2   2   0   2   0   0   0   2   0   2   2   0   0   0   0   2   2   2   2   2   0   0   2   0   0   0   0
 MK-6-4                 0   0   0   2   2   0   0   2   0   2   2   2   0   0   2   0   2   0   0   2   2   0   2   2   0   2   0   0   2   0   2   2   0   0   2   2   2   2   2   0   2   0   0   0   2   2   0   0   0   2   0   2   2   2   0   0   0   2   0   0   0   2   0   2   2   0   2   2   2   2   0   0   2   2   0   0   2   2   0   0   2   0   2   0   0   2   2   0   2   0   2   2   0   0   2   2   0   0   2   2   0   0   2   2   2   0   0   0   2   2   0   0   2   0   2   0   0   2   2   0   0   0   0   2   2   0   2   0   2   2   0   0   0   0   2   0   0   0   0   2   2   2   2   0   2   2   0   2   0   2   2   2   0   0   2   0   0   2   0   2   0   2   0   0   0   0   0   2   2   0   0   2   2   2   2   0   2   0   0   0   2   0   2   2   0   0   0   0   2   2   2   2   0   0   0   2   0   0   0   0
 MK-6-5                 2   0   0   0   2   0   0   2   0   2   2   2   0   0   2   0   2   0   0   0   2   0   2   2   0   2   0   0   2   0   0   2   0   0   0   2   2   2   2   0   2   0   0   0   2   2   0   0   0   2   0   2   2   2   0   0   0   2   0   0   0   2   0   2   2   0   2   2   2   2   0   0   2   0   0   0   2   2   0   0   2   0   2   0   0   2   2   0   2   0   2   2   0   0   2   2   0   0   2   2   0   0   2   0   2   0   0   0   2   2   2   0   2   0   2   0   0   2   2   2   0   0   0   2   2   0   2   0   2   2   0   0   0   0   2   0   0   0   0   2   2   2   2   0   0   2   0   2   2   2   2   2   0   0   2   0   2   2   0   2   0   2   0   0   0   0   0   2   2   2   0   2   2   2   2   0   2   0   0   0   2   0   2   0   0   0   0   0   2   2   2   2   0   0   0   0   0   0   0   0
 MK-6-6                 2   0   0   0   2   0   0   2   0   2   2   2   2   0   2   0   2   0   2   0   2   0   2   2   0   2   0   0   2   2   0   2   0   0   0   2   2   2   2   0   2   0   0   0   2   2   0   0   0   0   0   2   0   2   0   0   0   2   0   0   0   2   0   2   2   0   0   2   2   2   0   0   2   0   0   0   2   2   0   0   2   0   2   0   0   2   2   0   2   0   0   2   0   0   2   2   0   0   2   2   0   0   2   0   2   0   0   0   2   2   2   0   2   2   0   0   0   2   2   2   0   0   0   0   2   0   2   0   2   2   0   2   0   0   2   0   0   0   0   2   2   2   2   0   0   2   0   2   2   2   2   0   0   0   2   0   0   2   0   2   0   2   0   0   0   2   0   2   2   2   0   2   0   2   2   0   2   0   0   0   2   0   2   0   2   0   0   0   2   2   2   0   0   0   0   0   0   0   0   0
 MK-6-7                 2   0   0   0   2   0   0   2   0   2   2   2   2   0   2   2   2   0   2   0   2   2   2   0   0   2   2   0   2   2   0   2   0   0   0   2   2   2   2   0   2   0   0   0   2   2   0   0   0   0   0   2   0   0   0   0   0   2   0   0   0   2   0   0   2   0   0   2   2   2   0   2   2   0   0   0   2   2   0   0   2   0   2   0   0   0   2   0   0   0   0   2   0   0   2   2   0   0   2   2   0   0   2   0   2   0   0   2   2   2   2   0   2   2   0   0   0   2   2   2   0   0   0   0   2   0   2   2   2   0   0   2   0   0   2   0   0   0   0   2   2   2   2   0   0   2   0   0   2   2   2   0   2   0   2   0   2   2   0   2   0   0   0   0   0   2   0   2   2   2   0   2   0   0   2   0   2   0   0   0   2   0   0   0   0   0   0   0   2   2   0   0   0   0   0   0   0   0   0   0
 MK-6-8                 2   0   0   0   2   0   0   2   0   0   2   2   0   0   2   2   2   0   2   0   2   0   2   0   0   2   2   0   2   2   0   2   0   0   0   2   2   2   0   0   2   0   0   0   2   2   0   2   0   0   0   2   0   0   0   0   0   2   0   2   0   2   0   0   2   0   2   0   2   2   0   2   2   0   0   2   2   0   0   0   2   0   0   0   0   0   2   0   0   0   0   2   0   0   2   2   0   0   2   2   0   0   2   0   2   0   0   2   2   2   2   0   2   2   0   0   0   2   2   2   0   0   0   2   0   0   2   2   2   0   0   2   0   0   2   0   0   0   0   2   2   2   2   0   0   2   0   0   2   2   2   0   2   0   2   0   2   2   0   2   0   0   0   0   0   2   0   2   0   2   0   2   0   0   2   0   2   0   2   2   2   2   0   0   0   0   0   0   2   2   0   0   0   0   0   0   0   0   0   0
 MK-6-9                 2   0   0   0   2   0   0   2   0   0   0   2   0   0   2   2   2   2   2   0   2   0   2   0   0   2   2   0   2   2   0   2   0   0   0   2   2   2   2   0   2   0   0   0   2   2   0   2   0   2   0   0   0   0   0   0   0   0   0   2   0   2   2   0   2   2   2   0   2   2   0   2   2   0   0   2   2   0   0   0   0   0   0   0   0   0   2   0   0   0   0   2   0   0   2   2   0   0   2   2   0   0   2   0   2   0   0   2   2   2   2   0   2   2   0   0   0   0   2   2   0   0   0   2   0   2   2   2   2   0   0   2   0   0   2   0   0   0   0   0   2   2   2   0   0   2   0   0   2   2   2   0   2   0   2   0   2   0   0   0   0   0   0   0   0   0   0   2   0   0   0   2   0   2   2   0   2   0   2   2   2   2   0   0   0   0   0   0   2   2   0   0   0   0   0   0   0   0   0   0
 MK-6-10                2   0   0   0   0   0   0   0   0   0   0   2   0   0   2   2   2   2   2   0   2   0   2   0   0   2   2   0   2   2   0   2   2   0   0   2   2   2   0   0   2   0   0   2   2   2   0   2   0   2   0   0   0   2   2   0   0   2   2   0   0   2   2   0   2   2   2   0   2   2   0   2   2   0   0   2   2   0   0   0   0   0   2   0   0   0   2   0   0   0   0   2   0   0   2   2   0   0   2   2   0   0   2   0   0   0   0   2   2   0   2   0   2   2   0   0   0   0   2   2   0   0   0   2   0   0   2   2   2   2   0   2   0   0   2   0   0   2   0   2   2   0   2   0   0   2   0   0   0   2   2   0   2   0   2   0   2   0   0   0   0   0   0   0   0   0   0   2   0   0   0   2   0   2   0   0   2   0   0   2   2   2   0   0   0   0   0   0   2   2   0   0   0   0   0   0   0   0   0   0
 MK-6-11                2   0   0   0   0   0   0   0   0   0   0   2   0   0   2   2   2   2   2   2   2   0   2   0   0   0   2   0   2   2   0   2   2   0   0   2   2   2   0   0   2   0   0   0   0   0   0   2   2   0   0   0   0   2   2   0   0   2   2   0   2   2   2   2   2   0   2   0   0   2   0   0   2   0   0   2   2   0   2   0   0   0   2   0   0   0   2   0   0   0   0   2   0   0   2   2   0   0   2   2   0   0   2   0   0   0   0   2   0   0   2   0   2   0   0   0   0   0   2   2   0   0   0   2   2   0   2   2   2   2   0   2   2   0   2   2   0   2   0   2   0   2   2   0   0   2   0   0   0   2   2   0   2   0   2   0   2   0   0   0   0   0   0   0   0   0   0   2   0   0   0   2   2   2   0   0   2   0   2   2   0   2   0   0   0   0   0   0   2   2   0   0   0   0   0   0   0   0   2   0
 MK-6-12                2   0   2   0   0   0   0   0   0   0   0   2   0   0   0   2   2   2   2   2   2   0   0   2   0   0   2   0   2   2   0   2   2   0   2   2   2   2   0   0   2   2   0   0   0   0   0   2   2   0   0   0   0   2   2   0   2   2   2   0   2   2   2   2   2   0   2   0   0   2   0   0   2   0   0   2   2   0   2   0   2   0   2   0   0   0   2   0   0   0   2   2   0   0   2   2   0   0   0   2   0   0   2   0   2   0   0   2   0   0   2   0   2   0   0   0   0   0   2   2   0   0   0   2   2   2   2   2   2   2   0   2   2   0   2   2   2   2   0   2   0   2   2   0   0   2   0   0   0   2   2   0   2   0   0   0   2   0   0   0   0   0   0   0   0   0   2   2   0   0   0   2   0   2   0   0   2   0   2   2   0   2   0   2   2   0   2   0   2   2   0   0   0   0   0   0   0   0   2   0
 MK-6-13                2   0   2   2   0   0   0   0   0   0   0   2   0   0   0   2   2   2   2   2   2   0   2   2   0   0   0   0   2   2   0   2   0   0   2   2   2   2   0   0   2   2   0   0   0   0   0   2   2   0   0   0   0   2   2   0   2   2   2   0   2   2   0   2   2   0   2   0   0   2   0   0   2   0   0   2   0   0   2   0   2   0   2   0   0   0   2   0   0   0   2   2   0   0   2   2   0   0   0   2   0   2   2   0   2   0   0   2   0   0   2   0   2   2   0   0   0   0   2   0   0   0   0   2   2   2   2   2   0   2   0   2   0   0   2   2   0   2   0   2   0   2   2   0   0   2   0   0   0   2   2   0   2   0   0   2   2   0   0   0   0   0   0   0   0   0   2   2   0   0   0   2   0   2   0   0   2   0   0   2   0   0   0   2   2   0   2   0   2   2   0   0   0   0   0   2   0   0   2   0
 MK-6-14                2   0   2   0   0   0   2   0   0   0   0   2   0   0   0   2   2   0   2   2   2   0   2   2   0   0   0   0   2   0   0   2   0   0   2   2   2   2   0   2   0   2   0   0   0   0   0   2   2   2   0   0   0   2   2   0   0   2   2   0   2   2   0   2   2   2   2   0   0   2   0   0   2   2   0   2   0   0   2   0   0   0   2   0   0   2   0   0   0   0   2   2   0   0   2   2   0   0   0   2   0   2   2   0   2   2   0   2   0   0   2   0   2   2   0   0   0   0   2   0   0   0   2   2   2   2   2   2   0   2   0   2   0   0   2   0   0   2   0   2   0   2   2   0   0   2   0   2   0   2   0   0   2   0   0   2   2   0   0   0   0   0   0   0   0   0   2   2   2   0   0   2   0   2   0   0   2   0   0   2   0   0   0   2   2   2   0   0   2   2   0   0   0   0   0   2   0   0   2   0
 MK-6-15                0   0   2   0   0   0   2   0   2   0   0   2   2   2   0   2   2   2   2   2   2   2   2   2   0   0   0   0   2   2   0   2   0   0   2   2   2   2   0   2   0   2   0   0   0   0   0   2   2   2   0   0   0   2   2   0   0   2   2   0   2   2   0   2   2   2   2   0   2   2   2   0   2   2   0   2   0   0   2   0   0   0   2   0   0   2   2   0   0   0   2   2   0   0   2   2   2   2   0   2   0   2   2   0   2   0   0   2   0   0   2   0   2   2   0   0   0   0   2   0   0   0   2   2   0   2   2   0   0   2   0   2   0   0   2   0   0   2   2   2   0   2   2   0   0   2   0   2   0   2   0   0   0   0   0   2   2   0   2   0   0   0   0   0   0   0   2   2   2   0   0   2   0   2   2   2   2   0   0   2   0   0   0   2   2   2   0   0   2   2   0   0   0   0   0   2   0   0   0   0
 MK-6-16                0   0   2   0   2   0   2   0   2   0   0   2   2   2   0   2   2   2   2   2   2   2   2   2   0   2   0   0   2   2   0   2   0   0   2   0   2   2   0   2   0   2   0   0   0   0   0   0   2   2   0   0   0   2   2   0   0   2   2   0   2   2   0   2   2   2   2   0   2   2   2   0   2   2   0   2   0   0   2   0   2   0   2   0   2   2   2   0   0   2   2   2   0   0   2   2   2   2   0   2   0   2   2   0   2   0   0   2   0   0   2   0   2   2   0   0   0   0   2   0   0   0   2   2   0   2   2   0   0   2   2   2   0   0   2   0   0   2   2   2   0   2   2   0   0   2   0   2   0   2   0   0   0   0   0   2   2   0   2   0   0   0   0   0   0   0   2   2   2   0   0   2   0   2   2   2   2   0   2   2   2   0   0   2   2   2   0   0   2   2   2   0   0   2   0   2   0   0   0   0
 
!****************************************** Phenotypic Data **********************************************************
!-100.0 is resevred for missing phenotype
SimulatedTrait1        13.1005   15.4491   16.0871   14.7337   12.6521   14.7913   12.7719   16.0180   13.5815   16.0134   14.9173   14.7139   15.9335   14.3592   13.8818   13.1916   14.7373   15.8508   15.8983   15.6829   14.7455   16.5480   15.2666   14.1277   15.8231   14.8411   14.1811   14.5916   16.7092   12.6253   15.6897   15.1827   13.6681   14.1879   14.1095   16.7910   14.5545   13.9032   15.6982   13.1129   14.6143   14.3287   13.3481   14.2289   15.1174   16.5528   15.5992   14.8806   14.2276   16.7769   15.7115   14.8684   14.2924   17.4904   15.7547   13.3624   16.1475   16.3498   16.2793   15.3516   16.6249   17.9700   12.9942   15.4921   16.6574   13.7773   13.8482   13.8777   15.0762   13.8806   13.2721   13.6915   11.7518   12.9278   13.5249   15.7310   14.3350   14.3453   13.2853   13.6588   17.1772   16.2761   15.8966   13.1334   15.2049   15.7412   14.3442   15.8788   15.6120   17.0682   15.6402   16.5526   15.8095   15.4688   16.7401   14.8981   14.7461   15.4255   13.3330   13.4715   13.9676   16.6078   13.2160   14.0403   14.8623   13.9699   15.3585   15.7245   13.8955   12.7702   17.1163   13.4257   14.7400   14.9174   12.5085   13.7147   16.3346   16.3006   15.0466   15.8877   14.9094   15.3807   17.1394   14.0726   16.9254   14.7380   14.6234   17.9305   16.5194   16.9332   15.8299   15.1769   14.4894   14.8215   14.6200   13.5796   14.8285   13.7796   14.8680   14.5529   13.4175   15.5970   14.5476   12.6536   16.5973   14.5556   15.2344   14.4227   15.8639   15.6308   14.3189   14.0187   14.4003   16.1694   13.8318   14.9208   11.6807   12.2330   16.2332   16.1353   17.1724   14.7382   17.4342   14.4036   15.2571   14.0819   14.4743   17.5291   16.4202   14.9536   16.7047   15.2571   16.6589   14.1230   14.1886   17.5100   14.9609   13.0583   14.3911   13.8042   15.1740   14.7187   16.2546   15.7834   17.7167   14.1610   14.2618   13.8124   18.3076   16.1253   13.5963   14.8157   16.1371   14.2385   12.1016   17.3948   16.0346   13.9545   15.2923   14.4650
SimulatedTrait2        10.0666    9.9129    9.3263   10.3732   10.6959   10.4153   10.1171    9.7519   11.1111   10.3774    9.8492   11.0201    8.9492   10.4013   10.2541    9.9868    9.2327    9.2595    8.6934    9.9388   10.1575   10.4167   10.8793   10.9189   10.4515   10.9040    9.8061   10.4392    9.9626   10.7365   10.7497   10.0318   10.6890   10.1167   10.8005    9.0260   10.6978   10.2258    9.6685   11.2224   10.5820    9.1961   11.2480   10.0775    9.2095    9.7300   10.6700    9.4669    9.2774    9.1799   10.0509    9.9610    9.8723    8.9237    9.9745   10.3964    8.4178    9.3496   10.2117   10.1089    9.7080    9.8088   10.2792    9.3376    8.9097    9.8502   10.6370   10.5301    8.6606   10.9109   10.2032   10.7316   10.0658   10.3074   11.2377   10.1987   10.7839   11.1827   10.8639   11.3813    9.4047    9.8864    9.2846    9.1427    9.7143   10.9244   10.2277    8.9480    9.9778    9.8057   10.5258    9.6053    9.4938   10.3515   10.1302   10.5286    9.6616   10.6534   10.8441   10.4984   10.5731    9.6296    9.4146   10.5611    9.0663   11.1102    9.5640    9.5950    9.7725   10.5389   10.2720   10.6088   10.9003   10.3355   10.5533   10.1122    9.7577    9.3702    8.9050    8.9093    9.9117   10.7211   10.6262    9.2829    9.2357    9.7858   10.7277    9.2141   10.1593    9.7323   10.5858   10.2364   10.0506   10.5419   10.1905   11.1901   10.3683    9.5426    9.3051   11.3097   10.4848    9.9299   10.2295    9.6603    9.1511   10.7840    9.8668    9.8539   10.8589   10.8793   10.5724   10.6183   10.6908    9.5868   11.6419   10.8786   10.6157   10.4513    9.5238    9.2019    8.8423   10.6259    9.7952    9.7555    8.6723    9.2577   10.5281    9.2934    9.3045   10.2037    9.1643   10.2537    9.3268    9.4473    9.9306    9.0789   10.6456   10.7656    9.7871   10.2533   10.7309    9.5240    9.0398    9.2277    9.4384   10.1633    9.7290    9.5632    9.9678   10.6726    9.6042   10.6320    9.1406    9.4694    9.9006    9.1036    9.4412   10.8403    9.5772   10.9234
 
