# Supplementary material for: Inclusive Composite Interval Mapping of QTL by Environment Interactions in Biparental Populations
Source: PLoS One. 2015 Jul 10;10(7):e0132414. doi: 10.1371/journal.pone.0132414 (PMC4498613; doi:10.1371/journal.pone.0132414)
Supplement: S5 File — (ZIP) [file pone.0132414.s005.zip › H=0.5/L1/run_00118.met]

!**********************Note: lines staring with "!" are remarks and will be ignored in the program********************
!*********************************General Information**********************************
!Assuming F1 = P1 x P2, populations available in QTL IciMapping are: 
!  1, P1BC1F1 = P1 x F1, the first backcrossing where P1 is used as the recurrent parent;
!  2, P2BC1F1 = P2 x F1, the first backcrossing where P2 is used as the recurrent parent;
!  3, F1DH, F1-derived doubled haploids; 
!  4, RIL or F1RIL, recombination inbred lines through the repeated selfing of F1;
!  5, P1BC1RIL, recombination inbred lines through the repeated selfing of P1BC1F1;
!  6, P2BC1RIL, recombination inbred lines through the repeated selfing of P2BC1F1;
!  7, F2, the selfing generation of F1;
!  8, F3, the selfing generation of F2;
!  9, P1BC2F1, the second backcrossing where P1 is used as the recurrent parent; 
! 10, P2BC2F1, the second backcrossing where P2 is used as the recurrent parent;
! 11, P1BC2RIL, recombination inred lines through the repeated selfing of P1BC2F1; 
! 12, P2BC2RIL, recombination inred lines through the repeated selfing of P2BC2F1; 
! 13, P1BC1F2, the selfing generation of P1BC1F1; 
! 14, P2BC1F2, the selfing generation of P2BC1F1; 
! 15, P1BC2F2, the selfing generation of P1BC2F1; 
! 16, P2BC2F2, the selfing generation of P2BC2F1; 
! 17, P1BC1DH, P1BC1F1-derived doubled haploids; 
! 18, P2BC1DH, P2BC1F1-derived doubled haploids; 
! 19, P1BC2DH, P1BC2F1-derived doubled haploids; 
! 20, P2BC2DH, P2BC2F1-derived doubled haploids; 
   3      !Mapping Population (see remarks above)
   2      !Mapping Function (1 for Kosambi; 2 for Haldane; 3 for Morgan)
   2      !Marker Space Type (1 for intervals; 2 for positions)
   1      !Marker Space Unit(1 for centiMorgans; 2 for Morgan)
   6      !Number of Chromosomes (or Linkage Groups)
 200      !Size of the mapping population
   2      !Number of environments
 
!***************************************** Chromosomes and Linkage Maps **********************************************
!Chromosome                 NumMarkers
-CH1                        16
-CH2                        16
-CH3                        16
-CH4                        16
-CH5                        16
-CH6                        16
!Linkage map (Marker name followed by position or the interval length)
 MK-1-1                1     0.000
 MK-1-2                1    10.000
 MK-1-3                1    20.000
 MK-1-4                1    30.000
 MK-1-5                1    40.000
 MK-1-6                1    50.000
 MK-1-7                1    60.000
 MK-1-8                1    70.000
 MK-1-9                1    80.000
 MK-1-10               1    90.000
 MK-1-11               1   100.000
 MK-1-12               1   110.000
 MK-1-13               1   120.000
 MK-1-14               1   130.000
 MK-1-15               1   140.000
 MK-1-16               1   150.000
 MK-2-1                2     0.000
 MK-2-2                2    10.000
 MK-2-3                2    20.000
 MK-2-4                2    30.000
 MK-2-5                2    40.000
 MK-2-6                2    50.000
 MK-2-7                2    60.000
 MK-2-8                2    70.000
 MK-2-9                2    80.000
 MK-2-10               2    90.000
 MK-2-11               2   100.000
 MK-2-12               2   110.000
 MK-2-13               2   120.000
 MK-2-14               2   130.000
 MK-2-15               2   140.000
 MK-2-16               2   150.000
 MK-3-1                3     0.000
 MK-3-2                3    10.000
 MK-3-3                3    20.000
 MK-3-4                3    30.000
 MK-3-5                3    40.000
 MK-3-6                3    50.000
 MK-3-7                3    60.000
 MK-3-8                3    70.000
 MK-3-9                3    80.000
 MK-3-10               3    90.000
 MK-3-11               3   100.000
 MK-3-12               3   110.000
 MK-3-13               3   120.000
 MK-3-14               3   130.000
 MK-3-15               3   140.000
 MK-3-16               3   150.000
 MK-4-1                4     0.000
 MK-4-2                4    10.000
 MK-4-3                4    20.000
 MK-4-4                4    30.000
 MK-4-5                4    40.000
 MK-4-6                4    50.000
 MK-4-7                4    60.000
 MK-4-8                4    70.000
 MK-4-9                4    80.000
 MK-4-10               4    90.000
 MK-4-11               4   100.000
 MK-4-12               4   110.000
 MK-4-13               4   120.000
 MK-4-14               4   130.000
 MK-4-15               4   140.000
 MK-4-16               4   150.000
 MK-5-1                5     0.000
 MK-5-2                5    10.000
 MK-5-3                5    20.000
 MK-5-4                5    30.000
 MK-5-5                5    40.000
 MK-5-6                5    50.000
 MK-5-7                5    60.000
 MK-5-8                5    70.000
 MK-5-9                5    80.000
 MK-5-10               5    90.000
 MK-5-11               5   100.000
 MK-5-12               5   110.000
 MK-5-13               5   120.000
 MK-5-14               5   130.000
 MK-5-15               5   140.000
 MK-5-16               5   150.000
 MK-6-1                6     0.000
 MK-6-2                6    10.000
 MK-6-3                6    20.000
 MK-6-4                6    30.000
 MK-6-5                6    40.000
 MK-6-6                6    50.000
 MK-6-7                6    60.000
 MK-6-8                6    70.000
 MK-6-9                6    80.000
 MK-6-10               6    90.000
 MK-6-11               6   100.000
 MK-6-12               6   110.000
 MK-6-13               6   120.000
 MK-6-14               6   130.000
 MK-6-15               6   140.000
 MK-6-16               6   150.000
!*********************************** Marker Types ********************************************************************
!Co-dominant marker: When heterozygote F1 is present, P1 is coded as 2, F1 is coded as 1, and P2 is coded as 0; Otherwise, P1 is coded as 2, and P2 is coded as 0. 
!Dominant marker: When heterozygote F1 is present, P1 and F1 are coded as 12, and P2 is coded as 0; Otherwise, P1 is coded as 2, and P2 is coded as 0.  
!Recessive markers: When heterozygote F1 is present, P1 is coded as 2, and F1 and P2 are coded as 10; Otherwise, P1 is coded as 2, and P2 is coded as 0. 
!Missing marker is coded as -1. 
 MK-1-1                 0   2   2   2   0   0   0   0   0   2   0   2   2   2   2   2   2   2   2   2   2   0   0   0   0   2   2   0   2   0   2   2   0   0   0   2   0   0   2   2   2   0   2   2   0   2   2   0   0   0   0   2   0   0   0   0   2   2   2   0   0   0   0   2   2   0   0   0   0   0   0   2   2   0   0   2   2   2   2   0   2   2   0   0   2   2   0   0   2   2   0   2   2   2   2   0   2   0   2   0   0   0   0   0   2   0   2   0   2   0   2   2   2   0   0   0   0   0   0   2   0   2   0   2   0   0   2   0   2   0   2   2   0   2   0   2   2   2   2   2   0   0   0   2   0   0   0   2   2   2   2   2   2   0   0   0   2   0   2   2   2   0   0   2   0   2   0   2   2   0   0   2   2   2   0   0   2   0   2   0   2   2   2   2   2   0   0   0   0   0   0   2   0   0   0   0   0   0   2   2
 MK-1-2                 0   0   2   2   2   2   0   0   0   0   0   2   2   2   2   0   2   2   2   2   0   0   0   0   0   2   2   0   2   0   2   2   0   0   0   2   0   0   2   2   2   0   2   2   0   2   2   2   2   0   0   2   0   0   0   2   2   2   2   0   0   2   0   2   2   0   0   0   0   0   2   2   2   2   0   2   0   0   0   0   2   2   0   0   2   2   0   0   2   2   0   2   0   2   2   0   2   0   2   0   0   0   0   0   2   0   2   0   2   0   2   0   2   0   0   0   0   0   0   2   0   2   2   2   0   0   2   0   2   0   2   2   0   2   0   2   2   2   2   2   0   0   0   2   0   0   0   2   2   2   2   2   2   0   0   0   2   0   2   2   2   0   0   2   0   0   0   2   2   0   0   2   0   0   0   0   2   0   2   0   2   2   0   0   2   0   0   0   0   0   0   2   0   0   0   2   0   0   2   2
 MK-1-3                 2   0   2   2   2   2   0   0   0   0   2   2   2   2   2   0   2   0   2   2   0   0   0   0   0   2   2   0   2   0   2   2   2   0   0   2   0   0   2   2   2   0   2   2   0   2   2   2   2   0   0   2   2   0   2   0   2   2   2   0   0   2   0   0   2   0   0   0   0   0   0   2   2   2   0   0   0   0   0   0   2   2   0   0   2   2   0   0   2   2   0   2   0   2   2   0   2   0   2   0   2   0   0   0   2   0   2   0   2   0   2   2   2   0   0   0   0   0   2   2   0   2   2   2   0   0   2   0   2   0   2   2   0   2   0   2   0   2   2   2   0   0   0   2   0   2   0   2   2   2   0   2   2   0   2   0   2   0   2   2   2   0   0   0   0   0   0   2   2   0   0   2   2   0   0   2   2   0   2   0   2   2   0   0   2   0   0   0   0   0   0   2   0   0   0   2   0   0   2   2
 MK-1-4                 2   0   2   2   0   2   0   0   0   0   2   2   2   2   2   0   2   0   2   2   0   0   0   0   0   2   2   0   2   2   2   0   2   0   0   0   0   0   2   2   2   0   2   2   0   2   2   2   2   2   0   2   2   0   0   0   2   2   0   0   0   2   0   0   2   0   0   0   0   0   0   0   2   2   0   0   0   0   2   0   2   2   0   0   2   0   0   0   2   0   0   2   0   0   2   0   2   0   2   0   2   0   0   0   2   0   2   0   2   0   0   2   2   0   0   0   0   0   2   2   0   2   2   2   0   0   2   0   2   0   0   2   0   2   0   2   2   2   2   2   0   0   0   0   0   2   0   2   2   2   0   2   0   0   2   0   2   0   0   2   2   0   0   0   0   0   0   2   2   2   0   2   2   0   0   2   2   0   2   0   2   2   0   0   2   0   0   0   0   0   0   0   0   0   0   2   0   0   2   2
 MK-1-5                 2   0   2   2   0   2   0   2   0   0   2   2   2   2   2   0   2   0   2   2   0   2   0   0   0   2   2   0   2   2   2   0   2   2   0   0   0   0   2   0   2   0   2   2   0   2   0   0   2   2   0   2   2   0   0   0   2   2   2   0   0   2   2   0   2   0   0   0   0   0   0   0   2   0   0   0   0   0   2   0   2   2   0   0   2   2   0   0   2   0   0   2   2   0   2   0   2   0   2   0   2   0   0   0   2   0   2   0   0   0   0   2   0   0   0   0   0   0   2   2   0   2   2   2   0   0   2   0   2   0   0   2   0   2   0   2   2   2   2   2   0   0   0   0   0   2   0   2   2   2   0   2   0   0   2   0   2   0   0   2   2   0   0   0   0   0   0   2   2   2   0   2   2   0   0   2   2   2   2   0   2   2   0   0   0   0   0   0   2   0   0   0   0   0   2   2   0   0   2   2
 MK-1-6                 2   2   2   2   0   2   0   2   0   0   2   2   2   2   0   0   0   0   2   2   2   2   0   0   0   2   2   0   2   2   2   0   0   0   0   0   0   0   2   0   2   0   2   2   0   2   0   0   0   0   0   2   2   0   0   0   2   2   2   2   0   2   2   0   2   0   2   0   0   0   0   0   0   0   0   0   0   0   2   0   2   2   2   0   0   2   0   2   2   0   0   2   2   0   2   0   2   0   2   2   2   0   0   0   2   0   2   0   0   0   2   2   0   0   0   2   0   0   2   2   0   2   2   2   0   0   2   0   2   0   0   0   0   2   0   2   2   2   2   2   0   0   0   0   0   2   0   2   2   2   0   2   0   0   2   0   2   0   0   0   2   0   0   0   0   0   2   0   0   2   0   2   2   0   0   2   2   2   2   0   2   2   0   0   0   0   0   0   2   0   0   0   0   0   0   2   0   2   2   2
 MK-1-7                 2   2   2   2   0   2   0   2   0   2   2   2   2   2   0   0   0   0   2   2   2   2   0   0   0   2   2   0   2   2   2   0   0   0   0   0   0   0   2   0   2   0   2   2   0   2   2   0   0   0   0   2   2   0   0   0   2   2   2   2   0   2   2   0   0   0   2   0   2   2   0   0   0   0   0   0   0   0   2   0   2   0   2   0   0   2   0   0   2   2   0   0   2   0   2   0   2   0   2   0   2   0   0   0   2   0   2   0   0   0   2   2   0   0   0   2   0   0   2   2   0   2   2   2   0   0   2   0   2   2   0   0   0   2   0   0   2   0   2   2   0   0   0   0   0   2   0   2   2   2   0   2   0   0   2   0   2   0   0   0   2   0   0   0   0   0   0   0   0   2   0   2   2   0   0   2   2   2   2   0   2   2   0   0   0   0   0   0   2   0   0   0   0   0   0   2   0   2   2   0
 MK-1-8                 2   2   2   2   0   0   0   2   2   0   2   2   2   2   0   0   0   2   2   2   2   2   0   0   0   2   2   0   2   2   2   0   0   0   0   0   0   0   2   0   2   0   2   2   0   0   2   0   0   0   0   0   2   0   0   0   2   2   0   2   0   2   2   0   0   0   2   0   2   2   0   0   0   0   0   0   2   0   2   0   2   0   2   2   0   2   0   0   2   2   0   0   2   0   2   0   2   0   2   0   2   0   0   0   2   0   2   0   0   0   2   2   0   0   0   2   0   0   2   2   0   2   2   2   0   0   2   0   0   2   0   0   0   2   0   0   2   0   2   2   0   0   0   0   0   2   0   2   2   2   0   2   0   0   2   0   2   0   0   0   0   0   0   0   0   0   0   0   0   2   0   2   2   0   0   2   2   2   2   0   2   2   0   2   0   0   0   0   2   0   0   0   0   0   0   2   0   2   2   0
 MK-1-9                 2   0   2   2   0   0   0   2   2   0   2   2   2   2   0   0   0   2   2   2   2   2   2   0   0   0   0   0   2   2   2   0   0   0   0   0   0   0   2   0   2   0   2   2   0   0   2   0   0   0   2   2   2   0   0   0   2   2   0   2   0   0   2   0   0   0   2   0   2   2   0   0   2   0   0   0   2   0   2   2   2   0   0   2   0   2   0   0   2   2   0   0   2   0   0   0   2   0   2   0   2   0   0   0   2   0   2   2   2   0   2   2   0   0   0   2   0   0   2   2   0   2   2   2   0   0   2   0   0   2   0   0   2   2   0   0   2   0   0   2   0   0   0   0   0   2   0   2   2   2   0   2   2   0   2   0   2   0   0   0   0   0   0   0   0   0   0   0   0   2   0   2   2   0   0   2   2   2   2   0   2   2   0   2   0   0   0   0   2   2   0   0   0   0   0   2   0   2   2   0
 MK-1-10                2   0   2   0   2   0   2   2   2   0   2   2   2   2   0   0   0   2   2   2   0   2   0   0   0   0   0   0   2   2   2   0   0   0   0   0   0   0   2   0   0   2   2   0   0   0   2   2   0   0   2   2   2   0   0   0   2   2   0   2   0   0   2   0   0   0   0   0   2   2   0   0   2   0   2   0   2   0   2   2   2   0   0   2   0   2   0   0   2   2   0   0   2   0   0   0   2   0   2   0   2   0   2   0   2   0   2   2   2   0   2   2   0   0   0   2   2   0   2   2   0   2   2   2   0   0   2   0   0   0   0   0   2   2   0   0   2   0   0   2   0   0   0   0   0   2   0   2   2   2   2   0   2   0   0   0   2   0   0   0   0   0   0   0   0   0   0   2   0   0   0   2   2   0   0   0   2   0   2   0   2   2   0   0   0   0   0   0   2   2   0   0   0   0   0   2   0   2   2   0
 MK-1-11                2   0   2   0   2   2   2   2   2   0   2   0   2   2   2   0   0   2   2   2   0   2   0   0   0   2   0   0   2   2   2   0   0   0   0   0   0   0   2   0   0   2   2   0   2   2   2   2   0   0   2   2   2   0   0   0   2   2   0   2   0   0   2   0   0   0   2   0   2   2   0   0   2   0   2   0   2   0   2   2   2   0   0   2   0   2   0   0   2   2   0   0   2   0   2   0   2   0   2   0   2   0   2   0   2   0   2   2   2   0   2   2   0   0   0   2   2   0   2   0   0   2   2   2   0   0   2   0   0   0   0   0   2   2   0   0   0   0   0   2   0   0   0   0   0   0   0   2   2   2   2   0   2   0   0   2   2   0   0   0   0   0   0   0   0   0   0   2   0   0   0   2   2   0   0   0   0   0   2   0   2   2   2   0   2   2   2   0   2   2   0   0   0   0   0   2   0   2   2   0
 MK-1-12                2   0   2   0   2   2   2   2   2   0   2   0   0   2   2   0   0   2   2   2   0   2   0   0   0   2   0   0   2   2   2   0   0   0   0   2   0   0   2   0   0   2   2   0   2   2   2   2   0   0   2   2   2   0   0   0   2   2   0   2   0   0   2   0   0   0   0   0   2   2   0   0   2   0   2   0   2   0   2   2   2   0   0   2   0   2   0   0   2   2   0   0   2   0   2   0   2   0   2   0   2   0   2   0   2   0   2   2   0   0   2   0   0   2   2   2   2   0   2   0   0   2   2   2   0   0   2   0   0   0   0   0   2   2   0   0   0   0   0   2   0   0   0   0   0   0   0   2   2   2   2   0   2   0   0   0   2   0   0   0   0   0   0   0   0   0   0   2   0   0   0   2   2   0   0   0   0   2   2   0   2   2   2   2   2   2   2   0   2   2   0   0   0   0   0   2   0   2   2   0
 MK-1-13                2   0   2   0   2   2   2   0   2   0   2   0   0   2   2   0   0   2   2   2   0   2   0   0   0   2   0   0   2   2   2   0   0   0   0   2   0   0   2   0   0   2   2   0   2   2   2   0   0   2   2   2   2   0   0   0   2   2   0   2   0   0   2   2   2   0   0   0   2   2   0   0   2   0   2   0   2   0   2   2   2   0   0   0   0   2   0   0   2   2   0   0   2   0   2   0   2   0   2   0   2   0   2   0   0   0   2   2   0   0   2   0   0   2   2   2   0   0   2   0   0   2   2   2   0   0   2   0   0   0   0   0   2   2   0   0   2   0   0   2   0   0   0   0   0   0   0   2   2   2   2   0   2   0   0   0   2   0   0   0   0   0   0   0   0   0   0   2   0   0   0   2   0   0   0   0   0   2   2   0   2   2   2   2   2   2   2   2   2   2   0   0   2   0   0   2   0   2   2   0
 MK-1-14                2   0   2   0   2   2   2   0   2   0   2   0   0   2   2   0   0   2   2   2   0   2   0   0   0   2   0   0   2   2   2   0   0   0   0   2   2   0   2   0   0   2   2   0   2   2   2   0   0   2   2   2   2   0   0   0   2   0   0   2   0   0   2   2   2   0   2   0   2   2   0   0   2   0   2   0   2   0   2   2   2   0   0   0   2   2   0   0   2   2   2   0   2   0   2   0   2   0   2   0   2   0   2   0   0   0   0   2   0   0   2   0   0   2   2   2   0   0   2   0   0   2   2   2   2   0   2   0   0   0   0   2   2   2   0   0   2   0   0   2   0   0   0   0   0   0   0   2   2   2   2   0   0   0   0   0   2   0   0   0   0   0   0   2   0   0   0   2   0   0   0   2   0   0   0   0   0   2   2   0   2   2   2   2   0   2   2   2   2   2   0   0   2   0   0   2   0   0   2   0
 MK-1-15                2   0   2   0   2   2   2   0   2   0   0   0   0   2   2   0   0   2   2   2   0   2   0   0   0   2   2   0   2   2   2   0   0   0   0   2   0   0   2   0   0   2   2   0   2   2   2   0   0   2   2   0   2   0   0   0   2   0   0   2   0   0   2   2   2   0   2   0   0   2   0   2   2   0   2   0   2   0   2   0   2   0   0   0   2   2   0   0   2   2   2   0   2   0   0   2   0   0   0   0   0   0   2   0   0   0   2   0   0   0   2   0   0   2   2   2   0   0   2   0   0   2   2   2   2   0   2   0   0   0   0   2   2   2   0   0   2   0   0   2   0   0   0   0   0   0   0   2   2   2   2   0   2   0   0   0   2   0   0   0   2   0   0   2   0   0   0   2   2   0   0   2   0   0   2   0   0   2   2   2   2   2   2   0   0   0   2   2   2   2   0   0   2   0   0   0   0   0   0   2
 MK-1-16                2   2   2   0   2   2   2   2   2   2   0   0   0   2   2   2   0   2   2   2   0   2   0   0   0   2   2   0   2   2   2   0   0   0   0   2   0   0   2   0   0   2   2   0   2   0   2   0   0   2   2   0   0   0   0   0   2   2   0   2   0   0   2   2   2   0   2   0   0   2   0   2   2   0   2   0   2   0   2   0   2   0   0   2   2   2   0   0   2   2   2   0   2   0   0   0   0   0   0   0   0   0   2   0   0   2   0   0   0   0   2   0   2   2   2   2   0   0   2   0   0   2   2   2   2   0   2   0   0   2   0   2   2   0   0   0   2   0   0   0   0   0   0   2   0   0   0   2   2   2   2   0   2   0   0   0   2   0   0   2   2   0   2   2   0   0   0   2   2   0   0   2   0   0   2   0   0   2   2   2   2   2   2   0   0   0   2   2   0   2   0   0   2   0   0   0   0   0   0   2
 MK-2-1                 0   2   2   2   0   0   2   0   0   2   0   0   0   0   2   2   2   0   2   0   0   0   2   0   2   0   2   0   2   0   2   2   0   2   2   0   2   0   0   0   0   2   0   2   2   0   2   0   0   2   2   0   2   0   2   2   0   0   2   0   0   0   2   2   2   2   0   0   0   0   2   2   0   0   0   0   0   0   0   0   0   2   2   0   2   2   0   2   2   2   0   2   0   0   2   2   0   0   0   2   0   0   2   0   2   2   0   2   0   0   0   0   2   0   0   0   2   0   2   2   0   0   2   2   0   2   0   2   0   2   2   0   0   0   0   2   0   2   0   0   2   0   2   0   0   0   0   2   2   0   0   2   0   2   0   0   0   0   2   0   2   2   2   0   0   2   2   2   2   0   2   0   2   2   0   2   2   2   0   2   0   2   2   0   2   2   2   2   0   0   2   0   2   2   0   0   0   2   0   0
 MK-2-2                 0   2   2   2   0   2   2   0   0   2   0   0   0   0   2   2   2   0   2   0   0   0   2   0   2   0   2   2   2   0   2   2   0   2   2   0   2   0   0   0   0   2   0   2   2   0   2   2   0   2   2   0   2   0   2   2   0   2   2   2   0   0   2   2   0   2   0   0   0   0   2   2   0   0   0   0   2   2   0   0   0   2   2   0   2   2   0   2   2   2   2   2   0   0   2   2   0   2   0   2   0   2   0   0   2   2   0   2   0   0   0   0   2   0   0   0   2   0   2   2   2   0   0   2   0   2   0   2   0   2   2   0   0   0   0   2   0   2   0   0   2   0   2   0   0   2   0   2   2   0   0   2   0   2   0   0   2   0   2   0   2   2   2   0   0   2   2   2   2   0   2   0   2   2   0   2   2   2   0   2   0   2   2   0   2   2   2   2   2   0   2   0   2   2   0   0   0   2   0   0
 MK-2-3                 0   2   0   2   0   0   2   2   0   2   0   0   0   0   2   2   2   0   2   0   0   0   2   0   2   0   2   2   2   0   2   2   2   0   2   0   2   0   0   0   0   0   0   2   2   0   2   2   0   2   2   0   2   0   2   2   0   2   2   2   0   0   2   2   0   0   0   0   2   0   2   2   0   0   0   2   2   2   0   0   0   2   0   2   2   2   0   2   2   2   2   2   0   0   2   2   0   2   0   2   0   0   0   0   2   2   0   2   0   0   2   0   2   0   0   0   2   0   2   2   2   0   0   0   0   2   0   2   0   2   2   0   0   0   0   2   0   2   0   0   2   0   2   0   0   2   0   2   2   0   0   2   2   2   0   0   0   0   2   0   2   2   2   0   0   2   2   2   2   2   2   0   2   2   0   0   2   2   0   2   0   0   2   0   2   0   2   2   2   2   0   2   2   2   0   2   2   2   0   2
 MK-2-4                 0   2   0   2   0   0   2   2   0   2   0   0   0   0   2   2   2   0   2   0   0   0   2   2   2   0   2   2   2   0   2   2   2   0   2   0   0   0   0   0   0   0   2   2   2   0   2   2   0   2   2   0   2   0   2   2   0   2   2   2   0   0   2   2   0   0   0   0   2   0   2   2   2   0   0   2   0   2   0   0   0   2   0   2   2   2   0   2   2   2   2   2   0   0   2   2   0   2   0   2   0   0   0   0   2   2   2   2   2   0   0   0   2   0   0   2   2   0   0   2   2   0   0   0   0   2   0   2   0   2   2   0   0   0   0   2   0   2   0   0   2   0   2   0   0   2   0   2   2   0   2   2   2   2   2   0   2   0   0   0   2   2   2   0   0   2   2   2   2   2   2   0   2   2   2   0   2   2   0   2   0   0   2   0   2   0   2   2   0   0   0   2   2   2   0   2   2   2   0   2
 MK-2-5                 0   2   0   2   0   0   2   2   2   2   0   2   0   0   2   2   2   0   2   0   0   0   2   0   2   0   2   2   2   0   2   2   2   0   2   0   0   0   0   0   0   0   2   2   2   0   2   2   0   2   2   0   2   0   2   2   0   2   2   2   0   2   2   0   0   0   0   0   2   0   2   2   2   0   0   2   0   2   0   0   0   2   0   2   2   0   0   2   2   2   2   2   0   0   2   2   0   2   0   2   0   0   0   0   2   2   2   2   2   0   0   0   2   2   2   2   2   0   0   0   2   0   0   0   0   2   0   2   0   2   0   0   0   0   0   2   0   0   0   0   2   0   2   0   0   2   0   2   2   0   2   2   2   2   0   0   2   0   0   0   2   2   2   0   0   0   2   2   2   2   2   0   2   0   2   0   2   2   2   2   0   0   2   0   2   0   2   2   0   0   2   2   2   2   0   0   2   2   0   2
 MK-2-6                 0   2   0   2   2   0   0   2   2   2   0   2   0   2   2   2   2   0   0   0   0   0   2   0   2   0   2   2   2   0   0   2   2   0   2   0   0   0   0   0   0   0   2   2   2   2   2   2   0   2   2   0   2   0   2   2   0   2   2   2   0   2   2   0   0   0   0   0   2   2   2   2   0   0   0   2   0   2   0   0   0   2   0   2   2   0   0   2   2   2   2   2   0   0   2   2   0   2   0   2   0   0   0   0   2   2   2   2   2   0   0   0   2   2   0   2   2   0   0   0   0   0   0   0   0   2   0   2   0   2   0   0   0   0   0   2   0   0   0   0   2   0   2   0   0   2   0   2   2   0   0   2   2   2   0   0   2   0   2   0   2   2   2   0   0   0   2   2   2   2   2   0   2   0   2   0   2   2   2   2   0   2   2   0   2   0   2   2   0   0   2   2   2   2   0   0   2   2   0   2
 MK-2-7                 0   2   0   2   0   2   0   2   2   2   0   2   0   2   2   2   2   0   0   2   0   0   2   0   2   0   2   2   2   0   0   2   2   0   2   0   0   0   0   0   0   0   2   2   2   0   2   2   0   2   2   0   2   0   2   2   0   2   0   0   0   2   2   0   0   0   0   0   0   2   2   2   0   0   0   2   0   2   0   0   0   2   0   2   2   0   0   2   2   2   2   2   0   0   2   0   0   2   0   2   0   0   0   0   2   2   2   2   0   0   0   0   2   2   0   2   2   0   0   0   0   0   0   0   0   2   0   0   0   2   0   0   0   2   0   2   2   0   0   0   2   0   2   0   0   2   0   2   2   0   0   2   2   2   0   0   2   0   2   0   2   2   2   0   0   0   2   2   2   2   2   0   0   0   2   0   2   2   2   2   0   2   2   0   2   2   2   2   0   0   2   2   2   2   0   0   2   2   0   2
 MK-2-8                 0   0   0   2   0   2   0   0   2   2   0   2   0   2   2   2   2   0   0   2   0   0   2   0   2   2   2   2   2   0   0   2   2   0   2   2   0   0   0   0   0   0   2   2   2   0   2   2   0   2   2   0   2   0   2   2   0   2   0   0   0   2   2   0   0   0   0   0   0   2   2   2   0   0   0   2   0   2   0   0   0   2   0   2   2   0   0   2   2   2   0   0   0   0   2   0   0   0   0   2   0   0   2   0   2   2   2   2   0   0   0   0   2   2   0   2   2   0   0   0   2   0   0   0   0   2   0   0   0   2   0   0   0   2   0   2   2   0   0   0   2   0   2   0   0   2   0   2   2   0   0   2   2   2   0   0   2   0   2   0   2   0   2   2   0   0   2   2   2   2   2   0   2   0   2   0   2   0   2   2   0   0   2   0   0   2   2   2   0   0   2   2   2   2   0   0   2   2   0   2
 MK-2-9                 0   0   0   0   0   2   0   0   2   0   0   2   0   2   2   2   2   0   0   2   0   0   2   0   0   0   2   0   2   0   0   0   2   0   2   0   0   0   0   0   0   2   2   2   2   0   2   2   0   0   2   0   2   0   2   2   0   2   0   0   0   2   2   0   0   0   0   0   0   2   2   2   0   0   0   2   0   2   0   0   2   2   0   2   2   0   0   2   2   2   0   0   0   0   0   2   0   0   0   2   0   0   2   0   0   0   2   2   0   2   0   0   2   2   2   2   2   0   2   0   2   0   0   2   0   2   2   0   0   2   0   0   0   0   0   2   2   0   0   0   2   0   2   0   0   2   0   2   2   0   0   2   0   2   2   0   2   0   2   0   2   0   2   2   0   0   2   2   2   2   2   0   2   0   2   0   2   0   2   2   0   0   2   0   0   2   2   2   0   0   2   2   2   2   0   2   0   0   0   2
 MK-2-10                0   0   2   0   0   2   2   0   2   0   0   2   0   2   2   2   2   0   0   2   0   0   2   0   0   0   2   0   2   0   0   0   2   0   2   0   0   0   0   0   0   2   2   2   2   2   2   2   0   0   2   0   2   0   2   0   2   2   0   0   2   2   2   0   0   0   0   0   0   2   2   2   0   2   0   2   0   2   0   2   2   2   0   0   2   0   0   2   2   2   0   0   0   0   0   2   0   0   0   0   0   0   2   2   0   2   2   2   0   2   0   0   2   0   2   2   2   0   2   0   2   0   0   2   0   2   2   0   0   2   2   0   0   0   0   2   2   0   2   0   2   0   2   0   0   0   0   2   2   2   0   0   0   2   2   0   2   0   0   0   2   0   2   2   0   0   2   2   2   2   2   0   0   0   0   0   2   0   2   2   0   0   2   0   0   0   2   2   0   0   2   2   2   2   0   2   0   0   0   2
 MK-2-11                0   2   2   0   0   2   2   0   2   0   0   2   0   2   2   2   2   0   0   0   0   0   0   0   0   0   2   0   2   0   0   0   2   0   2   0   0   0   0   0   0   2   2   2   2   2   2   2   2   0   2   0   2   0   2   0   2   2   0   0   0   2   2   0   0   2   0   0   0   2   2   2   0   2   2   2   0   2   0   2   2   2   0   0   2   0   0   2   2   2   0   0   0   0   0   0   0   0   2   0   0   0   0   2   2   2   2   2   0   2   0   0   2   0   2   2   2   0   0   2   2   0   0   2   0   0   2   0   0   2   2   0   0   0   0   2   2   0   2   0   2   0   0   0   0   0   0   2   2   0   0   0   0   2   2   0   2   2   0   0   2   0   2   2   0   0   2   2   2   2   2   0   0   0   0   0   2   2   2   2   0   0   2   0   0   2   2   2   0   2   2   0   2   2   0   2   0   0   0   0
 MK-2-12                0   2   2   0   0   2   2   0   2   0   0   2   0   2   2   2   2   0   0   0   0   0   0   0   0   0   2   0   2   0   0   2   2   0   2   0   0   0   0   0   0   2   2   2   2   2   2   0   2   0   2   0   2   0   2   0   2   2   0   0   0   0   2   0   0   2   0   0   2   2   2   2   0   2   2   0   0   2   2   2   2   2   0   0   2   0   0   0   2   2   0   0   0   2   0   0   0   0   2   0   0   0   0   2   2   2   0   2   2   0   0   0   2   0   2   2   2   0   0   2   2   0   0   2   0   0   2   0   0   2   2   0   0   0   0   2   2   0   2   0   0   0   0   0   0   0   0   0   2   0   0   0   0   2   2   0   2   2   0   0   2   0   2   2   2   0   2   2   2   2   2   0   0   0   0   0   2   2   2   2   0   0   0   0   0   2   2   2   0   2   2   0   2   2   0   2   2   0   0   0
 MK-2-13                0   2   2   0   0   2   2   2   2   0   0   2   0   2   2   2   2   0   2   2   0   0   0   0   2   0   2   0   2   0   0   2   2   0   2   0   0   0   0   0   0   2   2   2   2   2   0   0   2   0   2   0   2   2   0   0   2   2   0   2   0   0   2   0   0   2   0   0   2   2   2   0   2   2   2   0   0   2   2   2   2   2   0   2   2   0   0   0   2   2   0   0   0   2   0   2   0   0   2   0   0   0   0   2   2   2   0   2   2   0   2   0   0   0   2   2   2   0   2   2   2   0   0   2   2   0   2   0   0   2   2   0   0   0   0   2   0   0   2   0   0   0   0   0   0   0   0   0   2   0   2   0   0   2   2   0   2   0   0   0   0   0   2   2   2   0   2   2   2   0   2   0   0   0   0   0   2   0   2   2   0   0   0   0   2   2   2   2   0   2   2   0   2   0   2   2   2   0   0   0
 MK-2-14                0   2   2   0   0   2   2   2   2   0   0   2   2   2   2   2   0   0   2   2   0   0   0   0   2   0   2   0   0   0   0   2   2   0   2   2   0   0   0   0   0   2   2   2   0   2   0   0   0   0   2   0   2   2   0   0   2   2   0   2   0   0   2   0   0   2   0   0   2   2   2   2   2   2   2   2   0   0   2   2   2   2   0   2   2   0   0   2   2   2   0   0   0   2   0   2   0   2   2   0   0   0   0   0   2   2   0   2   2   2   2   0   0   0   2   2   2   0   2   2   2   0   2   2   2   0   2   0   0   2   2   0   0   0   0   2   0   0   2   0   0   0   0   0   0   0   0   0   2   0   2   0   0   2   2   0   2   0   0   0   0   0   2   0   0   0   2   2   2   0   2   0   0   0   0   0   2   0   2   2   0   0   0   0   2   2   2   2   0   2   2   0   2   0   2   0   2   2   0   0
 MK-2-15                0   2   2   2   2   0   2   2   2   0   0   2   2   2   2   2   0   0   2   2   0   0   0   0   2   0   2   0   0   0   0   2   2   0   2   2   2   0   0   0   0   2   2   2   0   2   2   0   0   0   2   0   0   2   0   0   2   0   0   2   0   0   2   0   0   2   0   0   2   0   0   2   2   2   2   2   0   0   2   2   2   2   0   2   2   0   0   2   2   2   0   0   0   2   0   2   0   2   2   2   0   0   0   0   2   2   0   2   2   2   2   0   0   0   2   2   2   0   0   2   2   0   2   2   2   2   2   0   0   2   2   0   0   0   0   2   0   0   2   0   0   0   0   0   0   2   0   0   2   0   2   0   0   2   2   0   2   0   0   0   0   0   2   0   0   0   2   2   2   0   2   2   0   0   0   0   2   0   2   2   0   2   0   0   2   2   2   2   0   2   2   0   2   0   2   0   2   2   0   0
 MK-2-16                0   2   2   2   2   0   2   2   2   0   0   2   2   2   0   2   0   0   2   2   0   0   0   0   2   0   2   0   0   0   0   2   2   0   2   2   2   0   0   0   0   2   2   2   0   2   0   0   2   0   2   0   0   2   2   0   2   0   0   0   0   2   2   0   0   2   0   0   2   0   0   2   0   2   2   2   0   0   2   2   2   2   0   2   2   0   0   2   2   2   0   0   0   2   0   2   0   2   2   2   0   0   0   0   2   2   2   2   2   2   2   0   0   0   2   2   2   0   0   2   2   0   2   2   2   2   2   0   0   2   0   0   0   2   0   2   0   0   2   0   0   0   0   0   0   2   0   0   2   0   2   0   2   2   2   0   2   0   2   0   0   2   2   0   0   0   2   0   2   0   2   2   0   0   0   0   2   0   2   2   0   2   0   0   0   2   2   2   0   2   2   0   2   0   2   0   2   2   0   0
 MK-3-1                 0   0   2   2   2   0   2   0   0   0   2   2   2   0   2   0   2   2   0   2   0   0   2   0   0   0   2   0   2   2   0   0   2   0   0   2   0   0   0   0   2   0   2   0   0   0   0   2   2   2   0   0   2   0   0   0   0   2   0   0   2   0   0   2   0   0   2   0   2   0   0   0   2   2   0   0   2   0   2   2   2   2   0   2   2   2   2   0   2   0   0   2   0   2   0   0   2   0   2   2   2   2   0   2   2   2   2   2   0   2   0   2   0   0   2   2   2   0   2   2   0   2   0   0   2   2   0   0   2   2   0   2   0   0   2   2   2   2   2   0   0   2   0   2   2   0   2   2   2   2   2   0   2   2   0   0   0   0   2   2   0   2   2   2   2   2   0   2   2   2   2   0   0   2   2   0   2   0   0   2   2   2   0   0   2   2   2   0   0   0   2   0   0   0   0   2   2   2   0   2
 MK-3-2                 0   0   2   2   2   0   2   0   0   0   2   2   2   0   2   0   2   2   0   2   0   0   2   0   0   0   2   0   2   2   2   0   2   0   0   2   0   0   2   2   2   0   2   0   0   0   0   2   2   2   0   0   2   0   0   0   0   2   0   0   2   0   0   2   0   0   0   0   2   0   0   0   2   2   0   0   2   0   2   2   2   2   0   2   2   2   2   2   0   0   0   2   0   2   0   0   2   2   2   2   2   2   0   2   2   2   2   2   0   2   0   2   0   0   2   2   2   0   0   2   0   2   2   0   2   0   0   0   2   2   0   2   0   0   2   2   0   2   2   0   0   2   0   2   2   0   2   2   2   2   2   0   0   2   0   0   0   0   2   2   0   2   2   2   2   2   0   2   2   2   2   0   0   2   2   0   2   0   0   2   2   0   0   0   2   2   0   0   0   0   2   0   0   0   0   2   2   0   0   2
 MK-3-3                 0   0   2   2   2   0   0   0   0   0   2   2   2   0   2   0   2   2   0   2   0   0   2   0   0   0   2   2   2   2   2   0   2   0   0   0   0   0   2   2   2   0   2   0   0   0   0   2   2   2   0   0   2   0   0   0   0   2   0   0   2   0   0   2   2   0   0   0   2   0   0   0   2   2   0   0   2   0   0   2   2   2   0   2   2   2   2   2   0   0   0   2   0   2   0   0   2   2   2   2   2   2   0   0   2   2   2   2   0   2   0   2   0   0   2   2   2   0   0   2   0   2   2   0   2   0   0   2   2   2   0   2   0   0   2   2   0   2   2   0   0   2   0   2   2   0   2   2   2   0   2   0   0   2   0   2   0   0   0   2   0   2   2   2   2   2   2   2   2   2   2   0   0   2   2   0   2   0   0   2   2   0   0   0   2   2   0   0   0   0   2   2   0   0   0   2   2   0   0   2
 MK-3-4                 0   0   2   2   2   0   0   0   0   0   2   2   2   0   2   0   0   2   0   2   0   0   2   2   0   0   2   2   2   2   2   0   2   0   0   0   0   0   2   2   2   0   2   0   0   0   0   2   2   2   0   0   2   0   0   0   0   2   0   2   2   0   0   2   2   0   0   0   2   0   0   0   2   2   0   0   2   0   0   2   0   2   0   0   2   2   2   0   0   0   0   2   0   2   0   0   2   2   2   2   2   2   0   0   2   2   2   2   0   2   0   2   0   0   2   2   0   0   0   2   2   2   2   0   2   0   0   0   2   2   0   2   0   0   2   2   0   2   2   0   0   2   0   2   2   0   2   2   2   0   2   0   0   0   0   2   0   0   0   2   0   2   2   2   2   2   2   2   2   2   2   0   0   2   2   0   2   0   0   2   2   0   0   2   2   0   0   0   2   0   2   2   0   0   0   2   2   0   0   2
 MK-3-5                 0   0   2   2   2   0   0   0   0   0   2   2   2   0   2   2   0   2   0   2   0   0   2   2   0   0   2   0   2   2   2   2   2   0   0   0   0   0   0   2   2   0   2   0   0   0   0   0   2   2   0   0   2   0   0   0   0   2   0   2   2   0   0   2   2   0   0   0   0   0   0   0   2   2   0   0   2   0   2   2   0   2   0   2   2   2   2   0   0   0   0   0   0   2   0   0   2   2   2   2   2   2   2   0   2   2   2   2   0   0   0   2   0   0   2   2   0   0   0   2   2   2   2   0   2   0   0   0   2   2   0   2   0   2   2   2   0   2   2   0   0   0   0   2   2   0   2   2   2   0   2   2   0   0   0   2   0   0   0   2   0   2   2   2   2   2   2   2   2   2   2   0   0   2   2   0   2   2   0   2   2   2   0   2   0   0   0   0   2   0   2   2   0   0   0   2   2   0   0   2
 MK-3-6                 0   0   2   2   2   0   0   0   0   0   2   2   2   0   2   2   0   2   0   2   0   0   2   0   0   0   2   0   0   2   2   2   2   0   0   0   0   0   0   2   0   0   2   0   0   0   2   0   0   2   0   0   2   0   0   0   0   2   0   2   2   0   0   2   2   0   0   0   0   0   0   0   2   2   0   0   2   0   2   2   0   2   0   2   2   2   2   2   0   0   0   0   0   2   0   0   2   0   0   2   2   2   2   0   2   2   2   2   0   0   0   2   0   0   0   2   0   0   0   2   2   2   2   0   0   0   0   0   2   2   0   2   0   2   2   2   2   2   2   0   2   0   2   2   2   0   2   2   2   0   2   0   0   0   2   0   0   0   0   0   0   2   2   2   2   2   2   2   2   2   2   0   0   2   2   2   2   2   0   2   2   0   2   2   0   0   0   0   2   0   2   2   0   0   0   2   2   0   0   2
 MK-3-7                 0   2   2   2   2   0   0   0   0   0   2   2   2   2   2   2   0   2   0   2   0   0   2   0   0   0   2   0   2   2   2   2   2   0   0   0   0   0   0   0   0   0   2   0   0   0   2   0   0   0   0   2   2   0   0   2   0   2   0   2   2   0   0   2   2   0   0   0   0   0   0   0   2   2   0   0   2   0   2   2   0   2   0   2   2   2   2   2   0   0   0   0   0   2   0   0   2   0   0   2   2   2   2   0   2   2   2   2   0   0   0   0   0   2   0   2   0   0   0   2   2   2   2   0   0   2   0   0   2   2   0   2   0   2   2   2   0   2   2   0   2   0   2   2   2   0   2   2   2   0   2   0   0   2   2   0   0   0   0   0   0   2   2   2   2   2   2   2   2   2   2   0   0   0   2   2   2   2   0   2   2   0   2   0   0   0   0   0   2   0   2   2   0   0   0   2   2   0   0   2
 MK-3-8                 0   2   2   2   2   0   0   0   0   0   2   2   2   2   2   2   0   2   0   2   0   0   0   0   0   0   2   0   2   2   2   2   0   2   0   0   2   0   0   0   0   0   2   0   0   0   2   0   0   0   2   2   2   0   0   2   0   2   0   2   2   0   0   2   2   0   2   0   0   0   0   0   2   2   0   0   2   0   2   2   0   2   0   2   2   2   2   0   0   0   0   0   0   2   0   0   0   0   2   2   2   2   2   0   2   0   2   2   0   0   0   0   0   2   0   0   0   0   0   2   2   2   2   0   0   2   0   0   2   2   0   2   2   2   2   0   0   2   2   0   2   0   2   2   2   0   2   2   2   2   2   0   2   2   2   2   0   0   0   0   0   2   2   2   2   2   2   2   2   2   2   0   0   2   2   2   2   2   0   2   2   0   2   0   0   0   0   0   2   2   2   2   0   0   0   2   2   0   0   2
 MK-3-9                 0   2   0   2   2   0   0   0   0   0   2   2   0   2   0   2   0   2   0   2   0   2   0   0   0   0   2   2   2   2   2   2   0   2   0   0   2   0   0   0   0   0   2   0   0   0   0   0   0   0   2   2   2   2   0   2   2   0   0   2   2   0   2   2   2   0   2   0   0   0   2   0   2   2   0   0   2   0   2   2   0   2   0   2   2   2   2   0   0   0   0   0   0   2   0   2   0   0   2   2   2   2   2   0   2   0   2   2   0   0   2   0   0   2   0   2   0   0   0   2   2   2   2   0   0   2   0   0   2   0   0   0   2   2   2   0   0   2   2   0   2   2   2   2   2   0   2   2   2   2   2   0   2   2   2   2   0   0   0   0   2   2   0   2   2   2   2   2   2   0   2   0   0   2   2   2   2   2   0   2   2   2   2   0   2   0   0   0   2   0   2   2   0   0   0   2   2   0   0   2
 MK-3-10                0   2   0   2   2   0   0   0   0   0   2   2   0   2   0   2   0   2   0   2   0   2   2   0   0   0   2   2   2   2   2   2   0   2   0   0   2   0   0   0   0   0   2   0   0   0   0   0   0   0   2   2   2   2   0   0   2   0   0   2   0   0   2   2   2   0   2   0   0   0   2   0   2   2   0   0   2   0   2   2   0   2   0   2   2   0   2   0   0   0   0   0   0   2   2   2   2   0   2   0   2   2   2   0   2   0   2   2   0   0   2   0   2   2   0   2   0   0   0   2   2   2   2   0   0   2   0   0   2   0   0   0   2   2   2   0   0   2   2   0   2   2   2   2   2   0   2   2   2   2   2   0   0   0   2   2   0   2   0   0   2   2   0   2   2   2   2   2   2   0   2   0   0   2   2   0   0   2   0   2   2   2   2   0   2   0   0   2   2   0   2   0   0   0   0   2   2   0   0   0
 MK-3-11                0   2   0   2   2   0   0   0   0   0   2   2   0   2   0   2   0   2   0   2   0   2   2   0   0   0   2   0   2   2   2   2   0   2   0   0   2   0   0   0   0   0   2   0   0   0   0   0   0   0   2   2   2   2   0   2   2   0   0   2   0   0   0   2   2   0   2   0   2   0   0   0   0   2   0   0   2   0   2   2   0   2   0   2   2   0   0   0   0   2   0   0   0   2   2   2   2   0   2   0   2   2   2   2   2   0   2   2   0   0   2   0   2   2   0   2   0   0   0   2   2   2   2   0   2   2   2   0   2   0   0   2   2   2   2   0   0   2   2   0   2   0   2   2   2   0   2   2   2   2   0   0   2   0   2   2   0   2   0   0   2   2   0   2   0   2   2   2   2   0   2   0   0   0   2   0   0   2   0   2   2   2   2   0   2   0   0   0   2   0   2   0   0   0   0   2   2   0   0   0
 MK-3-12                0   2   0   2   2   0   0   0   0   0   2   2   0   2   0   2   0   2   0   2   0   0   2   0   0   0   2   0   2   0   2   2   0   2   0   0   2   0   0   0   0   0   2   0   0   0   0   0   0   0   2   2   2   2   0   2   2   2   0   2   0   0   0   2   2   0   2   0   2   2   2   0   0   2   0   0   2   0   2   2   0   2   2   0   2   0   0   2   0   2   0   0   0   2   2   2   2   0   2   0   2   2   2   2   2   0   2   2   0   0   2   0   2   2   2   2   0   2   0   2   2   2   0   0   2   2   2   0   2   0   0   2   2   2   2   2   0   2   2   0   2   0   2   2   2   0   2   2   2   2   0   0   2   0   2   2   0   2   0   2   2   2   0   2   0   2   2   2   0   2   2   0   0   0   2   0   0   2   0   2   2   2   2   0   0   0   0   0   2   0   2   0   0   0   2   2   2   0   0   0
 MK-3-13                0   2   0   2   2   0   0   0   0   0   2   2   0   2   0   2   0   2   0   2   0   0   2   0   0   0   2   2   2   0   2   2   0   2   0   0   0   0   0   0   0   0   2   0   0   0   0   0   0   0   2   2   2   2   0   2   0   2   0   2   0   2   0   2   2   0   2   0   2   2   0   0   0   0   0   0   2   0   0   2   0   2   2   0   2   0   0   2   2   2   0   0   0   2   2   2   2   0   2   0   2   2   2   2   2   0   2   2   0   0   2   2   2   2   2   2   0   2   0   2   2   2   0   0   2   2   2   0   2   0   0   2   2   2   0   2   0   2   2   0   2   0   0   2   2   2   2   2   2   2   0   0   2   2   2   2   0   0   0   2   2   2   0   2   0   2   2   2   0   2   2   0   0   0   2   0   2   2   0   2   0   2   2   0   0   0   0   0   2   0   2   0   0   0   2   2   2   0   0   0
 MK-3-14                0   2   0   2   2   0   0   0   0   0   0   2   0   2   0   2   0   2   0   2   0   0   2   0   0   0   0   2   2   0   0   2   0   0   0   0   0   0   0   0   0   0   2   0   2   0   0   0   0   2   2   2   2   2   0   2   0   2   0   2   0   2   0   2   2   0   2   0   2   2   2   0   2   0   0   0   2   0   2   2   0   2   2   2   2   0   0   2   2   2   0   2   0   2   2   2   2   0   2   0   2   2   0   2   2   0   2   2   0   0   2   2   2   2   2   2   0   2   0   2   2   2   2   0   2   2   2   0   2   0   0   2   2   2   0   2   2   2   2   0   2   0   0   2   2   2   2   2   2   2   0   0   0   2   2   2   0   0   0   2   2   2   2   2   0   2   2   2   0   2   2   0   0   0   2   0   2   2   0   2   0   2   2   0   0   0   0   0   2   0   2   0   0   0   2   2   2   0   0   0
 MK-3-15                0   2   0   2   2   0   0   0   0   0   0   2   0   2   0   2   0   2   0   2   2   2   2   0   2   0   0   2   2   0   0   2   0   0   0   0   0   0   0   0   0   0   2   0   2   0   2   0   0   2   2   2   2   2   0   2   0   2   0   2   0   2   0   2   2   0   2   0   2   0   2   0   2   0   0   0   2   0   2   2   0   2   2   2   2   0   0   2   2   2   0   2   0   2   2   2   2   0   2   2   2   2   2   2   2   0   2   2   0   0   0   2   2   2   2   2   0   2   0   2   2   2   2   0   2   2   2   0   2   0   2   2   2   2   0   2   2   2   2   0   2   0   0   2   2   2   2   2   2   2   0   0   0   2   0   2   0   0   0   2   2   2   2   2   2   2   2   2   0   2   0   0   0   0   2   2   2   2   0   2   0   2   2   0   2   0   0   0   2   0   2   0   0   0   2   2   0   0   0   0
 MK-3-16                0   2   0   2   2   2   0   0   0   0   0   2   0   2   0   2   0   2   0   2   2   2   2   0   2   2   0   2   2   0   0   2   0   0   2   0   0   0   0   0   0   0   2   2   2   0   2   2   0   2   2   2   2   2   0   2   0   2   0   2   0   2   2   2   2   0   2   0   2   0   2   0   0   0   0   0   2   0   2   2   0   2   2   2   0   0   0   0   2   2   0   0   0   2   2   2   2   2   2   2   2   2   2   2   2   0   2   2   0   0   2   2   2   2   2   2   0   2   0   2   2   2   2   0   2   2   2   0   0   0   2   2   2   2   0   2   2   2   2   0   0   2   0   2   0   2   2   2   2   2   0   0   0   2   0   2   0   0   0   2   2   2   2   2   2   2   2   2   0   2   0   0   2   0   0   2   2   2   0   0   0   2   2   0   2   0   0   2   2   2   2   0   2   0   2   2   0   0   0   0
 MK-4-1                 2   2   2   0   2   2   0   2   0   0   2   0   0   0   2   0   2   0   2   0   0   0   2   0   0   0   0   2   0   0   0   0   2   2   0   0   2   2   0   2   2   0   0   2   2   2   0   2   0   2   0   0   2   0   0   0   2   0   0   0   0   0   2   2   0   0   2   2   2   2   2   2   0   0   2   2   2   2   0   2   0   0   2   2   2   2   2   2   0   2   2   2   2   0   0   2   2   0   0   0   0   0   2   2   2   2   2   2   0   0   0   2   2   0   2   2   2   0   2   0   0   2   2   0   2   0   0   0   2   2   0   2   0   2   0   0   0   0   2   2   0   0   0   0   0   0   0   0   2   0   2   0   2   0   2   2   0   2   0   2   0   0   2   0   2   0   0   2   0   0   0   0   2   2   2   2   0   2   2   2   0   0   0   2   2   2   0   2   0   0   0   0   0   0   2   2   2   2   2   2
 MK-4-2                 2   2   2   0   2   2   0   2   0   0   2   0   0   0   2   0   2   2   2   0   0   0   2   0   0   0   0   2   0   0   0   2   0   2   0   0   2   2   0   2   0   2   2   2   2   2   0   2   0   2   0   0   0   0   0   0   2   0   0   0   0   0   2   2   0   0   2   0   2   2   2   2   0   0   2   2   2   2   0   2   0   0   2   2   2   2   2   2   0   2   2   2   0   0   0   2   2   0   0   0   0   0   2   2   2   2   2   2   0   0   0   2   2   0   2   2   2   0   2   0   0   2   2   0   2   0   0   0   2   2   0   2   0   2   2   0   0   0   2   2   0   0   0   0   0   0   0   0   2   0   2   0   2   2   2   2   0   2   0   0   0   0   2   0   2   0   0   2   0   0   0   0   2   2   2   0   0   2   2   2   0   0   0   2   2   2   2   2   2   0   0   0   0   0   2   2   2   2   2   2
 MK-4-3                 0   2   2   0   2   2   0   2   0   0   2   2   0   0   2   0   2   2   2   0   2   0   2   0   0   0   0   2   0   0   0   2   0   2   0   0   2   2   0   0   0   2   2   0   2   2   0   2   2   0   0   0   0   0   0   0   0   0   0   0   0   2   2   2   0   2   2   0   0   2   2   2   0   2   2   2   2   0   0   2   2   0   2   0   0   2   2   2   0   2   2   2   0   0   0   2   2   0   0   0   0   0   2   2   2   2   2   0   0   0   0   0   2   0   2   2   0   0   2   0   0   2   2   0   0   0   0   0   2   2   0   2   0   2   2   0   2   2   2   0   0   0   0   0   0   0   0   0   2   0   2   0   0   2   2   2   0   0   0   0   0   0   2   0   2   0   0   2   0   2   0   0   2   0   2   0   0   2   2   2   0   0   0   2   2   2   2   2   2   0   0   0   0   2   2   2   2   2   0   2
 MK-4-4                 0   2   2   0   2   2   0   2   0   2   2   2   0   0   2   0   2   2   2   0   2   0   2   0   0   0   0   2   0   2   0   2   0   2   0   0   0   2   0   0   0   2   2   0   0   2   0   2   2   0   0   0   0   0   0   0   0   0   0   0   0   2   2   2   0   2   0   0   0   2   2   2   0   2   2   2   2   0   0   2   2   0   2   0   0   2   2   2   0   2   0   2   2   0   0   2   2   0   2   0   2   0   2   2   2   2   2   0   0   0   0   0   2   0   2   2   0   0   2   0   0   2   2   0   0   2   0   0   2   2   0   2   2   2   2   0   2   0   2   0   0   2   2   0   0   0   0   0   2   0   2   0   0   2   2   2   2   0   0   0   0   0   2   0   2   0   0   2   0   2   0   0   2   0   2   0   0   2   2   2   0   0   0   2   2   2   2   2   0   0   0   0   0   2   2   2   2   2   0   2
 MK-4-5                 0   2   2   0   2   2   0   2   0   2   2   2   0   0   2   2   2   2   2   0   2   0   2   0   0   0   0   2   0   0   0   2   0   2   0   0   0   2   0   0   0   2   2   0   2   2   0   2   2   0   0   2   0   0   0   0   2   0   0   0   0   0   0   2   0   2   2   2   0   2   2   2   0   2   2   2   2   2   0   2   0   0   2   0   0   2   2   2   0   2   0   2   2   0   0   2   2   0   2   0   2   0   2   2   2   2   2   0   0   0   0   0   2   0   2   2   0   0   2   0   0   0   2   2   2   2   0   0   2   2   0   0   2   0   0   0   2   2   0   0   0   2   2   0   0   0   0   2   0   0   2   0   0   2   2   2   2   0   2   0   0   0   2   2   2   0   0   2   0   2   0   0   2   0   2   0   0   2   2   2   0   0   0   2   2   2   2   2   2   0   0   2   0   2   2   2   2   2   0   0
 MK-4-6                 0   2   2   0   2   2   0   2   0   2   2   2   0   0   2   2   2   2   0   0   2   0   0   0   2   0   0   2   0   0   0   2   0   0   0   0   0   2   0   0   0   2   2   0   2   2   0   2   2   0   0   2   0   0   2   0   2   0   0   0   0   2   0   0   0   2   2   2   0   2   2   2   0   2   2   2   2   2   0   2   0   0   2   0   0   2   2   2   0   2   0   2   2   0   0   2   2   0   2   0   2   0   0   2   2   2   2   0   0   0   0   0   2   0   2   2   0   0   2   0   0   2   2   2   2   2   0   0   2   2   0   2   2   0   0   0   2   2   0   0   0   2   2   0   0   0   0   2   0   0   2   2   0   0   2   2   2   0   2   0   2   0   2   2   2   0   0   2   0   0   2   0   2   0   2   0   0   2   2   2   0   0   2   2   2   2   2   2   2   0   0   2   0   2   2   2   2   2   0   0
 MK-4-7                 0   2   2   0   2   2   0   2   0   2   2   2   0   0   2   2   2   0   0   2   2   0   0   0   2   0   0   2   0   0   0   2   0   2   0   0   0   0   0   0   2   2   2   0   2   2   0   2   2   0   0   2   0   0   2   0   2   0   2   0   0   2   0   0   0   2   2   2   0   2   2   2   0   2   2   2   2   2   2   2   0   0   2   0   0   2   2   2   0   2   0   2   2   0   0   2   2   0   2   0   0   0   0   2   2   0   2   0   0   0   0   0   2   0   2   2   0   0   2   0   2   2   2   0   2   2   0   2   2   2   0   2   2   0   0   0   0   2   0   0   0   2   2   0   0   0   2   0   0   0   2   2   0   0   2   0   2   0   0   0   2   0   2   2   2   0   0   2   0   0   2   0   2   0   2   0   0   2   2   2   0   0   2   2   2   2   2   2   2   0   0   2   0   0   2   2   2   2   0   0
 MK-4-8                 0   2   2   2   2   2   0   2   2   2   2   2   0   0   2   2   2   0   0   2   2   0   0   0   2   0   0   2   0   0   2   2   2   0   0   0   0   2   0   0   2   2   0   0   2   2   0   2   2   0   0   2   0   0   0   2   2   0   2   0   0   2   0   0   0   2   2   2   0   2   2   2   0   2   2   2   2   2   2   2   0   0   2   0   0   2   2   2   0   2   0   2   2   0   0   2   2   0   2   0   0   0   0   2   2   0   2   0   0   0   0   0   2   0   2   2   0   0   0   0   2   0   2   0   2   2   0   2   2   2   0   2   2   0   0   2   0   2   0   0   0   2   2   0   0   0   2   0   0   0   2   2   0   0   2   0   2   0   0   0   2   0   2   2   2   0   0   0   0   0   2   0   2   2   2   0   0   2   2   2   0   0   2   0   2   2   2   2   2   0   0   2   0   0   2   2   2   2   0   0
 MK-4-9                 0   2   2   2   2   2   0   2   2   2   2   2   0   0   2   2   2   0   0   2   2   0   0   0   2   0   0   2   0   0   2   2   2   0   0   0   0   2   0   0   0   2   0   0   2   2   0   2   0   0   0   2   0   0   0   2   2   0   2   0   2   0   0   0   0   2   2   2   0   2   2   2   0   2   2   2   2   2   2   2   0   0   2   0   0   2   0   2   0   2   2   2   2   0   0   2   2   0   2   0   2   0   0   2   2   0   2   0   0   0   2   0   2   0   2   2   0   0   0   0   2   0   2   0   2   2   0   2   2   2   0   2   2   0   0   2   0   2   0   0   0   2   2   2   0   0   0   0   0   0   2   2   0   0   2   0   2   0   0   2   2   0   2   2   2   0   0   0   0   0   2   0   2   2   0   0   0   2   2   0   0   0   0   0   2   2   2   2   2   0   0   2   0   0   0   2   2   2   0   0
 MK-4-10                2   2   2   2   2   0   0   0   0   2   2   0   2   0   2   2   2   0   0   2   2   0   0   0   2   0   0   2   0   0   2   2   2   0   2   2   2   2   0   0   0   2   0   0   2   2   0   2   0   0   0   2   0   0   0   2   2   0   0   0   2   0   0   0   0   2   2   2   0   2   2   2   0   2   2   0   2   2   2   2   0   0   2   0   0   0   0   2   0   2   2   2   2   0   0   0   2   0   2   0   2   0   0   0   2   0   0   0   0   0   2   2   2   0   2   2   0   0   0   0   2   0   2   0   2   0   0   2   2   2   0   2   2   2   0   2   0   2   0   2   0   2   2   2   0   0   0   0   0   2   2   2   2   0   2   0   2   0   0   2   2   0   0   2   2   0   0   0   0   0   0   0   2   2   0   0   0   2   2   0   0   2   0   0   2   2   2   0   2   0   0   2   0   0   0   2   2   2   0   0
 MK-4-11                2   2   2   2   2   0   2   0   0   2   2   2   2   0   2   2   2   0   0   2   0   0   0   0   2   2   0   0   0   0   2   2   2   0   2   2   2   2   0   0   0   2   0   0   2   2   0   2   0   0   0   0   0   0   0   2   2   0   0   2   2   0   0   0   2   2   2   2   0   2   2   2   0   2   0   0   2   2   2   2   0   0   2   0   0   2   0   2   0   2   2   2   2   0   0   0   2   0   2   0   0   0   0   2   2   0   0   0   0   0   2   2   2   0   0   2   2   0   0   0   2   0   2   0   2   0   0   0   2   2   0   2   2   2   0   2   0   2   0   2   0   2   2   2   0   0   0   0   0   2   2   2   2   0   2   0   2   0   0   2   2   0   0   2   2   0   0   0   2   0   2   0   2   2   0   0   0   0   2   0   0   2   0   0   2   2   2   0   2   0   0   2   0   0   0   2   2   2   0   0
 MK-4-12                2   2   2   2   2   0   2   0   0   2   2   2   2   0   2   0   2   0   0   2   0   0   0   0   2   2   0   0   0   0   2   2   2   0   2   2   2   2   0   0   0   2   0   0   2   2   0   2   0   0   0   0   0   0   0   2   2   0   0   2   2   2   0   0   0   2   2   2   2   2   2   2   0   0   0   0   2   2   0   2   0   0   2   2   0   2   0   2   0   2   2   2   2   2   0   0   2   0   2   0   2   0   0   2   2   0   0   0   0   0   2   2   0   0   0   2   2   0   0   0   2   2   2   0   2   0   0   2   2   2   2   2   2   2   0   2   0   2   0   2   0   2   2   2   0   0   0   0   0   2   2   0   2   0   2   0   2   0   2   2   2   0   0   2   2   2   0   0   2   0   2   0   2   2   0   2   2   0   0   2   0   0   0   0   2   2   2   0   2   2   0   2   0   0   0   2   2   0   0   0
 MK-4-13                2   2   2   2   2   2   2   0   2   2   2   2   2   0   2   0   2   0   0   2   2   2   0   0   2   2   0   0   0   0   2   2   0   0   2   2   0   0   0   0   0   2   0   0   2   2   0   2   0   0   0   0   0   2   0   2   2   2   0   2   2   2   0   0   0   0   2   2   2   2   2   2   0   0   2   0   2   2   0   2   0   0   0   2   0   2   0   2   0   2   2   2   0   2   0   0   2   2   2   0   2   0   0   2   2   0   2   0   0   0   2   2   0   0   0   2   2   0   0   0   2   2   2   0   2   0   0   2   2   2   0   2   2   0   0   2   0   2   0   2   0   2   2   2   2   0   0   0   0   2   2   0   2   0   2   0   2   0   2   2   2   0   0   2   2   2   0   0   2   0   2   0   2   2   2   0   2   0   0   2   0   0   0   0   2   0   2   0   2   2   0   2   2   0   0   2   2   0   0   0
 MK-4-14                2   2   0   2   2   2   2   0   2   2   2   2   2   0   2   0   2   0   0   2   2   2   0   0   2   2   0   0   0   0   2   0   0   0   0   0   0   0   0   0   0   2   0   0   2   2   0   2   0   2   0   0   0   2   0   2   2   2   0   2   2   0   2   0   0   0   0   2   2   2   0   2   0   0   2   0   2   0   0   2   0   0   0   2   0   2   0   0   0   2   2   2   0   2   0   0   2   2   2   0   2   2   0   2   2   0   2   2   2   0   2   0   0   0   0   0   2   0   0   0   2   2   2   0   0   0   0   2   2   2   0   2   2   0   0   2   0   2   0   2   2   2   2   2   2   0   0   0   0   2   2   0   2   0   0   0   2   0   2   2   2   0   0   2   2   2   0   0   2   0   2   0   2   2   2   0   2   0   0   2   0   0   0   0   2   0   2   0   2   2   0   2   2   0   0   2   2   0   0   0
 MK-4-15                2   2   0   2   2   2   2   0   2   2   2   2   2   0   2   0   2   0   0   2   2   2   0   0   2   2   0   0   0   0   2   0   0   0   0   0   0   0   0   0   0   2   0   0   2   2   0   2   0   2   0   0   0   2   0   0   2   2   0   2   2   0   2   0   0   2   0   2   2   2   0   2   0   0   2   0   2   0   0   2   2   0   0   2   0   2   2   0   2   2   2   2   0   2   0   0   2   2   2   0   2   2   0   2   2   2   2   2   2   0   0   0   0   2   0   0   2   0   0   0   2   2   2   0   0   0   0   2   2   0   0   2   2   0   0   0   0   2   2   0   2   2   2   2   2   0   0   0   0   2   2   0   2   0   0   0   2   0   2   2   2   0   0   2   2   2   0   0   2   0   2   0   2   2   2   0   2   0   0   2   0   0   0   2   2   0   2   0   2   2   0   2   2   0   0   0   2   2   0   0
 MK-4-16                2   2   0   2   2   2   2   0   0   2   2   2   2   0   2   0   2   0   0   2   2   2   0   0   2   2   0   0   0   0   2   0   2   0   0   0   0   0   0   0   0   0   0   0   2   2   0   2   0   2   0   0   0   2   0   0   2   2   0   2   2   0   2   2   0   2   0   2   0   2   0   2   0   0   2   0   2   0   0   2   0   0   0   2   0   2   2   0   0   2   2   2   2   2   0   0   2   2   2   0   2   2   0   2   2   2   2   2   2   0   0   0   0   2   0   0   2   0   0   0   2   2   2   0   0   0   0   0   2   0   0   0   2   0   0   0   0   0   2   0   2   2   2   2   2   0   0   0   0   2   2   0   2   2   0   0   2   0   2   0   2   0   0   0   2   0   0   0   0   2   2   0   2   2   2   0   2   0   0   2   2   0   0   2   2   2   2   0   0   2   0   2   2   0   0   0   2   2   0   0
 MK-5-1                 2   0   0   0   0   2   0   2   2   2   0   0   0   0   0   2   2   0   2   2   2   2   2   0   2   0   0   0   0   2   0   0   2   0   2   2   0   2   2   2   0   0   2   2   0   0   0   0   2   0   2   0   0   0   2   2   0   2   2   2   0   2   0   0   2   2   2   2   2   0   2   0   0   0   2   2   2   2   2   0   0   0   0   2   0   0   2   0   2   2   0   2   0   2   2   0   2   2   0   2   0   0   2   2   2   2   2   0   0   0   0   0   0   2   2   2   0   2   0   0   2   0   2   0   0   0   2   0   2   0   0   2   2   2   0   2   0   2   2   2   2   2   0   2   2   0   2   2   2   2   0   2   0   2   0   2   0   2   2   2   0   0   0   0   2   2   2   2   2   2   2   0   2   0   2   2   0   0   0   0   0   0   0   0   0   2   2   2   2   2   0   2   0   0   0   0   0   0   2   0
 MK-5-2                 2   0   0   0   0   2   0   2   2   2   0   2   0   0   0   2   2   0   2   2   2   2   2   0   2   0   2   0   2   2   0   0   2   0   2   2   0   2   2   2   0   0   2   2   0   2   0   0   2   0   2   0   0   0   2   2   0   2   2   2   0   2   0   0   0   2   2   2   2   2   2   0   0   0   0   2   2   2   2   2   0   0   0   2   0   0   2   0   2   2   0   2   0   2   2   0   2   2   2   2   0   0   2   2   0   2   2   0   0   0   2   0   2   0   2   2   0   0   0   0   2   0   2   0   2   0   0   0   2   0   0   2   2   2   2   2   0   2   2   2   2   2   2   2   2   2   2   2   2   2   0   2   0   2   0   2   2   2   2   2   0   0   0   0   2   2   2   2   2   2   2   0   2   2   0   2   0   0   0   0   0   0   0   0   0   2   2   2   2   2   0   2   0   0   0   0   0   0   0   0
 MK-5-3                 2   0   0   0   0   2   0   2   0   2   0   2   0   0   0   2   2   0   2   2   2   2   2   0   2   0   2   0   2   2   0   0   0   0   2   2   0   2   2   2   0   0   2   2   2   2   0   2   0   0   2   0   0   0   2   2   0   2   2   2   0   2   2   0   0   2   2   2   2   2   2   2   0   0   0   2   2   2   0   2   0   2   0   2   0   2   2   0   2   2   2   2   0   2   2   2   2   2   2   2   0   0   2   2   0   2   2   2   2   0   2   0   2   0   0   2   0   0   0   0   2   0   2   0   0   0   0   0   2   0   0   2   2   2   2   0   0   2   2   2   2   2   2   2   2   2   2   2   2   2   0   0   0   2   0   0   2   2   2   2   0   0   2   0   2   2   2   2   0   2   2   0   2   2   0   2   0   0   0   0   0   0   0   0   0   2   2   2   2   2   0   2   0   0   0   0   0   0   0   0
 MK-5-4                 2   0   0   0   0   2   2   0   2   2   0   2   0   0   0   2   2   0   2   2   2   2   2   0   2   0   2   0   2   2   0   0   0   0   2   2   0   2   2   2   0   2   2   2   2   2   0   2   0   0   2   0   0   0   2   0   0   2   2   2   2   2   2   0   0   2   2   2   0   2   2   2   0   0   0   2   0   0   0   2   0   2   0   2   2   2   2   0   2   2   2   2   0   2   2   2   2   2   2   2   0   0   2   2   0   0   2   0   2   0   2   0   2   0   0   2   0   0   0   0   2   0   2   2   0   2   0   0   2   0   0   2   2   2   2   0   0   2   2   2   2   2   2   2   2   2   2   2   2   2   0   0   0   2   2   0   2   0   2   2   0   0   2   0   2   2   2   2   0   2   2   0   2   2   0   2   0   0   0   0   0   0   0   0   0   2   2   2   2   0   0   2   0   0   0   0   0   0   0   0
 MK-5-5                 2   0   0   0   0   0   2   0   2   2   2   2   2   0   2   2   0   0   2   2   2   2   2   0   2   0   2   0   2   2   0   0   0   2   2   2   0   2   2   2   0   2   2   2   2   2   0   2   0   0   0   0   0   0   2   0   0   2   2   2   2   2   2   0   0   2   2   2   0   2   2   2   0   0   0   2   0   0   0   2   0   2   0   2   0   2   0   0   2   2   2   0   2   0   2   2   2   2   2   2   0   0   2   2   0   0   2   0   2   2   2   0   2   0   0   2   0   0   0   0   2   0   2   2   0   2   0   0   2   0   0   2   2   2   2   0   2   2   2   2   2   2   2   2   2   2   2   2   2   2   0   0   0   2   2   0   2   0   2   2   0   0   2   0   2   2   2   2   0   2   2   0   2   2   0   2   0   0   0   0   0   0   0   0   0   2   2   0   2   0   0   2   2   0   0   0   0   0   0   0
 MK-5-6                 2   0   0   0   0   0   2   2   2   2   2   2   2   0   2   0   0   0   2   2   2   2   2   0   2   0   2   0   2   2   0   0   0   2   2   2   0   2   2   2   0   2   2   2   2   2   0   2   0   0   0   0   0   0   2   0   0   2   2   2   0   2   2   0   0   2   2   0   0   0   2   2   0   0   0   2   0   0   0   2   2   2   0   2   0   2   0   0   2   0   2   0   2   0   2   2   2   2   2   2   0   2   2   2   0   0   2   0   0   2   2   0   2   0   0   0   0   0   0   0   0   0   2   2   0   0   0   0   2   0   0   2   2   2   2   2   2   2   2   2   2   2   2   2   2   2   2   2   2   2   0   0   0   2   0   0   2   0   2   2   0   0   2   0   2   2   2   2   2   0   2   0   2   2   0   2   0   0   0   0   0   0   0   0   0   2   2   0   2   0   2   2   2   0   0   0   0   0   0   0
 MK-5-7                 2   0   0   0   0   0   2   2   2   2   2   2   2   0   2   0   0   0   2   2   0   2   2   0   2   0   2   0   2   2   0   0   2   2   2   2   0   2   2   2   0   0   2   2   2   2   0   2   0   0   0   0   0   0   2   0   0   2   2   2   0   2   2   0   0   2   2   0   0   0   2   2   0   0   0   2   2   0   0   2   2   2   2   2   0   2   0   0   0   0   0   0   2   0   2   2   2   2   2   2   0   2   2   2   0   2   2   0   0   2   2   0   2   0   0   0   0   0   0   0   0   0   2   2   0   0   2   2   0   0   0   2   2   2   2   2   2   2   2   2   0   2   2   2   2   2   2   2   2   2   0   0   0   2   0   0   2   0   2   2   0   0   2   0   0   0   0   2   2   0   2   0   2   2   0   2   0   0   0   0   0   0   0   2   0   0   2   0   2   0   2   2   2   0   0   2   0   0   0   0
 MK-5-8                 2   0   0   0   0   0   0   2   2   2   2   2   2   0   2   0   0   0   2   2   0   2   2   0   2   0   2   0   2   2   0   0   2   2   2   2   0   2   2   2   0   0   2   2   2   2   0   0   0   2   2   2   0   0   2   0   0   2   2   2   0   2   0   2   0   2   0   0   0   0   0   2   0   0   2   2   2   0   0   2   2   2   2   2   0   2   0   0   0   0   0   0   0   0   2   2   0   2   2   2   2   2   2   2   0   2   2   0   0   0   2   0   2   2   0   0   0   0   0   0   0   0   2   0   0   0   2   2   0   0   0   2   2   2   2   2   2   2   2   2   0   2   2   2   2   2   2   2   2   2   0   0   0   2   0   0   2   0   2   2   0   2   2   0   0   0   0   2   2   0   2   0   2   2   2   2   0   0   0   0   0   0   0   2   0   0   2   0   2   0   2   2   2   0   0   2   0   0   0   2
 MK-5-9                 2   2   0   0   0   0   0   2   2   2   2   2   2   0   2   0   0   0   2   2   0   2   2   0   2   0   2   0   2   2   0   0   2   2   2   2   0   2   2   2   0   0   2   2   2   2   0   0   0   2   2   2   0   0   2   0   0   0   2   2   0   2   0   2   0   2   0   0   0   0   0   2   0   0   0   2   2   0   0   2   2   2   2   2   0   2   0   0   0   0   0   2   0   0   2   2   0   0   2   2   2   2   2   2   0   2   2   0   0   0   2   0   2   2   0   0   0   0   0   0   0   0   2   0   0   0   2   2   2   0   0   0   2   2   0   2   2   2   2   2   0   2   2   2   2   2   2   2   2   2   0   0   0   2   0   0   2   0   2   2   0   2   2   0   0   0   0   2   0   0   2   0   2   2   2   2   0   0   0   0   0   0   0   2   0   0   2   2   2   0   2   2   2   0   0   2   0   0   0   2
 MK-5-10                0   2   0   0   0   0   0   0   2   0   2   2   2   0   2   0   0   0   2   2   0   2   2   0   2   0   2   2   2   2   0   0   2   2   2   2   0   2   0   2   0   0   2   2   2   2   0   0   0   2   2   2   0   0   2   0   0   0   2   2   0   2   0   2   0   2   0   0   0   0   0   2   0   0   0   2   2   0   0   2   2   2   2   2   0   0   0   0   0   0   0   2   0   0   2   2   0   0   2   2   0   2   2   2   2   2   2   0   0   0   2   0   2   2   2   0   0   0   0   0   0   0   2   0   0   0   2   2   2   0   0   0   2   2   0   2   2   2   2   2   0   2   2   2   0   2   2   2   2   2   0   0   0   2   0   0   0   0   2   0   2   2   2   0   0   2   0   2   0   0   2   0   2   2   2   2   0   0   0   0   0   0   0   2   0   0   2   2   0   0   2   2   2   0   0   2   0   0   0   2
 MK-5-11                0   2   2   0   0   0   0   0   2   0   2   2   2   0   2   0   0   0   2   2   0   2   0   0   2   0   0   2   2   2   0   0   2   2   2   0   2   2   0   2   0   0   2   2   2   2   0   0   0   2   2   2   0   0   2   0   0   2   0   2   0   2   0   2   0   0   0   0   0   0   0   2   0   0   0   2   2   0   0   2   2   2   2   2   0   0   0   2   0   2   0   2   0   0   2   2   2   0   2   2   0   2   2   0   2   2   2   0   0   0   0   0   2   2   2   0   0   0   0   2   0   0   2   0   0   2   2   2   2   0   0   0   2   2   0   2   2   2   2   2   0   2   2   2   0   2   2   2   2   2   2   2   0   0   0   0   0   0   2   2   2   2   2   0   0   2   0   2   0   0   2   0   2   0   2   2   2   0   2   0   0   0   2   2   0   0   2   2   0   0   2   0   2   0   0   2   0   0   0   2
 MK-5-12                0   2   2   0   0   0   0   0   2   0   2   2   0   0   2   0   0   0   2   2   0   2   0   0   2   0   0   2   2   0   0   0   0   2   2   0   2   2   0   2   0   0   2   0   2   2   0   0   0   2   2   2   0   0   2   0   0   2   0   2   0   2   0   2   0   0   0   0   0   0   0   2   0   0   0   2   2   0   0   2   2   2   0   2   0   0   0   2   0   2   0   2   2   0   0   2   2   0   2   2   0   2   2   2   2   2   2   0   0   0   0   0   2   2   2   0   0   2   0   2   0   2   0   0   0   2   2   2   2   0   0   0   2   2   0   2   2   2   2   2   0   2   2   2   0   2   2   2   2   2   2   2   0   0   0   2   2   0   0   2   2   2   2   0   0   2   0   2   0   0   2   0   2   0   2   2   2   0   2   0   0   0   2   2   0   0   2   2   0   0   2   0   2   0   0   2   0   0   2   0
 MK-5-13                0   2   2   0   0   0   2   0   2   0   2   2   0   2   2   0   2   0   2   2   0   2   0   0   2   0   0   2   2   0   0   0   0   2   2   0   2   2   0   2   0   0   2   0   2   2   0   0   0   2   2   2   0   0   2   0   0   2   2   2   0   2   0   2   0   0   0   0   0   0   0   2   0   0   0   2   2   2   0   2   2   2   0   2   0   2   0   2   0   2   2   2   2   0   0   2   2   0   2   2   0   2   2   2   2   2   2   2   2   2   0   0   2   0   2   0   0   2   0   2   2   2   0   0   0   2   2   2   2   0   0   0   2   2   0   2   2   2   2   2   0   2   2   0   0   2   2   2   2   2   2   2   0   0   0   2   2   0   0   2   2   2   2   0   0   2   0   2   0   0   0   0   2   0   2   2   2   0   2   0   0   0   2   2   0   2   2   2   2   0   2   0   2   0   2   2   0   0   2   0
 MK-5-14                0   2   2   0   0   0   2   2   2   0   2   2   0   2   2   0   2   0   2   2   0   2   0   0   2   0   0   2   2   0   0   0   0   2   2   0   2   2   0   2   0   0   2   0   2   2   0   0   0   2   2   2   0   0   2   0   0   2   0   2   0   2   0   2   0   0   0   0   0   0   0   2   0   0   0   2   2   2   0   2   2   2   0   0   0   2   0   2   0   2   0   2   2   0   0   2   2   0   2   2   0   2   2   2   2   2   2   2   2   2   0   0   2   0   2   2   0   2   0   2   2   2   0   2   0   2   2   0   2   0   0   0   2   2   0   2   2   2   2   2   0   2   0   0   0   2   2   2   2   2   2   2   0   0   0   2   2   0   0   2   2   2   2   0   0   2   0   2   0   0   0   2   0   0   2   2   2   0   2   0   0   0   2   2   0   0   0   2   2   0   2   0   2   0   2   2   0   2   2   2
 MK-5-15                0   2   2   0   2   0   2   2   2   0   2   2   0   2   2   0   0   0   2   2   0   2   2   0   2   0   0   0   2   0   0   0   2   2   2   0   2   2   0   2   2   0   2   0   2   2   0   0   0   2   0   2   0   0   2   0   0   2   0   2   0   2   0   2   0   0   0   0   0   0   0   2   0   0   0   2   0   2   0   2   2   2   0   0   0   2   0   2   0   2   0   2   2   0   0   2   2   0   2   2   0   2   2   2   2   2   2   2   2   2   0   0   2   0   0   2   0   2   0   2   2   2   0   2   0   2   2   0   2   2   0   0   2   2   0   2   0   0   2   2   0   0   2   0   0   2   2   2   2   2   0   2   0   0   2   2   2   0   0   2   2   2   2   0   0   2   0   2   0   0   0   2   0   0   2   2   2   0   2   0   0   0   0   2   0   0   0   2   2   0   2   0   2   0   2   2   0   0   2   2
 MK-5-16                0   2   2   0   2   0   2   2   2   0   0   2   0   2   2   0   0   0   2   2   0   2   2   0   2   0   2   0   2   2   0   0   2   0   2   0   2   2   0   2   2   0   2   0   2   2   0   0   0   2   0   2   0   0   2   2   0   2   0   2   2   0   0   2   0   0   0   0   0   0   0   2   0   2   0   2   0   0   0   0   2   2   2   0   0   2   0   2   0   2   0   2   2   0   0   2   2   0   2   2   0   2   2   2   2   2   2   2   0   2   0   0   2   0   0   2   0   2   0   2   2   0   0   2   0   2   2   0   2   2   0   0   2   2   0   2   0   0   2   2   0   0   2   0   2   2   2   2   0   2   0   2   0   0   2   2   2   0   0   2   2   2   2   0   0   2   0   2   2   0   0   2   0   0   0   2   2   0   2   0   0   0   0   2   0   0   0   2   0   0   2   0   0   0   2   2   0   0   2   0
 MK-6-1                 0   0   0   0   2   0   2   0   0   2   2   2   0   0   0   2   0   0   2   2   0   2   0   2   2   2   0   0   2   0   2   0   2   0   2   2   0   0   0   2   0   2   2   0   2   0   2   0   0   2   2   0   0   0   0   0   0   0   2   0   0   0   2   0   2   2   2   2   0   2   2   0   2   2   2   2   2   0   2   0   0   2   0   2   2   2   2   0   0   0   2   0   0   0   0   0   2   0   2   0   2   2   0   0   2   2   2   0   0   0   2   2   0   2   0   0   0   2   2   0   0   2   2   2   0   2   0   0   0   2   2   2   0   0   2   0   2   0   2   2   2   0   0   2   0   2   0   0   0   2   0   0   0   2   2   2   2   0   2   0   2   0   0   0   0   2   0   2   0   2   2   2   0   2   0   0   0   2   2   0   2   0   2   2   2   0   0   2   2   0   0   2   2   2   2   0   2   2   2   0
 MK-6-2                 0   0   0   2   2   0   2   0   0   2   0   2   0   0   0   2   0   0   2   2   0   2   0   2   2   2   0   0   2   0   2   0   2   0   2   2   0   0   0   2   0   2   2   0   0   0   2   0   0   2   2   0   0   0   0   0   0   0   2   0   0   0   2   0   2   2   2   2   0   2   2   0   2   2   2   2   2   0   2   0   0   2   0   2   0   2   2   0   0   0   2   0   0   0   0   0   0   0   0   0   2   0   0   0   2   2   2   0   0   0   2   2   2   2   0   0   0   2   2   0   0   2   2   2   0   2   0   2   0   2   2   2   2   0   2   0   2   2   2   2   2   2   0   0   0   2   0   0   0   2   0   0   0   2   2   2   0   0   2   0   2   2   0   0   0   2   0   2   0   2   2   2   0   2   0   0   0   0   2   0   2   0   2   2   2   0   0   2   2   0   0   2   2   2   2   0   2   2   0   0
 MK-6-3                 0   0   0   2   0   0   2   0   0   2   0   2   0   0   0   2   2   2   2   2   0   2   0   2   2   2   0   0   2   0   2   0   2   0   2   0   0   0   0   2   0   2   2   0   0   0   2   2   0   2   2   0   0   2   0   0   0   0   2   0   0   0   2   0   0   2   2   2   0   2   2   0   2   2   2   2   2   0   2   0   0   2   0   2   0   2   0   0   0   0   0   0   0   2   0   0   0   0   0   0   2   0   0   0   2   2   2   0   0   2   2   2   2   2   0   0   0   2   2   0   0   2   2   2   0   2   2   2   0   2   2   2   2   0   2   0   0   2   2   2   2   2   2   0   0   2   0   0   0   0   0   0   0   2   2   2   0   0   2   0   0   2   0   0   0   2   0   2   0   2   2   2   0   2   0   0   0   0   2   0   2   0   2   2   2   0   0   2   2   0   2   2   2   2   2   0   2   0   0   0
 MK-6-4                 0   2   0   2   0   0   2   0   2   2   0   2   0   0   0   2   2   2   2   2   0   2   0   2   2   0   0   0   2   0   2   0   2   0   2   0   0   0   0   2   2   2   2   0   0   0   2   2   0   2   2   0   0   2   0   0   0   0   2   0   2   0   2   0   0   2   2   2   0   2   0   2   2   2   2   2   2   0   2   0   0   2   0   2   0   2   0   0   2   2   0   0   0   2   0   0   2   0   0   0   2   0   0   0   2   2   2   0   0   2   2   2   2   2   0   0   0   2   2   0   0   2   2   2   0   2   2   2   0   0   2   2   0   0   2   0   0   2   2   2   2   2   2   0   0   0   0   2   0   0   0   0   0   2   2   2   2   2   2   0   0   2   0   0   0   2   0   2   0   2   0   2   0   2   0   0   0   0   2   0   2   2   2   0   2   2   2   2   2   0   2   2   2   2   2   0   2   2   2   0
 MK-6-5                 0   2   0   0   0   0   2   0   2   2   2   2   0   0   0   2   2   2   2   2   0   2   0   2   0   0   0   0   2   0   2   0   2   0   2   0   2   0   0   2   0   2   2   0   2   0   2   2   0   2   2   0   0   2   0   0   2   0   2   0   2   0   2   0   0   2   2   2   0   2   2   2   0   2   2   2   2   0   2   0   0   2   0   2   0   0   0   0   2   2   0   0   0   2   0   0   2   0   0   0   2   0   0   0   2   2   2   0   0   2   2   2   2   2   0   0   0   2   2   0   0   2   2   2   0   2   2   2   0   2   2   2   0   0   2   0   0   2   2   2   2   2   2   0   0   0   0   2   0   0   0   0   2   2   2   2   2   2   2   0   0   2   0   0   0   2   2   2   0   2   0   2   0   2   0   0   0   0   0   0   2   2   2   0   2   2   2   2   2   0   2   2   2   2   2   0   2   2   2   0
 MK-6-6                 2   2   0   0   0   0   2   0   0   2   2   0   2   0   0   2   2   2   2   2   0   2   0   2   0   0   0   0   2   0   2   0   2   0   2   0   2   0   0   2   0   2   2   0   2   0   2   2   0   2   2   0   0   2   0   0   2   0   2   0   2   0   2   0   0   2   2   2   0   2   0   2   0   2   2   2   2   0   2   0   0   2   0   2   2   2   0   0   2   2   0   0   0   2   0   0   0   0   0   0   2   0   0   0   2   2   2   0   0   2   2   2   2   2   0   0   2   2   2   0   0   2   2   2   2   2   0   2   0   2   2   2   0   0   0   0   0   2   2   2   0   0   0   0   0   0   0   2   0   0   2   2   2   2   0   2   2   2   2   2   0   0   0   0   0   2   2   2   0   2   0   2   0   2   0   0   0   0   0   0   2   2   2   0   2   2   2   2   2   0   2   2   2   2   2   2   2   2   2   0
 MK-6-7                 2   2   0   0   0   0   2   0   0   2   2   0   2   0   0   2   2   0   2   2   0   2   0   2   0   0   0   0   2   0   2   0   2   0   0   0   2   0   0   2   0   2   2   0   2   0   2   2   0   2   2   0   0   2   0   0   2   0   2   0   2   0   2   0   0   2   2   2   0   2   0   2   0   2   2   2   2   0   2   0   0   2   0   2   2   2   0   0   2   2   0   0   0   2   0   0   0   0   0   2   2   0   2   0   2   2   2   0   0   2   2   0   2   2   0   0   0   2   2   0   0   2   2   2   2   2   0   2   0   2   2   2   0   0   0   0   0   0   2   0   0   2   0   0   0   0   0   2   0   0   2   2   2   2   0   2   2   2   2   2   2   0   0   0   0   0   0   2   0   2   0   0   0   2   0   0   2   0   2   0   2   2   2   2   2   2   2   0   2   0   0   2   2   2   0   2   2   2   2   0
 MK-6-8                 2   2   0   0   0   0   2   0   0   2   2   0   2   0   0   2   2   2   2   2   0   2   0   2   0   0   0   0   2   2   2   0   2   0   0   0   2   0   0   2   0   2   2   0   2   0   2   2   0   2   2   0   0   2   2   0   2   0   2   0   2   0   2   0   0   2   2   2   0   2   0   2   0   2   2   2   2   0   2   0   0   2   0   2   0   2   0   0   2   2   0   0   0   2   0   0   0   0   0   2   2   0   2   0   2   2   2   0   2   2   2   0   2   2   0   0   0   2   0   0   0   2   2   0   2   2   0   0   0   2   2   0   0   0   0   0   0   0   2   0   0   2   0   0   0   0   2   2   0   0   2   2   2   2   0   2   2   2   2   2   2   0   0   0   0   0   0   2   0   2   0   0   0   2   0   0   2   0   2   0   2   2   2   2   2   2   2   0   2   0   0   2   2   2   0   0   2   2   2   0
 MK-6-9                 2   2   0   0   0   0   2   0   0   2   2   0   2   0   0   0   2   2   2   2   0   2   0   2   0   0   0   2   2   2   2   2   2   0   0   0   0   0   0   2   0   2   2   0   2   0   2   2   0   2   2   0   0   2   2   0   2   0   2   0   2   0   2   0   0   2   2   2   0   2   0   2   0   0   2   2   2   0   2   0   0   2   0   2   0   2   0   0   2   2   0   0   0   2   0   0   0   0   0   2   0   0   2   0   2   2   2   2   2   2   2   0   2   2   0   0   0   2   0   0   0   2   2   0   2   2   0   0   0   2   2   0   0   0   0   0   0   0   2   0   0   2   0   2   0   0   2   2   2   0   2   2   2   2   0   2   0   2   2   2   2   0   0   0   2   0   0   0   0   2   0   0   0   2   0   0   2   0   2   0   2   2   2   2   2   0   2   0   2   0   0   2   2   2   0   0   2   2   2   0
 MK-6-10                0   2   0   0   0   2   2   0   0   2   2   0   2   0   0   0   2   0   2   2   0   2   0   2   0   2   0   2   2   2   2   2   2   0   0   0   0   2   0   2   0   2   2   0   2   0   2   2   0   0   2   2   0   2   2   2   2   0   2   2   2   0   2   0   2   2   2   2   0   2   0   2   2   0   2   2   2   0   2   0   0   2   0   2   0   0   0   0   2   2   0   2   0   2   2   0   0   0   0   2   0   0   2   0   0   2   2   2   2   2   2   2   2   2   0   0   0   0   0   0   0   2   2   2   2   2   2   0   0   0   2   0   0   0   0   2   0   0   2   0   0   2   0   2   0   0   2   2   2   2   2   2   2   0   0   2   0   2   2   2   2   2   0   0   2   0   0   0   0   2   2   0   0   2   0   2   2   2   2   0   2   2   0   0   2   0   2   0   2   0   0   0   2   2   0   0   2   0   2   0
 MK-6-11                0   2   0   0   0   2   0   0   0   2   2   0   2   0   0   0   2   0   2   2   0   2   0   2   0   2   2   2   0   2   2   2   2   0   0   0   0   2   0   2   0   2   2   0   2   0   2   0   0   0   2   2   0   0   2   2   2   0   2   2   2   0   2   0   0   2   2   2   0   2   2   2   2   0   0   2   2   0   2   0   2   2   0   2   0   0   0   0   2   2   0   2   0   2   2   0   0   2   0   2   0   0   2   0   0   2   2   2   2   2   2   2   2   2   0   2   0   2   0   0   2   2   2   2   2   2   2   0   0   0   0   0   0   2   0   2   0   0   2   0   0   0   0   0   0   0   2   2   2   2   2   2   2   0   0   2   0   2   2   2   2   2   0   0   2   0   0   0   0   2   2   2   0   2   0   2   2   0   2   0   2   2   2   0   2   0   2   0   2   0   0   0   0   2   0   0   2   0   2   0
 MK-6-12                0   2   0   0   0   2   0   0   0   2   2   0   2   2   0   0   2   0   2   2   0   2   0   2   0   2   2   2   0   2   2   2   2   0   0   0   0   2   0   2   0   2   2   0   2   0   2   0   0   0   2   2   0   0   2   2   2   0   2   0   0   0   2   0   0   2   2   0   0   2   0   2   2   0   2   2   2   0   2   0   2   2   0   0   0   0   0   0   2   2   0   2   0   2   0   0   0   2   0   2   0   0   2   0   0   0   2   2   2   0   2   2   0   2   2   2   0   2   0   0   2   2   2   2   2   2   2   0   0   0   0   0   0   2   0   2   0   0   2   0   0   0   0   2   0   0   2   2   2   2   2   2   2   0   0   2   2   2   2   2   2   0   2   0   2   0   0   0   0   2   2   2   2   2   0   2   2   0   2   0   0   2   2   0   2   0   2   0   2   0   0   0   0   2   0   0   2   0   2   0
 MK-6-13                0   2   2   0   0   2   2   0   0   2   2   0   2   2   0   0   2   0   2   2   0   2   2   2   0   2   2   2   0   2   2   2   2   0   0   0   0   2   2   2   2   2   2   0   2   0   2   0   0   0   2   2   0   0   0   2   0   0   2   0   0   0   2   0   0   2   0   0   0   2   0   0   2   2   2   2   0   0   2   0   2   2   0   0   0   0   0   2   2   2   0   0   0   2   0   2   0   2   2   2   0   0   2   0   0   0   2   2   2   0   2   2   0   0   2   2   0   2   2   0   0   2   2   2   2   2   2   0   0   0   0   0   0   2   0   2   0   0   2   0   0   0   0   2   0   0   2   2   2   2   0   2   2   0   2   2   2   2   0   2   2   0   2   0   2   0   0   0   0   2   2   2   2   2   0   0   2   2   2   2   0   2   2   0   2   0   2   0   2   2   0   0   0   2   0   0   2   0   2   0
 MK-6-14                0   2   2   0   0   2   2   0   0   2   2   0   2   2   0   0   2   0   2   0   2   2   2   2   0   2   2   2   0   2   2   0   2   0   0   0   2   2   2   2   2   0   2   0   2   0   2   0   0   0   2   2   0   0   0   0   0   0   2   0   2   0   2   0   0   2   0   2   0   2   0   0   2   2   2   0   0   0   2   0   2   2   0   0   0   0   0   2   2   2   0   0   2   2   0   2   0   2   2   2   0   2   2   0   0   2   2   2   2   0   2   2   0   2   2   2   0   2   2   0   0   2   2   2   2   2   2   0   0   0   0   0   0   2   0   2   0   0   2   0   0   0   0   2   0   0   0   2   2   2   0   2   2   0   2   0   2   2   0   2   2   2   2   2   2   0   0   0   0   2   2   0   0   2   0   0   2   2   2   2   2   2   2   0   2   0   2   0   2   2   0   0   0   2   2   0   2   2   2   0
 MK-6-15                0   2   0   0   0   2   2   0   0   0   2   0   2   2   0   0   2   0   2   0   2   2   2   2   0   2   2   2   0   2   2   0   2   0   0   0   2   2   0   2   2   0   2   2   2   0   2   0   0   0   2   2   0   0   0   0   0   0   2   0   2   2   2   0   0   2   0   2   0   2   0   0   2   2   2   0   0   2   2   0   2   2   0   0   0   0   0   2   2   2   0   0   2   2   0   2   0   2   2   2   0   2   2   0   0   2   0   2   2   0   2   2   2   2   2   2   0   2   2   0   0   2   2   0   2   2   2   0   0   0   0   0   0   2   0   2   0   0   2   0   0   2   0   2   2   0   0   2   2   2   0   2   2   2   2   0   2   2   0   2   2   2   2   2   2   0   0   0   0   2   2   0   2   2   0   0   2   0   2   2   2   0   0   2   2   0   0   0   2   2   0   0   0   2   2   0   2   2   2   0
 MK-6-16                0   2   2   0   0   2   2   2   0   0   0   0   2   2   2   0   2   0   2   0   2   2   2   2   0   2   0   2   0   2   2   0   2   0   0   0   2   2   0   2   2   0   2   2   2   0   2   0   0   0   2   2   0   0   0   0   0   0   2   0   2   2   2   0   0   2   0   2   0   0   0   0   2   2   2   0   0   0   2   0   2   2   0   0   0   0   0   2   2   2   2   0   2   2   0   2   2   2   2   2   0   2   2   0   0   2   2   2   0   2   2   2   2   2   0   2   0   0   2   0   0   2   2   0   2   2   2   0   0   2   0   0   0   2   0   0   0   0   2   0   0   2   0   2   2   0   0   2   2   2   2   0   0   2   2   0   2   2   0   2   2   2   2   2   2   0   0   0   0   2   2   0   2   2   0   0   2   0   2   2   2   2   0   0   2   0   2   0   2   2   0   0   0   2   0   0   0   2   2   0
 
!****************************************** Phenotypic Data **********************************************************
!-100.0 is resevred for missing phenotype
SimulatedTrait1        17.1773   15.5030   14.6877   15.3646   15.6455   15.9938   15.2575   15.2702   13.1143   13.1178   15.3550   15.5185   16.1101   17.4065   15.0464   13.8401   14.8947   14.1976   17.0239   16.8591   16.0672   14.8891   13.0743   14.9442   12.4060   16.9757   15.7176   13.3122   15.8236   15.1982   14.3836   15.4541   14.7002   13.5389   13.4556   12.9204   15.2972   14.1510   15.4293   15.4968   15.4487   14.4824   17.4699   15.9547   14.7817   15.3335   15.3009   14.0917   16.7578   14.6409   15.2419   15.3957   15.2079   14.4107   15.8457   13.1570   16.2272   15.4211   15.7425   15.8061   15.3096   15.9457   14.2017   13.6671   14.8961   14.4035   14.9064   14.3155   13.7480   14.2342   13.1518   14.4706   14.7932   15.3074   15.3280   13.0038   14.3319   15.2437   14.7261   14.7920   16.9028   15.2477   13.6430   13.8650   15.4115   14.3466   13.8963   14.3958   16.8747   14.8101   13.0096   17.1418   16.3105   14.7862   15.0410   12.8270   15.7562   13.7676   16.1855   13.1035   16.0697   13.8642   14.4352   15.7601   14.6854   15.4992   15.7151   13.3057   15.1137   14.7835   15.3178   15.9811   13.7052   14.7005   12.9362   14.6672   13.3434   13.8422   17.2752   16.0038   12.8680   17.2482   15.9067   16.0041   13.5021   13.1581   16.2849   14.0993   15.7404   14.9367   13.6418   15.5987   15.2835   14.8684   14.7949   15.6256   15.4164   15.6322   16.7145   16.3633   15.0390   14.5410   14.7961   14.9909   15.4921   16.6625   15.5842   15.4308   16.9749   16.8918   13.4327   16.0557   14.7387   13.5884   14.7730   13.4391   15.2690   15.0409   15.1086   14.5000   16.5893   15.4824   15.0670   13.9627   15.4158   13.7948   14.4970   15.2646   14.4397   14.9218   13.3935   16.3310   16.0949   13.6170   14.3825   16.7145   15.7143   14.5446   16.3613   11.8829   15.6724   13.8644   12.9904   13.6488   13.9168   13.8743   12.9055   13.0181   15.0933   13.1587   14.4172   16.0077   14.5771   14.1430   14.3419   17.3373   13.8845   16.0024   17.7230   14.3495
SimulatedTrait2         9.5260   10.7823   10.2424    9.7338    9.8791    9.1312   10.1635   10.2856    9.8486    9.9593   10.4707    9.2890    9.8718    9.9005    9.2821   10.8923   10.0000   10.4903    9.1827    9.1559    9.9697   11.4265    9.8201   11.0877   11.3896    8.9012    9.9850   10.0623    8.4837   10.9291   10.0039    9.9877    9.6538   10.5339   10.3153   10.0394   10.3159   10.2482    9.6403    9.3101    9.4292   10.8924    9.9777    9.3074    9.8280    8.8271    9.5793   10.0484    9.6687    9.9535   11.2384   10.2192    9.5860   10.5566    9.8958   11.1086    9.8084    8.7415   10.4789   11.2939    9.7499   10.0873   10.1866   10.1912    9.9618   10.6518   10.0748   10.8179   10.6407   10.0831   10.1960   10.3998    9.9152    9.6687    9.6960   10.8553    9.8287   10.5658    9.9358   12.0123    9.2683   10.6326   10.2562   10.8317    9.8131   11.7423    9.9421   10.8100    9.6693   10.6758   10.2183    9.6025   11.2617    8.8741    9.9398    9.6322    9.0773   11.1909    8.9524   10.8399    8.9555   10.3204   10.6157    9.9485   10.2073   10.0239    9.5282   10.5734    8.9664    9.8841   10.2930    9.1852    8.3063   11.0064   10.4731   10.8247   10.4959   10.7615    9.6401    9.6222   10.4179    9.1592    8.7090    9.7741   10.4106   10.9327    9.4036   10.5226    8.7160    9.8653    9.8280    9.5827   10.1039    9.5167   10.6323    9.7532   10.2752    8.5905    8.4925    8.9393   10.5351   11.5768   10.3808   10.6792   10.6821    9.1392    9.6883    9.0476    9.5739    8.9978   10.7529    9.0821    9.3294   11.6133    9.1078   10.3073    9.2635   10.5326   10.4392    9.2537    9.9405   10.6015   10.9024   10.0066   10.2477   10.4028   10.6787    9.3279    9.8092   10.6692   10.1548    9.0741    8.9491   10.1384   10.3523    9.7121    9.7796   10.7969   10.1454   10.7609    9.9260    8.2864   11.1594   11.2802    8.7506   10.4868   10.1292   10.0933   10.5048   10.2064   11.0174    9.5074   10.6910    9.7235   10.3704    9.3417   10.1153   10.4121    9.8132    9.4397
 
