# Supplementary material for: Inclusive Composite Interval Mapping of QTL by Environment Interactions in Biparental Populations
Source: PLoS One. 2015 Jul 10;10(7):e0132414. doi: 10.1371/journal.pone.0132414 (PMC4498613; doi:10.1371/journal.pone.0132414)
Supplement: S5 File — (ZIP) [file pone.0132414.s005.zip › H=0.5/L1/run_00119.met]

!**********************Note: lines staring with "!" are remarks and will be ignored in the program********************
!*********************************General Information**********************************
!Assuming F1 = P1 x P2, populations available in QTL IciMapping are: 
!  1, P1BC1F1 = P1 x F1, the first backcrossing where P1 is used as the recurrent parent;
!  2, P2BC1F1 = P2 x F1, the first backcrossing where P2 is used as the recurrent parent;
!  3, F1DH, F1-derived doubled haploids; 
!  4, RIL or F1RIL, recombination inbred lines through the repeated selfing of F1;
!  5, P1BC1RIL, recombination inbred lines through the repeated selfing of P1BC1F1;
!  6, P2BC1RIL, recombination inbred lines through the repeated selfing of P2BC1F1;
!  7, F2, the selfing generation of F1;
!  8, F3, the selfing generation of F2;
!  9, P1BC2F1, the second backcrossing where P1 is used as the recurrent parent; 
! 10, P2BC2F1, the second backcrossing where P2 is used as the recurrent parent;
! 11, P1BC2RIL, recombination inred lines through the repeated selfing of P1BC2F1; 
! 12, P2BC2RIL, recombination inred lines through the repeated selfing of P2BC2F1; 
! 13, P1BC1F2, the selfing generation of P1BC1F1; 
! 14, P2BC1F2, the selfing generation of P2BC1F1; 
! 15, P1BC2F2, the selfing generation of P1BC2F1; 
! 16, P2BC2F2, the selfing generation of P2BC2F1; 
! 17, P1BC1DH, P1BC1F1-derived doubled haploids; 
! 18, P2BC1DH, P2BC1F1-derived doubled haploids; 
! 19, P1BC2DH, P1BC2F1-derived doubled haploids; 
! 20, P2BC2DH, P2BC2F1-derived doubled haploids; 
   3      !Mapping Population (see remarks above)
   2      !Mapping Function (1 for Kosambi; 2 for Haldane; 3 for Morgan)
   2      !Marker Space Type (1 for intervals; 2 for positions)
   1      !Marker Space Unit(1 for centiMorgans; 2 for Morgan)
   6      !Number of Chromosomes (or Linkage Groups)
 200      !Size of the mapping population
   2      !Number of environments
 
!***************************************** Chromosomes and Linkage Maps **********************************************
!Chromosome                 NumMarkers
-CH1                        16
-CH2                        16
-CH3                        16
-CH4                        16
-CH5                        16
-CH6                        16
!Linkage map (Marker name followed by position or the interval length)
 MK-1-1                1     0.000
 MK-1-2                1    10.000
 MK-1-3                1    20.000
 MK-1-4                1    30.000
 MK-1-5                1    40.000
 MK-1-6                1    50.000
 MK-1-7                1    60.000
 MK-1-8                1    70.000
 MK-1-9                1    80.000
 MK-1-10               1    90.000
 MK-1-11               1   100.000
 MK-1-12               1   110.000
 MK-1-13               1   120.000
 MK-1-14               1   130.000
 MK-1-15               1   140.000
 MK-1-16               1   150.000
 MK-2-1                2     0.000
 MK-2-2                2    10.000
 MK-2-3                2    20.000
 MK-2-4                2    30.000
 MK-2-5                2    40.000
 MK-2-6                2    50.000
 MK-2-7                2    60.000
 MK-2-8                2    70.000
 MK-2-9                2    80.000
 MK-2-10               2    90.000
 MK-2-11               2   100.000
 MK-2-12               2   110.000
 MK-2-13               2   120.000
 MK-2-14               2   130.000
 MK-2-15               2   140.000
 MK-2-16               2   150.000
 MK-3-1                3     0.000
 MK-3-2                3    10.000
 MK-3-3                3    20.000
 MK-3-4                3    30.000
 MK-3-5                3    40.000
 MK-3-6                3    50.000
 MK-3-7                3    60.000
 MK-3-8                3    70.000
 MK-3-9                3    80.000
 MK-3-10               3    90.000
 MK-3-11               3   100.000
 MK-3-12               3   110.000
 MK-3-13               3   120.000
 MK-3-14               3   130.000
 MK-3-15               3   140.000
 MK-3-16               3   150.000
 MK-4-1                4     0.000
 MK-4-2                4    10.000
 MK-4-3                4    20.000
 MK-4-4                4    30.000
 MK-4-5                4    40.000
 MK-4-6                4    50.000
 MK-4-7                4    60.000
 MK-4-8                4    70.000
 MK-4-9                4    80.000
 MK-4-10               4    90.000
 MK-4-11               4   100.000
 MK-4-12               4   110.000
 MK-4-13               4   120.000
 MK-4-14               4   130.000
 MK-4-15               4   140.000
 MK-4-16               4   150.000
 MK-5-1                5     0.000
 MK-5-2                5    10.000
 MK-5-3                5    20.000
 MK-5-4                5    30.000
 MK-5-5                5    40.000
 MK-5-6                5    50.000
 MK-5-7                5    60.000
 MK-5-8                5    70.000
 MK-5-9                5    80.000
 MK-5-10               5    90.000
 MK-5-11               5   100.000
 MK-5-12               5   110.000
 MK-5-13               5   120.000
 MK-5-14               5   130.000
 MK-5-15               5   140.000
 MK-5-16               5   150.000
 MK-6-1                6     0.000
 MK-6-2                6    10.000
 MK-6-3                6    20.000
 MK-6-4                6    30.000
 MK-6-5                6    40.000
 MK-6-6                6    50.000
 MK-6-7                6    60.000
 MK-6-8                6    70.000
 MK-6-9                6    80.000
 MK-6-10               6    90.000
 MK-6-11               6   100.000
 MK-6-12               6   110.000
 MK-6-13               6   120.000
 MK-6-14               6   130.000
 MK-6-15               6   140.000
 MK-6-16               6   150.000
!*********************************** Marker Types ********************************************************************
!Co-dominant marker: When heterozygote F1 is present, P1 is coded as 2, F1 is coded as 1, and P2 is coded as 0; Otherwise, P1 is coded as 2, and P2 is coded as 0. 
!Dominant marker: When heterozygote F1 is present, P1 and F1 are coded as 12, and P2 is coded as 0; Otherwise, P1 is coded as 2, and P2 is coded as 0.  
!Recessive markers: When heterozygote F1 is present, P1 is coded as 2, and F1 and P2 are coded as 10; Otherwise, P1 is coded as 2, and P2 is coded as 0. 
!Missing marker is coded as -1. 
 MK-1-1                 2   2   2   0   0   0   2   2   2   2   2   2   0   0   2   2   2   0   2   0   2   2   0   0   2   0   0   2   0   2   2   0   0   2   0   0   0   0   2   0   2   2   2   0   2   0   0   2   0   0   2   2   2   2   2   0   0   2   0   2   2   0   2   2   0   0   2   2   2   0   2   2   0   2   2   0   0   2   0   0   0   2   0   2   2   2   2   2   2   0   0   2   2   0   2   0   0   2   2   0   0   2   0   0   0   0   0   2   0   2   0   2   2   0   0   2   2   2   2   0   2   2   0   0   2   0   2   0   2   0   2   0   2   0   2   0   2   2   0   0   2   0   0   2   2   0   2   0   2   2   2   0   2   0   2   0   0   2   0   0   0   0   0   2   0   2   0   2   0   2   2   2   0   2   2   0   2   0   2   0   0   2   0   0   2   2   2   0   0   0   2   2   0   0   2   2   0   0   2   2
 MK-1-2                 2   2   2   0   0   0   2   2   2   2   2   2   0   0   2   2   2   0   2   0   2   2   0   0   2   0   0   2   0   2   2   0   0   2   0   0   2   0   2   0   2   2   2   0   2   0   0   2   2   0   2   2   2   2   2   0   0   2   0   0   2   0   2   2   0   0   2   2   2   0   0   2   0   2   2   0   0   2   0   0   0   2   0   2   2   2   2   2   0   2   0   2   2   0   2   0   0   2   2   2   0   2   2   0   0   0   0   2   0   2   0   2   2   0   2   2   2   2   2   0   2   2   0   0   2   0   2   0   2   0   2   0   2   2   2   0   2   2   0   2   2   0   0   2   2   0   2   0   2   2   2   0   2   0   2   0   0   2   0   0   0   0   0   2   0   2   2   2   0   2   2   2   0   0   2   0   2   0   2   0   0   2   0   0   2   0   2   0   2   2   2   2   0   0   2   0   0   0   2   2
 MK-1-3                 2   2   2   0   0   0   2   2   2   2   2   2   0   0   2   2   2   0   2   0   2   2   0   0   2   0   0   2   0   2   2   2   0   2   0   0   2   0   2   0   2   2   2   0   2   0   0   2   2   0   2   2   2   2   2   0   0   2   0   0   2   0   2   2   0   0   2   2   2   0   0   2   0   2   2   0   2   2   0   0   0   2   0   2   0   2   2   2   0   2   2   2   2   0   2   0   0   2   2   2   0   2   2   0   0   0   0   2   0   2   0   2   2   0   2   2   2   2   2   0   2   2   0   0   2   0   2   0   2   0   2   0   2   2   2   0   0   2   2   2   2   2   0   2   2   0   2   0   2   2   2   0   2   0   2   0   0   2   0   0   2   0   0   2   0   2   2   2   0   2   2   2   0   0   2   0   2   0   2   0   0   2   0   0   2   0   2   0   2   2   2   2   0   0   2   0   0   0   2   0
 MK-1-4                 2   2   2   0   0   2   2   2   2   2   2   2   0   0   2   2   2   0   2   0   2   2   0   0   2   0   0   2   0   2   2   2   0   2   0   0   2   0   2   0   2   2   2   0   2   0   0   2   2   0   2   2   2   2   2   0   0   2   0   0   2   0   2   0   0   0   2   2   2   0   0   0   0   2   2   0   2   2   0   0   0   0   0   2   0   2   2   2   0   2   2   2   2   0   2   0   0   0   2   2   0   2   2   0   0   0   0   2   0   0   0   2   2   2   2   2   2   2   0   0   2   2   0   0   2   0   2   0   0   0   2   0   2   2   2   2   0   2   2   2   2   2   0   2   2   2   2   0   2   2   2   0   2   0   2   0   0   2   0   0   2   0   0   2   0   2   2   2   0   0   2   2   0   0   2   0   2   0   2   0   0   2   0   0   2   0   2   0   2   2   2   2   0   0   2   0   2   0   2   0
 MK-1-5                 2   2   0   0   0   2   2   2   0   2   2   2   0   0   2   2   2   0   2   0   2   2   0   0   2   0   0   2   0   2   2   2   0   0   0   0   2   0   2   0   2   2   2   0   2   0   0   2   2   0   2   2   2   0   2   0   2   2   0   2   2   0   0   0   0   0   2   2   0   0   0   0   0   2   2   0   0   2   2   2   0   0   0   0   0   2   2   2   0   2   2   2   2   0   2   0   0   0   2   2   0   2   2   2   0   0   0   2   0   0   0   2   2   0   2   0   2   2   0   0   2   2   0   0   2   0   2   0   0   0   0   0   2   2   2   2   0   2   2   2   2   2   0   2   2   0   2   0   2   2   2   0   2   0   2   0   0   2   0   0   2   0   0   2   0   2   2   0   0   2   2   2   0   0   2   0   2   0   2   0   0   2   0   0   2   0   2   0   2   2   2   2   0   0   2   0   2   0   2   0
 MK-1-6                 2   2   0   0   0   2   2   2   0   2   2   2   0   0   2   2   2   0   2   0   2   2   0   0   0   0   0   2   0   2   2   2   0   0   0   0   2   0   2   2   2   2   2   0   2   2   0   2   2   0   2   2   2   0   0   0   2   2   0   2   2   0   0   2   0   0   2   2   0   0   2   0   0   2   0   0   0   2   2   2   0   0   0   0   0   2   2   2   0   0   2   2   2   0   0   0   0   0   2   2   0   2   2   2   0   0   0   2   0   0   2   2   2   0   2   0   2   2   0   0   2   2   0   0   0   0   2   0   0   0   0   0   2   2   2   2   0   2   2   2   2   2   0   2   2   0   2   0   0   2   2   0   2   0   2   2   0   2   0   0   2   0   0   2   0   2   2   0   0   2   2   2   0   0   2   0   2   0   2   2   0   2   0   2   2   0   2   0   2   2   2   0   2   0   2   0   2   0   2   0
 MK-1-7                 2   2   0   0   0   2   2   2   0   2   2   2   0   0   2   2   0   0   2   0   2   2   0   0   0   0   0   2   0   2   2   2   0   0   0   0   2   0   2   2   2   0   2   0   2   2   0   2   0   0   2   2   2   0   0   0   2   2   0   2   2   0   0   0   0   0   2   2   2   0   2   0   0   2   0   0   0   2   2   2   2   0   0   0   0   2   2   2   0   0   2   2   0   2   0   0   0   0   2   2   0   2   2   2   0   0   0   2   0   0   2   2   2   0   2   0   2   2   0   0   2   2   0   0   0   0   2   0   0   0   0   0   2   2   2   2   0   2   2   0   0   2   0   2   2   0   2   0   0   2   2   0   2   0   2   2   0   2   0   0   2   0   0   2   0   2   2   2   0   2   2   2   0   0   2   0   2   0   2   2   0   2   0   2   2   0   2   0   2   2   2   0   2   0   2   0   2   0   2   0
 MK-1-8                 2   2   0   0   0   2   2   2   0   2   2   2   0   0   2   2   2   2   2   0   2   2   2   0   0   0   0   2   0   2   2   2   0   0   0   0   2   0   2   2   2   0   2   0   2   2   0   2   0   0   2   0   2   0   0   0   2   2   0   2   2   0   0   0   0   0   2   2   0   0   0   0   0   2   0   0   0   2   2   2   2   0   0   0   0   2   2   2   0   0   2   2   0   2   2   0   0   0   2   0   0   2   2   0   0   0   0   2   2   0   2   2   2   0   2   0   2   2   2   0   2   2   0   0   0   0   0   0   0   0   0   0   2   2   2   2   0   2   0   0   0   2   0   2   2   0   2   0   0   2   2   0   2   0   2   2   0   2   0   0   2   0   0   2   0   2   2   2   0   2   2   2   0   0   2   0   2   0   2   2   0   2   0   2   2   0   0   2   2   2   2   0   2   0   2   0   0   0   2   0
 MK-1-9                 2   2   0   0   0   0   2   0   0   2   2   2   0   0   2   2   2   2   2   0   2   2   2   2   0   0   0   2   0   2   2   2   0   0   0   0   2   0   2   2   2   0   2   0   2   2   2   2   0   2   2   2   2   0   0   0   2   2   0   2   2   0   0   0   0   2   2   0   0   0   0   0   0   2   0   0   0   2   0   2   2   0   0   0   0   2   2   2   0   0   2   2   0   0   2   0   0   0   2   0   0   2   2   2   0   0   0   0   2   0   2   2   2   0   2   0   2   2   2   0   2   2   0   0   0   0   0   0   0   0   0   0   2   2   2   2   0   2   2   2   0   2   0   2   2   0   2   0   0   2   2   0   2   0   2   2   0   2   0   0   2   0   2   2   0   2   2   2   2   2   2   2   0   0   2   0   2   0   2   2   0   2   0   2   2   0   0   2   2   2   2   0   2   0   2   2   0   0   0   2
 MK-1-10                2   2   0   0   0   2   2   0   0   2   0   2   0   0   2   2   2   2   2   0   2   2   2   2   0   0   0   2   0   2   2   2   0   0   0   0   2   0   2   2   2   2   2   0   2   0   2   2   0   2   2   2   2   0   0   0   2   0   0   2   2   0   0   0   0   2   2   0   0   0   0   0   0   2   0   0   0   2   0   2   2   0   0   0   0   2   2   2   0   0   0   2   2   0   2   0   0   0   0   0   0   0   2   2   0   0   0   0   2   0   2   2   2   0   2   0   2   2   2   0   2   2   0   0   0   0   0   0   0   2   0   0   2   2   2   2   0   0   2   2   0   2   0   2   2   0   2   0   0   2   2   0   2   0   2   2   0   2   0   0   2   0   2   2   0   2   2   2   2   2   2   2   0   0   2   0   2   0   2   2   0   2   0   2   2   0   0   2   0   2   0   0   2   0   0   2   0   0   0   2
 MK-1-11                2   2   0   0   0   2   2   0   0   0   0   2   2   0   2   2   2   2   2   0   2   2   2   2   0   0   2   2   0   2   2   2   0   2   0   0   2   0   2   2   2   2   2   2   2   2   2   2   0   2   2   2   2   0   0   2   2   0   0   0   2   0   0   0   0   2   2   0   0   0   0   0   0   2   2   0   0   2   2   2   2   0   0   0   0   2   2   2   0   0   0   2   2   0   2   0   0   0   0   0   0   0   2   2   0   0   0   0   2   0   2   2   2   0   2   0   2   2   2   0   2   2   0   0   0   0   0   2   0   2   0   0   2   2   2   2   0   2   2   2   0   0   0   2   2   0   2   0   0   2   2   0   2   0   2   2   0   2   0   0   2   0   0   2   0   2   2   2   2   0   0   2   0   0   2   0   2   0   2   2   0   0   0   2   2   0   0   2   0   2   0   0   2   0   0   2   0   0   0   2
 MK-1-12                0   2   0   0   0   2   2   0   0   2   0   2   2   0   2   2   0   2   2   0   2   2   2   2   0   0   2   0   0   2   2   2   0   2   0   0   2   0   2   2   2   2   2   2   2   2   2   2   0   2   2   2   2   2   0   2   2   0   0   0   2   0   0   0   0   2   2   0   0   0   0   0   0   2   2   0   0   0   2   2   2   0   0   0   0   2   2   2   0   0   0   2   2   0   0   0   0   0   0   0   0   0   2   2   0   0   0   0   2   0   2   0   2   0   2   0   2   2   2   0   2   2   0   0   0   0   0   2   0   2   0   0   2   2   0   2   2   2   2   2   0   2   0   2   2   0   2   0   0   2   2   0   2   0   2   0   0   2   0   0   2   0   0   2   0   2   2   2   2   0   0   2   2   0   2   0   2   0   2   2   0   0   0   2   2   2   0   0   0   2   0   0   2   0   0   2   0   0   0   2
 MK-1-13                0   2   2   0   0   2   0   2   0   2   2   2   2   0   2   2   0   2   2   0   2   2   0   2   2   0   2   0   0   2   2   2   0   2   0   0   2   0   2   0   2   2   2   2   2   2   2   0   0   0   2   2   2   2   0   2   0   0   0   0   2   0   0   0   0   2   2   0   0   0   0   0   2   2   0   0   0   0   2   2   2   0   0   2   0   2   2   2   0   0   0   2   0   0   0   0   2   0   2   0   0   0   2   2   0   0   0   0   2   0   2   0   2   0   2   0   2   2   0   0   2   2   2   0   0   2   0   2   0   2   0   0   2   2   0   2   0   2   2   2   0   2   0   2   0   0   2   0   2   0   2   0   2   2   2   0   0   2   0   0   2   0   0   2   0   2   0   2   2   0   0   2   2   0   2   0   2   0   2   2   2   0   0   2   2   2   0   2   2   2   2   0   2   0   2   2   0   0   0   2
 MK-1-14                0   2   2   0   0   2   0   2   0   2   2   2   2   2   2   2   0   2   2   0   2   2   0   2   2   2   2   0   0   2   2   2   0   2   0   0   2   0   2   0   2   2   2   2   2   2   2   0   0   0   2   2   2   2   0   2   0   0   0   0   2   2   0   0   0   0   2   2   0   0   0   0   2   2   0   0   0   0   2   2   2   0   0   2   0   2   2   0   0   0   0   2   0   0   2   0   2   0   2   0   0   0   2   2   0   0   2   0   2   0   2   0   2   0   2   0   2   2   0   0   2   0   2   0   0   2   0   2   0   2   0   2   2   2   0   0   0   2   2   2   0   2   0   2   0   0   2   0   2   0   2   0   2   2   2   0   0   0   0   0   2   0   0   2   0   2   0   2   2   0   0   2   2   0   2   0   2   0   2   2   2   0   0   2   2   2   2   2   2   2   2   2   2   0   2   2   0   0   0   2
 MK-1-15                0   2   2   0   0   2   0   2   0   2   0   2   2   2   2   2   0   2   2   0   2   2   0   2   2   0   0   0   2   2   2   2   0   2   0   0   2   0   0   0   2   2   0   2   2   0   2   0   0   2   2   2   2   2   0   2   0   0   0   0   2   2   0   0   0   0   2   2   0   0   0   0   2   2   2   0   0   0   2   2   2   0   2   2   0   2   2   0   0   0   0   2   0   2   2   0   0   0   0   0   2   0   2   2   0   0   2   0   2   0   0   0   2   2   0   0   2   2   0   0   2   0   2   0   0   0   0   2   0   2   2   2   2   2   0   0   0   2   2   2   0   2   0   2   2   0   0   0   2   0   2   0   2   2   2   0   0   0   0   0   2   2   0   0   0   2   0   2   2   0   0   2   2   2   2   0   2   0   2   2   2   0   2   2   2   2   2   2   2   2   2   2   2   2   2   2   0   0   0   2
 MK-1-16                0   2   2   0   0   2   0   2   0   2   0   2   2   2   2   2   0   2   2   0   2   0   0   2   2   0   0   0   0   2   2   2   0   2   0   0   0   0   0   0   2   2   0   2   2   0   2   0   0   2   2   2   2   2   0   2   0   0   0   0   2   2   0   0   0   0   2   2   0   0   0   0   2   2   2   0   0   0   2   2   2   0   2   2   2   2   0   2   0   0   2   2   0   2   2   0   0   2   0   0   0   0   2   0   0   0   2   0   2   0   0   0   2   0   0   0   2   2   2   0   0   0   2   0   0   0   0   2   0   2   2   2   2   2   0   0   0   2   2   2   0   2   0   2   0   2   0   0   2   0   2   0   2   2   2   0   0   0   0   0   2   2   0   0   0   2   0   2   2   0   0   2   2   2   2   2   2   0   2   2   2   0   2   2   2   2   2   2   2   2   2   2   2   2   2   2   0   0   0   2
 MK-2-1                 0   0   2   2   0   2   0   2   2   2   2   2   2   2   2   0   2   0   2   0   2   2   0   2   2   2   2   2   0   2   0   2   0   2   0   2   2   0   0   0   0   0   0   2   2   0   0   2   0   2   0   2   2   2   0   0   0   0   2   2   2   2   2   2   0   0   0   2   2   0   0   2   0   0   0   2   2   2   2   0   2   0   2   2   2   2   2   2   0   0   0   2   0   2   2   2   0   2   2   2   2   0   2   0   0   0   2   2   2   2   2   0   0   0   0   2   2   2   0   0   0   0   0   2   2   2   0   2   2   0   0   2   0   0   2   0   2   0   0   0   2   2   2   0   0   2   0   2   0   2   0   2   0   0   2   2   0   0   2   2   0   0   0   0   2   2   2   2   0   2   2   2   2   0   2   0   2   0   0   2   0   0   0   0   0   0   2   0   2   0   2   2   0   0   2   2   2   0   2   2
 MK-2-2                 0   0   2   2   0   2   0   2   2   2   2   2   2   0   2   0   0   0   2   0   2   2   0   2   2   2   2   2   0   2   0   2   0   2   0   2   2   0   0   0   0   0   0   2   2   0   0   2   0   2   0   2   2   2   0   0   0   0   2   2   2   2   2   2   0   0   0   2   2   0   0   2   0   0   0   2   0   2   2   0   2   0   2   2   2   2   2   2   0   0   0   2   2   2   2   0   0   2   2   0   2   0   2   2   0   0   2   2   2   2   2   0   0   0   0   2   2   2   0   0   0   0   0   2   2   2   0   2   2   0   0   0   0   0   2   0   2   0   2   0   2   2   2   0   0   2   0   2   0   2   0   2   0   0   2   2   0   0   2   2   0   0   2   0   0   2   2   2   0   2   2   2   0   0   2   0   2   0   0   2   0   0   0   0   0   0   2   0   0   0   2   2   0   0   2   2   2   0   2   2
 MK-2-3                 0   0   2   0   0   0   0   2   0   2   2   2   2   0   2   0   0   0   2   0   2   0   0   2   2   2   2   2   0   2   0   2   0   0   0   2   2   0   0   0   2   0   2   2   2   0   0   2   0   2   0   2   2   2   0   0   0   0   2   2   2   2   2   2   0   0   0   2   2   0   0   2   0   2   0   2   0   2   2   0   2   0   2   0   2   2   2   2   0   0   0   2   2   2   2   2   0   2   2   0   2   0   2   2   0   0   2   0   2   2   2   0   0   2   0   2   2   2   0   0   0   0   0   2   0   0   0   2   2   0   0   0   2   0   2   0   2   0   2   0   2   2   2   0   0   2   0   2   0   2   0   2   0   0   2   2   0   0   0   2   0   2   2   0   0   2   2   2   0   2   2   2   0   0   2   0   2   2   0   2   2   0   0   2   0   2   2   2   0   0   2   2   0   0   2   2   0   0   2   2
 MK-2-4                 0   0   2   2   0   0   0   2   0   2   2   2   2   0   2   0   0   0   2   0   2   0   0   2   0   2   2   2   0   2   0   2   0   0   0   2   0   0   0   0   2   0   2   2   2   0   0   2   0   2   0   2   2   2   0   0   0   0   2   0   2   2   2   2   0   0   0   2   2   0   0   2   0   2   0   2   0   2   2   0   2   0   2   2   2   2   2   0   0   0   0   2   2   2   2   2   2   2   2   0   2   0   2   2   0   0   2   0   2   2   2   0   0   2   0   2   2   2   2   0   0   2   0   2   0   0   0   2   2   0   0   0   2   0   2   0   2   2   2   0   2   2   2   0   0   2   0   2   0   2   0   2   0   2   2   2   0   2   0   2   0   2   2   0   0   2   2   2   0   2   2   2   0   2   2   0   2   2   2   2   2   0   0   2   0   2   0   2   0   0   2   2   0   0   2   2   0   0   2   2
 MK-2-5                 0   0   2   2   0   0   0   2   0   2   2   2   2   0   2   0   0   0   2   0   2   0   0   2   0   2   2   2   0   2   0   2   0   2   0   2   0   0   0   0   2   0   2   0   2   0   0   2   0   2   0   2   2   2   0   0   0   0   2   0   2   2   2   2   0   0   0   2   0   0   2   2   0   2   0   2   0   2   2   0   2   0   2   2   2   2   2   0   0   0   0   2   2   2   2   2   2   2   2   0   2   0   2   2   0   0   2   0   2   2   2   0   0   2   0   0   0   2   2   0   0   2   0   2   0   0   0   2   2   0   0   0   2   0   2   0   2   2   2   0   2   2   2   0   0   2   0   2   0   2   0   2   0   2   0   2   0   2   0   2   2   2   2   0   0   0   0   2   0   2   2   2   2   2   2   0   2   2   2   2   2   0   0   2   0   2   0   2   0   0   2   2   0   0   2   2   0   0   2   2
 MK-2-6                 0   0   2   2   0   0   0   2   0   2   2   2   2   0   2   0   2   0   2   0   2   0   0   2   0   2   0   2   0   2   0   2   0   2   0   2   0   2   0   0   2   0   2   0   2   0   0   2   0   2   2   2   2   2   0   2   0   0   2   0   2   2   0   2   2   0   0   2   0   0   2   2   2   2   0   2   2   2   2   0   2   0   0   2   2   2   2   0   0   0   0   2   2   2   2   2   2   2   2   0   2   2   2   2   0   0   2   0   0   2   2   0   0   2   0   0   0   2   2   0   2   2   0   2   0   0   0   2   2   0   0   0   2   2   2   0   2   0   2   0   2   2   2   0   0   2   0   2   0   2   0   2   0   2   0   0   0   2   0   2   2   2   2   0   0   0   0   2   0   2   2   2   2   2   2   0   2   2   2   2   2   0   0   2   0   2   0   2   0   0   2   2   0   0   2   2   0   0   2   2
 MK-2-7                 0   0   2   2   0   0   0   2   0   2   2   2   2   0   2   0   0   0   2   0   2   0   0   2   2   2   2   2   0   2   0   2   0   2   2   2   0   2   0   0   2   2   2   0   2   0   0   2   0   2   0   2   2   2   2   2   0   2   2   0   2   2   0   2   2   0   0   2   0   0   0   2   2   0   0   2   2   2   2   0   2   0   2   2   2   2   2   0   0   0   0   2   2   2   2   2   0   0   2   0   2   2   2   2   0   2   2   0   0   2   2   0   0   2   0   0   0   2   2   0   2   2   0   2   0   0   2   2   2   0   0   2   2   2   2   0   2   0   2   0   2   2   2   0   0   0   0   2   0   2   2   2   0   2   0   0   0   2   0   2   2   2   2   0   0   0   0   2   0   2   0   2   2   2   2   0   2   2   2   2   2   0   0   2   0   2   0   2   0   0   2   2   0   2   2   2   0   0   2   2
 MK-2-8                 0   2   2   2   0   0   0   2   0   2   2   2   2   0   2   0   0   0   2   0   2   0   2   2   2   2   2   0   0   2   0   2   0   2   2   2   0   2   0   0   2   0   2   0   2   0   0   2   0   2   0   2   2   2   0   2   0   0   2   0   2   2   0   2   0   0   0   2   2   0   2   2   0   0   2   2   2   2   0   0   2   0   0   2   2   2   2   0   0   0   0   2   2   2   2   2   0   0   2   0   2   2   2   2   0   2   2   0   0   2   2   0   0   0   0   0   0   2   2   0   2   0   0   2   0   0   2   2   2   0   0   2   2   2   2   0   2   0   2   0   2   2   2   2   0   0   0   2   0   2   2   2   0   2   0   0   0   2   0   2   2   2   0   0   0   0   0   2   0   2   0   2   2   0   2   0   0   2   0   2   2   0   0   0   0   2   0   2   0   0   2   2   2   2   2   2   0   0   2   2
 MK-2-9                 0   2   2   2   0   0   0   2   0   0   2   2   2   0   2   0   0   2   2   0   2   0   2   0   2   2   2   0   0   2   0   2   0   0   2   2   0   2   0   0   2   0   2   0   2   0   0   2   0   2   0   2   2   2   0   2   0   0   2   2   2   2   0   2   0   0   0   2   2   0   2   2   0   0   2   2   2   2   0   0   2   0   0   0   2   2   2   0   0   0   0   2   2   2   2   2   2   0   2   0   2   2   2   2   0   2   2   0   0   2   2   0   0   0   0   0   0   2   0   0   2   0   2   2   0   0   2   2   0   0   0   2   2   2   2   0   2   2   2   0   2   2   2   2   0   0   0   2   0   2   2   2   0   2   0   0   0   0   0   2   2   0   0   0   0   0   2   2   0   2   0   2   2   0   2   0   2   2   0   2   2   0   0   0   0   2   0   2   0   2   2   2   2   0   2   2   0   0   2   2
 MK-2-10                0   2   2   2   0   0   2   0   0   0   2   2   2   0   2   0   0   2   2   0   2   0   2   2   2   2   0   0   0   2   0   2   0   0   2   2   0   0   0   0   0   0   2   0   2   0   0   2   2   2   0   2   2   2   0   2   0   0   2   2   2   2   0   2   0   0   0   2   2   0   2   2   0   0   2   2   2   2   0   0   0   0   0   0   2   2   2   2   0   0   0   2   2   2   2   2   0   0   2   0   2   2   2   2   2   2   2   2   0   2   2   0   0   0   0   0   0   2   0   0   2   0   0   0   0   0   2   2   0   0   0   2   0   2   2   0   2   2   2   0   2   2   2   2   2   0   0   2   0   2   2   2   0   2   0   0   0   0   2   2   2   0   0   0   0   0   2   2   0   2   0   2   2   0   2   0   2   2   0   2   2   2   2   0   0   2   0   2   0   2   2   2   2   2   2   2   0   0   2   2
 MK-2-11                0   2   2   2   0   0   0   0   0   0   2   2   2   0   2   0   0   2   2   0   2   0   2   0   2   2   0   0   0   2   0   2   0   0   2   2   0   0   0   0   0   2   2   0   2   0   0   2   2   2   0   2   2   2   0   2   0   0   2   2   0   0   0   2   0   0   0   2   0   0   2   2   0   2   2   2   2   2   0   2   0   0   0   0   2   2   2   2   0   0   0   0   2   0   2   0   0   0   2   0   2   0   2   2   2   2   2   2   0   2   2   0   0   0   0   0   0   2   0   0   2   0   0   0   0   0   2   2   0   0   0   2   0   2   2   0   2   2   2   0   2   2   2   2   0   0   0   2   0   2   2   2   0   2   0   0   0   0   2   2   2   0   0   0   0   0   0   2   0   2   0   2   2   0   2   0   2   0   0   2   2   2   2   0   0   2   0   2   0   2   2   2   2   2   2   0   0   0   2   2
 MK-2-12                0   2   2   2   0   0   0   0   0   0   2   2   2   0   2   0   0   2   2   0   2   0   2   2   2   2   2   0   0   2   0   2   0   2   2   2   0   2   0   0   2   2   2   0   2   0   0   0   2   2   0   2   2   2   0   2   0   0   2   2   0   0   0   2   0   0   0   2   2   0   2   2   0   0   2   2   2   2   0   2   0   0   0   0   2   2   2   2   0   0   0   0   2   0   2   0   0   2   2   0   2   0   2   2   2   2   2   2   0   2   2   0   0   0   0   0   0   2   2   0   0   0   0   0   0   0   2   2   0   0   0   2   0   2   2   0   2   0   2   2   2   2   2   2   0   0   0   2   0   2   2   2   0   0   0   0   0   0   2   2   2   0   2   0   0   0   2   2   0   2   0   0   2   0   2   0   2   0   0   2   2   2   2   0   0   2   0   2   0   2   2   2   2   2   2   0   2   0   2   0
 MK-2-13                0   2   2   2   2   2   2   0   0   0   2   2   2   0   2   0   2   2   2   0   2   0   2   2   0   2   2   0   0   0   0   2   0   0   2   2   0   2   0   0   2   2   2   0   2   0   0   0   2   2   2   2   2   2   0   2   0   2   2   2   0   0   0   2   0   0   2   2   2   0   2   2   0   0   2   2   2   2   0   2   0   0   0   0   2   2   2   2   0   0   0   0   2   0   2   0   0   2   2   0   2   0   2   2   0   2   2   2   0   2   2   0   0   0   0   0   0   2   2   0   0   0   0   0   0   0   2   2   0   0   0   2   0   0   2   0   2   0   2   0   2   2   2   2   0   2   2   2   0   2   2   0   0   0   0   0   2   0   2   2   2   0   2   0   0   0   2   2   0   2   0   0   2   0   2   0   2   0   0   2   2   2   0   0   2   2   0   2   0   2   2   2   2   2   2   0   2   0   2   0
 MK-2-14                0   0   2   2   2   2   0   0   0   0   2   2   2   0   2   0   2   2   2   0   0   0   2   2   0   0   2   0   0   0   0   2   0   0   2   2   0   2   0   0   2   2   2   0   2   0   0   2   2   2   0   2   2   2   0   2   0   2   2   2   0   0   0   2   0   0   2   0   2   0   2   2   0   0   2   2   2   2   0   2   0   0   0   0   2   2   2   2   0   0   0   0   2   0   2   0   0   2   2   0   2   2   2   2   0   2   2   0   0   2   2   0   0   0   0   0   2   2   2   0   0   0   0   0   0   0   2   2   0   0   0   2   0   0   2   0   2   0   2   2   2   2   2   2   0   2   2   2   2   2   2   2   0   0   0   0   0   0   2   2   2   0   2   0   0   0   0   2   0   2   0   0   2   0   2   0   2   0   0   2   2   2   0   0   2   2   0   2   0   2   2   2   2   0   2   0   2   0   2   0
 MK-2-15                0   0   2   2   2   0   0   0   0   0   2   2   2   0   2   0   0   2   2   0   0   2   2   2   0   0   2   0   0   0   0   2   0   2   2   0   0   2   0   0   2   2   2   0   2   0   0   2   2   0   0   2   2   2   0   2   0   2   2   2   0   0   0   2   0   0   2   0   2   0   2   0   0   0   2   2   2   2   0   2   0   0   0   0   2   2   2   2   0   0   0   0   2   0   2   0   0   2   2   0   2   2   2   2   0   2   2   0   0   2   2   2   0   0   0   0   2   2   2   0   0   0   2   0   0   0   2   2   0   2   2   2   0   0   2   0   2   0   2   2   2   2   2   2   0   2   2   2   2   2   2   2   0   0   0   0   0   0   2   2   2   0   2   0   0   0   0   2   0   2   0   0   2   0   2   0   2   0   0   2   2   2   0   0   2   0   0   2   0   2   2   2   2   0   2   0   2   0   2   0
 MK-2-16                0   0   2   2   2   2   0   0   0   0   2   2   0   0   2   0   0   2   2   0   0   2   2   2   0   0   0   0   0   0   0   2   0   2   2   0   2   2   0   0   2   2   2   2   2   0   0   2   2   0   0   2   2   2   0   2   0   2   2   2   0   0   2   0   0   0   0   0   2   0   2   0   0   0   2   2   2   2   0   2   2   0   0   0   0   2   2   2   0   0   0   0   2   0   2   2   0   0   2   0   2   2   2   0   0   2   2   0   0   2   2   2   0   0   0   0   2   0   2   0   0   0   2   0   0   0   2   2   0   2   2   2   2   0   2   0   2   0   2   2   2   2   2   2   0   2   2   2   2   2   2   2   0   0   0   0   0   0   0   2   2   0   2   0   0   2   0   0   0   0   0   0   2   0   2   0   2   0   0   2   0   2   0   0   0   0   0   2   0   2   2   2   2   0   2   0   2   0   2   0
 MK-3-1                 2   0   0   2   2   2   0   0   0   2   0   0   0   0   2   2   2   0   0   2   2   0   2   0   0   2   0   0   2   0   2   2   2   2   0   0   2   2   2   0   2   0   0   2   0   0   0   2   2   2   0   2   0   0   0   2   2   2   0   0   0   0   0   0   0   0   0   2   2   0   0   2   0   0   0   2   0   2   0   2   0   2   2   0   2   0   2   0   2   2   2   0   2   2   2   0   0   0   2   0   0   2   0   0   0   2   2   0   0   0   0   2   0   2   2   0   0   0   0   2   2   2   2   2   0   2   2   2   0   0   0   2   0   0   2   0   0   0   2   0   0   0   0   2   0   0   2   2   2   2   2   0   0   2   0   2   2   2   0   2   2   0   2   0   0   2   0   0   2   2   0   0   2   2   2   2   2   2   2   0   0   2   0   2   0   0   0   2   0   0   0   2   0   2   2   0   0   2   2   2
 MK-3-2                 0   0   0   2   2   2   0   0   0   2   0   0   0   0   2   2   2   0   0   2   0   0   2   0   0   2   0   0   2   0   0   2   2   2   0   0   2   2   2   0   2   0   0   2   0   2   0   2   2   2   0   2   0   0   0   2   2   2   0   0   0   0   0   0   0   2   0   2   2   0   0   2   0   0   0   2   0   2   0   2   0   2   2   0   0   0   2   0   2   2   2   0   2   2   2   0   2   0   2   0   0   2   0   0   0   0   2   0   0   0   0   2   0   2   2   2   0   0   0   2   2   2   2   0   0   2   2   2   0   0   0   2   2   0   2   0   0   0   2   0   0   0   0   2   2   0   2   2   2   2   2   0   0   0   0   0   2   2   0   2   2   0   0   0   0   2   2   0   2   0   0   0   2   2   2   2   2   2   2   0   0   2   2   2   0   0   0   2   0   0   0   2   0   2   2   0   0   2   2   0
 MK-3-3                 0   0   0   2   2   2   0   0   0   2   0   0   0   0   2   2   0   0   0   2   0   0   2   0   2   0   0   0   2   0   0   2   2   2   2   0   2   2   2   0   2   0   0   2   0   2   0   2   2   2   0   2   0   0   0   2   2   2   0   0   0   0   0   0   0   2   2   2   2   0   0   2   0   0   0   2   0   2   0   2   0   2   2   0   2   0   2   0   2   2   2   0   2   2   2   0   2   0   2   0   0   2   0   0   0   0   2   0   0   0   0   2   0   2   2   2   0   0   0   2   2   2   0   0   0   2   2   2   0   0   0   2   2   0   2   0   0   0   2   0   0   0   0   2   2   0   2   2   2   2   2   0   0   0   0   0   2   2   0   2   2   0   0   0   2   2   0   0   2   2   0   0   2   2   0   2   2   2   2   0   0   2   2   2   2   0   0   2   0   0   0   2   0   2   2   0   0   2   2   0
 MK-3-4                 0   0   2   2   2   2   0   2   0   2   0   0   0   0   2   2   0   0   0   2   0   0   2   0   2   0   0   0   2   0   0   2   2   0   0   0   2   2   2   0   2   2   0   2   2   2   0   2   2   2   0   0   0   0   0   2   2   2   0   0   0   0   0   0   0   2   2   2   2   0   2   0   0   0   0   2   0   2   0   2   0   2   2   0   0   0   2   2   0   2   2   0   0   2   2   0   2   0   2   0   2   2   0   0   0   0   2   0   0   0   0   2   0   2   2   2   0   0   0   2   2   2   0   0   0   2   2   2   0   0   2   2   2   0   2   2   0   0   2   0   0   0   0   2   2   0   2   0   2   2   2   0   0   2   0   0   2   2   0   2   2   0   0   0   2   2   0   0   2   2   0   0   2   2   0   2   0   2   2   0   0   2   2   2   2   0   0   2   0   0   0   0   0   2   2   0   0   2   2   0
 MK-3-5                 0   0   2   2   2   2   0   2   0   2   0   0   0   0   2   2   0   0   2   2   0   0   2   0   2   0   0   0   2   0   0   2   2   0   0   0   2   2   2   0   2   2   0   2   2   2   0   0   2   2   0   0   0   0   0   2   2   2   0   0   0   0   0   0   0   2   2   2   2   0   2   0   0   0   2   2   0   2   0   2   0   2   0   2   0   0   2   2   0   2   2   0   0   2   2   2   2   0   2   0   2   2   2   0   0   0   2   0   0   0   2   2   0   2   2   2   0   0   0   2   2   2   0   0   0   2   2   2   0   0   2   2   2   0   2   2   0   0   2   0   0   0   0   2   2   0   2   0   2   2   2   0   0   2   0   0   2   2   0   2   2   0   0   0   2   2   0   0   2   2   0   0   2   2   0   2   0   2   2   0   0   2   2   2   2   0   0   2   0   0   2   0   0   2   2   0   0   2   2   0
 MK-3-6                 0   0   2   2   2   0   0   2   2   2   0   2   0   0   2   2   0   0   2   2   0   0   0   0   0   0   0   0   2   2   0   2   0   0   0   0   2   2   2   0   2   2   0   0   2   2   0   0   2   2   2   0   0   0   0   2   2   2   0   0   0   2   0   0   0   2   2   2   2   0   2   0   0   0   2   0   0   2   0   2   0   0   0   2   0   0   2   2   0   2   2   0   0   2   2   2   2   0   2   2   2   2   2   0   0   0   2   0   0   2   2   0   0   2   2   2   0   0   0   2   2   2   0   0   0   2   2   2   0   2   2   2   2   0   0   2   0   0   2   0   0   0   0   2   2   0   2   0   2   0   2   0   0   2   0   0   2   2   0   2   0   0   0   0   0   2   0   2   2   2   0   0   2   2   0   2   2   0   0   0   0   2   2   2   2   0   2   2   0   0   2   0   0   2   2   0   0   0   2   0
 MK-3-7                 0   0   2   2   2   0   0   0   2   2   0   2   0   0   2   2   0   0   2   2   0   0   0   0   0   0   0   0   2   2   0   2   0   0   0   0   2   2   2   0   2   2   0   0   2   2   0   0   2   2   0   0   0   0   0   2   2   2   0   0   0   2   0   0   0   2   2   2   2   0   2   0   0   0   2   0   2   0   2   2   0   0   0   2   0   0   2   2   0   2   2   2   0   2   0   2   2   0   0   2   2   2   2   0   0   0   2   0   0   2   2   0   0   2   2   2   0   0   0   2   2   2   0   2   0   2   2   2   0   0   2   2   2   0   0   2   0   0   2   0   0   0   0   2   0   0   2   0   2   0   2   0   0   2   0   0   2   0   0   0   0   0   0   0   0   2   0   2   2   0   0   0   2   2   2   2   2   0   0   0   0   2   2   2   0   0   2   2   0   0   2   0   0   2   2   0   0   0   2   0
 MK-3-8                 0   0   2   2   2   0   0   0   2   2   0   2   0   0   2   2   0   0   2   2   0   0   0   0   0   2   0   0   2   0   0   2   0   0   2   0   0   2   2   0   2   2   0   0   2   2   0   0   2   2   0   0   0   0   0   2   2   2   0   0   0   2   0   0   0   2   2   2   2   0   2   0   0   0   2   0   2   0   2   2   0   0   0   2   0   0   2   2   0   0   2   2   0   2   0   2   2   0   0   2   0   2   2   0   0   0   2   0   2   2   2   0   0   2   0   2   2   0   0   2   2   2   0   2   0   0   2   2   0   0   2   2   2   0   0   2   2   0   2   0   0   0   0   2   0   0   2   0   2   0   2   0   0   2   0   2   2   0   0   0   0   0   0   0   0   2   0   2   2   0   0   0   2   2   2   2   2   0   0   0   0   2   0   2   0   0   2   2   0   0   0   0   0   2   2   0   0   0   2   0
 MK-3-9                 0   0   2   2   2   0   0   2   0   2   0   2   0   0   2   2   0   0   2   2   0   0   0   0   0   2   0   0   2   0   0   2   0   0   2   0   0   2   2   0   0   2   0   0   2   2   0   2   2   2   0   0   0   0   0   2   2   2   0   0   0   2   0   0   0   2   2   2   2   0   2   0   0   0   2   0   2   0   2   2   0   0   2   2   0   0   2   2   0   0   2   2   0   2   0   2   2   0   0   2   0   2   2   0   0   0   2   0   2   2   2   0   0   2   0   2   0   0   0   2   2   2   0   2   0   0   2   2   0   0   0   2   2   0   0   2   2   0   2   0   0   0   0   2   0   0   2   0   0   0   2   0   0   2   0   2   2   0   0   2   0   0   2   0   0   2   0   2   2   0   0   0   2   0   2   0   2   0   0   0   0   2   0   2   0   2   2   2   0   0   2   0   0   2   2   0   0   0   2   0
 MK-3-10                0   0   2   2   2   0   0   0   0   2   2   2   0   0   2   2   0   0   2   2   0   0   0   0   0   2   2   0   0   0   0   2   0   0   2   0   0   2   2   0   0   2   0   0   2   2   0   2   2   2   0   0   0   0   2   2   2   2   0   0   0   2   0   0   0   2   2   2   2   0   2   0   0   0   2   0   2   0   2   2   0   0   2   2   0   0   2   2   0   0   2   2   0   2   0   2   2   0   0   2   0   2   2   0   0   0   2   0   2   2   2   0   0   2   2   2   2   0   0   2   0   0   0   2   0   0   2   2   0   0   0   2   2   0   0   2   2   0   2   0   0   0   0   2   0   0   2   0   2   0   2   0   0   0   0   2   2   0   2   2   0   0   2   0   0   2   0   2   2   0   0   0   2   0   2   0   2   0   0   0   0   2   0   2   0   2   2   2   0   0   2   0   0   2   2   2   0   0   0   0
 MK-3-11                0   0   0   2   2   0   0   0   0   2   2   2   0   0   2   2   0   0   2   2   0   0   0   0   0   2   2   0   0   0   0   2   0   0   2   2   0   0   2   0   0   2   0   0   2   2   0   2   2   2   0   0   0   0   2   2   2   2   0   0   0   2   0   0   0   2   0   2   2   0   2   0   0   0   2   0   2   0   2   2   0   0   2   2   0   0   2   2   0   0   2   0   2   2   0   0   2   0   0   2   2   0   2   0   0   0   0   0   2   2   2   0   0   2   2   0   0   0   0   2   0   0   0   2   0   0   2   2   0   0   0   2   2   0   0   2   2   0   2   0   0   0   2   2   0   0   2   0   0   0   2   0   0   0   0   2   2   0   2   2   0   0   2   0   0   2   0   2   2   0   0   0   2   0   2   0   0   2   0   0   0   2   0   2   0   2   2   2   0   0   2   2   0   2   0   0   0   0   0   0
 MK-3-12                0   0   0   2   2   2   0   0   0   2   2   2   0   0   2   2   0   0   2   2   0   0   0   0   0   2   0   0   0   0   0   2   0   0   2   2   0   0   2   0   0   0   0   0   0   2   0   2   2   2   0   0   0   0   2   2   2   2   0   0   0   2   0   0   0   2   0   2   2   0   2   0   0   0   2   0   2   0   2   2   0   0   2   2   0   0   2   2   2   0   2   0   2   2   2   0   2   0   0   2   2   0   2   2   0   0   0   0   2   2   2   0   0   2   2   0   0   0   0   0   0   0   0   2   0   2   2   2   0   0   0   2   2   0   0   2   2   0   2   0   0   0   2   2   0   0   2   0   0   0   2   0   0   0   0   2   0   0   2   2   0   0   2   0   0   0   0   0   2   0   0   0   2   0   2   0   2   2   0   0   0   2   0   2   0   2   2   2   0   2   2   2   0   2   0   0   0   0   0   0
 MK-3-13                0   0   0   2   2   2   0   0   0   2   2   2   0   0   0   2   2   0   2   2   0   0   0   0   0   0   0   0   0   0   0   2   0   0   2   2   0   0   2   0   0   2   0   2   2   2   2   2   2   2   0   0   0   0   2   2   2   2   0   0   0   2   0   0   0   2   0   2   2   0   2   0   0   0   2   0   2   0   2   2   0   0   2   2   0   0   2   2   2   2   2   0   2   2   2   0   2   0   2   2   2   0   2   2   2   0   0   0   2   2   2   0   0   2   2   0   0   0   0   2   0   0   0   2   0   2   0   2   0   0   0   0   0   0   0   2   2   0   0   0   0   0   2   2   0   0   2   0   0   0   2   2   0   0   0   2   0   0   2   2   0   0   2   2   0   0   0   0   2   0   0   0   2   0   2   0   2   2   0   2   0   2   0   2   0   2   2   2   0   2   2   2   0   2   0   0   0   0   0   0
 MK-3-14                0   0   2   2   2   2   2   0   0   2   2   0   0   0   0   2   2   0   2   2   0   0   0   0   0   0   0   0   0   0   0   2   0   0   2   2   0   0   2   0   0   2   0   2   0   2   2   2   2   2   0   0   0   0   2   2   2   2   0   0   0   2   0   0   2   0   0   2   2   0   2   0   0   0   2   0   2   0   2   2   0   0   2   2   0   0   2   2   2   0   0   0   2   2   2   0   2   0   2   2   2   0   2   2   2   0   0   0   2   2   2   0   0   2   2   0   0   0   0   2   0   0   0   2   0   2   0   2   0   0   2   0   0   0   0   0   2   0   0   0   0   0   2   2   0   0   2   0   0   0   2   2   0   0   0   2   2   0   2   2   0   0   2   2   0   2   0   0   2   0   0   0   2   2   2   0   2   2   0   2   0   2   0   0   0   2   2   2   0   2   2   2   0   2   0   0   0   0   0   0
 MK-3-15                0   0   2   2   2   0   2   0   0   2   2   0   0   2   0   2   2   0   2   2   0   2   0   0   0   0   0   0   0   0   0   2   0   0   2   2   0   2   2   0   0   2   0   2   0   2   2   2   2   2   0   0   0   0   2   2   2   2   0   0   0   2   0   0   2   0   0   2   2   0   2   0   0   0   2   0   2   0   2   0   0   0   0   2   0   0   2   2   0   0   2   0   2   2   0   0   2   2   2   2   2   0   2   2   0   0   0   0   2   2   2   0   0   2   2   0   0   0   0   0   0   0   0   2   0   0   0   2   0   0   2   0   0   0   0   2   2   0   0   0   0   0   2   2   0   0   2   2   0   0   2   2   0   0   0   2   2   0   2   2   0   0   2   2   0   2   0   0   2   0   0   0   2   2   2   0   2   2   0   2   0   2   0   0   0   2   2   2   0   2   2   2   2   2   2   0   0   0   0   0
 MK-3-16                0   0   2   2   2   0   2   0   0   2   2   0   0   2   0   2   2   0   2   2   0   2   0   0   0   0   0   0   0   0   0   2   0   0   2   0   0   2   2   0   2   2   0   2   0   2   2   2   2   2   0   0   0   0   2   0   2   2   2   0   0   0   0   0   2   0   0   2   2   0   2   0   0   0   2   0   2   0   2   0   0   0   0   2   0   0   2   2   0   0   2   0   2   2   0   0   2   2   2   2   2   2   2   2   0   0   0   0   2   2   2   0   0   2   2   0   0   2   0   0   0   0   0   2   0   2   0   2   0   0   0   0   0   0   0   2   2   0   0   0   0   0   2   2   0   0   2   2   0   0   2   2   0   0   2   2   2   0   2   2   0   0   2   2   0   2   0   0   2   0   2   0   2   2   0   0   2   2   0   0   0   2   0   0   2   2   2   2   0   2   2   2   2   2   2   0   0   0   0   0
 MK-4-1                 2   0   0   2   0   2   0   0   2   0   2   0   2   0   2   0   0   2   2   0   2   0   2   0   0   2   0   0   0   2   2   2   2   2   0   2   0   0   0   0   2   2   0   2   0   0   0   0   0   2   0   2   0   0   0   2   2   2   2   0   2   2   2   2   2   0   2   0   2   2   2   0   2   2   2   0   2   0   2   0   2   0   0   2   2   0   2   2   0   2   0   0   2   2   2   2   0   0   2   0   0   2   0   2   2   2   2   0   0   2   0   0   2   0   0   2   0   2   2   2   0   2   0   0   2   0   0   2   0   2   2   0   2   0   0   0   2   2   0   0   2   2   2   0   2   2   0   0   0   2   2   0   2   2   0   0   2   2   2   0   0   2   2   0   0   0   0   2   2   0   2   2   0   0   0   0   2   2   0   0   0   2   2   2   0   0   0   0   0   2   0   0   0   0   0   0   2   0   2   0
 MK-4-2                 2   0   0   2   0   2   0   0   2   0   2   0   2   0   2   0   0   2   2   0   2   0   2   2   0   2   2   0   0   2   2   2   2   2   0   0   0   0   0   0   2   2   0   2   0   0   0   0   0   2   0   2   0   0   0   2   2   2   2   0   2   2   2   2   2   0   0   0   2   2   0   0   2   2   2   2   2   0   2   0   2   0   0   2   2   0   2   2   0   2   0   0   2   2   2   2   0   0   2   0   0   2   0   2   2   2   2   0   0   2   0   0   0   0   0   2   0   2   2   2   2   2   0   0   2   0   0   2   0   2   2   0   2   2   0   0   2   2   0   0   2   0   2   0   2   2   0   2   0   2   2   0   2   2   0   0   2   2   2   0   2   2   2   0   0   0   0   0   2   0   2   2   0   0   0   0   2   2   0   0   0   2   2   2   0   2   0   2   0   2   0   0   2   0   0   0   2   0   2   0
 MK-4-3                 2   0   2   2   0   2   0   0   2   0   2   0   2   0   2   0   0   2   0   0   2   0   2   2   0   2   2   0   0   2   2   2   0   2   0   0   0   2   0   0   0   2   0   0   0   0   0   0   0   2   0   2   0   0   0   2   2   2   2   0   2   2   2   2   2   0   0   0   2   2   0   0   2   0   2   0   2   0   2   2   2   2   0   2   2   0   0   2   0   2   0   0   2   2   0   0   0   0   2   0   0   0   0   2   2   2   2   0   0   2   0   2   0   0   0   2   0   2   2   2   2   2   0   0   2   0   0   2   0   2   2   0   2   2   0   2   2   2   2   0   0   0   2   0   2   2   0   0   0   2   2   0   2   2   0   0   2   2   2   0   2   2   2   0   0   2   0   0   2   0   2   2   0   0   0   0   2   2   0   0   0   2   2   2   0   2   0   2   0   2   0   0   2   0   2   0   2   0   2   2
 MK-4-4                 2   0   2   2   0   2   0   0   2   0   2   0   2   0   2   0   0   2   0   0   2   0   2   2   0   2   2   0   0   2   2   2   0   2   2   0   0   2   0   0   0   2   0   0   0   0   0   2   0   2   0   0   2   0   0   2   2   2   2   2   2   2   2   2   2   0   0   0   2   2   0   0   2   0   2   0   2   0   2   2   2   2   0   2   2   2   0   2   0   0   0   0   2   2   2   0   0   0   2   2   0   0   0   2   2   2   2   0   0   2   0   2   2   0   2   2   0   2   2   2   2   2   0   0   2   0   0   2   0   2   2   0   2   2   0   2   2   2   2   2   0   0   2   0   2   2   0   0   0   0   2   0   2   2   0   0   0   2   2   0   2   2   0   0   0   2   0   0   2   0   2   2   0   0   0   0   2   2   0   0   0   2   2   2   0   2   0   2   2   2   0   0   2   2   2   0   2   0   2   2
 MK-4-5                 2   0   2   2   0   2   0   0   2   0   2   0   2   0   2   0   0   2   0   2   2   0   2   2   0   2   2   0   0   0   2   0   0   2   2   0   2   2   0   0   0   2   0   0   0   0   0   0   0   2   0   0   2   0   0   2   2   2   2   2   2   2   2   2   2   0   0   0   2   2   0   0   2   0   2   0   2   0   2   2   2   2   0   2   2   2   0   2   0   0   0   0   2   2   2   0   0   0   0   2   0   2   0   2   2   2   2   0   0   2   0   2   2   0   2   2   0   2   2   2   2   2   0   0   2   0   0   2   0   2   2   0   2   2   0   2   2   2   2   2   0   0   0   0   2   2   0   2   0   2   2   0   2   2   0   0   0   2   2   0   2   2   0   0   0   2   0   0   2   2   2   2   0   0   0   0   2   2   0   0   2   0   2   2   0   2   0   2   2   2   0   2   2   2   2   0   2   0   2   2
 MK-4-6                 2   0   2   2   0   0   0   0   2   2   2   0   0   0   2   0   0   2   0   2   2   0   0   2   0   2   2   0   0   0   2   0   0   2   2   0   2   2   0   0   0   2   0   0   0   0   0   2   0   2   0   0   2   0   0   2   2   2   2   0   2   2   2   2   2   0   0   0   2   2   0   0   2   0   2   0   2   0   2   2   2   2   0   2   2   2   0   2   0   0   0   0   2   2   2   0   0   0   0   2   0   2   0   2   0   2   2   0   2   2   0   2   2   0   0   2   0   2   2   2   2   2   0   0   2   2   2   2   0   2   0   0   0   2   0   2   2   2   2   2   0   0   0   0   2   2   0   2   0   2   2   0   2   2   0   0   0   2   2   0   0   2   2   0   0   2   0   0   2   2   2   2   0   0   0   0   2   2   2   0   2   0   2   2   0   2   0   2   2   2   2   0   2   2   2   2   2   2   2   2
 MK-4-7                 2   0   2   2   0   0   2   0   2   2   2   0   0   0   2   2   0   2   0   2   2   0   0   2   0   2   2   0   2   0   2   0   0   2   2   0   2   0   0   0   0   2   0   0   2   0   0   2   0   2   0   0   2   0   0   2   2   2   2   0   2   2   2   0   2   0   0   0   2   2   0   0   2   0   2   0   2   0   2   2   2   2   0   2   2   2   0   2   0   0   0   0   2   2   2   0   0   0   0   2   0   2   0   2   0   0   2   0   2   2   2   2   2   0   0   2   0   2   2   2   2   2   0   0   2   2   2   2   0   2   0   0   0   2   0   2   0   2   2   2   0   0   0   0   0   2   0   2   0   2   2   0   2   2   0   0   0   2   0   0   0   2   2   0   0   2   0   0   2   2   0   2   0   0   0   2   2   0   2   0   2   2   2   2   0   2   0   0   2   2   2   0   2   2   2   2   2   2   0   2
 MK-4-8                 2   0   2   2   2   0   2   0   2   0   2   0   2   0   2   2   0   2   0   2   2   0   0   0   2   2   2   0   2   0   2   0   0   2   2   0   2   0   0   0   0   2   0   0   0   0   0   2   0   2   0   0   2   0   0   2   2   2   2   0   2   2   2   0   2   0   0   0   2   2   0   0   2   0   2   0   2   0   2   2   2   2   0   2   2   2   0   2   0   2   0   0   2   2   2   0   0   0   0   2   0   2   0   2   0   0   2   0   2   2   2   2   2   0   2   2   0   2   2   2   2   2   0   0   2   2   0   2   0   2   0   0   0   2   2   2   0   2   2   2   0   0   0   0   0   2   0   2   0   2   2   0   2   2   0   0   0   2   0   0   0   2   2   0   0   2   0   0   2   2   0   2   0   0   0   2   2   2   2   0   2   0   2   2   0   2   0   0   2   2   2   0   2   2   0   2   2   2   0   2
 MK-4-9                 2   0   2   2   2   0   0   0   2   0   2   0   2   2   2   2   0   2   0   2   2   0   0   0   2   2   2   0   2   0   2   0   2   2   2   2   2   0   0   0   0   2   0   0   0   0   0   2   0   2   0   0   2   0   0   2   2   2   0   0   2   2   2   0   2   0   0   0   2   2   0   0   2   0   2   0   2   0   0   2   2   0   0   2   2   2   0   2   0   2   0   0   2   2   2   0   0   0   0   2   0   2   2   0   0   0   2   0   2   2   2   0   2   2   2   2   0   2   2   2   2   2   0   0   2   2   0   2   0   0   0   0   0   2   2   2   0   2   2   2   0   0   0   2   0   2   0   2   0   2   0   0   2   2   0   0   0   2   0   0   0   2   2   0   0   2   0   0   2   2   0   2   0   0   0   2   2   2   2   0   2   0   2   2   0   2   0   0   2   2   2   0   2   2   0   2   2   2   0   2
 MK-4-10                2   0   2   2   2   0   2   0   2   0   2   0   2   0   2   2   0   2   0   2   2   0   0   0   2   2   2   0   2   0   2   0   0   2   0   2   2   0   0   0   0   2   0   0   0   0   0   2   0   2   0   0   2   0   0   2   0   0   0   2   2   2   2   0   2   0   0   0   0   2   0   0   2   0   2   0   2   0   0   0   2   0   0   2   2   2   0   2   0   2   2   0   2   2   2   0   0   0   2   2   0   0   2   0   2   2   2   2   0   2   2   0   2   2   2   2   0   2   2   2   2   2   0   0   2   2   0   2   0   0   0   0   0   2   2   0   0   0   2   2   2   0   0   2   0   2   2   2   0   2   0   0   2   2   0   0   0   2   0   0   0   2   2   0   0   2   0   2   2   2   0   2   0   0   0   2   2   2   2   0   2   0   2   2   2   2   0   0   2   2   2   0   2   2   0   2   2   2   0   0
 MK-4-11                2   0   2   2   2   0   2   0   2   0   2   0   2   0   2   2   0   2   0   2   2   0   0   0   2   2   2   0   2   0   2   0   0   2   0   2   2   0   2   0   0   2   0   0   2   0   2   2   0   2   0   0   2   0   0   2   0   0   0   2   2   2   2   0   2   0   0   2   0   2   0   0   2   0   2   0   2   0   0   0   2   0   0   2   2   0   2   0   0   2   2   0   2   2   2   0   0   0   2   2   0   0   2   0   2   2   2   0   0   2   2   0   2   0   2   0   0   2   2   2   2   2   0   0   2   2   0   2   0   2   0   0   0   2   0   0   0   2   2   2   2   0   0   2   0   2   2   2   0   2   0   0   2   2   0   0   0   2   0   0   0   2   2   0   0   2   0   2   2   2   0   2   0   0   0   2   2   2   2   0   2   0   2   2   2   2   0   0   2   2   2   0   0   2   0   2   2   2   0   0
 MK-4-12                2   0   2   2   2   0   2   0   2   0   2   2   0   0   2   2   0   2   0   2   2   0   0   0   2   2   2   0   0   0   2   0   0   2   0   2   2   0   2   0   0   2   0   0   2   0   2   2   0   2   0   0   2   0   0   2   0   0   0   2   2   2   2   0   2   0   2   2   0   2   0   0   2   0   0   0   2   0   0   0   2   0   0   2   2   0   2   0   0   2   2   0   2   2   2   0   0   0   2   2   0   0   2   0   2   2   2   0   0   2   2   0   2   0   2   0   0   2   0   2   2   2   0   0   2   2   0   2   0   2   2   0   0   2   2   0   0   2   2   2   2   0   0   2   0   2   2   2   0   0   0   0   2   2   0   0   2   2   0   0   0   2   2   0   0   2   0   2   2   2   0   2   0   0   0   2   2   2   2   2   2   0   2   2   2   2   0   0   2   2   2   0   2   2   2   2   2   2   0   0
 MK-4-13                2   0   2   2   2   0   2   0   2   0   2   2   0   0   2   2   0   2   0   2   2   0   0   0   2   2   2   0   0   0   2   0   0   2   0   2   2   0   2   0   0   2   0   2   0   0   2   2   0   2   0   0   2   0   0   2   0   0   0   2   0   2   2   2   0   0   2   2   0   2   2   0   2   0   0   0   2   0   0   0   2   0   0   2   2   0   2   0   0   2   2   0   2   2   2   0   0   0   0   2   2   0   2   0   2   2   2   0   0   2   2   0   2   0   2   2   0   2   0   2   0   2   0   0   2   2   0   2   0   2   2   0   0   2   2   2   0   2   2   2   2   0   0   2   0   2   2   0   0   0   2   0   2   2   0   2   2   2   0   0   0   2   2   0   0   2   2   2   2   2   2   2   0   0   0   2   2   2   2   2   2   0   2   2   2   2   0   0   2   2   2   0   2   0   2   2   2   2   0   2
 MK-4-14                2   0   2   2   2   0   2   2   2   0   2   2   0   0   2   2   0   0   0   2   2   0   0   0   2   2   2   0   0   0   2   0   0   2   0   2   2   0   2   0   0   2   0   2   0   0   2   2   0   2   0   0   2   0   0   2   0   0   0   2   0   2   2   2   0   0   2   2   0   0   2   0   2   2   0   0   2   0   0   0   2   0   2   2   2   0   2   0   0   2   2   0   2   2   2   0   0   0   0   2   2   0   2   0   2   2   2   0   0   2   2   0   2   0   2   2   0   2   0   2   0   2   0   0   2   2   0   2   0   2   0   0   0   2   2   2   0   2   2   2   2   0   0   2   0   2   2   2   0   0   2   0   2   2   0   2   2   2   0   0   0   2   2   0   0   2   2   2   0   2   2   2   0   0   0   2   2   2   2   2   2   0   0   2   2   2   0   0   2   2   0   0   2   0   2   0   2   2   2   2
 MK-4-15                2   2   2   2   2   0   0   0   2   0   2   2   0   0   2   2   0   0   0   2   2   0   0   2   2   2   2   0   0   0   2   0   0   2   0   2   2   0   2   0   0   2   0   2   0   0   2   2   0   2   0   0   2   0   0   2   2   2   0   2   0   2   2   2   2   0   2   2   0   2   2   0   2   2   0   0   2   0   0   0   0   0   2   0   2   0   0   0   0   2   2   0   0   2   2   0   0   0   0   2   2   0   2   0   0   2   2   0   0   2   2   0   2   0   2   2   0   2   0   0   0   2   0   0   2   2   0   2   0   2   0   0   2   2   2   2   0   2   2   2   2   0   0   2   0   2   2   2   0   0   2   0   0   2   0   2   2   0   0   2   0   2   2   0   0   2   2   2   0   2   2   2   0   0   0   2   2   0   2   2   2   0   0   0   2   2   0   0   2   2   0   0   2   0   2   2   2   2   2   2
 MK-4-16                2   2   2   2   0   0   0   2   0   2   2   2   0   0   2   2   0   0   0   2   2   2   0   2   2   2   2   0   0   0   2   0   2   2   0   2   2   0   2   2   0   2   0   2   0   0   2   2   0   2   0   0   2   0   0   2   2   2   0   2   0   2   2   2   2   0   2   2   0   2   2   0   2   2   0   0   2   0   0   0   0   0   2   0   2   0   0   0   0   2   2   0   0   2   2   0   0   0   0   2   2   0   2   0   0   2   2   2   0   2   2   0   2   0   0   2   0   2   0   2   0   2   0   0   2   2   0   2   0   2   2   2   2   2   2   2   0   0   0   2   2   0   0   2   0   2   2   0   0   0   2   0   0   0   2   2   2   0   0   0   0   2   2   0   0   2   2   2   2   2   2   0   0   0   0   2   2   0   2   2   2   0   0   0   2   2   0   0   0   2   0   0   0   0   2   2   2   2   2   2
 MK-5-1                 2   2   0   0   2   0   2   0   0   2   0   0   0   0   2   0   0   2   0   0   2   2   0   2   0   0   2   0   2   2   0   2   0   2   0   0   0   2   0   2   0   0   0   0   0   2   0   2   0   0   0   0   2   0   2   2   0   0   0   2   0   2   2   2   0   0   2   2   0   0   2   0   2   0   0   0   0   2   2   0   2   0   0   2   2   0   0   2   2   2   0   2   0   2   2   2   2   0   0   0   0   0   0   0   2   0   0   2   2   0   0   2   2   0   2   2   2   0   2   0   0   0   2   0   2   0   2   0   2   2   2   2   2   0   2   0   2   0   0   0   0   0   0   2   0   0   0   2   0   0   2   0   0   2   2   2   2   2   0   0   0   0   2   0   0   0   0   2   0   2   0   0   0   2   0   0   0   0   0   2   0   0   0   2   0   0   2   2   2   0   2   2   0   0   0   2   0   0   2   2
 MK-5-2                 2   2   0   0   2   0   2   0   0   2   0   0   0   0   2   0   0   2   0   0   2   0   0   2   0   0   2   0   2   2   0   2   0   2   0   0   0   2   0   2   0   0   2   2   0   2   0   2   0   0   0   0   2   0   2   2   0   0   0   2   0   2   2   2   0   0   2   0   0   0   2   0   2   0   0   0   0   2   2   0   2   0   0   2   2   0   0   2   2   2   0   2   0   2   2   2   2   0   0   0   0   0   2   0   2   0   2   2   2   0   0   2   0   0   2   2   2   0   2   2   0   0   0   0   2   0   2   0   2   2   2   2   2   0   2   0   2   0   0   0   0   0   0   2   0   0   0   2   0   2   2   0   0   2   2   2   2   2   2   0   0   0   0   0   2   2   0   2   0   2   0   0   0   2   2   0   0   2   0   0   0   0   0   2   0   0   2   2   2   0   2   2   0   0   0   2   0   0   2   2
 MK-5-3                 2   2   0   0   2   0   2   0   0   2   0   0   0   0   2   0   0   2   0   0   2   0   0   2   0   0   2   0   2   2   0   2   0   2   0   0   0   2   0   2   2   0   2   2   0   2   0   2   0   0   0   0   2   0   2   2   0   0   2   2   0   2   2   2   0   0   2   0   0   0   2   0   2   2   0   0   0   2   2   0   2   0   0   2   0   0   0   2   2   2   0   0   0   2   2   2   2   0   0   0   2   0   2   0   2   0   2   2   2   0   0   0   0   0   2   2   2   0   2   2   0   0   0   0   2   0   2   0   2   2   2   2   2   0   0   0   2   0   0   0   0   0   0   2   0   0   0   2   0   2   2   0   0   2   2   0   2   2   2   0   0   0   0   0   2   2   0   0   0   2   2   0   0   2   2   0   0   2   0   2   0   2   0   2   0   0   2   2   2   0   0   2   0   0   0   2   0   0   2   0
 MK-5-4                 2   2   2   0   2   0   0   0   0   2   0   0   0   0   2   0   0   2   0   0   2   0   0   2   0   0   2   0   2   2   0   0   0   2   0   0   0   2   0   2   2   0   2   2   0   2   0   2   0   0   0   0   2   0   0   2   2   0   2   2   0   2   2   2   0   0   2   0   0   0   2   0   2   2   0   0   0   0   2   2   2   0   0   2   0   0   0   2   2   2   0   0   0   2   2   2   2   0   0   0   2   0   2   0   2   0   0   0   2   0   0   0   0   0   0   2   2   0   2   2   0   0   0   0   2   0   2   0   2   2   0   2   2   0   0   0   2   0   0   0   0   0   0   2   0   0   0   2   2   2   0   0   0   0   2   0   2   2   2   0   0   0   0   0   2   2   0   0   0   0   2   0   0   0   2   0   0   2   0   2   0   2   0   2   2   0   2   2   2   0   2   2   0   0   0   0   2   0   2   0
 MK-5-5                 2   0   2   0   2   0   0   0   0   2   0   0   0   0   2   0   0   2   0   0   2   0   0   2   0   0   2   0   2   2   0   0   0   2   0   0   0   2   0   2   2   0   2   2   0   2   0   0   0   2   0   0   2   2   0   2   2   0   2   2   0   2   2   2   0   0   2   0   0   0   2   0   2   2   0   0   0   2   2   2   0   0   0   2   0   0   2   2   2   2   0   0   0   2   2   2   2   0   0   0   2   0   2   0   2   0   0   0   2   0   0   0   0   2   0   2   2   2   2   2   2   0   0   2   2   0   2   0   2   2   0   2   2   0   0   0   2   0   0   0   0   0   0   0   0   0   0   2   2   2   2   0   0   0   2   0   2   2   2   0   0   0   2   0   0   2   2   0   0   2   2   0   0   0   2   0   0   2   0   2   0   2   2   2   2   0   2   2   2   2   2   2   0   0   0   0   2   0   2   0
 MK-5-6                 2   2   2   0   2   0   0   0   2   2   0   0   0   2   2   0   0   2   0   0   2   0   0   2   0   0   2   0   2   2   0   2   0   2   0   0   0   2   0   2   2   0   0   2   0   0   0   0   0   2   0   0   2   0   0   2   2   0   0   2   0   2   2   2   2   0   2   0   0   0   2   0   2   2   0   0   0   2   2   2   0   0   0   2   0   0   2   2   2   2   0   0   0   2   2   2   2   0   0   0   2   0   2   0   2   0   0   0   2   0   0   0   0   2   0   2   2   2   2   2   2   0   0   2   2   0   2   0   2   2   0   2   2   0   0   0   2   2   0   0   0   0   0   0   2   0   2   2   2   2   2   0   0   0   2   0   2   0   2   2   0   0   2   2   0   2   2   0   2   2   0   0   0   0   2   0   0   2   0   2   0   2   2   2   2   0   2   2   2   2   2   2   0   0   0   0   0   0   2   2
 MK-5-7                 2   2   2   0   2   0   0   0   0   2   0   0   0   2   2   2   0   2   2   0   0   0   0   2   0   0   2   0   2   2   0   2   0   2   0   0   0   2   2   2   2   0   0   2   0   0   0   0   0   2   0   0   2   0   0   2   2   2   0   2   0   2   2   2   0   0   2   0   0   2   2   0   2   2   0   0   0   2   2   2   0   2   0   2   0   0   2   2   2   2   0   0   0   2   2   2   2   0   0   2   2   0   2   0   2   0   0   0   2   0   0   0   0   2   0   2   2   2   2   2   2   0   0   0   2   0   2   2   2   2   0   2   0   0   0   0   2   2   0   2   0   0   0   2   2   0   2   2   2   2   2   0   0   0   2   0   2   0   0   2   0   0   2   2   0   2   2   0   2   2   2   0   0   0   2   0   2   2   0   2   0   2   2   2   2   0   2   2   2   2   2   0   0   0   0   0   0   0   2   2
 MK-5-8                 2   2   2   0   2   0   0   0   0   2   0   2   0   2   2   2   0   2   2   0   0   0   0   2   0   0   2   0   2   2   0   2   0   0   0   0   0   0   2   2   2   0   2   2   0   0   0   0   2   2   0   0   2   0   0   2   2   2   0   2   0   2   0   2   0   0   2   0   0   2   2   0   0   2   0   0   0   2   2   2   0   2   0   2   0   0   2   2   2   2   0   0   0   2   2   2   2   0   0   2   0   0   2   0   2   2   2   0   2   0   0   0   0   0   0   2   2   2   2   2   2   0   0   0   2   0   2   2   2   2   0   2   0   0   0   0   2   0   0   2   0   0   0   0   2   0   2   0   2   2   2   0   0   0   2   0   2   0   0   2   0   0   2   0   0   2   2   0   2   2   2   0   0   0   2   0   2   2   0   2   0   2   2   2   2   0   2   2   2   2   2   0   0   0   0   0   0   0   2   2
 MK-5-9                 2   2   2   0   2   0   0   0   0   2   0   2   0   2   2   2   0   2   2   0   0   0   0   2   0   2   2   0   2   2   0   2   0   0   0   0   0   0   2   2   0   0   2   2   0   0   0   0   2   2   2   0   2   0   0   2   2   2   0   0   0   2   0   0   0   0   2   0   0   2   2   0   2   2   0   0   0   2   2   2   0   2   0   2   0   0   2   2   2   2   0   0   0   2   2   2   2   0   0   2   0   0   0   0   0   0   2   0   2   0   2   0   0   2   0   2   2   2   2   2   2   0   2   0   2   2   2   2   2   2   0   2   0   0   0   2   2   0   0   2   0   0   0   0   2   0   2   0   2   2   2   0   0   0   2   0   2   0   0   2   0   0   2   0   0   2   2   0   2   2   2   0   0   0   2   0   2   2   0   2   0   2   2   2   2   2   0   2   2   2   2   0   0   0   0   0   0   0   2   2
 MK-5-10                2   2   2   0   2   0   0   0   2   2   0   2   0   2   2   2   2   2   2   0   2   0   0   2   0   2   2   0   2   2   0   2   2   0   0   0   0   0   2   2   0   0   2   2   0   0   0   0   2   2   2   0   2   0   2   2   2   0   0   0   0   2   0   0   2   0   0   0   0   2   2   0   2   2   0   0   0   2   2   2   0   2   0   2   0   0   2   2   2   2   0   0   0   2   2   2   2   2   0   2   0   0   0   0   0   0   2   0   2   0   2   0   0   2   0   2   0   2   2   2   2   0   0   0   2   2   0   2   2   2   0   2   0   0   0   2   2   0   0   2   0   0   0   2   2   0   2   2   2   2   2   0   2   0   2   0   2   0   0   2   0   0   0   0   0   2   2   0   2   2   2   0   0   0   2   0   2   2   0   2   2   2   0   2   0   2   0   2   2   2   2   0   0   0   0   0   0   0   2   2
 MK-5-11                2   2   2   0   2   2   0   0   2   2   0   0   0   0   0   2   2   2   2   0   2   0   0   2   0   2   2   0   2   2   0   2   2   0   0   0   0   0   2   2   0   2   0   2   0   0   0   0   2   2   2   0   2   0   0   0   2   0   0   2   0   2   0   0   0   0   0   2   0   2   2   0   2   2   0   0   0   2   2   2   0   2   2   2   0   0   2   2   2   2   0   0   0   2   2   2   2   2   0   2   0   0   0   0   0   0   2   0   2   2   2   0   0   2   0   2   0   0   2   2   2   0   0   2   2   2   0   2   2   2   0   2   0   0   0   2   2   0   0   2   0   0   0   2   2   0   2   2   2   2   0   0   2   0   2   0   2   0   0   2   0   0   0   0   0   2   2   0   2   2   2   0   0   0   0   0   0   2   0   2   2   2   0   2   0   2   0   2   2   2   2   0   0   0   0   0   0   2   2   2
 MK-5-12                2   2   2   0   2   2   2   0   2   2   0   0   0   0   0   2   2   2   2   0   2   0   0   2   0   2   2   0   0   0   0   2   2   0   0   0   0   0   2   2   0   2   0   2   0   0   0   0   2   2   2   0   2   0   0   2   2   0   0   2   0   2   0   2   0   0   0   2   0   2   2   0   2   2   0   2   0   2   2   2   0   2   2   2   0   0   2   0   2   2   0   0   0   2   2   2   0   0   0   2   2   0   0   2   2   0   2   0   2   2   2   0   0   2   0   0   0   0   2   2   2   0   0   2   2   2   2   2   2   2   0   2   0   0   0   2   2   0   0   2   0   0   0   2   0   0   2   2   2   2   0   0   2   0   2   0   2   0   0   2   2   0   2   0   2   2   2   0   2   2   2   0   0   0   0   0   0   2   0   2   2   2   0   2   0   2   0   2   2   2   2   0   0   0   0   0   0   2   2   0
 MK-5-13                2   2   0   0   2   2   2   0   2   2   0   0   0   0   0   2   2   2   2   0   2   0   0   2   0   2   2   0   0   0   0   2   2   0   0   2   0   0   2   2   0   2   0   2   0   0   0   2   2   2   2   0   2   0   0   2   2   0   0   2   0   2   0   2   0   0   0   2   0   2   2   0   2   2   0   2   0   2   2   2   0   2   2   2   0   0   2   0   2   2   0   0   0   2   2   2   0   2   0   0   2   0   0   2   2   2   2   0   2   0   2   2   0   0   0   0   0   0   0   2   0   0   0   2   2   2   2   2   2   2   0   2   0   0   2   2   2   0   0   2   2   0   0   2   2   0   0   2   2   2   0   2   2   0   2   0   2   0   0   2   2   0   2   0   2   2   2   0   2   2   2   0   0   2   0   0   0   2   0   2   2   2   0   2   0   2   0   2   2   2   2   0   0   0   0   0   2   2   2   0
 MK-5-14                2   2   0   0   2   2   2   0   2   2   0   0   0   0   0   2   2   2   0   0   2   0   0   2   0   2   2   0   0   0   0   2   2   0   0   2   2   2   2   2   0   2   0   2   0   0   0   2   2   2   2   0   2   0   0   2   2   2   0   0   0   2   0   2   0   0   2   2   0   2   2   0   2   0   0   2   0   2   2   2   2   0   2   2   0   0   2   0   2   2   0   0   2   2   2   2   0   2   0   0   2   0   0   2   2   2   0   0   2   2   2   2   0   0   0   0   0   0   2   2   0   0   0   2   2   0   2   2   0   2   0   2   0   0   2   2   2   0   0   2   2   0   0   2   2   0   2   2   2   2   0   2   2   0   0   2   2   0   0   2   2   0   2   0   2   2   2   2   2   2   2   0   0   2   0   0   0   2   0   2   2   2   0   2   0   2   0   2   2   2   2   0   0   0   0   0   2   2   2   2
 MK-5-15                2   2   0   0   2   2   2   2   2   2   0   0   0   2   0   2   2   2   0   2   0   0   0   2   0   2   2   0   0   0   0   2   2   0   0   2   2   2   2   0   0   2   0   2   0   0   0   2   2   2   2   0   0   0   0   2   2   2   0   2   0   2   0   2   0   0   0   2   0   2   2   0   2   0   0   2   0   2   2   2   2   0   2   2   0   0   2   0   2   2   0   0   0   2   2   2   0   2   0   0   0   0   0   2   2   2   0   0   2   2   2   0   0   0   2   0   0   0   2   0   0   0   0   2   2   0   2   2   0   2   0   2   0   2   2   2   2   0   0   2   2   0   0   2   2   0   2   2   2   2   0   2   0   0   0   2   2   0   0   2   2   0   2   0   2   2   2   2   0   2   2   0   2   2   0   0   0   2   2   2   2   2   0   2   2   2   0   2   2   2   2   0   2   0   0   0   2   2   2   2
 MK-5-16                2   2   0   0   2   2   2   2   2   2   2   0   0   2   0   2   2   2   0   2   0   0   0   2   0   2   2   0   0   0   2   2   2   0   0   2   2   2   2   0   0   2   0   2   0   0   0   2   2   2   2   0   0   0   0   2   0   2   0   2   2   2   0   2   0   0   0   2   0   2   2   0   2   0   0   2   0   2   2   2   2   2   2   2   2   0   2   0   2   2   0   0   0   2   2   2   0   0   0   0   0   0   0   2   2   2   2   0   2   2   2   0   0   0   2   0   0   0   2   0   0   0   0   2   2   0   2   2   0   2   0   0   0   2   2   2   2   0   0   2   2   0   0   2   2   0   2   2   2   0   0   2   0   0   0   2   2   0   0   2   2   0   2   0   0   2   0   2   0   2   2   0   2   2   0   0   0   2   0   0   2   2   0   0   2   2   0   2   2   2   2   0   2   0   0   0   2   0   2   2
 MK-6-1                 0   0   0   0   2   2   0   0   2   0   2   0   0   0   2   0   2   2   0   2   0   2   2   0   2   2   2   2   0   0   2   0   0   2   2   0   2   0   2   0   2   0   0   2   2   2   2   0   2   2   2   2   0   2   2   2   2   0   0   0   0   0   2   2   2   0   0   0   2   2   2   2   0   0   0   0   0   2   0   2   2   0   0   2   2   2   2   0   0   2   0   2   2   0   0   0   0   2   0   2   0   0   0   0   0   2   2   0   0   2   0   2   0   0   0   2   2   2   0   0   0   2   2   2   0   0   2   2   0   2   0   0   2   2   0   2   0   0   0   0   0   2   2   2   2   0   2   0   0   0   0   2   0   2   0   2   2   0   2   2   2   0   0   2   0   0   0   0   0   2   2   0   0   0   0   0   0   2   2   2   0   0   0   0   0   2   2   2   2   0   0   2   0   2   0   2   0   0   0   0
 MK-6-2                 0   0   0   0   2   2   0   2   2   0   2   2   0   0   2   0   0   2   0   2   0   2   2   0   2   0   0   2   2   0   2   0   0   2   2   0   2   0   2   0   2   0   0   2   2   2   2   0   2   0   2   2   0   0   2   2   2   0   0   0   0   0   2   2   2   0   0   0   2   2   2   2   0   0   0   0   0   2   0   2   0   0   0   2   2   2   2   0   0   2   0   2   2   0   0   0   0   2   0   2   0   0   0   0   0   2   2   0   2   2   0   2   0   0   0   2   2   0   0   0   0   2   2   2   0   0   2   2   0   2   0   0   2   2   0   2   0   0   0   0   0   0   2   0   2   0   2   2   0   0   0   2   0   2   0   2   2   0   2   2   2   0   0   2   0   0   0   0   0   2   2   0   2   2   0   0   0   0   2   2   2   0   0   0   0   2   2   2   2   0   0   2   0   2   0   2   0   0   0   0
 MK-6-3                 0   0   0   2   0   2   0   2   0   0   2   2   0   2   2   0   0   2   0   2   0   2   2   0   2   0   0   2   2   0   2   0   2   2   2   0   2   0   2   0   2   0   0   2   2   2   0   0   2   2   2   2   2   0   2   2   2   0   2   0   0   0   2   2   2   0   0   0   2   2   0   0   0   0   0   0   0   2   2   0   0   0   0   2   2   2   0   0   0   2   0   2   2   0   0   0   0   2   0   2   0   0   0   0   0   2   2   0   2   2   0   2   0   0   0   2   2   0   0   0   2   2   2   2   0   0   2   2   0   2   0   0   2   2   0   2   0   0   2   0   0   0   2   0   2   2   2   0   0   0   0   0   0   2   2   2   2   0   2   2   2   0   0   2   0   0   0   0   0   2   2   0   2   2   0   2   0   0   2   2   2   0   0   0   0   2   2   2   2   0   0   2   0   2   0   2   0   0   0   0
 MK-6-4                 0   0   0   2   0   2   0   2   2   0   2   2   0   2   2   0   0   2   0   2   0   2   2   0   2   0   0   2   2   0   2   0   2   0   2   0   2   0   2   2   2   0   0   2   0   2   0   0   2   2   0   2   2   0   2   2   2   0   2   0   0   0   2   2   2   0   0   0   2   2   0   0   0   0   0   0   0   2   2   0   0   0   0   0   2   2   0   0   0   2   0   2   2   0   0   0   2   2   0   2   0   0   0   0   0   2   2   0   2   0   0   2   2   0   0   2   2   0   0   0   2   2   2   2   2   0   2   2   2   2   0   0   2   2   0   2   0   0   2   0   0   0   2   0   2   2   2   2   0   0   0   0   2   0   2   2   2   2   2   2   2   0   0   2   0   0   0   0   0   2   2   0   2   2   0   2   0   0   2   2   2   0   0   0   0   2   0   2   2   0   0   0   2   2   0   0   0   0   0   0
 MK-6-5                 0   0   0   2   0   2   0   2   2   0   2   2   0   2   2   0   0   2   0   2   0   2   2   0   2   0   0   2   2   0   2   0   2   0   2   0   2   0   2   2   2   0   0   2   0   2   2   0   2   2   0   2   2   0   2   2   2   0   2   0   0   0   2   2   0   0   0   0   2   2   2   2   0   0   2   0   0   2   2   0   0   0   0   0   2   2   0   0   2   2   0   2   2   0   0   0   2   2   0   0   0   0   0   0   0   0   2   0   2   0   0   2   2   0   0   2   2   0   2   0   2   0   0   2   2   0   2   2   2   2   0   2   2   2   2   2   0   0   2   0   0   0   2   0   2   2   0   2   2   2   0   0   2   0   2   2   2   2   2   2   2   0   0   2   0   0   0   0   0   2   2   0   2   2   0   2   0   0   0   2   2   0   0   0   0   2   0   2   0   0   0   0   2   2   0   0   0   2   0   0
 MK-6-6                 0   0   0   2   0   2   0   2   2   2   2   2   0   2   2   0   0   2   0   2   0   2   2   0   2   0   0   0   2   0   2   0   2   0   2   0   2   0   2   2   2   0   0   2   0   2   2   0   2   2   0   2   0   0   2   2   2   0   2   0   0   0   2   2   0   0   2   0   2   2   2   2   0   0   2   0   0   2   0   0   0   0   0   0   2   2   0   0   0   2   0   2   2   0   0   0   2   2   0   0   0   0   0   0   0   0   2   0   2   0   0   2   2   0   0   2   2   0   2   0   2   0   0   2   0   0   2   2   2   0   0   2   2   2   2   2   0   0   0   0   0   0   2   0   2   2   0   2   2   2   0   2   2   0   2   2   2   2   2   2   2   0   0   2   0   0   0   2   0   2   2   2   2   2   0   2   0   0   0   0   2   0   0   0   0   2   0   2   0   0   0   0   2   2   0   0   2   2   0   0
 MK-6-7                 0   2   0   2   0   2   0   2   2   2   2   2   0   2   2   0   0   2   0   2   0   2   2   0   2   0   0   0   0   0   2   0   2   0   2   0   0   0   2   2   2   0   0   2   0   2   2   0   2   2   0   2   0   0   2   2   2   0   2   0   0   0   2   2   2   0   0   0   2   2   2   2   2   0   2   0   0   2   0   0   0   0   0   0   2   2   0   0   0   0   0   2   2   0   0   0   2   2   0   0   0   0   0   0   0   0   2   0   2   0   2   2   2   0   0   2   2   0   2   0   2   0   0   2   0   0   0   2   2   0   0   2   2   2   0   2   2   0   0   0   0   0   2   0   2   2   0   2   2   0   0   2   2   2   2   2   2   2   2   2   2   0   2   2   0   0   0   2   0   2   2   2   0   0   0   2   0   0   2   0   2   0   0   0   2   2   0   2   0   0   0   0   2   2   0   0   2   2   0   0
 MK-6-8                 2   2   0   2   0   2   0   2   2   2   2   2   0   2   2   0   0   2   0   2   0   2   2   0   2   0   0   0   0   0   2   2   2   0   2   0   0   0   2   2   2   0   0   2   0   2   2   0   2   2   0   2   2   2   2   2   2   0   2   0   0   0   2   2   2   0   0   0   2   2   2   2   2   0   0   0   0   2   0   0   0   0   0   2   2   2   0   0   0   0   0   2   2   0   0   0   2   2   0   0   0   2   0   0   0   0   2   0   0   0   0   2   2   0   0   2   2   0   2   0   2   0   0   2   0   0   2   2   2   0   0   2   2   0   0   2   2   2   0   2   0   0   2   0   2   2   0   2   2   0   0   2   2   2   0   2   2   2   2   2   2   0   2   0   0   0   0   2   0   2   2   2   0   0   0   2   0   0   2   0   2   0   0   0   0   2   0   0   0   0   0   0   2   2   0   0   2   2   0   0
 MK-6-9                 2   2   0   2   0   0   0   2   2   2   2   2   0   2   0   0   0   2   0   2   0   0   2   0   2   0   0   0   0   0   2   2   2   0   2   0   0   0   0   2   2   0   0   2   0   2   2   2   2   2   0   2   2   2   2   2   2   0   2   0   0   0   2   2   2   0   0   0   2   2   2   2   0   0   0   0   0   2   0   0   0   0   0   2   0   2   0   0   0   0   0   2   2   0   0   0   2   2   0   0   0   2   0   0   0   0   2   0   0   0   0   2   0   0   0   2   2   0   2   0   2   0   0   2   0   0   2   2   2   0   0   2   2   0   0   2   2   2   0   2   0   0   2   0   2   2   0   2   2   0   0   2   2   2   0   2   2   2   2   2   2   2   2   0   2   0   0   2   0   2   2   2   0   0   0   0   0   0   0   0   2   0   0   0   0   2   0   2   0   0   0   0   2   2   0   0   2   2   0   2
 MK-6-10                2   2   0   2   0   0   0   2   2   2   2   2   0   2   0   0   0   2   0   2   0   0   2   0   2   0   0   0   0   0   2   2   2   2   2   2   0   0   0   0   2   0   0   2   0   2   0   2   2   2   0   2   2   2   2   2   2   0   2   0   0   0   2   2   2   0   0   0   0   2   2   0   0   0   0   0   0   2   0   0   0   0   0   2   0   2   2   0   0   0   0   2   2   0   0   0   2   2   0   0   0   0   0   0   0   0   2   0   0   0   0   2   0   2   0   0   0   0   2   0   2   0   0   2   0   0   2   2   2   0   0   2   2   0   0   2   2   2   0   2   0   2   2   0   2   2   0   2   0   0   0   2   0   2   0   2   2   2   2   2   2   0   2   0   2   0   0   2   0   2   2   2   0   0   0   2   0   0   0   0   0   0   0   0   0   2   0   2   0   0   0   0   2   2   0   0   2   2   0   2
 MK-6-11                2   2   0   2   0   0   0   0   2   0   2   2   0   2   0   0   2   2   0   2   0   0   2   0   2   0   0   0   0   2   2   2   2   2   2   2   2   2   0   0   0   0   0   2   0   2   0   2   2   2   0   2   2   2   2   0   2   0   2   0   0   0   2   2   2   0   0   0   0   2   2   2   0   0   0   0   0   2   0   0   0   0   2   2   0   2   2   2   2   0   0   2   2   0   0   0   2   2   0   0   0   0   0   0   0   0   2   0   0   0   0   2   0   2   0   0   0   2   2   0   2   0   0   2   0   0   2   2   2   0   0   2   2   0   0   0   2   2   0   2   0   2   2   0   2   0   0   2   0   2   0   2   0   2   0   2   2   2   2   2   2   0   2   0   2   0   0   2   0   2   2   2   0   0   0   2   2   0   0   0   0   2   0   0   0   2   2   2   0   0   0   0   2   2   0   0   2   2   2   2
 MK-6-12                2   0   0   2   0   0   0   0   2   2   2   2   0   2   0   0   2   2   0   2   0   0   2   0   2   0   0   0   0   0   2   2   2   2   2   2   2   2   0   0   0   0   0   2   0   2   0   2   0   2   0   2   2   2   2   0   2   2   2   0   0   0   2   2   2   2   2   0   0   2   2   2   0   0   0   0   0   2   0   0   0   2   2   2   0   2   2   2   2   0   0   2   2   0   0   0   2   2   0   0   0   0   2   0   0   2   2   2   0   0   0   2   0   2   0   0   0   2   0   0   2   0   0   0   0   0   2   2   0   0   0   2   0   0   0   0   2   2   2   2   0   2   2   0   2   0   0   0   0   2   0   2   0   2   0   2   0   2   0   2   2   0   2   2   2   0   0   2   0   2   2   2   0   0   0   2   2   0   0   0   0   2   0   2   0   2   2   2   0   0   0   0   2   0   0   0   2   2   0   2
 MK-6-13                2   0   0   2   0   0   0   0   2   2   2   2   0   2   0   0   2   0   2   2   0   0   2   0   2   0   0   0   2   0   2   2   2   2   0   2   2   2   0   0   0   0   0   2   0   0   0   2   0   2   0   2   2   2   2   0   2   2   2   0   0   0   2   2   0   2   2   0   0   2   2   2   0   0   0   2   0   2   0   0   0   2   2   2   0   0   2   2   2   0   0   2   0   0   0   0   0   2   0   0   0   0   2   0   0   2   2   2   0   0   0   2   0   2   0   0   0   2   0   0   2   0   0   0   0   0   2   2   0   2   2   2   0   0   0   0   2   2   2   2   0   2   2   0   2   0   0   0   0   2   0   2   0   2   0   2   2   2   2   2   0   0   2   2   2   0   0   2   0   0   2   2   0   0   0   2   2   0   0   0   0   2   2   2   0   2   2   2   0   0   0   0   0   0   0   0   2   2   0   2
 MK-6-14                2   0   0   2   0   0   0   0   2   0   0   2   0   2   0   0   2   0   2   2   0   0   0   0   2   0   0   2   2   2   2   2   2   2   0   2   2   0   0   0   2   0   0   2   0   0   0   2   0   2   0   2   2   2   0   0   2   2   2   0   0   0   2   2   0   2   2   0   0   2   2   2   0   0   0   0   0   2   0   0   2   2   2   2   2   0   2   2   2   0   0   2   0   2   0   0   0   2   0   0   0   0   2   0   0   2   2   2   0   0   0   2   0   2   0   0   0   2   0   0   2   2   0   0   0   2   2   2   0   2   2   2   0   0   0   0   2   2   2   2   0   2   2   0   2   0   0   0   0   2   0   2   0   2   2   2   2   2   2   2   0   0   2   2   2   0   0   2   0   0   0   2   0   0   0   2   2   0   0   0   0   2   2   2   0   2   2   2   0   0   0   0   0   0   0   0   2   2   0   2
 MK-6-15                2   0   0   2   0   0   0   0   2   2   0   2   2   2   0   0   2   0   2   2   2   0   0   0   0   0   0   0   2   2   2   2   2   2   0   2   2   0   0   0   2   2   0   2   0   0   0   2   0   2   2   2   2   2   0   0   0   0   2   0   0   0   2   2   0   0   2   0   0   2   2   2   0   0   0   0   0   2   0   0   2   2   2   2   2   0   2   2   2   0   0   2   0   2   0   0   0   2   0   0   0   0   2   0   0   2   2   2   0   0   0   2   0   2   0   0   0   0   0   0   2   2   0   0   0   2   2   2   0   2   0   2   2   0   0   0   2   2   2   2   0   2   2   0   2   0   0   0   0   2   0   2   2   2   2   2   2   2   2   2   0   0   2   2   2   0   0   2   0   0   0   2   0   0   0   2   2   0   0   0   0   2   2   0   0   2   2   2   0   0   0   0   0   2   0   0   2   2   0   2
 MK-6-16                0   0   0   2   0   0   0   0   2   2   2   2   2   0   0   0   2   0   2   2   2   2   0   0   0   0   0   0   2   2   2   2   2   2   0   2   2   0   0   0   2   2   0   2   0   0   0   2   0   2   2   2   2   2   2   0   0   0   2   0   0   2   2   2   0   0   2   0   0   2   2   2   0   0   0   0   0   2   0   0   2   2   2   2   2   0   2   2   2   0   0   2   0   0   0   0   0   2   0   0   0   0   2   0   0   2   2   2   0   0   0   2   0   2   0   0   0   2   0   2   2   2   0   0   0   2   2   2   0   2   0   2   2   0   0   0   2   2   2   2   2   2   2   0   2   0   0   0   0   2   2   2   2   0   0   2   2   0   2   2   0   0   2   2   2   0   0   2   0   0   0   2   0   0   0   2   2   0   0   0   0   2   2   0   0   0   2   2   0   0   0   0   0   2   2   0   2   2   0   2
 
!****************************************** Phenotypic Data **********************************************************
!-100.0 is resevred for missing phenotype
SimulatedTrait1        15.5807   15.9011   15.8756   14.6832   13.8132   14.1576   15.4084   16.6604   14.4723   16.2650   16.7623   17.2232   13.9235   14.8470   16.8033   15.7306   13.7932   14.5004   16.1959   13.8724   16.0824   17.3277   13.9396   15.4008   14.5130   15.2267   13.5481   15.8666   15.3920   16.2867   15.0077   15.5433   13.8415   14.7780   14.3677   13.3145   15.4330   15.3897   15.7004   15.0735   16.9990   13.6608   16.1816   14.6459   15.7370   13.0515   15.0541   15.7840   16.0266   12.9419   16.3856   16.1627   18.1083   15.1989   14.4424   13.6966   15.5600   14.9004   13.7391   15.3113   17.2223   13.9235   13.9934   14.8300   13.8147   14.7906   16.3327   16.4234   15.2771   14.0538   15.6071   16.2903   15.3097   15.5655   16.3438   13.5556   13.6561   16.1324   14.5409   15.8254   13.5601   15.3369   14.8940   14.5901   12.8196   16.6864   16.5649   16.0674   13.6212   15.0127   15.0325   15.5801   16.6589   14.5812   16.2277   14.5503   13.0067   16.9969   16.2337   15.6790   14.3511   15.5519   15.7712   15.5737   14.6144   13.2561   13.3539   16.4736   15.1891   13.8231   15.6150   14.8500   16.2201   14.7589   16.1435   14.3705   18.1864   15.3325   12.6430   15.3393   16.3537   14.2002   14.1113   13.4899   14.8200   13.4701   17.5935   11.5943   15.0657   13.9105   14.7588   14.8983   16.3591   15.3601   14.7994   15.4839   14.6577   17.0041   17.8426   14.1876   15.0703   17.9601   15.1223   16.4334   15.5910   13.9566   14.6257   15.0296   13.9646   15.7898   17.5717   13.6941   15.5664   14.1776   17.8183   14.3973   14.4898   16.5346   13.8368   13.5281   16.9555   14.5798   14.0767   16.4538   13.6485   15.0360   16.1130   17.9628   14.2899   15.7696   16.5200   14.8613   14.0092   12.6006   17.3622   12.7348   16.4044   14.1434   14.7866   15.8295   12.4677   16.1122   14.1948   16.4838   15.2030   14.1666   17.6040   13.8711   15.9157   15.5216   16.9204   14.9822   16.1259   14.6869   14.2908   13.5899   16.3637   14.0807   16.8898   14.0712
SimulatedTrait2         9.1124    8.7415    9.2742   11.0170   11.0847   10.6593   10.1498    8.4982   10.5187    9.4883    9.8598    8.7198   10.0066    9.8587    9.9570    8.7522    9.4914   11.7233    9.3119   10.6675   10.1033    9.0318   10.9374    9.6626    9.2513    9.6893   10.9819   10.1251   10.7990    9.0476    9.0322    9.6640    9.9397   10.5853   10.5140   10.8146    9.7071   10.7068    9.0001    9.6615    9.1718    9.8563    9.2301    9.7234   10.4786   11.0092   10.4221   10.8166    9.4170   10.2635   10.2051    9.8648    9.7575   10.2655    8.6804   10.3071   10.5558   10.0606   10.5620   10.8204   10.3670   10.2262    9.1332   10.5204   11.1249    9.3418    9.3798    9.8384    8.6078   11.3054   10.1708   10.5133   10.6596   10.0879    8.7239   11.4367    9.7837    9.7579   10.5703   10.9458    9.7453    9.7632   11.1358   10.2458   10.8417    8.4127    9.2362    9.4507   10.8830    9.2391    9.2858    9.3419    9.2322   10.8249    9.5505   11.3745   10.3550    9.2583   10.2127    9.1218   11.3608    9.5949    8.8637   10.4068   10.7204   10.5260   10.8732    9.2711   10.0643   10.2443   10.4226    9.9060    9.6629   10.4842   10.2974    9.5505    9.5939    9.2974   10.1294   10.6707    9.5594    9.8172   10.3110    9.2835   10.0940   10.4981    9.1281   10.7331    9.0289   11.4622   10.1660   10.2557    8.1205    9.5456    8.6799    9.9015   10.6587    9.9933    9.0163    8.9245    9.2556    8.7926   11.0502    9.5555    9.7836   10.3201    9.6164    9.8938    9.5620    9.7658    9.5429   10.4387    9.1471   10.5835    9.7488   10.0922    9.6138   10.3809   11.9220   10.7081    9.5009   10.4476    9.7337    9.5108   10.2653   10.4743    9.7252    8.7584   10.5411   10.8766    9.1535    9.7362   10.6752   10.1749    8.5575   10.7349    9.2779   10.1817   10.2920   10.2113   10.1209    9.4354   10.2581    9.9767    9.9406   10.0374    9.1823   11.4577    9.1101    9.2839    9.7438    9.3065   10.3737    9.6404    9.5469   10.8117    9.7531   11.1411    9.1734   11.4814
 
