# Supplementary material for: Inclusive Composite Interval Mapping of QTL by Environment Interactions in Biparental Populations
Source: PLoS One. 2015 Jul 10;10(7):e0132414. doi: 10.1371/journal.pone.0132414 (PMC4498613; doi:10.1371/journal.pone.0132414)
Supplement: S5 File — (ZIP) [file pone.0132414.s005.zip › H=0.5/L1/run_00120.met]

!**********************Note: lines staring with "!" are remarks and will be ignored in the program********************
!*********************************General Information**********************************
!Assuming F1 = P1 x P2, populations available in QTL IciMapping are: 
!  1, P1BC1F1 = P1 x F1, the first backcrossing where P1 is used as the recurrent parent;
!  2, P2BC1F1 = P2 x F1, the first backcrossing where P2 is used as the recurrent parent;
!  3, F1DH, F1-derived doubled haploids; 
!  4, RIL or F1RIL, recombination inbred lines through the repeated selfing of F1;
!  5, P1BC1RIL, recombination inbred lines through the repeated selfing of P1BC1F1;
!  6, P2BC1RIL, recombination inbred lines through the repeated selfing of P2BC1F1;
!  7, F2, the selfing generation of F1;
!  8, F3, the selfing generation of F2;
!  9, P1BC2F1, the second backcrossing where P1 is used as the recurrent parent; 
! 10, P2BC2F1, the second backcrossing where P2 is used as the recurrent parent;
! 11, P1BC2RIL, recombination inred lines through the repeated selfing of P1BC2F1; 
! 12, P2BC2RIL, recombination inred lines through the repeated selfing of P2BC2F1; 
! 13, P1BC1F2, the selfing generation of P1BC1F1; 
! 14, P2BC1F2, the selfing generation of P2BC1F1; 
! 15, P1BC2F2, the selfing generation of P1BC2F1; 
! 16, P2BC2F2, the selfing generation of P2BC2F1; 
! 17, P1BC1DH, P1BC1F1-derived doubled haploids; 
! 18, P2BC1DH, P2BC1F1-derived doubled haploids; 
! 19, P1BC2DH, P1BC2F1-derived doubled haploids; 
! 20, P2BC2DH, P2BC2F1-derived doubled haploids; 
   3      !Mapping Population (see remarks above)
   2      !Mapping Function (1 for Kosambi; 2 for Haldane; 3 for Morgan)
   2      !Marker Space Type (1 for intervals; 2 for positions)
   1      !Marker Space Unit(1 for centiMorgans; 2 for Morgan)
   6      !Number of Chromosomes (or Linkage Groups)
 200      !Size of the mapping population
   2      !Number of environments
 
!***************************************** Chromosomes and Linkage Maps **********************************************
!Chromosome                 NumMarkers
-CH1                        16
-CH2                        16
-CH3                        16
-CH4                        16
-CH5                        16
-CH6                        16
!Linkage map (Marker name followed by position or the interval length)
 MK-1-1                1     0.000
 MK-1-2                1    10.000
 MK-1-3                1    20.000
 MK-1-4                1    30.000
 MK-1-5                1    40.000
 MK-1-6                1    50.000
 MK-1-7                1    60.000
 MK-1-8                1    70.000
 MK-1-9                1    80.000
 MK-1-10               1    90.000
 MK-1-11               1   100.000
 MK-1-12               1   110.000
 MK-1-13               1   120.000
 MK-1-14               1   130.000
 MK-1-15               1   140.000
 MK-1-16               1   150.000
 MK-2-1                2     0.000
 MK-2-2                2    10.000
 MK-2-3                2    20.000
 MK-2-4                2    30.000
 MK-2-5                2    40.000
 MK-2-6                2    50.000
 MK-2-7                2    60.000
 MK-2-8                2    70.000
 MK-2-9                2    80.000
 MK-2-10               2    90.000
 MK-2-11               2   100.000
 MK-2-12               2   110.000
 MK-2-13               2   120.000
 MK-2-14               2   130.000
 MK-2-15               2   140.000
 MK-2-16               2   150.000
 MK-3-1                3     0.000
 MK-3-2                3    10.000
 MK-3-3                3    20.000
 MK-3-4                3    30.000
 MK-3-5                3    40.000
 MK-3-6                3    50.000
 MK-3-7                3    60.000
 MK-3-8                3    70.000
 MK-3-9                3    80.000
 MK-3-10               3    90.000
 MK-3-11               3   100.000
 MK-3-12               3   110.000
 MK-3-13               3   120.000
 MK-3-14               3   130.000
 MK-3-15               3   140.000
 MK-3-16               3   150.000
 MK-4-1                4     0.000
 MK-4-2                4    10.000
 MK-4-3                4    20.000
 MK-4-4                4    30.000
 MK-4-5                4    40.000
 MK-4-6                4    50.000
 MK-4-7                4    60.000
 MK-4-8                4    70.000
 MK-4-9                4    80.000
 MK-4-10               4    90.000
 MK-4-11               4   100.000
 MK-4-12               4   110.000
 MK-4-13               4   120.000
 MK-4-14               4   130.000
 MK-4-15               4   140.000
 MK-4-16               4   150.000
 MK-5-1                5     0.000
 MK-5-2                5    10.000
 MK-5-3                5    20.000
 MK-5-4                5    30.000
 MK-5-5                5    40.000
 MK-5-6                5    50.000
 MK-5-7                5    60.000
 MK-5-8                5    70.000
 MK-5-9                5    80.000
 MK-5-10               5    90.000
 MK-5-11               5   100.000
 MK-5-12               5   110.000
 MK-5-13               5   120.000
 MK-5-14               5   130.000
 MK-5-15               5   140.000
 MK-5-16               5   150.000
 MK-6-1                6     0.000
 MK-6-2                6    10.000
 MK-6-3                6    20.000
 MK-6-4                6    30.000
 MK-6-5                6    40.000
 MK-6-6                6    50.000
 MK-6-7                6    60.000
 MK-6-8                6    70.000
 MK-6-9                6    80.000
 MK-6-10               6    90.000
 MK-6-11               6   100.000
 MK-6-12               6   110.000
 MK-6-13               6   120.000
 MK-6-14               6   130.000
 MK-6-15               6   140.000
 MK-6-16               6   150.000
!*********************************** Marker Types ********************************************************************
!Co-dominant marker: When heterozygote F1 is present, P1 is coded as 2, F1 is coded as 1, and P2 is coded as 0; Otherwise, P1 is coded as 2, and P2 is coded as 0. 
!Dominant marker: When heterozygote F1 is present, P1 and F1 are coded as 12, and P2 is coded as 0; Otherwise, P1 is coded as 2, and P2 is coded as 0.  
!Recessive markers: When heterozygote F1 is present, P1 is coded as 2, and F1 and P2 are coded as 10; Otherwise, P1 is coded as 2, and P2 is coded as 0. 
!Missing marker is coded as -1. 
 MK-1-1                 0   0   0   0   2   2   2   2   2   2   2   2   2   0   0   2   0   0   2   0   0   0   0   0   2   2   2   0   0   0   0   2   0   0   2   2   2   0   2   2   0   0   0   2   2   2   0   0   2   0   0   2   2   0   0   2   0   2   0   2   0   0   0   2   2   2   2   2   2   2   0   0   0   2   0   0   2   0   0   0   0   0   0   2   0   0   0   2   0   2   0   2   2   2   2   2   0   0   0   2   2   2   0   0   0   0   0   0   2   0   2   0   2   0   2   2   0   0   2   0   2   0   0   0   0   2   0   0   2   2   0   0   2   0   0   2   2   2   2   2   2   2   2   0   2   0   2   0   2   0   0   2   2   0   2   0   0   0   2   0   0   0   0   2   2   2   2   2   0   0   0   2   2   0   0   0   0   2   0   0   2   2   0   2   2   0   2   2   2   2   0   2   0   2   2   0   0   2   0   2
 MK-1-2                 0   0   0   2   2   2   2   2   2   2   2   2   2   0   0   2   2   2   2   0   0   2   0   0   2   2   2   2   0   0   0   2   0   0   2   2   2   0   2   2   0   0   0   2   2   2   0   0   2   0   0   2   0   0   0   0   0   2   0   2   0   0   0   2   2   2   2   2   2   2   0   0   0   2   0   0   2   0   0   0   0   0   0   2   2   0   0   2   0   2   0   0   2   2   2   2   0   0   0   2   2   2   0   0   0   0   2   0   0   0   2   0   2   2   0   2   0   0   2   0   2   0   0   0   0   2   0   0   2   2   0   0   2   0   0   2   2   2   2   2   0   2   0   0   2   0   2   0   0   0   0   2   2   0   2   0   0   0   2   0   0   2   0   2   0   2   2   2   0   0   0   2   2   0   0   0   0   2   0   0   2   2   0   2   2   0   2   2   2   2   0   2   2   2   2   2   0   2   0   2
 MK-1-3                 0   0   0   2   2   2   2   2   2   2   2   2   2   0   2   2   2   2   2   0   2   2   0   2   2   2   2   2   0   0   0   2   0   0   2   2   0   0   2   2   0   0   0   2   0   2   2   0   2   0   0   2   0   0   0   0   0   2   0   2   0   0   0   2   2   2   2   2   2   2   0   0   0   2   0   0   2   0   0   0   2   2   0   2   2   2   0   2   0   2   0   0   2   2   2   2   0   0   0   2   2   2   0   0   2   0   2   0   0   0   2   0   2   2   0   2   0   0   0   0   0   0   0   0   0   2   0   0   0   2   0   0   2   0   0   0   0   2   2   2   0   2   2   0   2   2   2   0   0   2   0   2   2   2   2   0   0   0   2   2   0   0   0   2   0   2   2   2   0   0   0   2   2   0   0   0   0   2   0   0   2   2   0   2   2   2   2   0   2   2   0   2   2   2   2   2   0   2   0   2
 MK-1-4                 2   0   2   2   2   2   2   2   2   2   2   2   2   0   2   2   2   2   2   0   2   2   2   2   2   2   2   2   0   0   0   2   0   0   2   2   0   0   0   2   0   0   0   2   0   2   2   0   0   0   2   2   0   0   0   0   0   2   2   2   0   0   0   2   2   2   2   2   2   2   0   0   0   2   0   0   2   0   0   0   2   0   0   2   2   2   0   2   0   2   0   0   0   2   2   2   0   0   0   2   0   2   0   0   2   0   2   0   0   0   2   0   2   2   0   2   0   0   0   0   0   0   0   0   0   2   0   0   0   2   0   0   2   2   0   0   0   2   0   2   0   0   2   0   2   2   2   0   0   0   0   2   2   2   2   2   0   0   2   2   0   0   0   2   0   2   0   2   0   0   0   2   2   0   2   0   0   2   0   0   2   2   0   2   2   2   2   0   2   2   0   2   2   0   2   2   0   2   0   2
 MK-1-5                 2   0   2   2   0   2   2   2   2   2   2   2   2   0   2   0   2   2   2   2   2   2   2   2   2   2   2   2   0   2   0   2   0   0   0   2   0   0   0   2   0   2   0   2   0   2   2   0   0   0   2   2   2   0   0   0   0   2   2   2   0   0   0   2   2   2   2   2   2   2   0   0   0   2   0   0   2   0   0   0   2   0   0   2   0   2   0   2   0   2   0   0   0   2   2   2   0   0   0   2   2   2   0   0   2   0   2   0   0   0   2   0   2   2   0   2   0   2   0   0   0   0   2   0   0   2   0   0   0   2   0   0   2   2   0   0   0   2   0   2   2   0   2   0   2   2   2   0   0   0   0   2   0   2   2   0   0   0   2   2   0   0   0   2   0   2   0   0   0   0   0   2   2   0   2   0   0   2   0   0   2   2   0   2   2   2   2   0   2   2   0   2   2   0   2   0   0   0   2   2
 MK-1-6                 2   0   2   2   0   2   2   2   2   2   2   2   2   0   2   0   2   2   2   2   2   2   2   2   2   2   2   2   0   2   0   2   0   0   0   2   0   0   0   2   0   2   0   2   2   0   2   0   0   2   2   2   2   0   0   0   0   2   2   2   0   0   0   2   2   0   2   0   2   2   0   0   0   2   0   0   0   0   0   0   2   0   0   2   0   2   0   2   0   2   0   0   0   2   2   2   0   0   0   2   2   2   0   0   2   0   2   0   0   0   2   0   0   2   0   2   0   2   0   0   0   0   2   0   0   2   0   0   0   2   0   0   2   2   0   0   0   2   0   2   2   0   2   0   2   2   0   2   0   0   0   2   0   2   0   0   0   0   2   2   0   0   0   2   0   2   0   0   0   0   0   2   2   0   2   2   0   0   2   2   2   2   0   2   2   2   2   0   2   0   0   2   2   0   2   0   0   0   2   2
 MK-1-7                 2   0   2   2   0   2   2   2   2   2   2   2   2   0   2   0   2   2   2   2   2   2   2   2   2   2   2   2   0   2   0   2   0   0   0   2   0   0   0   2   0   2   0   2   2   0   2   0   0   2   2   2   2   0   0   0   0   2   2   2   0   0   0   2   2   0   2   0   0   2   0   0   0   2   2   0   0   0   0   0   2   0   0   2   0   2   0   2   0   2   0   0   0   2   2   0   0   0   0   2   0   2   0   0   2   0   2   0   0   0   2   0   0   0   0   2   0   2   2   0   0   0   2   0   0   2   0   0   0   2   0   0   2   2   0   0   0   2   2   0   2   0   2   0   2   2   0   2   0   0   0   2   0   2   0   0   0   0   2   2   0   0   0   2   2   2   0   0   0   0   0   2   2   0   2   2   2   0   2   2   2   0   0   2   2   2   2   2   2   2   0   2   2   0   2   0   0   0   2   2
 MK-1-8                 2   0   2   2   0   2   2   2   0   2   2   2   2   0   2   0   0   2   2   2   2   2   2   2   2   0   2   2   0   0   0   2   0   0   0   2   0   0   0   2   0   2   0   2   2   0   2   0   0   2   2   2   2   0   0   0   0   2   2   0   0   0   0   2   2   0   2   0   0   2   0   0   0   0   2   0   0   0   0   0   2   0   0   2   0   2   0   2   0   2   0   0   0   2   0   0   0   0   0   0   0   2   0   0   2   0   2   0   0   0   2   0   0   0   2   2   0   2   2   0   0   0   2   0   0   2   0   0   0   2   0   0   2   2   0   0   0   2   2   0   2   0   2   0   2   2   0   2   0   0   0   2   0   2   0   0   0   0   2   2   0   0   0   2   2   2   0   0   0   0   0   2   2   0   2   2   2   0   2   2   2   0   0   2   2   2   2   2   2   2   0   2   0   0   2   0   0   0   2   2
 MK-1-9                 0   0   2   2   0   2   2   2   0   2   2   0   2   0   2   0   0   2   2   2   2   2   2   2   2   0   2   2   0   0   0   2   0   2   2   2   0   0   2   2   0   0   0   0   2   0   2   0   0   2   2   2   2   2   0   0   0   2   2   0   0   0   0   2   2   0   2   0   0   2   0   0   2   0   2   0   0   0   0   0   2   0   0   2   0   0   0   0   0   2   0   0   0   2   0   0   0   0   0   0   0   2   0   0   2   0   2   0   0   0   2   2   0   0   2   2   2   2   2   0   0   0   2   0   0   2   0   0   0   2   0   0   2   2   0   0   0   2   2   0   2   2   2   0   2   2   0   2   0   0   0   2   0   2   0   0   0   2   2   2   0   0   0   2   2   2   0   0   0   0   0   2   2   0   0   0   2   0   2   2   2   0   2   2   2   2   2   2   2   2   0   2   0   2   2   0   0   2   0   2
 MK-1-10                0   2   2   2   0   2   2   2   0   2   2   0   2   0   2   0   0   0   0   2   2   2   0   2   2   0   2   2   0   0   0   2   0   2   2   2   2   2   2   2   2   2   0   0   2   2   2   0   0   2   2   2   2   0   0   0   0   2   2   0   0   0   0   2   0   0   0   0   0   2   0   0   2   0   2   0   0   0   0   0   2   0   0   2   0   0   0   2   0   2   0   0   0   2   0   0   0   0   0   0   0   2   0   0   2   0   2   0   0   0   2   2   0   0   2   2   2   2   2   0   0   0   2   0   0   2   0   0   0   2   0   0   2   2   0   0   0   2   2   0   2   2   2   0   0   2   0   2   0   0   0   2   0   2   0   0   0   2   2   2   2   0   0   2   0   2   0   0   0   0   0   2   2   0   0   0   2   0   2   2   2   0   2   2   0   2   2   2   2   0   0   2   0   2   0   0   0   2   0   2
 MK-1-11                0   0   0   2   0   2   2   2   0   2   2   0   2   0   2   0   0   0   0   2   0   2   0   0   2   0   0   0   0   0   0   2   0   2   2   2   2   2   2   2   2   2   0   0   2   2   2   0   2   2   2   0   2   0   0   0   0   0   2   0   0   0   0   2   0   0   0   2   0   2   0   0   2   0   2   0   0   2   0   0   2   0   0   2   0   0   0   2   0   2   0   0   0   2   0   0   0   0   0   0   0   2   0   0   2   2   0   0   0   0   2   2   0   0   2   2   2   2   2   2   0   0   2   0   0   2   0   0   0   2   0   0   2   2   0   0   0   2   2   0   2   2   2   0   0   2   0   2   2   0   0   2   0   2   2   2   0   2   2   0   2   0   0   2   0   2   0   0   0   0   0   2   2   0   0   0   2   0   2   2   2   2   0   2   0   2   2   2   2   0   0   2   2   2   0   0   0   2   0   2
 MK-1-12                0   0   0   2   0   2   2   2   0   2   2   0   2   0   2   0   0   0   0   2   0   2   0   0   0   0   0   0   0   0   0   0   0   2   2   2   2   0   2   2   2   2   2   0   2   2   2   0   0   2   2   0   2   0   0   0   0   0   0   0   0   0   0   2   0   0   0   2   0   2   0   0   2   2   2   0   0   2   0   0   2   0   0   2   0   0   0   2   0   2   2   0   0   2   0   0   0   0   0   0   0   2   0   0   2   2   0   0   2   0   2   2   0   0   2   2   2   2   2   2   0   0   2   0   0   2   0   0   0   2   0   0   2   0   0   0   0   2   2   0   0   2   2   0   0   2   0   2   2   0   0   2   0   2   2   2   0   2   2   0   2   0   0   0   0   2   0   0   0   0   0   2   2   0   0   0   0   0   2   2   0   2   0   2   0   2   2   2   2   0   0   2   2   2   0   0   0   2   0   2
 MK-1-13                2   0   2   2   0   0   0   0   0   2   2   0   2   0   2   0   0   0   0   2   0   2   0   0   0   2   0   0   0   0   2   0   0   2   2   2   2   0   2   2   2   2   2   0   2   2   2   0   0   0   2   0   2   0   0   0   0   0   0   0   0   0   0   2   0   2   2   2   0   2   2   0   2   2   2   0   0   2   0   0   2   2   0   2   0   0   2   2   0   2   2   0   0   2   0   0   0   0   0   0   0   2   0   0   2   2   0   0   2   0   2   2   0   0   2   2   2   2   2   2   0   0   2   0   0   2   2   2   0   0   2   0   2   0   2   0   0   2   2   0   0   2   2   0   0   0   0   2   2   2   0   2   0   2   2   2   0   2   0   0   2   0   0   2   0   2   0   0   0   0   2   2   2   0   0   2   0   0   2   2   0   2   0   2   0   2   2   2   2   2   0   2   2   2   0   0   0   2   0   2
 MK-1-14                2   0   2   2   0   0   0   0   0   0   2   0   2   0   2   2   0   0   0   2   0   0   2   0   0   2   0   0   0   0   2   0   0   2   2   2   2   0   0   2   2   2   2   0   2   2   2   0   2   0   2   0   0   0   0   0   0   0   0   0   0   0   0   2   0   2   2   2   0   2   2   0   2   2   2   2   0   2   0   2   2   2   0   2   0   0   0   2   0   2   2   0   0   2   0   0   2   0   2   0   0   2   0   0   0   2   0   0   0   2   2   2   0   0   2   2   2   2   2   0   2   0   2   0   0   0   0   2   0   0   2   0   2   0   2   2   0   2   2   0   0   2   0   0   0   0   0   2   0   2   0   2   0   2   2   0   0   2   0   0   2   0   0   0   0   0   0   0   0   0   2   2   0   2   2   0   0   0   2   2   2   2   0   2   0   2   2   2   2   2   0   2   2   2   0   0   2   2   0   2
 MK-1-15                2   0   2   0   0   0   0   0   0   0   0   0   2   0   2   2   0   0   0   2   0   0   2   0   2   0   0   0   0   0   2   0   0   2   2   2   0   0   0   2   2   2   0   2   2   2   2   0   2   2   2   0   0   0   0   0   2   2   0   0   0   0   0   2   0   2   2   2   0   2   2   0   2   2   2   2   0   2   0   2   2   0   0   2   0   0   0   2   0   0   2   0   0   2   0   0   2   0   2   0   0   0   0   0   0   2   0   0   0   2   2   2   0   0   2   2   2   2   2   0   2   0   2   0   0   0   0   0   0   0   2   0   2   0   0   2   0   2   0   0   2   2   0   0   0   0   0   2   0   2   0   2   2   2   2   0   0   2   0   0   2   0   0   0   0   0   0   0   0   0   2   2   2   2   2   0   0   0   2   2   2   2   0   2   0   0   2   2   0   0   0   2   2   0   0   0   2   2   2   2
 MK-1-16                2   0   2   0   0   0   0   2   0   0   0   0   2   0   2   2   0   0   0   2   0   0   2   0   2   0   0   0   0   0   2   0   0   2   2   0   0   0   0   2   2   2   0   2   2   2   2   0   2   2   2   0   0   0   0   0   2   2   0   0   0   0   0   2   0   2   2   2   0   0   2   0   2   2   0   2   2   2   0   2   2   0   2   2   0   0   2   0   0   0   2   0   0   2   2   0   2   0   2   0   0   0   0   0   0   2   0   2   0   2   2   2   0   0   2   0   2   2   2   0   2   0   2   2   0   2   0   0   0   0   2   0   2   0   0   2   0   2   0   0   2   2   0   0   0   0   0   2   0   2   0   2   2   2   0   2   0   2   0   0   2   0   0   0   2   0   0   0   0   2   2   2   2   2   2   2   0   0   2   2   2   2   0   2   0   0   2   2   0   0   0   2   2   2   0   0   0   2   2   2
 MK-2-1                 2   0   2   2   0   0   2   0   2   2   0   2   2   0   0   0   2   0   2   0   2   2   0   2   2   2   2   2   0   0   0   0   2   0   0   2   0   0   0   0   0   0   2   2   2   0   2   0   0   2   2   2   2   2   0   2   0   2   0   2   2   0   2   2   0   2   0   0   0   2   0   2   2   2   0   0   0   2   2   2   0   2   0   2   0   0   0   2   2   2   0   0   0   0   2   0   0   0   2   2   2   0   0   0   2   2   2   2   2   0   2   2   0   2   0   2   0   0   0   0   0   2   2   2   0   2   2   0   0   2   2   0   2   2   0   0   0   2   0   2   0   0   2   0   0   0   0   2   0   2   0   2   0   0   0   0   0   2   2   0   0   0   0   0   0   0   2   0   0   2   0   2   2   0   0   2   0   0   0   0   0   0   2   0   2   0   2   0   2   0   0   0   2   0   0   2   2   0   2   0
 MK-2-2                 2   0   2   2   0   0   2   0   2   2   0   2   2   0   0   0   2   2   2   0   2   2   0   2   2   0   2   2   0   2   0   2   2   0   0   2   0   0   0   0   0   0   2   2   2   0   2   0   0   2   2   2   2   2   0   2   0   2   0   2   2   0   2   2   0   2   0   0   0   2   0   2   2   2   0   0   0   2   2   2   0   2   0   0   0   0   0   2   2   2   0   2   0   0   0   2   0   0   2   2   2   0   0   0   0   2   2   2   2   0   2   2   0   2   2   2   0   2   0   0   0   2   2   2   0   2   2   2   0   2   2   0   2   2   0   0   0   2   0   2   0   0   2   0   0   0   0   2   0   2   0   2   0   0   0   0   0   2   2   0   0   0   0   0   0   0   2   2   2   2   0   2   2   0   0   2   0   0   0   0   0   2   2   0   2   0   2   0   2   0   0   0   2   0   0   2   2   0   2   0
 MK-2-3                 2   0   2   2   0   0   2   0   2   2   2   2   2   0   0   0   2   2   2   0   2   0   0   2   2   0   2   2   0   2   0   2   2   0   2   2   0   0   2   0   0   2   2   2   2   0   2   0   0   2   2   2   2   2   0   2   0   2   0   2   2   0   2   2   0   2   0   0   0   2   2   2   2   2   0   0   2   2   2   2   0   2   0   0   0   0   0   2   0   2   0   2   0   0   0   2   0   0   2   2   2   0   0   0   0   2   2   0   2   0   2   2   0   2   2   2   0   2   0   0   0   2   2   2   2   2   2   2   0   2   2   0   0   2   0   0   0   0   0   2   0   0   2   0   0   2   0   2   0   2   0   2   0   0   2   0   0   2   2   0   0   2   0   0   0   0   2   2   0   2   0   2   2   0   0   2   0   0   0   2   0   2   2   0   2   0   2   0   2   0   0   0   2   2   0   2   2   0   2   0
 MK-2-4                 2   0   2   2   0   0   2   0   2   2   2   2   2   0   0   0   2   2   2   0   2   0   0   2   2   0   0   2   0   2   0   2   2   0   2   2   0   0   2   0   0   2   2   2   2   2   2   0   0   2   0   2   2   2   0   2   0   2   0   2   2   0   2   2   2   2   0   0   0   2   2   2   2   2   0   0   2   2   2   2   0   2   0   0   0   0   0   2   0   2   2   2   0   0   0   0   0   0   2   2   2   0   0   2   0   0   2   0   2   0   0   2   0   2   2   0   0   0   0   0   0   2   2   2   2   2   2   2   0   2   2   0   0   2   0   0   0   0   0   2   0   0   2   0   0   2   0   2   0   2   2   2   0   0   2   0   0   2   2   0   0   2   0   0   0   0   2   2   0   0   0   2   2   0   0   2   0   2   0   2   0   2   2   0   2   0   2   0   2   0   0   0   2   2   2   2   2   0   2   0
 MK-2-5                 2   0   2   2   0   0   0   0   2   0   2   2   2   2   0   0   2   2   2   0   2   0   2   2   2   0   0   2   0   2   0   2   2   0   2   2   0   0   2   0   0   2   2   2   2   2   2   0   0   2   0   2   2   2   0   2   0   2   0   2   2   0   2   2   2   2   0   0   0   0   2   2   2   2   0   0   2   2   2   2   0   2   0   0   0   0   0   2   0   2   2   2   0   0   0   0   0   0   0   2   2   0   0   2   0   0   2   0   0   0   0   2   0   0   0   0   0   0   0   0   0   0   2   2   2   0   2   2   0   2   0   0   0   2   0   2   0   0   0   2   0   0   2   0   2   2   0   2   0   2   2   2   0   0   2   2   0   2   2   0   0   2   0   0   0   0   2   2   0   0   2   2   2   0   0   0   0   2   0   2   0   2   0   0   2   2   2   0   2   0   0   0   2   2   2   0   2   0   2   0
 MK-2-6                 2   0   2   0   0   0   0   0   2   0   2   2   2   2   0   0   0   2   2   2   2   0   2   2   2   0   0   2   0   2   0   0   2   0   2   0   0   0   2   0   0   2   2   2   2   2   2   0   0   2   0   0   2   0   0   2   0   2   0   0   2   0   2   2   2   2   2   0   0   0   2   2   2   2   0   0   2   0   2   0   0   2   0   0   0   2   0   2   0   2   2   0   0   0   0   0   0   0   0   2   2   0   2   0   0   2   2   0   0   0   0   2   0   0   2   0   0   0   2   0   0   0   2   2   2   0   2   2   0   2   0   0   2   2   0   2   0   0   0   2   2   0   2   0   2   2   0   2   0   2   2   2   0   0   2   2   2   2   2   0   0   2   0   0   0   0   2   2   0   0   2   2   2   2   0   0   2   0   0   2   0   0   0   0   0   2   2   0   2   0   0   0   2   2   2   0   2   0   2   0
 MK-2-7                 2   2   2   0   0   0   0   0   2   0   2   2   2   2   0   0   0   2   2   2   2   0   2   2   2   0   0   2   0   2   0   0   0   0   2   2   2   0   2   0   0   2   2   2   2   2   2   0   0   2   0   0   2   0   0   2   0   2   0   0   2   0   2   2   2   2   2   0   0   0   2   2   2   2   0   0   2   0   2   0   0   2   0   0   0   0   2   2   0   2   2   2   0   0   2   0   0   0   0   0   2   0   2   0   0   2   2   0   0   0   0   2   0   0   2   0   0   0   2   2   0   2   0   2   2   0   0   2   0   0   0   0   2   2   0   2   0   0   0   2   0   0   2   2   2   2   0   2   0   2   2   2   0   0   2   2   2   2   2   2   0   2   0   0   0   0   2   2   0   2   2   2   2   2   2   0   2   0   0   2   0   0   0   0   0   2   2   0   2   0   0   0   0   2   2   0   2   0   2   0
 MK-2-8                 2   2   2   0   0   0   0   0   2   0   2   2   2   2   0   0   0   2   0   2   2   0   2   2   2   0   0   2   0   2   0   0   0   0   2   2   2   0   2   0   0   2   2   2   2   2   2   0   0   2   0   0   2   0   0   2   0   2   0   0   2   0   2   2   2   2   2   2   0   0   2   2   2   2   0   0   2   0   0   2   0   2   2   0   0   0   2   2   0   2   2   2   0   0   2   0   0   2   0   0   2   0   2   0   0   2   2   0   0   0   2   2   2   0   2   0   0   0   2   2   0   2   0   2   2   0   0   2   2   0   2   0   2   2   2   2   0   0   0   2   0   0   0   2   2   2   0   2   2   2   0   2   0   0   2   2   2   2   2   2   0   0   0   0   0   0   2   0   0   2   2   2   2   2   2   2   2   0   0   2   0   0   0   0   0   2   2   0   2   0   2   0   0   2   2   0   2   0   2   0
 MK-2-9                 2   2   2   0   0   0   0   0   0   0   2   2   2   2   2   2   0   0   0   2   2   2   2   0   2   0   0   2   0   2   0   0   0   0   2   2   2   0   2   2   0   2   2   2   2   2   2   0   0   2   0   0   2   0   0   2   0   2   0   0   2   2   2   2   2   2   2   2   0   0   2   2   2   2   0   0   2   0   0   2   0   2   0   0   0   0   2   2   0   2   2   2   0   2   2   0   0   2   2   0   0   0   2   2   0   2   2   0   0   0   2   2   2   0   2   0   0   0   0   2   0   2   0   2   2   0   0   0   2   0   2   0   2   0   2   2   0   0   0   2   0   0   0   2   2   2   0   0   0   2   0   0   0   2   2   2   2   0   2   2   0   0   0   0   0   0   2   0   0   2   2   2   0   2   2   0   2   0   0   2   2   0   0   0   0   2   2   0   2   0   2   0   0   2   2   0   2   0   2   0
 MK-2-10                0   2   2   0   0   0   0   0   0   0   2   2   2   2   2   0   0   0   0   0   0   0   2   0   2   0   0   0   0   2   0   0   0   0   2   2   2   0   2   0   0   2   2   2   2   2   0   2   0   2   2   0   2   0   0   2   0   2   0   0   2   2   2   2   2   2   2   2   0   0   2   2   2   2   0   0   2   0   0   2   0   2   0   0   0   0   2   2   0   2   2   2   0   2   2   0   0   2   2   0   0   0   2   2   0   2   2   0   0   0   2   2   0   0   0   0   0   0   0   2   0   2   0   2   2   2   0   0   2   0   2   0   0   0   2   2   0   0   0   2   0   0   0   0   2   2   0   0   0   2   0   0   0   2   2   2   2   0   2   2   0   0   0   0   0   0   2   0   0   2   2   2   0   2   0   0   2   0   0   2   2   2   0   0   0   2   0   0   2   0   2   0   0   2   2   0   2   0   2   0
 MK-2-11                0   2   2   0   0   0   0   0   0   0   2   2   2   2   2   0   0   0   0   0   0   0   2   0   2   0   0   2   0   2   0   0   0   0   2   2   2   0   2   0   0   2   2   2   2   2   0   2   0   2   2   0   0   0   0   2   2   2   0   0   2   2   2   2   2   2   2   2   2   0   2   2   2   2   0   0   2   0   0   2   0   0   0   2   0   0   2   2   0   2   2   0   0   2   2   0   0   2   2   0   0   0   2   2   0   2   2   0   0   0   2   2   2   0   0   0   0   0   0   2   0   2   0   2   2   2   0   0   2   0   2   0   0   0   2   2   0   2   0   2   0   0   0   0   2   2   0   0   0   2   0   0   0   0   0   2   2   2   2   2   0   0   0   0   0   0   2   0   0   0   2   2   0   2   0   0   2   0   0   2   2   2   0   2   2   2   2   2   2   0   0   2   0   2   2   0   2   0   2   0
 MK-2-12                0   2   2   0   0   0   0   0   0   0   2   2   2   2   2   0   0   0   0   0   0   0   2   2   2   0   0   2   0   2   0   0   2   2   2   2   2   0   2   0   0   0   2   2   2   2   2   2   0   2   2   2   2   2   0   2   2   2   0   0   2   2   2   0   2   2   2   2   2   0   2   2   2   2   0   0   2   0   0   2   0   0   0   2   0   0   2   2   0   2   2   0   0   2   0   0   0   2   2   0   0   0   2   2   0   2   2   0   0   0   2   2   2   0   0   0   0   0   2   2   0   2   0   2   2   2   0   0   2   0   2   0   0   0   2   2   0   2   0   2   0   0   0   0   2   2   0   0   0   2   0   0   0   0   0   2   2   2   2   2   0   0   2   0   0   0   2   0   0   0   2   2   0   2   0   0   2   0   0   2   2   2   0   2   2   2   2   2   2   2   0   2   0   2   0   0   2   0   2   0
 MK-2-13                0   2   2   0   0   0   0   0   0   0   2   2   2   2   2   0   0   0   0   0   0   0   2   2   2   0   0   2   0   2   0   0   0   2   0   2   2   0   2   0   0   0   2   2   2   2   0   2   0   2   2   2   2   2   0   2   2   2   2   0   2   2   2   2   2   0   2   2   2   0   2   2   2   2   0   0   2   0   0   2   0   0   2   2   0   0   2   2   0   2   2   0   0   2   0   0   2   2   2   0   0   0   2   2   0   2   2   0   0   0   2   2   2   0   0   2   0   0   2   2   0   0   0   2   2   0   0   2   2   0   0   0   0   0   2   2   0   2   0   2   0   0   2   0   0   2   0   0   0   2   0   0   0   0   2   2   2   2   2   2   0   0   2   0   0   0   2   0   0   0   2   2   0   0   0   0   2   0   0   2   2   0   0   2   2   2   2   2   2   0   0   2   0   2   0   0   2   0   2   0
 MK-2-14                2   2   2   0   0   0   0   0   0   0   2   2   2   2   2   0   0   0   0   2   0   0   2   2   2   0   2   2   0   2   0   0   0   2   0   2   2   0   2   0   2   0   2   2   2   2   0   2   0   2   2   2   2   2   0   2   2   2   2   0   2   2   2   2   2   0   2   2   2   2   2   2   2   2   0   0   2   0   2   2   2   0   0   2   0   0   0   2   0   0   2   0   0   2   0   0   2   2   2   0   0   0   2   2   0   2   0   0   0   0   2   2   2   0   0   2   0   0   2   2   0   0   0   2   2   0   0   2   2   0   0   0   0   2   2   2   0   2   0   2   0   0   2   0   0   0   0   0   0   2   0   2   0   0   2   2   2   2   2   2   2   0   2   0   0   0   2   0   0   2   2   2   0   0   0   0   2   0   0   2   2   0   0   2   2   2   2   2   2   2   2   0   0   2   0   0   2   0   2   0
 MK-2-15                2   2   0   0   0   0   0   0   0   0   0   2   2   2   2   0   0   0   0   2   0   0   2   2   2   0   2   2   0   2   0   0   0   2   0   2   2   0   2   2   0   0   2   2   2   2   0   2   2   2   2   2   2   2   0   2   2   2   2   0   0   2   2   2   2   2   2   2   2   2   2   2   2   0   0   0   2   0   2   2   0   0   0   2   0   0   0   0   0   2   2   2   0   2   0   0   2   2   2   0   0   0   2   2   0   0   0   0   0   0   2   2   2   0   0   2   0   0   2   2   0   0   0   2   2   0   0   2   2   0   0   0   0   2   2   0   0   2   0   2   2   0   2   0   0   0   0   0   0   2   0   2   0   0   2   2   2   0   2   2   2   2   2   0   0   0   2   0   0   2   2   2   0   2   0   0   2   0   0   2   2   0   2   2   0   0   2   2   0   2   2   0   0   2   0   0   2   0   2   0
 MK-2-16                2   2   0   0   0   0   0   0   0   0   0   2   0   2   2   0   0   0   2   2   0   0   2   0   2   0   2   2   0   2   0   0   0   2   0   2   2   0   2   2   0   0   2   2   2   2   0   2   2   2   2   2   2   2   0   2   2   2   2   0   0   2   2   2   2   0   2   2   2   2   2   2   2   0   0   0   2   0   2   2   0   2   0   2   0   0   0   0   0   2   2   2   0   2   0   0   2   2   2   0   0   0   2   2   0   0   0   0   0   0   2   2   2   0   0   2   2   0   2   2   0   0   0   2   2   0   0   2   2   0   0   0   0   0   2   0   0   2   0   2   2   0   2   0   0   0   2   2   0   2   0   2   0   0   0   2   2   0   2   2   2   2   2   0   0   0   2   0   0   2   2   2   0   2   2   0   2   0   2   2   2   0   2   2   0   0   2   2   0   2   2   0   0   2   0   0   2   0   2   0
 MK-3-1                 0   2   2   2   2   2   0   0   2   0   0   0   2   2   2   2   0   0   2   2   2   2   0   0   2   0   0   0   2   2   2   2   2   0   2   2   2   2   2   2   0   2   2   0   2   0   0   2   0   0   2   2   0   0   0   2   2   2   2   0   2   2   0   2   0   0   0   2   2   2   0   2   2   2   2   0   2   0   0   2   2   2   0   2   2   0   2   0   0   2   0   2   0   2   2   0   2   0   2   0   2   0   2   2   2   2   0   2   0   2   0   0   2   0   0   0   0   2   2   0   0   0   0   2   2   2   2   2   0   0   0   2   2   0   2   0   0   2   0   0   0   0   2   0   0   2   0   2   0   2   0   2   0   2   0   2   2   0   0   0   0   0   0   0   0   0   2   2   0   0   2   2   2   0   2   0   0   2   0   0   0   2   2   0   0   0   0   2   0   2   0   0   2   2   2   0   0   2   0   2
 MK-3-2                 0   2   2   2   2   2   0   0   2   0   0   2   2   2   2   2   0   0   2   2   2   2   0   0   2   2   0   0   2   2   2   2   2   0   2   2   2   2   2   2   0   0   0   0   2   2   0   2   0   0   2   2   0   0   0   2   2   2   2   0   0   2   0   2   0   0   0   2   2   2   0   2   2   2   2   0   2   0   0   2   2   2   0   2   2   0   2   0   2   2   0   0   0   0   2   2   0   0   0   0   2   0   2   2   2   2   0   2   0   2   0   0   2   0   0   0   0   2   2   0   0   0   0   2   2   0   2   2   0   0   0   2   2   0   2   0   0   2   0   0   0   0   2   0   0   0   0   2   0   2   2   2   0   2   0   2   2   0   0   0   0   0   0   2   0   0   2   2   0   2   2   2   2   0   2   0   0   2   0   0   0   2   2   0   0   0   0   2   0   2   0   0   2   0   2   0   0   2   0   2
 MK-3-3                 0   2   2   2   2   0   0   0   2   0   0   2   2   0   2   2   0   0   2   2   2   2   0   2   2   2   0   0   2   2   2   2   2   0   2   2   2   2   2   2   0   0   0   0   2   2   0   2   0   2   2   0   0   0   0   2   2   2   2   0   0   2   0   2   0   0   0   2   2   2   0   2   2   2   2   0   2   0   2   2   2   2   0   2   0   0   2   2   2   2   0   0   0   0   2   2   0   0   0   0   2   0   2   0   2   2   0   2   0   2   0   0   2   0   2   0   0   2   2   2   0   0   0   2   0   0   2   2   0   0   0   2   2   0   2   0   2   2   0   0   0   0   2   0   0   0   0   2   0   2   2   2   0   2   0   2   2   0   0   2   0   0   2   0   0   0   2   2   0   2   2   2   2   0   2   0   0   2   0   0   0   2   2   2   0   0   0   2   0   2   2   0   2   0   2   0   0   2   0   2
 MK-3-4                 0   2   2   2   2   0   0   2   0   0   0   2   2   2   2   2   0   0   2   2   2   2   0   0   2   2   0   0   2   2   2   2   2   0   2   2   2   2   2   2   0   0   0   0   2   2   0   2   0   2   2   0   0   2   0   2   2   2   0   0   0   2   0   2   0   0   0   2   2   2   0   2   2   2   0   0   2   2   2   2   2   2   0   2   0   0   2   2   2   2   2   0   0   0   2   2   0   0   0   0   2   0   2   0   2   0   0   2   0   2   0   0   2   0   2   0   0   2   2   2   0   0   0   2   0   0   2   2   0   0   0   2   2   0   2   0   2   2   0   0   0   0   0   0   0   0   0   2   0   2   2   0   0   2   0   2   2   0   0   2   0   0   2   0   0   2   2   2   0   0   2   2   2   0   2   0   0   2   0   0   0   2   2   2   0   0   0   2   0   2   2   0   2   0   2   0   0   2   0   2
 MK-3-5                 0   2   2   2   2   0   2   2   0   0   0   2   2   2   2   2   0   0   2   2   2   2   0   0   2   2   0   0   2   2   0   2   2   0   2   2   2   2   2   2   0   2   0   2   2   2   0   2   0   2   2   0   0   2   2   2   2   0   0   0   0   2   0   2   0   0   0   2   2   2   0   2   2   2   0   0   2   2   2   2   0   2   0   2   2   0   2   2   2   2   2   0   0   0   2   2   0   2   0   0   2   0   2   0   2   0   0   2   0   0   0   0   0   0   2   2   0   0   2   2   0   0   0   2   0   0   2   2   0   0   0   2   2   0   2   0   2   2   0   0   0   0   0   0   0   0   2   2   0   2   2   0   0   2   0   2   0   0   0   2   0   0   2   0   2   2   2   2   0   0   2   0   2   0   2   0   0   2   0   0   0   2   2   2   0   0   2   2   0   2   0   0   2   2   2   0   0   2   0   2
 MK-3-6                 0   2   2   2   2   0   2   2   0   2   0   2   2   2   2   2   0   0   2   2   2   2   0   0   2   0   0   0   2   2   0   2   2   0   2   0   2   2   0   2   0   2   0   2   2   2   0   2   0   2   2   0   0   2   2   2   2   0   0   0   0   2   0   2   0   0   0   2   2   2   0   2   2   2   0   0   2   2   2   2   0   2   0   0   2   0   2   2   2   2   2   0   0   0   2   2   0   0   2   0   2   0   2   2   2   0   0   2   0   0   0   2   0   0   2   2   0   0   2   2   0   0   2   2   0   0   2   2   2   0   0   2   2   0   2   0   2   2   0   0   0   0   0   0   0   2   2   2   0   2   0   0   0   2   0   2   0   0   0   2   0   0   2   0   2   2   2   2   0   0   2   0   2   0   2   0   0   0   0   0   0   2   2   2   0   0   2   2   0   2   0   0   2   2   2   0   0   2   0   2
 MK-3-7                 0   0   2   2   2   0   2   2   0   2   0   2   2   2   2   2   0   0   2   2   0   2   0   0   2   0   0   0   2   2   0   2   2   0   2   0   2   2   0   2   0   2   0   2   2   2   0   2   0   2   2   0   0   2   2   2   2   0   0   0   0   2   0   2   0   0   0   2   2   2   0   2   2   2   0   0   2   2   2   2   0   2   0   0   2   0   2   0   2   2   0   0   0   0   2   2   0   0   2   0   2   0   2   2   2   0   0   2   0   0   0   2   0   0   2   2   0   0   2   2   0   0   2   0   0   0   2   2   2   2   0   2   2   0   2   0   2   2   0   0   0   0   0   0   2   2   2   2   0   2   0   2   0   0   0   2   0   0   0   2   0   2   2   0   2   2   2   2   0   0   2   0   0   0   2   0   0   2   0   0   2   2   2   2   0   0   2   2   2   2   0   0   2   2   0   0   0   2   0   2
 MK-3-8                 0   0   2   2   2   0   2   2   0   2   0   2   2   0   2   2   0   0   2   2   0   2   0   0   2   0   0   0   2   2   0   2   0   0   2   0   2   2   0   2   2   2   0   2   2   2   2   2   0   0   0   0   0   2   2   2   0   0   2   0   0   2   0   2   0   0   0   2   2   2   0   2   2   2   0   0   2   2   2   2   2   2   0   0   2   2   2   0   2   2   0   0   0   0   2   2   2   0   2   0   2   0   2   2   2   0   0   2   0   0   0   2   0   0   2   0   0   0   2   2   0   0   2   0   0   0   2   2   0   2   0   2   2   0   2   0   2   2   0   0   0   0   0   0   2   2   2   2   0   2   0   2   0   0   0   2   0   0   0   2   0   2   2   0   2   2   2   2   0   0   2   0   0   0   2   0   2   2   0   0   2   0   2   2   0   2   2   2   2   2   0   0   2   2   0   0   0   2   0   2
 MK-3-9                 0   0   2   2   2   2   2   2   0   2   0   2   2   0   2   2   0   0   2   2   0   2   0   0   2   2   0   0   0   2   0   0   0   0   2   0   2   2   0   2   0   2   0   2   2   2   2   2   0   0   0   0   0   2   2   2   0   0   2   0   0   2   0   2   0   0   0   2   2   2   0   2   0   2   2   0   2   2   2   2   2   2   2   0   2   2   2   0   2   2   0   0   0   0   2   2   2   0   2   0   2   0   2   2   2   0   0   2   0   0   0   2   2   0   2   0   0   0   2   2   0   0   0   0   0   0   2   2   0   2   0   2   2   0   2   0   2   0   0   0   0   0   0   0   2   2   2   2   0   2   0   2   0   0   0   2   0   0   0   2   0   2   2   0   2   2   2   0   0   0   2   0   0   0   2   2   2   2   0   0   2   0   2   2   0   2   2   2   2   2   0   2   2   2   0   0   0   2   0   2
 MK-3-10                0   0   2   2   2   2   2   2   0   2   0   2   2   0   2   2   0   0   2   2   0   2   0   0   2   2   0   0   0   2   2   0   0   0   2   0   2   2   0   2   0   2   0   2   0   2   2   0   0   0   0   2   0   0   0   2   0   0   2   0   0   2   0   2   0   0   0   2   2   2   0   2   0   2   2   0   2   2   0   2   2   2   2   0   2   2   2   0   2   2   0   0   0   0   0   2   2   0   2   0   2   0   2   2   2   0   0   2   0   0   0   0   2   0   2   0   0   0   2   2   0   0   0   0   0   0   2   2   2   2   0   2   2   0   2   0   2   0   0   0   0   0   0   0   2   2   2   2   0   0   0   2   0   0   0   0   0   0   0   2   0   2   2   0   2   2   2   0   0   0   0   0   0   0   2   0   2   2   0   0   2   2   2   2   0   2   2   2   2   2   0   2   0   2   0   0   0   2   0   2
 MK-3-11                0   0   2   2   2   2   2   2   0   2   0   2   2   0   0   2   0   0   2   2   0   2   0   0   0   2   0   0   0   2   2   0   0   0   0   0   2   2   0   2   0   2   0   2   0   2   2   0   0   0   2   2   0   2   2   2   0   0   2   0   0   2   0   2   0   0   0   2   0   2   0   2   0   2   2   0   2   2   0   2   2   2   2   0   2   2   2   0   2   2   0   0   0   0   0   2   2   0   2   0   2   0   2   2   2   0   0   2   0   0   0   0   2   0   2   0   2   0   2   2   0   0   0   0   0   0   2   0   2   2   0   2   2   0   2   0   2   0   0   2   0   0   0   0   2   2   2   2   0   2   0   2   0   0   0   0   0   0   0   2   0   0   2   0   2   2   2   0   0   0   0   0   0   2   2   0   2   2   0   0   2   2   2   0   0   2   2   2   2   0   0   2   0   2   0   2   0   2   0   2
 MK-3-12                0   0   2   2   2   2   2   2   0   2   0   2   2   0   0   2   0   2   2   2   0   2   0   0   0   2   0   0   0   2   2   0   0   0   0   0   2   2   0   2   0   2   0   2   0   2   2   0   0   0   2   2   0   2   2   2   0   0   2   0   0   2   2   2   0   2   0   2   2   2   0   2   0   2   0   0   2   2   0   2   2   2   2   0   2   2   2   0   2   2   0   0   0   0   0   2   2   0   2   0   2   0   2   2   2   0   0   2   0   0   0   0   2   0   2   0   2   0   2   2   0   0   0   0   0   0   2   0   2   2   0   2   2   0   2   0   2   0   0   2   0   0   0   0   2   2   2   2   0   0   0   2   0   0   0   0   0   0   0   2   0   0   2   0   0   2   2   0   0   0   0   0   0   2   2   0   2   2   2   0   2   2   0   0   2   2   2   2   2   2   0   2   0   2   0   2   0   2   0   2
 MK-3-13                0   0   2   2   2   2   2   0   0   2   0   2   2   0   0   2   0   2   2   2   0   2   2   0   0   2   0   0   0   2   2   0   0   0   2   0   2   2   0   2   0   2   0   2   0   2   2   0   0   0   2   2   0   2   0   2   0   0   2   0   0   2   2   0   0   2   2   2   2   2   0   2   0   2   0   0   2   2   0   0   2   2   2   0   0   2   2   0   2   0   0   0   0   0   0   2   2   0   2   0   2   0   0   2   2   2   0   0   0   0   2   0   2   0   2   0   2   0   2   2   0   2   0   0   0   0   2   0   2   2   2   2   2   0   2   0   2   0   0   2   2   0   0   0   2   2   2   2   0   0   0   2   0   0   0   0   0   0   0   0   0   0   2   0   0   2   2   0   0   0   0   0   0   2   2   0   2   2   0   0   2   2   0   0   2   0   2   2   2   2   0   2   0   2   0   0   0   2   0   2
 MK-3-14                0   0   2   0   0   2   2   2   0   0   2   2   2   0   0   2   0   2   2   2   0   2   2   0   0   2   0   0   0   2   2   0   0   0   2   0   2   2   0   2   0   0   0   2   0   0   2   0   0   2   2   2   0   2   0   2   0   0   2   0   0   2   2   0   0   2   2   2   2   2   0   2   0   2   0   0   2   2   0   2   2   2   2   0   0   2   2   0   2   0   0   2   2   0   0   2   2   0   2   0   0   0   0   2   2   2   0   0   0   0   2   0   2   0   2   0   0   0   2   0   0   2   0   0   0   0   2   0   2   2   2   2   2   0   2   0   2   0   0   2   2   0   0   0   2   2   2   2   0   2   2   2   0   0   2   0   0   0   2   0   0   0   2   0   0   2   2   0   0   0   0   0   0   2   2   0   2   2   0   0   2   2   2   0   2   0   2   2   2   2   0   2   0   2   0   0   0   2   0   2
 MK-3-15                0   0   2   2   0   2   2   2   0   0   2   2   2   2   0   2   0   2   2   2   0   0   2   0   0   2   0   0   0   2   2   0   0   0   2   0   0   2   2   2   0   0   0   2   0   0   2   0   0   2   2   2   0   2   0   2   0   0   2   0   0   2   2   0   0   2   2   2   2   2   0   2   0   2   0   0   2   2   0   2   2   2   2   0   0   0   2   0   2   0   0   2   2   0   0   0   2   0   2   0   0   0   0   2   2   2   0   2   0   0   0   0   2   0   2   0   0   0   0   0   0   0   0   0   0   0   0   0   2   0   2   2   2   0   2   0   2   0   0   2   2   0   0   0   2   0   2   2   0   2   2   2   2   0   2   0   0   0   2   0   0   0   2   0   2   2   2   0   2   0   0   0   0   2   2   0   2   2   0   0   2   2   2   0   2   0   2   2   2   2   0   0   0   0   0   0   0   2   0   0
 MK-3-16                0   2   2   2   2   2   2   2   0   0   2   2   2   2   0   2   0   0   2   2   0   0   2   0   0   2   0   0   0   2   2   0   0   0   2   0   0   2   2   2   0   0   0   2   0   0   2   0   0   2   2   0   0   2   0   2   0   0   2   0   0   2   2   0   0   2   2   2   2   2   0   2   0   2   0   0   0   2   0   0   2   2   2   0   0   0   2   0   0   0   0   2   2   0   0   0   2   0   2   0   0   0   0   2   2   2   0   2   0   0   0   0   2   2   2   0   0   0   0   0   0   0   0   0   0   0   0   0   2   0   2   2   0   0   2   0   2   0   0   2   2   2   0   2   2   0   2   2   0   2   0   2   2   2   2   0   0   0   2   0   0   0   2   0   2   2   2   0   2   0   0   0   0   2   2   0   2   2   0   0   2   2   2   0   2   0   2   2   2   2   0   0   2   2   2   0   0   2   0   0
 MK-4-1                 2   2   2   0   0   2   2   2   2   0   2   2   0   2   0   2   2   0   0   0   0   2   2   2   2   2   2   2   2   0   0   0   2   0   2   2   2   2   0   0   2   2   0   0   2   0   0   2   0   0   2   2   0   2   0   0   2   2   2   0   2   2   2   0   2   2   2   2   0   0   2   0   2   0   2   0   0   2   2   2   2   0   0   0   2   0   0   0   2   2   0   0   2   0   0   0   2   0   2   0   0   0   0   2   0   0   0   0   2   0   0   0   2   0   0   2   0   2   0   0   2   2   2   2   0   2   2   0   2   2   2   2   0   2   0   0   2   0   0   0   0   2   0   0   2   0   0   0   0   2   0   2   0   2   2   2   0   2   2   0   0   2   0   2   0   0   2   2   2   2   2   0   0   0   0   2   0   0   0   0   0   2   0   2   2   2   0   2   0   0   0   2   2   0   2   0   2   0   2   2
 MK-4-2                 2   2   0   0   0   2   2   2   2   0   2   2   0   2   0   2   2   0   0   0   0   2   0   2   2   2   2   2   2   0   0   0   2   0   2   2   2   2   0   0   2   2   0   2   2   0   0   2   0   0   2   2   0   0   0   0   2   2   2   0   2   0   2   2   2   0   2   2   0   0   2   0   2   0   2   0   0   2   0   0   2   0   0   0   2   0   0   0   0   2   0   0   2   0   0   2   0   0   2   0   0   2   0   2   2   0   0   2   2   0   0   0   0   0   0   2   0   2   0   2   2   2   2   2   0   0   2   0   2   2   2   2   0   2   0   0   2   0   0   0   0   2   0   2   2   0   2   2   0   2   0   2   2   2   2   2   0   2   0   0   0   2   2   2   0   0   2   2   2   2   2   2   0   0   0   0   0   0   0   0   0   2   0   2   2   2   0   2   0   0   0   2   2   0   2   0   2   0   2   2
 MK-4-3                 2   0   0   0   0   2   2   2   2   0   2   2   0   2   0   2   2   0   0   0   0   2   0   2   2   2   2   2   2   0   0   0   2   0   2   2   2   2   0   0   2   2   0   0   2   0   0   2   0   0   0   2   2   0   0   0   0   2   0   0   2   0   2   2   2   2   2   2   0   0   2   0   0   0   2   0   0   2   0   0   2   0   0   0   2   0   0   0   0   2   0   0   2   0   0   2   0   0   2   0   0   2   0   2   2   2   0   2   2   0   0   0   0   0   2   0   0   2   0   2   2   2   2   2   0   0   0   0   2   2   2   2   0   2   0   0   2   0   0   0   2   2   0   2   2   0   2   2   0   2   0   2   2   2   2   2   0   2   0   0   0   2   0   2   0   0   2   0   2   2   2   2   0   0   0   0   0   0   0   2   0   2   0   2   2   2   0   2   0   0   0   2   2   0   2   0   2   0   2   0
 MK-4-4                 2   0   0   0   2   2   2   2   2   0   0   2   2   2   0   2   2   0   0   0   0   2   0   2   2   2   2   2   2   0   0   0   2   0   2   2   2   2   0   0   2   2   0   0   2   0   2   2   0   0   0   2   2   0   0   0   0   0   0   0   2   2   2   2   0   2   2   2   0   0   2   0   0   0   2   0   0   2   0   2   2   0   0   0   2   0   0   0   0   2   0   0   2   0   0   2   0   0   0   0   0   2   2   0   2   2   0   2   2   0   0   0   0   0   0   0   0   0   0   2   2   0   2   0   2   0   0   0   2   2   2   2   2   2   0   0   2   2   0   0   0   2   0   2   2   2   2   2   0   2   0   0   2   2   2   2   0   2   0   0   0   2   0   2   0   0   2   2   0   2   2   2   0   2   2   0   0   0   0   2   0   2   0   2   2   2   0   2   0   0   0   2   2   2   2   0   2   0   2   0
 MK-4-5                 2   0   0   0   2   2   2   0   0   0   0   2   2   2   0   2   2   0   0   0   0   2   2   2   2   2   2   2   2   0   0   0   2   0   2   2   2   2   0   2   2   2   0   0   2   0   2   2   0   0   0   0   2   0   0   0   0   0   0   0   2   2   2   2   0   0   2   2   0   0   2   0   0   0   2   0   0   2   0   2   2   0   0   2   2   0   0   0   0   2   0   0   0   0   0   2   0   0   0   2   0   2   2   0   2   2   0   2   2   0   0   0   0   0   0   0   0   0   0   2   2   2   0   0   2   0   0   0   2   2   2   2   2   2   0   0   2   2   2   0   0   2   0   2   2   0   2   2   0   2   0   0   0   0   2   2   0   2   0   2   0   2   0   0   0   0   2   2   0   2   2   2   0   2   2   0   0   0   0   2   0   2   2   0   2   2   0   2   0   0   0   2   2   2   2   0   2   0   2   2
 MK-4-6                 2   2   0   0   2   2   2   0   0   0   0   0   2   2   0   2   2   0   0   0   0   2   2   0   2   2   2   2   2   0   0   0   2   0   0   2   2   0   0   2   2   0   0   0   2   0   2   2   0   0   2   2   0   0   0   0   0   0   0   0   2   2   2   2   2   0   2   0   0   0   0   0   0   0   0   0   0   2   0   2   2   0   0   0   2   0   0   0   0   2   0   0   0   0   0   2   0   2   0   2   0   2   2   0   2   2   0   2   2   0   0   0   2   2   0   0   0   0   0   2   2   2   0   0   2   0   0   2   2   2   0   2   0   2   2   0   2   2   2   0   0   2   0   2   2   2   2   2   0   2   0   0   0   0   2   2   0   2   2   2   0   2   2   0   2   2   2   2   0   2   2   2   0   2   2   0   0   0   0   2   0   2   2   0   2   2   0   2   0   0   0   2   0   2   2   0   2   0   2   2
 MK-4-7                 2   0   0   2   2   2   2   0   0   0   0   0   2   2   0   2   2   0   0   0   0   2   2   0   2   2   2   2   2   0   0   0   2   0   0   2   2   0   0   2   2   0   0   2   0   0   2   2   0   2   0   2   0   0   0   0   0   0   0   0   2   2   2   2   0   0   2   0   0   0   0   0   0   0   0   0   2   2   0   2   2   0   0   0   2   0   0   0   0   0   2   0   2   0   0   2   0   2   0   0   0   2   2   0   2   2   0   2   2   0   0   0   2   2   0   0   0   0   0   2   2   2   2   2   2   0   0   2   2   2   0   2   0   2   2   0   2   2   0   0   0   2   0   2   2   0   2   2   0   0   0   0   0   0   2   2   0   0   2   2   0   2   2   0   0   2   2   2   0   2   2   2   0   2   2   0   0   0   0   2   0   2   2   0   2   2   2   2   0   0   0   2   0   2   2   0   2   0   2   2
 MK-4-8                 2   0   0   2   2   2   2   2   0   0   0   0   2   2   0   2   2   0   0   0   0   2   2   0   2   2   2   2   2   0   0   0   2   0   2   2   2   0   0   0   2   0   0   2   0   0   0   2   0   2   0   0   0   0   0   0   0   0   0   0   2   2   2   2   0   0   2   0   0   0   0   0   0   0   0   0   2   2   0   2   2   0   0   0   2   0   0   0   0   0   2   0   2   0   0   2   2   2   0   0   0   2   2   0   2   2   0   2   2   0   0   2   2   2   0   0   0   0   0   2   2   2   0   2   2   0   0   0   2   2   0   2   0   2   2   0   2   2   0   0   0   2   0   2   2   0   0   2   0   0   2   0   0   0   2   2   0   0   0   2   0   2   0   0   0   2   2   2   0   2   0   2   0   2   2   0   0   0   0   2   0   2   2   0   2   2   2   2   0   0   2   2   0   2   0   0   2   0   2   2
 MK-4-9                 2   0   0   2   0   2   2   2   0   0   2   2   2   2   0   2   2   0   0   0   0   2   2   0   2   2   0   2   2   0   0   0   2   0   2   2   2   0   0   2   2   0   0   2   0   0   0   2   0   2   0   0   0   0   0   0   0   2   0   0   2   0   2   2   2   0   2   0   0   2   0   2   0   0   0   0   2   2   0   2   2   0   0   0   2   0   0   0   0   0   2   0   2   0   0   2   2   2   0   0   0   2   0   0   2   2   0   2   2   0   0   2   2   2   2   0   0   2   0   2   2   2   0   2   2   0   0   0   2   2   0   2   0   2   2   0   2   2   0   0   0   2   0   2   0   0   0   2   0   0   2   2   0   0   2   2   0   0   0   2   0   2   0   0   0   2   2   2   0   0   0   2   0   2   0   0   0   0   0   2   2   2   2   2   2   2   0   2   0   0   2   2   0   2   0   0   2   0   2   2
 MK-4-10                2   0   2   2   0   2   2   2   0   0   2   2   2   2   2   2   2   0   0   0   0   2   2   0   2   2   0   2   2   0   0   2   2   0   2   2   0   0   0   2   2   0   0   2   0   0   0   2   0   2   0   0   0   0   0   0   0   2   0   0   2   0   2   2   2   0   2   0   0   2   0   2   2   0   0   0   2   2   0   2   2   0   0   0   2   0   0   0   0   0   2   0   2   0   0   2   2   2   0   0   0   2   2   0   2   2   0   2   2   0   0   2   2   2   2   2   0   2   0   2   2   2   0   2   2   0   0   0   2   2   0   2   0   2   2   0   0   2   0   0   0   2   0   2   2   0   0   2   0   2   2   2   2   2   2   2   0   0   0   2   0   2   0   0   2   2   2   2   2   0   0   2   0   2   0   0   2   0   0   2   2   0   2   2   2   2   0   2   2   0   2   2   0   2   0   0   2   0   2   2
 MK-4-11                2   0   2   2   0   2   2   0   0   0   2   0   2   2   2   2   0   0   0   0   0   2   2   0   2   2   0   2   2   2   0   2   2   0   2   2   0   0   0   0   0   0   0   2   0   0   0   2   0   2   0   0   0   0   0   0   2   2   0   0   2   0   2   2   2   0   2   0   0   2   0   2   2   0   0   0   2   0   0   2   0   0   0   0   2   0   0   0   0   0   2   0   2   0   0   2   2   2   0   0   0   2   2   0   2   2   0   2   2   0   0   2   2   2   2   0   0   2   2   2   2   2   2   2   2   0   0   0   2   0   0   2   0   2   2   0   0   2   0   0   0   2   0   2   2   0   0   2   0   2   2   2   2   2   2   2   0   0   0   2   0   2   0   0   2   2   2   2   2   0   0   2   0   2   0   0   2   0   0   2   2   0   2   2   2   0   0   2   2   2   2   2   0   2   0   0   2   0   2   2
 MK-4-12                2   0   2   2   0   0   2   0   0   0   2   2   2   2   2   2   2   0   0   0   0   2   2   0   2   2   0   2   2   2   0   2   2   0   2   2   0   0   0   0   0   0   0   2   0   0   0   2   0   2   0   0   0   0   2   0   2   2   0   0   2   2   2   2   2   0   2   2   0   2   0   0   2   0   2   2   2   0   0   2   0   0   0   0   2   0   0   0   0   0   2   0   2   0   0   0   2   2   0   0   0   0   2   0   2   2   0   2   0   0   0   2   2   2   2   0   0   2   2   2   2   2   0   2   2   0   0   0   2   0   0   2   0   2   2   0   0   2   0   0   2   2   0   2   2   0   0   2   0   2   0   2   2   2   2   2   0   0   0   2   0   2   0   0   2   2   0   2   2   0   0   2   0   2   0   0   2   0   0   2   2   0   2   2   2   0   0   0   2   2   2   2   0   2   0   0   2   0   0   2
 MK-4-13                0   0   2   2   0   0   2   0   2   0   2   2   2   2   0   2   2   0   0   2   2   2   2   0   2   2   2   2   2   2   0   2   2   0   2   2   0   0   0   0   0   2   0   2   0   0   2   0   0   2   0   0   0   0   2   0   2   2   0   0   2   2   2   0   2   0   2   2   0   0   0   0   0   0   2   2   2   0   0   2   0   0   0   0   2   0   0   0   0   2   2   0   2   0   0   0   2   2   0   0   0   0   2   0   2   2   0   2   0   0   0   2   2   2   2   0   2   2   2   2   2   2   0   2   2   0   0   2   2   0   0   0   0   2   2   2   0   0   0   0   2   2   2   2   2   0   0   2   0   2   0   2   2   2   2   2   0   0   0   2   0   2   0   0   2   2   0   2   2   0   0   2   0   2   0   0   2   0   0   2   2   0   2   2   2   0   0   0   2   2   2   0   0   2   0   0   2   0   2   2
 MK-4-14                0   2   2   2   0   0   2   2   0   0   2   2   2   2   0   2   2   0   0   2   2   0   0   0   2   2   0   2   0   2   2   2   2   0   2   0   0   0   0   0   0   2   0   2   0   0   2   0   0   2   0   0   0   0   0   0   2   2   2   0   2   2   2   0   2   2   2   2   0   0   0   0   0   0   0   2   2   0   0   2   0   0   0   0   2   0   0   0   0   2   2   0   2   0   0   0   2   2   2   0   0   0   2   0   2   2   0   2   0   0   0   2   2   2   2   0   2   2   2   2   2   2   0   2   2   0   0   2   2   0   0   0   0   2   2   2   0   0   0   0   0   2   2   2   2   0   0   2   0   2   0   2   0   2   0   2   0   0   0   2   0   2   0   0   2   0   0   2   2   0   0   2   0   2   0   0   2   0   0   2   2   2   0   2   2   0   2   0   2   2   2   0   0   2   0   0   0   0   2   2
 MK-4-15                0   2   2   2   0   0   0   2   0   0   2   2   2   2   0   2   2   0   0   2   2   0   0   0   2   2   0   2   0   2   2   2   0   0   2   0   0   0   0   0   0   0   0   2   0   0   0   2   0   2   0   0   0   0   0   0   2   2   2   0   2   2   2   0   2   0   2   2   0   0   0   0   0   0   0   2   2   0   2   2   0   0   0   0   2   0   0   0   0   2   2   0   2   0   0   0   2   2   2   0   0   0   2   0   2   2   0   2   0   0   0   2   2   2   2   0   2   2   2   2   2   0   0   2   2   0   0   0   2   0   0   0   0   2   2   2   0   0   0   0   0   2   2   2   2   0   0   2   0   2   0   2   0   2   0   2   0   0   0   2   0   2   0   0   2   0   0   2   2   0   0   0   0   2   0   0   2   0   0   2   2   2   0   2   2   2   2   0   2   2   2   2   0   2   0   0   0   2   2   0
 MK-4-16                0   2   0   2   0   0   0   0   0   0   2   2   2   2   0   2   2   0   2   0   0   0   0   0   2   2   0   0   2   2   2   2   0   0   2   0   0   0   0   0   0   0   0   2   0   0   0   2   0   2   0   0   0   0   0   0   2   0   0   0   2   2   2   0   0   0   2   2   0   0   0   0   0   0   0   2   2   0   2   2   0   0   0   0   2   0   0   0   0   2   2   0   0   2   2   0   2   2   2   0   0   0   2   0   2   2   2   2   0   0   0   2   2   2   2   0   2   0   2   2   2   0   0   2   2   0   0   0   2   0   0   0   0   2   0   2   0   2   0   0   0   2   2   2   0   0   0   2   0   2   0   2   0   2   0   2   0   0   0   2   0   2   0   0   2   0   0   2   0   0   2   0   0   2   0   0   2   0   0   2   2   2   0   2   2   2   2   0   2   2   2   2   0   2   0   0   0   2   2   0
 MK-5-1                 2   2   0   0   2   2   0   2   2   0   2   2   0   2   2   0   0   0   2   0   0   0   2   2   2   0   0   0   0   2   0   2   0   2   2   0   0   0   0   0   2   2   2   2   2   0   2   2   0   0   2   0   0   0   0   2   2   0   0   0   2   0   0   2   2   0   0   0   0   0   2   0   0   0   2   0   2   2   0   2   0   0   0   0   2   2   0   0   2   2   0   0   2   2   0   0   2   0   2   0   2   2   2   2   0   0   2   2   0   0   2   2   0   0   0   0   0   2   2   2   0   0   0   2   0   0   0   0   0   2   2   2   0   2   0   2   0   2   2   2   0   2   2   0   2   0   0   2   0   0   2   2   2   2   2   2   2   2   2   0   2   0   0   2   2   2   2   0   0   2   2   0   0   2   2   2   0   2   0   2   0   0   2   0   0   2   2   0   0   0   2   0   2   2   0   0   0   0   2   0
 MK-5-2                 2   0   2   0   2   2   0   2   2   0   2   2   0   2   2   0   0   0   2   0   2   0   2   0   2   2   0   0   0   2   0   2   0   2   2   0   0   0   0   2   2   2   2   0   2   0   2   2   0   0   2   0   0   0   2   2   2   0   0   0   0   2   0   2   0   0   0   0   0   0   2   0   0   2   2   0   2   2   0   2   0   0   0   0   2   2   0   0   2   2   0   0   0   2   2   0   0   0   2   0   2   2   2   2   0   0   0   2   0   0   2   2   0   0   0   0   2   2   0   2   0   0   0   2   0   0   0   0   0   2   0   2   0   2   0   2   0   2   2   2   0   2   2   2   2   0   0   2   2   0   2   0   2   2   2   2   2   2   2   0   2   0   0   2   2   2   0   0   0   2   2   0   0   2   2   2   0   2   0   2   0   0   2   0   0   2   2   0   0   0   2   0   2   2   0   0   0   0   0   0
 MK-5-3                 2   0   2   0   2   2   0   2   2   2   2   2   0   2   0   0   0   0   2   0   2   0   2   0   2   2   0   0   0   2   0   2   0   2   2   0   0   0   0   2   2   2   2   0   2   0   2   2   0   0   2   0   0   0   2   2   2   0   0   0   0   2   2   2   0   0   0   0   0   2   2   0   0   2   2   0   2   0   0   2   0   0   0   0   2   2   0   0   2   2   2   0   0   2   2   0   0   0   2   0   2   2   2   2   0   0   0   2   0   0   2   2   2   0   0   0   2   2   0   2   0   0   0   2   0   0   0   0   0   2   0   2   2   2   0   2   0   2   2   2   0   2   0   2   2   0   2   2   2   2   2   0   2   2   2   2   2   0   2   0   2   0   0   2   2   2   0   0   0   2   2   0   0   2   2   0   0   0   0   2   0   0   2   0   0   2   2   0   0   0   2   0   2   2   0   0   0   0   0   0
 MK-5-4                 2   0   2   0   2   2   0   2   2   2   2   2   0   2   0   0   0   0   2   0   2   0   2   0   0   2   2   2   0   2   0   2   0   2   2   2   0   0   0   2   2   2   2   0   2   0   2   2   0   0   2   0   0   0   2   2   2   2   0   0   0   2   2   2   0   0   0   0   0   2   2   0   0   2   2   0   0   0   0   2   0   0   0   0   2   2   0   0   2   2   2   0   0   2   2   0   0   0   0   0   2   2   2   2   0   0   0   2   0   0   2   2   0   0   0   0   2   2   0   2   0   0   0   2   0   0   0   0   0   2   0   2   2   2   0   2   2   2   2   2   0   2   0   2   2   0   2   2   2   2   2   0   2   2   2   2   2   0   2   0   2   0   0   2   2   2   0   0   2   0   2   0   2   2   0   2   0   0   0   2   0   0   2   0   0   2   2   0   0   0   2   0   2   2   0   0   0   0   0   0
 MK-5-5                 2   0   2   0   0   0   0   0   2   2   2   2   2   2   0   0   2   0   2   0   2   2   2   2   0   0   2   0   0   2   0   2   0   2   2   2   2   0   0   2   2   2   2   0   0   0   2   2   0   0   0   0   0   0   2   2   2   2   0   0   0   2   2   2   0   0   0   0   0   2   2   0   2   2   2   0   0   0   0   2   0   0   0   0   2   2   2   0   2   2   2   0   0   2   2   0   0   0   0   0   2   2   0   2   0   0   0   2   0   0   2   2   0   0   0   0   2   2   0   0   0   0   0   2   0   0   0   0   0   2   0   2   0   2   0   2   2   2   2   2   0   2   0   2   2   0   2   2   2   2   2   0   2   2   2   2   2   0   2   0   2   0   0   2   2   2   0   0   2   2   2   0   2   2   0   2   0   2   0   2   0   0   2   0   0   2   0   0   0   0   2   0   2   2   0   0   0   0   0   0
 MK-5-6                 2   0   2   0   2   0   0   0   0   2   2   2   2   2   2   0   2   2   2   0   0   2   2   0   0   0   2   0   0   2   2   2   0   2   2   2   2   0   0   2   2   2   2   0   0   0   2   2   0   0   2   0   0   0   2   2   2   2   2   0   0   2   2   2   2   0   0   0   0   2   2   0   0   2   2   0   0   0   0   2   0   0   0   0   2   2   2   0   2   0   2   0   0   2   2   0   2   0   0   0   2   2   0   2   0   0   0   2   0   0   2   2   0   2   2   0   2   2   0   0   0   0   0   2   0   0   0   2   2   2   0   2   2   2   0   2   2   2   2   2   0   2   0   2   2   0   2   2   2   2   2   0   2   2   2   2   2   0   2   0   2   0   2   2   2   2   2   0   2   2   2   0   2   2   0   2   0   2   0   2   0   0   2   0   0   2   2   0   0   0   2   0   2   2   0   0   0   2   2   0
 MK-5-7                 2   0   2   0   2   0   0   0   0   2   2   2   2   2   2   0   0   2   2   2   0   2   2   0   2   0   2   0   0   2   2   2   2   2   2   2   2   0   0   2   2   2   2   0   0   0   2   2   0   0   2   2   0   0   2   2   2   2   2   0   0   2   2   2   2   0   0   0   0   2   2   0   0   2   2   0   0   0   0   2   0   0   0   0   2   2   2   0   2   0   2   0   0   2   0   0   2   0   0   0   2   2   0   2   0   0   0   2   0   0   2   2   0   2   0   0   2   2   0   0   0   0   0   2   0   0   0   2   2   2   0   2   2   2   0   2   2   2   2   2   0   2   0   2   2   0   2   2   2   2   2   0   2   2   2   2   2   0   2   0   2   0   2   2   2   2   2   0   2   2   2   0   2   0   0   2   0   2   0   2   0   0   2   0   0   2   2   0   0   0   2   0   2   2   0   0   0   2   2   0
 MK-5-8                 2   0   2   0   2   0   0   0   0   2   2   2   2   2   2   0   0   2   2   2   2   2   2   0   2   0   0   0   0   2   2   2   2   2   2   2   2   0   0   2   2   2   2   2   0   0   2   2   0   0   2   2   0   0   2   2   2   2   2   0   0   2   2   2   2   0   0   0   0   2   2   0   0   2   2   0   0   0   0   0   0   0   0   0   2   2   2   2   2   0   2   0   0   2   0   0   2   0   0   0   2   2   0   2   0   0   0   2   0   0   2   2   0   0   0   0   0   2   2   0   0   2   0   2   2   0   0   2   2   2   0   2   2   2   0   2   2   2   2   2   0   2   0   2   2   0   0   2   2   2   2   0   2   2   2   2   2   0   2   2   2   0   2   2   0   2   2   0   2   2   2   0   2   0   0   2   0   2   0   2   0   0   2   0   0   2   2   0   0   0   2   0   2   2   0   0   0   2   2   0
 MK-5-9                 2   0   2   0   2   0   0   2   0   2   2   0   2   2   2   0   0   2   2   2   2   2   2   2   2   0   0   0   0   2   2   2   2   2   2   2   2   0   0   2   2   2   2   2   0   0   2   2   2   0   2   2   0   0   0   2   2   2   2   0   0   2   2   2   2   0   2   0   0   2   0   0   0   2   2   0   0   0   0   0   0   0   0   0   2   0   2   0   2   0   0   0   0   0   0   0   2   0   0   2   2   2   0   2   0   0   0   2   0   0   2   2   0   0   0   0   0   2   2   0   0   2   0   2   0   0   0   2   2   2   0   2   2   2   0   0   2   2   2   2   0   2   0   0   2   0   0   2   2   2   2   0   2   2   2   2   2   0   2   2   2   0   2   2   0   2   2   0   2   2   2   0   2   0   0   0   0   2   0   2   0   2   2   0   0   2   2   2   0   0   2   0   2   2   0   0   0   2   2   0
 MK-5-10                2   0   0   2   2   0   0   2   0   2   2   0   2   2   2   0   0   2   2   2   2   2   2   0   0   0   2   0   0   2   2   2   2   2   2   2   2   0   0   2   2   2   2   2   0   0   2   2   2   0   2   2   0   0   0   2   2   2   2   0   0   2   2   2   2   0   2   2   0   2   0   0   0   2   2   0   0   0   0   0   2   0   0   2   2   0   2   0   2   0   0   2   0   0   0   0   2   0   0   2   0   2   0   2   0   2   0   2   0   0   2   2   0   0   0   0   0   2   2   0   0   2   0   2   0   0   0   2   2   2   0   2   2   2   0   0   2   2   2   2   0   2   0   0   0   0   0   2   0   2   2   0   2   2   2   2   2   0   2   2   2   2   2   2   0   2   2   0   2   2   2   0   2   0   0   0   0   2   0   2   0   2   0   0   0   2   2   2   0   0   2   0   2   2   0   0   0   0   2   0
 MK-5-11                2   0   0   2   2   0   0   2   0   2   2   2   2   2   2   0   0   2   0   2   2   2   2   0   0   0   2   0   0   2   2   2   2   2   2   2   2   0   0   0   2   0   0   0   0   0   2   2   0   0   2   2   0   0   0   2   2   2   2   0   0   2   2   2   2   0   0   2   0   2   0   0   0   2   2   0   0   0   2   0   2   0   0   0   2   2   2   0   2   0   2   2   0   2   0   0   2   0   0   2   0   2   0   2   2   2   0   2   2   2   2   2   0   0   0   0   0   2   0   0   0   2   2   2   0   0   0   2   2   2   0   2   2   0   0   0   2   2   2   2   0   2   0   0   0   0   0   0   0   2   2   0   2   2   2   0   0   0   2   2   2   2   2   2   0   2   2   0   2   2   2   0   2   0   0   0   0   0   0   2   0   2   0   0   0   2   2   2   0   0   2   0   2   2   0   0   0   0   2   0
 MK-5-12                2   0   0   0   0   0   0   2   0   2   2   2   2   2   2   0   0   2   0   0   2   2   2   0   0   0   2   0   0   2   0   2   2   2   2   2   2   0   0   0   2   0   0   0   0   0   2   0   0   0   2   2   0   0   2   2   2   2   2   0   2   2   2   2   2   0   0   2   0   2   2   2   0   2   2   0   0   0   2   0   2   0   0   0   2   2   0   2   2   0   2   2   0   0   0   0   2   0   0   2   0   2   0   2   2   2   2   2   2   2   2   2   0   0   0   0   0   2   0   2   0   2   2   2   0   0   0   2   0   2   0   2   2   0   2   0   2   2   2   2   0   2   0   0   0   0   0   0   0   2   2   0   2   2   2   0   0   0   2   2   2   2   2   2   0   2   2   0   2   2   2   0   2   0   0   0   2   0   0   2   0   2   0   0   0   2   2   2   0   0   2   2   2   2   0   0   0   0   2   0
 MK-5-13                2   0   0   0   0   0   0   2   0   2   2   2   2   2   2   0   0   2   0   0   2   2   2   0   0   2   2   0   0   2   0   2   2   2   2   2   2   0   0   0   2   0   0   0   0   0   2   0   0   0   2   0   0   0   2   2   2   0   2   0   2   2   2   2   2   0   0   2   0   2   2   2   0   2   2   0   0   0   2   0   2   0   2   0   0   2   0   0   2   0   2   2   0   0   0   0   2   0   0   2   0   2   0   2   2   2   2   2   2   2   2   2   0   0   0   0   0   2   0   2   2   2   0   2   2   0   0   2   0   2   0   0   2   0   2   0   0   2   2   2   0   2   0   0   0   0   0   0   0   2   2   0   2   2   2   0   0   0   2   2   2   2   2   2   0   2   2   0   2   2   2   0   0   0   0   0   2   0   2   2   0   2   0   0   0   2   2   2   0   0   2   2   2   2   0   0   0   0   2   0
 MK-5-14                2   0   0   0   0   0   0   2   0   2   2   2   2   2   2   0   0   2   0   0   2   2   2   0   0   0   2   0   0   2   0   2   2   2   0   0   2   0   0   0   2   0   0   0   2   2   0   0   0   0   2   0   2   0   2   2   2   0   2   0   2   0   2   2   2   0   0   2   0   2   2   2   0   2   2   2   0   0   2   0   2   0   2   2   0   2   0   0   2   0   2   2   0   2   0   0   2   0   0   2   2   2   0   2   2   0   2   2   2   2   2   2   0   2   0   0   0   2   0   2   0   0   0   2   0   2   0   2   0   0   0   0   2   0   2   0   0   2   2   2   0   2   0   0   0   0   0   0   0   2   2   0   2   2   2   0   0   0   2   0   2   2   2   0   0   2   2   0   2   2   2   0   0   0   0   0   2   0   0   2   0   2   0   0   0   2   2   2   0   0   0   2   2   2   0   0   2   0   2   0
 MK-5-15                2   0   0   0   0   0   0   2   0   2   2   2   2   2   2   0   0   2   0   0   2   2   2   2   0   0   2   0   0   2   0   2   2   2   0   2   2   2   0   0   2   0   0   0   2   2   0   0   0   0   2   0   0   0   2   2   2   0   2   2   2   0   2   2   2   0   0   2   0   2   2   2   0   2   2   2   0   0   2   0   2   0   0   2   0   2   0   0   2   0   2   2   0   2   2   0   2   0   0   2   2   2   0   2   2   0   2   2   2   2   2   2   0   2   0   0   0   2   0   2   0   0   2   2   2   2   0   2   0   0   0   0   2   0   2   0   0   2   2   2   0   2   0   0   0   0   0   0   2   2   2   0   2   2   2   0   0   0   2   0   2   2   2   0   2   2   2   0   2   2   2   0   0   0   0   0   2   0   0   2   0   2   0   0   0   2   2   2   2   2   0   2   2   2   0   0   2   0   2   0
 MK-5-16                2   2   2   0   0   0   0   2   0   2   2   2   2   2   2   0   0   2   0   0   2   2   2   2   2   0   2   0   0   2   0   2   2   2   0   2   2   2   0   0   2   0   0   0   2   0   0   0   0   0   0   0   0   0   2   2   2   2   2   2   2   0   2   2   2   0   0   2   0   2   2   2   0   2   0   2   0   0   2   0   2   0   0   2   0   2   0   0   2   0   2   2   0   2   2   0   2   0   0   2   2   2   0   2   2   0   0   2   2   2   2   0   0   0   0   0   0   2   0   2   0   0   2   2   2   2   0   2   0   0   0   2   2   0   2   0   0   2   2   0   0   2   0   0   0   0   0   0   2   2   2   2   2   2   2   0   0   0   2   0   2   2   2   0   2   2   2   0   2   2   2   0   0   0   0   0   2   0   0   2   0   2   2   0   0   2   2   0   0   2   0   2   2   2   0   0   2   0   2   0
 MK-6-1                 0   0   2   2   2   2   0   2   2   0   2   0   0   0   0   2   2   2   0   2   0   2   2   0   0   0   2   2   0   2   0   2   0   2   2   2   0   2   2   2   2   2   2   0   2   2   0   2   0   2   2   0   2   0   2   2   2   2   2   0   2   0   2   2   0   2   2   2   2   2   2   2   2   2   0   0   0   0   2   2   0   2   0   2   2   0   0   0   0   2   2   0   0   0   2   0   2   0   2   2   2   0   2   0   0   2   0   0   2   2   0   2   0   2   2   0   0   2   0   0   0   2   2   2   0   0   2   0   2   0   0   0   2   2   0   2   2   2   2   0   2   2   2   0   0   0   0   2   0   0   2   0   0   2   0   0   2   2   0   0   0   2   2   2   0   0   2   0   0   0   2   2   2   2   2   0   2   2   2   2   2   2   0   0   2   2   2   0   2   0   2   2   0   0   0   2   2   0   2   2
 MK-6-2                 0   0   2   2   2   2   2   0   2   0   2   0   0   0   0   2   2   0   0   2   0   2   2   0   0   0   2   2   0   2   0   2   2   2   2   2   0   2   2   2   2   2   2   0   2   0   0   2   0   2   2   0   2   0   2   2   2   2   2   0   2   0   2   2   2   2   2   2   2   2   2   2   2   2   0   0   0   0   2   2   0   2   0   2   2   0   0   0   0   2   2   0   0   0   2   0   2   0   0   2   2   0   2   0   0   0   0   0   2   2   0   2   0   2   2   0   0   2   0   0   0   2   2   2   0   0   2   0   2   0   0   0   2   0   0   2   2   2   2   2   2   2   2   2   0   0   0   2   0   0   2   0   2   2   0   0   2   2   0   0   0   2   2   2   0   0   2   0   0   0   2   2   2   2   2   0   2   2   2   2   2   2   0   0   2   2   2   0   0   0   0   2   0   0   0   0   2   0   2   2
 MK-6-3                 0   2   2   2   2   0   2   0   2   0   0   2   2   0   0   2   2   0   2   2   0   2   2   0   0   0   2   2   0   0   0   2   2   2   2   2   0   2   2   2   2   2   2   0   2   0   0   2   0   2   2   0   2   0   2   2   2   0   2   0   2   0   2   2   0   2   2   2   2   2   2   2   0   2   0   2   0   0   2   2   0   2   0   2   0   0   0   0   0   2   2   0   0   0   2   0   2   0   0   0   2   0   2   0   0   0   0   0   2   2   2   2   0   2   2   0   0   2   0   0   0   0   0   2   0   0   2   0   2   0   2   0   2   0   2   2   2   2   2   0   2   2   2   2   0   0   0   2   0   0   2   2   2   2   0   0   2   2   0   0   0   2   2   2   0   0   2   0   0   0   2   2   2   2   2   0   2   2   2   0   2   2   0   0   2   2   2   0   0   2   0   2   2   0   2   0   0   0   2   2
 MK-6-4                 0   2   2   2   2   0   2   0   0   0   0   2   2   0   0   2   2   0   2   2   2   2   2   0   0   0   2   2   0   0   0   2   2   2   0   2   0   2   2   2   2   0   2   0   2   0   0   2   0   2   2   0   2   0   2   2   0   2   2   0   2   0   2   2   0   2   0   2   0   2   2   2   0   2   0   2   0   0   2   2   0   2   0   2   0   0   0   0   0   0   2   0   0   0   2   0   2   0   0   0   2   0   2   0   2   0   0   2   2   2   2   2   0   2   2   0   0   2   0   0   0   0   0   0   0   0   2   0   2   0   2   2   2   0   2   2   2   2   2   0   2   2   2   2   0   0   0   2   0   0   2   2   2   2   0   0   2   2   2   0   0   2   2   2   0   0   2   0   0   2   2   2   2   2   2   0   2   2   2   0   2   2   0   0   2   0   2   0   0   2   0   2   2   0   2   0   0   2   2   2
 MK-6-5                 0   2   2   2   2   0   2   0   0   0   0   2   2   0   0   2   0   2   2   0   2   0   2   0   0   0   2   2   2   0   0   2   2   2   0   0   0   2   2   2   2   0   2   0   0   0   0   2   0   0   2   2   2   0   2   2   0   2   2   0   2   0   2   2   0   2   0   2   0   2   2   0   0   2   0   2   0   0   2   2   0   2   0   2   0   0   0   0   0   0   2   0   0   0   2   0   2   0   0   0   0   0   2   0   2   0   0   0   0   2   2   2   0   2   2   0   0   2   0   0   0   0   0   0   0   0   2   0   0   0   2   2   2   0   2   2   2   2   2   2   2   2   2   2   0   0   0   2   0   2   2   2   2   0   0   0   2   2   2   0   0   2   2   2   0   0   2   0   0   2   2   2   2   2   2   0   2   2   2   0   2   2   0   0   0   0   0   0   0   2   0   2   0   0   2   0   0   0   0   2
 MK-6-6                 0   2   2   2   2   0   2   0   0   0   0   2   2   0   0   2   0   2   2   0   2   0   2   0   0   0   2   2   2   0   0   2   2   2   2   0   0   2   2   2   2   0   2   2   0   0   0   2   0   0   2   2   2   2   2   2   2   2   2   0   2   0   2   2   0   2   0   2   0   2   2   0   0   2   0   2   0   2   2   2   0   2   0   2   0   0   0   0   0   0   2   0   0   0   2   0   2   0   0   0   0   0   2   0   0   0   0   0   0   2   2   0   0   2   2   0   0   2   0   0   0   0   0   0   0   0   2   0   0   0   2   2   2   2   0   0   2   2   2   2   2   2   2   2   0   0   0   2   0   2   2   2   2   0   0   0   2   0   0   0   0   2   2   2   0   2   0   2   0   0   2   2   2   2   2   0   0   2   2   0   2   2   0   0   0   0   2   0   0   2   0   2   0   0   2   0   0   0   0   0
 MK-6-7                 0   2   0   2   2   0   2   0   0   0   0   2   2   2   0   2   0   0   2   0   2   0   2   0   0   0   2   2   2   0   0   2   2   2   2   0   0   2   2   2   2   0   2   2   0   0   0   2   0   0   2   2   2   2   2   2   2   2   2   2   2   2   0   0   0   2   0   2   0   2   2   0   0   2   0   0   0   2   2   2   0   2   2   2   0   2   0   0   0   0   2   0   0   0   2   0   2   0   0   0   0   0   0   2   2   0   0   0   0   2   2   0   0   2   2   0   0   2   0   0   0   0   0   0   0   2   0   0   0   0   2   2   2   2   0   0   0   2   2   2   2   2   2   2   0   0   0   2   0   2   2   2   2   0   0   0   2   0   0   0   2   2   2   2   0   2   0   2   0   2   2   2   2   0   2   0   2   2   2   2   2   2   0   0   2   0   2   0   0   2   0   2   0   0   2   0   0   0   2   0
 MK-6-8                 0   2   0   2   2   0   2   0   0   0   0   2   2   2   0   0   0   0   2   0   2   0   2   0   0   0   2   2   2   0   0   2   2   2   2   0   0   2   2   2   2   0   2   2   0   0   0   2   0   2   2   2   2   2   2   2   2   2   2   2   2   2   0   0   0   2   2   2   0   2   2   0   0   2   0   0   0   2   2   2   0   2   2   2   0   2   0   0   0   2   2   0   0   0   2   0   2   2   2   0   0   0   0   2   2   0   0   0   0   2   2   0   0   2   2   0   0   2   2   0   0   0   0   0   0   2   0   0   0   0   2   2   2   2   0   0   0   0   2   2   2   2   2   2   0   0   0   2   0   2   2   2   2   0   0   0   2   2   0   0   2   0   2   2   0   2   0   2   0   2   2   2   2   0   0   0   2   2   2   2   2   2   0   0   2   0   2   0   0   2   0   2   0   0   2   0   0   0   2   0
 MK-6-9                 0   2   0   2   2   0   2   2   0   0   0   2   2   2   0   0   0   0   2   0   2   0   2   0   0   0   2   2   2   0   2   2   2   2   0   0   0   2   2   2   2   0   0   2   0   0   0   2   0   2   2   2   2   2   2   2   0   2   2   2   2   2   0   0   0   2   2   2   0   2   2   0   0   2   0   2   0   2   2   2   0   2   2   2   2   2   0   0   0   2   2   0   0   0   2   0   2   2   2   2   0   0   0   0   2   0   2   0   0   2   2   0   2   2   2   0   0   2   2   2   2   0   0   0   0   2   0   0   0   0   2   2   2   2   0   0   0   0   2   2   2   2   2   2   2   0   0   2   0   2   2   2   2   0   0   0   2   2   0   0   0   2   2   2   0   2   0   2   0   2   2   2   2   2   0   0   2   0   2   2   0   2   0   0   2   0   2   0   0   2   0   2   0   0   2   0   0   2   2   0
 MK-6-10                0   2   0   2   2   0   2   2   0   0   0   2   2   2   0   0   0   0   2   0   0   0   2   0   0   0   2   2   2   0   0   0   2   2   0   0   0   2   0   2   0   0   0   2   0   0   2   0   0   2   2   2   2   2   2   2   0   2   2   2   2   2   0   0   0   2   2   2   0   2   2   0   0   2   0   2   0   2   2   2   0   2   2   0   2   2   0   0   0   2   2   0   0   0   2   0   2   2   2   2   2   2   0   0   2   0   2   0   2   2   2   0   2   2   2   0   0   2   2   2   0   2   0   2   0   2   0   0   0   0   2   2   2   2   0   0   0   0   2   2   2   2   0   0   2   0   0   2   0   2   0   0   2   0   0   0   2   2   0   0   0   2   2   2   0   2   0   2   0   2   2   2   2   2   0   0   2   0   0   2   2   2   0   0   2   0   2   0   0   2   0   2   0   0   2   0   0   2   2   0
 MK-6-11                0   2   0   2   2   0   2   2   0   0   0   2   0   2   0   0   0   0   2   0   0   0   2   0   0   0   2   2   2   0   0   0   2   2   0   0   0   2   2   2   0   0   0   2   0   2   2   0   0   2   2   2   0   2   2   2   2   2   2   2   2   2   0   2   0   2   2   2   0   2   2   2   0   2   0   2   0   2   2   2   0   2   2   0   2   2   0   0   0   2   2   0   0   0   2   0   0   2   2   2   2   2   0   0   2   0   2   0   2   2   2   0   2   2   2   0   0   2   2   2   0   2   0   2   0   2   2   2   0   0   2   2   2   2   0   0   0   0   2   2   2   2   0   0   2   0   0   2   0   2   0   0   0   0   0   0   0   2   0   0   0   2   2   0   0   2   0   0   0   2   2   0   2   2   0   2   2   2   0   0   2   2   0   0   2   0   2   0   0   2   0   2   0   0   2   0   0   2   2   0
 MK-6-12                0   2   0   2   2   0   2   2   0   0   0   2   2   2   0   0   0   0   2   0   2   2   2   0   0   0   2   2   2   0   0   0   2   2   0   0   0   2   2   2   0   0   0   2   0   0   2   0   0   0   2   2   0   2   2   2   2   0   2   2   2   2   0   2   0   2   2   2   0   2   2   2   0   2   0   2   0   2   2   2   0   2   0   0   2   0   0   0   0   2   2   0   0   0   2   0   0   2   2   2   2   2   0   0   2   0   2   0   2   2   2   0   2   2   2   2   0   2   0   2   0   2   0   2   0   2   2   2   2   0   0   2   2   2   0   0   0   0   2   2   2   2   0   0   2   2   0   0   0   2   0   0   0   0   2   0   0   2   0   2   0   2   2   2   0   0   0   0   0   2   2   0   2   2   0   2   2   0   0   0   2   2   2   2   2   0   2   0   0   2   0   2   0   2   2   2   0   2   2   0
 MK-6-13                0   2   0   0   2   0   2   2   0   0   0   2   2   2   0   0   0   0   2   0   2   2   2   0   0   2   2   2   2   0   0   0   2   2   2   0   0   2   2   2   0   0   0   2   0   0   2   0   2   0   2   2   0   2   2   2   2   0   2   2   2   2   0   2   0   2   2   2   0   2   2   2   0   2   0   0   0   2   2   0   0   2   0   0   2   0   0   0   0   2   2   2   0   0   2   2   0   0   0   2   2   2   0   0   2   0   2   0   2   2   2   0   2   2   2   2   0   2   0   2   0   2   0   2   0   2   2   2   2   0   0   2   0   2   0   0   0   0   2   2   2   2   0   0   2   0   0   0   0   2   2   0   0   0   2   0   0   2   0   2   0   2   2   0   0   0   0   0   0   2   2   0   2   2   0   2   2   2   0   0   2   2   2   2   2   0   2   0   0   2   0   0   0   2   2   2   0   2   2   0
 MK-6-14                0   2   0   0   0   0   2   2   0   0   0   2   2   2   0   2   0   0   2   0   2   2   2   0   0   2   2   2   2   0   0   0   2   2   0   0   0   2   2   2   0   0   0   2   0   0   0   0   2   0   2   2   2   2   2   2   2   0   2   2   2   2   0   0   0   2   2   2   0   2   2   2   0   2   0   0   0   2   0   0   0   2   0   0   2   0   0   0   0   2   2   2   0   0   2   2   0   0   0   2   2   2   0   0   2   0   0   0   2   2   2   0   2   2   2   2   2   2   0   2   0   2   0   2   0   2   2   2   0   0   0   2   0   2   0   0   0   0   2   2   2   2   0   0   2   0   0   2   0   2   0   0   0   0   2   0   0   2   0   2   0   2   2   0   0   0   0   0   0   2   2   0   2   2   0   2   2   2   2   0   2   0   2   2   2   0   2   0   0   2   0   0   0   0   2   2   0   2   0   0
 MK-6-15                0   2   0   0   0   2   2   2   2   0   0   2   2   2   0   2   0   0   2   0   2   2   2   0   0   2   2   2   2   0   0   0   2   2   0   0   0   2   2   2   0   0   0   2   0   0   2   0   2   0   2   0   2   2   2   2   2   0   2   2   2   2   0   0   0   2   2   2   0   2   2   2   0   2   0   0   0   2   0   0   0   2   0   0   2   0   0   0   0   2   2   2   0   0   2   2   2   0   0   2   2   2   0   0   0   0   0   0   2   2   2   0   2   2   2   0   2   0   0   2   0   2   0   2   0   2   2   2   0   0   0   2   0   0   0   0   0   0   2   2   2   2   0   0   0   2   0   0   0   2   0   0   0   0   2   0   0   2   0   2   0   2   2   0   0   0   0   0   0   2   0   0   2   0   0   2   2   2   2   0   2   0   2   2   2   2   2   0   0   0   2   0   0   0   2   2   0   2   0   0
 MK-6-16                0   2   0   0   0   2   2   2   2   0   0   2   2   2   0   2   0   2   2   0   2   2   2   0   0   2   2   2   2   2   0   0   2   2   0   0   0   2   2   2   0   0   0   2   2   0   0   0   2   0   2   0   2   2   2   2   2   0   2   0   2   2   0   0   0   2   2   2   0   2   2   2   0   2   0   0   0   2   0   0   0   2   2   0   2   0   0   0   0   2   2   2   0   0   0   2   2   0   0   2   2   2   0   0   0   0   0   0   2   2   2   0   2   2   2   0   2   2   0   2   0   2   2   2   0   2   2   2   0   0   0   2   0   0   0   2   0   2   2   2   0   2   0   0   0   2   0   0   0   2   2   0   0   0   2   0   0   2   0   2   0   2   2   2   0   0   0   0   0   0   0   0   2   0   0   2   2   2   2   0   2   0   2   2   2   2   0   0   0   0   2   2   0   0   2   2   0   2   0   0
 
!****************************************** Phenotypic Data **********************************************************
!-100.0 is resevred for missing phenotype
SimulatedTrait1        14.7628   13.5241   16.9412   15.8469   14.4097   15.9778   15.0479   16.3268   16.0923   15.6427   16.2504   17.7329   15.4411   14.7570   15.0753   13.7136   15.6780   18.8754   15.3577   13.2869   16.3618   15.8258   15.9484   15.5556   15.5813   16.2481   16.2707   15.0983   12.3278   15.1173   14.1224   16.5283   14.8045   13.5584   14.4725   15.6070   15.5294   15.2735   15.6793   15.8060   14.2027   14.9905   15.1907   16.4240   16.5901   13.1561   16.9585   13.7383   15.3488   16.2979   13.8294   17.0405   15.4000   13.5973   15.2104   14.4157   12.6500   16.0183   15.5348   16.3210   14.7958   13.7824   14.7588   16.0772   15.6090   15.4083   15.7617   14.4962   15.9417   15.8824   13.9260   12.7754   15.0266   15.8592   14.0503   13.5893   15.9848   14.2104   13.9986   14.7818   15.1254   15.0795   12.9661   14.4388   15.1687   16.7925   15.5289   17.3932   15.4512   15.7276   15.0494   13.0530   14.8326   16.4689   16.6262   13.4328   13.4436   13.1135   14.2419   14.5140   12.7547   16.1092   14.3707   15.4604   17.7012   13.6023   15.8250   14.1211   13.6107   14.7947   15.8123   14.3821   14.7628   15.1072   14.4449   16.7561   12.4645   14.8664   14.4141   12.4409   13.3808   14.9588   16.0673   15.0314   16.0518   15.9520   15.0674   12.8404   15.2675   15.2462   13.6147   14.8557   14.7134   16.1239   13.5298   14.5255   14.9166   17.2346   16.5170   17.0191   13.8434   13.9426   15.7162   14.2385   17.4350   17.1673   16.4565   15.3773   13.3185   16.1718   14.2417   15.8422   15.0593   16.7124   15.7503   15.4177   13.4372   13.5256   16.4160   17.2642   13.3388   15.2101   13.9601   15.9676   14.3004   14.7161   16.6358   14.3460   12.7279   14.4308   12.3146   16.3631   14.9326   15.4062   14.9732   14.1679   13.9401   14.9160   14.2180   15.6930   15.7161   14.6592   14.9307   15.5591   16.5356   16.2877   14.7214   17.1236   16.5058   14.6965   14.5010   15.9329   16.6837   13.2378   15.9778   14.4546   14.6866   14.8269   15.0719   16.4181
SimulatedTrait2        10.4637   11.1958    9.8711    9.9887    9.6665   10.0898    9.1353    9.2995    9.5840    9.8942    9.3876   10.7190    8.2647   11.2526    9.2595    9.3354    9.1631    9.9248    9.1707   10.4508    9.4522   10.0994    9.1524    8.7589    9.7154    9.5675    9.9657    9.8220   10.3209   11.1162   10.6123    9.3348   10.8722   10.0717    9.4016    9.1213   10.8636   11.0369   10.4157    9.1536   10.4817   11.1289   11.1081   10.0324   10.5982    9.3722    8.9862   10.8335    9.1932   10.6460    9.7970    9.9052   10.7333   10.7540   11.7299   10.2093   10.0730    9.7548    9.8324    9.2831   10.8923   10.4202   10.6427   10.1050    9.4057    9.0932   10.4111    9.3002    9.7850    9.4799   10.0713   10.4678   10.2597    9.6568   10.7762    9.9855    9.3609    9.4708   10.1670   10.8028    9.3807    8.7827   10.6450    9.4891    8.6675    9.5692    9.9967    9.5456   10.4685    9.0284    9.5986   10.5871   10.7672    9.6385    9.1949    9.7322   10.7319   10.4089    9.9646    8.7747   10.6189   10.3312   10.9802    9.9659    9.4711   10.3701    9.5494    9.6108   10.7899   10.0842    9.6593   10.8608   10.0852    9.5070   10.1131   10.3454   10.0030   10.5109   10.6114    9.9819   10.4084   10.0478   10.5055   10.6707   10.4769    9.8086   10.0154   10.2178   10.0363    9.7004   11.0054   10.2342   10.1766    9.2221   11.1642   10.4693   10.6273    9.6647   10.3586    9.5656   10.5462   10.6635    9.8166   10.5639    9.3812    9.7671    9.0388   11.1189   10.2198    8.5538   10.0770    7.8331    9.6561    9.9515    9.3488   10.1358   10.4327   10.3305    9.3300    8.9063    9.4375   10.6481    9.8492    9.7888   10.2216    9.1524   10.0470    9.3895   10.9535   10.9398   10.7978    9.4755    9.0130   11.1736   10.9388   10.9229   10.3747   10.5355   10.0343    8.8988    9.5693    9.5801   10.5207    9.2683    8.9794    9.3580    9.1230   10.6794   10.0128    9.4498   10.4224    9.1949    9.6990   11.0014    9.5780    9.5356   10.8497    9.0220   10.2829   10.0374
 
