# Supplementary material for: Inclusive Composite Interval Mapping of QTL by Environment Interactions in Biparental Populations
Source: PLoS One. 2015 Jul 10;10(7):e0132414. doi: 10.1371/journal.pone.0132414 (PMC4498613; doi:10.1371/journal.pone.0132414)
Supplement: S5 File — (ZIP) [file pone.0132414.s005.zip › H=0.5/L1/run_00122.met]

!**********************Note: lines staring with "!" are remarks and will be ignored in the program********************
!*********************************General Information**********************************
!Assuming F1 = P1 x P2, populations available in QTL IciMapping are: 
!  1, P1BC1F1 = P1 x F1, the first backcrossing where P1 is used as the recurrent parent;
!  2, P2BC1F1 = P2 x F1, the first backcrossing where P2 is used as the recurrent parent;
!  3, F1DH, F1-derived doubled haploids; 
!  4, RIL or F1RIL, recombination inbred lines through the repeated selfing of F1;
!  5, P1BC1RIL, recombination inbred lines through the repeated selfing of P1BC1F1;
!  6, P2BC1RIL, recombination inbred lines through the repeated selfing of P2BC1F1;
!  7, F2, the selfing generation of F1;
!  8, F3, the selfing generation of F2;
!  9, P1BC2F1, the second backcrossing where P1 is used as the recurrent parent; 
! 10, P2BC2F1, the second backcrossing where P2 is used as the recurrent parent;
! 11, P1BC2RIL, recombination inred lines through the repeated selfing of P1BC2F1; 
! 12, P2BC2RIL, recombination inred lines through the repeated selfing of P2BC2F1; 
! 13, P1BC1F2, the selfing generation of P1BC1F1; 
! 14, P2BC1F2, the selfing generation of P2BC1F1; 
! 15, P1BC2F2, the selfing generation of P1BC2F1; 
! 16, P2BC2F2, the selfing generation of P2BC2F1; 
! 17, P1BC1DH, P1BC1F1-derived doubled haploids; 
! 18, P2BC1DH, P2BC1F1-derived doubled haploids; 
! 19, P1BC2DH, P1BC2F1-derived doubled haploids; 
! 20, P2BC2DH, P2BC2F1-derived doubled haploids; 
   3      !Mapping Population (see remarks above)
   2      !Mapping Function (1 for Kosambi; 2 for Haldane; 3 for Morgan)
   2      !Marker Space Type (1 for intervals; 2 for positions)
   1      !Marker Space Unit(1 for centiMorgans; 2 for Morgan)
   6      !Number of Chromosomes (or Linkage Groups)
 200      !Size of the mapping population
   2      !Number of environments
 
!***************************************** Chromosomes and Linkage Maps **********************************************
!Chromosome                 NumMarkers
-CH1                        16
-CH2                        16
-CH3                        16
-CH4                        16
-CH5                        16
-CH6                        16
!Linkage map (Marker name followed by position or the interval length)
 MK-1-1                1     0.000
 MK-1-2                1    10.000
 MK-1-3                1    20.000
 MK-1-4                1    30.000
 MK-1-5                1    40.000
 MK-1-6                1    50.000
 MK-1-7                1    60.000
 MK-1-8                1    70.000
 MK-1-9                1    80.000
 MK-1-10               1    90.000
 MK-1-11               1   100.000
 MK-1-12               1   110.000
 MK-1-13               1   120.000
 MK-1-14               1   130.000
 MK-1-15               1   140.000
 MK-1-16               1   150.000
 MK-2-1                2     0.000
 MK-2-2                2    10.000
 MK-2-3                2    20.000
 MK-2-4                2    30.000
 MK-2-5                2    40.000
 MK-2-6                2    50.000
 MK-2-7                2    60.000
 MK-2-8                2    70.000
 MK-2-9                2    80.000
 MK-2-10               2    90.000
 MK-2-11               2   100.000
 MK-2-12               2   110.000
 MK-2-13               2   120.000
 MK-2-14               2   130.000
 MK-2-15               2   140.000
 MK-2-16               2   150.000
 MK-3-1                3     0.000
 MK-3-2                3    10.000
 MK-3-3                3    20.000
 MK-3-4                3    30.000
 MK-3-5                3    40.000
 MK-3-6                3    50.000
 MK-3-7                3    60.000
 MK-3-8                3    70.000
 MK-3-9                3    80.000
 MK-3-10               3    90.000
 MK-3-11               3   100.000
 MK-3-12               3   110.000
 MK-3-13               3   120.000
 MK-3-14               3   130.000
 MK-3-15               3   140.000
 MK-3-16               3   150.000
 MK-4-1                4     0.000
 MK-4-2                4    10.000
 MK-4-3                4    20.000
 MK-4-4                4    30.000
 MK-4-5                4    40.000
 MK-4-6                4    50.000
 MK-4-7                4    60.000
 MK-4-8                4    70.000
 MK-4-9                4    80.000
 MK-4-10               4    90.000
 MK-4-11               4   100.000
 MK-4-12               4   110.000
 MK-4-13               4   120.000
 MK-4-14               4   130.000
 MK-4-15               4   140.000
 MK-4-16               4   150.000
 MK-5-1                5     0.000
 MK-5-2                5    10.000
 MK-5-3                5    20.000
 MK-5-4                5    30.000
 MK-5-5                5    40.000
 MK-5-6                5    50.000
 MK-5-7                5    60.000
 MK-5-8                5    70.000
 MK-5-9                5    80.000
 MK-5-10               5    90.000
 MK-5-11               5   100.000
 MK-5-12               5   110.000
 MK-5-13               5   120.000
 MK-5-14               5   130.000
 MK-5-15               5   140.000
 MK-5-16               5   150.000
 MK-6-1                6     0.000
 MK-6-2                6    10.000
 MK-6-3                6    20.000
 MK-6-4                6    30.000
 MK-6-5                6    40.000
 MK-6-6                6    50.000
 MK-6-7                6    60.000
 MK-6-8                6    70.000
 MK-6-9                6    80.000
 MK-6-10               6    90.000
 MK-6-11               6   100.000
 MK-6-12               6   110.000
 MK-6-13               6   120.000
 MK-6-14               6   130.000
 MK-6-15               6   140.000
 MK-6-16               6   150.000
!*********************************** Marker Types ********************************************************************
!Co-dominant marker: When heterozygote F1 is present, P1 is coded as 2, F1 is coded as 1, and P2 is coded as 0; Otherwise, P1 is coded as 2, and P2 is coded as 0. 
!Dominant marker: When heterozygote F1 is present, P1 and F1 are coded as 12, and P2 is coded as 0; Otherwise, P1 is coded as 2, and P2 is coded as 0.  
!Recessive markers: When heterozygote F1 is present, P1 is coded as 2, and F1 and P2 are coded as 10; Otherwise, P1 is coded as 2, and P2 is coded as 0. 
!Missing marker is coded as -1. 
 MK-1-1                 2   0   2   2   2   0   0   2   0   2   2   0   2   2   2   0   2   0   0   2   0   0   0   2   2   0   0   0   0   2   0   0   2   2   0   2   2   0   0   2   2   0   0   2   0   0   2   2   0   0   2   0   2   2   0   2   0   2   0   2   0   2   0   0   0   0   0   2   0   0   0   0   0   0   2   0   0   2   0   0   0   0   0   2   0   0   0   0   0   2   0   2   2   2   0   0   0   0   2   0   0   2   2   0   2   0   0   0   0   2   0   2   0   0   0   2   0   2   0   2   2   2   0   0   2   2   2   2   0   0   2   0   0   0   0   0   2   0   0   0   0   0   0   0   2   2   0   2   2   0   0   0   2   2   0   2   2   0   0   2   0   0   0   2   2   2   2   2   0   2   2   2   2   0   0   2   0   0   0   0   2   2   0   0   2   2   2   0   0   2   0   2   2   2   0   0   0   0   0   2
 MK-1-2                 2   0   0   2   2   0   0   2   0   2   0   2   2   2   2   2   2   0   0   2   0   0   2   2   2   0   0   0   0   2   0   2   2   2   0   2   2   0   0   2   2   0   2   2   2   0   0   2   0   0   2   0   2   2   0   2   0   2   0   2   0   2   0   0   0   2   0   0   0   0   0   0   0   0   2   0   0   2   0   0   0   0   0   2   2   0   0   0   0   2   0   2   2   2   0   2   2   0   2   0   0   2   2   0   2   2   0   0   0   2   0   2   2   0   0   2   0   2   2   2   2   2   0   2   2   2   2   2   0   0   2   0   0   0   0   0   2   0   0   0   0   0   0   0   2   2   0   2   2   0   0   0   2   2   0   2   2   0   0   2   0   0   0   2   2   2   2   2   0   0   2   2   2   0   0   2   0   0   0   0   2   2   0   0   2   2   2   0   2   2   0   0   0   2   0   0   0   0   2   2
 MK-1-3                 2   0   0   2   2   0   0   2   0   2   0   2   2   2   2   2   2   0   0   2   0   0   2   2   2   0   0   0   0   2   0   2   2   2   0   2   2   0   0   2   2   0   2   2   2   0   0   2   0   0   2   0   2   2   0   2   0   2   0   2   0   2   0   0   0   2   0   0   0   0   0   0   0   0   0   0   0   2   0   0   0   0   0   2   2   0   0   0   0   2   0   2   2   2   0   2   2   0   2   0   0   2   2   0   2   2   0   0   0   2   0   2   2   0   0   0   0   2   2   2   2   2   0   2   2   2   2   2   0   0   2   0   0   0   2   0   2   0   0   0   0   0   2   0   2   2   0   2   2   0   0   0   2   2   0   2   2   2   0   2   0   0   0   2   2   2   2   0   0   2   2   2   2   0   0   2   0   0   0   0   2   2   0   0   2   2   2   0   2   2   0   0   2   2   0   0   0   0   2   2
 MK-1-4                 0   0   0   2   2   0   0   0   0   2   0   0   0   2   2   2   0   0   0   2   0   2   2   2   2   0   0   2   0   2   0   2   2   2   0   0   0   0   0   2   2   0   2   2   2   0   0   2   0   0   2   0   2   2   0   0   0   2   0   2   2   2   0   0   0   2   0   2   0   0   0   0   0   0   0   0   0   2   0   0   2   0   0   2   2   2   2   0   0   2   0   2   2   2   2   2   2   0   2   0   0   2   2   0   2   0   0   0   0   2   0   2   2   0   2   0   2   2   2   2   0   2   0   2   2   2   2   2   0   0   2   0   0   0   2   0   2   0   0   0   0   0   2   0   2   2   0   2   2   0   2   0   0   2   0   2   2   2   0   2   0   0   0   0   2   2   0   0   0   2   2   2   2   0   0   2   0   0   0   0   0   2   0   0   2   2   2   0   2   2   0   0   2   2   0   2   0   0   2   2
 MK-1-5                 0   0   0   2   2   0   0   0   0   2   0   2   0   2   2   0   0   0   0   2   0   2   2   2   2   0   0   2   0   0   0   2   2   2   0   0   0   0   0   2   2   0   2   2   0   0   0   2   0   0   2   2   2   2   0   0   0   2   0   2   2   2   0   2   0   0   0   2   0   2   0   2   0   0   0   0   2   2   0   0   2   0   2   2   2   2   2   0   2   2   0   2   2   2   2   2   2   0   2   0   0   2   2   0   2   0   2   0   0   2   0   2   2   0   0   0   2   2   2   0   0   2   0   0   2   2   2   2   0   0   2   0   0   0   0   0   2   0   0   0   0   0   2   0   2   2   0   2   0   0   0   0   0   2   0   2   2   2   0   2   0   0   0   0   2   2   2   0   0   2   2   2   0   0   0   2   0   0   0   0   0   2   0   2   2   2   2   0   2   2   0   2   2   2   0   2   0   0   2   2
 MK-1-6                 0   0   0   2   2   2   0   0   0   2   0   2   0   2   2   0   0   0   0   2   0   2   2   2   2   0   0   2   0   0   0   2   2   2   2   0   0   0   0   2   2   2   2   2   0   0   0   2   0   0   2   2   2   2   0   0   2   0   0   2   2   0   0   2   0   0   0   0   0   2   0   2   0   0   0   0   2   2   0   0   2   0   2   0   2   2   2   0   2   2   0   2   2   2   0   2   0   0   2   0   0   2   2   0   2   0   2   2   0   2   0   2   2   0   0   0   2   2   0   0   0   2   0   0   2   2   0   2   0   0   2   0   2   0   0   0   2   0   0   0   0   0   2   0   2   2   0   2   0   0   0   0   0   2   0   2   2   2   0   2   0   0   0   0   2   2   2   0   0   2   2   2   0   0   0   2   0   2   0   0   0   2   0   2   0   2   2   0   2   2   0   0   2   2   0   2   0   0   2   2
 MK-1-7                 0   0   0   0   2   2   0   0   0   2   0   2   0   2   2   0   0   0   0   2   0   2   2   2   2   0   2   2   2   0   0   2   2   2   2   2   0   0   0   2   2   2   2   0   0   0   0   2   0   0   2   2   2   2   0   2   2   2   0   0   2   0   0   2   0   0   0   0   0   2   0   2   0   0   0   0   2   2   0   0   2   0   2   0   2   2   2   0   2   2   0   2   2   2   0   2   0   0   2   2   0   2   2   0   2   0   2   2   0   2   0   2   2   0   0   0   0   0   2   0   2   2   0   0   2   2   0   0   0   0   2   2   0   2   0   0   2   0   0   0   0   0   2   0   2   2   0   2   0   0   0   0   2   2   0   2   2   2   0   0   0   0   0   0   2   2   2   0   0   2   2   2   0   0   0   2   0   2   0   0   0   2   0   2   2   2   2   0   2   2   0   0   2   2   2   2   0   0   2   2
 MK-1-8                 0   0   0   0   2   2   0   0   0   0   0   2   0   2   2   0   0   0   0   0   0   2   2   2   2   0   2   2   2   0   0   2   0   2   2   0   0   0   2   2   2   2   2   0   0   0   0   2   0   0   2   2   2   2   0   2   2   2   0   2   2   0   0   2   0   2   0   0   0   2   0   2   0   0   0   0   0   2   0   0   2   2   2   0   2   2   2   0   2   2   0   2   0   2   2   2   0   0   2   2   0   0   2   0   2   0   2   2   2   2   0   2   2   0   0   0   0   0   2   0   2   2   0   0   2   2   0   2   0   2   2   2   0   2   0   2   0   0   0   0   2   0   2   0   2   2   0   2   0   0   0   0   0   2   2   2   2   2   0   0   0   0   0   0   2   2   2   0   2   2   2   2   0   0   0   2   0   2   0   0   0   2   0   2   2   2   0   0   2   2   0   0   2   2   2   2   0   0   2   2
 MK-1-9                 0   0   0   0   2   2   0   0   0   0   2   2   0   2   2   0   0   0   0   0   0   2   0   0   2   0   2   2   2   0   0   2   2   2   2   0   0   0   2   2   2   2   0   0   0   0   2   2   0   0   0   2   2   2   0   2   2   2   0   0   2   2   0   2   0   2   0   0   0   2   0   0   2   0   0   0   0   2   0   0   2   2   2   0   2   0   2   0   2   2   0   2   0   2   2   2   0   0   2   0   2   0   2   0   2   0   2   2   2   2   0   2   2   0   0   0   0   0   2   0   2   2   0   0   2   2   0   0   0   2   2   2   0   2   0   2   0   0   2   0   2   0   2   0   2   2   0   2   0   0   0   0   2   0   2   0   2   2   0   0   0   0   0   0   0   2   2   0   2   2   2   2   0   0   0   2   0   2   0   0   0   2   0   2   2   2   0   0   0   2   0   0   2   2   2   2   0   0   2   0
 MK-1-10                2   0   0   0   2   2   0   0   0   0   2   2   0   2   2   0   0   0   0   0   0   2   0   0   2   0   2   2   2   0   0   2   2   2   2   0   0   0   2   0   2   2   0   0   0   0   0   2   0   2   0   2   2   2   0   2   2   2   0   0   2   0   0   2   0   2   0   2   0   2   0   0   2   0   2   0   0   2   0   0   2   2   2   2   2   2   2   0   2   2   0   0   0   2   2   2   0   0   0   0   2   0   2   0   2   0   2   2   2   2   0   2   2   0   0   0   0   2   0   0   2   2   0   0   2   2   0   0   0   2   2   2   0   2   0   2   2   0   0   2   0   0   2   0   2   2   0   2   0   0   0   0   2   0   2   0   2   2   0   0   0   0   0   0   0   2   2   0   2   2   2   2   0   0   0   2   0   2   0   2   0   2   0   2   2   2   0   0   0   0   0   2   2   2   2   2   0   0   2   0
 MK-1-11                2   0   0   0   2   2   0   0   0   0   2   2   0   2   2   0   0   0   0   0   0   2   0   0   2   0   2   2   2   0   0   2   0   2   2   0   2   0   2   0   2   2   0   0   0   0   2   2   0   2   0   2   2   2   0   2   2   2   0   0   2   0   0   0   0   2   0   2   0   0   0   0   2   0   2   0   0   2   0   0   2   0   2   0   2   2   2   0   0   2   0   0   0   2   2   2   0   0   2   0   2   0   2   0   2   0   2   2   2   2   0   2   2   0   0   0   0   2   0   0   2   2   0   0   2   2   0   0   2   2   2   2   0   2   0   2   2   0   0   2   0   0   0   2   2   2   0   0   0   0   2   0   2   0   2   0   2   2   0   0   0   0   0   0   0   2   0   0   2   2   2   2   0   0   0   2   0   2   0   2   0   2   0   2   2   2   0   0   0   0   0   2   2   2   2   2   0   0   2   0
 MK-1-12                2   0   0   0   0   2   0   2   0   0   2   2   0   2   2   2   0   0   0   0   0   2   0   2   2   0   2   2   2   0   0   2   0   2   2   0   2   0   2   0   2   2   0   0   0   0   2   2   0   0   0   2   2   0   0   2   0   2   0   0   2   0   0   0   0   2   0   2   0   0   0   2   2   0   0   0   0   2   0   0   2   2   2   0   2   2   2   0   0   2   0   2   0   2   2   2   0   0   2   0   2   2   2   0   2   0   2   2   2   2   0   2   2   0   0   0   0   2   0   0   2   0   0   2   2   2   0   0   2   2   0   2   2   2   0   2   2   0   0   2   0   0   0   2   2   2   0   0   0   0   2   0   2   0   2   0   2   0   0   0   0   0   0   0   0   2   0   0   2   2   2   0   0   0   2   2   0   2   0   2   0   2   0   2   2   2   0   0   0   0   0   2   2   2   2   2   0   2   2   0
 MK-1-13                2   0   0   0   0   2   0   2   2   0   2   0   0   2   2   2   0   0   2   0   0   0   0   2   2   0   2   2   2   2   0   2   2   2   2   0   0   0   2   0   2   2   0   0   0   0   2   2   0   0   0   2   2   2   2   0   0   2   0   0   2   0   0   0   0   0   0   2   0   0   2   2   2   0   0   0   0   2   0   0   2   2   2   0   2   2   2   0   0   2   0   0   0   2   2   2   0   0   2   2   2   2   2   0   2   0   2   2   2   2   2   2   2   0   0   0   0   2   0   0   2   0   0   2   2   2   0   0   2   2   2   2   2   2   0   2   2   2   0   2   0   0   0   2   2   2   2   0   0   0   2   2   2   2   2   0   0   0   0   0   0   0   0   0   0   2   0   0   2   2   2   2   0   0   2   2   0   2   0   2   0   2   2   0   2   2   0   0   0   0   0   2   2   2   2   2   0   2   2   0
 MK-1-14                2   2   0   0   0   2   0   2   2   0   2   0   0   2   2   2   0   0   2   0   2   0   0   0   2   0   2   2   2   2   0   2   2   2   2   0   0   0   2   0   2   2   0   0   0   0   2   2   0   2   2   2   2   2   2   0   0   2   0   2   2   0   0   0   0   0   0   2   0   0   2   2   2   0   0   0   0   2   0   0   2   2   2   0   2   2   2   0   0   2   0   0   0   2   2   2   0   0   0   2   2   2   2   2   2   0   2   2   2   2   2   2   2   0   0   0   0   2   0   0   2   0   0   2   0   2   0   0   2   2   2   2   2   2   0   2   2   2   0   2   0   0   0   2   2   2   0   0   0   0   2   2   2   2   0   0   0   0   0   0   0   0   0   0   0   2   0   0   2   2   2   2   0   0   0   2   0   2   0   2   0   2   2   0   2   2   0   2   0   0   0   2   2   2   2   0   0   2   2   0
 MK-1-15                2   0   0   2   0   2   0   2   2   0   0   2   0   2   2   2   0   0   2   0   2   0   0   0   2   0   2   2   2   2   2   2   2   0   0   0   0   0   2   0   2   2   0   0   0   0   2   2   0   2   2   2   2   2   2   0   0   0   0   2   2   2   0   0   2   0   0   2   0   0   2   0   2   0   0   0   0   2   0   0   2   0   2   0   2   2   2   0   0   2   0   0   0   2   2   2   0   0   0   2   2   2   2   2   2   0   2   0   2   2   2   2   2   0   0   0   0   2   0   0   2   0   0   2   0   0   0   0   2   2   0   2   2   2   0   2   2   2   0   2   0   0   0   2   2   2   0   0   0   0   2   2   2   2   2   0   0   2   0   0   0   0   0   0   0   2   0   2   2   2   2   2   0   0   0   2   0   2   0   2   0   2   2   0   2   2   0   2   0   0   0   2   2   2   2   0   0   2   2   2
 MK-1-16                2   0   0   2   0   2   0   2   2   0   0   2   0   2   0   2   0   0   0   0   2   0   0   0   0   2   2   2   2   2   2   2   2   0   0   0   0   0   2   0   2   2   2   0   0   0   2   0   0   2   0   2   2   2   2   0   0   0   0   2   2   2   0   0   2   0   0   2   0   2   2   0   2   0   0   0   0   2   0   0   2   0   2   2   0   2   2   2   0   2   2   0   0   2   2   2   0   0   0   2   2   2   2   2   2   0   2   0   2   2   2   2   0   0   0   0   0   0   0   0   2   0   2   2   2   0   0   0   0   2   0   2   2   2   0   2   2   2   0   2   0   0   2   2   2   2   0   0   0   0   0   0   2   2   2   0   2   2   0   0   0   0   0   0   0   2   2   2   2   2   2   2   0   0   0   2   0   2   0   0   2   2   2   0   2   2   0   2   0   0   0   0   2   2   2   0   0   2   2   2
 MK-2-1                 0   0   0   0   2   2   0   2   0   2   0   2   2   2   2   2   0   2   2   0   2   0   0   0   0   2   0   0   0   0   0   0   2   2   2   0   2   2   0   0   2   2   2   0   2   0   2   0   2   2   2   2   0   0   0   0   2   0   0   0   2   0   2   0   0   2   0   2   0   2   2   2   2   2   2   2   0   2   0   0   2   0   0   2   0   0   2   2   0   2   0   0   2   2   0   2   0   0   2   2   0   0   2   0   2   2   0   2   2   0   0   0   0   2   0   0   0   2   2   0   0   2   2   2   2   2   2   0   2   0   2   2   0   0   2   0   0   2   2   2   2   2   2   2   2   2   0   2   2   2   0   0   2   0   0   0   0   0   2   0   2   0   0   0   2   0   2   2   2   2   0   2   2   2   0   2   0   2   2   2   0   0   2   2   0   2   0   2   0   0   2   2   0   2   0   2   0   2   0   2
 MK-2-2                 0   0   2   0   2   2   0   2   0   2   2   2   0   2   2   2   0   2   2   0   2   0   0   2   0   2   0   0   0   0   0   0   2   2   2   0   2   2   0   0   2   2   0   0   2   2   2   0   2   2   2   2   0   0   0   0   2   0   0   0   2   0   2   0   0   2   0   2   0   2   2   2   2   2   2   2   0   2   0   0   2   0   0   2   0   0   2   2   2   2   0   0   2   2   0   2   0   0   2   2   0   0   2   0   2   2   0   2   2   2   0   0   0   2   0   0   0   2   2   0   0   2   2   2   2   2   2   0   2   0   2   0   0   0   0   0   2   2   2   2   2   0   2   2   2   2   0   2   0   2   0   0   2   0   0   0   0   0   2   0   2   0   0   2   2   2   2   2   2   0   0   2   2   2   0   0   0   2   2   2   0   0   2   2   0   2   0   2   0   0   2   2   0   2   0   2   0   2   0   2
 MK-2-3                 0   0   2   0   2   2   0   0   0   2   2   2   2   2   2   2   0   2   2   0   2   0   0   2   0   2   0   0   0   0   0   0   0   2   2   0   2   2   0   0   2   2   0   0   2   2   2   0   2   2   2   2   0   0   0   0   0   2   0   0   2   0   2   0   0   0   0   2   0   2   2   2   2   2   2   2   0   0   2   0   2   0   0   2   2   0   2   2   2   2   0   0   2   2   0   2   0   0   2   2   0   0   0   0   0   2   0   2   2   2   0   0   0   0   0   0   0   2   2   2   0   2   2   2   2   2   2   0   2   0   2   0   0   0   0   0   2   2   2   2   2   0   2   2   2   2   0   2   0   2   0   0   2   0   0   0   0   0   2   0   2   0   0   2   2   2   2   2   2   0   2   2   2   2   0   0   0   0   2   2   2   0   2   2   2   2   0   2   0   0   2   2   0   2   0   2   0   2   2   2
 MK-2-4                 0   0   2   0   2   2   0   0   0   2   0   2   2   2   2   0   0   2   0   0   2   0   0   2   0   2   0   0   2   0   0   0   0   2   2   0   2   2   0   0   2   2   0   0   2   2   2   0   2   2   2   2   0   0   0   0   0   2   0   0   2   0   2   0   2   0   0   2   0   0   2   2   2   2   2   2   0   0   2   0   2   0   0   2   2   0   2   2   2   2   0   0   2   2   0   2   0   0   2   2   0   0   0   0   0   0   0   2   2   2   0   0   0   0   0   0   0   0   2   2   0   2   2   2   2   2   2   0   2   0   2   0   2   2   0   2   2   2   2   2   2   0   2   2   2   2   0   2   0   2   0   2   2   0   0   0   0   2   2   0   2   0   0   2   2   2   2   2   2   0   2   2   2   2   0   0   0   0   2   2   0   0   2   2   2   0   0   2   0   0   2   2   0   2   0   2   0   0   2   2
 MK-2-5                 0   0   2   0   0   2   0   0   0   2   0   2   2   2   2   0   0   2   0   0   2   2   0   2   0   2   0   0   2   0   0   0   0   2   2   0   0   0   0   2   2   2   0   0   2   2   2   0   2   2   2   2   0   0   0   0   0   2   0   0   2   0   2   0   0   0   0   2   0   0   2   2   2   2   2   2   2   0   2   0   2   0   0   2   2   2   2   2   2   0   0   0   2   2   0   2   0   0   2   2   0   0   0   0   0   0   0   2   2   2   0   0   2   0   0   0   0   0   2   2   0   2   2   2   2   2   2   0   2   0   0   0   2   2   0   2   2   2   2   2   2   0   2   2   2   2   0   2   0   2   2   2   2   0   0   0   0   2   2   2   2   0   0   2   2   2   2   2   2   2   2   2   2   2   0   0   0   0   2   0   0   0   2   2   2   0   0   2   0   0   0   2   0   2   0   2   0   0   2   2
 MK-2-6                 0   0   2   0   0   2   0   0   0   2   0   2   2   2   2   0   0   2   0   0   2   2   0   0   0   2   0   0   2   0   0   0   0   2   2   0   0   0   2   2   2   2   0   0   2   2   2   0   2   2   2   2   0   0   0   0   0   2   0   0   0   0   2   0   0   0   0   2   0   0   2   2   2   2   2   2   2   0   2   0   2   0   0   0   2   2   2   2   2   0   0   0   2   2   0   2   2   0   0   2   0   0   0   0   0   0   2   2   2   2   0   0   2   2   0   0   0   0   2   2   2   2   2   2   2   2   2   0   2   0   0   0   2   2   2   2   0   2   2   2   0   0   2   0   2   2   0   0   0   2   2   2   2   0   0   0   0   0   0   2   2   0   0   0   2   2   2   2   2   2   2   2   2   2   0   0   0   0   2   0   0   0   2   2   2   0   0   2   0   0   0   2   2   2   0   2   0   0   0   2
 MK-2-7                 0   0   2   2   0   2   0   0   0   2   0   2   2   2   2   0   0   2   0   0   2   2   0   0   0   2   0   0   2   0   0   0   0   2   2   0   0   0   2   2   2   0   0   0   2   2   2   0   2   2   2   0   0   0   0   0   2   2   0   0   0   0   2   0   0   0   0   2   0   0   0   2   2   2   2   2   2   0   2   0   0   0   0   0   2   2   2   2   2   0   0   0   2   2   0   2   2   0   0   2   0   0   0   0   0   0   2   2   2   2   0   0   2   2   2   0   0   0   2   2   2   0   2   2   2   2   0   0   2   2   0   0   2   2   2   2   0   2   2   2   0   0   2   0   2   2   0   0   0   2   2   2   2   0   0   0   0   0   0   2   2   0   0   0   2   2   2   2   2   2   2   2   2   2   0   0   0   0   2   0   0   0   2   2   2   0   2   2   0   2   0   2   0   2   0   2   0   0   0   2
 MK-2-8                 0   0   2   2   0   2   0   0   2   2   0   2   2   2   2   0   0   2   0   0   2   2   0   2   0   2   0   0   2   0   0   2   0   2   2   0   0   0   2   2   2   0   0   0   2   2   2   0   2   2   2   0   2   2   2   0   2   2   0   0   0   0   2   0   0   0   0   2   0   0   0   2   2   2   0   2   2   0   2   0   0   0   0   0   2   2   2   2   2   0   0   0   2   2   0   2   2   0   0   2   0   0   0   0   0   0   2   2   2   2   0   0   2   2   2   2   0   0   2   2   2   0   2   2   2   2   0   0   0   2   0   0   2   2   2   2   0   2   2   2   0   0   2   0   2   2   2   0   0   2   2   2   2   0   0   0   0   0   0   2   2   0   0   0   2   2   2   2   2   2   2   2   2   2   0   2   0   0   2   0   0   2   2   2   2   0   2   2   0   2   0   2   0   2   2   2   0   0   0   2
 MK-2-9                 2   0   2   2   0   2   2   0   2   2   0   2   2   2   2   0   0   2   0   0   2   2   0   2   0   2   0   0   2   0   0   2   0   2   2   0   0   0   2   2   2   0   0   0   2   2   0   0   2   2   2   0   2   0   0   0   2   2   0   0   0   0   2   0   0   0   0   2   0   2   0   2   0   2   0   0   2   0   2   0   2   0   0   0   2   2   2   2   2   0   0   0   2   2   0   2   2   0   2   2   0   2   0   0   0   0   2   0   2   2   0   0   2   2   0   2   2   0   2   0   2   0   0   2   2   2   0   0   0   2   2   0   2   2   2   2   0   2   0   0   0   0   2   0   2   2   2   2   0   2   2   2   2   0   2   0   0   0   0   2   2   0   0   0   2   2   2   2   2   0   2   2   2   2   0   2   0   0   2   0   0   2   2   2   2   0   2   2   0   2   0   2   2   2   2   2   0   0   0   2
 MK-2-10                2   0   2   2   0   2   0   0   2   2   0   2   2   2   2   0   2   2   0   0   2   2   0   0   0   2   0   0   2   0   2   0   0   2   0   0   0   0   2   2   2   0   0   0   2   0   0   0   2   2   2   0   2   0   0   0   2   2   0   2   0   0   2   0   0   0   0   2   2   2   0   2   0   2   0   0   2   0   2   0   2   0   2   0   2   2   2   2   2   0   0   0   0   2   2   2   2   2   2   2   0   2   0   2   0   0   2   0   2   2   0   0   2   2   0   2   2   0   2   0   2   0   0   2   2   2   0   0   0   2   2   0   2   2   2   2   0   2   2   0   0   0   2   0   2   0   0   2   0   2   2   2   0   0   2   0   0   0   0   2   2   2   0   0   2   2   2   2   2   0   2   2   2   2   0   2   2   0   2   0   0   2   2   2   2   0   2   2   0   2   2   2   2   2   2   2   0   0   0   2
 MK-2-11                2   0   2   2   0   2   0   0   0   2   0   2   2   2   2   0   2   2   0   0   2   2   0   0   0   2   0   0   2   0   2   2   2   2   0   0   0   0   2   2   2   0   0   0   2   0   0   0   2   2   2   2   2   0   0   0   2   2   0   2   0   0   2   0   0   0   0   2   0   2   0   2   0   2   0   0   2   0   2   0   2   0   2   0   2   2   2   2   2   0   0   0   0   2   2   2   2   2   2   2   0   2   0   2   0   0   2   0   2   2   0   0   2   2   0   2   2   2   2   0   2   0   0   2   2   2   0   0   2   0   2   0   2   2   2   2   0   2   2   0   0   0   2   0   2   0   0   2   0   2   2   2   0   0   2   0   0   0   2   0   2   2   0   0   2   2   2   2   2   0   2   2   2   2   0   0   2   0   2   0   2   2   0   0   2   0   2   2   0   2   2   2   2   2   2   0   0   0   0   2
 MK-2-12                2   0   2   2   0   2   0   0   0   2   2   2   2   2   2   0   2   2   0   0   2   2   0   0   0   2   0   0   2   2   2   2   2   2   0   0   0   0   2   2   2   0   0   0   2   2   0   0   2   2   2   2   2   0   0   0   2   2   0   2   0   0   2   2   0   0   0   2   0   2   0   2   0   2   0   0   2   0   2   0   0   0   2   0   2   2   2   2   0   0   2   0   0   2   2   2   2   2   2   2   0   2   0   2   0   0   2   0   2   0   0   0   2   2   2   2   2   2   2   0   2   0   0   2   2   2   0   0   2   0   2   0   2   0   2   2   0   2   2   0   2   0   2   0   2   0   0   2   0   2   0   2   0   0   2   0   0   0   0   0   2   2   0   0   2   2   2   2   2   0   2   2   2   2   0   2   2   0   2   0   2   2   0   0   2   0   2   2   0   2   2   2   0   2   0   0   0   0   0   2
 MK-2-13                2   0   2   2   0   2   0   0   0   2   2   2   2   2   2   2   2   2   0   0   2   2   0   0   0   2   2   0   2   2   2   2   2   2   0   0   0   0   2   2   2   0   2   0   2   2   2   0   0   2   2   2   2   0   0   0   2   2   0   2   0   0   2   2   0   0   0   2   0   2   0   2   0   2   0   0   2   0   0   0   0   0   2   0   2   2   2   2   0   0   2   0   0   2   2   2   2   2   2   2   0   2   0   2   0   0   2   0   2   0   0   0   2   2   0   2   2   2   2   0   2   0   0   2   2   0   0   0   2   0   2   0   0   0   2   2   0   2   2   0   2   0   2   0   2   0   0   2   0   2   0   2   0   0   2   0   0   0   0   0   2   2   0   0   0   2   2   2   2   0   2   2   0   2   0   2   2   0   2   0   2   2   0   0   2   0   2   2   2   2   2   2   0   2   0   2   0   0   0   2
 MK-2-14                2   0   2   2   0   2   0   0   0   2   2   0   2   2   2   2   2   2   0   0   2   0   0   0   0   2   2   0   2   2   0   0   2   0   2   0   0   0   2   2   2   0   2   2   0   2   2   0   0   2   2   2   2   0   0   2   2   2   0   2   0   0   2   0   0   0   2   2   0   0   0   2   0   2   0   0   2   0   0   0   0   0   2   0   0   2   2   2   0   0   2   0   0   2   2   2   0   2   2   2   0   0   0   0   0   0   2   2   2   0   0   0   2   2   0   2   2   2   2   0   2   2   0   2   0   0   0   0   2   0   2   0   0   0   2   2   2   2   2   0   2   0   2   0   2   0   0   2   2   2   0   2   0   0   2   2   0   0   0   0   2   2   0   0   0   2   2   2   2   0   2   2   0   2   0   2   2   0   2   0   2   2   0   0   2   0   0   2   2   2   2   2   0   2   0   2   0   0   0   2
 MK-2-15                2   0   2   2   2   2   0   0   0   2   2   0   2   2   0   2   2   2   0   0   2   0   0   0   0   2   2   0   2   2   0   0   2   2   2   2   0   0   2   2   2   0   2   2   0   2   2   0   0   2   2   2   2   0   0   2   2   2   0   2   0   0   2   0   0   0   2   2   0   0   0   2   0   2   0   0   2   0   2   0   2   0   2   0   0   2   2   2   0   0   2   0   0   2   0   2   0   2   2   2   0   0   0   2   2   0   2   2   2   0   0   0   2   2   0   2   2   2   2   0   2   2   0   2   0   0   0   0   2   2   2   0   0   0   2   2   2   2   2   2   2   0   2   0   2   0   0   2   2   2   0   2   0   0   2   2   0   0   0   0   2   2   0   0   0   2   2   0   0   0   2   2   0   2   0   0   2   0   2   2   2   2   0   0   0   0   0   2   0   2   2   0   0   2   0   2   0   0   0   2
 MK-2-16                2   0   2   2   2   0   0   0   0   0   2   0   2   2   0   2   2   2   0   0   2   0   0   0   0   2   2   2   2   2   0   0   0   2   2   2   0   0   0   2   2   2   2   2   2   2   0   0   2   2   0   2   2   0   0   2   0   2   0   2   0   0   2   0   0   0   2   2   0   0   2   2   2   2   0   0   2   0   2   0   0   0   2   0   0   2   2   2   0   0   2   0   0   2   2   0   0   2   2   2   0   0   0   2   2   0   2   2   2   0   2   0   0   2   0   2   2   0   2   0   2   2   0   2   0   0   2   0   2   2   2   0   0   0   2   2   0   2   2   2   2   0   2   2   2   0   0   2   2   0   0   2   0   0   2   2   0   0   0   0   0   2   0   0   0   2   2   0   0   0   2   2   2   2   0   0   2   0   2   2   2   2   0   0   0   0   0   0   0   2   2   2   0   2   0   2   0   0   0   2
 MK-3-1                 0   0   2   0   0   2   0   0   2   0   2   0   0   2   0   2   0   2   2   2   2   0   2   2   2   0   0   0   0   2   2   0   0   2   2   0   0   0   0   2   2   2   0   2   0   2   2   0   2   0   0   0   0   2   2   0   0   0   2   2   0   2   2   0   2   2   0   0   0   0   2   0   0   2   2   0   0   2   2   0   2   0   0   2   0   2   2   2   0   0   2   0   2   2   2   0   2   2   0   2   2   2   0   0   0   0   0   0   0   0   2   2   0   2   2   0   2   2   2   0   0   2   0   0   0   2   2   2   0   0   2   2   0   0   0   2   0   2   2   0   2   2   0   0   2   0   2   0   2   2   0   0   2   2   0   2   2   0   2   2   2   0   2   0   0   0   0   0   0   2   0   0   0   0   2   0   0   0   0   0   2   0   0   2   2   2   2   2   2   2   2   0   0   2   0   2   2   2   2   2
 MK-3-2                 2   0   2   0   0   2   2   0   2   0   2   0   0   2   0   0   0   2   2   2   2   0   2   2   2   0   0   0   2   2   2   0   2   2   2   0   0   0   0   2   2   2   0   2   0   2   2   0   2   0   0   0   0   2   0   0   0   0   2   2   0   2   2   0   0   0   0   0   0   0   2   0   0   2   2   0   0   2   2   0   2   0   0   2   0   2   2   2   2   0   2   0   2   2   0   2   2   2   0   2   2   2   0   0   0   0   0   0   0   0   2   2   0   2   2   0   2   2   2   0   0   2   0   0   0   2   2   2   2   0   2   0   0   0   2   2   0   0   2   0   0   2   0   0   2   0   2   0   2   2   0   0   2   2   0   2   2   0   2   0   2   0   2   0   0   0   0   0   0   2   0   0   0   0   2   0   0   0   0   0   2   0   0   2   2   2   2   2   2   2   2   0   0   2   0   2   2   2   2   2
 MK-3-3                 2   0   0   0   0   2   2   0   2   2   2   0   0   2   2   0   0   2   2   2   2   0   2   2   2   0   0   2   2   0   0   0   2   2   2   0   0   0   0   2   2   2   0   2   0   2   2   0   2   0   2   2   0   2   0   0   0   0   2   2   0   2   2   0   0   0   0   0   0   0   2   0   0   2   2   0   0   2   2   0   2   0   0   2   0   2   2   2   2   0   2   0   2   2   0   2   2   2   0   2   2   2   0   0   0   0   0   0   0   0   2   2   0   2   2   0   2   0   2   0   2   0   0   0   0   2   2   2   2   0   2   0   0   0   2   2   0   0   2   0   0   2   0   0   2   0   2   0   2   2   0   2   2   2   0   0   2   0   2   0   2   0   2   0   0   0   0   0   2   2   0   0   0   0   2   0   0   2   0   0   2   2   0   2   2   2   2   2   2   2   2   0   0   2   0   2   2   2   2   2
 MK-3-4                 2   0   0   0   2   2   0   2   2   2   2   0   2   2   2   0   0   2   2   2   2   0   0   2   2   0   0   2   2   0   0   0   0   2   2   0   0   2   0   2   2   2   0   2   0   2   2   0   2   0   2   2   0   2   0   0   0   2   2   2   0   2   2   0   0   0   0   0   0   0   2   0   0   2   2   0   0   2   2   0   2   0   0   0   0   2   2   2   2   2   2   2   2   2   0   0   2   2   0   0   2   0   0   0   0   0   0   0   0   0   2   2   0   2   2   0   2   0   2   0   2   0   0   0   2   2   2   2   2   2   2   0   0   0   2   2   0   0   2   0   0   2   0   0   2   0   2   0   2   2   0   2   2   2   0   0   2   0   2   0   2   0   2   0   2   0   0   0   2   2   0   0   0   0   2   0   0   2   0   0   2   2   0   2   2   2   2   2   2   0   2   0   0   2   0   2   2   2   2   2
 MK-3-5                 2   0   0   0   2   2   0   0   2   2   2   0   2   2   2   0   0   2   2   2   2   0   0   2   2   2   0   2   0   0   0   0   0   2   0   2   0   2   0   0   2   2   0   0   0   2   2   0   2   0   2   2   0   2   2   0   0   2   2   2   0   0   2   0   0   0   0   0   0   2   0   0   0   2   2   0   0   2   2   0   2   0   0   2   0   2   2   2   2   2   2   2   2   2   0   2   2   2   0   0   2   0   0   0   0   0   0   0   0   0   0   2   0   2   2   0   2   2   0   0   2   0   0   0   2   2   2   2   2   2   2   0   0   0   2   2   0   2   2   0   0   2   0   0   2   0   0   0   2   2   0   2   2   2   0   0   2   0   2   2   2   0   2   0   0   0   0   0   2   2   0   2   0   0   2   0   0   2   0   2   2   2   0   2   2   2   0   2   2   0   0   0   0   2   0   2   2   0   2   2
 MK-3-6                 2   0   0   0   2   2   0   0   0   0   2   0   2   2   2   0   0   2   2   2   2   0   0   2   2   0   0   2   0   0   0   0   0   2   0   2   0   2   0   0   2   2   0   0   0   2   2   2   2   2   2   2   0   2   2   0   0   2   2   2   0   0   2   0   2   0   0   0   0   2   0   0   0   2   0   2   0   2   2   0   2   0   0   2   0   2   2   2   2   2   2   2   0   2   0   2   2   2   0   0   2   0   0   0   0   0   0   0   0   0   0   2   0   2   2   0   2   0   0   0   2   0   0   0   2   2   2   2   2   0   2   0   0   0   2   2   0   2   2   0   0   2   0   0   2   0   0   0   2   2   0   2   2   2   0   0   2   0   2   2   0   0   2   0   0   0   0   0   0   2   0   0   0   0   2   0   0   2   0   2   2   2   0   2   2   2   0   0   2   0   2   0   0   2   0   2   2   0   0   2
 MK-3-7                 2   0   0   0   2   2   0   0   0   0   2   0   2   0   2   0   0   0   2   2   2   0   0   2   2   0   0   0   0   0   0   0   0   2   2   2   0   2   0   0   2   2   0   0   0   2   2   0   2   2   2   2   0   2   2   0   2   2   2   2   0   0   2   0   2   0   0   0   0   2   0   0   2   2   0   2   0   2   2   0   2   0   0   2   0   0   2   2   2   2   2   2   0   2   0   2   2   0   0   0   2   0   2   0   0   0   0   0   0   0   0   2   0   2   2   0   0   0   0   0   2   0   0   0   2   2   2   2   2   0   2   0   0   0   2   2   0   2   0   0   0   2   0   0   0   0   2   0   0   2   2   2   2   2   0   0   2   0   2   2   0   0   2   0   0   0   0   0   0   2   0   0   0   0   2   0   0   2   0   2   2   2   0   2   2   2   0   0   2   0   2   0   2   2   2   2   2   0   0   2
 MK-3-8                 2   0   0   0   2   2   0   0   0   2   2   0   2   0   2   0   0   0   2   2   2   0   0   2   2   0   0   0   0   0   0   0   2   2   2   2   0   2   0   0   2   2   0   0   0   2   2   0   2   0   2   0   0   2   2   0   2   2   2   2   0   0   2   0   2   0   0   2   0   2   0   0   2   2   2   2   0   0   2   0   2   0   2   2   0   0   2   2   2   2   2   0   0   2   0   2   2   0   0   2   2   0   2   0   0   0   0   0   2   0   0   2   0   2   2   0   0   0   0   0   2   0   0   0   0   2   2   0   2   0   0   0   0   0   2   2   0   2   0   0   0   2   2   0   0   0   2   0   0   2   2   2   0   2   0   0   2   2   2   2   0   2   2   0   0   0   0   0   0   0   0   0   0   0   2   0   0   2   0   2   2   2   0   2   2   2   0   0   2   0   2   0   2   0   0   2   2   0   2   2
 MK-3-9                 2   0   0   0   2   2   0   0   0   2   2   2   2   0   2   0   2   0   2   2   2   0   0   0   2   0   0   0   0   0   0   0   2   2   2   2   0   2   0   0   2   0   0   0   0   2   2   0   2   0   2   0   0   2   2   0   2   2   2   2   0   0   2   2   2   0   0   2   0   2   0   0   2   2   2   2   0   0   2   2   2   0   2   0   0   0   2   2   0   2   2   0   0   2   0   2   2   0   2   2   2   0   2   0   0   0   0   0   2   2   0   2   0   2   0   0   0   0   0   0   2   0   0   0   0   2   2   0   0   0   0   0   0   0   2   2   2   0   0   0   0   0   2   0   0   0   2   0   0   2   0   2   0   2   0   0   2   2   2   2   0   2   2   0   0   0   0   0   2   0   0   0   0   0   0   0   0   2   0   2   2   2   0   0   2   2   0   0   2   0   2   0   2   0   0   2   2   0   2   2
 MK-3-10                2   0   0   0   0   2   0   0   2   2   2   2   2   0   0   0   2   0   2   2   2   0   0   0   2   0   0   0   0   0   0   0   2   2   2   2   0   2   0   0   2   0   0   0   0   2   2   0   2   0   2   0   0   2   2   2   2   2   2   2   0   0   2   2   0   2   0   2   0   2   0   0   2   2   2   2   0   0   2   2   2   0   2   0   0   0   2   2   0   2   2   0   0   2   0   2   2   0   2   2   0   0   2   0   0   0   0   0   2   2   0   0   0   2   0   2   0   0   0   2   2   0   0   0   0   2   2   0   0   0   0   2   0   0   2   2   0   0   0   0   0   0   2   0   0   0   2   0   0   2   0   2   0   2   0   0   2   2   2   2   0   2   2   0   0   0   0   0   2   2   2   0   0   0   0   0   0   2   0   0   2   2   0   0   2   2   0   0   2   0   2   0   2   0   0   2   2   0   2   2
 MK-3-11                2   0   0   2   0   0   0   0   2   2   2   2   2   0   0   0   2   0   2   2   2   0   0   0   2   0   0   2   0   0   0   0   2   2   2   2   0   2   0   0   2   0   0   0   0   2   2   0   2   0   2   0   0   2   2   2   2   2   2   2   2   0   2   2   0   2   0   2   0   0   2   0   2   2   2   2   0   2   2   2   2   0   0   0   0   2   2   2   0   2   2   0   2   2   0   2   2   0   2   2   0   0   2   0   0   0   0   0   2   2   0   0   0   2   0   2   0   0   0   2   0   0   0   0   0   2   2   0   2   0   0   2   0   0   2   2   0   0   0   2   0   0   2   0   0   0   2   0   0   2   0   2   0   2   0   0   2   2   2   2   0   2   2   0   0   0   0   0   2   2   2   0   0   0   0   0   0   2   2   0   2   2   0   0   2   2   0   0   2   0   2   0   2   0   0   0   0   0   0   2
 MK-3-12                2   0   0   2   0   0   0   0   2   2   2   2   2   0   0   0   2   0   2   2   2   2   0   0   2   0   2   2   2   0   0   2   2   2   0   2   0   2   0   0   2   0   0   0   2   2   2   0   0   0   2   0   0   2   2   2   2   2   2   2   2   0   2   2   0   2   0   2   0   0   2   0   2   2   2   2   0   2   2   2   2   0   0   0   0   2   2   2   0   2   2   0   2   2   0   0   2   0   2   0   0   0   2   0   0   0   0   0   0   2   0   0   0   2   0   2   0   0   0   2   0   0   0   0   0   2   2   0   2   0   0   2   0   0   2   2   0   0   0   2   0   0   2   0   0   0   2   0   0   2   0   0   2   2   0   0   2   2   2   2   0   2   2   0   2   0   0   0   2   2   2   0   0   0   0   0   0   2   2   0   2   0   0   0   2   0   2   0   2   0   2   0   2   0   0   0   0   0   0   2
 MK-3-13                2   0   0   2   0   0   0   0   0   2   2   0   2   0   0   0   2   0   2   2   2   2   2   0   2   0   2   2   2   0   0   2   2   2   0   2   0   2   0   0   2   0   0   0   2   2   2   0   0   0   0   0   0   2   2   2   2   2   2   0   2   0   2   2   0   2   0   2   0   0   2   0   2   2   2   2   0   2   2   2   2   0   0   0   0   2   2   0   0   2   2   0   2   2   0   0   0   0   2   0   0   0   2   0   0   0   0   0   0   2   0   0   0   2   2   0   0   0   0   2   0   0   0   0   0   2   2   2   2   0   0   2   0   2   2   2   0   0   0   2   0   0   2   0   0   0   2   0   0   2   0   0   2   2   0   2   2   2   2   2   0   2   2   0   2   0   0   0   2   2   2   0   0   0   0   2   0   2   0   2   0   0   0   0   2   0   2   0   2   0   0   0   2   0   0   0   0   2   0   2
 MK-3-14                2   0   0   2   0   0   0   0   0   2   2   0   2   0   0   0   2   0   2   2   2   2   2   0   2   0   2   2   2   0   2   2   2   2   0   0   0   2   0   0   2   0   0   0   2   2   2   0   0   2   0   0   0   2   2   2   2   2   2   0   2   0   2   2   0   2   0   2   0   2   2   0   2   2   2   2   0   2   2   2   2   0   2   2   0   2   2   0   2   2   2   0   2   2   0   0   0   0   2   0   0   2   2   0   0   0   0   0   0   2   2   0   0   2   0   0   0   0   0   2   0   0   0   0   0   2   2   2   2   0   0   2   0   2   2   2   0   2   0   2   0   0   2   0   0   0   2   0   0   2   0   0   2   2   0   2   2   2   2   2   0   0   2   0   2   0   0   0   2   0   2   0   0   0   0   2   0   2   0   2   0   0   0   0   2   0   2   0   0   0   0   0   2   0   0   0   0   2   0   2
 MK-3-15                2   0   0   2   0   0   0   0   0   2   2   0   2   0   0   2   2   0   2   0   0   2   2   0   2   0   2   2   0   0   2   2   2   2   0   2   0   2   0   0   0   0   0   0   2   2   0   0   0   2   0   0   0   2   2   2   2   2   2   0   2   0   2   2   0   2   0   2   2   2   2   0   2   2   2   2   0   0   2   2   2   0   2   2   0   2   2   0   2   2   2   0   2   2   2   0   0   0   2   0   0   2   2   0   0   0   0   0   2   2   2   0   0   2   2   0   0   0   0   2   0   0   0   0   2   2   2   2   2   0   0   2   0   0   2   2   0   2   0   2   0   0   2   0   0   0   2   0   0   0   0   0   2   2   0   2   2   2   0   2   0   0   0   0   2   0   0   0   2   0   2   0   0   0   0   2   0   0   0   2   0   0   0   0   2   0   2   2   0   0   0   0   2   0   2   0   0   2   0   0
 MK-3-16                2   0   0   2   0   0   0   0   0   2   2   0   2   0   0   2   2   0   2   0   0   2   2   0   2   0   2   0   0   2   2   0   2   2   0   2   0   0   0   0   0   0   0   0   2   2   0   0   0   2   2   0   0   0   2   2   2   2   2   0   2   0   2   2   0   2   0   2   2   0   2   0   0   2   2   2   0   0   2   2   0   0   2   2   0   2   2   0   2   2   2   0   2   2   0   0   0   0   2   2   0   2   2   2   0   0   0   0   2   2   2   0   0   2   2   0   0   0   2   2   0   2   0   0   2   2   2   0   2   0   0   2   0   0   2   2   0   2   0   2   0   0   2   0   0   0   2   0   0   0   0   0   2   2   0   2   2   2   0   2   0   0   0   0   2   0   2   0   2   0   2   0   0   0   2   2   0   0   0   2   0   0   0   0   2   2   2   2   0   0   0   0   0   0   2   0   2   2   0   0
 MK-4-1                 2   2   0   0   2   2   2   0   2   0   2   0   2   2   0   0   2   2   2   0   2   2   0   2   0   2   2   2   0   2   2   0   2   2   2   0   2   2   0   2   2   0   2   2   2   0   2   0   2   2   2   0   2   2   0   0   0   0   2   0   0   0   0   0   0   0   0   2   2   0   0   2   2   2   2   0   2   0   0   2   0   2   2   0   0   0   0   2   0   0   0   2   2   2   2   2   0   0   2   2   2   0   2   0   2   0   0   2   0   2   0   2   2   2   2   2   0   0   0   2   2   0   2   2   2   0   0   2   0   0   0   0   2   0   2   0   0   0   2   2   2   0   0   2   2   0   2   2   2   2   0   0   0   2   0   2   2   0   0   2   0   0   0   2   2   2   2   0   2   0   2   0   2   0   0   0   0   2   2   0   0   0   2   0   0   2   2   0   2   0   2   2   0   2   2   2   0   2   0   0
 MK-4-2                 2   2   2   2   2   0   2   0   2   0   2   0   2   2   0   0   2   2   2   0   2   2   0   2   0   2   2   2   0   2   2   0   2   0   2   0   2   2   0   2   2   0   2   0   2   0   0   0   2   2   2   0   2   2   0   2   0   0   2   2   0   0   0   0   0   0   0   2   2   0   0   2   2   2   0   0   2   0   0   0   0   2   2   0   0   0   0   2   0   0   0   2   2   2   2   2   0   0   2   2   2   0   2   0   2   0   0   2   0   2   2   2   2   2   2   2   0   0   0   2   2   0   2   2   2   0   0   2   0   0   0   0   2   2   2   0   0   0   2   2   2   0   0   2   2   0   2   2   2   2   0   0   0   2   0   2   2   0   0   2   0   0   0   2   2   2   2   0   2   0   2   0   2   0   0   0   0   2   2   0   0   0   2   0   0   2   2   0   2   0   2   2   0   2   2   2   0   2   0   0
 MK-4-3                 2   2   2   2   2   0   2   0   2   0   0   0   2   2   0   0   2   0   2   0   2   2   0   2   0   2   2   2   0   2   2   0   2   0   2   0   2   2   0   2   0   0   2   0   2   0   0   0   2   0   2   0   2   2   0   2   0   0   2   2   0   0   0   0   0   0   0   2   2   0   0   2   2   2   0   2   2   0   0   0   0   2   2   0   2   2   0   2   0   2   0   2   2   2   2   2   0   0   2   2   2   0   2   2   2   0   0   2   0   2   0   2   2   2   0   2   2   0   0   2   2   0   2   2   2   0   0   2   0   0   0   0   2   2   2   0   0   2   2   2   2   0   0   2   2   0   2   2   2   2   0   0   0   2   0   2   2   0   0   2   2   0   0   2   2   2   2   0   2   0   2   0   2   0   0   0   0   2   2   0   0   0   2   0   0   2   2   0   2   0   2   2   0   2   2   2   0   2   0   0
 MK-4-4                 2   2   2   2   2   0   2   0   2   2   0   0   2   2   0   0   2   0   2   0   2   0   0   2   0   2   2   2   0   2   2   0   2   0   2   2   2   2   2   2   0   0   2   0   2   0   0   0   2   0   0   0   2   2   0   2   0   0   2   2   0   0   0   0   0   0   0   2   2   2   0   2   2   2   0   0   2   0   0   0   0   2   2   0   2   2   0   2   0   0   0   2   2   2   2   2   0   0   2   2   2   0   2   2   2   2   0   2   0   2   0   0   2   2   0   2   2   2   0   2   2   2   2   2   2   0   0   2   0   0   0   0   2   2   2   0   0   2   2   2   0   0   0   2   2   0   2   2   2   2   2   0   0   2   2   2   2   2   0   2   2   0   0   2   2   2   0   2   2   0   2   0   0   0   2   0   0   2   2   0   0   0   2   0   0   2   2   0   2   0   2   2   0   2   2   2   0   2   0   0
 MK-4-5                 2   2   2   2   2   0   2   0   2   2   0   0   2   2   0   0   2   0   2   0   2   0   0   2   0   2   0   0   0   2   2   0   2   0   2   2   2   2   2   2   0   0   0   0   2   0   0   0   2   0   0   0   2   2   0   2   0   0   2   2   0   0   0   0   0   0   0   2   2   0   0   2   2   2   0   0   0   0   0   0   0   2   2   0   2   2   2   2   0   0   2   2   2   2   2   2   0   0   2   2   2   0   2   2   2   2   0   2   0   2   0   0   2   2   0   2   2   2   0   2   0   2   2   2   2   2   0   2   0   0   0   0   2   2   2   0   0   2   2   2   0   0   2   0   2   0   2   0   0   2   2   0   0   2   2   2   2   2   0   2   2   0   0   2   2   2   0   2   2   0   2   0   0   2   2   0   0   2   2   0   0   0   2   0   0   2   2   0   2   0   2   2   0   2   2   2   0   2   0   2
 MK-4-6                 2   2   2   2   2   0   2   2   2   2   0   0   2   2   0   0   2   0   2   0   2   0   0   2   0   2   0   0   0   2   2   0   2   0   2   2   2   2   2   2   0   0   0   0   2   0   0   0   2   0   0   0   2   2   0   2   0   0   2   2   2   2   0   2   0   2   0   2   2   0   0   0   2   2   0   0   0   0   0   0   0   2   2   0   2   2   2   2   0   2   0   2   2   2   2   2   0   0   0   2   2   0   2   2   2   2   0   2   0   2   0   0   2   2   0   2   2   2   0   2   0   2   2   2   2   0   0   2   0   0   0   0   2   2   2   0   2   2   2   2   0   0   2   2   2   0   2   0   0   2   2   0   2   2   2   2   0   2   0   2   2   0   0   2   2   0   0   2   2   0   2   0   0   2   2   0   0   2   2   0   0   0   0   0   0   2   0   0   2   0   2   2   0   2   2   2   0   2   0   2
 MK-4-7                 2   2   2   2   2   0   0   2   2   2   0   0   2   2   0   0   2   0   2   2   2   0   0   0   0   2   0   0   0   2   0   0   0   0   2   2   2   2   2   2   0   0   0   0   2   0   0   0   2   0   0   0   2   2   0   2   0   2   2   2   2   2   0   2   0   0   0   2   2   0   0   0   2   2   0   2   0   0   0   0   0   2   2   0   2   2   2   2   0   2   0   2   2   2   2   2   2   0   2   0   2   0   2   2   2   0   0   2   2   2   0   2   2   2   0   2   2   2   0   2   0   2   2   0   0   0   0   2   0   2   0   0   0   2   2   0   2   2   2   2   2   0   2   2   2   0   2   0   0   2   2   0   2   2   2   2   0   2   0   2   2   0   2   0   2   0   0   2   2   0   2   0   0   2   2   0   2   0   2   0   0   0   0   0   2   2   0   0   2   0   2   2   0   2   2   2   0   2   0   2
 MK-4-8                 2   2   0   2   2   0   0   2   2   2   0   0   2   0   0   2   2   2   2   2   2   0   0   0   0   2   0   2   0   2   0   0   0   0   2   2   2   2   2   2   0   0   0   0   2   0   0   0   2   0   0   0   2   2   0   2   2   2   2   2   2   2   0   2   0   0   0   2   2   2   2   0   2   2   0   0   0   2   0   0   0   2   0   0   2   2   2   0   0   2   0   2   2   2   2   2   2   2   2   0   2   0   2   2   2   0   0   2   2   0   0   2   2   2   0   2   2   2   0   2   0   2   2   0   0   0   0   2   0   2   0   0   2   2   2   0   2   2   2   0   2   0   2   0   2   0   2   0   0   2   0   0   2   2   2   2   0   2   0   2   2   0   2   0   2   0   0   2   2   0   2   0   0   2   2   0   2   0   2   2   0   2   0   0   2   2   0   0   2   0   0   0   0   2   2   2   0   2   0   0
 MK-4-9                 0   2   0   2   2   0   0   2   2   2   0   0   2   0   0   2   2   2   2   2   2   2   0   0   0   2   2   2   0   2   0   0   0   0   2   0   2   2   2   2   0   0   0   0   2   0   0   0   2   0   0   0   2   0   0   2   2   2   2   2   0   2   0   2   0   2   0   2   2   2   0   0   2   2   0   0   0   2   0   0   0   2   0   2   2   2   2   0   0   0   0   2   2   2   2   2   0   0   2   0   2   0   2   2   2   0   0   2   2   0   0   2   2   2   0   2   2   2   0   2   0   2   2   0   0   0   0   2   0   2   0   0   2   2   2   0   2   2   0   0   2   0   2   0   2   0   0   0   0   2   0   0   2   2   2   0   0   0   2   2   2   0   2   0   2   0   0   2   2   0   0   0   0   2   2   2   2   2   2   2   0   2   0   0   2   2   0   0   2   0   0   0   2   2   2   0   0   2   0   0
 MK-4-10                0   2   2   2   2   0   0   0   2   2   0   0   0   0   0   0   2   2   2   2   2   2   0   0   0   2   2   0   0   2   0   0   2   2   2   0   2   2   2   2   0   0   0   0   2   0   0   0   2   0   0   0   0   0   0   2   2   2   2   2   2   2   0   0   0   0   0   2   2   2   0   0   2   0   0   2   0   2   0   0   0   2   0   0   2   2   2   2   0   0   0   2   2   2   2   2   0   0   2   0   2   0   2   0   2   0   0   2   0   0   0   2   2   2   0   2   2   2   0   2   2   2   2   0   0   0   0   2   0   2   2   0   2   0   2   0   0   2   0   0   2   0   2   0   2   0   0   0   2   2   2   0   2   2   2   0   0   0   2   2   2   0   0   0   0   0   0   2   2   0   0   0   0   2   2   2   2   2   0   2   0   2   0   0   2   2   0   0   2   0   0   0   2   2   2   0   0   2   0   0
 MK-4-11                0   2   2   2   2   0   0   0   2   0   0   0   0   0   0   0   2   2   2   2   2   2   0   0   0   2   2   0   0   2   0   0   0   2   2   0   2   2   2   2   0   2   0   0   2   0   0   0   2   0   0   0   0   2   0   2   2   2   2   2   2   2   0   0   0   0   0   2   2   2   0   0   2   0   0   2   0   2   0   2   0   2   0   0   2   2   2   2   0   2   0   2   2   2   2   2   0   0   2   0   2   0   2   0   2   0   0   0   0   0   0   2   2   2   0   2   2   2   0   2   2   2   2   0   0   0   0   2   0   2   2   0   2   0   2   0   2   2   0   0   0   0   2   0   2   0   0   0   2   2   2   0   2   2   2   0   0   0   2   2   2   0   0   0   0   0   0   2   2   0   0   0   0   2   2   2   0   2   0   2   0   2   0   0   2   2   0   0   2   0   0   0   2   2   2   2   0   2   0   0
 MK-4-12                0   2   2   2   2   0   0   0   2   0   0   0   0   0   0   2   2   2   2   2   2   0   2   2   2   2   2   0   0   2   0   0   0   0   2   0   2   2   2   0   0   0   0   0   2   0   0   0   2   0   0   0   0   0   0   2   2   2   0   2   2   2   0   0   0   0   0   2   2   2   0   0   2   0   2   2   0   2   2   2   0   2   0   0   2   2   2   2   0   2   0   2   2   2   2   2   0   0   0   0   2   0   2   2   2   0   0   0   0   0   0   2   2   0   0   2   2   0   0   2   2   0   2   0   0   0   0   2   0   2   2   0   2   0   2   0   2   2   0   0   0   0   0   0   2   0   0   0   2   2   2   0   2   2   2   0   0   0   2   2   2   0   0   2   0   0   0   2   0   0   2   0   0   2   2   2   0   2   0   2   0   2   0   0   2   2   0   2   2   0   0   0   2   2   2   0   0   2   0   0
 MK-4-13                0   2   2   2   2   0   0   0   2   0   0   0   0   0   0   2   2   2   2   2   2   0   2   2   2   2   2   0   0   2   0   0   0   0   2   0   2   2   2   2   2   0   0   0   2   0   0   0   2   0   0   0   0   0   0   2   2   2   0   2   0   2   0   2   0   0   0   2   2   2   0   0   2   0   2   0   0   2   2   2   0   2   2   2   2   2   2   2   0   2   2   2   2   2   2   2   0   0   0   0   2   0   2   2   2   0   0   2   0   0   0   2   2   0   0   2   2   0   0   2   2   0   2   0   0   0   0   2   0   2   2   0   2   0   2   0   2   2   0   0   0   0   0   0   2   0   0   0   2   2   2   2   2   2   0   0   0   0   2   0   2   0   2   0   0   0   0   2   0   0   2   0   0   2   2   0   0   2   0   2   0   2   0   0   2   2   0   2   2   0   0   0   2   2   2   0   0   2   2   2
 MK-4-14                0   2   2   2   2   0   0   0   0   0   0   0   0   0   0   0   2   2   2   2   2   0   2   2   2   2   2   0   0   2   0   0   0   0   2   0   2   2   2   2   2   0   0   0   2   0   0   0   2   0   0   0   0   0   0   2   2   0   0   2   0   2   0   2   0   0   0   2   2   2   0   0   2   0   2   0   0   2   2   2   0   2   2   2   0   2   2   2   0   2   2   2   2   2   2   2   0   0   0   0   0   0   2   2   2   0   0   2   0   2   0   2   2   0   0   2   2   0   0   2   2   0   2   0   0   0   0   2   0   2   2   0   2   0   2   0   2   2   0   0   0   0   0   0   2   0   0   0   2   2   2   2   2   0   2   0   0   2   2   0   2   0   2   0   0   0   2   2   0   0   2   0   0   2   2   0   0   2   0   2   0   2   0   0   2   2   2   2   2   0   0   0   2   2   0   0   0   2   2   2
 MK-4-15                0   2   2   2   2   2   0   0   0   0   0   2   0   0   0   2   2   0   2   2   2   0   2   2   2   2   2   2   0   2   0   0   0   0   0   0   2   2   2   2   2   0   2   0   2   0   2   0   0   0   0   0   0   0   2   2   2   0   0   2   0   2   0   2   0   0   0   2   2   2   0   0   0   0   2   0   0   2   2   2   0   2   2   2   0   2   2   2   0   2   0   2   2   2   2   2   0   0   0   2   0   2   2   2   2   0   0   2   0   2   0   2   2   0   0   2   2   0   0   2   2   0   2   0   0   0   0   2   0   2   2   0   0   0   2   0   2   2   0   0   0   0   0   0   2   0   0   0   2   2   2   2   2   0   2   0   0   2   2   0   2   0   2   0   0   0   2   0   2   0   2   0   0   2   2   0   0   2   0   2   2   2   0   0   2   2   2   2   2   0   0   0   2   2   0   0   0   2   2   2
 MK-4-16                0   2   2   2   2   0   0   0   0   0   0   0   0   0   0   0   2   0   2   2   0   0   2   2   2   2   2   2   0   2   0   0   0   0   0   0   2   2   2   2   2   2   2   0   2   0   2   0   0   0   0   0   0   0   2   0   2   0   2   2   0   2   0   2   0   0   0   0   2   2   0   0   0   0   2   0   0   2   2   2   0   2   2   2   0   2   2   2   0   2   2   2   2   2   2   2   2   2   2   2   0   2   2   2   2   0   0   2   0   2   0   2   2   0   0   2   2   0   0   2   2   0   2   2   0   0   0   2   0   2   2   0   0   0   2   0   2   2   0   0   0   0   0   0   2   0   0   0   2   2   0   2   0   0   2   0   0   2   2   0   2   2   2   0   0   2   2   0   2   0   2   0   0   2   2   0   0   2   0   2   2   0   0   0   2   2   2   2   2   0   0   0   0   2   0   0   0   2   2   2
 MK-5-1                 0   2   0   0   0   0   0   2   0   2   2   2   0   0   2   0   0   2   0   2   2   2   2   0   0   0   0   2   2   0   2   2   0   2   2   2   2   2   2   2   0   0   0   2   2   0   0   0   2   0   2   0   0   2   0   0   0   0   2   0   0   2   0   2   0   2   0   0   2   0   0   0   2   2   2   0   2   2   2   0   0   2   0   0   2   0   2   0   0   2   0   2   0   2   0   2   2   2   2   0   0   2   0   2   2   2   0   2   2   2   2   0   0   0   0   0   2   2   0   2   2   0   2   0   0   0   2   2   0   0   2   2   2   0   0   0   0   2   2   2   0   2   2   2   0   0   2   2   0   0   0   0   0   2   2   0   2   2   0   0   0   0   0   0   0   0   0   2   2   0   0   0   2   2   2   0   2   2   2   0   2   0   2   0   2   2   2   2   0   2   0   2   2   2   0   0   2   0   0   2
 MK-5-2                 0   2   0   2   0   0   0   2   0   2   2   2   0   0   2   2   0   2   0   2   2   2   2   2   2   2   0   2   2   0   2   2   0   2   2   0   2   2   2   2   0   0   0   2   2   0   2   0   2   0   2   0   0   2   0   0   2   0   2   0   0   2   0   2   0   2   0   0   2   0   0   0   2   2   2   0   2   2   2   0   0   2   0   0   2   0   2   0   0   2   2   0   0   2   0   2   2   2   2   0   0   2   0   2   2   2   0   2   2   2   2   2   0   0   0   0   2   2   0   2   2   0   2   0   0   0   2   2   0   0   2   2   2   0   0   0   0   2   2   2   0   2   2   2   0   0   2   2   0   0   0   0   0   2   2   0   2   2   0   0   0   2   0   0   0   0   0   2   0   0   2   0   2   2   2   0   2   2   2   0   2   0   2   0   2   2   2   2   0   2   0   2   2   2   0   0   2   0   0   2
 MK-5-3                 0   2   0   2   0   0   0   0   2   2   0   2   0   0   2   2   0   2   0   2   0   2   2   2   2   2   0   2   2   0   2   2   0   2   2   0   2   2   2   2   0   0   0   2   2   0   2   0   2   0   2   0   0   2   0   0   2   0   2   0   2   2   0   2   0   2   0   0   2   0   2   0   2   2   2   0   2   2   2   0   0   2   0   0   2   0   2   0   0   2   2   0   0   0   2   2   2   2   2   0   0   2   2   2   2   2   0   2   2   2   2   2   0   0   0   2   2   2   0   2   2   0   2   0   0   0   2   2   0   0   2   2   2   0   2   2   0   2   2   0   2   2   2   0   0   0   2   2   0   0   0   0   0   0   2   0   2   2   0   0   0   2   0   0   0   0   0   2   0   0   0   0   2   2   2   0   0   2   2   0   2   0   2   0   2   2   2   2   0   2   0   2   2   2   2   0   2   0   0   2
 MK-5-4                 0   2   0   2   0   0   0   0   0   2   0   2   0   0   2   2   0   2   0   2   0   2   0   2   0   2   0   2   2   0   2   2   0   2   2   0   2   2   2   2   0   0   0   2   2   0   2   0   2   0   2   0   0   2   0   0   0   0   2   0   2   2   0   2   0   2   2   0   0   0   0   0   2   2   2   0   2   2   2   0   0   0   0   0   2   0   2   0   0   2   2   0   0   0   2   2   2   2   2   2   0   0   2   2   2   2   0   2   2   2   2   2   0   2   0   2   2   2   0   2   2   0   2   0   0   2   2   2   2   0   2   0   0   0   2   2   0   2   2   0   2   2   2   0   0   0   2   2   0   0   0   0   0   0   2   2   2   2   0   0   0   2   0   0   0   0   0   2   0   0   0   0   2   0   2   0   0   2   2   0   2   0   2   0   2   2   2   2   0   2   0   2   2   2   2   2   2   0   0   2
 MK-5-5                 0   0   0   2   0   0   0   2   0   2   0   2   0   0   0   2   0   2   0   2   2   2   2   2   0   2   0   2   2   0   2   2   2   2   2   0   2   2   0   2   0   0   2   2   2   0   2   0   2   0   2   0   0   2   0   0   0   0   2   0   0   2   0   2   2   2   2   0   0   0   0   0   2   2   2   0   2   2   0   0   0   0   0   0   2   0   2   0   0   2   2   2   0   0   2   2   2   2   2   2   0   0   2   2   2   2   0   0   2   2   2   2   0   2   0   2   2   2   2   2   2   0   2   0   0   2   2   2   2   2   2   0   0   0   2   2   0   2   2   0   2   2   2   0   0   0   2   0   0   0   0   0   0   0   2   2   2   2   0   0   0   2   0   2   0   2   0   2   0   0   0   0   2   0   2   0   0   2   2   0   2   0   2   0   2   2   2   2   0   2   0   2   2   2   2   2   2   0   0   2
 MK-5-6                 2   0   2   0   0   0   0   2   0   2   2   2   0   0   0   2   0   2   0   2   2   2   2   2   0   2   0   2   2   0   2   2   2   2   2   0   2   2   2   0   0   0   2   2   2   0   2   0   2   0   2   0   0   2   0   2   0   0   2   0   0   2   0   2   2   2   2   0   0   0   2   0   2   0   2   0   2   0   0   0   0   0   0   2   2   0   2   0   0   2   2   2   0   0   2   2   2   2   2   2   0   0   2   2   2   2   0   0   2   2   2   2   0   0   2   0   2   0   2   2   2   0   2   0   2   2   0   2   2   2   2   0   0   2   2   2   2   2   2   0   2   2   2   2   0   0   2   0   0   0   2   0   0   0   2   2   2   2   0   2   0   2   0   2   0   2   0   2   0   0   0   0   0   0   2   0   0   2   2   0   2   0   2   0   2   2   2   2   0   2   0   0   2   2   2   2   2   0   0   2
 MK-5-7                 2   0   2   0   0   0   0   2   0   0   2   2   0   0   0   2   0   2   0   2   2   2   2   2   0   2   0   2   2   0   2   2   2   2   2   0   2   2   2   0   0   0   2   2   2   0   2   0   2   0   2   0   0   0   0   2   0   0   2   2   0   2   0   2   2   2   2   0   0   0   2   0   2   0   2   0   2   0   0   0   0   0   0   2   2   0   2   2   0   2   2   2   0   0   2   2   2   2   2   2   0   0   2   2   2   2   0   0   2   2   2   2   0   0   2   0   2   0   2   2   2   0   2   0   2   2   0   2   2   2   2   0   0   0   2   2   2   2   2   0   2   2   2   2   0   0   2   0   0   0   2   0   0   0   2   2   2   2   0   2   0   2   0   2   0   2   0   2   0   0   0   0   0   2   2   0   0   2   0   2   2   0   2   0   2   2   2   2   0   2   2   0   2   0   2   0   2   2   0   2
 MK-5-8                 2   0   2   2   0   0   0   2   2   2   2   2   0   0   0   2   0   2   0   2   2   2   2   2   0   2   0   2   2   0   2   2   2   2   2   0   2   2   2   2   0   0   2   2   2   0   2   0   2   0   2   0   2   0   0   2   0   0   2   2   0   2   0   2   2   2   2   0   2   2   2   0   2   0   2   0   2   0   0   0   0   0   0   2   2   0   2   2   0   2   2   2   0   0   2   2   2   0   2   2   0   0   2   2   2   2   0   0   2   0   2   2   0   0   2   0   0   0   2   2   2   0   2   0   2   2   0   2   2   2   2   0   0   0   0   2   0   0   2   0   2   2   2   0   0   0   2   0   0   0   2   0   0   0   0   2   2   2   0   2   0   2   0   2   0   2   0   2   0   0   0   0   0   2   2   0   0   2   0   2   2   0   2   2   2   2   2   2   0   0   2   0   0   0   2   0   2   2   0   2
 MK-5-9                 2   0   0   2   0   0   0   2   2   2   2   2   0   2   0   2   0   2   2   2   2   0   2   2   0   2   0   2   2   0   2   2   2   2   2   0   2   2   2   2   0   0   2   2   2   0   2   2   2   0   2   0   2   0   0   2   0   0   2   0   0   2   2   2   2   0   2   0   0   0   2   0   2   0   2   0   0   0   0   0   0   0   0   2   2   0   2   2   0   2   2   2   2   0   2   2   0   0   2   2   2   0   2   2   2   2   0   0   2   0   2   2   0   0   2   2   0   0   2   2   2   0   2   0   2   2   0   2   2   2   2   0   0   0   0   2   0   2   2   0   2   2   2   0   0   0   2   0   0   0   0   0   0   2   0   2   2   2   0   2   0   2   0   2   2   2   0   2   0   2   2   0   0   2   2   0   0   2   0   2   0   0   2   2   2   2   2   2   0   0   2   0   0   0   2   0   2   2   0   2
 MK-5-10                2   0   0   2   2   0   0   2   0   2   2   2   0   2   0   2   0   2   2   2   0   0   2   2   0   2   0   2   2   0   2   2   2   2   2   2   2   2   2   2   0   0   2   2   0   2   2   2   2   0   2   2   2   0   0   2   0   0   2   0   0   2   2   2   2   0   2   0   0   0   2   0   2   0   2   2   0   0   0   0   0   0   0   2   2   0   2   2   0   2   2   0   2   0   2   2   0   0   2   2   2   0   2   2   2   2   0   0   2   0   2   2   2   2   0   2   0   0   0   2   2   0   2   0   2   2   0   2   2   2   2   0   0   0   0   2   0   2   2   0   2   2   2   0   0   0   2   0   0   2   0   0   0   2   0   2   2   2   0   2   0   2   0   2   2   2   0   2   0   2   2   0   0   2   2   0   0   2   0   2   0   0   2   2   2   2   2   2   0   0   2   0   0   0   2   0   2   2   0   2
 MK-5-11                2   0   0   2   2   0   0   2   0   2   2   2   0   2   0   2   0   0   2   2   0   2   2   2   0   2   2   2   2   0   2   0   2   2   0   2   2   2   2   0   0   0   2   2   0   2   2   2   2   0   2   2   2   0   0   2   0   2   2   0   0   2   2   2   2   0   2   0   2   0   2   0   2   0   2   2   0   0   0   0   2   0   0   2   2   0   2   2   0   2   2   0   2   0   2   2   0   0   2   2   2   0   2   2   2   2   0   0   2   0   2   2   2   2   0   2   0   2   0   2   2   2   2   0   2   2   0   2   2   2   0   0   0   0   0   2   0   2   2   0   2   2   2   0   2   0   2   0   0   2   0   0   2   2   0   2   2   2   0   2   0   2   0   2   0   2   0   2   0   0   0   0   0   2   2   0   0   0   0   2   0   0   2   2   2   0   2   2   0   0   2   0   0   0   2   0   2   2   0   2
 MK-5-12                2   0   0   2   2   0   0   2   0   2   2   2   0   0   0   2   2   0   2   2   0   2   2   2   0   2   2   2   2   0   2   0   2   2   0   2   0   2   0   2   0   0   2   2   0   2   2   2   0   0   2   2   2   0   0   2   2   2   2   0   0   2   2   2   2   0   2   0   2   0   2   0   2   0   2   2   2   2   0   2   2   0   0   2   2   0   2   0   0   0   2   0   2   0   2   0   0   0   2   2   2   0   2   2   2   2   0   2   2   0   2   2   2   2   2   2   0   2   0   2   2   2   2   0   2   2   0   2   2   2   0   0   0   0   0   2   0   2   2   0   2   2   0   0   2   2   2   0   0   2   0   0   2   2   0   2   2   2   0   2   0   2   0   2   0   0   0   0   0   0   0   0   0   2   2   0   0   0   0   2   0   0   2   2   2   2   2   2   0   0   2   0   0   0   2   0   0   2   0   0
 MK-5-13                2   0   2   2   2   0   0   2   0   2   2   2   0   2   0   2   2   0   2   2   0   2   2   2   0   0   2   0   2   0   2   0   2   2   0   2   0   2   0   2   0   0   2   2   2   2   2   2   0   2   2   2   2   0   0   2   2   2   0   0   0   2   2   2   0   0   2   0   0   0   0   0   2   0   2   2   2   2   0   2   2   0   0   2   0   0   2   2   0   0   2   0   0   0   2   0   0   0   2   0   2   0   2   2   2   2   0   2   2   0   2   2   2   2   2   2   0   2   0   0   0   2   2   0   2   2   0   2   2   0   0   0   0   2   0   2   0   2   2   0   2   2   0   0   2   2   2   0   0   2   0   0   2   2   0   2   2   2   0   2   0   2   0   2   0   0   0   0   0   0   0   0   0   2   2   0   0   0   0   2   0   0   2   2   2   2   2   2   0   0   2   0   0   0   2   0   0   2   0   0
 MK-5-14                2   0   0   2   2   0   0   2   0   2   0   2   0   2   0   2   2   0   2   2   0   2   2   2   0   0   2   0   2   0   2   0   2   2   0   0   0   2   0   2   2   0   2   2   0   2   2   2   0   2   2   2   2   0   0   2   2   2   0   0   0   2   2   2   0   0   2   0   0   0   0   0   2   0   2   2   2   2   0   0   2   0   0   2   0   0   2   2   0   0   2   0   0   0   2   0   0   0   2   0   2   0   2   2   2   2   0   0   2   0   2   2   2   2   0   2   0   2   0   0   0   2   2   0   2   2   0   2   2   0   0   0   0   0   0   0   0   2   0   0   2   2   0   0   2   2   2   0   0   2   0   0   2   0   0   2   0   2   0   2   2   2   0   2   0   0   0   0   0   0   0   0   0   2   0   0   0   0   0   2   0   0   2   2   2   2   2   2   0   0   2   0   2   2   2   0   0   2   0   0
 MK-5-15                2   0   0   2   2   0   0   2   0   2   0   2   0   2   2   2   2   0   2   2   0   2   2   2   0   0   2   2   2   0   2   0   2   2   0   2   0   2   0   2   2   0   2   2   0   2   2   2   0   0   2   2   2   0   0   2   2   2   2   0   0   2   0   2   0   0   2   0   0   0   0   0   2   0   2   2   0   2   0   2   2   0   0   2   2   0   2   2   0   0   2   0   2   0   0   0   0   0   2   0   2   2   0   2   2   2   0   0   2   0   2   2   2   2   0   2   0   2   2   0   0   2   2   0   0   2   0   2   2   0   0   0   0   0   0   2   2   2   0   0   2   2   0   0   2   2   2   0   0   2   0   0   2   0   0   2   0   2   0   0   2   2   0   2   0   0   0   0   0   0   0   0   0   2   2   2   0   0   0   2   0   0   0   2   2   2   2   2   0   0   2   0   2   0   2   0   0   2   0   0
 MK-5-16                2   0   2   2   2   0   0   2   0   2   0   2   0   2   2   0   2   0   2   2   0   2   2   2   2   0   2   2   2   0   2   0   2   2   0   0   0   2   2   0   2   0   2   2   0   0   2   2   2   0   2   2   2   2   0   2   2   2   2   0   0   2   0   2   0   0   2   0   0   0   0   0   2   0   2   2   0   0   2   2   2   0   0   2   2   0   2   2   0   0   2   0   2   0   0   0   2   0   2   0   2   2   0   2   2   2   0   0   2   0   2   0   0   2   0   2   0   2   0   0   0   2   2   0   0   2   0   2   2   0   0   0   0   0   0   2   2   2   0   0   2   2   0   0   2   0   2   0   0   2   0   0   2   0   0   2   0   2   0   0   2   2   0   2   0   0   0   0   0   0   0   0   0   2   2   2   0   0   0   2   0   0   0   2   2   2   2   2   0   0   2   0   2   0   2   0   0   2   0   0
 MK-6-1                 0   2   0   2   2   0   2   0   2   2   0   0   2   0   2   2   0   2   0   2   0   2   2   0   0   2   2   2   2   2   0   0   2   0   2   2   0   0   0   2   2   0   2   0   0   2   0   0   2   0   2   0   2   2   0   2   2   0   0   2   0   2   2   2   0   2   0   0   0   2   0   2   2   0   2   2   2   2   0   0   2   2   0   2   2   0   2   0   2   0   2   0   0   2   0   2   2   0   0   2   2   0   0   0   0   2   0   0   0   0   2   0   0   0   0   0   2   0   2   2   0   2   0   0   2   0   2   2   0   0   0   2   2   0   2   2   2   2   2   2   0   2   0   2   2   0   2   2   0   2   2   2   0   0   2   0   2   2   0   2   2   0   2   0   2   0   2   2   2   2   2   2   2   2   2   0   0   2   0   2   0   0   2   2   2   2   0   2   2   0   0   0   2   2   2   0   2   2   0   2
 MK-6-2                 0   2   0   0   2   0   2   0   2   2   0   0   2   0   2   0   0   2   0   2   2   2   2   0   0   2   2   2   2   2   0   0   2   0   2   2   0   0   0   2   0   0   2   0   2   2   2   0   2   0   2   0   2   2   2   2   0   0   0   2   0   2   2   2   0   2   0   0   0   2   0   2   2   0   2   2   2   0   2   0   2   2   0   2   2   0   2   0   2   0   2   0   0   2   0   0   2   0   0   2   2   0   0   0   0   0   0   0   0   0   2   0   0   0   2   0   2   0   0   2   0   2   0   2   2   0   2   2   0   0   0   2   0   0   2   2   0   2   2   2   0   0   0   2   2   0   2   2   0   2   2   2   0   0   2   0   2   2   0   2   0   0   2   0   2   0   2   2   2   2   2   2   2   2   2   0   0   2   0   2   0   0   2   0   2   2   0   2   2   2   0   0   2   2   2   0   2   0   2   2
 MK-6-3                 0   2   0   0   2   0   2   2   0   2   0   0   0   0   0   0   0   2   0   0   0   2   2   0   0   2   2   2   2   2   0   0   2   0   2   2   0   0   0   2   0   0   2   0   2   2   0   0   2   0   2   0   2   2   0   2   0   0   0   2   0   2   2   2   0   0   0   0   2   2   0   2   2   0   2   2   2   0   2   0   2   2   0   2   2   0   2   0   2   0   2   0   0   2   0   0   2   0   0   2   2   0   0   0   0   0   0   0   0   0   2   0   0   0   2   0   2   0   0   0   0   0   0   2   2   0   2   0   0   0   0   2   0   0   2   0   0   2   2   0   0   0   0   2   2   2   2   2   0   2   2   2   0   0   2   0   2   2   0   2   2   0   2   0   2   0   2   2   2   0   2   2   2   2   2   0   0   2   0   2   0   0   2   0   2   2   0   2   2   2   0   0   2   0   2   2   0   0   2   2
 MK-6-4                 0   2   0   0   0   0   2   2   0   2   0   0   2   0   0   2   0   2   0   0   0   2   2   0   0   2   2   2   2   2   0   0   2   0   2   2   0   2   0   2   0   0   2   0   2   2   0   0   2   0   0   0   0   2   0   2   0   0   0   0   0   2   2   2   0   0   0   0   2   2   0   2   2   0   2   0   2   0   2   0   0   2   0   2   2   0   2   0   2   2   2   0   0   2   0   0   2   0   0   2   2   0   0   0   0   0   0   0   0   0   2   0   0   0   0   0   2   0   0   0   2   0   0   2   0   0   2   0   0   0   0   2   0   0   2   0   2   2   2   2   2   2   0   2   2   2   2   0   0   2   2   2   0   0   2   0   2   0   0   2   2   0   2   0   2   0   2   2   2   0   2   2   2   0   2   0   0   2   2   2   0   0   2   0   2   2   0   2   2   2   0   0   2   0   2   2   0   0   2   2
 MK-6-5                 0   2   0   0   0   0   2   2   0   2   0   0   2   2   0   2   0   2   2   0   0   2   2   0   0   2   2   2   2   0   0   0   2   0   2   2   0   0   0   2   0   0   2   0   2   2   0   2   2   0   0   0   0   2   0   2   0   0   0   0   0   2   2   2   0   0   0   0   2   2   0   2   2   0   2   0   2   2   2   0   0   2   0   2   0   0   2   2   2   2   2   0   0   2   0   0   2   0   0   2   2   0   0   0   0   0   0   0   0   0   2   0   0   0   0   0   2   2   0   0   2   0   0   2   0   0   2   0   0   0   0   2   0   0   2   0   2   2   2   2   2   2   0   2   2   2   2   0   0   2   2   2   0   0   2   0   2   0   0   2   2   0   0   0   2   0   0   2   2   0   2   2   2   0   2   2   0   2   2   2   0   0   0   0   2   2   0   2   2   2   0   0   2   0   2   2   0   0   2   2
 MK-6-6                 0   2   0   0   2   0   2   0   0   2   0   2   0   2   0   2   0   2   2   0   0   2   2   0   0   2   2   2   2   0   0   0   2   0   2   2   0   0   0   2   0   0   2   0   2   2   0   2   2   0   0   0   0   2   0   2   2   0   0   0   0   2   2   0   0   0   0   0   0   0   2   2   2   0   2   0   2   0   2   0   0   2   0   2   0   0   2   2   2   2   2   0   0   2   0   0   2   0   0   2   2   2   0   0   2   0   0   0   0   0   2   0   2   0   0   0   2   2   0   0   2   0   0   2   0   0   2   0   2   0   0   2   0   0   2   0   2   2   2   2   0   2   0   2   2   2   2   0   0   2   2   2   0   0   2   0   2   0   0   2   2   0   0   0   2   0   0   2   0   0   2   2   2   0   2   2   2   2   2   2   0   0   0   0   2   2   0   2   2   2   0   0   2   0   2   2   0   0   0   2
 MK-6-7                 0   2   0   0   2   2   2   0   0   2   0   2   0   2   0   2   0   2   2   0   0   2   2   0   0   0   2   2   2   0   0   0   2   0   2   2   0   0   0   2   0   0   2   2   2   2   0   2   2   0   0   0   0   2   0   2   2   0   0   0   0   0   2   0   0   2   0   2   0   0   2   2   2   0   2   0   2   0   2   0   2   0   0   2   0   0   2   2   2   2   2   0   0   2   0   0   2   2   0   2   2   2   0   0   2   0   0   0   0   2   2   0   0   0   0   0   2   2   0   0   2   0   0   2   2   0   2   0   2   0   0   2   0   0   2   2   2   2   2   2   0   2   2   2   2   2   2   0   0   2   2   2   0   2   2   0   0   0   0   2   2   0   0   0   2   0   0   2   0   0   2   2   2   0   2   2   2   2   2   0   0   0   0   0   2   2   0   2   2   2   0   0   2   0   2   2   0   0   0   2
 MK-6-8                 0   2   0   0   2   2   2   0   0   0   0   2   2   2   0   2   0   2   2   0   0   2   2   2   0   0   2   2   2   0   0   0   2   0   2   2   0   0   0   2   0   0   2   0   2   2   0   2   2   0   0   0   0   2   0   2   2   0   0   0   2   0   2   0   0   0   0   2   0   0   2   2   2   0   2   0   2   0   2   0   0   0   0   0   0   0   2   2   2   2   2   0   0   2   0   0   2   2   0   2   2   2   0   0   2   0   0   0   0   2   2   0   2   0   0   0   2   2   0   0   2   2   0   2   2   0   2   0   2   0   0   2   0   0   2   2   0   0   2   0   0   2   2   2   2   2   2   0   0   2   2   2   0   0   2   0   0   0   0   2   2   0   0   0   2   2   0   2   0   0   2   0   2   2   2   2   2   2   2   0   0   0   0   0   2   2   0   0   2   2   0   0   2   0   2   2   0   0   0   2
 MK-6-9                 2   2   0   0   0   2   2   0   0   2   0   2   2   2   0   2   0   2   2   0   0   2   2   2   0   0   2   2   2   0   0   0   2   0   2   2   0   0   2   2   0   0   2   2   2   2   0   2   2   0   0   0   0   2   0   2   2   0   0   0   2   0   2   0   0   0   0   2   0   2   2   0   2   0   2   0   2   0   2   2   2   0   0   0   0   0   2   0   2   2   0   0   0   2   0   0   2   2   0   2   2   2   0   0   2   0   0   0   0   2   2   0   0   0   0   2   2   2   0   0   2   2   0   0   2   0   2   2   2   0   0   2   0   0   2   2   0   0   2   0   0   2   2   2   2   2   2   0   0   2   0   2   0   0   2   0   0   0   0   2   2   0   0   0   2   2   2   2   0   0   2   0   2   2   0   2   2   2   2   0   0   0   0   0   2   2   0   0   2   2   0   0   2   0   2   2   0   0   0   2
 MK-6-10                2   2   0   0   2   2   0   0   0   2   0   2   0   2   2   2   2   0   2   0   0   2   2   2   0   0   2   2   2   0   0   0   2   2   2   0   0   0   2   0   0   0   2   2   2   2   0   2   2   0   0   0   0   2   0   2   2   0   0   2   2   0   2   0   0   2   0   2   0   2   2   0   0   0   2   0   2   0   2   2   2   0   0   0   2   0   2   0   2   2   0   2   0   2   0   0   0   2   0   2   2   2   0   0   2   0   0   0   0   2   2   0   0   0   0   2   2   2   0   0   2   2   0   0   2   0   0   0   2   0   0   2   0   0   2   2   0   0   2   0   2   2   0   2   2   2   2   0   2   2   2   2   0   0   2   0   0   0   0   2   2   0   0   0   2   2   2   2   0   0   2   2   2   2   2   2   0   2   2   0   0   0   0   0   2   2   0   0   2   2   0   0   2   0   2   2   0   0   0   2
 MK-6-11                0   2   0   0   2   2   0   0   2   2   0   2   0   2   2   2   2   0   2   0   0   2   2   2   2   0   2   2   2   0   0   0   2   2   2   0   0   0   2   2   0   0   2   2   2   2   2   2   2   0   0   0   0   2   0   0   2   0   0   2   2   0   2   0   2   2   0   2   0   2   2   0   0   0   2   0   2   0   2   2   2   0   2   0   2   0   2   0   2   2   2   2   0   2   0   0   0   2   0   2   2   2   0   0   2   0   0   0   0   2   2   0   0   0   0   2   0   2   0   0   2   2   0   0   0   0   0   0   2   2   0   2   0   0   2   2   0   0   2   0   2   2   2   2   2   2   2   0   2   2   2   2   0   0   2   2   0   2   0   2   0   2   0   0   2   2   2   2   0   0   2   2   0   2   2   2   0   2   0   0   0   0   0   0   2   2   0   0   2   2   0   0   2   0   2   2   0   0   0   2
 MK-6-12                0   2   2   2   0   0   0   0   2   2   0   0   0   2   0   2   2   0   2   0   0   2   2   2   2   0   2   2   2   0   0   0   2   2   2   0   0   0   2   2   0   0   2   0   0   2   2   2   2   0   0   0   0   2   0   0   2   2   0   2   2   0   2   0   2   2   0   0   2   2   2   0   0   0   2   0   2   0   0   2   2   0   2   0   2   0   2   0   2   0   2   2   0   2   2   0   0   2   0   2   2   2   0   0   2   0   0   0   0   2   2   2   0   2   0   2   0   2   0   0   2   2   0   0   0   0   0   0   2   2   0   2   0   0   2   2   0   0   2   0   2   2   2   2   2   2   2   0   2   2   2   2   0   0   2   2   0   2   0   2   2   2   0   0   0   2   2   2   0   0   2   2   0   2   2   0   0   2   0   0   2   0   0   0   2   2   0   0   2   2   0   0   2   2   2   2   0   0   0   2
 MK-6-13                0   2   2   2   0   0   0   0   0   0   2   0   0   0   2   0   2   0   2   0   0   2   2   2   2   0   2   2   2   0   0   0   2   2   2   0   0   0   0   2   0   0   2   0   0   2   2   0   2   0   0   0   0   2   0   0   2   2   0   2   2   0   2   0   2   2   0   0   2   2   2   0   0   2   2   0   0   0   0   2   2   0   2   2   2   0   2   0   2   0   2   0   2   2   2   0   0   2   0   2   2   0   0   0   2   0   0   0   0   2   2   2   0   2   0   2   0   2   0   0   2   2   0   0   0   0   0   0   2   2   0   2   0   0   2   2   0   0   2   0   2   2   2   2   2   2   0   0   2   2   2   2   0   0   2   2   0   2   0   2   0   2   0   0   0   2   2   2   0   0   2   2   0   2   2   0   2   2   0   0   2   0   2   2   2   2   0   0   2   2   2   0   2   2   2   2   0   0   0   2
 MK-6-14                0   2   2   2   0   0   0   0   0   0   2   0   2   0   2   0   2   0   2   0   0   2   0   0   2   0   2   2   2   0   2   0   0   2   2   0   0   0   0   0   0   2   2   0   0   2   0   0   2   0   0   0   0   2   0   0   2   0   0   2   2   2   2   0   2   2   0   0   2   2   2   0   0   2   2   0   0   0   0   2   2   0   0   2   2   0   0   0   2   0   2   0   2   2   2   0   0   0   2   2   2   0   0   0   2   0   0   0   0   0   2   2   0   2   0   2   0   2   2   0   2   2   0   0   0   2   0   0   2   2   0   2   0   0   2   2   0   2   2   0   2   2   2   2   2   2   0   0   2   2   2   2   0   0   2   2   0   2   0   2   2   2   0   0   0   2   0   2   0   0   2   0   0   0   2   0   2   2   2   0   2   0   2   2   2   2   0   0   0   0   2   2   2   2   2   0   2   0   0   2
 MK-6-15                2   0   0   2   0   0   0   0   0   0   2   0   2   0   2   0   2   0   2   0   0   2   0   0   2   0   2   2   2   0   2   0   0   2   2   0   0   0   0   0   2   2   2   0   0   2   2   0   2   0   0   0   0   2   0   0   2   0   0   2   2   2   2   0   2   2   0   0   2   2   2   0   2   2   2   0   0   0   0   0   2   2   2   2   0   0   2   0   2   0   2   0   2   2   0   0   0   0   2   2   2   0   2   0   2   0   0   0   0   0   2   2   0   2   0   2   0   2   2   0   2   2   0   0   0   2   0   0   0   2   0   0   0   0   2   2   0   0   2   0   0   2   2   2   2   2   0   0   2   2   2   2   2   0   2   2   2   2   0   2   2   0   0   2   0   2   0   2   2   0   0   0   0   0   2   2   2   2   2   0   2   0   2   2   2   2   2   2   0   0   2   2   2   2   2   0   2   0   0   0
 MK-6-16                2   0   2   2   2   0   0   0   0   2   2   0   2   0   2   2   2   0   2   0   0   2   0   0   2   2   2   2   2   0   2   0   0   2   2   0   0   0   0   0   2   2   0   0   0   2   0   0   0   0   0   0   0   2   0   0   2   0   0   2   2   2   2   0   2   2   0   0   2   2   2   0   2   2   2   0   0   0   0   0   0   2   2   2   0   2   2   0   2   0   2   0   2   2   0   0   0   2   2   2   2   0   2   0   2   0   0   0   0   0   2   2   2   2   0   2   0   2   2   0   2   2   0   0   0   2   0   0   0   2   0   0   0   0   2   2   0   0   2   0   0   2   0   2   2   2   2   0   2   2   2   0   2   0   2   2   2   2   0   2   2   0   0   2   0   2   0   2   2   2   2   0   0   2   2   2   2   2   2   0   2   0   2   2   2   2   2   0   2   0   2   2   2   2   2   2   2   0   0   0
 
!****************************************** Phenotypic Data **********************************************************
!-100.0 is resevred for missing phenotype
SimulatedTrait1        15.8700   14.4401   15.3232   16.6833   15.8131   15.2700   13.4677   15.2132   14.3232   15.6463   12.9760   14.6441   13.3830   15.7916   15.6244   15.2629   14.9410   13.5459   14.0844   16.4275   13.6981   13.9746   15.8817   15.6715   15.3663   13.6573   16.0010   15.6273   13.8937   14.2999   13.8521   16.3726   16.6677   16.3567   14.9066   15.3784   15.8858   12.4722   13.5316   15.7722   15.4814   14.8132   16.4981   16.8953   13.6763   14.2716   15.3796   15.6234   14.5511   14.3281   14.8176   15.5683   15.3258   15.6811   13.9325   16.6379   15.6358   15.4470   14.7143   15.9997   15.4769   14.5487   12.6335   15.9163   14.7672   14.7052   13.2444   15.8815   13.7652   14.3254   13.4225   14.5281   13.2314   12.0835   13.9516   15.0507   14.0574   17.1656   13.6513   13.8971   17.0046   14.4816   14.4349   15.7480   16.5881   15.0569   14.7791   14.8860   14.2987   16.7716   12.9146   15.5544   15.9240   15.8591   13.0641   16.4095   16.3799   15.0334   15.8977   15.2301   15.1048   15.5813   15.4862   14.4039   15.8496   15.3022   15.1979   15.7889   13.4657   16.0864   14.3243   16.8087   15.8341   13.2746   15.4182   13.1080   15.1255   16.1507   15.5239   15.4804   13.3344   14.8779   13.5782   14.7147   15.7687   15.9100   14.8279   14.4144   14.4601   14.6094   15.8014   12.5781   15.0663   14.7151   15.8217   12.9600   15.0643   16.2520   14.9098   14.5084   15.2330   14.0996   15.6404   13.2430   16.6880   16.3455   14.7637   15.9555   13.1206   14.1654   14.9128   13.5890   14.1023   15.0742   13.9094   16.7111   15.2706   14.7279   14.3355   17.0798   14.8915   14.3618   14.4823   16.2900   14.5603   17.0318   13.9289   13.8298   15.2316   14.7787   14.8153   15.8076   15.8285   12.5464   14.8902   15.8213   14.4816   15.2672   14.5833   14.8151   14.3998   15.4744   13.3512   15.5900   15.5649   16.4214   15.5991   13.7085   14.5057   16.2764   14.0957   14.7154   14.6407   16.1396   14.6365   14.9376   13.5042   13.8854   17.5985   14.5261
SimulatedTrait2         9.1935   10.6997   10.1785    8.8244    9.5941   10.1671   10.1088    9.5623   10.2968    9.3656   10.2143   10.2076   10.0235    9.5819    9.1929    9.4188   10.4222   10.4667   10.5817    8.8101    9.8187   10.4158    8.8936    8.9525    8.4522   11.3788   10.6338    9.0833   10.3478    9.6404   10.1925    9.6456    9.4434    9.4548   11.3083    9.1845    9.8325   10.5520    9.7512    9.1089    9.3512   10.1856    9.4371    9.2771    9.3726   11.1785   10.8830    8.9866   11.0126   11.1690    9.7939    9.7051    9.9221    8.8858   10.3199    8.3388    9.9578    9.4796   11.3875    8.4105    9.4410    9.0249   10.1637    9.9798   10.1929    9.5941   11.1673   10.1562   10.7726   10.3680   10.0131   10.5450   10.2843   10.0363   10.7454   10.3561   10.2414    9.1400   10.5264   10.0335   10.9244   10.1410    9.5923    9.5371    9.7769   10.0104   10.0957    9.8191   10.2456    9.8608   10.4590    9.8857    9.0397    9.9293   10.1518    9.0764    9.6002   10.4732    9.5752   11.4029   11.1305    9.0269    9.1667   10.2848    9.9581    9.3138   10.2385    9.6101    9.8798   10.0931   10.7571    9.5027    9.5117    9.0678   10.1753   11.0070   10.4608   10.2655    8.7739   10.0587   10.2596    8.3933   10.2202    9.2354   10.1001    9.0934   10.2281    9.7977   10.2319   10.2086    9.7703   10.0958    9.8665   10.8902    9.4618   10.5731    9.5722   10.9833   10.5149   10.4406   11.3501   10.2443   10.4407   11.3023    9.2622    9.5581   11.2156    9.8373    9.7674   11.0631    9.6095   10.2417   10.3996    8.7750    9.8282   10.3277    9.6480    9.9186   11.5361   10.0186   10.2660   10.4248   11.0133    9.1969    9.6781   10.2897   10.5162   10.1971   10.5333    8.8364    9.0214   10.0444    9.2696   10.6622    9.6003    9.2110   10.2166   11.1021   10.4732   10.1341    9.4503    9.5833   10.1092   11.8231    8.9824    9.6755    9.5278   10.3610   10.2711    9.4280   10.2162   10.9151    9.2987    9.8002   10.3366    9.3675   10.8658   10.4333    9.7134    8.5286
 
