# Supplementary material for: Inclusive Composite Interval Mapping of QTL by Environment Interactions in Biparental Populations
Source: PLoS One. 2015 Jul 10;10(7):e0132414. doi: 10.1371/journal.pone.0132414 (PMC4498613; doi:10.1371/journal.pone.0132414)
Supplement: S5 File — (ZIP) [file pone.0132414.s005.zip › H=0.5/L1/run_00123.met]

!**********************Note: lines staring with "!" are remarks and will be ignored in the program********************
!*********************************General Information**********************************
!Assuming F1 = P1 x P2, populations available in QTL IciMapping are: 
!  1, P1BC1F1 = P1 x F1, the first backcrossing where P1 is used as the recurrent parent;
!  2, P2BC1F1 = P2 x F1, the first backcrossing where P2 is used as the recurrent parent;
!  3, F1DH, F1-derived doubled haploids; 
!  4, RIL or F1RIL, recombination inbred lines through the repeated selfing of F1;
!  5, P1BC1RIL, recombination inbred lines through the repeated selfing of P1BC1F1;
!  6, P2BC1RIL, recombination inbred lines through the repeated selfing of P2BC1F1;
!  7, F2, the selfing generation of F1;
!  8, F3, the selfing generation of F2;
!  9, P1BC2F1, the second backcrossing where P1 is used as the recurrent parent; 
! 10, P2BC2F1, the second backcrossing where P2 is used as the recurrent parent;
! 11, P1BC2RIL, recombination inred lines through the repeated selfing of P1BC2F1; 
! 12, P2BC2RIL, recombination inred lines through the repeated selfing of P2BC2F1; 
! 13, P1BC1F2, the selfing generation of P1BC1F1; 
! 14, P2BC1F2, the selfing generation of P2BC1F1; 
! 15, P1BC2F2, the selfing generation of P1BC2F1; 
! 16, P2BC2F2, the selfing generation of P2BC2F1; 
! 17, P1BC1DH, P1BC1F1-derived doubled haploids; 
! 18, P2BC1DH, P2BC1F1-derived doubled haploids; 
! 19, P1BC2DH, P1BC2F1-derived doubled haploids; 
! 20, P2BC2DH, P2BC2F1-derived doubled haploids; 
   3      !Mapping Population (see remarks above)
   2      !Mapping Function (1 for Kosambi; 2 for Haldane; 3 for Morgan)
   2      !Marker Space Type (1 for intervals; 2 for positions)
   1      !Marker Space Unit(1 for centiMorgans; 2 for Morgan)
   6      !Number of Chromosomes (or Linkage Groups)
 200      !Size of the mapping population
   2      !Number of environments
 
!***************************************** Chromosomes and Linkage Maps **********************************************
!Chromosome                 NumMarkers
-CH1                        16
-CH2                        16
-CH3                        16
-CH4                        16
-CH5                        16
-CH6                        16
!Linkage map (Marker name followed by position or the interval length)
 MK-1-1                1     0.000
 MK-1-2                1    10.000
 MK-1-3                1    20.000
 MK-1-4                1    30.000
 MK-1-5                1    40.000
 MK-1-6                1    50.000
 MK-1-7                1    60.000
 MK-1-8                1    70.000
 MK-1-9                1    80.000
 MK-1-10               1    90.000
 MK-1-11               1   100.000
 MK-1-12               1   110.000
 MK-1-13               1   120.000
 MK-1-14               1   130.000
 MK-1-15               1   140.000
 MK-1-16               1   150.000
 MK-2-1                2     0.000
 MK-2-2                2    10.000
 MK-2-3                2    20.000
 MK-2-4                2    30.000
 MK-2-5                2    40.000
 MK-2-6                2    50.000
 MK-2-7                2    60.000
 MK-2-8                2    70.000
 MK-2-9                2    80.000
 MK-2-10               2    90.000
 MK-2-11               2   100.000
 MK-2-12               2   110.000
 MK-2-13               2   120.000
 MK-2-14               2   130.000
 MK-2-15               2   140.000
 MK-2-16               2   150.000
 MK-3-1                3     0.000
 MK-3-2                3    10.000
 MK-3-3                3    20.000
 MK-3-4                3    30.000
 MK-3-5                3    40.000
 MK-3-6                3    50.000
 MK-3-7                3    60.000
 MK-3-8                3    70.000
 MK-3-9                3    80.000
 MK-3-10               3    90.000
 MK-3-11               3   100.000
 MK-3-12               3   110.000
 MK-3-13               3   120.000
 MK-3-14               3   130.000
 MK-3-15               3   140.000
 MK-3-16               3   150.000
 MK-4-1                4     0.000
 MK-4-2                4    10.000
 MK-4-3                4    20.000
 MK-4-4                4    30.000
 MK-4-5                4    40.000
 MK-4-6                4    50.000
 MK-4-7                4    60.000
 MK-4-8                4    70.000
 MK-4-9                4    80.000
 MK-4-10               4    90.000
 MK-4-11               4   100.000
 MK-4-12               4   110.000
 MK-4-13               4   120.000
 MK-4-14               4   130.000
 MK-4-15               4   140.000
 MK-4-16               4   150.000
 MK-5-1                5     0.000
 MK-5-2                5    10.000
 MK-5-3                5    20.000
 MK-5-4                5    30.000
 MK-5-5                5    40.000
 MK-5-6                5    50.000
 MK-5-7                5    60.000
 MK-5-8                5    70.000
 MK-5-9                5    80.000
 MK-5-10               5    90.000
 MK-5-11               5   100.000
 MK-5-12               5   110.000
 MK-5-13               5   120.000
 MK-5-14               5   130.000
 MK-5-15               5   140.000
 MK-5-16               5   150.000
 MK-6-1                6     0.000
 MK-6-2                6    10.000
 MK-6-3                6    20.000
 MK-6-4                6    30.000
 MK-6-5                6    40.000
 MK-6-6                6    50.000
 MK-6-7                6    60.000
 MK-6-8                6    70.000
 MK-6-9                6    80.000
 MK-6-10               6    90.000
 MK-6-11               6   100.000
 MK-6-12               6   110.000
 MK-6-13               6   120.000
 MK-6-14               6   130.000
 MK-6-15               6   140.000
 MK-6-16               6   150.000
!*********************************** Marker Types ********************************************************************
!Co-dominant marker: When heterozygote F1 is present, P1 is coded as 2, F1 is coded as 1, and P2 is coded as 0; Otherwise, P1 is coded as 2, and P2 is coded as 0. 
!Dominant marker: When heterozygote F1 is present, P1 and F1 are coded as 12, and P2 is coded as 0; Otherwise, P1 is coded as 2, and P2 is coded as 0.  
!Recessive markers: When heterozygote F1 is present, P1 is coded as 2, and F1 and P2 are coded as 10; Otherwise, P1 is coded as 2, and P2 is coded as 0. 
!Missing marker is coded as -1. 
 MK-1-1                 2   2   0   2   0   0   0   0   0   0   2   0   2   0   0   0   2   0   0   2   2   0   2   2   0   0   0   2   0   2   2   2   0   0   0   2   2   2   2   2   0   0   2   0   2   0   2   0   2   0   0   0   0   0   2   0   0   0   2   2   0   0   2   0   2   0   0   2   2   0   0   0   2   2   2   2   2   2   0   0   2   2   2   0   2   0   2   2   0   0   0   2   2   0   2   0   0   2   2   0   2   0   0   2   0   0   2   0   2   0   0   0   2   0   2   2   2   2   2   0   0   0   0   0   0   0   0   2   0   2   2   2   2   0   2   2   0   2   0   0   0   2   2   0   0   2   2   2   2   2   0   2   2   0   0   2   2   0   2   0   2   2   2   0   0   0   2   2   0   2   0   0   2   2   2   0   2   0   2   2   2   0   0   2   2   0   0   0   2   0   0   2   0   2   0   0   2   0   0   2
 MK-1-2                 2   0   0   2   2   0   0   0   0   0   2   0   2   2   0   0   2   0   2   2   2   0   2   2   0   0   0   0   0   2   2   2   0   0   0   2   2   0   2   2   0   0   2   0   2   0   0   0   2   0   0   0   0   0   2   0   0   0   2   2   0   0   2   0   0   0   2   2   2   0   0   2   2   2   2   2   2   2   0   0   2   2   2   0   2   0   0   2   0   0   0   2   2   0   2   0   2   2   2   2   2   0   0   2   0   0   2   0   0   0   0   0   2   0   2   2   0   2   2   0   0   0   0   0   0   0   0   2   0   2   2   2   2   0   0   2   0   2   0   0   0   2   2   0   0   2   2   2   2   2   0   2   2   0   0   2   2   0   0   0   2   2   2   0   0   0   2   2   0   2   0   0   2   2   2   2   2   0   2   2   0   0   0   2   2   0   0   0   2   0   0   2   0   2   0   0   2   0   0   2
 MK-1-3                 2   0   0   2   2   0   0   0   0   0   2   0   2   2   0   2   2   0   2   2   2   0   2   2   0   0   0   0   0   2   2   2   0   0   0   2   2   0   2   2   0   0   2   0   2   0   0   0   2   0   0   0   0   0   2   0   0   0   2   2   0   0   2   0   0   0   2   2   2   0   0   2   2   2   2   2   2   0   0   0   2   2   2   0   2   0   0   2   2   0   0   2   2   0   0   0   2   2   2   2   2   0   0   2   0   0   2   0   0   0   0   0   0   0   2   2   0   2   0   0   0   0   0   2   0   0   0   2   0   2   2   2   2   0   2   2   0   2   0   0   0   2   2   0   0   2   2   2   2   2   0   2   2   0   2   2   2   0   0   0   2   0   2   0   0   0   2   2   0   2   0   0   2   2   2   0   2   0   2   2   0   0   0   2   2   0   0   0   2   2   0   2   0   2   0   0   2   0   0   2
 MK-1-4                 2   2   2   2   2   0   0   2   0   0   2   0   2   0   0   2   2   2   2   2   2   0   2   2   2   0   0   0   0   2   2   2   0   0   0   0   2   2   2   2   0   2   0   0   2   0   0   0   2   0   0   0   0   0   2   2   0   2   2   2   0   0   2   0   2   0   2   2   2   0   0   2   2   2   2   2   2   0   0   0   2   2   2   0   2   0   0   2   2   0   0   2   2   0   0   0   2   2   2   2   2   0   0   2   2   0   2   0   0   0   0   0   0   2   2   2   0   2   0   0   0   0   0   2   0   0   0   2   0   2   2   2   2   0   2   2   0   2   0   0   0   2   2   0   0   2   2   2   0   2   0   2   2   0   2   2   2   2   0   0   2   0   2   0   0   0   2   2   0   2   0   0   2   0   2   0   2   0   2   2   0   0   0   2   2   0   2   0   2   2   0   2   0   2   2   0   2   0   0   0
 MK-1-5                 0   2   2   2   2   0   0   0   0   0   2   0   2   2   0   2   2   2   2   2   2   0   2   2   2   0   0   0   0   2   2   0   0   0   0   0   2   2   2   0   0   2   0   0   2   2   0   0   2   0   0   0   0   0   2   0   0   2   0   2   0   0   2   0   2   0   2   2   2   0   0   2   0   2   2   2   2   0   0   0   2   2   0   0   2   0   0   2   2   0   2   2   2   0   0   0   2   2   2   2   2   0   0   2   2   0   2   2   0   0   0   0   0   2   0   2   0   2   0   0   0   0   0   2   0   0   2   2   0   2   2   2   2   0   2   2   0   2   0   0   0   2   0   0   0   2   2   2   0   2   2   2   2   0   2   2   2   2   0   0   2   0   0   2   0   0   2   2   0   2   0   0   2   0   0   0   2   0   2   2   0   0   0   2   2   2   2   0   2   2   0   2   0   2   0   0   2   0   0   0
 MK-1-6                 0   2   0   2   2   0   0   0   0   0   2   0   2   2   0   2   2   2   0   2   2   0   2   2   2   0   0   0   0   2   2   0   2   0   0   0   2   0   2   0   0   2   0   0   2   2   0   0   2   2   0   0   0   0   2   0   0   0   0   2   0   0   2   0   2   0   2   2   2   2   0   2   0   2   2   2   2   0   0   0   2   2   0   0   2   0   0   2   2   0   2   2   0   2   2   2   2   2   2   2   0   0   0   2   0   0   2   2   2   0   0   0   0   2   0   2   0   2   0   0   0   0   0   2   0   0   2   2   0   2   2   2   2   0   2   0   0   2   0   0   0   2   0   0   0   2   2   2   0   2   0   2   2   2   2   2   2   2   0   0   2   0   0   2   0   0   2   2   0   2   2   0   2   0   0   0   2   0   2   2   0   0   0   2   2   2   2   0   2   2   0   2   0   2   0   0   2   0   0   2
 MK-1-7                 0   2   0   2   2   0   0   0   0   0   2   0   2   2   0   2   2   2   2   2   0   0   2   2   2   0   0   0   0   2   2   0   2   2   0   0   0   0   2   0   0   0   0   0   2   2   0   0   2   2   0   0   0   0   2   2   0   2   0   2   0   0   2   0   2   0   0   2   2   2   0   2   0   2   2   2   2   0   2   0   2   2   0   0   2   0   0   0   2   0   2   2   0   2   2   2   2   2   2   0   0   0   0   2   2   0   2   2   2   0   0   0   0   2   0   2   0   2   0   0   0   2   0   2   0   0   2   2   0   2   2   2   2   0   2   0   0   2   0   0   0   2   0   0   2   2   2   2   0   2   0   2   0   2   2   2   2   2   0   0   0   0   0   2   0   2   2   2   0   0   0   0   2   0   0   0   2   0   2   2   0   0   0   2   2   2   2   0   2   2   0   0   0   2   0   0   2   0   0   2
 MK-1-8                 0   2   0   2   2   0   0   0   0   0   2   0   2   2   2   0   2   2   2   2   0   0   2   2   2   0   0   0   0   2   2   0   2   2   0   2   0   0   2   0   0   0   0   2   2   2   0   0   2   0   0   0   0   0   2   2   0   2   0   2   0   2   2   2   2   0   0   2   2   2   0   2   0   2   2   2   2   0   2   0   2   2   0   0   2   0   0   2   0   0   2   2   0   2   2   2   2   2   2   0   0   0   0   2   2   0   2   2   2   0   0   0   0   2   0   2   0   2   0   0   0   2   0   2   0   0   2   2   0   0   2   2   2   0   2   0   0   2   0   0   0   2   0   0   0   2   2   2   0   2   0   2   0   2   2   2   2   2   0   0   2   0   2   2   0   2   2   2   0   0   0   0   2   0   0   0   0   0   2   2   0   0   0   2   2   2   2   0   2   2   0   0   0   2   0   0   2   2   0   0
 MK-1-9                 0   2   0   2   2   0   0   0   2   0   2   0   2   2   2   0   2   2   2   2   2   0   2   2   2   0   0   0   0   2   2   0   0   2   0   2   0   0   2   0   0   0   0   2   2   2   0   0   2   0   0   0   0   0   0   2   0   2   0   0   2   2   2   2   2   2   0   2   2   2   0   2   0   2   2   2   2   0   2   0   2   2   0   0   2   0   0   2   0   0   2   2   0   2   2   2   2   2   2   0   0   0   0   2   2   0   2   2   2   0   0   2   0   2   0   2   0   2   0   0   0   2   0   2   0   0   2   2   0   0   2   0   2   0   2   0   2   2   0   0   0   2   2   0   2   2   2   2   0   2   0   0   0   2   2   2   2   2   0   0   2   0   2   2   0   2   2   2   0   0   0   2   2   0   0   0   0   0   2   2   0   0   0   2   2   2   2   0   2   0   0   0   0   2   0   0   2   2   0   0
 MK-1-10                0   2   0   2   2   0   0   0   2   0   2   0   2   2   2   0   2   2   2   2   2   2   2   2   2   0   0   0   0   2   2   0   0   2   0   2   0   0   2   0   2   0   0   2   2   2   0   0   2   0   0   0   0   0   0   2   0   0   0   0   0   2   2   2   2   2   0   2   2   2   0   2   0   2   2   2   2   0   2   0   0   2   2   0   2   0   0   2   2   0   2   2   0   2   2   2   2   2   2   0   0   0   0   2   2   0   2   2   2   0   2   2   0   2   0   2   0   0   0   0   0   2   0   2   0   0   2   2   0   0   2   0   2   0   0   0   2   2   0   0   0   2   2   0   2   2   2   2   0   2   0   0   0   2   2   2   2   2   0   0   2   0   2   2   2   2   2   2   2   0   0   2   2   0   0   0   2   0   2   2   0   0   0   2   2   0   0   0   2   0   0   2   0   2   0   0   2   2   0   0
 MK-1-11                0   0   0   2   2   0   0   0   2   0   2   2   2   0   2   0   0   2   0   2   2   2   2   2   2   0   0   0   0   2   2   0   0   2   2   2   0   0   2   0   2   0   0   2   2   2   0   0   2   0   0   0   0   0   0   2   0   0   0   0   0   2   0   2   0   2   0   2   2   2   0   2   0   2   2   2   2   0   2   0   0   2   2   0   2   0   0   2   2   0   2   2   0   2   2   2   2   2   2   2   0   0   0   2   2   0   2   2   2   2   2   2   0   0   2   0   0   0   0   2   0   2   0   2   0   0   2   0   0   0   2   0   0   0   0   0   2   2   0   0   0   2   2   0   2   2   2   2   0   2   0   0   0   2   2   0   2   2   0   0   2   0   2   2   0   0   2   2   2   0   0   0   2   0   0   0   2   0   2   2   0   0   0   2   2   0   0   0   2   0   0   2   0   2   0   0   2   2   0   0
 MK-1-12                0   0   0   2   2   0   0   0   0   0   2   2   2   0   2   0   0   2   0   2   2   2   2   2   0   0   0   0   0   0   0   0   0   2   2   0   0   0   2   0   2   0   0   2   2   2   0   0   2   0   0   0   0   0   0   2   0   0   2   0   0   2   0   2   0   2   0   2   2   2   0   2   0   2   0   2   2   0   2   2   0   2   2   0   2   0   0   2   2   0   2   2   0   2   2   2   2   2   2   2   0   0   2   2   2   0   2   2   2   2   2   2   0   0   2   0   0   0   2   2   0   2   0   2   0   0   2   0   0   0   2   0   0   0   0   0   2   2   0   0   2   2   2   0   2   2   2   2   0   2   0   0   0   0   2   0   2   2   0   0   2   0   2   2   0   2   2   2   2   2   0   0   2   0   0   0   2   0   2   0   0   0   0   2   2   0   0   0   2   0   0   2   0   2   0   0   2   0   0   0
 MK-1-13                0   0   0   2   2   0   0   0   0   2   2   2   2   0   2   0   0   2   0   2   2   2   2   2   0   0   0   0   2   0   2   0   0   2   2   0   0   0   2   0   2   0   0   2   2   2   0   0   2   0   0   0   0   0   0   2   0   0   2   0   0   2   0   2   0   2   0   2   2   2   0   2   0   0   0   2   2   0   2   2   0   0   2   0   2   0   0   0   2   0   0   2   2   2   2   2   0   2   2   2   0   0   2   2   2   0   2   2   2   2   2   2   0   0   2   0   0   0   2   2   0   2   0   2   0   0   2   0   0   0   2   0   2   0   0   0   2   2   0   0   2   2   2   0   2   2   2   2   0   2   2   0   0   0   2   0   2   2   0   2   2   0   2   2   0   2   2   2   2   2   2   0   2   0   0   0   2   0   2   2   0   0   0   2   2   0   0   0   2   0   0   2   0   2   0   0   2   0   0   0
 MK-1-14                0   0   0   2   0   0   0   0   0   2   2   2   2   0   2   2   2   2   0   2   2   2   0   2   0   0   0   0   2   0   2   2   0   2   2   0   0   0   2   0   2   0   0   2   2   2   0   0   2   0   0   0   0   0   0   2   0   0   0   0   0   2   0   2   0   2   0   2   2   2   0   2   0   0   0   2   0   0   2   2   0   0   2   0   2   0   0   0   2   0   2   2   2   2   2   0   0   0   2   2   0   0   2   2   2   2   2   2   2   2   2   2   2   0   2   0   2   0   2   2   0   2   0   2   0   0   0   0   0   0   0   0   2   0   0   0   2   2   0   0   2   2   0   0   2   2   2   2   0   2   2   0   0   2   2   0   0   2   0   2   2   0   2   0   0   2   2   0   2   2   2   0   2   0   0   0   2   2   0   2   0   0   0   2   2   0   0   0   2   0   0   2   0   2   0   0   2   0   2   0
 MK-1-15                0   0   0   2   0   0   0   0   0   2   2   0   2   0   2   0   0   2   2   2   2   2   0   2   0   0   0   0   2   0   2   2   0   2   2   0   2   0   2   0   2   0   0   2   2   2   2   0   2   0   0   0   0   0   0   2   2   2   0   0   0   2   0   2   2   2   0   2   2   2   0   2   0   0   0   2   0   2   2   2   0   0   2   0   2   0   2   0   2   2   2   2   2   2   2   0   0   0   2   2   0   0   2   0   2   2   0   2   2   2   2   2   2   0   2   0   2   0   2   2   0   2   0   2   0   0   2   0   0   2   0   0   2   0   0   0   2   0   0   0   2   2   0   0   2   2   2   2   0   2   2   0   0   2   2   0   0   2   0   2   2   0   2   0   0   2   2   0   2   2   2   0   2   0   0   0   2   2   0   2   0   0   0   2   2   2   0   0   0   0   0   2   0   2   0   0   2   0   0   0
 MK-1-16                0   0   0   2   0   0   0   0   2   2   2   0   2   0   2   0   0   2   2   2   0   2   2   2   0   0   0   0   2   2   2   2   0   2   2   0   2   0   2   0   2   0   0   2   2   2   2   0   2   0   0   0   0   0   2   2   2   2   0   0   0   2   0   2   2   0   0   2   2   2   0   2   0   0   0   2   0   2   0   2   0   0   2   0   2   0   2   0   2   2   2   2   2   2   2   0   0   0   2   2   0   0   2   0   2   2   0   2   2   2   2   2   2   0   2   2   2   2   2   2   0   2   0   2   0   0   2   0   0   2   0   0   2   0   0   0   2   0   0   0   2   2   0   0   2   2   2   2   0   2   0   0   0   2   2   0   0   2   0   0   2   0   2   0   0   2   0   0   2   2   2   0   2   0   0   0   2   2   0   2   0   0   0   2   2   2   0   2   0   0   0   2   0   2   0   0   2   0   2   0
 MK-2-1                 0   0   0   2   2   2   0   0   0   0   0   2   0   0   0   2   2   0   0   0   2   2   0   2   2   0   0   2   0   2   0   2   2   0   0   2   0   2   2   2   0   0   0   0   0   0   0   0   0   0   2   0   0   2   2   0   2   0   2   2   0   0   2   0   2   0   0   2   2   2   2   0   0   0   0   2   0   0   2   0   0   2   0   2   2   0   0   0   0   0   0   0   2   0   2   2   2   2   0   2   0   2   2   2   2   2   2   0   2   0   0   0   0   2   0   2   2   0   2   2   2   2   2   0   2   2   2   2   2   0   2   2   0   2   0   2   0   2   2   0   2   2   0   2   2   0   2   0   0   2   2   2   2   0   2   2   2   2   0   2   0   0   0   0   0   2   2   2   2   0   0   0   2   0   0   0   0   2   2   2   2   2   2   0   0   2   2   0   0   0   2   2   0   0   0   2   2   0   2   0
 MK-2-2                 2   0   0   2   2   2   0   0   0   0   0   2   0   0   2   2   2   0   0   0   2   2   0   2   2   0   0   0   0   2   0   2   2   0   0   2   0   2   0   0   0   0   0   0   0   0   0   0   2   0   2   0   0   2   2   0   2   0   2   2   0   0   0   0   2   0   0   2   2   2   2   0   0   0   0   2   0   0   2   0   0   2   0   2   2   0   0   0   0   0   0   0   2   0   2   2   2   2   0   0   0   2   2   2   2   2   2   0   2   0   0   0   0   2   0   2   0   0   2   2   2   2   2   0   2   2   2   0   2   0   2   2   0   2   0   2   0   2   2   0   2   2   0   2   2   0   2   0   0   2   2   0   0   2   2   2   2   2   0   2   0   0   0   0   0   2   2   2   2   0   0   0   2   0   0   0   0   2   2   2   2   2   2   0   0   2   0   0   0   0   2   2   0   2   2   2   2   0   2   0
 MK-2-3                 2   0   0   2   2   2   0   0   0   2   2   2   0   0   2   2   2   0   0   0   2   2   0   2   2   0   0   0   0   2   0   2   2   0   0   2   0   0   0   0   0   0   0   0   0   0   0   0   2   0   2   0   0   2   2   0   2   0   0   0   0   0   0   2   2   0   0   2   2   2   2   0   0   0   2   2   0   0   0   2   2   2   2   2   2   2   0   0   0   0   0   0   2   0   2   2   2   2   2   0   2   2   2   2   2   2   2   0   0   0   0   0   0   2   0   2   0   0   0   2   0   2   2   0   2   2   2   0   2   0   2   2   0   2   2   2   0   0   2   0   0   2   0   0   2   2   2   0   0   2   2   0   0   2   0   2   2   2   0   2   2   0   0   0   0   2   2   2   2   0   0   0   2   0   0   0   0   2   2   2   2   2   2   0   0   2   0   0   0   0   0   2   0   2   2   2   2   0   2   0
 MK-2-4                 2   0   0   0   2   2   0   0   0   2   2   2   0   0   2   2   2   0   0   0   2   2   2   2   2   0   2   0   0   2   0   2   2   0   0   2   0   0   0   0   0   0   0   0   2   0   0   0   2   0   2   0   0   2   2   0   2   0   0   0   0   0   0   2   2   0   0   2   2   2   2   0   0   0   2   2   0   0   2   2   2   0   0   2   2   2   0   0   0   0   0   0   2   0   2   0   2   2   2   0   2   2   2   2   2   2   2   0   0   0   0   0   0   2   0   2   0   0   0   2   0   2   2   0   2   2   2   0   2   2   2   2   0   2   2   2   0   2   2   0   0   2   0   0   2   2   2   0   0   0   0   2   0   2   0   2   2   2   0   2   2   0   0   0   0   2   2   2   2   2   0   0   2   0   0   0   0   2   2   2   2   2   2   0   0   2   0   0   0   0   0   2   0   2   2   2   0   0   2   0
 MK-2-5                 2   0   0   0   2   2   0   0   2   2   2   2   0   0   2   2   2   0   2   0   2   2   2   2   2   0   2   0   0   2   0   2   2   0   0   0   0   0   0   0   0   0   0   0   2   0   0   0   2   0   2   0   0   2   0   0   2   0   0   2   0   0   0   2   2   2   0   0   2   2   2   0   0   0   2   2   0   2   2   2   2   0   2   2   2   2   2   0   0   0   0   0   2   0   2   0   2   2   2   0   0   2   2   2   2   2   2   2   0   0   0   0   0   2   0   2   0   0   0   0   0   2   2   2   2   2   2   0   2   2   2   0   0   2   2   2   0   2   2   2   0   2   0   0   2   2   2   0   0   0   0   0   0   2   0   2   2   2   0   2   2   0   0   0   0   2   2   2   2   2   0   0   2   0   0   0   0   2   2   2   2   2   2   0   0   2   0   0   0   0   0   2   0   2   2   0   0   0   0   0
 MK-2-6                 2   0   0   0   2   2   0   0   0   2   2   2   0   0   2   2   0   0   2   0   0   2   2   2   0   0   2   0   0   2   0   2   2   0   0   0   0   0   0   0   0   0   0   0   2   0   0   2   2   0   2   0   0   2   0   0   2   0   0   0   0   0   2   2   0   2   0   0   2   2   2   0   0   0   0   0   0   2   2   2   2   0   2   2   2   2   2   0   0   0   0   0   2   0   2   0   2   0   2   0   0   2   2   2   2   2   2   2   0   0   0   0   0   2   0   2   0   0   0   0   0   2   2   2   0   2   2   0   2   2   2   0   0   2   2   2   0   2   2   2   0   2   0   0   2   2   2   0   0   0   0   0   0   2   0   0   2   2   0   2   2   0   0   0   0   2   2   2   2   2   0   0   2   0   0   0   0   2   2   2   2   2   2   0   0   0   0   0   0   0   0   2   0   2   2   0   0   0   0   0
 MK-2-7                 2   0   0   0   2   2   0   0   0   2   2   2   0   0   2   2   0   0   2   0   0   2   2   2   0   0   2   0   0   2   0   2   2   0   0   0   0   0   0   0   0   0   0   0   2   0   0   0   2   0   2   0   0   2   0   2   2   0   0   0   2   0   2   0   0   2   2   0   2   2   2   0   0   0   0   0   0   2   2   0   2   0   2   2   2   2   2   0   0   0   0   0   2   2   2   0   2   0   2   0   0   2   2   2   2   2   2   2   0   0   0   0   0   2   0   2   0   0   0   0   2   2   2   2   0   2   2   0   2   2   2   0   0   2   0   2   0   2   2   2   0   2   0   0   0   2   2   0   0   0   0   0   0   2   0   0   2   2   0   2   0   0   0   2   0   2   2   2   2   2   0   0   2   0   0   0   0   2   2   0   2   2   2   0   0   0   0   0   0   0   2   2   0   2   2   0   0   0   0   0
 MK-2-8                 2   0   0   0   2   0   2   0   0   2   2   2   0   0   2   2   0   0   2   2   0   2   2   2   0   0   2   0   0   2   0   2   2   0   0   0   0   0   0   0   0   0   0   0   2   0   0   0   2   0   0   0   2   2   0   2   2   0   0   0   2   0   2   0   0   2   2   0   2   2   2   2   0   0   0   2   0   2   2   0   2   0   2   2   2   2   2   0   0   0   0   2   0   0   2   0   2   0   2   0   0   2   2   2   2   2   2   2   0   0   0   0   0   2   0   2   0   0   0   0   2   2   2   2   0   2   0   0   2   2   2   0   2   2   0   2   0   2   2   2   0   2   0   2   0   2   0   2   0   2   0   2   0   2   0   0   2   2   0   2   0   0   0   2   0   2   2   2   2   2   2   0   2   0   0   0   0   2   2   0   2   2   2   0   0   0   2   2   0   0   0   2   0   2   2   0   2   0   0   0
 MK-2-9                 2   0   0   0   2   2   2   0   0   0   2   2   2   0   2   2   2   0   2   2   0   2   2   2   0   0   2   0   2   2   0   2   0   0   0   2   0   0   0   0   0   0   0   0   2   0   0   0   2   0   0   0   2   2   0   2   2   0   2   0   2   2   2   2   0   2   2   0   0   2   0   2   0   0   2   0   0   2   2   0   2   0   2   2   2   2   2   0   2   0   0   2   0   0   2   0   2   0   2   0   0   2   2   2   2   2   0   2   0   0   0   0   0   2   0   2   0   0   0   0   2   2   2   2   0   2   0   0   0   2   2   0   2   2   2   2   0   2   2   2   0   0   0   2   0   2   0   2   2   2   0   2   0   2   0   0   2   2   0   2   0   0   0   2   0   2   2   2   2   2   2   0   2   0   0   0   0   2   2   0   2   0   2   0   0   0   2   2   0   0   0   2   0   2   2   0   2   0   0   0
 MK-2-10                2   0   0   0   2   2   2   2   0   0   2   2   2   2   2   0   2   0   2   2   0   2   2   2   0   0   2   0   2   2   0   2   0   0   0   2   0   0   0   0   2   0   0   0   2   0   2   2   2   0   0   0   2   2   0   2   2   0   2   0   2   2   2   2   0   2   2   0   0   2   0   2   0   0   2   0   0   2   2   2   2   0   2   2   2   2   2   0   0   0   0   2   0   0   2   0   2   0   2   2   0   2   2   2   2   2   0   2   0   0   0   0   0   2   0   2   0   0   0   0   0   2   2   2   0   2   0   0   0   2   2   0   2   2   2   2   0   2   2   2   0   0   0   2   0   2   0   0   2   2   0   2   0   2   0   0   2   2   0   2   0   2   0   2   0   2   0   2   2   2   2   2   2   0   0   2   0   2   2   0   2   0   2   0   0   0   2   2   0   0   2   2   0   0   0   0   0   0   0   0
 MK-2-11                2   2   0   0   2   2   2   2   0   0   0   2   0   2   2   0   2   0   2   2   0   2   2   2   0   0   2   0   2   2   0   2   0   0   0   2   0   0   0   0   2   0   0   0   2   0   2   2   2   0   0   0   2   2   0   2   2   0   0   0   2   2   2   2   0   2   2   0   0   2   0   2   0   0   0   0   0   2   2   0   2   0   0   2   2   0   2   0   0   0   0   2   0   2   2   0   2   0   2   2   0   0   0   2   2   2   0   2   0   0   0   2   0   2   0   2   2   0   0   0   0   2   2   2   0   2   0   0   0   2   2   0   2   0   2   2   0   2   2   2   0   0   0   2   0   2   0   0   2   2   0   2   0   2   0   0   2   0   0   2   0   2   0   2   0   2   0   2   2   2   2   2   2   0   0   2   0   2   2   0   2   0   2   0   0   0   2   2   0   0   2   2   0   2   0   0   0   0   0   0
 MK-2-12                2   2   0   0   2   2   2   2   0   0   0   2   0   2   2   0   2   0   2   2   0   2   2   2   0   0   2   0   2   2   0   2   2   0   0   2   0   0   0   0   2   0   0   0   2   2   2   2   2   0   0   0   2   2   0   2   2   0   0   0   2   2   2   2   0   2   2   0   0   2   0   2   0   0   0   0   0   2   0   0   2   0   0   2   2   0   2   0   0   0   0   2   0   2   2   0   2   0   2   2   0   2   0   0   2   2   0   2   0   0   0   2   0   2   0   2   0   0   0   0   0   2   2   0   0   2   0   0   0   2   2   0   2   0   2   2   0   2   0   2   0   0   0   2   0   2   0   0   2   2   0   0   0   2   0   0   2   0   0   2   0   2   0   2   0   2   0   2   2   2   2   2   2   0   0   2   0   2   2   0   2   0   2   2   0   0   2   2   0   2   2   2   0   0   0   0   0   0   0   0
 MK-2-13                2   0   0   0   2   2   2   2   0   0   0   2   0   2   2   0   2   2   2   2   0   2   2   2   0   2   2   0   2   2   0   2   2   0   0   2   0   0   0   0   2   0   0   0   2   2   2   2   2   0   0   0   2   2   0   2   2   0   0   0   2   2   2   2   2   2   2   0   0   2   0   2   2   0   0   0   0   2   0   0   2   2   0   2   2   0   2   0   0   0   0   2   2   2   2   0   2   0   0   2   0   2   0   0   2   2   0   2   0   0   0   2   2   2   0   0   0   0   0   0   0   2   2   2   0   2   0   0   0   0   2   0   2   0   2   2   0   2   0   2   0   0   0   2   2   2   0   0   2   2   0   0   0   2   0   0   2   0   0   2   0   2   0   2   0   2   0   2   2   2   2   0   2   0   0   2   0   2   2   0   2   0   0   2   0   0   2   2   2   2   0   2   0   0   0   0   0   0   0   2
 MK-2-14                2   0   0   0   2   0   2   2   0   0   0   2   0   0   2   0   0   2   2   2   0   2   2   2   2   2   2   0   2   2   0   2   0   0   2   2   0   0   0   0   2   0   0   2   2   2   0   2   2   0   0   0   2   2   0   0   2   0   0   2   2   2   2   2   2   0   2   0   0   2   0   2   0   0   0   0   0   2   0   0   2   2   2   0   2   0   2   0   0   0   0   2   2   2   2   0   2   0   0   2   2   2   0   0   2   2   0   2   0   0   0   2   2   2   0   0   0   0   0   0   0   2   2   2   0   2   0   0   2   0   2   0   2   0   2   2   0   2   0   2   0   0   0   2   2   2   0   0   2   2   0   0   0   2   0   0   2   0   0   2   0   2   2   2   0   2   2   2   2   2   0   0   2   0   0   2   0   2   2   0   2   0   0   0   2   0   2   2   2   2   0   2   2   0   0   0   0   0   0   2
 MK-2-15                2   0   0   0   2   0   2   2   0   0   0   2   2   0   2   0   0   2   2   2   0   2   2   0   2   2   2   0   2   2   0   2   0   0   2   2   0   0   0   0   2   0   0   2   2   2   0   2   2   0   0   2   2   2   0   0   2   0   2   2   2   2   2   2   2   0   2   0   0   2   0   2   0   2   0   0   0   2   0   0   2   2   2   0   2   0   2   0   0   0   0   2   2   2   0   0   2   0   0   2   2   2   0   0   2   2   0   2   0   0   0   2   2   2   0   0   2   0   0   0   0   2   2   0   0   2   0   2   2   0   2   2   2   0   2   2   2   2   0   2   0   0   0   2   2   2   2   0   2   2   0   0   0   2   0   0   2   0   2   2   2   2   2   2   0   2   0   2   2   0   2   0   2   0   0   2   0   0   2   0   2   0   0   0   2   0   2   0   2   0   0   2   2   0   0   0   0   0   0   2
 MK-2-16                2   0   0   0   2   0   2   2   0   2   0   2   0   0   2   0   0   2   0   0   0   2   2   0   2   2   0   0   2   2   0   2   2   0   2   2   0   0   0   0   2   0   0   2   2   2   0   2   2   0   0   2   2   2   0   0   2   0   2   0   2   0   2   2   2   0   2   0   0   2   0   2   2   2   0   2   0   0   2   0   2   2   2   0   2   0   2   0   0   0   0   2   2   2   0   2   0   0   0   2   2   2   2   0   0   2   0   0   0   0   0   2   2   0   0   0   2   0   2   0   0   2   2   0   0   2   0   2   2   2   0   2   2   0   2   2   2   2   0   2   0   0   0   2   2   2   2   0   2   2   0   0   0   2   0   0   2   0   2   2   2   2   2   2   0   2   0   2   2   0   0   0   0   2   0   2   0   0   2   0   2   0   0   0   2   0   2   0   2   0   0   2   2   0   0   0   2   0   0   2
 MK-3-1                 2   2   2   0   0   0   0   0   0   0   2   2   2   0   0   0   2   0   2   0   2   0   2   0   2   0   0   2   0   0   0   2   2   2   0   2   2   0   2   2   2   0   2   0   2   0   2   0   2   2   2   0   2   0   0   2   2   2   2   0   0   0   2   2   2   2   2   2   0   0   2   0   2   2   0   0   2   2   0   2   0   2   2   2   0   0   0   0   0   0   2   2   0   2   2   2   0   0   2   2   2   2   0   2   0   2   2   2   0   0   0   0   0   0   2   2   2   2   2   0   2   0   0   0   2   0   2   2   2   0   2   2   2   0   2   2   0   0   2   2   0   0   0   2   0   2   0   0   0   2   0   0   2   0   2   0   2   0   2   2   0   2   0   2   0   0   2   0   0   0   0   2   0   2   2   2   2   0   2   0   2   2   0   0   2   2   2   2   2   2   2   2   0   0   0   0   2   0   0   2
 MK-3-2                 2   2   2   0   0   0   0   2   0   0   2   0   2   0   2   2   2   0   2   0   2   0   2   0   2   0   0   2   0   0   0   2   2   2   0   0   0   0   2   2   2   0   2   2   2   0   2   0   2   2   2   0   2   0   0   2   2   0   2   0   0   0   2   2   2   2   2   2   0   2   2   0   2   2   0   0   2   2   0   2   0   2   2   2   0   0   0   0   0   2   2   2   0   2   2   2   2   0   2   2   2   2   0   2   0   2   2   2   0   0   2   0   0   0   0   2   2   2   2   0   2   0   0   0   2   0   2   2   2   0   2   2   2   0   2   2   0   0   2   2   0   0   0   2   0   0   0   0   0   2   0   0   0   0   2   0   2   0   2   2   0   2   0   2   0   0   2   0   0   0   0   2   2   2   2   2   2   0   2   0   2   2   0   0   2   0   2   2   2   2   2   2   0   0   0   0   2   0   0   2
 MK-3-3                 0   2   2   0   0   0   0   2   0   0   2   0   2   0   2   2   2   0   2   0   2   0   2   0   2   0   0   2   0   2   0   2   2   2   0   0   0   0   2   2   0   2   2   2   2   0   2   0   2   2   2   0   2   0   0   2   2   0   2   0   0   0   2   2   2   2   2   2   0   2   2   0   2   2   0   0   2   2   0   2   0   2   2   2   0   0   0   0   0   2   2   0   0   2   2   2   2   0   2   2   2   2   0   2   0   2   2   2   0   0   2   0   0   0   0   2   2   2   2   0   2   0   0   0   2   0   2   2   2   0   2   2   2   0   2   2   0   0   2   2   0   0   0   2   0   0   0   0   0   2   0   2   2   0   2   0   2   0   2   2   0   2   0   2   0   0   2   0   0   0   0   2   2   0   2   2   2   2   2   0   2   2   0   0   0   0   0   2   0   2   0   2   0   0   0   0   2   0   2   2
 MK-3-4                 0   2   2   2   0   0   0   2   0   0   2   0   2   0   0   0   2   0   2   0   2   0   2   0   2   0   0   2   0   2   0   2   2   0   0   0   0   0   2   2   0   2   2   2   2   0   2   0   2   2   0   0   2   0   0   2   2   0   2   0   2   0   0   2   2   2   2   2   0   0   2   0   2   2   0   0   2   2   0   2   0   2   2   2   2   0   0   0   0   2   2   0   0   2   2   2   2   0   2   2   2   2   0   2   0   2   2   0   0   0   2   0   0   2   0   2   2   2   2   0   2   0   0   0   2   0   2   2   2   2   0   2   2   0   2   2   0   0   2   0   0   0   2   2   0   0   0   0   0   2   0   2   2   0   2   2   2   0   2   2   0   2   0   2   0   0   2   0   0   0   0   2   2   0   2   2   2   2   2   0   2   2   0   2   0   0   0   2   0   2   0   2   0   0   0   0   2   0   2   2
 MK-3-5                 0   2   2   2   0   0   0   2   0   0   0   0   2   0   0   0   2   0   2   0   2   0   2   0   2   2   0   2   0   2   2   2   2   2   0   2   0   0   2   2   0   2   2   2   2   0   2   0   2   2   0   0   2   0   0   2   2   0   0   0   2   0   0   2   2   2   2   2   2   0   2   2   2   2   0   0   2   2   0   0   0   2   2   2   2   0   0   0   0   2   0   0   0   2   2   2   2   0   2   2   2   0   0   2   0   2   2   0   0   0   2   0   0   2   0   2   2   2   2   0   2   0   0   0   2   2   2   2   2   2   0   0   2   0   2   2   0   0   2   0   0   2   2   2   0   0   0   0   0   0   2   2   2   0   2   2   0   0   2   2   0   2   0   2   0   0   2   0   0   0   0   2   2   0   2   2   2   2   2   0   0   0   0   0   0   0   0   2   2   2   0   2   0   0   2   0   2   0   0   2
 MK-3-6                 0   2   0   2   0   0   0   2   0   0   0   0   2   0   0   0   2   0   2   0   2   0   2   2   2   2   0   2   0   2   2   2   2   2   0   2   0   0   2   2   2   2   2   2   2   0   2   0   2   2   0   0   2   0   0   2   2   2   0   2   2   0   0   2   2   2   2   2   2   0   0   2   2   2   0   0   2   2   0   0   0   2   2   2   2   0   0   0   0   2   0   2   0   2   2   2   2   0   2   2   2   0   0   2   0   2   2   0   0   0   2   0   0   2   0   2   2   0   2   0   0   0   0   0   2   2   2   2   2   2   0   0   2   0   2   2   0   0   2   0   0   2   2   2   0   0   0   0   0   0   2   2   2   0   2   2   2   2   2   2   0   2   0   2   0   0   2   0   0   0   0   0   2   0   0   2   2   2   2   0   2   0   2   0   0   0   2   2   2   2   0   2   0   0   2   0   2   0   0   2
 MK-3-7                 0   2   0   2   0   0   0   2   0   2   0   0   2   0   0   0   2   0   2   0   2   0   0   2   2   2   0   2   2   2   2   2   2   2   0   2   2   0   2   2   2   0   2   2   2   0   2   0   2   2   0   0   2   0   2   2   2   2   0   2   2   2   0   2   2   2   2   2   0   0   0   2   0   2   0   2   2   2   0   0   0   2   2   2   2   2   0   0   0   2   0   2   2   2   2   2   2   0   2   2   2   0   0   2   0   0   2   0   0   0   2   0   0   2   0   2   2   0   2   0   2   0   0   2   2   2   0   2   2   2   0   0   2   0   2   2   0   2   2   2   0   2   0   2   0   0   2   0   0   0   2   2   2   0   2   2   0   2   2   2   0   2   2   0   0   2   2   0   2   2   0   0   2   0   0   2   2   2   2   0   2   0   2   0   0   0   2   2   2   2   0   2   0   0   2   0   2   0   2   2
 MK-3-8                 0   2   2   2   0   0   0   2   0   2   0   0   2   0   0   0   2   0   2   0   2   0   2   2   2   2   0   0   2   2   2   2   2   2   2   2   2   0   2   2   2   0   2   2   2   0   2   0   2   2   2   0   2   2   2   2   0   2   0   2   2   2   0   2   2   2   2   2   0   0   2   2   0   2   0   2   2   0   0   0   0   2   2   2   2   2   0   0   0   2   0   2   2   2   2   0   0   2   2   2   2   0   0   2   0   0   2   0   0   0   2   2   0   2   0   0   2   0   0   0   2   0   0   2   2   0   0   2   2   2   0   0   2   0   0   2   0   2   2   2   0   2   0   2   0   0   2   0   2   0   2   2   2   0   2   2   0   2   2   2   0   0   2   0   0   2   2   0   0   2   0   0   2   0   0   0   2   2   2   0   2   0   2   0   0   0   2   2   2   2   0   2   0   0   2   0   2   0   2   0
 MK-3-9                 0   2   2   2   0   0   0   2   0   2   2   0   2   0   0   0   2   0   0   0   2   0   0   2   2   0   0   0   2   0   2   2   2   2   2   2   2   0   2   2   2   0   2   2   2   0   2   0   2   2   2   0   2   2   2   2   0   2   2   0   2   2   0   2   2   2   2   2   0   2   2   2   0   2   0   2   2   0   0   0   0   2   2   2   2   2   0   0   0   2   0   2   2   2   2   0   2   2   2   2   2   0   0   2   0   0   2   0   0   0   2   2   0   2   2   2   2   0   0   0   2   0   0   2   2   0   0   2   2   0   2   0   2   0   0   2   0   2   2   2   0   2   0   2   0   0   0   0   2   0   2   2   2   0   0   2   0   0   2   2   0   0   2   0   0   2   2   2   0   2   0   0   2   0   0   0   2   2   2   0   2   0   2   0   0   0   2   2   0   2   0   2   0   0   2   0   2   0   2   0
 MK-3-10                0   2   2   2   0   0   2   2   0   2   0   0   2   0   0   0   2   2   0   0   2   0   0   2   2   0   0   0   2   0   2   2   0   2   2   2   2   2   2   2   0   0   2   2   2   0   2   0   2   2   2   2   2   2   2   2   0   2   2   0   2   2   0   2   2   2   2   2   0   0   2   2   0   2   0   2   2   0   0   0   0   0   2   2   2   2   0   0   0   2   0   2   2   2   2   2   2   2   2   2   2   0   0   2   0   0   2   0   0   0   2   2   0   0   2   2   2   0   0   0   2   0   0   2   2   0   0   2   2   0   2   0   2   0   2   2   0   2   2   0   0   2   0   2   0   0   0   0   2   0   2   2   2   0   0   2   0   0   0   2   0   0   2   0   0   2   2   2   0   0   0   0   2   0   2   0   2   2   2   0   0   0   2   0   2   0   2   2   0   2   0   2   0   0   2   0   2   0   2   0
 MK-3-11                0   2   2   2   0   0   0   2   0   2   0   0   0   0   0   0   2   2   2   0   2   0   0   2   2   0   0   0   2   0   2   2   0   2   2   2   2   2   2   2   0   0   2   2   2   0   2   0   2   2   2   2   2   2   2   2   2   2   2   0   2   2   0   2   2   2   2   2   0   0   2   2   0   2   0   2   2   0   0   0   0   0   2   2   2   2   0   0   2   2   0   2   2   0   2   2   2   2   2   2   2   0   0   2   0   0   2   0   0   2   2   2   0   0   2   2   2   0   0   0   2   0   0   2   0   0   0   2   2   0   2   0   2   0   2   2   0   2   2   0   0   2   0   2   0   0   0   0   2   0   2   2   2   2   0   2   0   0   0   2   0   0   2   0   0   2   2   2   0   0   0   0   2   0   2   2   2   2   2   0   0   0   2   0   2   0   2   2   0   2   0   2   0   0   2   0   2   0   2   0
 MK-3-12                0   2   2   2   0   0   0   2   0   2   0   0   0   0   0   0   0   2   2   0   2   0   2   2   2   0   0   0   2   0   2   0   0   2   2   2   2   2   2   2   0   0   2   2   2   0   2   0   0   0   2   2   2   2   2   2   2   2   0   0   2   2   0   2   2   2   2   2   0   0   0   2   0   2   0   2   2   0   0   0   0   0   2   2   0   2   0   0   2   2   0   2   2   0   2   2   2   2   2   2   2   0   0   0   0   0   2   0   0   2   2   2   0   0   2   2   2   0   0   0   2   0   0   2   0   0   0   0   2   0   2   0   2   0   2   2   0   2   2   0   0   0   0   0   0   0   0   2   2   0   2   2   0   2   0   2   0   0   0   2   0   0   2   0   0   2   2   2   0   0   0   0   2   0   2   2   0   2   2   2   0   0   2   0   2   0   2   2   0   2   0   2   0   2   2   0   2   0   2   0
 MK-3-13                0   2   2   2   0   0   0   0   2   2   0   0   0   0   0   0   0   2   2   0   2   0   2   2   2   0   0   0   2   0   2   0   2   2   2   2   2   2   2   2   0   0   2   2   2   0   2   0   2   0   2   2   2   2   2   2   2   2   0   0   2   2   2   0   2   2   2   2   2   0   0   2   0   2   0   2   2   0   0   0   0   0   2   2   0   2   0   0   2   2   0   2   0   0   2   2   2   2   2   0   2   2   0   0   2   0   2   0   0   2   2   2   0   0   2   2   2   0   0   0   2   0   0   2   0   0   0   0   2   0   2   0   0   0   2   2   0   2   0   0   0   0   0   0   0   2   0   2   2   0   2   0   0   0   0   2   0   0   0   2   0   0   2   0   0   0   2   2   0   2   0   0   2   0   0   2   0   2   2   0   0   0   2   0   2   0   0   2   0   2   0   0   2   2   2   0   2   0   2   0
 MK-3-14                0   2   2   2   0   0   0   0   2   2   0   0   0   0   0   0   0   2   2   0   0   2   2   2   2   0   0   0   2   0   2   0   2   2   0   2   2   2   2   2   0   0   2   2   2   0   2   0   2   0   2   2   2   2   2   2   2   2   0   0   2   2   2   0   2   2   2   2   2   0   0   2   0   2   0   2   2   0   0   0   0   0   2   2   0   2   0   0   2   2   0   2   0   0   2   2   2   2   2   2   2   2   0   0   2   0   2   0   0   2   2   2   0   0   2   2   2   0   0   0   2   0   0   2   0   2   0   0   2   0   2   0   0   0   2   0   0   0   0   0   0   0   0   0   0   2   0   2   2   0   2   0   0   0   0   2   0   0   2   2   0   0   0   0   0   0   2   2   0   2   0   0   2   0   0   2   0   2   2   0   0   2   2   0   0   0   0   2   0   2   0   0   2   2   2   0   2   0   2   0
 MK-3-15                0   2   2   2   0   0   0   0   2   2   0   0   0   0   0   0   0   2   2   0   0   2   0   2   2   0   0   2   2   0   2   0   2   0   0   2   2   2   2   2   0   0   2   2   2   0   2   0   2   0   2   2   2   2   2   2   2   2   0   0   2   0   2   0   0   2   2   2   2   0   0   2   2   2   0   2   0   0   0   0   0   0   2   2   0   2   0   0   2   2   0   2   2   0   2   2   2   2   2   2   2   2   0   0   2   0   2   0   0   2   2   0   0   2   2   2   2   0   0   0   2   0   0   2   0   2   0   0   0   2   2   0   0   0   2   0   0   0   0   0   0   0   0   0   0   2   0   2   2   0   2   0   0   0   0   2   0   0   2   2   0   0   0   0   0   0   2   2   2   0   0   0   2   0   0   2   0   2   2   2   0   2   2   2   0   0   0   2   0   2   2   2   2   2   2   0   2   0   2   0
 MK-3-16                0   2   2   2   0   0   0   0   2   2   0   2   0   0   0   0   0   2   2   0   0   2   0   2   2   0   0   2   2   0   2   0   2   0   0   2   2   2   2   0   0   0   2   2   2   0   2   2   2   2   2   2   2   2   2   2   2   2   0   0   2   0   2   0   0   2   2   2   2   0   0   2   2   2   0   2   0   0   0   0   0   0   2   2   0   2   0   2   2   0   0   2   2   0   2   2   2   2   2   0   2   2   0   2   2   0   2   0   0   2   0   0   0   2   2   2   2   0   2   0   2   0   0   2   0   2   0   0   0   2   2   0   0   0   2   0   0   0   0   0   0   0   0   0   0   2   0   2   0   0   2   0   0   0   0   2   0   2   2   0   0   0   0   0   2   0   2   2   2   0   0   0   2   0   0   2   0   2   2   2   0   2   2   2   0   0   0   0   0   2   0   2   2   0   2   0   2   0   0   0
 MK-4-1                 2   0   2   2   2   2   2   2   0   2   2   0   2   0   0   0   0   2   0   0   0   0   0   0   0   2   2   2   0   0   0   0   0   2   2   0   0   0   0   0   0   2   0   0   0   0   2   2   2   2   2   2   0   2   2   0   0   0   0   0   2   0   0   0   0   0   0   2   0   0   0   2   0   0   2   2   0   2   0   0   0   0   2   2   2   2   2   2   2   2   0   2   0   0   0   2   0   0   2   0   0   2   2   0   2   0   2   0   2   0   2   2   0   0   2   0   0   0   0   0   0   2   2   0   2   2   0   0   2   0   0   0   2   0   2   0   2   0   2   2   0   0   0   0   2   2   0   0   2   2   2   0   0   2   0   0   2   0   2   0   2   0   0   0   0   2   2   0   0   2   0   2   2   0   0   0   2   0   2   2   2   0   2   0   2   0   2   0   0   0   0   0   2   2   0   2   0   2   2   2
 MK-4-2                 2   0   2   2   2   2   2   2   0   2   2   0   2   0   0   2   0   2   0   0   0   0   0   0   0   2   0   2   0   0   0   0   0   2   2   0   0   0   0   0   2   2   0   0   0   0   2   2   0   2   2   2   0   2   2   0   0   0   0   0   2   0   0   0   0   0   0   2   0   0   0   0   0   0   2   2   0   2   2   0   2   0   2   2   2   2   2   2   2   2   0   2   0   0   0   2   0   0   2   0   0   2   2   0   2   0   2   0   2   0   2   2   0   0   2   0   0   2   0   2   0   2   2   0   2   2   0   0   2   0   2   0   2   0   2   0   2   0   2   0   0   0   0   0   0   2   0   0   2   2   2   0   0   2   2   0   2   0   0   0   2   0   0   0   2   2   2   0   0   2   0   2   2   0   0   0   2   2   2   2   2   0   2   0   2   0   2   0   2   0   0   0   2   2   0   2   0   2   2   2
 MK-4-3                 2   0   2   2   2   2   2   2   0   2   2   0   2   0   0   2   0   2   0   0   0   0   0   0   0   2   0   2   0   0   0   0   0   2   2   0   2   0   0   0   2   2   0   2   0   2   2   2   0   2   2   2   2   2   2   0   0   0   0   0   2   0   2   0   0   0   0   2   0   0   0   0   0   0   2   2   0   2   2   0   2   0   2   2   2   2   2   2   2   2   2   2   0   0   0   0   0   0   2   0   0   2   2   0   2   0   2   0   2   0   2   2   0   2   2   0   0   2   0   2   0   2   2   0   2   2   0   0   2   0   0   0   0   0   0   0   2   0   2   0   0   0   0   0   2   2   0   0   2   2   2   0   0   2   0   0   2   0   0   0   2   2   0   0   2   2   2   0   0   0   0   2   2   0   0   0   2   2   2   2   2   0   2   0   2   0   2   0   2   0   0   0   2   2   2   2   0   2   2   2
 MK-4-4                 2   0   2   2   2   0   2   2   0   2   2   0   2   0   2   2   0   2   2   0   0   0   0   0   2   2   0   2   0   0   0   0   2   2   2   0   2   0   0   0   2   2   0   2   0   2   2   2   0   2   2   2   2   2   2   0   0   0   0   2   2   0   2   0   0   0   0   2   0   0   0   0   0   0   0   2   0   2   0   0   2   0   2   2   2   2   2   2   2   0   2   2   0   0   0   0   0   0   2   0   0   2   2   2   2   2   2   0   2   0   2   2   0   2   2   0   0   2   2   2   0   2   2   0   2   2   0   0   2   0   0   0   0   0   0   0   2   0   0   0   0   2   0   0   2   2   0   0   2   2   2   0   0   2   0   0   2   0   0   2   2   2   0   0   2   2   0   0   0   0   0   2   2   0   0   0   0   0   2   2   2   0   2   0   2   0   0   0   2   0   0   0   2   2   2   0   0   2   2   2
 MK-4-5                 2   0   2   2   2   0   0   2   0   2   2   0   2   0   2   2   0   2   2   0   0   0   0   0   0   2   0   2   0   0   0   0   2   2   2   2   2   0   0   0   2   2   0   2   0   2   2   2   0   2   2   2   2   2   2   0   0   0   0   2   2   0   2   0   0   0   0   2   0   2   0   2   0   0   2   2   0   2   0   0   0   0   2   2   2   2   2   2   2   0   2   2   0   0   0   0   0   0   2   0   0   2   2   2   2   2   2   0   2   0   2   2   0   2   0   0   0   2   0   0   0   2   2   0   0   2   0   0   2   0   0   0   0   0   2   0   2   0   0   0   2   2   0   2   2   2   0   0   2   2   2   0   0   2   0   2   2   0   0   2   0   2   0   0   2   2   0   2   0   0   0   2   2   2   0   2   2   0   2   2   2   0   2   0   2   0   0   0   2   0   0   0   2   2   2   0   0   2   2   2
 MK-4-6                 2   2   2   2   2   0   0   2   0   0   2   0   2   0   2   2   0   2   2   0   0   0   0   0   0   2   2   2   0   0   0   0   2   2   2   0   2   0   0   0   2   2   0   2   0   2   2   2   0   2   2   2   2   2   2   0   0   0   0   2   2   2   2   0   0   0   0   2   0   2   0   2   0   2   2   2   0   2   0   0   0   0   2   0   2   2   2   2   2   0   2   2   0   0   0   2   0   2   2   0   2   2   0   2   2   2   0   0   2   0   2   2   0   2   0   2   0   2   0   0   0   2   2   0   0   2   2   0   2   2   0   0   0   0   0   0   2   0   0   0   2   2   2   2   0   2   2   0   2   2   2   0   0   2   0   2   0   0   0   2   0   2   0   0   2   2   2   2   0   0   0   2   2   2   0   2   2   0   2   2   2   0   0   0   2   0   0   0   2   0   2   0   2   2   2   0   0   2   2   2
 MK-4-7                 2   2   2   2   2   0   0   2   0   0   2   0   2   0   2   2   0   2   2   0   0   0   0   0   0   2   0   2   0   0   0   0   2   2   2   0   0   0   0   0   2   2   2   2   0   2   2   2   0   0   2   2   2   2   2   0   0   0   0   2   2   2   2   0   0   0   2   2   0   2   0   2   0   2   2   2   2   2   0   0   0   0   2   0   2   2   2   2   2   2   2   2   2   0   0   2   0   2   2   0   2   0   0   2   2   2   0   0   2   0   2   2   0   0   0   2   0   2   0   0   0   2   2   2   2   2   2   2   2   2   0   2   0   0   0   0   2   0   0   0   2   2   2   0   0   2   2   0   2   2   2   2   0   2   0   2   0   0   0   0   0   2   0   0   2   2   2   2   0   0   0   2   2   0   2   0   2   0   2   2   2   0   0   0   2   0   0   0   0   0   0   0   2   2   2   0   0   0   2   2
 MK-4-8                 2   2   2   2   2   0   0   0   0   2   2   0   2   0   2   2   0   2   2   0   0   0   0   0   0   2   0   2   0   0   0   0   2   2   2   0   0   0   0   0   2   2   2   2   0   2   2   2   0   0   2   2   2   2   2   0   0   0   0   2   2   2   2   0   0   0   2   2   0   2   0   2   0   2   2   2   2   2   0   0   2   0   2   0   2   2   2   2   2   0   2   2   2   0   0   2   0   0   2   0   2   0   0   2   2   2   0   0   2   2   2   2   2   2   0   2   0   0   0   0   0   2   2   2   2   2   2   2   2   2   0   2   0   2   0   0   2   0   0   0   2   2   2   2   2   2   2   0   2   2   2   2   0   2   0   2   0   0   0   0   0   2   0   0   2   2   2   2   0   0   0   2   2   0   2   0   2   0   0   2   2   0   0   0   2   0   0   0   0   0   0   0   2   2   0   0   0   0   0   2
 MK-4-9                 0   2   2   2   2   0   0   2   0   2   2   0   2   0   2   2   0   2   2   0   0   0   0   0   0   2   0   2   0   0   0   0   2   2   2   0   0   0   0   0   2   0   2   2   0   0   2   2   0   0   2   2   2   2   2   0   0   0   0   2   2   2   2   0   0   0   2   2   0   2   0   2   0   2   2   2   2   2   0   0   2   0   2   0   0   2   2   0   2   0   2   2   2   0   0   2   0   0   2   0   0   0   0   2   2   2   0   0   2   2   0   2   0   2   0   2   0   0   0   0   0   2   0   2   2   2   2   2   2   2   0   2   0   2   0   0   2   0   0   0   2   2   2   2   2   2   2   0   2   2   2   2   0   2   0   2   0   0   0   0   0   2   0   0   2   2   2   2   0   0   0   2   2   0   2   0   2   0   0   2   2   0   0   0   2   0   0   0   0   0   0   0   2   2   0   0   0   0   2   0
 MK-4-10                0   2   2   2   2   0   2   2   2   2   2   0   2   0   0   2   2   2   2   0   0   0   0   0   0   2   0   2   0   0   0   0   2   2   2   0   0   0   0   0   2   2   2   2   0   0   2   2   0   0   2   2   2   2   2   0   0   0   2   2   2   2   2   0   0   0   2   2   0   2   0   2   0   2   2   2   2   2   0   0   2   0   2   0   0   2   0   0   2   0   2   2   2   0   0   0   0   0   2   0   0   0   0   2   2   2   0   0   2   2   0   2   0   2   0   2   0   0   0   0   0   2   0   2   2   2   2   2   2   2   2   2   0   2   0   0   2   0   0   0   2   0   2   2   2   2   2   2   0   0   2   2   0   2   0   2   0   0   0   0   0   2   0   0   2   2   2   2   0   0   0   2   2   0   2   0   2   0   0   2   2   2   0   0   2   0   2   0   0   0   0   0   2   2   0   0   0   0   2   0
 MK-4-11                0   2   2   2   0   0   2   2   2   2   2   0   0   0   0   2   0   2   2   0   0   0   0   0   0   2   0   2   0   0   0   0   2   2   2   0   0   2   0   0   2   2   2   2   0   0   2   2   0   0   2   2   0   2   2   0   0   0   2   2   2   2   2   0   0   0   2   2   0   2   0   2   0   2   2   0   2   2   0   0   2   0   2   2   0   2   0   0   2   0   2   2   2   2   0   2   0   0   2   0   0   0   0   2   2   0   0   0   2   2   0   2   0   2   0   2   0   0   0   0   0   2   0   2   2   2   2   2   2   2   0   2   0   2   0   0   2   0   0   0   2   2   2   2   2   2   2   2   0   0   2   2   0   2   0   2   0   0   0   2   0   0   0   0   2   2   2   2   0   0   0   0   2   0   2   0   2   0   0   2   2   2   0   0   2   0   2   0   0   0   0   2   2   2   0   0   0   0   2   0
 MK-4-12                0   2   2   2   0   0   2   2   2   2   2   0   2   0   2   2   0   2   2   0   0   0   0   0   0   2   0   2   0   2   0   0   2   2   2   0   0   2   0   0   2   2   2   2   0   2   2   2   0   0   2   2   0   2   2   2   0   0   2   2   2   2   2   0   0   0   2   2   0   2   2   2   0   2   2   2   2   0   0   0   2   0   2   2   0   2   0   0   2   0   2   2   2   2   0   2   0   0   2   0   0   0   0   2   2   0   0   0   2   2   0   0   0   2   0   2   0   0   0   0   0   2   0   2   2   2   2   2   0   2   0   2   0   2   0   0   2   0   0   0   2   2   2   2   2   2   2   2   0   0   2   2   0   2   0   2   2   0   2   2   0   0   0   0   2   2   2   2   0   0   0   0   2   0   2   0   2   0   0   2   2   2   0   0   0   0   0   0   0   0   0   0   2   2   0   0   0   0   2   0
 MK-4-13                0   2   2   2   2   0   2   2   2   2   2   0   2   0   0   2   0   2   2   2   0   0   0   0   0   2   0   2   0   2   0   0   2   2   2   0   0   2   0   0   2   2   2   2   0   2   2   2   0   0   0   2   0   2   2   2   0   0   2   2   2   2   0   0   2   0   0   2   0   2   2   0   0   2   2   2   2   0   0   0   2   0   2   2   0   2   0   0   2   0   2   2   2   2   0   2   0   0   2   0   0   0   0   2   2   0   0   0   2   2   0   2   0   2   0   2   0   0   0   0   0   2   0   2   2   2   2   2   0   0   0   0   0   2   0   0   2   0   0   0   2   2   2   2   2   2   2   2   0   0   2   2   0   2   2   2   2   0   2   2   0   0   0   0   2   2   2   2   0   0   0   2   2   0   2   0   2   0   0   2   2   2   0   2   0   2   0   0   0   0   0   0   2   2   0   0   0   0   2   0
 MK-4-14                0   2   2   2   2   0   2   2   2   2   2   0   2   0   0   2   0   0   2   2   2   0   0   0   0   2   0   2   0   2   0   0   2   2   2   0   0   2   0   0   2   2   2   2   0   2   2   2   0   0   0   2   0   2   2   2   0   0   2   2   2   2   0   0   2   0   0   2   0   2   2   0   0   0   2   2   2   2   0   0   2   2   0   0   2   2   0   0   2   0   2   2   2   2   0   2   0   0   2   0   2   0   0   2   2   2   0   0   2   2   0   2   0   2   2   2   0   0   0   0   0   2   0   2   2   2   2   2   0   0   0   0   0   2   2   0   2   0   0   0   2   2   2   2   2   2   2   2   0   0   2   2   0   2   0   2   2   0   2   2   0   0   2   0   2   2   2   2   0   0   0   0   2   0   2   0   2   0   0   2   2   2   0   2   0   2   0   0   0   0   0   0   2   2   0   0   2   0   2   0
 MK-4-15                0   2   2   2   2   0   2   2   2   2   0   0   2   0   2   2   0   0   2   0   2   0   0   0   0   2   0   2   0   2   2   0   2   2   2   0   0   2   0   0   0   2   2   2   0   2   0   0   0   2   0   2   0   2   2   2   0   0   2   2   2   2   2   0   2   0   0   2   2   2   2   0   0   0   2   2   2   2   0   0   2   2   0   0   2   2   0   0   2   0   2   2   0   2   0   2   0   0   2   0   2   0   0   2   2   2   0   2   2   2   0   2   0   2   2   2   0   0   0   0   0   2   2   2   2   2   2   2   2   0   0   0   0   2   2   0   2   0   0   0   2   2   2   0   2   0   2   2   2   2   2   0   0   2   0   2   0   0   0   2   0   0   2   0   2   2   2   2   0   0   0   0   2   2   2   0   2   0   0   2   2   2   0   2   0   2   0   0   0   0   0   0   2   2   0   0   2   0   2   0
 MK-4-16                2   2   2   2   2   0   2   2   2   0   0   0   2   0   2   2   0   0   2   0   2   0   0   0   0   2   0   2   0   2   2   0   2   2   2   0   0   2   0   0   0   2   2   2   0   2   0   0   0   2   0   0   0   0   2   2   0   0   2   2   0   2   2   2   2   0   0   2   2   2   2   0   0   0   2   2   2   2   0   0   0   2   0   0   2   2   0   0   2   0   2   2   0   2   0   2   0   0   2   0   2   0   0   0   2   2   0   2   2   2   0   2   0   2   2   2   0   2   0   2   0   2   2   2   2   2   2   2   2   0   0   0   0   2   2   0   2   2   0   0   2   0   2   0   0   0   2   2   2   2   2   0   0   2   0   2   0   0   0   2   0   0   2   0   2   2   2   2   0   0   0   0   0   2   2   0   2   0   0   0   2   2   0   2   0   0   0   0   0   0   0   0   2   2   0   0   2   0   2   0
 MK-5-1                 2   0   0   2   2   0   0   2   2   0   2   0   0   0   0   2   0   2   0   2   2   0   2   2   0   2   2   0   2   0   0   0   0   2   0   2   2   0   2   0   0   0   2   0   0   0   0   2   2   2   0   2   0   0   0   2   0   2   2   2   2   0   2   0   2   0   0   2   2   2   2   0   0   2   2   2   2   0   0   2   0   0   0   2   2   2   0   2   0   2   2   2   0   0   0   0   0   0   2   0   2   2   0   0   0   0   2   2   2   2   0   2   2   2   0   0   2   0   0   0   2   0   0   2   0   2   2   0   2   0   2   2   2   0   0   0   0   2   2   0   2   2   2   0   2   2   0   2   0   0   2   0   0   2   2   0   2   2   0   2   0   0   0   2   0   0   0   0   0   0   0   2   2   2   0   2   0   0   0   2   0   2   0   2   0   2   0   0   0   2   0   2   2   2   2   0   2   0   0   0
 MK-5-2                 2   0   0   2   2   0   0   2   2   0   2   0   0   0   0   2   0   2   0   2   2   0   0   2   0   2   2   0   0   0   0   0   0   2   0   0   2   0   2   0   0   0   2   0   0   0   0   2   2   2   0   2   0   0   0   2   0   2   2   2   2   2   0   2   2   0   0   0   2   2   2   0   0   2   2   2   2   0   2   2   0   2   0   2   2   2   0   2   0   2   2   2   0   0   2   0   0   0   2   0   2   2   0   0   0   0   2   2   2   2   0   2   2   2   0   0   2   0   0   2   2   0   0   2   0   2   2   0   2   0   2   2   2   0   0   0   0   0   2   0   2   2   2   0   2   2   0   0   0   0   2   0   0   2   2   0   2   2   0   0   0   0   0   0   0   2   0   0   0   0   0   2   2   2   0   2   0   0   2   2   0   2   2   2   0   2   0   0   0   2   0   2   2   0   2   0   2   0   0   0
 MK-5-3                 2   0   0   2   2   0   0   2   2   0   2   0   0   0   0   2   0   2   0   2   2   0   0   2   0   2   2   0   0   0   0   0   0   2   0   0   0   0   2   0   0   0   2   0   0   0   0   2   2   2   0   2   0   0   0   2   0   2   2   2   2   2   0   2   2   0   0   0   2   2   2   2   0   0   2   0   2   0   2   2   0   2   0   2   0   2   0   2   0   2   0   2   2   0   2   0   0   0   2   0   2   2   0   0   0   2   2   2   2   2   0   2   2   2   2   0   2   0   0   2   2   0   0   2   2   2   2   0   2   2   2   2   0   0   0   0   0   0   2   0   2   2   2   0   2   2   0   0   0   0   2   0   0   2   0   0   0   2   0   0   0   0   0   0   0   2   0   0   0   0   0   2   2   2   0   2   0   0   2   2   0   2   2   2   0   2   0   0   0   2   0   2   2   2   2   2   2   2   0   2
 MK-5-4                 2   0   0   2   2   0   0   2   2   0   2   0   2   0   0   2   0   2   0   2   2   2   0   2   0   2   2   0   0   0   0   0   0   0   0   0   2   0   2   0   0   0   2   0   0   0   0   2   2   2   0   2   0   0   0   2   0   2   2   2   2   2   0   2   2   0   0   0   2   2   2   2   0   0   2   0   2   0   2   2   0   2   2   2   0   2   2   2   0   2   0   2   0   0   2   0   0   0   2   0   2   2   0   0   0   0   2   2   2   2   0   2   2   2   2   0   2   0   0   2   0   0   0   2   2   2   2   2   2   2   2   2   0   0   0   0   0   0   0   0   2   2   2   0   2   2   0   0   0   2   2   0   0   2   0   0   0   2   2   0   0   0   0   0   0   2   0   0   0   0   0   2   2   2   2   2   0   0   2   2   0   2   2   2   2   2   0   0   2   2   0   2   2   2   2   2   2   2   2   2
 MK-5-5                 2   0   0   2   2   0   0   2   2   0   2   0   2   0   0   2   0   2   0   2   2   2   0   2   2   2   2   0   2   0   0   0   0   0   0   0   2   0   2   0   0   0   2   0   0   0   0   2   2   0   0   2   0   0   0   2   2   2   2   2   2   2   0   2   2   0   0   0   2   2   2   2   0   0   2   0   2   0   2   2   0   2   2   2   0   0   2   2   0   2   0   2   2   0   2   0   0   0   2   0   2   2   0   0   0   0   2   2   2   2   0   2   2   2   0   0   2   0   0   2   0   0   0   2   2   2   2   2   2   2   2   0   0   0   0   2   0   0   0   0   2   2   2   0   2   2   0   0   2   2   2   0   0   2   0   2   0   2   2   0   0   0   0   2   0   2   0   0   0   0   0   2   0   2   2   2   0   0   2   2   0   2   2   2   2   2   0   0   2   2   2   2   2   2   2   2   2   2   2   2
 MK-5-6                 2   0   0   2   2   0   0   0   2   0   2   0   2   0   0   2   0   2   0   2   2   2   0   2   2   2   2   2   2   0   0   0   0   0   0   2   2   0   2   0   0   0   2   0   0   0   0   0   2   0   0   2   0   0   0   2   2   2   2   2   2   2   0   2   2   0   2   2   2   2   2   2   0   0   2   0   0   0   2   2   0   0   0   2   0   0   2   2   0   2   0   2   2   0   2   0   0   0   2   0   2   2   0   0   2   0   2   2   2   2   0   2   2   2   0   0   2   0   0   2   0   2   0   2   2   2   2   2   2   2   2   0   0   0   0   2   0   2   0   2   2   2   2   0   2   2   0   0   2   2   2   0   0   0   0   2   0   2   2   0   0   0   0   2   0   2   0   0   0   2   0   2   0   2   2   0   0   0   2   0   0   2   2   2   2   2   0   0   2   2   2   2   2   2   2   2   2   2   2   2
 MK-5-7                 2   2   0   2   2   0   0   0   2   0   2   0   2   0   0   2   0   2   0   2   2   2   0   2   2   2   2   2   2   2   2   0   0   0   0   2   2   0   2   0   0   0   2   0   0   0   0   0   2   0   0   2   0   0   0   2   2   2   2   2   2   2   2   2   2   0   2   2   2   2   2   2   0   0   2   0   0   0   2   2   0   0   0   2   0   0   2   0   0   2   0   2   2   0   2   0   0   0   2   0   2   2   0   0   2   0   2   2   0   2   0   2   0   2   2   0   2   0   0   2   0   2   0   2   2   2   2   2   2   2   2   0   0   0   0   0   0   2   0   2   2   0   2   0   2   2   0   0   2   2   2   0   0   0   0   2   0   2   2   0   0   0   0   2   0   2   0   0   0   2   0   2   0   2   2   0   0   0   2   0   0   2   2   2   2   2   0   0   2   2   2   2   2   2   2   2   2   2   2   2
 MK-5-8                 2   2   0   2   2   0   2   0   2   0   2   0   2   0   0   2   0   2   0   2   0   2   0   2   2   2   2   2   2   2   2   0   0   0   0   2   2   0   2   2   0   0   2   0   2   0   0   0   2   0   0   2   0   0   0   2   2   2   2   2   2   0   2   2   2   0   0   2   2   2   2   2   0   0   2   0   0   0   2   2   0   0   2   2   0   0   2   2   2   2   0   2   2   0   2   0   0   0   2   0   2   2   0   0   0   0   2   2   2   2   0   2   0   0   2   0   0   0   0   2   0   2   0   2   2   2   2   2   2   0   2   0   0   0   0   2   0   2   2   2   2   0   2   0   2   2   0   0   2   2   2   0   0   0   0   2   2   2   2   0   0   0   0   0   0   0   0   0   0   2   0   2   0   2   2   0   0   0   2   0   0   2   2   2   2   2   0   0   2   2   2   2   2   2   2   2   2   2   2   2
 MK-5-9                 2   2   0   2   2   0   0   0   2   0   2   0   2   2   0   2   0   2   0   2   2   2   0   2   2   2   2   2   2   2   0   0   0   0   0   2   0   0   2   2   0   0   2   0   0   0   0   0   2   0   2   2   2   0   0   2   2   2   2   2   2   0   0   2   2   0   0   2   0   2   2   2   0   0   2   0   0   2   2   2   0   0   2   2   0   0   2   2   2   2   0   2   2   0   0   0   0   0   2   0   2   2   0   0   0   0   2   2   2   2   2   0   0   0   2   0   0   2   0   2   2   2   0   2   2   2   2   2   2   0   2   0   0   0   0   2   0   2   2   2   2   0   0   0   2   2   0   0   2   2   2   0   2   0   0   0   2   0   2   0   0   0   0   0   0   2   2   0   0   0   0   2   0   2   2   0   0   0   2   0   0   2   2   2   2   2   0   2   2   2   2   2   2   2   2   2   2   2   2   2
 MK-5-10                2   2   0   2   2   0   0   0   2   0   2   0   2   2   0   2   0   2   0   2   2   2   0   0   2   2   2   2   2   2   2   0   2   0   0   2   0   0   2   2   0   0   2   2   0   0   0   0   2   0   2   2   2   0   0   2   2   2   2   2   2   0   0   2   2   0   0   2   2   2   2   2   0   0   0   0   0   2   2   2   0   0   2   2   0   0   2   2   2   2   0   2   2   0   0   0   0   2   2   2   2   0   0   0   0   0   2   2   2   2   2   0   0   0   2   0   2   2   0   2   2   2   0   2   2   2   2   2   2   0   2   0   0   0   0   2   0   2   2   2   2   0   0   0   0   2   0   0   2   2   2   0   2   0   0   0   2   0   2   0   0   0   0   0   0   2   0   0   0   0   0   2   2   2   2   0   0   0   2   0   0   2   2   0   2   0   0   0   0   2   2   2   2   2   2   2   2   2   2   2
 MK-5-11                2   2   2   2   0   0   2   0   2   0   2   2   0   2   0   0   0   2   0   0   2   0   0   0   2   2   2   2   2   2   2   0   2   0   0   2   0   0   2   2   0   0   2   0   0   0   0   0   2   0   2   2   0   0   0   2   2   2   2   2   2   0   0   0   2   0   0   2   2   2   2   2   0   0   0   0   2   2   2   0   0   2   2   2   0   0   2   2   2   2   2   2   2   0   0   0   0   2   2   2   2   2   2   0   0   0   2   2   2   2   2   0   0   0   2   0   2   2   0   2   2   0   0   2   2   2   2   2   2   0   2   0   0   0   0   2   0   2   2   2   0   0   0   0   0   2   0   0   2   2   2   0   2   0   0   0   2   0   2   0   0   0   0   0   0   2   0   0   0   2   0   2   2   2   2   0   0   0   2   0   0   2   0   0   2   0   0   0   0   2   0   2   2   0   2   2   2   2   2   2
 MK-5-12                2   2   2   2   0   0   2   0   2   0   2   2   0   2   0   0   0   2   0   2   2   0   0   0   2   2   2   2   2   2   2   0   2   0   0   2   0   0   2   2   0   0   2   0   0   2   0   0   2   0   0   2   0   0   0   2   2   2   2   2   2   0   0   0   2   0   0   2   2   2   2   2   2   0   0   0   2   2   2   0   0   2   2   2   0   0   2   2   2   2   2   2   2   0   0   0   0   2   2   2   2   2   2   0   0   0   2   2   2   2   2   0   0   0   2   0   0   2   0   2   2   0   2   2   2   2   2   2   2   0   2   0   2   0   0   2   0   2   2   2   0   0   0   0   0   2   0   0   2   2   2   0   2   0   0   0   2   2   2   0   0   0   2   0   2   2   2   0   0   2   0   2   2   2   2   0   0   0   2   0   0   2   0   0   2   0   0   0   0   2   0   2   2   0   2   2   2   2   2   2
 MK-5-13                2   2   2   2   0   0   2   0   2   0   2   2   0   2   0   0   0   2   0   2   0   0   0   0   2   2   2   2   2   2   2   0   2   0   0   2   0   0   2   2   2   2   2   2   0   2   0   0   2   0   0   2   0   0   2   2   2   0   2   2   2   0   0   0   2   0   0   0   2   2   2   2   2   0   0   2   0   2   2   0   0   2   2   2   0   2   2   0   2   0   0   2   2   0   0   0   0   2   2   2   2   2   0   0   0   0   0   2   2   2   2   0   0   0   2   0   0   2   0   2   2   0   2   2   0   0   0   2   2   0   2   0   2   0   0   2   0   2   2   2   0   0   0   0   0   2   0   0   2   2   2   0   0   0   0   0   2   2   2   0   0   0   2   0   2   2   2   0   0   2   0   0   2   2   2   0   0   0   2   0   0   2   0   0   2   0   0   0   0   2   0   2   0   0   2   0   2   2   2   2
 MK-5-14                2   2   2   2   0   0   2   2   2   0   2   2   0   2   0   0   0   0   0   2   2   0   2   0   2   2   2   2   2   2   2   0   2   0   2   2   0   0   0   2   2   2   2   2   0   2   0   0   2   0   0   0   0   2   2   2   2   0   2   2   2   0   0   0   2   0   0   0   2   2   2   2   2   0   0   2   0   2   2   2   2   2   2   2   0   2   2   0   2   0   0   2   2   0   0   0   0   2   2   2   2   2   0   0   0   0   0   2   2   2   2   0   0   0   2   0   0   2   0   2   2   0   2   2   0   0   0   2   2   0   2   0   2   0   0   2   2   2   2   2   0   2   0   0   0   2   0   0   2   2   2   2   0   2   0   0   2   2   2   0   0   0   2   0   2   2   2   0   0   0   0   0   2   2   2   0   0   0   2   0   0   2   0   0   2   0   0   2   2   2   2   2   0   2   2   0   2   2   2   2
 MK-5-15                2   2   2   0   0   0   0   2   2   0   2   2   0   2   0   0   2   0   0   2   2   0   2   0   2   2   2   2   2   2   2   0   2   0   0   2   2   0   2   2   2   2   2   2   0   2   0   0   2   0   0   0   0   2   2   2   2   0   2   2   2   0   2   2   2   0   2   0   2   2   0   2   2   0   0   2   0   2   2   0   2   2   2   0   0   2   2   0   2   0   0   2   2   0   0   0   0   2   2   2   2   2   0   0   0   0   0   2   2   2   2   2   0   0   2   0   0   2   0   2   2   0   2   2   0   2   0   2   0   0   2   0   0   0   0   2   2   2   2   2   0   2   0   2   0   2   0   2   2   2   2   2   0   2   0   0   2   2   2   0   0   0   2   0   2   2   2   0   0   2   0   0   0   0   2   0   2   0   2   2   0   2   0   0   2   0   0   2   2   2   2   2   0   2   2   0   2   2   2   2
 MK-5-16                0   2   2   0   0   0   2   2   2   0   2   2   0   2   0   0   2   0   0   2   2   0   2   0   2   2   2   2   2   2   2   0   2   0   0   2   2   0   2   2   2   0   2   2   0   2   0   0   2   2   2   0   0   2   2   2   2   0   2   2   2   0   2   2   2   0   2   0   2   2   0   2   2   0   0   2   0   2   2   0   2   2   2   2   0   2   2   0   2   2   0   2   2   0   0   0   0   2   2   2   2   2   0   0   0   2   0   2   2   2   2   2   0   0   2   0   0   2   0   2   2   0   2   2   0   2   0   2   0   0   2   0   0   0   0   2   2   2   2   2   0   2   2   2   0   2   0   2   0   2   2   2   0   0   0   0   2   2   0   2   0   0   2   2   2   2   0   2   0   2   0   0   0   0   2   0   2   0   2   2   0   2   0   0   2   0   0   2   2   0   2   2   0   2   2   0   2   2   2   2
 MK-6-1                 2   2   0   0   2   0   0   0   0   0   0   2   0   2   2   0   2   0   2   0   0   2   2   2   2   0   2   2   2   0   2   0   0   2   0   2   0   0   0   0   2   2   2   0   2   0   2   2   2   0   2   0   0   2   2   2   2   0   2   0   0   0   0   0   2   2   2   2   2   2   2   2   0   2   2   2   2   2   2   2   2   0   2   2   0   0   2   0   0   0   0   2   0   0   2   0   2   2   0   2   2   2   2   0   0   0   2   2   2   2   2   0   2   2   2   0   2   0   0   2   0   2   2   0   2   0   2   2   2   0   2   2   0   0   0   2   2   2   2   2   0   0   2   2   0   2   2   2   2   2   0   0   0   2   2   0   0   2   2   2   0   2   0   0   0   0   0   0   0   2   0   2   2   0   2   2   0   0   2   2   0   0   0   0   0   0   2   2   2   0   2   2   2   0   2   0   2   2   2   2
 MK-6-2                 0   2   0   0   2   0   0   0   0   0   0   2   0   2   2   0   2   0   2   0   0   2   0   2   2   0   2   2   2   0   0   2   0   2   0   2   2   0   0   2   2   2   2   0   2   0   2   2   2   0   2   0   0   2   2   2   0   0   2   0   0   0   0   0   2   0   2   2   2   2   2   0   0   2   2   2   2   2   2   2   2   0   2   2   0   0   2   0   2   0   0   2   2   0   2   0   0   2   0   2   2   2   2   2   0   0   0   2   2   2   2   2   2   2   2   0   2   0   2   2   2   2   2   0   2   0   2   2   2   0   2   2   0   0   0   2   2   2   2   2   0   0   2   2   0   2   0   2   2   2   2   0   0   2   2   0   0   2   2   2   2   2   0   0   2   0   0   0   0   2   0   2   2   0   2   2   0   2   2   2   0   0   0   0   0   0   0   2   2   0   0   2   2   0   2   0   2   2   2   2
 MK-6-3                 0   2   0   0   2   0   0   0   0   0   0   2   0   0   2   2   2   0   2   0   0   2   0   2   2   0   2   2   2   2   0   2   0   2   0   2   2   0   0   2   2   2   2   0   2   0   2   2   2   0   2   0   0   2   2   2   2   0   2   0   0   0   0   0   2   2   2   2   2   2   2   0   0   0   2   2   2   2   2   2   2   0   2   2   0   0   2   0   2   0   0   2   2   0   2   0   0   2   0   2   2   2   2   2   0   0   0   2   2   2   2   2   2   2   2   0   2   0   2   2   2   2   2   0   2   0   2   2   2   0   2   2   0   0   0   2   2   2   2   0   0   0   2   2   0   0   2   2   2   2   2   0   0   2   2   0   0   2   2   2   0   2   0   0   2   0   0   0   2   2   0   2   2   0   2   2   0   2   2   2   0   0   0   0   0   0   0   2   2   0   0   2   2   0   2   0   2   2   2   2
 MK-6-4                 0   2   0   0   2   0   0   0   0   0   0   2   0   0   2   2   2   0   2   0   0   2   2   2   2   0   2   2   2   0   2   2   0   2   0   2   2   0   0   2   2   2   2   2   0   0   2   2   0   0   2   0   0   0   2   2   2   0   2   0   0   0   0   0   2   2   0   2   2   2   2   0   0   0   2   2   2   2   0   2   2   0   2   2   0   0   0   0   2   0   0   2   2   0   0   2   0   2   0   2   2   2   2   2   0   2   0   2   2   2   2   2   2   2   0   0   0   0   2   2   2   2   2   0   2   0   2   0   0   0   2   2   0   0   0   2   2   2   2   0   0   0   2   2   0   0   2   2   2   2   2   0   0   2   2   0   2   2   2   2   2   2   2   2   2   0   0   0   2   2   2   0   2   0   2   2   0   2   2   2   0   0   0   0   0   0   0   2   2   0   2   2   2   0   2   0   2   2   2   2
 MK-6-5                 0   2   0   2   0   0   0   0   0   0   0   2   0   0   2   2   2   0   0   0   0   2   2   2   2   2   2   2   2   0   2   2   0   2   2   2   2   0   0   2   2   2   2   2   0   0   0   2   0   0   2   0   0   0   2   2   2   0   2   0   2   0   0   0   2   2   0   2   2   2   2   0   0   0   0   2   0   2   0   2   2   0   2   2   0   2   0   0   2   0   0   0   0   0   0   2   0   2   0   2   2   2   2   2   0   0   0   0   2   2   2   2   2   2   0   0   0   0   2   2   2   2   2   0   2   0   2   0   0   0   2   2   0   0   0   2   2   2   2   0   0   0   2   2   0   0   2   2   2   2   0   0   0   2   2   0   2   2   2   2   2   2   2   0   2   0   0   0   2   2   2   0   2   0   2   2   0   2   2   2   2   2   0   0   0   0   0   2   2   0   0   2   2   0   2   0   2   2   2   2
 MK-6-6                 0   2   0   2   0   0   0   0   0   0   2   2   2   0   2   2   2   0   0   0   0   2   2   2   2   0   2   2   2   2   2   2   0   2   2   2   2   0   0   2   2   2   2   2   0   0   0   2   0   0   2   0   0   0   2   2   2   0   2   0   2   0   2   0   2   2   0   2   0   2   2   0   0   0   0   2   0   2   0   2   2   0   2   2   0   2   0   0   2   0   0   0   0   2   0   2   0   2   0   2   2   2   2   2   0   0   0   0   2   2   2   2   2   2   0   0   0   0   2   2   2   2   2   2   2   0   2   0   0   0   2   2   0   0   0   2   0   2   2   0   0   0   2   2   0   0   2   2   2   2   0   0   2   2   2   0   2   2   2   2   2   2   2   0   2   0   0   2   2   2   0   0   2   2   2   2   0   2   0   2   2   2   0   0   0   0   0   2   2   0   0   2   2   0   2   0   2   2   2   2
 MK-6-7                 0   2   0   2   0   0   0   0   0   0   2   2   2   0   2   2   2   2   0   0   0   2   2   2   2   0   2   0   2   2   2   2   0   2   2   2   2   0   2   2   2   2   2   2   0   0   2   2   2   0   2   0   0   0   2   2   2   0   2   0   2   0   2   0   2   2   0   2   2   2   2   0   0   0   0   2   0   2   0   2   0   0   2   2   0   2   0   0   2   0   0   2   2   2   0   2   0   2   0   2   2   2   2   2   0   0   0   0   0   0   0   2   0   2   0   0   0   0   2   2   2   2   0   2   2   0   2   0   2   0   2   2   0   2   2   2   0   2   2   0   0   0   2   0   0   0   2   2   2   2   0   0   2   0   2   0   2   2   2   2   2   0   2   2   0   0   0   2   2   2   0   0   2   2   2   2   0   2   0   2   2   2   2   0   0   2   0   2   2   0   0   2   2   0   2   0   2   2   2   2
 MK-6-8                 2   2   0   2   0   0   0   0   0   0   2   2   2   0   2   2   0   2   2   0   0   2   2   2   2   0   2   0   2   2   2   2   0   2   2   2   2   0   0   2   2   2   2   2   0   0   2   2   2   0   2   0   0   0   2   2   2   0   2   0   2   0   2   0   2   0   0   2   2   0   2   0   2   0   0   2   0   0   0   2   0   0   2   2   0   2   0   0   2   0   0   2   2   2   0   2   0   2   0   0   2   2   2   2   0   0   0   0   0   0   0   2   0   2   0   0   0   0   2   2   2   2   0   2   2   0   2   0   2   0   2   2   0   2   2   2   0   2   2   0   0   0   2   0   2   2   2   0   2   2   2   0   2   0   2   0   2   2   2   2   2   0   2   2   0   0   0   2   2   2   0   2   2   2   2   2   0   2   0   2   2   2   2   0   0   2   0   2   2   0   0   0   2   0   2   0   2   2   2   2
 MK-6-9                 2   2   2   2   0   0   0   0   2   0   2   2   2   0   0   0   0   2   2   0   0   2   0   2   2   0   2   0   2   2   2   2   0   2   2   2   0   0   2   2   2   0   2   2   0   0   2   2   2   0   2   0   0   2   2   2   2   0   2   0   2   2   2   0   2   0   0   2   2   0   2   0   2   0   0   2   0   0   0   2   0   0   2   2   0   2   0   0   2   0   2   2   2   2   0   2   2   2   0   0   2   2   2   2   0   0   0   0   2   0   0   2   0   2   0   0   0   0   2   2   0   2   0   2   2   0   2   2   2   2   0   2   0   2   2   2   2   2   2   2   0   0   2   0   2   2   2   0   2   2   0   0   2   0   2   0   2   2   2   2   2   0   2   2   0   2   0   2   2   2   0   2   2   2   2   2   0   2   0   2   2   2   2   0   0   2   0   2   2   0   0   0   2   0   2   0   2   2   2   2
 MK-6-10                2   2   2   0   0   0   0   0   2   0   2   2   2   0   0   0   0   2   2   0   0   2   0   2   2   0   2   0   2   2   2   2   0   2   2   2   0   0   2   2   2   0   2   2   0   2   2   2   2   2   2   0   0   2   2   2   2   0   2   0   2   2   2   0   2   0   0   2   2   0   2   0   2   0   0   2   0   0   0   2   0   0   2   0   0   2   0   0   2   0   2   2   0   2   0   0   2   2   0   0   2   2   0   2   0   0   0   0   2   0   0   2   0   2   0   0   0   0   2   2   0   2   0   2   2   0   2   2   2   2   0   2   0   2   2   2   2   2   2   2   0   0   2   0   2   2   2   0   2   2   0   0   2   0   2   0   2   2   2   0   2   0   2   2   0   2   0   2   2   2   2   2   2   2   2   2   0   2   0   2   2   2   2   0   0   2   0   2   2   0   0   0   2   0   2   0   2   2   2   2
 MK-6-11                0   2   2   0   0   0   0   0   2   0   0   2   2   0   0   0   0   2   2   0   0   2   2   2   2   0   2   0   2   2   2   2   0   2   2   2   0   0   2   2   0   0   2   2   0   2   2   2   2   2   2   0   0   2   2   2   2   0   2   0   2   2   2   0   2   0   0   2   2   0   2   2   2   0   0   2   0   0   0   2   0   0   2   0   0   2   0   0   2   0   2   2   0   2   0   0   2   2   2   0   2   2   0   2   0   0   0   0   2   0   0   2   0   2   0   0   2   0   2   2   0   2   0   2   2   0   2   2   2   2   0   0   0   2   2   2   0   2   2   2   0   0   2   0   2   2   2   0   0   2   0   0   2   0   2   0   2   2   2   0   2   0   2   2   0   2   0   2   2   2   2   2   2   2   2   2   0   2   0   2   2   2   2   0   0   2   0   2   2   0   0   0   2   0   0   0   2   2   2   2
 MK-6-12                0   2   2   0   0   0   0   0   2   0   0   2   2   0   0   0   0   2   2   0   0   2   2   2   2   0   2   0   2   2   2   2   0   2   2   2   0   0   0   0   2   0   2   2   0   2   0   2   2   2   2   0   0   2   2   2   2   0   2   0   2   2   0   2   2   0   0   2   2   0   0   2   2   0   0   0   0   0   0   0   0   0   2   0   0   2   0   0   2   2   2   2   0   2   0   0   2   2   2   0   2   2   0   2   0   0   0   0   2   0   0   2   0   2   0   2   0   0   2   2   0   2   0   0   2   0   2   2   2   2   0   0   0   2   2   2   0   2   2   2   0   0   2   0   2   2   2   0   0   2   0   0   2   0   2   0   2   0   2   0   2   2   2   2   2   2   0   2   2   2   2   2   2   2   2   2   0   2   0   2   2   2   2   0   0   2   0   0   2   0   0   0   0   0   0   0   2   2   2   2
 MK-6-13                0   2   2   0   0   0   0   0   2   0   2   0   2   0   0   0   0   2   2   0   0   2   2   2   2   0   2   0   2   2   2   2   0   2   2   2   0   0   0   0   2   0   2   2   0   2   0   2   2   2   0   0   0   2   2   2   2   0   2   0   2   2   2   2   2   0   0   2   2   0   0   2   2   2   0   0   0   0   0   0   0   2   2   0   0   2   0   0   2   2   2   2   0   2   0   0   2   2   2   0   2   2   0   2   0   0   0   0   2   0   0   2   0   2   0   2   2   0   2   2   0   2   0   0   2   0   2   2   2   2   0   0   0   2   2   2   0   2   2   2   0   0   2   0   2   2   2   0   0   2   0   0   2   0   2   0   2   0   2   0   2   0   2   2   2   0   0   2   2   2   2   2   2   2   2   2   0   2   0   0   2   2   2   0   0   0   0   0   2   0   0   0   0   0   0   0   2   2   2   2
 MK-6-14                0   2   2   0   0   0   0   0   2   0   2   2   2   0   0   0   0   2   2   0   0   2   2   2   2   0   2   0   2   2   2   2   0   2   2   2   0   0   0   0   2   0   2   2   0   2   2   2   2   2   0   0   0   2   2   2   2   2   2   0   2   2   2   2   2   0   2   2   2   0   0   2   2   2   0   0   0   0   2   0   0   0   2   0   0   2   0   0   2   2   2   2   0   2   0   0   2   2   2   0   2   2   0   2   0   0   0   0   2   0   0   2   0   2   0   2   2   0   2   2   2   2   0   0   0   2   2   2   2   0   0   0   0   2   2   2   0   2   2   2   0   0   2   0   2   2   2   2   0   2   2   0   2   0   2   0   2   0   2   0   2   0   2   2   2   0   0   2   2   2   2   2   2   2   2   2   0   2   0   0   2   2   2   0   0   0   2   2   2   0   0   2   0   0   0   0   0   2   2   2
 MK-6-15                0   2   2   0   0   0   0   0   2   0   2   2   2   0   0   0   0   0   2   0   0   0   2   2   2   0   0   0   2   2   2   2   0   0   2   2   0   0   0   0   0   0   2   2   2   2   2   2   2   2   0   0   0   2   2   2   2   0   0   0   2   2   2   2   2   0   2   2   2   0   0   2   2   2   0   0   0   0   2   0   0   0   2   0   0   2   0   0   2   2   0   2   0   2   2   2   2   2   2   0   2   2   0   2   0   0   0   0   2   0   0   2   0   2   0   2   0   0   2   2   2   2   0   0   0   2   2   2   2   0   0   0   0   2   2   2   0   2   2   2   0   0   2   0   2   2   2   2   2   2   2   0   2   0   2   0   2   0   2   0   0   0   2   2   2   0   0   2   2   2   2   0   2   2   2   2   0   2   0   0   0   2   2   0   0   0   0   2   2   0   0   2   0   0   0   0   0   2   2   2
 MK-6-16                0   2   2   0   0   0   0   0   2   0   2   2   2   0   0   0   0   0   2   0   0   0   0   2   2   0   0   0   2   2   2   2   0   0   2   2   0   0   0   0   0   0   2   2   2   2   2   2   2   2   0   0   0   2   2   2   2   0   0   0   2   0   2   0   2   0   2   2   2   0   0   0   2   2   2   0   0   2   2   2   0   0   2   0   2   2   0   0   0   2   0   2   0   2   2   2   2   2   2   0   2   2   0   0   2   0   0   0   2   0   0   0   0   2   0   2   0   0   2   2   2   2   0   2   0   2   2   2   0   2   0   0   0   2   0   2   0   2   2   2   0   0   2   2   2   2   2   2   2   2   2   0   2   0   0   0   2   0   2   0   0   2   2   2   2   2   0   2   2   2   2   0   2   2   2   2   0   2   0   0   0   2   2   0   2   0   0   2   2   0   2   2   0   0   0   0   0   0   2   0
 
!****************************************** Phenotypic Data **********************************************************
!-100.0 is resevred for missing phenotype
SimulatedTrait1        14.8426   16.1247   13.6172   16.4200   15.5827   12.7245   12.4382   14.1980   14.1512   13.9861   15.9191   12.5199   14.2574   15.4798   14.7768   14.7434   17.0803   14.9751   16.2770   16.0492   15.4098   13.1065   15.0167   17.0550   16.3805   13.1566   13.4846   12.9315   13.8661   15.1386   15.9831   13.6583   16.0160   15.0140   13.2273   14.1381   15.5822   14.5352   14.1823   14.8261   13.9685   16.1992   17.2748   13.8286   17.4893   14.4609   13.4949   14.8206   15.1101   15.5481   14.6709   13.7513   13.7444   13.2080   16.1879   14.0232   13.7522   16.5894   15.6451   15.3923   13.9821   13.8604   15.6810   13.6118   15.9612   14.3419   14.5501   15.2794   15.9154   13.9847   15.3324   15.4797   14.7138   15.4062   13.8908   15.8894   16.9286   14.7215   15.2381   14.4729   15.1013   16.6150   14.8013   14.8140   15.1163   14.5075   14.5891   15.2546   16.1774   14.2294   14.2405   15.1828   13.9325   15.6442   14.8270   15.1609   14.8174   16.5860   17.8348   14.7192   17.3843   13.7550   13.0687   16.4892   14.5475   13.2802   16.0835   15.0901   14.3167   14.0622   13.6829   15.6677   13.6468   15.4928   14.7004   15.0606   13.1152   17.6104   13.5671   13.7026   14.0626   13.3835   13.2045   15.3530   13.2920   15.1212   14.8395   16.5296   12.9605   14.2840   16.7311   14.7843   16.1840   14.0714   17.3932   14.8037   14.5071   15.6316   14.7143   12.3607   16.0103   15.6601   15.0695   11.5202   14.8601   15.6553   14.7208   16.5543   14.4016   16.6710   13.7228   17.4584   15.9264   14.6393   14.4771   15.3186   16.4342   15.8355   12.2904   13.5377   15.3668   15.0911   13.9972   15.5224   13.6044   13.9327   15.9014   14.4304   13.9214   17.1150   14.5739   14.5521   17.2515   15.2280   14.8717   12.4130   16.0478   14.6438   16.6419   16.0575   13.3391   15.8231   14.6783   17.7742   15.4267   14.7071   15.7855   12.3622   16.5249   15.6636   13.6691   16.2322   13.3730   16.3800   15.1120   12.8385   14.1086   13.3970   13.4852   15.2543
SimulatedTrait2        10.1037   10.0177   10.2718    9.4083    8.9015   10.7724   10.3589   11.0708   10.9907   10.8571    9.4997   11.1997    9.9369    9.3196    9.7761    9.4906    9.0817    9.3461    9.8392    9.3778    9.4530   10.5668    9.7308   10.4220   10.9499   11.0048   10.8157   10.2826    9.9574    8.7732    9.1126    8.8532   10.2582   10.6106   10.7330   10.5494    8.7246    9.7208    9.0621    9.2815   10.9373    9.7307    7.2035    9.6459    9.3690    9.9441   10.1130    9.8724   10.0291   10.3347    9.9707   10.9593    9.5002    9.3809    9.3797    9.3209   10.0296    9.3499    9.5320    9.9791    9.9412   10.6896    9.2567   10.3321   10.7627   10.7505    9.3159    8.5319    8.8470   10.8137   11.2343    9.0190   10.2875    9.3484    9.1736    9.8772    8.7644   10.3133   10.8892   10.6355    9.8987   10.0312    9.2571    9.6281    8.4249    9.8449   11.4176    9.3470    8.4858   10.8336   10.7117    8.9420   10.2248    9.6374   10.6722   10.5615   10.7093    9.3326    9.7049    9.3017    9.0055   10.9736    9.8832   10.6454   11.4360    9.1770    8.2314   10.6946   10.2674   10.8177   10.5868   10.6925   11.2281   11.5126    9.3215    9.7398   10.8385    9.1500   10.2472   10.5912   10.5981   11.1066   10.8881    9.7877    9.4814   10.9493   10.1080    9.2639   10.0276   10.3787    9.6771    8.7581    8.3333   10.3684    9.0127    9.8144   10.2428    9.6820   10.0134   10.7498   11.1217    9.7968    9.7399   11.4586   11.2501    9.4736    9.1994    9.5049   10.4067    8.9535   11.2528    9.7501    9.9081    9.9032   10.6651   10.5803    9.9074   10.5685   10.8662    9.7029    9.2146   10.6140    9.0077   10.7865    9.4204   10.8813    9.9395    8.0595   11.0491    9.2330   10.4530   10.5129    9.3631    9.8497    9.3546   10.5957    8.6789   10.1014    9.2022    9.3802   10.0754   10.5742   10.7711    9.1972   10.6123   11.1288    9.1420   10.3206   10.3028    9.3585   10.9097    9.0579   11.0580    9.4064   11.1248   10.2499    9.1142   10.4521   11.1081   11.2504
 
