# Supplementary material for: Inclusive Composite Interval Mapping of QTL by Environment Interactions in Biparental Populations
Source: PLoS One. 2015 Jul 10;10(7):e0132414. doi: 10.1371/journal.pone.0132414 (PMC4498613; doi:10.1371/journal.pone.0132414)
Supplement: S5 File — (ZIP) [file pone.0132414.s005.zip › H=0.5/L1/run_00124.met]

!**********************Note: lines staring with "!" are remarks and will be ignored in the program********************
!*********************************General Information**********************************
!Assuming F1 = P1 x P2, populations available in QTL IciMapping are: 
!  1, P1BC1F1 = P1 x F1, the first backcrossing where P1 is used as the recurrent parent;
!  2, P2BC1F1 = P2 x F1, the first backcrossing where P2 is used as the recurrent parent;
!  3, F1DH, F1-derived doubled haploids; 
!  4, RIL or F1RIL, recombination inbred lines through the repeated selfing of F1;
!  5, P1BC1RIL, recombination inbred lines through the repeated selfing of P1BC1F1;
!  6, P2BC1RIL, recombination inbred lines through the repeated selfing of P2BC1F1;
!  7, F2, the selfing generation of F1;
!  8, F3, the selfing generation of F2;
!  9, P1BC2F1, the second backcrossing where P1 is used as the recurrent parent; 
! 10, P2BC2F1, the second backcrossing where P2 is used as the recurrent parent;
! 11, P1BC2RIL, recombination inred lines through the repeated selfing of P1BC2F1; 
! 12, P2BC2RIL, recombination inred lines through the repeated selfing of P2BC2F1; 
! 13, P1BC1F2, the selfing generation of P1BC1F1; 
! 14, P2BC1F2, the selfing generation of P2BC1F1; 
! 15, P1BC2F2, the selfing generation of P1BC2F1; 
! 16, P2BC2F2, the selfing generation of P2BC2F1; 
! 17, P1BC1DH, P1BC1F1-derived doubled haploids; 
! 18, P2BC1DH, P2BC1F1-derived doubled haploids; 
! 19, P1BC2DH, P1BC2F1-derived doubled haploids; 
! 20, P2BC2DH, P2BC2F1-derived doubled haploids; 
   3      !Mapping Population (see remarks above)
   2      !Mapping Function (1 for Kosambi; 2 for Haldane; 3 for Morgan)
   2      !Marker Space Type (1 for intervals; 2 for positions)
   1      !Marker Space Unit(1 for centiMorgans; 2 for Morgan)
   6      !Number of Chromosomes (or Linkage Groups)
 200      !Size of the mapping population
   2      !Number of environments
 
!***************************************** Chromosomes and Linkage Maps **********************************************
!Chromosome                 NumMarkers
-CH1                        16
-CH2                        16
-CH3                        16
-CH4                        16
-CH5                        16
-CH6                        16
!Linkage map (Marker name followed by position or the interval length)
 MK-1-1                1     0.000
 MK-1-2                1    10.000
 MK-1-3                1    20.000
 MK-1-4                1    30.000
 MK-1-5                1    40.000
 MK-1-6                1    50.000
 MK-1-7                1    60.000
 MK-1-8                1    70.000
 MK-1-9                1    80.000
 MK-1-10               1    90.000
 MK-1-11               1   100.000
 MK-1-12               1   110.000
 MK-1-13               1   120.000
 MK-1-14               1   130.000
 MK-1-15               1   140.000
 MK-1-16               1   150.000
 MK-2-1                2     0.000
 MK-2-2                2    10.000
 MK-2-3                2    20.000
 MK-2-4                2    30.000
 MK-2-5                2    40.000
 MK-2-6                2    50.000
 MK-2-7                2    60.000
 MK-2-8                2    70.000
 MK-2-9                2    80.000
 MK-2-10               2    90.000
 MK-2-11               2   100.000
 MK-2-12               2   110.000
 MK-2-13               2   120.000
 MK-2-14               2   130.000
 MK-2-15               2   140.000
 MK-2-16               2   150.000
 MK-3-1                3     0.000
 MK-3-2                3    10.000
 MK-3-3                3    20.000
 MK-3-4                3    30.000
 MK-3-5                3    40.000
 MK-3-6                3    50.000
 MK-3-7                3    60.000
 MK-3-8                3    70.000
 MK-3-9                3    80.000
 MK-3-10               3    90.000
 MK-3-11               3   100.000
 MK-3-12               3   110.000
 MK-3-13               3   120.000
 MK-3-14               3   130.000
 MK-3-15               3   140.000
 MK-3-16               3   150.000
 MK-4-1                4     0.000
 MK-4-2                4    10.000
 MK-4-3                4    20.000
 MK-4-4                4    30.000
 MK-4-5                4    40.000
 MK-4-6                4    50.000
 MK-4-7                4    60.000
 MK-4-8                4    70.000
 MK-4-9                4    80.000
 MK-4-10               4    90.000
 MK-4-11               4   100.000
 MK-4-12               4   110.000
 MK-4-13               4   120.000
 MK-4-14               4   130.000
 MK-4-15               4   140.000
 MK-4-16               4   150.000
 MK-5-1                5     0.000
 MK-5-2                5    10.000
 MK-5-3                5    20.000
 MK-5-4                5    30.000
 MK-5-5                5    40.000
 MK-5-6                5    50.000
 MK-5-7                5    60.000
 MK-5-8                5    70.000
 MK-5-9                5    80.000
 MK-5-10               5    90.000
 MK-5-11               5   100.000
 MK-5-12               5   110.000
 MK-5-13               5   120.000
 MK-5-14               5   130.000
 MK-5-15               5   140.000
 MK-5-16               5   150.000
 MK-6-1                6     0.000
 MK-6-2                6    10.000
 MK-6-3                6    20.000
 MK-6-4                6    30.000
 MK-6-5                6    40.000
 MK-6-6                6    50.000
 MK-6-7                6    60.000
 MK-6-8                6    70.000
 MK-6-9                6    80.000
 MK-6-10               6    90.000
 MK-6-11               6   100.000
 MK-6-12               6   110.000
 MK-6-13               6   120.000
 MK-6-14               6   130.000
 MK-6-15               6   140.000
 MK-6-16               6   150.000
!*********************************** Marker Types ********************************************************************
!Co-dominant marker: When heterozygote F1 is present, P1 is coded as 2, F1 is coded as 1, and P2 is coded as 0; Otherwise, P1 is coded as 2, and P2 is coded as 0. 
!Dominant marker: When heterozygote F1 is present, P1 and F1 are coded as 12, and P2 is coded as 0; Otherwise, P1 is coded as 2, and P2 is coded as 0.  
!Recessive markers: When heterozygote F1 is present, P1 is coded as 2, and F1 and P2 are coded as 10; Otherwise, P1 is coded as 2, and P2 is coded as 0. 
!Missing marker is coded as -1. 
 MK-1-1                 2   2   2   2   0   2   2   0   0   0   0   2   0   0   0   2   2   0   2   0   2   2   0   2   0   2   2   0   0   2   2   2   2   2   0   0   2   0   0   2   0   2   0   2   0   0   0   2   0   2   0   0   2   0   0   2   2   2   2   0   0   2   0   0   2   2   0   0   0   2   0   0   0   2   0   2   2   0   2   0   2   2   0   0   0   2   0   0   2   2   0   2   2   2   2   0   2   0   0   0   2   2   0   0   2   0   2   2   2   0   2   0   0   0   0   2   2   2   0   2   2   2   2   0   0   0   2   0   2   2   0   0   2   2   2   2   0   0   0   2   2   2   0   2   2   2   2   2   0   2   2   0   0   2   2   0   2   2   0   0   2   0   0   2   2   2   0   2   0   0   0   0   0   2   2   2   2   2   2   2   0   0   2   2   2   0   0   0   2   0   2   2   0   0   0   2   0   2   2   0
 MK-1-2                 2   2   2   2   0   2   2   0   0   0   2   2   0   0   0   0   2   0   2   0   2   2   0   2   0   2   2   2   0   2   2   2   2   2   0   0   2   0   0   2   0   2   0   2   0   0   0   2   0   2   0   0   2   0   0   2   2   2   2   0   0   2   0   0   2   2   0   0   0   2   0   0   0   2   0   2   2   0   2   0   2   2   0   0   0   2   0   0   2   2   0   2   2   2   2   2   2   0   0   0   2   2   0   0   2   0   2   2   2   0   0   0   0   0   0   2   2   2   0   2   2   2   2   0   0   0   2   0   2   2   0   0   0   2   2   2   2   0   0   2   2   2   2   2   2   2   2   2   0   2   2   2   0   0   2   0   2   2   0   0   2   2   0   0   2   2   0   2   0   0   0   0   0   2   2   2   2   2   2   2   0   0   2   2   2   0   0   0   0   0   2   2   0   0   0   2   0   0   2   0
 MK-1-3                 2   2   2   2   2   2   2   0   2   0   2   2   0   0   0   0   2   0   2   0   2   2   0   2   0   2   2   2   0   2   2   2   2   2   0   0   0   2   2   2   0   2   0   2   0   0   0   2   0   2   0   0   2   0   0   0   2   2   0   0   0   2   0   0   2   2   0   0   0   2   0   2   0   2   2   2   2   0   2   0   2   0   0   0   2   2   0   0   2   2   0   2   2   2   2   0   2   0   0   0   2   0   0   0   2   2   2   2   2   0   0   0   0   0   0   2   2   2   0   2   2   2   2   0   0   0   2   0   2   2   0   0   0   2   2   2   2   2   0   2   2   2   2   2   2   2   2   2   0   2   2   2   0   0   2   0   2   2   0   0   2   2   0   2   2   2   0   2   2   2   0   0   0   2   2   2   2   2   2   2   0   0   0   2   2   0   2   0   0   0   2   2   0   0   0   2   0   0   2   0
 MK-1-4                 2   2   2   2   2   2   2   0   2   0   2   2   0   0   0   0   2   0   2   0   2   2   0   2   2   2   2   2   0   2   2   2   2   2   0   0   0   2   2   2   0   2   0   2   0   0   0   2   0   2   0   0   2   0   0   0   2   2   0   0   0   2   2   0   2   2   0   2   0   0   2   2   0   2   2   0   2   0   2   2   2   0   0   0   2   2   0   0   2   0   2   2   0   2   2   2   2   0   0   0   2   0   0   0   0   2   2   2   2   0   0   0   0   0   0   2   2   2   0   2   2   2   2   0   2   0   2   0   2   2   0   0   0   2   2   2   2   2   0   2   2   2   0   2   2   2   2   2   0   2   2   2   2   2   2   0   0   2   0   0   2   2   0   2   2   2   0   0   0   2   0   0   0   2   2   2   2   2   0   2   2   0   0   2   2   0   2   0   0   2   2   2   0   0   0   2   0   0   2   0
 MK-1-5                 2   2   0   2   2   2   2   0   2   0   2   0   0   0   0   0   2   0   2   0   2   2   0   2   0   2   2   2   0   2   2   2   2   2   0   0   0   2   2   2   0   2   0   2   0   0   0   0   0   2   0   0   2   0   0   0   2   2   0   0   0   2   2   2   2   2   0   2   0   0   2   2   0   2   2   0   2   0   2   2   2   0   0   0   2   2   0   0   2   0   2   2   0   2   2   2   2   0   0   0   2   0   0   0   0   0   0   2   2   0   0   0   0   0   0   2   2   2   0   2   2   2   2   0   2   0   0   0   2   2   0   2   0   2   2   2   2   2   0   2   2   2   0   2   2   2   2   0   0   2   2   2   2   2   2   2   0   2   0   0   2   2   0   2   2   2   0   0   0   2   0   0   0   2   2   2   2   2   0   2   2   0   0   2   2   0   0   0   2   0   2   2   0   2   0   2   0   0   2   2
 MK-1-6                 2   2   0   2   2   2   2   0   2   0   2   0   0   0   0   0   2   0   2   0   0   2   0   2   0   2   2   2   0   2   0   2   2   2   0   0   0   0   2   2   0   2   0   2   0   0   0   0   0   2   0   0   2   0   0   0   2   2   0   0   0   2   2   2   2   2   0   0   0   0   2   2   0   2   2   0   2   0   0   2   2   0   0   0   2   2   0   0   0   0   2   2   0   2   2   2   2   0   0   0   2   0   0   0   0   0   2   2   2   0   0   0   0   0   0   2   2   2   0   2   2   2   2   0   2   0   0   0   2   2   0   2   2   2   2   2   2   2   0   2   2   2   0   2   2   2   2   0   0   2   2   2   2   2   2   2   0   2   0   2   2   2   0   2   2   2   0   0   0   2   0   0   0   2   2   2   2   2   0   0   2   0   0   2   2   0   2   0   2   0   0   2   0   2   2   2   0   0   2   2
 MK-1-7                 2   2   0   2   0   2   2   0   2   0   2   0   0   0   0   0   2   0   2   2   0   2   0   2   0   2   2   2   0   2   0   2   0   2   0   0   0   0   2   2   0   2   0   2   0   0   0   0   0   2   0   0   2   0   2   0   2   2   0   0   0   2   2   2   2   2   0   0   0   0   2   2   0   2   2   0   2   0   0   2   2   0   0   2   2   2   0   0   0   2   2   2   0   2   2   2   2   0   0   0   2   0   0   0   0   0   2   2   2   0   0   0   0   0   0   2   2   2   0   2   2   2   2   0   2   0   0   0   2   2   0   0   2   0   0   0   2   2   0   2   2   2   2   2   0   0   2   0   2   2   2   0   2   2   2   2   0   2   0   2   2   2   0   2   0   2   0   0   0   2   0   0   0   2   0   2   2   2   0   0   2   0   0   2   2   0   2   0   2   0   0   2   0   2   2   2   2   0   0   2
 MK-1-8                 2   2   0   2   0   0   0   0   2   0   2   0   0   0   0   0   2   2   2   2   0   2   0   2   0   2   2   2   0   2   0   2   0   2   0   0   0   2   2   0   0   2   2   2   0   0   0   0   0   2   2   0   2   2   2   0   2   2   0   0   0   2   2   2   2   2   0   0   0   0   2   2   0   2   2   0   2   0   2   2   0   0   0   2   2   2   2   0   0   2   2   2   0   2   2   2   2   0   0   0   2   2   0   0   0   0   2   2   2   0   0   0   2   0   0   2   2   2   0   2   2   0   2   0   2   0   0   0   2   2   0   0   2   0   0   0   2   2   0   2   2   2   2   2   0   0   2   0   2   2   2   0   2   2   2   2   0   0   0   2   2   0   0   2   0   0   0   0   0   2   0   2   2   2   0   2   2   2   0   2   2   2   0   0   2   0   0   0   2   0   0   2   0   2   2   2   2   0   0   0
 MK-1-9                 2   2   0   2   0   0   0   0   2   0   2   0   0   0   0   0   2   2   2   2   0   2   0   2   0   2   2   2   0   2   0   0   2   2   0   0   0   2   2   0   2   2   2   2   0   0   0   0   2   2   2   0   2   2   2   0   2   2   0   0   0   2   2   2   2   2   2   0   0   0   2   2   0   2   2   0   2   0   2   2   0   0   0   2   2   2   0   0   0   2   2   2   0   2   2   2   0   0   0   0   2   0   0   0   0   0   2   2   2   0   0   0   2   2   0   0   2   2   0   2   2   0   2   0   2   0   0   0   2   2   0   0   2   0   0   0   2   2   0   2   2   2   0   2   2   0   2   2   2   2   2   0   2   2   2   0   0   2   0   2   2   0   0   2   0   0   0   0   0   2   2   2   0   2   0   2   2   2   0   0   2   2   0   2   2   0   0   0   2   0   0   2   2   2   2   2   2   0   0   0
 MK-1-10                2   2   0   2   0   0   0   0   2   0   2   0   0   0   0   0   2   2   2   2   0   2   0   2   0   2   2   2   0   2   0   0   2   2   0   0   0   2   2   0   2   2   2   2   0   0   0   0   0   2   2   0   2   2   0   0   2   2   0   0   0   2   2   2   2   2   2   0   0   0   2   2   0   2   0   0   2   0   0   2   0   0   0   2   2   2   0   0   0   0   2   2   0   2   2   2   0   0   0   0   2   0   2   0   0   0   2   2   2   0   0   0   2   2   0   0   2   2   0   2   0   0   2   0   2   0   0   2   2   0   0   2   2   0   0   0   0   2   0   2   2   2   2   2   2   0   2   0   2   2   0   0   2   2   2   0   0   2   0   2   2   0   0   2   0   0   0   0   0   2   0   2   0   2   0   2   2   2   0   0   0   2   2   2   0   0   0   2   0   0   0   2   2   2   2   2   2   0   0   0
 MK-1-11                2   2   0   2   0   0   0   0   2   2   2   0   0   2   0   0   2   2   0   2   0   2   0   2   0   2   2   0   0   2   0   0   2   2   2   0   0   2   2   0   2   0   2   2   0   0   0   0   0   2   0   2   2   2   0   2   2   2   0   0   0   0   2   2   2   2   2   0   0   0   2   2   0   2   0   0   0   0   0   2   0   0   0   2   2   2   0   0   0   0   2   2   0   2   2   2   0   0   0   0   2   0   2   0   0   0   2   2   2   0   0   0   2   2   0   0   2   2   0   2   0   0   2   0   2   0   0   2   2   0   2   2   2   0   0   0   0   2   0   2   2   2   0   2   2   0   2   0   2   2   0   0   2   2   2   0   0   2   0   2   2   0   2   0   0   0   0   0   0   2   0   0   0   2   0   2   2   2   0   0   0   2   2   2   0   0   0   2   0   0   0   2   2   2   2   2   2   0   0   0
 MK-1-12                2   2   0   2   0   0   0   0   2   0   2   0   0   2   0   0   2   2   0   2   0   2   0   2   0   2   2   0   0   2   0   0   2   2   2   2   0   2   2   0   2   0   2   2   0   0   0   0   0   2   0   2   2   2   0   2   0   2   0   2   0   0   2   2   2   0   2   0   2   0   2   0   0   2   0   0   0   0   0   2   0   0   0   2   2   2   0   0   0   0   2   0   0   0   0   2   2   0   0   0   2   2   2   0   0   0   2   2   2   0   0   0   2   2   0   0   2   2   0   2   0   0   2   2   2   0   0   2   2   0   2   2   2   0   0   0   0   2   0   0   2   2   0   2   2   0   2   0   2   2   2   0   2   2   2   0   0   2   0   2   2   0   2   0   0   0   0   0   0   2   0   0   0   0   0   2   2   0   0   0   0   2   2   2   0   0   0   2   0   0   0   2   2   2   2   2   2   0   0   0
 MK-1-13                2   2   0   2   0   0   0   0   2   0   2   0   0   2   0   0   2   2   0   2   0   2   0   2   0   2   2   0   0   2   0   0   2   2   2   0   0   2   2   0   2   0   2   2   0   0   0   0   2   2   0   2   2   2   2   2   0   2   0   2   0   0   2   2   0   0   2   0   2   0   2   0   2   2   0   0   2   0   0   2   0   0   0   2   2   2   0   0   0   0   2   0   0   0   0   2   2   0   0   0   2   2   2   0   0   0   2   2   2   0   0   0   2   2   0   2   2   2   0   2   0   0   2   2   2   0   0   2   2   0   2   2   2   2   0   0   0   2   0   0   2   2   0   2   2   0   2   0   2   2   2   0   2   2   2   0   2   2   0   2   0   0   2   0   0   0   0   0   2   2   0   0   0   0   0   2   2   0   0   0   0   2   2   2   0   0   0   2   0   0   0   2   2   2   2   2   2   0   0   0
 MK-1-14                2   2   0   2   0   2   0   0   2   0   2   0   0   2   2   0   2   2   2   2   0   2   0   2   0   2   0   0   2   2   0   0   2   2   2   0   0   2   2   0   2   0   0   2   0   0   0   0   2   2   0   2   2   2   0   2   0   2   0   2   0   0   2   2   0   0   2   0   2   0   2   0   2   2   0   0   2   0   0   2   2   0   0   2   2   2   0   0   0   0   2   0   0   0   0   2   2   0   0   0   2   2   2   0   0   0   2   2   2   2   0   0   2   2   2   2   2   2   0   2   0   0   2   2   2   0   0   2   0   0   2   2   2   2   0   0   0   2   0   0   2   2   0   2   2   0   2   2   2   2   2   0   2   2   2   0   2   2   0   2   2   2   2   0   0   0   0   0   2   2   0   0   2   2   0   2   2   0   0   0   0   2   2   2   0   0   2   2   0   2   0   2   2   2   2   2   2   0   2   0
 MK-1-15                2   2   0   2   0   2   0   0   2   0   2   0   0   2   2   0   2   2   2   2   0   2   0   2   0   2   0   0   2   0   0   0   2   2   2   0   0   2   2   0   2   0   0   2   0   0   0   0   2   0   0   2   2   2   0   2   0   2   0   2   0   0   2   2   0   0   2   2   0   0   2   0   2   2   0   0   2   0   0   2   2   0   0   2   2   2   0   0   0   0   2   0   0   0   0   2   2   0   2   0   2   2   2   0   0   0   2   2   2   0   0   0   2   2   0   2   2   2   0   2   2   0   2   2   2   0   0   2   2   0   2   2   2   2   0   0   0   2   0   2   2   2   0   2   2   0   2   2   0   2   2   0   2   2   2   0   2   2   0   2   2   2   2   0   2   0   0   0   0   2   0   0   2   2   0   0   2   0   0   0   0   2   2   2   0   0   2   2   0   0   0   2   2   2   0   2   2   0   2   0
 MK-1-16                2   2   0   2   0   2   0   2   2   0   2   2   2   2   2   0   2   2   2   2   0   2   0   2   0   2   0   0   2   2   0   0   2   2   2   0   0   2   2   0   2   0   0   2   0   0   0   0   2   0   0   2   2   2   0   2   0   2   0   2   0   0   2   2   0   0   2   2   0   2   0   0   2   2   0   0   0   2   0   2   2   0   0   2   2   2   0   0   0   0   2   0   0   0   0   2   2   0   2   0   2   2   2   0   0   0   2   2   2   0   0   0   2   2   2   2   2   2   0   0   2   0   2   2   0   0   0   2   2   0   2   2   2   2   0   0   0   2   0   2   2   0   2   2   2   0   2   2   0   0   2   0   2   2   2   0   2   2   0   2   2   2   2   0   2   0   0   0   0   2   0   0   0   2   0   0   2   0   0   0   0   2   2   2   0   0   2   2   2   0   0   2   2   2   0   2   2   0   2   0
 MK-2-1                 2   2   2   2   0   2   2   2   0   2   0   0   0   2   0   0   0   2   0   2   0   0   2   0   2   2   2   2   0   0   0   2   2   2   2   0   2   0   0   2   2   0   0   0   0   0   2   2   2   2   0   0   0   2   2   0   2   0   0   2   2   0   2   0   0   0   2   2   0   2   0   0   2   2   2   0   0   0   2   0   2   0   0   2   2   2   2   2   0   2   2   2   2   0   0   0   2   2   2   2   0   2   0   2   0   2   0   2   2   0   2   0   0   0   0   2   2   2   2   2   2   2   2   2   2   0   2   0   0   0   2   2   2   0   0   2   0   0   0   2   0   2   2   2   0   0   2   0   2   0   0   0   0   0   0   0   2   0   2   0   2   0   2   0   0   0   0   0   2   0   2   0   2   2   2   0   0   0   2   2   0   2   0   0   2   0   2   0   2   2   2   0   0   2   0   2   0   2   0   0
 MK-2-2                 2   2   2   2   0   2   2   2   0   0   0   0   0   2   0   0   0   2   0   2   0   0   2   0   2   2   2   2   2   0   0   2   2   2   0   0   2   0   0   2   2   0   0   0   2   0   2   2   2   2   0   0   0   2   2   0   2   2   0   2   2   0   2   0   0   0   0   2   0   2   2   0   2   2   2   0   0   0   2   0   2   0   0   2   2   2   2   2   0   2   2   2   2   0   0   0   2   2   2   2   0   2   0   2   0   2   0   2   2   2   0   0   0   0   0   2   2   0   0   2   2   0   2   2   0   0   2   2   0   0   2   2   2   0   0   2   0   0   0   2   0   2   2   2   0   2   2   0   2   0   2   0   0   0   0   0   2   0   2   0   2   0   2   0   0   0   0   0   0   0   2   0   2   2   2   0   2   0   2   2   0   2   0   0   2   0   2   0   2   2   2   0   0   2   0   2   0   2   0   0
 MK-2-3                 2   2   2   2   0   2   0   2   0   0   0   2   0   2   2   0   0   2   0   2   0   0   2   2   2   2   2   2   2   0   0   2   2   2   0   0   2   0   0   2   2   0   0   2   0   0   2   2   2   2   0   0   0   2   2   0   2   2   0   2   2   0   2   2   0   0   0   2   0   2   2   0   2   2   2   0   0   0   2   2   2   0   0   2   2   2   2   2   0   2   2   2   2   0   0   0   2   2   2   2   0   2   0   2   0   2   0   2   2   2   0   0   0   0   0   2   2   0   0   2   2   0   2   2   0   0   2   2   0   0   2   0   2   0   0   2   0   0   0   2   0   0   2   2   0   2   2   0   2   0   0   2   0   0   0   0   2   0   2   0   2   0   2   0   0   0   2   0   0   0   2   0   2   2   2   0   0   0   2   2   0   2   0   0   2   0   2   0   2   2   2   2   0   0   0   2   0   2   0   0
 MK-2-4                 2   2   2   2   0   2   0   2   0   2   0   2   0   2   2   0   2   2   0   2   0   0   2   2   2   0   2   2   2   2   0   2   2   2   0   0   2   0   0   2   2   0   0   2   0   0   0   0   2   2   0   2   2   2   2   0   2   2   0   2   2   0   2   2   0   0   0   2   0   2   2   2   2   2   2   2   0   0   2   2   0   0   0   2   2   2   2   0   0   2   0   2   2   0   0   0   2   2   2   2   0   2   0   2   0   2   0   2   2   2   0   0   0   0   0   2   2   0   0   2   2   0   2   2   2   0   2   2   2   0   0   2   2   0   0   2   0   0   0   2   0   0   2   2   0   2   2   0   2   0   0   2   0   0   0   0   2   0   2   0   2   0   2   0   0   0   2   0   0   0   2   0   2   2   2   0   0   0   2   2   0   2   0   0   2   0   2   0   2   2   2   2   0   0   0   2   0   2   0   0
 MK-2-5                 2   2   2   2   0   2   0   2   0   2   0   2   0   2   0   2   2   2   0   2   0   0   2   2   2   0   2   2   2   2   0   0   2   2   0   2   0   0   0   2   2   0   0   2   0   0   0   0   2   2   2   2   2   2   2   0   2   2   0   2   2   0   2   2   0   0   0   2   0   2   2   2   2   2   2   2   0   0   2   2   0   0   0   2   0   2   2   0   0   2   0   2   0   0   2   0   2   2   2   2   0   2   0   2   0   2   0   2   2   2   2   0   0   0   0   2   2   0   0   0   2   0   2   0   2   0   2   2   2   0   0   2   2   0   2   2   0   0   0   2   0   2   2   2   0   2   2   0   2   0   0   2   0   0   0   0   0   0   2   0   2   0   2   0   0   0   2   2   0   0   2   0   2   2   2   0   0   0   2   2   0   2   0   0   2   0   2   0   2   2   2   2   0   0   0   2   2   2   0   0
 MK-2-6                 2   2   2   2   0   2   0   2   0   2   0   2   0   2   0   2   2   2   2   2   0   0   2   2   2   2   2   2   2   2   0   0   2   2   0   0   0   0   0   0   2   0   0   2   0   2   0   0   2   2   2   0   2   2   0   0   0   0   0   2   2   0   2   2   0   0   0   2   0   2   2   0   2   2   2   2   0   0   2   0   0   2   0   2   2   0   2   0   0   2   0   2   2   0   2   0   2   0   2   2   0   2   0   2   0   2   0   2   2   2   2   0   0   0   0   2   0   0   0   0   2   0   2   0   2   0   2   2   2   0   0   2   2   0   2   2   0   0   0   2   0   2   2   2   0   2   0   0   2   0   0   2   0   0   0   0   2   0   2   0   2   0   2   0   0   0   2   2   0   0   2   0   2   2   2   0   0   0   2   2   0   2   0   0   0   0   2   0   2   2   2   2   0   0   0   2   2   2   0   0
 MK-2-7                 2   0   2   2   0   2   0   2   0   2   0   2   0   2   0   2   2   2   2   2   0   0   2   0   0   2   0   2   2   2   0   0   2   2   0   0   0   0   0   0   2   0   0   2   0   2   0   0   0   2   2   0   2   2   0   0   0   0   0   2   0   0   2   2   0   2   0   0   0   2   2   0   2   2   2   2   0   0   2   0   0   2   0   2   2   0   2   0   0   2   0   2   2   0   2   0   2   2   2   2   2   2   2   2   2   2   0   2   2   2   2   0   0   2   2   2   0   0   0   0   2   0   2   0   2   0   2   0   2   0   0   2   2   0   2   2   0   0   0   2   0   2   2   2   0   2   0   0   2   0   0   2   0   0   0   0   2   0   2   2   2   0   2   0   0   0   2   2   0   0   2   0   2   0   2   0   0   0   2   2   2   2   0   0   0   0   2   0   2   2   2   2   0   0   0   2   2   2   0   0
 MK-2-8                 2   2   2   2   0   0   0   2   0   2   0   2   0   2   0   2   2   2   2   2   0   0   2   0   2   2   0   2   2   2   0   0   2   2   0   0   0   0   0   0   0   0   0   2   0   2   0   0   0   0   2   2   2   2   0   2   0   0   0   2   0   0   2   2   0   2   0   0   0   2   2   0   2   2   2   2   0   2   2   0   0   2   0   2   2   0   2   0   0   2   2   2   2   0   2   0   2   2   2   2   2   2   2   2   2   2   0   2   2   2   2   0   0   2   2   2   0   0   0   0   2   0   2   0   2   0   2   2   0   0   0   2   2   0   2   0   0   0   0   2   0   2   2   2   0   2   0   0   2   2   0   2   2   0   0   0   2   0   2   2   0   2   2   0   0   0   2   2   0   0   2   2   2   0   2   2   0   0   2   2   2   2   0   0   0   0   2   0   2   2   2   2   2   0   0   2   2   0   0   0
 MK-2-9                 2   2   2   0   0   0   0   2   0   2   0   2   0   2   0   2   2   2   2   2   0   0   2   0   2   2   0   2   2   2   2   0   2   2   0   0   0   0   0   0   0   0   0   0   0   0   0   0   2   2   2   2   2   2   0   2   0   0   0   2   0   0   2   2   0   2   0   0   0   2   2   0   0   2   2   2   0   2   2   0   0   2   0   2   2   0   2   0   0   2   2   2   2   0   2   0   2   2   2   2   2   2   2   2   2   2   0   2   2   2   2   0   0   2   2   2   0   0   0   0   2   0   2   0   0   0   2   2   0   0   0   2   2   0   2   0   0   0   0   2   0   2   2   0   0   2   0   0   2   2   0   2   0   0   0   0   2   0   0   0   0   2   2   0   0   0   2   2   0   0   2   2   2   0   2   2   0   2   2   2   2   0   0   2   0   0   2   0   2   2   2   2   2   0   0   2   2   0   2   0
 MK-2-10                2   2   2   0   0   0   0   2   0   2   0   2   0   2   0   2   2   2   2   2   0   0   2   0   2   2   0   2   2   2   2   0   2   2   0   0   0   0   0   0   0   0   0   2   0   0   0   0   2   2   2   0   2   2   0   0   0   2   0   2   0   0   2   2   0   2   0   0   0   2   2   0   0   0   0   2   2   2   2   0   0   2   0   2   2   2   2   0   0   2   2   2   2   0   2   2   2   0   2   2   2   2   2   2   0   2   0   2   2   2   2   0   0   2   2   2   0   0   0   0   2   0   2   0   0   0   2   2   0   0   0   2   2   0   2   0   0   0   0   2   0   2   2   0   2   2   0   0   2   2   0   2   0   0   0   0   2   0   0   0   0   2   0   0   0   0   2   2   0   0   2   0   2   0   2   2   0   2   2   2   2   0   0   2   0   0   2   0   2   2   2   2   2   0   0   2   2   0   2   0
 MK-2-11                2   2   2   0   0   0   0   0   2   2   0   2   0   2   0   2   2   2   2   2   2   0   2   0   2   2   0   2   2   0   2   0   2   2   0   0   0   2   0   0   0   0   2   2   0   0   2   0   2   2   2   0   2   0   0   0   0   2   0   2   0   0   2   0   0   2   0   0   0   2   2   0   0   0   0   2   2   2   0   0   0   2   0   2   2   2   2   0   0   2   2   0   2   0   2   2   2   0   2   2   2   2   2   2   0   2   0   2   2   0   2   0   0   2   2   2   0   0   2   0   0   0   0   0   0   0   2   2   0   2   0   2   2   0   2   2   0   0   0   2   0   2   2   0   2   2   0   2   2   2   0   2   0   0   0   0   2   0   0   0   0   2   0   0   0   0   2   2   0   0   2   0   2   0   2   0   0   2   0   2   2   0   0   2   0   0   2   0   2   2   2   2   2   0   0   2   2   0   2   0
 MK-2-12                0   2   2   2   0   0   0   0   2   2   0   2   0   2   0   2   2   2   0   2   2   0   2   0   2   2   0   2   2   0   2   0   2   2   0   0   0   2   0   0   0   0   2   2   0   0   2   0   2   2   2   0   2   2   0   0   0   2   2   2   0   0   2   0   0   2   0   0   2   2   2   0   0   0   0   2   2   2   0   0   0   0   0   2   2   2   0   0   0   2   2   0   2   0   2   2   2   0   2   0   2   0   2   2   0   0   0   0   2   2   2   0   2   2   2   2   0   0   2   0   0   0   0   0   0   0   2   0   2   2   0   2   2   0   2   2   0   0   0   2   0   2   2   0   2   2   0   2   2   2   0   0   0   0   0   0   2   0   0   0   0   2   0   0   0   0   2   2   0   0   2   0   2   0   2   0   2   2   0   2   2   0   2   2   0   0   2   0   2   2   2   2   2   0   0   2   2   0   2   0
 MK-2-13                0   2   2   0   0   0   0   0   2   0   0   2   0   2   0   2   2   2   0   2   2   0   2   0   0   0   0   2   2   0   0   0   2   2   0   0   2   2   0   2   0   0   2   2   0   0   2   2   2   2   2   0   2   2   0   0   0   2   2   2   0   0   2   0   0   2   0   0   2   2   2   0   0   0   0   0   2   2   0   0   2   0   0   2   2   2   0   0   0   0   2   0   2   0   2   2   2   0   2   0   2   0   0   2   0   0   0   0   2   0   2   0   2   2   2   2   0   2   2   0   0   0   0   0   0   0   2   0   0   2   0   2   2   0   2   2   0   0   0   2   0   2   2   0   2   2   0   2   2   2   0   0   0   0   0   0   2   0   0   0   0   0   0   0   0   0   2   2   0   0   2   0   2   0   2   0   2   2   0   0   2   0   2   2   0   0   2   0   2   2   2   2   2   0   2   2   2   0   2   2
 MK-2-14                0   2   2   0   0   0   2   0   2   0   0   2   0   2   0   2   2   2   0   2   2   0   2   0   0   0   0   2   2   0   0   0   2   2   0   2   0   2   0   2   0   0   0   2   0   0   2   2   2   2   2   0   2   2   0   0   0   2   2   2   0   0   2   0   0   2   2   0   2   2   2   0   0   0   0   0   0   2   0   2   2   0   0   2   2   0   0   0   0   0   0   0   2   0   0   2   2   0   2   0   2   0   0   2   0   0   0   0   2   0   2   0   0   0   2   2   0   2   2   0   0   0   0   0   0   0   2   0   0   2   0   2   2   0   2   2   0   2   0   2   0   2   2   0   2   2   0   2   2   2   0   0   2   0   0   0   2   0   0   0   0   0   0   0   0   0   2   2   0   2   2   0   2   0   2   0   2   2   0   0   0   0   2   2   0   0   2   0   2   2   2   2   2   0   2   2   2   0   2   2
 MK-2-15                0   2   2   0   2   0   2   2   2   0   0   2   0   2   0   2   2   2   0   2   2   0   2   0   0   0   0   2   2   0   2   0   2   2   0   2   0   2   0   2   0   0   0   2   0   0   2   2   0   2   2   0   2   2   2   0   0   2   2   2   2   0   2   0   0   2   2   0   2   2   2   0   0   0   0   0   0   0   0   2   2   0   0   2   2   0   0   0   0   0   0   0   2   0   0   2   2   0   2   0   2   0   0   0   0   0   0   0   2   0   2   0   0   2   2   2   0   2   0   0   0   0   0   0   0   0   2   0   2   2   0   2   2   0   2   2   0   2   2   2   0   2   2   0   2   2   0   2   2   2   0   0   2   0   0   0   2   0   0   0   0   2   0   0   0   0   2   2   0   2   2   0   2   0   2   0   2   2   0   0   0   0   2   2   0   0   2   2   2   2   0   2   2   0   2   2   2   0   2   2
 MK-2-16                0   2   2   0   2   0   2   2   2   0   0   2   0   2   0   2   2   2   0   0   2   0   2   2   0   0   0   2   2   0   2   0   2   2   0   2   0   2   0   0   0   0   0   2   0   0   2   2   0   0   2   2   2   2   2   0   2   2   0   2   2   0   2   2   0   2   2   0   0   0   2   0   0   0   0   2   0   0   0   2   2   0   0   2   2   2   2   0   0   0   0   0   2   0   0   2   2   0   2   0   2   0   0   0   2   0   0   0   0   0   2   0   0   2   2   2   0   2   0   0   0   0   0   0   2   0   2   0   2   2   0   2   2   0   2   2   0   2   2   2   0   2   2   0   2   2   0   0   2   2   0   0   2   0   0   0   2   0   0   0   0   2   0   0   0   0   2   2   0   2   2   0   2   0   2   0   2   2   0   0   0   0   2   2   0   0   2   2   2   2   0   2   2   0   2   0   2   0   2   2
 MK-3-1                 2   0   0   2   0   2   2   2   2   0   2   0   2   0   2   2   2   0   2   0   0   2   0   0   0   2   2   0   0   2   0   0   2   2   0   2   2   2   0   2   2   0   0   2   0   0   0   0   2   2   0   0   0   0   2   2   2   2   0   2   0   2   2   0   2   0   0   2   0   0   2   2   0   2   0   0   0   0   2   2   0   2   2   0   0   2   0   2   0   2   2   0   0   2   0   0   2   0   2   0   0   2   0   0   0   2   2   2   2   2   2   2   0   0   2   0   0   2   0   2   2   2   2   2   2   0   2   2   2   0   0   0   2   2   2   2   0   0   0   0   2   0   0   0   2   0   2   0   2   2   0   0   0   2   0   0   2   2   2   2   2   0   2   0   0   2   2   2   2   0   0   0   2   2   2   0   0   0   2   0   2   0   2   2   2   0   2   0   2   0   0   2   0   2   0   2   0   2   0   2
 MK-3-2                 2   0   0   2   0   2   2   2   2   0   2   2   0   0   2   2   2   0   2   0   0   2   2   0   0   2   2   0   2   2   0   0   2   2   0   2   2   2   0   2   0   0   0   2   0   0   0   2   2   2   2   0   0   0   2   2   0   2   0   0   2   2   2   0   2   0   0   2   2   0   2   2   0   2   0   2   0   0   2   2   0   2   0   0   0   2   0   2   0   2   2   0   0   2   0   0   2   0   2   0   0   2   0   0   0   2   2   2   2   2   2   2   0   0   2   0   0   2   2   2   2   2   2   2   2   0   2   2   2   0   0   0   2   2   2   2   0   0   2   0   2   0   0   0   2   0   2   0   0   2   0   0   0   2   0   2   2   2   0   2   2   2   2   0   0   2   2   2   2   0   0   0   2   2   2   0   0   0   2   0   2   2   2   2   2   0   2   0   2   0   0   2   0   2   0   2   0   2   0   2
 MK-3-3                 2   0   0   2   0   2   2   2   2   0   2   2   0   0   2   2   2   0   2   0   2   2   2   0   0   2   2   0   0   2   2   0   2   2   0   2   2   2   0   2   2   0   0   2   0   0   0   2   2   2   2   0   0   0   2   0   0   2   0   0   2   2   2   0   2   0   0   2   2   0   2   2   2   0   2   2   0   0   2   2   0   2   0   0   0   0   0   2   0   2   0   0   0   2   2   0   2   0   2   0   0   2   2   0   0   2   2   2   2   0   2   2   0   0   2   0   0   2   2   2   2   2   2   2   2   0   2   2   2   0   0   0   2   2   2   2   0   0   2   0   0   0   0   0   2   0   2   0   0   2   0   0   0   2   0   2   2   2   0   2   2   2   2   0   0   2   2   2   2   0   0   0   2   0   2   2   0   0   0   0   2   2   2   2   2   0   2   0   0   0   0   2   0   2   0   2   0   2   0   2
 MK-3-4                 2   0   0   2   0   2   2   2   2   0   2   2   0   0   2   0   2   0   0   0   2   2   2   0   2   0   2   0   0   2   2   0   2   2   0   2   2   2   0   2   2   0   2   2   0   0   0   2   2   2   2   0   0   0   2   2   0   2   0   0   2   2   2   0   2   0   0   2   2   0   2   2   2   2   2   2   0   0   2   2   0   0   0   0   0   0   0   2   0   2   0   0   0   2   2   0   2   0   2   0   0   2   2   0   0   2   2   2   2   0   2   2   0   2   2   0   0   2   2   2   2   2   2   2   2   2   2   2   2   0   0   0   0   0   0   2   0   0   2   0   0   2   0   0   2   0   2   0   0   0   0   0   0   2   0   2   2   0   0   0   2   2   2   0   0   2   2   2   2   0   0   0   2   0   2   2   0   2   0   0   2   2   2   2   2   0   2   0   0   0   2   2   0   2   0   2   0   2   0   0
 MK-3-5                 2   0   2   2   0   2   2   2   2   0   2   2   0   0   2   0   2   0   0   0   2   2   2   0   2   0   2   0   0   2   2   0   2   2   0   2   2   2   0   2   2   2   2   2   0   0   0   2   2   2   2   0   0   0   2   2   0   2   2   0   2   2   2   2   2   0   0   2   2   0   2   2   2   2   2   2   0   0   2   2   0   0   0   0   0   2   0   2   0   2   0   2   0   2   2   0   2   0   0   0   0   2   2   0   0   2   2   2   2   0   2   2   0   2   2   0   0   2   2   2   2   2   2   2   2   2   2   2   2   0   0   0   0   0   0   2   0   0   2   0   2   2   0   0   2   0   2   0   2   0   0   0   2   2   0   2   2   0   0   0   2   2   2   0   0   2   2   2   2   0   0   0   2   0   2   2   0   2   0   0   0   2   2   2   2   0   2   0   0   0   2   2   0   2   0   2   0   2   0   0
 MK-3-6                 2   0   2   2   0   2   2   2   0   2   2   2   2   0   2   0   2   0   0   2   2   2   2   0   2   0   2   0   0   2   2   0   2   2   0   0   2   2   0   2   2   2   2   2   0   0   0   2   0   2   2   0   0   0   2   2   0   2   2   0   2   2   2   2   2   0   0   2   2   0   2   0   2   2   2   2   0   0   2   2   0   0   0   0   0   2   0   2   0   2   0   2   0   2   0   0   0   2   0   0   0   2   2   0   0   0   2   2   2   0   2   2   0   2   2   0   2   2   2   2   0   2   2   2   2   2   2   2   2   0   0   0   0   0   0   2   0   0   2   0   2   2   0   0   2   0   2   0   2   0   0   0   0   0   0   0   2   2   0   0   2   2   2   2   0   2   2   2   2   0   0   0   2   0   2   2   0   2   0   0   0   2   2   2   2   0   2   0   0   0   2   0   0   2   2   2   0   2   0   0
 MK-3-7                 0   0   2   2   0   2   2   2   0   0   2   2   2   0   2   0   2   0   0   2   2   2   0   0   2   0   2   0   0   2   2   0   2   2   0   0   2   2   0   2   2   2   0   2   0   0   0   2   0   2   2   2   0   2   2   2   0   2   2   0   2   0   2   2   2   0   0   2   2   0   2   0   2   2   2   2   0   0   2   2   0   2   0   0   0   2   0   2   0   2   0   2   0   2   0   0   0   2   0   0   0   2   2   0   0   0   2   0   2   2   2   2   2   2   2   0   2   2   2   2   0   2   2   2   2   2   2   2   2   0   0   0   0   2   0   2   0   2   2   0   2   0   0   0   2   0   2   0   2   0   0   2   0   0   0   0   2   2   2   0   2   2   2   2   0   2   2   2   2   0   0   2   2   0   2   2   2   2   2   0   0   2   2   2   2   0   2   0   0   0   2   0   0   2   2   2   0   2   0   0
 MK-3-8                 2   2   2   2   0   2   2   2   2   0   2   2   2   0   2   0   2   0   0   2   2   2   0   0   2   0   2   0   0   2   0   0   2   2   0   0   2   2   0   2   0   2   0   2   0   0   0   2   0   2   2   2   2   2   2   2   0   2   2   0   2   0   2   2   2   0   0   2   2   0   2   0   2   2   2   2   0   2   2   2   0   2   0   2   0   2   0   2   0   2   0   0   0   2   0   0   0   2   0   0   0   2   2   0   0   0   2   0   2   2   2   0   2   2   0   2   2   2   2   2   0   2   2   2   2   2   2   2   2   0   0   0   2   2   0   2   0   2   2   0   2   0   0   0   2   0   2   0   2   2   0   2   0   0   0   0   2   2   2   0   2   2   2   2   0   0   2   2   2   0   0   2   2   0   2   2   2   2   2   0   0   2   0   2   2   0   2   0   0   0   2   0   0   2   2   2   0   2   0   0
 MK-3-9                 2   0   2   2   0   2   2   2   2   0   2   2   2   0   2   0   2   0   2   2   2   2   0   2   2   0   0   0   0   2   0   0   2   2   0   0   2   2   0   2   0   2   0   2   0   0   0   2   0   2   2   2   2   2   2   2   0   2   2   0   2   0   2   2   2   0   0   2   2   2   2   0   2   2   0   0   0   2   2   2   0   2   0   2   0   0   0   2   0   2   0   0   0   2   0   0   0   2   0   0   2   2   2   0   2   0   0   0   2   2   0   0   0   2   0   2   2   2   2   2   0   2   2   2   2   2   2   2   2   0   0   0   2   2   0   2   0   2   2   0   0   0   0   0   2   2   2   0   2   2   0   0   0   0   0   0   2   2   2   0   2   2   2   2   0   0   2   2   2   2   0   2   2   2   2   2   2   2   2   0   0   2   2   2   2   0   2   0   0   0   0   0   0   2   2   2   0   2   0   0
 MK-3-10                2   0   2   2   0   0   0   2   2   0   0   2   2   0   2   2   2   2   2   2   2   2   0   2   2   2   0   2   0   2   0   0   2   2   0   0   2   2   0   2   0   2   0   2   0   0   0   2   0   2   2   2   2   2   0   2   2   2   2   0   2   2   2   2   0   0   0   2   2   2   2   0   0   2   0   0   0   2   2   2   0   2   0   2   0   0   0   2   0   2   0   0   0   0   0   0   0   2   0   0   2   2   2   0   2   0   0   0   2   2   0   0   0   2   0   0   2   2   2   2   0   2   2   2   2   2   2   2   2   0   0   0   2   2   0   2   0   2   2   0   0   0   0   0   2   2   2   0   0   0   0   0   0   0   0   0   2   2   0   0   2   0   2   2   0   0   2   2   2   2   0   2   2   2   2   2   2   2   0   0   2   2   2   2   2   2   2   0   0   0   0   0   0   2   2   2   0   2   0   0
 MK-3-11                2   0   2   2   0   0   0   2   2   0   0   2   2   0   0   0   2   0   2   2   2   2   0   2   2   2   0   2   0   2   2   0   2   0   0   0   2   2   0   2   0   2   0   0   2   0   0   2   0   2   2   2   2   2   0   0   2   2   2   0   0   2   2   2   0   0   0   2   0   2   2   0   0   2   0   0   0   2   2   2   0   2   0   2   0   0   0   2   0   2   0   0   0   0   2   0   0   2   0   0   2   2   2   0   2   0   2   0   2   2   0   0   2   2   2   0   2   2   2   2   0   2   2   2   0   2   2   2   2   0   0   2   2   2   0   2   0   2   2   0   0   0   0   0   2   2   2   0   0   0   0   0   0   0   0   0   0   2   0   2   2   0   2   2   0   0   2   2   2   2   2   2   2   2   2   2   2   0   0   0   2   2   2   2   2   0   2   0   0   0   0   0   0   2   2   2   0   2   0   0
 MK-3-12                2   0   2   2   0   0   0   2   2   0   0   2   2   0   0   0   2   0   2   2   2   2   0   2   2   2   0   2   0   2   2   0   2   2   0   0   2   2   0   2   0   2   0   0   2   0   0   0   0   2   2   2   2   2   0   0   2   0   0   0   0   2   2   2   0   0   0   2   0   2   2   0   0   2   2   0   0   2   2   2   0   2   0   2   0   0   0   2   0   0   0   0   0   0   2   2   0   2   0   0   2   2   2   2   2   0   2   0   2   2   0   0   2   2   2   0   0   2   2   2   0   2   2   2   2   2   2   2   2   2   0   0   2   0   0   2   0   2   2   0   0   2   2   0   2   2   2   0   0   0   0   0   0   0   0   0   0   2   0   2   2   0   2   2   0   0   2   2   0   2   0   2   2   2   2   2   0   0   0   0   0   2   2   2   2   0   2   0   0   0   0   0   0   2   0   2   2   2   0   0
 MK-3-13                2   0   0   2   0   0   2   2   2   0   0   2   2   0   0   2   2   0   0   2   2   2   0   2   2   2   0   2   0   2   2   0   0   2   0   0   2   2   0   2   0   2   0   0   0   0   0   0   2   2   2   2   2   2   0   0   2   0   0   0   0   2   2   2   0   0   0   2   0   2   2   0   0   2   2   0   0   2   2   2   0   2   0   2   0   0   2   0   0   0   0   0   0   0   2   2   0   2   0   0   2   2   2   2   2   0   2   0   2   0   0   0   2   2   2   0   0   2   0   2   2   2   2   2   0   2   2   2   2   2   0   0   2   0   0   2   0   2   2   0   0   2   0   0   2   2   2   0   0   0   0   0   0   0   0   0   0   2   0   2   2   0   2   2   0   0   2   2   0   2   0   2   2   2   2   2   2   0   0   0   2   2   2   2   2   0   2   0   0   0   0   0   0   2   0   2   2   2   0   0
 MK-3-14                2   2   0   2   0   0   2   2   2   0   0   2   2   0   0   0   2   0   0   2   2   2   0   2   2   2   0   2   0   2   2   0   0   2   0   0   2   2   0   2   0   2   0   0   0   0   0   0   2   2   2   2   2   2   0   0   0   0   0   0   0   2   2   2   0   0   0   2   0   2   2   2   0   2   2   0   0   2   2   2   0   0   0   2   0   0   2   0   0   0   0   0   0   0   2   2   0   2   0   0   2   2   2   0   2   0   2   2   2   0   2   0   2   0   2   0   0   2   0   2   2   2   2   2   0   2   2   2   2   2   0   0   2   0   0   2   0   0   2   0   0   2   0   0   0   2   2   0   0   2   0   0   2   0   0   0   0   2   0   0   2   0   2   2   2   0   0   2   0   2   0   2   2   2   2   2   2   0   0   0   2   2   2   2   2   0   2   2   0   0   0   0   0   2   0   0   2   2   0   0
 MK-3-15                2   2   0   2   0   0   2   2   2   2   0   2   2   0   0   0   2   0   0   2   2   2   0   2   2   2   0   2   0   2   2   0   0   2   0   0   2   2   0   2   2   0   0   0   0   0   2   0   2   2   2   2   2   2   0   0   0   0   0   0   0   2   2   2   0   0   0   0   0   2   2   2   0   0   2   0   0   2   2   2   0   0   0   2   0   0   0   0   0   0   0   0   0   0   2   0   0   2   0   0   0   2   2   0   2   0   2   2   2   0   2   0   2   0   2   0   0   2   0   2   0   2   2   2   0   0   2   2   2   2   0   0   2   0   0   2   0   0   2   0   0   2   0   0   2   2   0   0   0   2   0   0   2   0   0   0   0   2   0   0   2   0   2   2   2   2   0   2   0   2   0   2   2   2   2   2   2   0   0   0   2   2   2   2   2   0   2   2   0   0   0   0   0   2   0   0   2   2   0   0
 MK-3-16                2   2   0   2   0   0   2   2   2   2   2   2   2   0   0   0   2   0   0   2   2   2   0   2   2   2   0   2   0   2   2   0   0   2   0   2   2   2   0   2   2   2   0   0   0   0   0   0   2   2   2   2   2   2   0   0   0   0   0   0   0   2   2   2   0   2   0   0   0   2   2   2   0   0   2   0   0   2   0   2   0   0   0   2   0   0   0   0   2   0   0   0   0   0   2   0   0   2   0   0   0   2   2   0   2   0   0   2   2   0   2   0   2   0   2   0   0   2   0   2   0   2   2   2   0   0   2   2   2   2   2   0   2   0   2   2   0   0   2   0   0   2   0   0   2   2   0   0   0   2   2   0   2   2   0   0   0   2   0   0   2   0   2   2   2   2   0   2   0   2   0   2   2   2   0   2   2   0   0   0   2   0   2   2   2   0   2   2   0   0   0   0   0   2   0   0   2   2   0   0
 MK-4-1                 2   2   0   0   0   2   0   2   2   2   0   2   0   2   2   0   2   0   0   2   2   0   2   0   2   0   2   2   2   2   2   0   2   0   0   0   0   0   2   2   0   2   0   0   0   2   2   0   2   0   2   0   0   0   0   0   2   0   0   0   0   2   2   0   0   0   0   0   2   2   2   2   0   2   0   0   0   2   0   0   0   0   2   2   2   0   0   2   2   0   0   2   2   0   0   0   2   0   0   0   0   2   0   2   2   0   0   2   0   2   2   2   0   0   0   0   0   2   2   0   2   2   0   0   0   2   2   2   0   2   0   2   2   0   0   0   0   2   2   2   0   2   2   0   0   0   0   2   2   0   2   0   0   2   0   0   2   2   0   0   2   0   2   0   0   2   0   2   2   2   2   2   0   0   2   2   0   0   0   2   2   0   2   0   2   0   0   0   0   2   0   2   0   0   0   0   0   2   2   2
 MK-4-2                 2   2   0   0   0   2   0   2   2   2   0   2   0   2   2   0   2   0   0   2   2   2   2   0   2   0   0   2   2   2   2   0   2   0   0   0   0   0   2   2   0   2   0   0   0   2   2   0   2   0   2   0   0   0   0   0   0   0   0   0   0   2   2   0   0   0   0   0   2   2   2   2   0   2   0   0   0   2   0   0   2   0   2   2   2   0   0   2   2   0   0   2   2   0   0   0   2   0   2   0   0   2   0   0   2   0   0   2   0   2   2   2   2   0   0   2   0   2   2   0   2   2   0   0   0   2   2   2   0   2   0   2   2   0   0   0   0   2   0   2   0   0   2   0   0   0   0   2   2   0   2   0   0   2   0   0   2   2   2   0   2   0   2   0   0   2   0   2   2   2   2   2   0   0   0   2   0   0   0   2   2   0   2   0   2   0   0   0   0   2   0   0   0   0   2   0   0   2   0   2
 MK-4-3                 2   0   0   0   0   2   0   2   2   2   0   2   0   2   2   0   2   2   0   2   2   2   2   0   2   0   0   2   2   2   2   0   2   0   0   0   0   0   2   2   0   2   2   0   0   2   0   0   2   0   0   0   0   0   0   0   2   0   0   0   0   2   2   0   0   0   2   0   2   2   2   2   0   2   0   0   0   2   0   0   2   0   2   2   2   0   2   2   2   0   0   2   0   0   2   0   2   0   2   0   0   2   0   0   2   2   0   2   0   2   2   2   2   0   0   2   0   2   2   0   2   2   0   0   2   2   2   2   0   2   0   2   2   0   0   0   0   2   0   2   0   0   2   0   0   2   0   2   2   0   0   0   0   2   0   2   2   2   2   2   2   0   0   2   0   2   0   2   2   2   2   2   0   2   0   2   0   0   0   2   2   0   2   0   2   2   0   0   0   2   0   0   0   0   2   0   0   2   0   2
 MK-4-4                 2   0   0   0   0   2   0   2   2   2   0   2   0   2   2   0   2   0   0   2   2   2   2   0   2   0   0   2   0   2   2   0   2   0   0   0   0   0   2   2   0   2   2   0   0   2   0   0   2   0   0   0   0   0   0   0   2   0   0   0   0   2   2   0   0   0   0   0   2   2   2   2   0   2   0   0   0   2   0   0   2   0   2   2   2   0   2   2   0   0   2   2   0   0   2   0   0   0   2   0   0   2   2   0   2   2   0   2   0   2   2   2   2   2   2   2   0   2   2   0   2   2   0   0   2   2   2   2   0   2   0   2   2   0   0   0   2   2   0   2   0   0   2   0   2   2   0   2   2   0   0   0   0   2   0   2   2   2   2   2   2   0   0   2   0   2   0   2   2   2   2   2   0   2   0   2   0   0   0   2   2   0   0   0   2   2   2   0   0   2   0   0   0   2   2   0   0   2   0   2
 MK-4-5                 2   0   0   0   0   2   0   2   2   2   0   2   0   2   2   0   2   0   0   2   2   2   2   0   2   0   0   2   0   2   2   0   2   0   0   0   0   0   2   2   0   2   2   0   0   2   0   0   2   0   0   0   0   0   0   0   2   0   0   2   0   2   2   0   0   0   0   0   2   2   2   2   0   2   0   0   0   2   2   0   2   0   2   2   2   0   2   2   0   0   2   0   0   0   2   2   0   0   2   0   0   2   2   0   2   2   0   2   0   2   2   2   2   2   2   2   0   2   2   0   2   2   0   0   2   0   2   2   0   2   0   2   2   0   2   0   2   2   0   0   0   2   2   0   0   0   0   2   2   0   0   0   0   2   0   2   2   2   2   2   2   0   2   2   0   2   0   2   2   2   2   2   0   2   0   2   0   0   2   2   2   0   0   0   2   0   2   0   0   2   0   2   0   0   2   0   0   2   0   0
 MK-4-6                 2   0   0   0   0   2   0   0   2   2   0   2   0   2   2   0   2   2   0   2   2   2   2   0   2   0   0   2   0   2   2   0   0   0   0   0   2   0   2   2   0   0   2   2   0   2   0   0   2   0   0   0   0   0   0   0   2   0   0   2   0   2   2   0   0   0   0   2   2   2   2   2   0   2   0   0   0   2   2   0   2   0   2   2   2   0   2   0   0   0   2   0   0   0   2   2   0   0   2   0   0   2   2   0   2   2   0   2   0   2   2   2   0   2   2   2   0   2   2   0   2   2   0   0   2   0   2   2   2   2   0   0   2   0   2   0   2   2   0   0   0   2   2   0   0   0   0   2   2   0   0   0   0   2   0   2   2   2   2   2   2   0   2   2   0   0   2   2   0   2   2   2   0   2   2   2   2   0   2   2   2   0   0   0   2   0   2   0   0   2   0   2   0   0   2   0   0   2   0   0
 MK-4-7                 2   0   0   0   0   2   0   2   2   0   0   2   0   2   2   0   2   2   0   2   2   2   2   0   2   0   0   2   0   2   0   0   0   0   0   0   2   0   0   2   0   0   2   2   0   2   0   0   2   0   0   0   0   0   0   0   2   0   0   2   0   2   2   0   0   0   0   2   2   2   2   2   0   2   0   0   0   2   2   0   2   0   2   0   2   0   2   0   0   0   2   2   0   0   2   2   0   0   2   0   0   2   2   0   2   2   0   2   0   2   2   2   0   2   0   0   0   2   2   0   2   2   0   0   2   0   0   2   2   2   0   0   2   0   2   0   2   2   0   0   0   2   2   0   0   0   0   2   2   0   0   0   0   2   0   2   2   2   2   2   2   0   0   2   0   0   2   2   0   2   2   2   0   2   2   2   2   0   2   2   2   0   0   0   2   0   2   0   0   2   0   2   0   2   2   2   0   2   0   0
 MK-4-8                 2   0   0   0   0   2   0   2   2   0   0   2   0   2   2   0   2   0   0   2   2   2   2   2   2   0   0   2   0   2   0   0   0   2   0   0   0   0   0   2   0   0   2   2   0   2   2   0   2   0   2   0   0   0   0   0   2   0   0   2   0   2   2   0   0   0   0   2   2   2   0   2   0   2   0   0   0   2   2   0   2   0   2   0   2   0   2   0   0   2   2   2   0   0   2   2   0   0   2   0   0   2   2   0   2   2   0   2   0   2   2   2   0   0   0   0   2   2   2   0   2   2   0   0   2   0   0   2   2   2   0   0   2   0   2   0   2   2   0   0   0   0   2   0   0   2   0   2   2   0   0   0   0   2   0   2   2   2   2   2   2   2   0   2   0   0   2   2   0   2   2   2   0   2   2   2   2   0   2   2   2   0   0   0   2   0   2   2   0   0   0   2   0   2   2   2   0   2   0   0
 MK-4-9                 2   0   0   0   0   2   0   2   0   0   0   2   0   0   0   0   2   0   0   2   2   2   2   2   2   0   0   2   0   2   0   0   0   2   0   0   0   0   0   2   0   2   2   2   0   2   2   2   2   0   2   0   0   0   0   0   2   0   2   2   0   2   2   0   2   0   0   2   2   2   0   0   2   0   2   0   2   2   2   0   2   0   2   0   2   0   2   0   0   2   2   2   0   0   2   2   0   0   2   0   0   2   2   0   2   2   0   2   2   0   2   2   2   0   0   0   2   2   2   0   2   2   2   0   2   0   0   2   2   2   0   0   2   0   2   0   2   2   0   0   0   0   0   0   0   2   0   2   2   0   0   0   2   2   0   2   2   2   2   2   2   2   0   2   0   0   2   2   0   2   2   2   0   2   0   2   2   0   2   2   2   0   0   0   2   0   2   2   0   0   0   0   0   2   2   2   0   2   0   0
 MK-4-10                2   0   0   0   0   2   2   2   0   0   0   0   0   0   0   0   2   0   0   0   2   2   2   2   2   0   0   2   0   2   0   0   0   2   0   0   0   0   0   2   0   2   2   2   0   2   2   0   2   0   2   0   0   0   0   0   2   0   2   2   0   2   2   0   2   0   0   2   2   2   0   0   2   0   2   0   2   2   2   0   2   0   2   2   2   0   2   2   0   2   2   2   0   2   2   2   0   0   2   0   0   2   2   0   2   2   0   2   2   0   2   2   2   0   0   0   2   0   2   0   2   2   2   2   2   0   0   2   2   2   2   2   2   0   2   0   2   2   0   2   2   0   0   0   0   2   0   2   2   0   0   0   2   2   0   2   2   2   2   0   0   2   2   2   0   0   2   2   0   2   2   2   0   2   0   2   2   0   2   2   0   0   0   2   2   0   2   2   0   0   0   0   0   2   2   2   0   2   0   0
 MK-4-11                2   0   0   0   0   2   2   2   0   0   2   0   0   0   0   0   2   0   0   0   2   2   2   2   2   2   0   2   0   2   0   0   0   2   2   0   0   0   0   2   0   2   2   0   0   2   2   0   2   0   2   0   0   0   0   2   2   0   2   2   0   2   2   0   2   0   0   2   2   2   0   0   2   0   2   0   2   2   2   0   2   0   0   2   2   0   0   2   0   2   2   2   0   2   2   2   0   0   2   0   2   2   2   0   2   2   0   2   2   0   2   2   2   0   0   0   0   0   2   0   2   2   2   2   2   0   0   2   2   2   2   0   2   0   2   0   2   0   0   2   0   0   2   2   0   2   2   2   2   0   0   0   2   2   0   2   2   2   2   0   0   0   2   2   0   0   2   2   0   2   2   2   0   2   0   2   2   0   2   2   2   0   0   2   2   0   2   2   0   0   0   0   0   0   2   2   0   2   0   2
 MK-4-12                2   0   0   0   0   2   2   2   2   0   2   0   0   0   2   0   2   0   0   0   2   2   2   2   2   2   0   2   0   2   0   0   2   0   2   0   0   0   0   2   2   2   0   0   0   2   2   0   2   0   2   0   2   2   0   2   2   0   2   2   0   0   2   0   2   0   0   2   0   0   0   0   2   0   2   2   2   2   2   0   2   0   0   2   2   0   0   2   0   2   2   2   0   2   2   2   0   0   2   0   2   2   2   0   2   2   0   2   0   0   2   0   2   0   0   0   0   0   2   0   2   2   2   2   2   2   2   2   0   2   0   0   2   0   2   0   2   0   0   2   0   0   2   2   0   2   2   2   2   0   2   0   2   2   0   2   2   2   2   0   0   0   2   2   0   0   2   2   0   2   2   2   0   2   0   2   2   0   0   2   2   0   0   2   2   0   2   2   0   0   0   2   0   0   2   0   0   2   0   2
 MK-4-13                2   2   0   0   0   2   2   2   2   0   2   2   0   0   2   2   2   0   0   0   2   2   2   2   2   2   0   2   0   2   0   0   2   0   2   0   0   0   0   2   2   2   0   0   0   2   2   0   2   0   2   0   2   2   0   2   2   0   2   2   0   0   2   2   2   0   0   2   0   0   0   0   2   0   2   2   2   2   2   0   2   2   0   2   2   0   0   2   0   0   2   2   0   0   2   2   2   0   2   0   2   2   2   0   2   2   0   2   0   0   2   0   2   0   0   0   0   0   2   0   2   2   2   2   2   2   2   2   0   2   0   0   2   0   2   0   2   0   0   2   0   0   2   2   0   2   2   2   2   0   2   0   2   2   0   2   2   2   2   0   0   0   2   2   0   0   2   2   0   2   2   0   0   2   2   2   2   0   0   2   2   0   0   2   2   0   2   2   0   0   0   2   2   0   2   0   0   2   0   2
 MK-4-14                2   2   0   0   0   2   2   2   2   2   2   2   0   0   2   2   2   0   0   0   2   2   2   2   0   2   0   0   0   2   0   0   2   0   2   0   0   0   2   2   2   2   0   0   0   2   2   0   2   0   0   0   2   2   0   2   2   0   2   2   0   0   2   0   0   0   0   2   0   0   0   0   2   0   2   2   2   2   2   0   2   2   0   2   2   0   0   2   0   0   2   2   0   2   0   2   2   0   2   0   2   2   2   0   2   2   0   2   0   0   2   0   2   0   0   0   0   0   2   2   2   2   2   2   2   2   2   2   0   2   0   0   2   0   0   2   0   0   0   2   0   0   2   2   0   2   2   2   2   0   2   0   2   0   0   2   2   2   2   0   0   0   2   0   0   0   2   2   0   2   2   0   2   2   2   2   2   0   0   2   2   0   0   2   2   0   2   2   0   0   0   2   2   0   2   0   0   2   0   2
 MK-4-15                2   2   0   0   0   2   2   2   2   2   2   2   0   2   2   0   0   2   0   0   2   2   2   2   2   2   0   0   0   2   0   0   0   0   2   0   0   0   2   2   2   2   0   0   0   2   2   0   2   0   0   0   2   2   0   2   2   0   0   0   0   0   2   0   0   0   2   2   0   0   0   0   2   0   2   2   2   2   2   0   2   2   0   2   2   0   0   2   0   0   2   2   0   2   0   2   2   0   2   0   2   2   2   0   0   0   0   2   0   0   0   0   2   0   0   0   0   0   2   2   2   2   2   2   2   2   2   2   2   2   0   2   2   2   0   2   0   0   0   2   0   0   2   2   0   2   2   2   2   0   2   0   2   0   0   2   2   2   2   0   0   0   2   0   0   2   2   2   0   2   2   0   2   2   2   2   2   0   0   2   2   2   0   2   2   0   2   2   0   0   0   2   2   0   2   0   0   2   0   2
 MK-4-16                2   2   0   0   0   2   2   2   2   2   2   2   0   2   2   0   0   2   0   0   2   2   2   2   2   2   0   0   0   2   0   0   0   0   2   0   2   0   2   2   2   2   0   0   0   2   2   2   2   0   0   0   2   2   0   2   2   0   0   0   0   0   0   2   2   2   2   0   0   0   0   0   2   0   2   2   2   2   2   0   2   2   0   2   2   0   2   2   0   0   2   2   0   2   0   2   2   0   2   0   2   2   2   0   0   0   0   2   2   2   0   0   2   0   0   0   0   0   2   2   2   2   2   0   2   2   2   2   2   0   0   0   2   2   0   2   0   0   0   2   0   0   2   2   0   2   2   2   2   0   0   0   2   0   0   2   2   2   2   0   0   0   2   0   0   2   2   2   0   2   2   0   2   2   2   2   2   2   0   0   2   2   0   2   2   0   0   2   0   0   0   2   2   0   2   0   0   2   0   0
 MK-5-1                 2   0   2   0   2   0   2   2   2   0   0   0   0   0   2   0   0   0   2   2   0   2   2   2   2   2   0   2   0   0   0   0   0   2   2   2   2   0   2   0   2   2   0   0   2   0   2   2   0   0   2   0   0   2   0   0   2   0   2   2   0   2   2   0   0   2   0   0   2   0   2   0   2   2   2   2   2   0   0   2   2   0   0   0   2   2   0   2   2   2   0   2   2   2   2   2   2   2   0   0   0   0   0   2   2   0   2   0   0   0   2   0   2   2   2   2   2   2   0   0   0   2   0   2   2   0   2   2   2   0   0   2   2   2   0   0   0   2   0   0   2   2   0   2   0   0   0   0   2   2   2   0   0   0   0   2   0   0   0   0   0   2   2   0   0   2   0   2   2   0   2   2   0   0   0   2   2   0   2   2   2   0   2   2   0   0   0   2   0   0   2   0   0   0   2   0   0   0   2   2
 MK-5-2                 2   0   2   0   2   0   2   2   2   0   0   0   0   0   2   2   0   0   2   2   0   2   2   2   2   2   0   2   0   0   0   2   0   2   2   2   2   2   2   0   2   2   0   0   2   0   2   2   0   2   2   0   0   2   0   0   2   0   2   2   0   0   2   0   0   0   0   0   0   0   2   0   2   2   2   2   0   0   0   2   2   0   0   0   2   2   0   2   2   2   0   2   2   2   2   2   2   2   0   0   0   0   0   2   2   0   2   0   0   2   2   0   2   2   0   2   2   2   0   0   0   2   0   2   2   0   2   2   2   0   0   2   2   0   0   0   0   2   0   0   2   2   0   2   0   0   0   2   2   2   2   0   0   0   0   2   0   2   0   0   0   2   2   0   0   2   0   2   2   0   2   2   0   0   2   2   2   0   2   2   2   0   2   2   0   0   0   0   0   0   2   0   0   2   2   0   0   0   2   2
 MK-5-3                 2   0   2   0   2   0   2   2   2   0   0   2   0   2   2   2   0   0   0   2   2   2   2   2   2   2   0   2   0   0   0   2   0   2   2   2   2   2   2   0   0   2   0   0   2   0   0   2   2   2   2   0   2   2   2   2   2   0   2   0   0   0   2   0   0   0   0   0   0   0   2   0   2   2   2   2   0   0   0   2   2   0   0   0   0   2   0   2   2   2   0   2   2   2   2   2   2   2   0   0   0   0   0   0   2   2   2   0   0   0   2   0   2   2   0   2   2   2   0   2   0   2   2   2   2   0   2   2   2   0   0   2   2   2   0   0   0   2   0   0   2   2   0   2   0   0   2   2   0   2   2   0   0   0   0   2   2   2   0   0   0   2   2   0   0   2   0   2   2   0   2   2   0   0   2   2   0   0   2   0   2   0   2   2   0   0   0   0   2   0   2   0   2   2   2   0   2   0   2   0
 MK-5-4                 2   0   2   0   2   0   2   2   2   0   2   2   0   2   2   2   2   0   0   2   2   2   2   0   2   2   0   2   0   0   0   2   0   2   2   2   2   2   2   0   0   2   0   0   0   0   2   2   2   2   2   0   2   2   2   0   2   0   2   0   0   0   2   0   0   0   0   0   0   0   2   0   2   2   2   2   0   0   0   2   2   0   0   0   0   2   0   2   0   2   2   2   2   2   2   2   2   2   0   0   0   0   0   0   2   2   2   2   0   0   2   0   2   2   0   2   2   2   0   2   2   2   2   2   2   0   2   2   0   0   0   2   2   2   0   2   0   2   0   2   0   2   2   2   0   0   2   2   0   2   2   2   0   0   0   2   2   2   0   0   0   2   2   0   0   2   0   2   0   0   2   2   0   0   2   2   0   0   0   0   2   0   2   2   0   2   2   0   2   0   2   0   2   2   2   0   2   2   2   0
 MK-5-5                 2   0   0   0   2   2   2   2   2   0   2   2   2   2   2   0   2   0   0   2   2   2   2   0   2   2   0   0   0   0   0   2   0   2   2   2   2   2   2   0   0   2   0   2   0   0   2   2   2   2   2   0   2   2   2   0   2   0   2   0   0   0   2   0   0   0   0   0   0   0   2   0   2   2   2   2   0   0   0   2   2   0   0   0   0   2   0   2   0   2   2   2   2   2   2   2   2   2   2   0   2   0   0   0   2   2   2   2   0   0   2   2   2   2   2   2   2   2   0   2   2   2   2   2   2   0   2   0   0   0   0   2   0   2   0   2   0   2   0   2   2   2   2   2   0   0   2   2   0   2   2   2   0   2   0   2   2   2   0   0   0   2   2   2   0   2   0   2   0   0   2   2   0   2   2   2   0   0   0   0   2   0   2   2   0   2   2   0   2   0   2   0   2   2   0   0   2   2   2   0
 MK-5-6                 2   0   0   0   2   2   2   2   2   0   2   2   2   2   2   0   2   0   0   2   2   2   2   0   2   2   0   0   0   0   0   2   0   2   2   2   2   2   2   0   0   2   0   2   2   0   2   2   2   2   0   0   2   2   2   2   2   0   2   2   0   2   2   0   0   0   2   0   0   0   2   2   2   2   2   2   0   0   0   2   2   2   0   0   0   0   0   2   0   2   2   2   2   2   2   2   2   0   2   2   2   0   0   0   2   2   2   2   0   0   2   2   2   2   2   2   2   2   0   2   2   2   2   2   0   0   0   0   0   0   0   2   0   2   0   2   0   2   0   2   2   2   2   2   2   0   2   2   0   2   2   2   0   2   0   2   2   2   2   0   0   2   2   2   0   2   0   2   0   0   2   2   0   0   2   2   0   2   0   0   0   0   2   2   0   2   2   0   0   0   2   0   2   2   0   0   2   2   2   0
 MK-5-7                 2   0   0   0   2   2   2   2   2   0   2   2   0   2   0   0   2   0   0   2   2   2   2   0   2   2   2   2   0   0   0   2   0   2   2   2   0   2   2   0   0   2   0   2   2   0   2   2   2   2   0   0   2   2   0   2   2   0   2   2   0   2   2   0   0   0   0   0   0   0   2   2   2   2   2   2   0   2   0   2   2   2   0   0   0   0   2   2   0   2   2   2   2   2   2   2   2   0   2   2   2   0   0   0   2   2   2   2   0   0   2   2   0   0   2   2   0   2   0   2   0   2   2   2   0   0   0   0   0   0   0   2   0   2   0   2   0   2   0   2   2   2   2   2   0   0   2   2   0   2   2   2   0   0   2   2   2   2   2   0   0   2   2   2   0   0   0   2   0   0   2   2   0   0   2   2   0   2   2   0   0   0   2   2   0   2   2   0   0   0   2   0   2   2   0   0   2   2   2   0
 MK-5-8                 2   0   0   0   2   2   2   0   2   0   2   2   2   0   0   0   2   0   0   2   2   2   0   0   2   2   2   2   2   0   2   2   0   2   2   2   0   2   2   2   0   2   0   2   2   0   2   2   2   2   0   0   2   2   0   2   2   0   2   2   0   2   2   0   0   0   0   2   2   0   2   2   2   2   2   2   0   2   0   2   2   2   0   0   0   0   2   2   0   2   2   2   2   2   2   2   2   0   2   2   2   0   0   0   0   2   0   2   0   0   0   2   0   2   2   2   0   2   0   2   0   2   2   2   0   0   0   0   0   0   0   2   0   2   0   2   0   2   0   2   2   2   2   2   0   0   2   2   0   2   2   0   2   0   2   2   2   2   2   0   0   0   2   2   0   0   0   2   0   0   2   2   0   0   2   2   0   2   2   0   0   0   2   2   0   2   2   0   0   0   2   0   2   2   0   0   2   2   2   0
 MK-5-9                 2   0   2   0   0   2   2   0   2   0   2   2   2   2   0   2   2   0   0   2   2   2   0   0   2   2   2   2   2   0   2   2   0   2   2   2   0   2   2   2   0   2   2   0   2   0   0   0   2   2   0   0   2   2   0   2   2   0   2   2   0   2   2   0   0   0   0   2   2   0   2   2   2   2   2   2   0   2   0   2   2   2   2   0   0   0   2   2   0   2   2   2   2   0   2   2   2   0   2   2   2   0   0   0   0   2   0   0   0   0   0   2   0   2   2   2   0   2   0   2   0   2   2   2   0   2   0   0   0   0   0   2   0   2   0   2   0   2   0   2   2   2   2   0   0   0   2   2   0   2   2   0   2   2   0   0   2   2   2   0   0   0   2   2   0   0   0   2   0   0   2   2   0   0   2   2   0   2   2   0   0   0   2   2   0   2   2   0   0   0   0   0   2   2   0   0   2   2   2   0
 MK-5-10                2   0   2   0   0   2   2   0   2   0   2   2   2   0   0   2   2   0   0   2   2   2   2   0   2   2   2   2   2   0   0   2   0   2   2   2   0   0   0   2   2   2   2   0   2   0   0   2   0   0   0   0   2   2   0   2   2   0   2   0   0   2   2   0   0   0   2   2   2   2   2   2   2   0   2   2   0   2   0   2   2   2   0   0   0   0   2   2   2   2   2   2   2   0   2   2   0   0   2   2   2   0   0   0   0   2   0   0   0   2   0   2   0   2   2   2   0   2   0   2   2   2   2   2   0   2   0   0   0   0   0   2   0   2   0   2   0   2   0   2   2   2   2   2   0   0   2   2   0   2   2   0   2   2   0   0   0   2   0   0   2   0   2   2   0   0   0   2   0   0   2   2   0   0   2   2   0   2   2   2   0   2   2   0   0   2   2   0   0   0   0   0   2   2   0   0   2   2   2   0
 MK-5-11                0   0   2   0   0   0   2   0   2   0   2   2   2   0   0   2   2   0   0   2   2   0   2   2   2   2   2   2   2   0   2   2   0   2   2   2   0   0   0   2   2   2   0   2   2   0   0   2   0   0   0   0   2   2   0   2   2   0   2   0   0   2   2   0   0   0   2   0   2   2   2   2   2   0   2   2   0   2   0   2   2   2   0   0   0   0   2   2   2   2   2   2   2   0   2   0   0   0   2   2   2   2   0   0   2   2   0   0   0   2   0   0   0   2   0   0   0   2   0   2   2   2   2   2   0   2   0   0   0   0   0   2   0   2   0   2   0   2   0   2   0   2   2   2   0   0   2   2   0   2   2   0   2   2   0   0   0   2   0   0   2   0   2   2   0   0   0   2   0   0   2   2   2   0   0   0   0   2   2   2   0   2   2   0   0   0   2   0   0   0   0   0   2   2   0   0   2   2   2   2
 MK-5-12                0   0   2   0   0   0   2   0   2   0   2   2   2   0   0   2   2   0   0   2   2   0   2   2   2   2   2   2   2   0   2   2   0   2   2   2   0   0   0   2   2   2   0   2   2   0   0   0   0   0   0   0   2   2   0   2   2   0   2   0   0   2   2   0   0   2   2   0   2   2   2   2   2   0   2   2   0   2   0   2   2   2   0   0   0   0   2   2   2   0   2   2   2   0   0   0   0   0   2   0   2   2   0   0   2   2   0   0   2   2   0   0   0   2   0   0   0   2   0   2   2   2   2   2   0   2   0   0   0   0   0   0   0   2   0   2   0   2   0   2   0   2   2   0   0   0   2   2   0   0   2   0   2   2   0   0   0   2   0   0   0   2   2   2   2   0   0   2   0   0   2   2   2   0   0   0   0   2   2   2   0   2   2   0   0   2   2   0   0   0   0   0   2   2   0   0   2   2   2   2
 MK-5-13                0   0   2   0   2   0   2   0   2   0   2   2   2   0   0   2   2   0   0   2   2   0   2   2   2   2   0   2   2   0   2   2   0   2   2   2   0   0   0   0   2   2   0   2   2   2   0   0   0   0   0   0   2   2   0   0   2   0   0   0   0   2   2   0   2   2   2   0   2   2   2   2   2   0   2   2   0   2   0   2   2   2   0   0   2   0   2   2   2   0   2   2   2   0   2   0   0   0   2   0   2   2   0   0   2   2   0   0   2   2   0   0   0   2   0   0   0   2   0   2   2   2   2   2   0   2   0   0   0   0   0   2   0   2   0   2   0   2   0   2   0   2   2   2   0   0   2   2   0   0   2   0   2   2   0   0   0   2   0   0   0   2   0   2   2   0   0   2   0   0   2   0   2   0   0   0   0   2   2   2   0   0   2   0   0   2   2   0   0   0   0   0   2   2   2   0   2   2   2   2
 MK-5-14                0   0   2   0   0   0   2   0   0   2   2   2   2   2   0   2   0   0   0   2   2   0   2   2   2   2   0   2   2   0   2   2   0   2   2   2   0   0   0   0   2   2   0   2   0   2   0   0   0   2   0   2   2   2   0   0   2   0   0   0   2   2   2   0   2   2   2   0   2   2   2   2   2   0   2   2   0   2   0   2   2   2   0   0   2   0   2   2   2   0   2   2   2   0   2   0   0   0   2   0   0   2   2   0   2   2   0   0   2   2   0   0   0   2   0   0   0   2   0   2   2   2   2   2   0   0   0   0   2   0   0   0   0   2   0   0   0   2   0   2   0   2   2   2   0   0   2   2   0   0   2   0   2   2   0   0   0   2   0   0   0   2   0   2   2   0   0   2   0   0   2   0   2   0   0   0   0   2   2   2   0   0   2   0   0   2   2   0   0   2   0   0   2   2   2   0   2   0   2   2
 MK-5-15                0   0   2   0   0   0   2   0   0   2   2   2   2   2   0   2   0   0   0   2   2   0   2   2   0   2   0   2   2   0   2   0   0   2   0   2   0   0   0   0   2   2   0   2   0   2   0   0   0   2   2   0   2   2   0   0   2   0   0   2   2   2   2   2   2   2   2   0   2   0   2   2   2   0   2   2   0   2   0   0   2   2   0   0   2   0   0   2   2   0   2   2   2   0   0   0   0   0   0   0   0   2   2   0   2   2   0   0   2   2   0   0   0   2   0   0   0   2   0   2   2   2   2   2   0   0   0   0   2   0   0   0   0   2   0   0   0   2   0   2   0   2   2   0   0   0   2   2   0   0   2   2   2   2   0   0   0   2   0   0   0   2   0   2   2   0   0   2   2   0   2   0   2   0   0   0   0   2   2   0   0   0   2   0   0   0   2   2   0   2   0   0   2   2   2   0   2   0   2   2
 MK-5-16                0   0   2   2   0   0   2   2   0   2   0   2   2   2   0   2   0   0   0   2   2   0   2   0   0   2   2   2   2   2   2   0   0   2   0   2   0   0   0   0   0   2   0   2   0   2   0   0   0   2   2   0   2   2   0   0   2   0   0   0   2   2   2   0   2   2   2   0   2   0   2   2   2   0   2   2   0   0   0   0   2   0   0   0   2   0   0   0   2   0   2   2   2   0   0   0   0   0   0   0   2   2   0   0   2   2   0   0   2   2   0   0   0   2   2   0   0   2   0   2   2   2   2   2   0   0   0   2   2   0   0   0   0   0   2   0   2   2   0   2   0   0   2   2   2   0   2   2   0   0   2   2   2   2   0   0   0   2   0   0   0   2   0   2   2   0   0   2   2   0   2   0   2   0   0   2   0   2   2   0   0   0   2   0   0   0   2   2   0   2   0   0   0   2   2   0   2   0   0   2
 MK-6-1                 2   2   0   2   2   0   2   0   2   0   0   2   2   2   0   0   0   0   2   2   2   0   0   2   2   0   0   0   2   0   2   0   2   2   2   2   2   2   2   0   2   0   2   0   0   0   2   0   2   2   0   2   0   0   0   2   0   0   2   0   2   2   2   0   0   2   2   2   0   2   2   2   2   0   2   0   0   0   0   2   2   0   2   2   2   0   2   2   0   0   2   2   0   0   0   0   2   2   0   0   0   2   2   0   0   2   0   2   2   2   0   0   2   2   0   0   0   2   0   2   2   2   2   0   2   0   0   0   0   2   2   2   0   0   0   0   0   0   2   0   0   0   2   2   0   2   0   0   0   2   2   2   2   2   0   0   2   0   2   2   2   2   0   2   0   0   0   2   0   2   2   0   2   0   2   2   2   0   0   0   2   2   0   2   0   0   0   2   2   0   2   0   0   0   2   0   0   2   2   0
 MK-6-2                 2   2   0   2   2   0   2   0   2   0   0   2   2   2   0   0   0   0   2   2   2   0   0   2   2   0   2   0   2   0   2   0   2   2   2   2   2   2   2   2   2   0   2   2   0   0   2   0   0   2   0   2   0   0   0   2   0   0   2   0   2   2   2   0   0   2   2   2   0   2   2   2   2   0   2   0   0   2   0   2   2   0   2   2   2   0   2   0   0   2   2   2   0   0   0   0   2   2   0   0   0   2   2   0   0   2   2   2   2   2   0   0   2   2   0   0   0   2   0   2   2   2   2   0   2   0   0   0   0   2   0   2   0   0   0   0   0   0   2   0   0   0   2   2   0   2   2   0   0   2   2   0   2   2   0   0   2   0   2   2   2   2   2   2   0   0   0   2   0   2   2   0   2   0   2   2   2   0   2   0   2   2   0   2   0   0   0   2   2   0   2   0   0   0   2   0   0   2   2   0
 MK-6-3                 2   2   2   2   0   0   2   0   2   0   0   2   2   2   0   0   0   0   2   2   2   0   0   2   0   0   2   0   2   0   2   0   2   0   2   2   2   2   2   2   2   0   0   2   0   0   2   0   0   2   0   0   0   0   0   2   0   0   0   0   2   2   2   0   0   0   2   2   0   0   2   2   2   0   2   0   0   2   0   2   2   0   2   2   2   2   2   0   0   2   2   2   0   0   0   2   2   2   0   0   0   2   2   0   2   2   2   2   2   2   0   0   2   2   0   2   0   2   0   2   2   2   2   0   0   0   0   2   0   0   0   2   0   0   0   0   0   0   2   0   0   0   2   2   0   2   2   0   0   2   2   0   2   2   0   0   0   0   2   2   2   2   2   2   0   0   0   2   2   0   2   0   2   0   2   2   2   0   2   0   2   2   0   2   0   0   0   2   2   0   2   0   0   0   2   0   0   2   2   0
 MK-6-4                 2   2   2   2   0   0   2   2   2   0   0   2   2   2   0   0   0   0   2   2   2   0   0   2   0   0   2   0   2   0   2   0   2   0   2   2   2   2   2   2   2   0   0   2   0   0   2   0   2   2   2   0   0   0   0   2   0   2   0   0   2   2   2   0   0   0   2   0   0   0   2   2   2   2   2   0   0   2   0   2   2   0   2   2   2   2   0   0   0   2   2   2   0   0   0   2   2   2   0   0   0   2   2   0   2   2   2   2   2   2   0   0   2   2   0   2   0   2   2   2   2   2   2   0   0   2   0   2   0   0   0   2   0   0   0   0   0   0   2   0   0   0   2   2   0   2   2   0   0   2   2   0   2   2   0   0   0   0   2   2   2   0   2   2   0   0   0   2   2   0   2   0   2   0   2   2   2   2   2   0   2   2   0   2   2   0   0   2   2   0   2   0   0   0   2   0   0   2   2   0
 MK-6-5                 2   0   0   2   0   0   2   2   2   0   0   2   2   2   0   0   0   0   2   2   2   2   0   2   0   0   2   0   2   0   2   0   2   0   0   2   2   2   2   2   2   0   0   2   2   0   2   0   2   2   2   0   0   0   0   2   0   2   0   0   2   2   2   0   0   0   2   0   0   0   2   2   2   2   2   0   0   2   0   2   2   0   2   2   2   2   0   0   0   2   0   0   0   0   2   2   2   2   2   0   0   0   2   0   2   2   2   2   2   2   2   0   2   2   0   2   0   2   2   2   2   2   2   0   0   2   0   2   0   0   0   2   0   0   0   2   0   0   2   0   0   0   2   2   0   2   2   0   0   2   2   0   2   2   0   2   0   0   0   2   2   0   2   2   0   0   0   2   2   0   2   0   2   0   2   2   0   2   2   0   2   2   0   2   2   0   0   2   2   0   2   0   0   0   2   0   0   2   2   0
 MK-6-6                 2   2   0   2   0   0   2   2   2   0   0   2   2   2   0   0   2   0   2   2   2   0   0   2   0   0   2   0   2   2   2   2   2   0   0   2   2   2   2   2   2   0   0   2   2   0   2   0   2   2   2   0   0   0   0   2   0   2   0   0   2   2   2   0   0   0   2   0   0   0   2   2   2   2   2   0   0   2   0   2   2   0   2   2   2   2   0   0   0   2   0   0   0   0   2   2   2   2   2   0   0   0   2   0   2   2   2   2   2   2   0   0   2   2   0   2   0   2   2   2   2   2   2   0   0   2   0   0   0   0   0   2   0   0   0   2   0   0   0   0   0   0   2   2   0   2   0   0   0   2   2   0   2   2   0   2   0   0   0   2   2   2   2   2   0   0   0   2   0   2   2   2   2   0   2   2   0   2   2   0   0   2   0   2   2   2   0   2   2   0   2   0   0   0   2   2   0   2   2   0
 MK-6-7                 2   2   0   2   0   0   2   0   2   0   0   2   2   2   0   0   2   0   2   2   2   0   0   2   0   0   2   0   2   2   2   2   2   0   0   2   2   2   2   2   2   2   0   2   2   0   2   0   0   2   2   0   0   0   0   0   0   2   0   0   2   2   0   0   2   2   2   0   0   0   2   2   2   2   2   0   0   2   0   2   2   0   2   2   2   2   0   0   0   2   0   0   2   0   2   2   2   0   2   0   0   0   2   0   2   2   2   2   2   2   0   0   2   2   0   2   0   2   2   2   2   2   2   0   0   2   2   0   0   0   0   0   0   0   0   2   0   0   2   0   0   0   2   2   0   2   0   0   0   2   2   0   2   2   0   2   0   0   0   2   2   2   2   2   0   0   0   2   0   2   2   2   2   0   2   2   0   2   2   0   0   2   0   2   2   2   0   2   2   0   2   0   0   0   2   2   0   2   2   0
 MK-6-8                 2   2   2   0   0   0   2   0   2   0   0   2   2   2   0   0   2   0   2   2   2   0   0   2   2   0   2   0   2   2   2   2   2   0   2   2   2   2   2   0   2   2   0   2   2   0   2   0   0   2   2   0   0   0   2   0   0   2   0   0   2   2   0   0   0   2   2   0   0   0   2   2   2   2   2   2   0   2   0   2   2   0   0   2   2   2   0   0   2   2   0   0   2   0   2   2   2   0   2   0   2   0   2   0   2   2   2   2   2   2   0   0   2   2   0   0   0   0   2   2   0   2   2   0   0   2   2   0   0   0   0   0   0   0   0   2   2   2   2   0   0   0   2   2   0   2   0   0   0   2   2   0   2   2   0   2   0   0   0   2   2   2   2   2   0   0   0   2   0   2   2   0   0   0   2   2   0   2   2   0   0   2   0   2   2   2   0   2   2   0   2   0   0   0   2   2   0   2   2   2
 MK-6-9                 2   2   2   0   0   0   2   0   2   0   0   2   2   2   0   2   2   0   0   2   2   0   0   2   2   0   2   0   2   2   2   2   2   0   2   2   2   2   2   0   0   2   0   2   2   0   0   0   0   2   2   0   2   0   2   0   0   0   0   0   2   2   0   0   0   2   2   0   0   0   2   2   2   0   2   2   0   0   0   0   2   0   0   2   0   2   0   0   2   2   0   0   2   0   0   2   2   0   2   0   2   0   2   0   2   2   2   0   2   0   0   0   2   2   0   0   2   0   2   2   0   2   2   0   0   2   2   0   0   0   0   0   0   0   0   2   2   2   2   0   0   0   2   2   2   2   0   0   2   2   0   0   2   2   0   2   0   0   0   2   2   2   2   2   0   0   0   2   2   2   2   0   2   0   2   2   0   2   2   0   0   2   0   2   2   2   2   2   2   0   2   0   0   0   2   2   0   2   2   2
 MK-6-10                2   2   0   0   0   0   2   0   0   0   0   0   2   0   0   2   2   0   0   2   2   0   0   2   2   0   0   0   2   2   2   2   2   0   2   2   2   2   2   0   0   2   0   0   2   0   0   0   0   2   0   2   0   0   2   0   0   0   0   0   2   2   0   0   0   2   2   0   0   2   2   2   2   0   2   2   0   0   2   0   2   0   0   2   0   2   0   0   2   2   0   0   2   2   0   2   2   0   2   0   2   0   0   2   2   2   2   0   2   0   0   0   2   2   0   0   2   0   2   0   0   2   2   0   0   2   2   0   0   0   0   0   0   0   0   2   2   2   2   0   0   0   2   2   2   2   0   2   0   2   0   0   2   2   0   2   2   0   0   2   2   2   2   2   0   0   0   2   2   0   2   0   2   2   2   2   0   2   2   0   0   2   0   2   2   2   2   2   2   0   2   0   0   0   2   2   0   0   2   2
 MK-6-11                0   2   0   2   0   0   2   0   0   0   0   0   2   0   0   2   2   0   0   2   0   0   0   2   2   0   2   0   2   2   2   2   2   0   2   0   2   2   2   0   0   2   0   0   2   0   0   0   0   0   0   2   0   0   2   0   0   2   0   0   2   2   0   0   0   2   2   0   2   2   0   2   2   0   2   2   0   0   2   0   2   0   0   2   0   2   2   0   2   0   0   0   2   2   0   2   2   0   2   0   2   0   0   2   2   2   2   0   2   2   2   0   2   2   0   0   2   0   2   0   0   2   2   0   0   2   2   0   0   0   0   0   0   0   0   2   2   2   2   0   0   0   2   2   2   2   0   2   0   2   0   0   2   2   0   2   0   0   0   2   2   2   2   2   0   0   0   2   2   0   0   0   2   2   2   2   0   2   2   0   0   2   0   2   2   2   2   2   2   2   2   0   0   0   0   2   0   0   2   2
 MK-6-12                0   2   0   2   0   0   2   0   0   0   0   0   2   2   0   2   2   0   0   0   0   0   0   2   2   0   2   0   2   2   2   2   2   0   2   0   2   0   2   0   0   2   0   0   2   0   0   0   0   0   0   2   0   0   2   0   0   2   0   0   2   0   0   0   0   2   2   2   0   2   0   2   2   0   2   2   0   0   2   0   2   0   0   2   0   2   2   0   2   0   0   0   2   2   2   2   2   0   2   2   2   0   2   2   2   2   0   2   2   2   2   2   2   2   0   0   2   0   2   0   0   2   2   0   0   2   2   2   0   0   0   0   0   0   0   2   2   2   2   0   0   0   2   2   2   0   0   2   0   2   0   2   2   2   0   2   0   0   0   2   2   2   2   2   0   0   0   0   2   0   0   0   2   2   2   2   0   2   2   0   0   2   0   2   2   2   2   2   2   0   2   0   0   0   0   2   0   0   2   2
 MK-6-13                0   2   2   2   0   0   2   0   2   0   0   0   0   2   0   2   2   0   0   0   0   0   0   2   2   0   0   0   2   2   2   2   0   0   2   0   0   0   2   0   0   2   0   0   2   0   0   0   0   0   0   2   0   0   2   0   0   2   0   0   2   0   0   0   0   2   2   2   0   0   2   2   2   2   2   2   0   0   2   0   2   0   0   2   0   2   2   0   2   0   0   0   2   2   2   2   2   0   0   0   2   0   2   2   2   2   0   2   2   2   2   2   2   2   0   0   2   0   0   0   2   2   2   0   0   2   2   2   0   0   0   0   0   0   0   2   2   2   2   0   0   0   2   2   2   2   0   2   0   2   0   2   2   2   0   2   0   0   0   2   2   2   2   2   0   0   0   0   2   0   0   0   2   2   2   2   0   2   2   0   0   2   0   2   2   2   2   0   2   2   2   0   0   0   0   2   0   0   2   2
 MK-6-14                0   0   2   0   0   0   2   2   2   0   0   0   0   2   0   2   2   0   0   0   0   2   0   2   2   0   0   2   2   2   2   2   0   2   2   0   0   0   2   0   0   2   0   0   2   0   0   0   0   0   0   2   2   0   2   0   0   0   0   0   2   0   0   0   0   2   2   2   0   0   2   2   2   2   0   2   0   0   2   0   0   0   0   2   0   2   2   0   2   0   0   0   2   2   0   2   2   0   0   0   2   0   2   2   2   2   0   2   2   2   2   2   2   2   0   0   2   0   0   0   0   2   2   2   0   2   2   2   0   0   0   0   0   2   0   0   2   2   2   0   0   0   2   2   2   2   0   2   0   2   0   2   2   2   2   2   0   0   0   2   2   2   2   2   0   0   0   0   2   0   0   0   2   2   2   2   0   2   2   0   0   2   0   2   2   2   2   0   2   2   2   0   0   0   0   2   0   0   2   2
 MK-6-15                0   0   2   0   0   0   2   2   0   0   0   0   0   2   0   2   2   0   0   0   0   2   0   2   2   0   0   2   2   2   2   0   0   2   2   0   0   0   2   0   0   2   0   0   2   0   0   0   0   0   0   2   0   0   2   0   0   0   0   0   2   0   0   0   0   2   2   2   0   0   2   0   2   2   0   2   0   2   2   0   0   0   0   2   0   2   2   2   2   0   0   0   2   2   0   0   2   0   0   0   2   0   0   2   2   2   2   2   2   2   2   2   2   2   0   0   2   0   0   0   0   2   2   0   0   2   2   2   0   0   0   0   0   2   2   0   2   2   2   0   0   0   2   2   2   2   0   2   0   2   0   0   2   2   0   2   0   0   0   2   2   2   0   0   0   0   0   0   2   0   2   0   2   2   2   2   0   2   2   0   0   2   0   2   2   2   2   2   2   2   2   0   0   0   0   2   0   0   2   2
 MK-6-16                0   0   2   0   0   0   2   2   0   0   0   0   0   2   0   2   2   0   0   0   0   2   0   2   2   0   0   2   2   0   2   0   2   2   2   0   0   0   0   0   0   2   0   0   2   0   0   0   0   0   0   2   0   0   2   0   0   0   0   0   2   0   0   0   0   2   2   2   2   0   2   0   2   2   0   2   2   0   2   0   0   0   0   2   2   2   2   2   2   0   0   0   2   2   0   0   2   2   0   2   2   0   2   2   2   2   2   2   2   2   2   2   2   2   0   0   2   2   0   0   0   2   2   0   0   2   2   2   0   0   0   0   0   2   2   0   2   2   2   0   0   0   2   2   2   2   0   2   0   2   0   0   2   0   0   0   0   0   0   2   2   2   0   0   0   0   0   0   2   0   2   0   2   2   2   2   0   2   2   0   0   2   0   0   2   2   2   2   2   0   2   0   0   0   0   2   0   0   2   2
 
!****************************************** Phenotypic Data **********************************************************
!-100.0 is resevred for missing phenotype
SimulatedTrait1        15.7090   14.8677   15.8598   15.4720   15.1299   18.4560   15.6354   14.3646   16.7021   13.6239   16.4847   14.0728   14.7809   14.7653   14.5424   12.8719   16.1823   14.4907   16.2109   14.8215   15.9437   16.8997   13.9682   16.5360   13.8182   15.5524   18.0827   15.3617   12.5570   14.6677   15.2981   15.0901   16.9363   16.1804   12.7619   12.8438   13.7176   14.9610   16.6533   15.5656   14.2781   15.1775   14.8373   16.1136   14.5804   14.9167   12.8580   14.8095   14.4333   15.4325   14.5012   14.8310   16.0181   14.2956   14.8805   13.6189   14.9897   16.7279   12.6900   13.0515   13.2603   17.8165   15.5427   15.3732   15.8046   15.8998   14.3127   12.9801   12.2515   14.2195   17.1306   15.7552   15.8808   16.0006   15.7959   12.5131   14.8087   14.1507   16.3767   14.8713   16.1013   14.1335   13.3423   14.5957   16.1398   13.9819   13.1347   13.4835   15.8108   14.8849   14.9484   15.1109   15.6476   16.3776   16.5669   14.2449   15.0487   13.4562   13.1432   13.7075   16.1843   14.7492   13.2078   14.4714   14.2069   16.0689   16.4972   14.9300   16.0669   15.6172   14.7252   11.6636   14.2860   15.5556   12.1023   16.3546   16.8683   15.6283   13.6160   18.3087   16.0000   15.9695   15.6995   12.8806   16.2729   15.7583   17.2370   15.0871   16.5611   15.7093   12.4666   15.2569   14.1379   15.7150   14.1730   13.6658   14.7629   14.6965   13.6371   17.0315   15.8710   17.6269   14.9655   17.7512   16.4376   15.2946   16.2311   15.2041   15.4007   16.3845   15.1504   16.0632   14.7034   13.6569   16.0528   17.7476   15.7034   16.4775   13.4713   14.5406   15.4686   14.6765   15.3337   14.9907   15.1728   14.7132   14.0239   14.1264   13.9405   17.8736   11.8682   14.2107   14.0665   15.7559   15.4610   15.0062   16.8650   15.5469   13.6564   13.4117   17.7876   14.1009   14.9218   13.8696   15.9199   12.9835   15.9510   13.4445   14.6814   13.3638   15.4848   15.3639   13.2292   14.5819   15.9317   16.4185   13.9977   12.5434   14.3383   15.3401
SimulatedTrait2         9.3248    9.3590    9.6973    9.7306    8.8025    9.2413    9.8819   10.6909    9.1328   10.1349    9.6220   10.5061   10.5751   11.0067   10.7741    9.8955    9.7927   10.0125    9.7962   10.4287    9.0790    9.5223   10.6405    9.4933   10.3915    9.4820    9.2991    9.2115    9.8364   10.4042    9.5130    9.6794    8.7760    9.8449   10.0637   10.4853   10.2638    9.0139    9.6709    9.7802   10.6875    9.9023   10.4197    9.3881   10.1599   11.2951    9.5241    9.7637   10.3805    8.8064   10.6766   10.4356    9.0206   11.0227   10.1471   10.9514    9.1942    9.8215   10.6275   10.2042   10.0899    9.6382   10.1842   10.4004    9.7015    9.9220   10.4727    9.1650   10.5046   10.3866    9.1615    8.8600    9.9134    8.8913    9.5308   10.1839    9.3734   11.1085    9.9393   10.3267    8.4469   11.0374   10.5401   11.1853    9.8465    8.9820   10.3640   10.5776    8.4967    8.9429   11.1393    9.2477    9.5900    9.2542    8.7676   10.5467   10.3738   10.4085   10.0523   11.1237    9.5860   11.2590   10.4699   10.8555    9.0431    9.3503    9.5417    8.7706    8.9508   10.2893   10.7645   10.6588    9.7816   10.5122   10.5371    9.6137    8.1994    9.6336   10.9558    8.9271    9.6385    9.6478    9.4920   10.8128    9.3632   10.8983    9.6800   11.6387    7.8961    9.2542   10.8447   11.3356   10.3663   10.4514    9.7549    9.9236    9.2394    8.4855    9.5990    9.1051    9.5394    9.9272   10.8699    9.4389    8.6382    9.7729    8.5519    8.7478   10.9697    9.1774    8.7467    8.7188    9.1107   10.7063    8.5617   10.4561   10.5123    9.0409    9.5199   10.4710    9.0193   10.0985   10.7056    9.3387    8.8195    9.6725   11.6748   11.0886    9.2535    9.1021   10.7911    9.9924   10.8344   11.2053    9.3121   10.6038    8.8382    9.5265    9.3568   10.1743    9.4591   10.3575   10.1547    8.8176    9.6162    9.9840    9.8276   11.2742   10.6476   10.5279    9.4667    9.2405   10.1452   10.6493   10.2573    9.5368    9.8428    9.4844    9.8307   10.5294
 
