# Supplementary material for: Inclusive Composite Interval Mapping of QTL by Environment Interactions in Biparental Populations
Source: PLoS One. 2015 Jul 10;10(7):e0132414. doi: 10.1371/journal.pone.0132414 (PMC4498613; doi:10.1371/journal.pone.0132414)
Supplement: S5 File — (ZIP) [file pone.0132414.s005.zip › H=0.5/L1/run_00125.met]

!**********************Note: lines staring with "!" are remarks and will be ignored in the program********************
!*********************************General Information**********************************
!Assuming F1 = P1 x P2, populations available in QTL IciMapping are: 
!  1, P1BC1F1 = P1 x F1, the first backcrossing where P1 is used as the recurrent parent;
!  2, P2BC1F1 = P2 x F1, the first backcrossing where P2 is used as the recurrent parent;
!  3, F1DH, F1-derived doubled haploids; 
!  4, RIL or F1RIL, recombination inbred lines through the repeated selfing of F1;
!  5, P1BC1RIL, recombination inbred lines through the repeated selfing of P1BC1F1;
!  6, P2BC1RIL, recombination inbred lines through the repeated selfing of P2BC1F1;
!  7, F2, the selfing generation of F1;
!  8, F3, the selfing generation of F2;
!  9, P1BC2F1, the second backcrossing where P1 is used as the recurrent parent; 
! 10, P2BC2F1, the second backcrossing where P2 is used as the recurrent parent;
! 11, P1BC2RIL, recombination inred lines through the repeated selfing of P1BC2F1; 
! 12, P2BC2RIL, recombination inred lines through the repeated selfing of P2BC2F1; 
! 13, P1BC1F2, the selfing generation of P1BC1F1; 
! 14, P2BC1F2, the selfing generation of P2BC1F1; 
! 15, P1BC2F2, the selfing generation of P1BC2F1; 
! 16, P2BC2F2, the selfing generation of P2BC2F1; 
! 17, P1BC1DH, P1BC1F1-derived doubled haploids; 
! 18, P2BC1DH, P2BC1F1-derived doubled haploids; 
! 19, P1BC2DH, P1BC2F1-derived doubled haploids; 
! 20, P2BC2DH, P2BC2F1-derived doubled haploids; 
   3      !Mapping Population (see remarks above)
   2      !Mapping Function (1 for Kosambi; 2 for Haldane; 3 for Morgan)
   2      !Marker Space Type (1 for intervals; 2 for positions)
   1      !Marker Space Unit(1 for centiMorgans; 2 for Morgan)
   6      !Number of Chromosomes (or Linkage Groups)
 200      !Size of the mapping population
   2      !Number of environments
 
!***************************************** Chromosomes and Linkage Maps **********************************************
!Chromosome                 NumMarkers
-CH1                        16
-CH2                        16
-CH3                        16
-CH4                        16
-CH5                        16
-CH6                        16
!Linkage map (Marker name followed by position or the interval length)
 MK-1-1                1     0.000
 MK-1-2                1    10.000
 MK-1-3                1    20.000
 MK-1-4                1    30.000
 MK-1-5                1    40.000
 MK-1-6                1    50.000
 MK-1-7                1    60.000
 MK-1-8                1    70.000
 MK-1-9                1    80.000
 MK-1-10               1    90.000
 MK-1-11               1   100.000
 MK-1-12               1   110.000
 MK-1-13               1   120.000
 MK-1-14               1   130.000
 MK-1-15               1   140.000
 MK-1-16               1   150.000
 MK-2-1                2     0.000
 MK-2-2                2    10.000
 MK-2-3                2    20.000
 MK-2-4                2    30.000
 MK-2-5                2    40.000
 MK-2-6                2    50.000
 MK-2-7                2    60.000
 MK-2-8                2    70.000
 MK-2-9                2    80.000
 MK-2-10               2    90.000
 MK-2-11               2   100.000
 MK-2-12               2   110.000
 MK-2-13               2   120.000
 MK-2-14               2   130.000
 MK-2-15               2   140.000
 MK-2-16               2   150.000
 MK-3-1                3     0.000
 MK-3-2                3    10.000
 MK-3-3                3    20.000
 MK-3-4                3    30.000
 MK-3-5                3    40.000
 MK-3-6                3    50.000
 MK-3-7                3    60.000
 MK-3-8                3    70.000
 MK-3-9                3    80.000
 MK-3-10               3    90.000
 MK-3-11               3   100.000
 MK-3-12               3   110.000
 MK-3-13               3   120.000
 MK-3-14               3   130.000
 MK-3-15               3   140.000
 MK-3-16               3   150.000
 MK-4-1                4     0.000
 MK-4-2                4    10.000
 MK-4-3                4    20.000
 MK-4-4                4    30.000
 MK-4-5                4    40.000
 MK-4-6                4    50.000
 MK-4-7                4    60.000
 MK-4-8                4    70.000
 MK-4-9                4    80.000
 MK-4-10               4    90.000
 MK-4-11               4   100.000
 MK-4-12               4   110.000
 MK-4-13               4   120.000
 MK-4-14               4   130.000
 MK-4-15               4   140.000
 MK-4-16               4   150.000
 MK-5-1                5     0.000
 MK-5-2                5    10.000
 MK-5-3                5    20.000
 MK-5-4                5    30.000
 MK-5-5                5    40.000
 MK-5-6                5    50.000
 MK-5-7                5    60.000
 MK-5-8                5    70.000
 MK-5-9                5    80.000
 MK-5-10               5    90.000
 MK-5-11               5   100.000
 MK-5-12               5   110.000
 MK-5-13               5   120.000
 MK-5-14               5   130.000
 MK-5-15               5   140.000
 MK-5-16               5   150.000
 MK-6-1                6     0.000
 MK-6-2                6    10.000
 MK-6-3                6    20.000
 MK-6-4                6    30.000
 MK-6-5                6    40.000
 MK-6-6                6    50.000
 MK-6-7                6    60.000
 MK-6-8                6    70.000
 MK-6-9                6    80.000
 MK-6-10               6    90.000
 MK-6-11               6   100.000
 MK-6-12               6   110.000
 MK-6-13               6   120.000
 MK-6-14               6   130.000
 MK-6-15               6   140.000
 MK-6-16               6   150.000
!*********************************** Marker Types ********************************************************************
!Co-dominant marker: When heterozygote F1 is present, P1 is coded as 2, F1 is coded as 1, and P2 is coded as 0; Otherwise, P1 is coded as 2, and P2 is coded as 0. 
!Dominant marker: When heterozygote F1 is present, P1 and F1 are coded as 12, and P2 is coded as 0; Otherwise, P1 is coded as 2, and P2 is coded as 0.  
!Recessive markers: When heterozygote F1 is present, P1 is coded as 2, and F1 and P2 are coded as 10; Otherwise, P1 is coded as 2, and P2 is coded as 0. 
!Missing marker is coded as -1. 
 MK-1-1                 2   2   0   2   0   2   0   2   0   2   0   2   0   2   0   0   0   0   0   0   2   2   2   2   2   2   0   0   2   2   2   0   0   2   0   2   2   0   2   0   2   0   2   0   2   2   2   2   0   2   2   2   2   0   2   2   0   2   2   2   0   0   2   2   2   2   2   0   0   0   0   0   2   0   2   0   2   0   2   0   2   2   0   2   2   0   0   2   0   0   0   0   2   2   2   2   2   0   2   0   0   2   0   2   2   2   0   0   2   0   0   2   0   2   0   0   2   0   0   0   0   0   0   0   0   0   0   0   0   2   0   2   2   2   0   0   2   2   2   2   0   0   0   2   2   0   0   0   0   0   0   2   2   0   2   2   2   0   2   0   0   2   0   0   2   2   2   2   0   2   0   0   2   0   0   2   0   0   2   0   0   2   2   0   2   0   2   2   0   0   2   2   2   0   2   0   0   2   2   2
 MK-1-2                 2   2   0   2   0   2   0   2   0   2   0   2   0   2   0   0   0   2   0   2   2   2   2   2   2   2   0   0   2   2   0   0   0   2   0   2   2   0   2   0   2   0   2   0   2   2   0   2   0   0   2   2   2   0   2   2   0   2   2   2   0   2   2   0   2   2   2   0   0   0   0   0   2   0   2   0   2   0   2   0   2   2   2   2   2   0   0   2   0   0   0   0   2   2   2   2   2   0   2   0   0   0   0   2   2   2   0   0   2   0   0   2   0   2   0   0   0   0   0   0   0   0   0   0   0   0   0   0   2   2   0   2   2   2   0   0   2   2   2   2   0   0   0   2   2   0   0   0   2   0   0   0   2   0   2   2   0   2   2   0   0   2   0   0   2   2   2   2   2   2   0   0   2   0   0   2   0   2   2   0   0   2   2   0   2   0   2   2   0   0   2   2   2   0   2   0   0   2   2   2
 MK-1-3                 2   2   0   2   0   2   0   0   0   2   0   2   0   2   0   0   0   2   0   2   0   2   0   2   2   2   0   0   2   2   0   0   0   2   0   2   2   0   2   0   2   0   2   0   2   0   0   2   2   0   2   2   2   0   2   2   0   2   2   0   0   2   2   0   2   2   2   0   0   0   0   0   2   0   2   0   2   0   0   0   0   2   2   2   2   0   0   2   0   0   0   0   2   2   2   2   2   0   0   0   0   0   0   2   2   2   0   0   2   0   0   2   2   2   0   0   0   0   2   0   0   0   2   0   0   0   0   0   2   2   0   2   0   2   0   0   2   2   2   2   0   0   2   2   2   0   0   2   0   0   0   0   2   0   2   0   0   2   2   0   0   2   0   0   2   2   2   2   2   2   0   0   2   2   0   2   0   2   2   0   0   2   2   0   2   0   2   2   0   0   2   2   2   0   2   0   0   2   2   2
 MK-1-4                 2   2   0   2   0   2   0   0   0   2   0   2   0   0   2   0   0   2   0   2   0   2   0   2   2   2   0   0   2   2   0   0   0   2   0   2   2   0   2   0   0   0   2   2   2   0   0   2   2   0   2   2   2   0   2   2   0   2   2   0   0   0   2   0   2   2   2   0   0   2   0   2   2   0   2   0   2   0   0   0   0   2   2   2   0   0   0   2   0   0   0   2   2   2   2   2   0   0   0   0   0   0   2   2   0   2   0   0   2   0   0   2   2   2   0   0   0   0   2   0   0   0   2   0   0   0   0   0   2   2   0   2   0   2   0   0   2   2   2   2   0   0   2   2   2   0   0   2   0   0   0   0   0   2   2   0   0   2   2   0   0   2   0   0   2   2   2   2   2   2   2   0   2   2   0   2   0   2   2   0   0   2   2   0   2   0   2   2   0   0   2   2   2   0   2   0   0   2   2   2
 MK-1-5                 2   2   0   2   0   2   0   0   0   2   0   2   0   0   2   0   0   2   0   2   0   2   0   2   2   2   0   0   2   0   0   0   0   2   0   2   2   0   2   0   0   0   2   2   2   0   0   2   2   0   2   2   0   0   2   2   0   2   2   0   0   0   2   0   2   2   2   0   0   2   2   2   2   0   2   0   2   0   0   2   0   2   2   2   0   0   0   2   0   0   0   2   2   2   0   2   0   0   0   0   2   0   2   2   0   2   0   0   2   0   0   2   2   2   0   0   0   2   0   0   0   0   2   2   0   0   0   0   2   2   0   2   0   2   0   0   0   2   2   2   0   0   2   2   2   0   0   2   0   0   0   0   0   0   2   2   0   2   2   0   0   2   0   0   2   2   2   2   2   2   2   0   2   2   0   2   0   2   2   0   0   2   2   0   2   0   2   2   0   0   2   2   0   0   2   0   0   0   0   2
 MK-1-6                 2   2   0   2   0   2   0   2   0   2   0   0   0   0   2   2   0   2   0   2   0   2   0   2   2   0   0   0   2   0   0   0   2   2   0   2   2   0   2   0   0   0   2   2   2   0   0   2   2   0   2   0   0   0   0   2   0   2   2   0   0   0   2   0   2   2   2   0   2   2   2   2   2   0   2   0   2   0   0   2   0   2   2   0   0   0   0   2   0   0   0   2   2   0   0   2   2   0   0   0   2   0   0   2   0   2   0   0   2   0   0   2   2   2   2   0   0   2   0   0   0   0   2   2   0   2   0   0   2   2   0   2   0   2   0   0   0   0   2   2   0   0   2   2   2   0   2   2   0   0   2   0   0   0   2   0   0   2   2   0   0   2   0   0   2   2   2   2   2   2   2   0   2   2   0   2   0   2   2   0   0   2   2   0   0   0   2   2   0   0   2   2   2   0   2   0   0   0   0   2
 MK-1-7                 2   2   0   2   0   2   0   2   0   2   0   0   0   0   2   2   0   2   0   2   0   2   0   2   2   0   0   0   2   0   0   0   2   2   0   2   2   0   2   0   2   0   0   2   2   0   0   2   2   0   2   0   0   0   0   2   0   2   2   2   0   0   2   0   2   2   2   0   2   2   2   2   2   0   2   2   2   0   0   2   0   2   2   0   0   0   0   2   0   0   0   2   2   0   0   2   2   0   0   2   2   0   0   2   2   2   2   0   2   0   0   0   2   2   2   0   0   2   0   0   0   0   2   2   0   2   0   0   0   2   0   2   0   2   0   0   2   0   2   2   0   0   2   2   2   0   0   2   0   0   2   0   0   0   2   0   0   2   2   0   0   2   2   0   0   2   2   2   2   2   2   0   2   2   0   2   0   2   2   0   0   2   2   0   0   0   2   2   0   2   2   2   2   0   2   0   0   0   0   2
 MK-1-8                 2   2   0   2   0   2   0   2   0   2   0   0   0   0   2   0   2   2   0   0   0   2   0   2   2   0   0   0   2   0   0   0   0   2   0   2   2   0   2   0   2   0   0   2   2   0   0   2   2   2   2   2   0   2   0   0   0   2   2   0   0   0   2   0   2   2   2   0   0   2   2   2   2   0   2   0   2   0   0   2   2   2   2   0   0   0   0   2   2   0   0   2   0   0   2   2   2   0   0   0   2   2   0   2   2   2   2   0   2   0   0   0   2   2   2   0   0   2   2   0   0   2   2   0   0   2   0   0   0   2   0   2   0   2   0   0   2   0   2   2   0   0   2   2   2   0   0   2   0   0   2   0   0   0   2   0   0   2   0   0   0   2   2   0   0   0   2   2   2   2   2   2   2   2   2   2   0   2   0   0   0   2   0   0   0   0   0   2   0   2   2   2   2   2   2   0   0   0   0   2
 MK-1-9                 2   2   0   2   0   2   0   2   0   2   0   0   0   0   2   0   2   2   0   0   0   2   0   2   2   0   0   0   2   0   0   0   0   2   0   0   2   0   2   0   2   0   0   2   2   0   0   2   2   2   0   2   0   2   0   0   0   2   2   2   2   0   2   0   2   2   2   0   2   2   2   2   2   0   2   0   2   0   2   2   2   2   2   0   0   0   0   2   2   0   0   2   0   0   2   2   2   0   0   0   2   2   0   2   2   2   2   0   2   0   0   0   2   2   2   0   0   2   2   0   0   2   2   0   0   2   0   0   0   2   2   2   0   2   0   0   2   0   2   2   0   0   2   2   2   0   0   0   0   0   2   0   0   0   2   0   0   2   0   0   0   2   2   0   0   0   2   2   2   2   2   2   2   2   0   2   0   2   0   0   0   2   0   0   0   0   0   2   0   0   0   2   0   2   2   0   0   0   0   0
 MK-1-10                2   2   0   2   0   2   0   2   0   2   0   0   0   0   2   0   2   2   0   2   0   2   0   2   2   0   0   0   2   0   0   0   0   2   0   0   2   2   2   0   2   2   0   2   2   0   0   2   2   2   0   2   0   2   0   0   0   2   0   2   2   0   2   0   2   2   2   0   2   2   2   2   2   0   2   0   2   0   2   2   2   2   2   2   0   0   0   2   2   0   0   0   0   0   2   2   2   0   0   0   2   2   0   2   2   2   2   0   2   0   0   0   2   2   0   0   0   2   2   0   0   2   2   0   0   2   0   2   0   2   2   2   0   2   0   0   2   0   2   2   0   0   2   2   2   0   0   2   0   0   2   0   0   0   2   0   0   2   2   0   0   2   2   0   0   0   2   0   2   2   2   2   2   2   0   2   0   2   0   0   0   2   0   0   0   0   0   2   0   0   0   2   0   2   2   0   2   0   0   0
 MK-1-11                0   2   0   2   0   2   0   2   0   2   0   0   0   0   2   0   2   2   2   2   0   2   0   2   2   0   0   0   2   0   0   0   0   2   0   0   0   2   2   0   2   2   2   2   2   0   0   2   2   2   0   2   2   2   0   2   0   2   0   2   2   0   2   0   2   0   2   2   2   2   2   2   2   0   2   0   2   0   2   2   2   2   2   2   0   0   0   2   2   2   0   0   0   0   0   2   2   2   0   0   2   2   0   2   2   2   0   0   2   0   0   0   2   2   0   0   0   0   0   0   0   2   2   0   0   2   0   2   0   2   2   2   0   2   0   0   2   0   2   2   0   0   2   2   2   0   0   2   0   0   2   0   0   0   2   0   0   0   2   2   0   2   2   0   0   0   2   0   2   2   2   0   2   2   2   2   0   2   0   2   0   0   0   0   0   0   0   2   0   0   2   2   0   2   2   0   0   0   0   0
 MK-1-12                0   2   0   2   0   2   0   2   0   2   0   0   0   0   2   0   2   2   2   2   0   2   0   2   2   0   0   0   0   0   0   0   0   2   0   0   2   2   2   0   2   2   2   2   2   0   0   2   2   2   0   2   2   2   0   2   0   2   0   2   2   0   2   0   0   0   2   0   2   2   2   2   2   0   2   0   2   0   2   2   2   2   2   2   0   0   0   2   2   2   0   0   0   0   0   0   2   2   0   0   0   2   0   2   2   2   0   0   2   0   0   0   2   2   0   0   0   0   2   0   0   2   2   0   0   2   0   2   0   2   0   2   0   2   0   0   2   2   2   2   0   0   2   2   2   0   0   2   0   0   2   0   2   0   2   0   0   0   2   2   0   2   2   0   0   0   2   0   0   2   0   0   2   2   2   2   0   2   0   2   0   0   0   0   0   0   0   2   0   0   2   2   0   2   2   0   0   0   0   0
 MK-1-13                0   2   0   2   0   2   2   2   0   2   0   0   0   2   2   0   2   2   2   2   0   0   0   2   0   2   0   0   0   0   0   0   0   2   0   0   2   0   2   0   2   2   2   2   2   0   0   2   2   2   0   2   2   2   0   2   0   2   0   2   2   0   2   0   0   0   0   0   2   2   2   2   2   0   0   0   2   2   2   2   2   2   2   2   0   0   0   2   2   0   2   0   0   2   0   0   2   0   0   0   0   2   0   2   2   2   0   0   2   0   0   0   2   2   2   0   0   0   2   2   0   2   2   0   0   2   0   2   0   2   0   0   0   2   0   0   2   2   2   2   0   0   2   2   2   0   0   2   0   0   2   0   2   0   2   2   0   0   2   2   0   2   2   0   0   2   2   0   0   2   0   0   2   2   0   2   0   2   0   2   0   0   0   0   0   0   0   2   0   0   2   2   0   2   0   0   0   0   0   0
 MK-1-14                0   2   0   2   0   2   2   2   0   2   0   0   0   2   2   0   2   2   2   0   0   0   0   2   0   2   0   0   0   0   0   0   2   2   0   0   2   0   2   0   2   2   0   2   2   0   0   2   2   2   0   2   2   2   0   0   0   0   0   2   2   0   2   0   0   0   0   0   2   2   2   2   2   0   0   0   2   2   2   2   2   2   2   2   0   0   0   2   2   0   2   0   0   2   2   0   2   0   0   0   0   2   0   0   2   2   0   0   2   0   0   0   2   2   0   2   0   0   2   2   2   2   0   0   0   2   0   2   0   2   0   0   0   2   0   0   0   2   2   2   0   0   0   2   2   0   0   2   0   2   2   0   2   0   2   2   0   0   2   2   0   2   0   0   2   2   2   0   0   2   0   2   2   2   0   2   0   2   0   2   0   0   0   0   0   0   0   2   0   2   0   2   0   2   0   0   0   0   0   2
 MK-1-15                0   2   2   2   0   2   2   2   0   2   0   0   0   2   2   0   2   2   2   0   0   0   0   2   0   2   0   0   0   0   0   0   2   2   0   0   2   0   2   0   2   2   0   2   0   2   0   2   2   0   2   2   2   2   0   0   2   0   0   2   2   0   2   0   0   0   0   0   2   2   2   2   2   0   0   2   2   2   2   2   2   2   0   2   0   0   0   2   2   0   2   0   0   2   2   0   2   0   0   0   0   0   0   2   2   2   0   0   2   0   0   2   2   2   0   2   0   0   2   2   2   2   0   2   0   2   0   0   0   2   0   0   0   2   0   0   0   2   2   2   0   0   0   2   2   0   0   2   2   2   2   0   2   0   2   2   0   0   2   2   0   2   2   0   2   2   2   0   0   2   2   2   2   0   0   0   0   2   0   2   0   0   0   0   0   0   0   0   0   2   0   2   0   2   0   0   0   0   0   2
 MK-1-16                0   2   2   2   0   2   2   2   0   2   0   0   0   2   0   0   2   2   0   0   0   2   0   2   0   2   0   0   0   0   0   0   2   2   0   0   2   0   2   0   2   2   0   2   0   2   0   2   2   0   2   2   0   0   0   0   0   2   0   2   2   0   0   0   0   2   0   0   2   2   0   2   2   2   0   2   2   2   0   2   2   2   0   2   0   0   0   0   2   2   2   0   0   2   2   0   2   0   0   0   0   2   0   2   2   2   0   0   2   0   0   2   2   2   0   2   0   0   0   2   2   2   0   2   0   2   0   0   0   2   0   0   2   0   0   0   0   2   2   2   0   0   0   2   2   0   0   2   2   2   2   2   2   0   2   2   0   0   2   2   0   2   2   0   2   0   2   0   0   2   2   2   2   0   0   0   0   2   2   2   0   0   0   0   0   0   2   0   0   2   0   2   0   2   0   0   0   0   0   2
 MK-2-1                 0   0   2   0   0   0   0   2   0   0   2   2   0   2   0   0   0   2   2   2   2   0   0   0   0   0   0   2   2   0   0   0   0   2   2   0   2   0   0   2   2   0   2   0   0   0   0   0   2   0   0   0   2   2   2   0   0   2   0   0   2   2   0   0   0   2   2   2   0   0   2   0   2   0   2   0   2   0   2   2   0   2   2   2   2   0   0   2   0   2   0   0   0   0   2   0   0   2   0   2   2   0   0   0   2   2   2   2   0   0   2   2   2   0   0   2   0   0   2   0   2   2   2   0   0   0   2   0   0   2   2   2   0   0   2   0   0   0   0   0   0   0   2   2   0   2   2   0   0   2   2   0   0   0   2   2   2   2   2   2   2   0   2   2   2   0   0   0   0   0   0   2   2   0   0   2   0   0   0   2   0   0   0   2   0   2   0   2   2   0   2   2   2   2   0   2   2   0   0   2
 MK-2-2                 0   0   2   0   0   0   2   2   0   0   0   2   0   0   0   0   0   2   2   2   2   0   0   2   2   0   0   2   2   0   0   0   2   0   0   0   2   0   0   2   0   0   2   0   0   0   0   0   2   0   0   0   2   0   2   0   0   2   0   0   2   2   0   2   0   2   2   2   0   0   2   0   2   0   2   2   2   0   2   2   0   2   2   2   2   0   0   2   0   2   0   2   0   0   2   2   2   2   0   2   2   0   0   0   2   0   2   2   0   0   2   2   2   0   0   2   0   0   2   0   2   2   2   0   2   0   0   0   0   2   2   2   0   0   2   0   0   0   0   0   0   0   2   2   0   2   2   0   0   2   2   0   0   0   2   0   2   2   0   2   2   0   2   2   2   0   0   0   0   0   0   2   2   0   0   2   0   0   0   2   0   0   0   2   0   2   0   2   2   0   2   2   2   2   2   0   2   0   0   2
 MK-2-3                 2   0   2   0   2   0   2   2   0   0   0   2   0   0   2   0   0   2   2   2   2   0   0   2   2   0   0   2   2   0   0   0   2   0   0   0   2   0   0   2   0   0   2   0   0   0   0   0   2   0   0   2   2   2   2   0   0   2   2   0   2   2   0   2   2   2   2   2   0   0   2   0   2   0   2   2   2   0   2   2   0   2   2   2   0   0   0   2   0   2   0   2   0   0   2   2   2   2   0   2   2   0   0   0   2   0   2   2   0   0   2   2   2   0   0   2   0   0   2   2   2   2   2   0   2   0   0   0   0   0   2   0   0   0   2   0   0   0   0   0   0   0   2   2   0   2   2   0   0   2   2   0   0   2   0   0   2   2   0   2   2   0   0   2   2   0   0   2   0   0   0   2   0   0   0   0   0   2   0   0   0   0   0   2   0   2   2   2   2   0   2   2   2   2   2   0   2   0   0   2
 MK-2-4                 2   2   2   0   2   0   2   2   0   0   0   2   2   0   2   2   0   2   2   2   2   0   0   2   2   0   0   2   2   0   0   2   2   0   0   0   2   0   0   2   0   0   0   2   0   0   0   0   0   0   0   2   2   2   2   0   0   2   2   0   2   2   0   2   2   2   2   0   0   0   2   0   2   0   2   2   2   0   2   2   2   2   2   2   0   0   2   2   0   2   0   2   0   0   2   2   2   2   0   2   2   0   0   0   2   0   2   0   0   0   2   2   2   0   0   2   0   0   2   0   2   0   2   0   2   0   0   0   0   0   2   0   0   0   2   0   0   0   0   0   0   0   2   2   0   0   2   0   0   2   2   0   0   0   0   0   2   2   0   2   2   0   0   2   2   0   0   0   0   0   0   0   0   0   0   0   0   2   0   0   0   0   0   2   0   0   2   2   2   0   2   2   2   2   2   0   2   0   0   2
 MK-2-5                 2   2   2   0   2   0   2   2   0   0   0   2   0   0   2   2   0   2   2   2   2   0   0   2   0   0   0   2   2   0   0   2   2   0   2   0   2   0   0   2   2   0   0   2   0   0   0   0   0   0   0   2   2   2   2   2   2   2   2   0   2   2   0   2   2   2   2   0   0   0   2   0   2   0   2   2   2   0   2   0   2   2   2   2   0   0   2   2   0   2   0   2   0   0   2   2   0   2   0   2   2   0   0   0   2   0   2   2   0   0   2   2   2   0   0   2   0   2   2   0   2   0   2   0   2   0   0   0   0   2   2   0   0   0   2   0   0   0   2   0   0   0   2   2   0   0   2   0   0   2   2   0   0   0   0   0   2   2   2   0   2   0   0   0   2   0   0   0   0   2   0   0   0   0   0   0   0   2   0   0   0   0   0   2   0   0   2   2   2   0   2   2   2   2   2   0   0   0   0   2
 MK-2-6                 2   2   2   0   2   0   2   2   0   0   0   2   0   0   2   2   0   0   2   2   2   2   0   2   0   0   0   2   2   0   0   2   2   0   2   0   2   0   0   2   2   0   0   2   0   0   0   0   0   0   2   2   2   2   2   2   2   2   0   0   2   2   0   0   2   2   2   0   0   0   2   0   2   0   2   2   2   0   2   0   2   2   2   2   0   0   2   2   0   2   2   0   0   0   2   2   0   2   0   0   2   0   0   0   2   0   2   2   0   0   2   2   2   0   0   2   0   2   2   0   2   0   2   0   2   0   0   0   0   2   2   0   2   0   0   0   0   0   2   0   0   0   2   2   0   0   2   0   0   0   0   0   2   0   0   0   2   2   2   0   2   0   0   0   2   0   2   0   0   2   0   0   0   2   0   0   0   2   0   0   0   0   2   2   0   0   2   2   2   2   2   2   2   0   2   0   0   0   0   2
 MK-2-7                 2   2   2   0   2   0   2   2   0   0   0   2   0   0   2   0   0   0   2   2   2   2   0   2   0   0   0   2   2   0   2   2   2   0   2   0   2   0   0   2   2   0   0   2   0   0   0   0   0   0   2   2   2   2   2   2   2   0   0   0   2   2   0   0   2   2   2   2   0   0   0   0   0   2   2   2   2   0   2   0   2   2   2   2   0   0   2   2   2   2   2   0   0   2   2   2   0   2   0   0   2   0   0   0   2   0   2   2   0   0   2   2   2   0   0   2   0   2   2   0   0   0   2   0   2   0   0   0   0   2   2   0   2   0   2   0   0   0   2   0   0   0   2   2   0   0   2   0   0   0   0   0   2   0   0   0   2   2   2   2   2   0   0   0   2   0   2   2   0   2   0   0   0   2   0   2   0   0   0   0   0   0   2   2   0   0   2   2   2   2   0   2   2   0   2   0   0   0   0   2
 MK-2-8                 2   2   2   0   2   0   2   2   0   0   0   2   0   0   2   0   0   0   2   2   2   2   0   2   0   0   0   2   2   0   2   2   2   0   2   0   0   0   0   2   0   0   0   2   0   0   2   0   0   0   2   2   2   2   2   2   2   0   0   0   2   2   0   0   2   2   2   2   0   0   0   0   0   2   0   0   2   0   2   0   2   0   2   0   0   0   2   2   2   2   2   0   2   2   2   2   0   2   0   0   0   0   0   0   2   0   2   2   2   2   2   2   2   0   0   2   0   2   2   0   0   0   0   0   2   0   0   2   0   2   2   0   2   0   2   0   0   0   2   0   0   0   2   2   0   0   2   0   0   2   0   0   2   0   0   0   2   0   2   2   2   0   0   0   0   0   2   2   2   2   0   0   0   2   0   2   0   0   0   0   0   0   0   2   0   0   2   2   2   2   0   2   2   0   2   0   0   0   0   2
 MK-2-9                 2   2   0   0   2   0   2   2   0   0   0   2   0   0   0   0   0   0   2   0   2   2   0   2   0   0   0   2   2   0   2   0   2   2   2   0   0   0   0   2   0   0   0   2   0   0   2   0   0   0   2   2   2   2   2   2   2   0   0   0   2   2   0   0   2   2   2   2   0   0   0   0   0   2   0   0   2   0   2   0   2   0   2   0   0   0   2   0   2   0   2   2   2   2   2   2   2   2   0   0   0   0   0   0   0   0   2   2   2   2   2   2   2   0   0   2   0   2   2   0   0   0   2   0   2   0   0   2   0   2   2   0   2   0   2   2   0   0   0   0   0   0   2   2   0   0   2   0   0   2   0   0   2   2   0   0   0   0   2   2   2   0   0   0   0   0   2   2   2   2   0   0   0   2   0   2   0   0   0   0   0   0   0   0   0   2   0   2   2   0   0   2   2   0   2   0   0   0   2   2
 MK-2-10                2   2   0   0   2   0   2   2   0   0   0   2   0   0   0   0   0   0   2   0   2   2   0   2   0   0   0   2   2   0   2   0   2   2   2   0   0   0   0   2   0   0   0   2   0   0   2   0   0   0   2   2   2   2   2   2   2   0   0   0   2   2   0   0   2   2   2   2   0   0   0   0   0   2   0   0   2   0   2   0   2   2   0   0   0   0   2   0   2   0   2   2   2   2   2   2   2   2   0   2   0   0   0   0   0   0   2   2   2   2   2   2   2   0   0   0   2   2   2   0   0   0   2   0   2   0   0   2   0   2   2   0   2   0   2   2   0   0   0   0   0   0   2   2   2   0   2   0   0   2   0   2   0   2   2   0   0   0   2   0   2   0   0   0   0   0   0   2   2   2   0   0   0   0   0   2   0   0   0   0   0   0   0   0   0   2   0   2   2   0   0   2   2   0   2   0   0   0   2   2
 MK-2-11                2   2   0   0   2   2   2   2   0   0   0   2   0   0   0   0   0   0   2   0   2   2   0   2   0   0   0   2   2   2   2   0   2   2   2   0   2   0   0   2   2   0   2   2   0   0   2   0   0   0   2   2   2   2   2   2   2   0   0   0   2   2   0   0   2   2   2   2   0   0   2   0   0   2   0   0   2   0   0   0   2   2   0   0   2   0   2   0   2   0   2   2   2   2   2   2   2   2   0   2   2   0   0   0   0   0   2   2   2   2   2   2   2   0   0   0   2   2   2   0   0   0   2   0   2   0   0   2   0   2   0   0   2   0   2   2   0   0   0   0   0   2   2   2   2   0   2   0   0   2   2   2   0   2   2   0   0   0   2   0   2   0   0   0   0   0   0   2   2   2   0   0   0   0   0   2   0   0   0   0   0   2   0   0   0   2   0   2   2   0   0   2   2   0   2   0   0   0   2   0
 MK-2-12                2   2   2   0   2   0   2   2   0   0   0   2   0   0   0   0   0   0   2   0   2   2   0   2   0   0   0   2   2   2   2   0   2   2   2   0   2   0   0   2   2   2   2   2   0   0   2   0   0   0   2   2   2   2   2   2   2   0   0   0   0   2   0   2   2   2   2   2   0   0   2   0   0   2   0   0   2   0   0   0   2   2   0   0   2   0   2   0   2   0   2   2   2   2   2   0   2   2   0   0   2   0   0   0   0   2   2   2   2   2   2   2   2   0   2   0   0   2   0   2   0   0   2   0   2   0   0   2   0   2   2   0   2   0   2   2   0   0   0   0   0   2   2   2   2   0   2   0   0   2   2   2   0   2   2   0   0   0   2   0   2   0   0   0   2   0   2   2   2   2   2   2   2   0   0   2   0   0   0   0   0   2   0   0   0   2   0   2   2   0   0   2   2   0   2   0   0   2   2   2
 MK-2-13                2   2   2   0   2   0   2   2   0   0   0   2   0   0   0   0   0   0   2   0   2   2   0   2   0   0   0   2   2   2   2   0   2   2   2   0   2   0   0   2   2   2   2   2   0   0   2   0   0   0   2   2   2   2   0   2   2   0   0   0   0   2   0   2   2   2   2   2   0   0   2   0   0   2   0   0   2   0   0   0   2   2   0   0   2   0   2   0   2   0   2   2   2   0   2   0   2   2   0   0   2   0   2   0   0   2   0   2   2   2   2   2   2   0   2   0   0   0   0   2   0   0   2   0   2   0   0   2   0   2   2   0   2   0   2   2   0   0   0   2   0   2   2   2   2   2   2   0   0   2   2   2   2   2   2   0   2   0   2   0   2   0   0   0   2   0   2   2   2   2   2   2   2   0   0   2   0   0   0   0   0   2   0   2   0   2   2   2   2   0   0   2   2   0   2   2   0   2   2   2
 MK-2-14                2   2   2   0   2   0   0   2   0   0   0   2   0   0   0   2   0   0   2   0   2   2   0   2   0   0   0   2   2   0   2   0   0   2   2   0   2   0   0   2   2   2   2   2   0   0   0   0   0   0   2   2   2   2   0   0   2   0   0   0   0   2   0   2   2   2   2   2   0   0   2   0   0   2   0   0   0   0   0   0   0   2   2   0   2   0   2   0   2   2   0   2   2   0   2   0   2   2   0   0   2   0   2   0   0   2   0   2   2   2   2   2   2   2   2   0   0   0   0   2   0   0   0   0   2   0   0   2   0   2   2   0   2   0   2   2   0   0   2   2   0   2   2   2   2   0   2   0   0   2   2   2   2   2   0   0   2   0   2   0   2   0   0   0   2   0   2   2   2   2   2   2   2   0   0   2   0   2   0   0   2   2   0   2   0   2   2   2   2   2   0   2   2   2   2   2   0   2   2   2
 MK-2-15                2   2   2   0   0   0   0   2   0   0   0   2   0   0   0   2   0   2   0   0   2   2   0   2   2   0   0   2   2   0   2   0   0   2   2   0   2   0   0   0   2   2   2   2   2   0   2   0   0   0   2   2   0   0   0   0   2   0   0   0   0   2   0   2   2   2   2   2   0   0   0   0   0   2   0   0   0   0   0   0   0   2   2   0   2   0   2   0   2   2   0   2   0   0   2   0   2   0   0   0   2   0   2   0   0   2   0   2   2   2   2   2   2   2   2   0   0   0   0   2   0   2   0   0   2   0   0   2   0   2   2   0   2   0   2   2   0   0   0   0   0   0   2   2   2   0   2   0   0   2   2   0   2   2   0   0   2   0   0   0   2   0   0   0   2   0   2   2   2   2   0   2   2   0   0   2   0   0   0   0   2   2   0   2   0   2   2   2   2   2   0   2   2   2   2   2   0   2   2   2
 MK-2-16                2   2   2   0   0   0   0   2   0   0   0   2   0   0   0   2   0   2   0   0   2   2   0   2   2   0   0   2   2   0   2   0   2   2   2   0   2   0   0   0   2   2   2   2   2   0   2   0   0   0   2   2   0   0   2   0   2   0   0   0   0   2   2   2   0   2   2   2   0   0   0   0   0   2   0   0   0   0   0   2   0   2   2   0   2   0   2   0   2   2   0   2   0   0   2   0   2   0   0   0   2   0   2   0   0   2   0   2   2   2   2   2   2   2   2   0   0   0   0   2   2   2   0   0   2   0   0   2   0   2   2   0   2   0   2   2   0   0   0   2   0   0   2   2   2   0   2   2   0   2   2   0   2   2   0   0   2   0   0   0   2   0   0   0   2   0   2   2   2   2   0   2   2   0   2   2   0   0   0   0   2   2   0   2   0   2   2   2   2   2   0   2   2   0   2   2   0   2   2   2
 MK-3-1                 0   2   0   0   2   0   0   0   2   0   0   2   2   0   2   2   0   0   0   0   2   0   2   2   2   0   0   0   0   0   2   0   2   0   0   2   2   2   2   0   0   2   2   2   0   0   0   0   0   0   2   0   2   2   2   0   0   2   2   2   0   2   2   2   2   0   2   2   0   2   0   0   0   2   2   0   0   0   2   0   0   0   2   0   2   2   2   2   2   2   2   0   2   2   2   2   0   0   0   2   0   0   0   0   2   2   2   0   0   0   0   0   0   2   0   0   0   0   0   0   0   2   2   2   0   2   2   2   2   2   0   2   2   2   2   0   2   2   2   2   0   0   2   0   0   2   2   2   0   2   2   0   0   0   2   0   0   2   0   2   0   2   2   0   0   2   0   0   2   2   2   0   0   0   2   0   2   0   0   0   2   0   0   2   2   0   2   2   2   0   0   2   0   2   2   0   0   2   0   2
 MK-3-2                 0   2   0   0   2   0   2   0   2   0   0   2   2   0   2   2   2   0   0   0   2   0   2   2   2   0   0   0   0   0   2   0   2   0   0   2   2   2   2   0   2   2   2   0   2   0   0   0   0   2   2   0   2   2   2   0   0   2   0   2   2   2   0   2   2   0   2   2   0   2   0   0   0   2   2   0   0   0   2   0   0   0   2   0   2   2   2   0   2   0   2   0   2   2   0   2   0   0   0   2   0   0   0   0   0   2   0   0   0   0   0   0   0   2   0   2   0   0   0   0   0   2   2   2   0   2   2   2   2   2   0   2   2   2   2   0   2   2   2   2   0   0   2   0   0   2   2   0   0   2   2   0   0   0   2   0   0   2   0   2   0   2   2   0   0   2   0   0   0   0   2   0   0   0   2   0   2   0   0   0   2   0   0   2   2   0   2   2   2   0   0   0   0   0   2   0   0   2   0   0
 MK-3-3                 0   2   0   2   2   0   2   0   2   0   0   2   2   0   2   2   2   2   0   0   2   0   2   2   2   0   0   0   2   0   2   0   2   0   0   2   2   2   2   0   2   2   2   0   2   0   0   0   0   2   2   0   2   2   2   0   0   2   0   2   2   2   0   2   2   0   2   2   0   0   0   0   0   2   2   0   0   0   2   0   0   0   2   0   2   2   2   0   2   0   2   0   2   2   2   2   0   0   0   2   0   0   0   0   0   2   0   0   0   0   0   0   0   2   0   2   0   0   0   0   0   2   2   0   2   0   2   2   2   2   2   2   2   2   2   0   2   2   2   2   0   2   2   0   0   2   2   0   0   2   0   0   0   0   2   0   0   0   0   2   0   2   2   0   0   2   0   0   0   0   2   0   0   0   2   0   2   0   0   0   0   2   0   2   0   0   2   2   2   0   0   0   0   0   2   0   0   2   0   0
 MK-3-4                 0   2   0   2   2   0   2   0   2   0   0   2   2   0   2   2   2   2   0   0   2   0   0   2   2   0   0   0   2   0   2   0   2   0   0   2   0   2   2   0   2   2   2   0   2   0   0   0   0   2   2   0   2   2   2   0   0   2   0   2   2   2   2   2   2   0   2   2   0   0   0   0   0   2   2   0   0   2   2   0   0   0   2   0   2   2   2   0   2   0   2   0   2   2   2   2   0   0   0   2   0   0   0   0   0   2   0   0   0   0   0   2   0   2   0   2   0   0   0   0   0   2   2   2   2   2   2   2   2   2   2   2   2   0   2   0   2   2   2   2   0   2   0   0   0   2   2   2   0   2   0   0   0   0   2   0   0   0   0   2   0   2   2   0   0   2   0   0   0   0   2   0   0   0   2   0   2   0   0   0   0   0   0   2   0   2   2   2   2   2   0   0   0   2   2   0   2   2   2   0
 MK-3-5                 0   2   0   2   2   0   2   0   0   0   0   2   2   0   2   0   2   2   0   0   2   0   0   2   2   0   2   0   2   0   2   0   2   0   2   2   0   2   2   0   2   2   2   0   2   0   0   0   0   2   2   0   2   2   2   0   0   2   0   2   2   2   2   2   2   0   2   2   0   0   0   0   0   2   2   0   0   2   2   0   0   0   2   0   2   2   2   2   2   0   2   0   2   0   2   2   0   0   0   2   0   2   0   0   0   2   0   0   0   0   0   2   2   2   0   2   0   0   0   0   0   2   2   2   2   2   2   2   2   2   2   2   2   0   2   0   2   0   2   2   0   2   0   0   0   2   2   2   0   2   0   0   0   0   2   0   0   0   0   2   0   2   2   0   0   2   2   0   0   0   2   0   0   0   0   0   2   0   2   0   0   0   0   2   0   2   2   2   2   0   0   0   0   2   0   2   2   2   2   0
 MK-3-6                 0   2   0   2   0   0   2   0   0   0   2   0   2   0   2   2   0   2   0   2   2   0   0   2   2   0   2   0   2   0   2   0   2   0   2   2   0   2   2   0   2   2   2   0   2   0   0   0   2   2   2   0   2   2   2   0   0   2   0   2   2   2   2   2   2   0   2   2   0   0   0   0   0   2   2   0   2   2   2   0   2   0   2   0   0   2   2   2   2   0   2   0   2   0   2   2   2   0   0   2   0   2   0   0   0   2   0   0   0   0   0   2   2   2   0   2   0   0   0   2   0   2   2   2   2   2   2   2   2   2   2   2   2   0   2   0   2   0   2   2   2   2   0   2   0   2   2   2   0   2   0   0   0   2   2   0   0   2   0   2   0   2   2   0   0   2   2   0   0   0   2   0   0   0   0   0   2   0   2   0   0   0   0   2   0   0   2   2   0   0   0   2   0   2   0   2   2   2   2   2
 MK-3-7                 0   2   0   2   0   0   2   0   0   0   2   0   2   0   2   2   0   2   0   2   2   0   0   0   2   0   2   0   2   0   2   2   2   0   2   2   0   2   2   0   0   2   2   0   2   0   0   0   2   2   2   0   2   2   2   0   0   2   0   2   2   2   2   2   2   0   2   2   0   0   0   2   0   2   2   0   0   2   2   0   0   0   0   0   0   2   2   2   2   0   2   0   2   2   0   2   2   0   0   2   2   2   2   0   0   2   0   0   0   0   0   2   2   2   0   2   0   0   0   2   0   2   2   2   2   2   2   0   2   0   0   2   2   0   2   0   2   0   2   2   2   2   0   2   0   2   2   2   0   2   0   0   0   2   2   0   0   2   0   2   0   2   2   0   0   2   2   2   0   0   2   0   0   0   0   2   2   0   2   0   0   0   0   2   0   0   2   2   0   0   0   2   0   2   0   2   2   2   2   2
 MK-3-8                 0   2   0   2   0   0   2   0   0   0   2   0   2   0   2   2   0   2   2   2   2   0   0   0   2   0   2   0   2   0   2   2   0   0   2   2   0   2   2   0   0   2   2   0   2   0   0   0   2   2   0   0   2   2   0   0   0   2   0   2   2   2   2   0   2   0   2   2   0   0   0   2   0   2   2   0   0   2   2   0   0   0   0   0   2   2   2   2   2   0   0   0   2   2   0   2   2   0   0   2   2   2   2   0   0   2   0   0   0   0   0   2   2   2   0   2   0   2   0   2   2   2   2   2   2   0   2   0   2   0   0   2   2   0   2   0   2   2   2   2   2   2   0   2   0   2   2   2   0   2   0   2   0   2   0   0   0   2   0   2   0   2   2   0   2   2   2   0   0   0   2   0   0   0   2   2   2   0   2   0   0   0   0   2   0   0   2   2   0   2   0   2   0   2   0   2   2   2   2   0
 MK-3-9                 0   2   0   2   0   0   2   0   0   0   0   0   2   0   2   2   0   2   2   2   2   0   0   0   2   0   2   0   2   0   2   2   0   0   2   2   0   2   2   0   0   2   2   0   0   0   0   0   2   2   0   0   0   2   0   0   0   2   0   2   2   2   2   0   2   0   2   2   2   0   0   2   0   2   2   0   0   2   2   0   0   0   0   0   2   0   2   2   0   0   0   2   2   2   0   2   2   0   0   2   2   2   2   0   0   0   0   0   0   0   0   2   2   2   0   2   0   2   2   2   2   2   2   2   2   0   2   0   2   0   0   2   2   0   2   0   2   2   2   2   2   2   0   2   0   2   2   2   0   2   0   0   0   2   0   0   0   2   0   2   0   2   2   0   0   2   2   0   0   0   2   0   0   0   2   2   2   0   2   0   0   0   0   2   0   0   2   2   0   2   0   2   0   2   0   2   2   2   2   0
 MK-3-10                0   2   0   2   0   0   2   0   0   0   0   2   2   0   2   2   0   2   0   2   2   0   0   0   2   2   2   0   2   0   2   2   0   0   2   2   0   2   2   0   0   0   2   0   2   0   0   0   2   2   0   0   0   2   2   0   0   2   0   2   2   2   2   0   2   0   2   2   2   0   0   2   0   2   2   2   0   2   2   0   0   0   2   0   2   0   0   2   0   2   0   2   2   2   0   2   2   0   0   0   2   0   2   0   0   2   0   0   0   0   0   2   0   2   0   2   0   2   2   2   2   2   2   2   2   0   2   0   2   0   0   2   2   0   2   0   2   2   2   2   0   2   0   2   0   2   2   2   0   2   0   0   0   2   0   0   0   0   0   2   0   2   2   0   0   2   2   0   0   0   2   0   0   0   2   2   2   0   2   0   0   0   0   2   0   0   0   0   0   2   0   2   0   2   0   0   0   2   2   2
 MK-3-11                0   2   2   2   2   2   2   0   0   0   2   2   2   0   2   2   0   2   0   2   2   2   2   0   2   2   2   0   2   0   2   2   0   0   2   0   0   2   2   0   0   0   2   0   2   0   0   0   2   2   2   0   0   2   2   0   0   2   0   2   2   2   2   0   2   2   2   2   2   0   0   2   0   2   2   2   0   2   2   0   0   0   2   0   2   0   0   2   0   2   0   2   2   2   2   2   2   0   0   0   2   0   2   0   0   2   0   0   0   0   2   2   0   2   0   2   0   2   2   2   2   2   2   2   2   0   2   0   2   0   0   2   2   0   2   0   2   0   0   2   0   2   0   2   0   2   2   2   0   2   0   0   0   2   0   0   2   0   0   2   0   2   2   0   0   2   2   0   0   0   2   0   2   0   2   2   2   0   2   0   0   0   0   2   0   0   0   0   0   2   2   2   0   2   0   0   0   2   2   2
 MK-3-12                0   2   2   2   0   2   2   0   0   0   2   2   2   0   2   2   0   2   0   2   0   2   2   0   2   2   0   0   2   0   2   2   0   2   2   0   0   0   2   2   0   0   0   2   2   0   0   0   2   2   2   0   0   2   2   0   0   2   0   2   2   2   2   0   0   2   0   2   2   0   0   2   0   2   2   2   0   2   2   0   0   0   2   0   2   0   0   2   0   2   0   2   2   2   2   2   2   0   0   0   2   0   2   0   0   2   0   0   0   2   2   2   0   2   0   2   2   2   2   2   2   2   2   2   2   0   2   0   2   0   0   2   0   0   2   0   2   0   0   2   0   2   0   2   0   2   2   2   0   2   0   0   0   0   0   0   2   0   0   2   0   2   2   0   0   2   2   0   0   0   2   0   2   0   0   2   2   0   2   2   0   0   0   2   0   0   0   0   0   2   2   2   2   0   0   0   0   2   2   2
 MK-3-13                0   2   0   2   0   2   2   0   0   0   0   2   2   0   2   2   0   2   0   2   0   2   0   0   2   2   0   0   2   0   2   2   0   2   2   0   0   0   2   2   0   0   0   2   2   0   0   0   2   2   2   0   2   2   2   0   2   2   2   0   2   2   2   0   0   0   0   2   2   0   0   2   0   2   2   2   0   2   2   0   0   0   2   0   2   0   0   2   0   2   0   2   2   2   2   2   2   0   0   0   2   2   2   0   0   2   0   0   0   2   2   2   0   2   0   2   2   2   2   2   2   2   2   2   2   0   2   0   2   0   0   2   0   0   2   0   2   0   0   2   0   2   0   2   0   2   2   2   0   2   0   0   0   0   0   2   2   0   0   2   0   2   2   0   0   2   2   0   0   0   2   0   2   0   0   2   2   0   2   2   0   0   0   2   0   0   0   0   0   2   2   2   2   0   2   0   0   2   2   2
 MK-3-14                0   2   0   2   0   2   0   0   0   0   0   2   2   0   2   2   0   2   0   2   0   2   0   0   2   2   0   0   2   0   2   2   0   2   2   0   2   0   2   2   0   0   0   0   2   0   0   0   2   2   2   0   2   2   2   0   2   2   2   0   2   2   2   0   0   0   0   0   2   0   0   2   0   2   2   2   0   2   0   0   2   0   2   0   2   0   0   2   0   2   0   2   2   2   2   2   2   0   2   0   2   2   2   0   0   2   0   0   0   2   2   2   0   2   0   2   2   0   2   2   0   2   2   2   2   0   2   0   2   0   0   2   0   0   2   0   2   0   0   2   2   2   0   0   0   2   2   2   0   2   0   0   0   0   0   0   2   0   0   2   0   2   2   0   0   2   2   0   0   0   2   0   2   0   0   2   2   0   2   2   0   2   2   2   0   0   0   0   0   2   2   0   2   0   2   0   0   2   2   2
 MK-3-15                0   2   0   2   0   2   0   0   0   0   0   2   2   0   2   2   0   2   0   2   0   2   0   2   2   2   0   0   2   0   2   2   0   2   0   2   2   0   2   2   0   0   0   2   2   2   0   0   2   2   2   2   2   2   2   0   2   2   2   0   2   2   0   0   0   0   0   0   2   0   0   2   0   2   2   2   0   0   0   0   2   0   2   0   2   0   0   2   0   2   0   2   2   2   0   2   0   0   2   0   2   2   2   2   0   2   0   0   0   0   2   2   0   2   0   2   2   0   0   2   0   2   2   2   2   0   2   0   2   0   0   2   0   0   0   0   2   0   0   2   2   2   0   0   0   2   2   0   0   2   0   0   0   0   0   0   2   0   0   2   0   2   2   0   0   2   0   0   0   0   2   0   2   0   0   2   2   0   2   2   0   2   2   2   0   0   0   0   0   2   2   0   2   0   2   0   0   2   2   2
 MK-3-16                0   2   0   2   0   2   0   0   2   0   0   2   2   0   0   2   2   2   0   2   2   2   0   2   2   2   0   0   0   0   2   2   0   2   0   2   0   0   2   2   0   0   0   0   2   2   0   0   2   2   2   2   2   2   2   0   2   2   2   0   2   2   2   0   0   0   0   0   2   0   0   2   0   2   0   2   2   0   0   0   2   0   2   0   2   0   0   2   0   2   0   2   2   2   0   2   0   2   2   0   2   2   2   2   0   2   0   0   0   0   2   2   0   2   0   2   2   0   0   2   2   2   2   2   2   0   2   0   0   0   0   2   0   2   0   0   2   0   0   2   2   2   0   0   0   0   2   0   0   2   0   0   0   0   0   0   2   0   0   2   0   2   2   0   0   2   0   2   0   0   2   0   2   0   0   2   2   0   2   2   0   2   2   2   0   2   0   0   0   2   2   0   0   0   2   0   0   2   2   2
 MK-4-1                 0   0   0   0   0   0   2   0   2   2   0   0   2   0   0   2   0   0   2   2   2   0   0   0   0   0   0   0   2   0   2   2   2   2   2   2   0   2   2   0   0   0   2   0   0   0   2   2   2   2   0   2   2   0   0   2   2   0   2   0   2   0   2   2   2   2   0   0   2   0   0   2   2   0   0   2   0   2   2   0   0   2   2   2   0   0   0   0   0   0   0   2   0   2   0   0   0   2   2   2   2   2   2   2   2   0   0   0   0   2   0   0   2   0   0   2   2   0   0   0   0   2   0   0   0   0   2   0   2   0   2   0   2   0   0   0   2   2   0   2   0   2   2   0   0   0   0   2   2   2   0   0   2   2   0   0   2   2   2   0   0   2   0   0   2   2   0   2   2   0   0   0   2   0   0   2   0   0   2   0   0   2   2   2   2   0   0   2   0   2   2   2   2   2   0   0   0   2   0   0
 MK-4-2                 2   0   0   0   0   0   2   2   2   2   2   0   2   0   0   2   0   0   2   0   2   0   0   0   0   0   0   0   2   0   2   2   2   2   2   2   0   2   2   0   0   0   2   0   0   0   2   2   2   0   0   2   2   0   0   2   0   0   2   0   2   2   2   2   2   2   0   0   2   0   0   2   2   0   0   2   0   2   2   0   0   2   2   2   0   0   0   0   0   0   0   2   0   2   0   0   0   2   2   2   2   2   2   2   0   0   0   0   0   2   0   0   2   2   0   2   2   2   0   0   0   2   0   0   0   0   2   0   2   0   2   0   2   2   0   0   2   0   0   0   2   2   2   0   0   0   0   2   0   2   0   0   2   2   0   0   2   2   2   0   0   2   0   0   2   2   0   2   2   0   2   0   2   0   0   2   0   0   2   0   0   2   2   2   2   0   0   2   0   2   2   2   2   2   2   0   0   2   0   0
 MK-4-3                 2   0   0   0   0   0   2   2   2   2   2   0   2   0   0   2   0   0   2   0   2   0   2   0   0   0   0   0   0   0   2   2   2   2   2   2   2   2   2   0   0   0   2   0   0   0   2   0   2   0   0   2   2   0   0   2   0   0   0   0   2   2   2   2   2   2   0   0   0   0   0   2   2   0   0   2   0   2   2   0   0   2   2   2   0   0   0   0   2   0   0   2   2   2   0   0   2   0   2   2   2   2   2   2   0   0   0   0   0   2   0   0   2   2   0   2   2   0   0   0   0   2   0   0   0   0   2   0   2   0   2   0   2   2   0   0   2   0   0   0   2   2   2   0   0   0   0   2   0   2   0   0   2   2   0   2   2   2   2   0   0   2   0   0   2   0   0   2   2   0   2   0   2   0   0   2   0   0   2   0   0   2   2   2   2   0   0   2   0   2   0   2   2   2   2   0   0   0   0   2
 MK-4-4                 2   0   0   0   0   0   2   2   2   2   2   0   0   0   0   2   0   0   2   0   2   0   2   0   0   0   0   0   0   0   2   2   2   2   2   2   2   2   2   0   0   0   2   0   0   0   2   0   2   0   0   0   2   0   0   2   0   0   0   0   2   2   2   2   0   2   0   0   0   0   0   2   2   0   0   2   0   2   2   0   0   2   2   2   0   0   0   2   2   0   0   2   2   2   0   0   2   0   2   2   2   2   2   2   0   0   0   0   0   2   0   0   2   2   0   2   2   0   0   0   0   2   0   0   0   0   2   2   2   0   0   0   2   2   0   0   2   0   0   0   2   2   2   2   0   0   0   2   2   2   0   0   2   2   0   2   2   2   2   0   0   2   2   0   2   0   2   0   2   0   2   0   2   2   0   2   0   0   2   0   2   0   2   2   2   0   0   2   0   2   0   2   2   2   2   0   0   0   0   2
 MK-4-5                 2   0   0   0   0   0   2   0   2   2   2   2   0   0   0   2   0   0   2   0   0   0   2   0   0   0   0   0   0   0   2   2   2   2   2   2   2   2   2   0   2   0   2   0   2   0   2   0   2   0   0   0   2   0   0   2   0   2   0   0   2   2   2   2   0   2   0   0   0   0   0   2   2   0   0   2   0   0   2   0   0   2   2   2   0   0   0   2   2   0   0   2   2   2   0   0   2   0   2   2   2   2   2   2   0   2   0   0   0   2   0   0   2   2   0   2   2   0   0   0   0   2   0   0   0   0   2   2   2   0   0   0   2   2   0   0   0   0   0   2   2   2   2   2   0   0   0   2   0   0   0   2   2   2   0   0   2   2   2   0   0   2   2   0   0   0   2   0   2   0   2   0   2   2   0   0   0   2   0   0   2   0   2   2   0   0   0   2   0   2   0   0   2   2   2   0   0   0   2   2
 MK-4-6                 2   0   0   0   0   0   0   0   2   2   2   2   0   0   0   2   0   0   2   0   2   0   2   0   0   0   0   0   0   0   2   2   2   2   2   2   2   2   2   0   2   0   2   0   2   0   2   0   0   0   0   0   2   0   0   2   2   2   0   0   2   2   2   2   0   2   0   0   0   0   0   2   2   0   0   2   2   0   2   0   0   2   2   0   0   0   0   2   0   0   0   2   2   2   0   0   2   0   0   0   2   2   2   2   2   0   0   0   0   2   0   0   2   2   0   2   2   0   0   0   0   2   0   0   0   0   2   2   0   0   0   0   2   2   0   0   0   2   0   0   2   2   2   2   0   0   0   2   0   0   0   2   2   2   0   0   2   2   2   0   2   0   2   2   0   0   2   0   2   0   0   0   2   2   0   0   0   2   0   0   2   0   0   2   0   0   0   2   0   2   0   2   2   2   2   2   0   0   0   2
 MK-4-7                 2   0   0   0   0   0   0   0   2   2   2   2   0   0   0   2   0   0   2   0   2   0   2   0   0   0   0   0   0   0   2   2   2   2   2   2   2   2   0   0   2   0   2   0   2   0   0   0   0   0   0   0   2   0   0   2   2   2   0   0   2   2   0   2   0   2   0   0   2   0   0   2   2   0   0   0   2   0   2   0   0   2   2   2   2   0   0   0   0   0   0   2   2   0   2   0   2   0   2   0   2   2   2   2   2   0   0   0   0   2   0   0   2   2   0   0   2   0   0   0   0   2   0   0   0   0   0   2   0   0   0   0   2   2   0   2   0   2   2   0   2   2   2   2   0   0   0   2   0   0   2   2   2   2   0   0   2   2   2   0   2   0   2   2   0   0   0   0   2   0   0   0   2   2   0   0   0   2   0   0   2   0   0   2   0   0   2   2   0   2   0   2   2   2   2   2   0   0   0   2
 MK-4-8                 0   0   0   2   0   0   2   0   2   2   2   2   0   0   0   2   0   0   2   2   2   0   2   0   0   0   0   0   0   2   0   2   0   2   2   2   2   2   0   0   2   0   2   0   2   2   2   0   0   0   0   0   2   0   0   2   0   2   0   0   2   0   2   2   2   2   0   0   2   0   0   2   2   0   0   0   2   0   2   0   0   0   2   2   2   2   0   0   0   0   0   2   2   0   2   0   2   2   2   2   2   2   2   2   2   0   0   0   0   0   0   0   2   2   0   0   2   0   0   0   0   2   0   0   0   0   0   2   0   0   2   0   2   2   0   2   0   2   2   0   2   2   2   2   0   0   0   2   0   0   2   2   2   2   0   0   2   2   2   0   2   0   0   2   0   0   0   0   2   2   0   0   2   2   0   2   0   2   0   0   2   0   0   2   0   0   2   2   0   2   0   2   2   2   2   2   0   0   0   2
 MK-4-9                 0   0   0   2   0   0   0   0   2   2   2   2   0   0   0   2   0   0   2   2   2   2   2   0   0   0   0   0   0   2   0   2   2   2   2   2   2   2   0   2   2   0   2   2   2   2   2   0   0   0   0   0   2   0   0   2   0   2   0   0   2   0   2   2   2   2   2   0   2   0   0   0   2   0   0   0   2   0   2   0   0   0   2   2   2   2   0   0   0   0   0   0   2   0   2   0   2   2   2   2   2   2   2   2   2   0   0   0   0   0   0   0   2   2   0   0   2   0   0   0   0   2   0   0   0   0   0   0   0   0   2   0   2   2   0   2   0   2   2   0   2   2   2   2   0   0   0   2   0   0   2   2   2   2   0   0   2   2   2   0   2   0   0   2   0   0   0   0   0   2   0   0   2   2   0   0   0   2   0   0   2   0   0   2   0   0   2   2   0   0   0   2   2   2   2   2   0   0   0   2
 MK-4-10                0   0   0   2   2   0   0   0   2   2   2   2   0   0   0   2   0   2   2   2   2   2   2   0   2   0   2   0   0   2   0   2   2   2   2   2   2   2   0   2   2   2   2   2   2   2   2   0   2   0   0   0   2   0   0   2   2   2   0   0   2   0   2   2   2   2   2   2   2   0   0   2   2   0   0   0   2   0   2   0   2   0   2   2   2   2   0   0   0   0   0   0   2   0   2   0   2   0   2   2   2   2   2   2   2   0   0   0   0   0   0   0   2   2   0   0   2   0   2   0   0   2   0   0   0   0   0   0   0   0   2   0   2   2   0   2   0   2   2   0   0   2   2   2   0   0   0   2   2   0   2   0   2   2   2   0   2   0   2   0   2   2   2   2   0   0   0   0   0   0   0   0   2   2   0   0   0   0   2   0   0   0   2   2   0   0   2   2   0   0   2   2   2   2   2   2   0   0   0   0
 MK-4-11                0   2   0   2   2   2   0   0   2   0   2   2   0   0   0   2   0   2   2   2   0   2   2   0   2   2   2   0   0   2   0   2   2   2   0   2   2   2   0   2   2   2   0   2   2   2   2   0   2   0   2   0   2   0   0   2   2   2   0   0   2   0   2   2   2   2   2   2   2   0   0   2   2   0   0   0   2   0   2   2   2   2   2   2   0   2   0   0   0   0   0   0   2   0   2   0   2   0   2   2   2   2   2   2   2   0   0   0   0   0   0   0   2   2   0   0   2   0   2   0   2   2   0   0   0   0   0   2   0   0   2   0   2   2   0   2   0   2   2   0   0   2   2   0   0   0   0   2   2   0   2   0   2   2   2   0   2   0   2   0   2   2   2   2   0   0   0   2   0   0   0   0   2   2   0   0   2   0   2   0   0   0   2   2   0   0   2   2   0   0   2   2   2   2   2   2   2   0   0   0
 MK-4-12                0   2   0   2   2   0   0   0   2   0   2   2   0   0   0   2   0   2   2   2   0   2   2   0   2   2   2   0   0   2   0   2   2   2   0   2   2   2   0   2   2   2   0   2   2   2   2   0   0   0   2   0   2   0   0   2   2   2   0   0   2   0   2   2   2   0   0   2   0   0   0   0   2   0   0   0   2   0   2   2   2   2   0   2   0   2   0   0   0   0   0   0   2   0   2   0   2   0   2   2   2   2   2   2   2   0   0   0   0   0   0   2   2   2   0   0   2   0   2   0   2   2   0   0   0   0   0   0   0   2   2   0   2   2   0   2   0   2   2   0   2   2   2   0   0   0   0   2   2   0   2   0   0   2   2   0   2   0   2   0   0   2   2   2   0   0   0   2   2   0   0   0   2   2   0   0   2   0   2   0   0   0   2   2   0   0   2   2   0   0   2   2   2   2   2   2   2   0   0   0
 MK-4-13                0   2   0   2   2   0   0   0   2   0   2   2   0   0   0   2   0   2   2   0   0   2   2   0   2   2   2   0   0   2   0   2   2   2   0   2   2   2   0   2   2   0   2   2   2   2   0   0   2   0   2   0   2   0   0   2   2   2   0   0   2   0   2   2   2   0   0   2   0   0   0   0   2   0   0   0   2   0   0   2   2   2   0   2   0   2   0   0   0   0   0   0   2   0   2   0   2   0   2   2   2   2   2   2   2   0   0   0   0   0   0   2   2   2   0   0   2   0   2   0   2   2   0   0   0   0   0   0   0   2   2   0   2   2   2   2   0   0   2   0   2   2   2   0   0   0   0   2   0   0   2   0   0   2   2   0   2   0   2   0   0   2   2   2   0   0   0   2   2   0   0   2   2   2   0   0   2   0   2   0   0   2   2   2   0   0   2   2   0   0   2   2   2   2   2   2   2   0   2   0
 MK-4-14                0   2   0   2   2   0   0   0   2   0   2   2   2   2   0   2   0   2   2   0   0   2   2   0   2   2   2   0   0   2   0   2   2   2   0   2   0   2   0   2   2   2   2   2   2   2   0   0   0   0   0   0   2   0   0   2   0   2   0   0   2   0   2   2   2   0   0   2   0   0   0   0   2   0   0   0   0   0   0   2   2   2   0   2   0   2   0   0   0   0   0   0   2   0   2   0   2   0   2   2   2   0   2   2   2   0   0   2   0   0   0   2   2   0   0   0   2   0   2   0   2   2   0   0   2   0   0   0   0   2   2   0   2   0   2   2   0   0   2   0   2   2   0   2   0   0   0   2   0   0   2   0   0   2   2   0   2   0   2   0   0   2   2   2   0   0   0   2   2   0   0   2   2   2   0   0   2   0   2   0   0   2   2   2   0   2   0   2   0   0   2   2   2   2   2   2   2   0   2   0
 MK-4-15                0   2   2   2   0   0   0   0   2   0   0   2   2   2   0   2   0   2   2   2   0   2   2   2   2   2   2   0   0   2   0   2   0   2   0   2   0   2   0   2   2   2   2   2   2   2   0   2   0   0   0   0   2   0   0   2   0   2   0   0   2   0   2   2   2   0   0   2   0   0   0   0   2   0   0   0   2   0   0   2   2   2   0   2   0   2   0   0   0   0   0   0   2   0   2   2   0   0   2   2   2   0   0   2   2   0   0   2   0   0   0   2   2   0   0   0   2   0   2   0   0   2   0   0   0   0   0   0   0   2   2   0   2   0   2   2   0   0   2   0   2   2   0   0   0   0   0   2   0   0   2   0   0   0   2   0   2   0   2   0   2   2   0   2   0   0   0   2   2   0   0   2   2   2   0   0   2   0   2   2   0   2   2   2   0   2   0   2   0   0   2   2   2   2   2   2   2   0   2   0
 MK-4-16                0   2   2   2   0   0   0   0   2   0   0   2   2   2   0   2   0   2   0   2   0   2   2   2   2   2   2   0   0   2   0   2   0   2   0   2   0   2   0   2   0   2   2   2   2   2   0   2   0   0   0   0   2   0   0   2   0   2   0   0   2   2   2   2   2   2   0   0   0   0   0   0   0   0   0   0   2   2   0   2   2   2   0   2   0   2   0   0   0   0   0   0   2   0   2   2   0   0   2   2   0   0   0   2   0   0   0   2   0   0   0   2   2   0   0   0   2   0   2   0   0   2   0   0   0   0   0   2   0   2   0   0   2   0   2   2   0   0   2   0   2   2   0   0   0   0   0   2   0   0   2   0   0   0   2   0   2   0   2   0   2   2   0   2   0   0   0   0   2   0   0   2   2   2   0   0   2   0   2   0   0   2   2   2   0   2   0   0   0   0   2   2   2   2   2   2   0   0   2   0
 MK-5-1                 0   0   2   0   0   0   2   0   2   2   2   2   2   0   0   2   2   2   2   0   0   0   2   2   2   0   2   0   0   0   0   2   0   2   0   2   0   0   0   2   2   0   2   2   0   2   0   0   0   2   2   2   2   2   2   0   0   2   0   0   2   0   0   0   2   2   0   0   2   0   0   2   0   0   0   2   2   0   0   2   2   0   2   2   0   0   0   2   2   2   2   0   2   2   2   0   2   2   2   0   0   2   2   2   0   0   0   2   2   2   0   2   0   0   2   0   2   2   2   0   0   2   2   2   2   2   2   0   0   2   2   2   0   2   2   2   2   0   0   2   2   2   0   2   0   0   0   0   0   0   2   0   0   0   0   0   0   0   0   0   0   0   2   2   2   0   0   2   2   0   0   2   2   0   2   0   2   2   0   0   0   0   0   0   2   2   2   2   2   2   2   2   0   0   2   0   2   0   0   2
 MK-5-2                 0   0   2   0   0   0   2   0   2   0   2   2   2   0   0   0   2   2   2   0   0   0   2   2   2   0   2   2   0   0   0   2   0   0   2   2   0   2   0   2   2   0   2   2   0   2   0   0   0   2   2   0   2   0   2   0   2   2   0   0   2   0   0   0   2   0   0   0   2   0   0   2   0   0   0   2   2   0   0   2   2   0   2   2   2   0   0   2   2   2   2   0   2   0   2   0   0   2   2   0   0   2   2   2   0   0   0   2   2   2   2   2   0   0   2   0   2   2   2   2   0   2   2   2   2   2   2   0   0   2   2   2   0   2   2   2   0   0   0   2   2   2   0   2   0   0   0   0   0   0   2   0   0   0   0   0   0   2   0   0   0   0   2   2   2   0   0   2   2   2   2   2   2   0   2   0   2   2   0   0   0   0   0   0   2   2   2   2   2   2   2   2   0   0   2   0   2   0   0   2
 MK-5-3                 0   0   2   0   0   0   2   0   0   0   2   2   2   0   0   0   2   2   2   0   0   0   2   2   2   0   2   2   0   0   0   2   0   0   2   2   0   2   0   2   2   0   2   2   2   2   0   0   0   2   2   0   2   0   2   0   2   2   0   0   2   0   0   0   2   2   0   0   2   0   0   2   0   0   0   0   0   2   0   2   2   2   2   2   2   0   0   0   2   2   0   0   2   0   2   0   0   2   0   0   0   2   2   0   0   0   2   2   2   2   2   2   0   0   2   0   2   2   2   2   0   2   2   2   2   0   2   2   2   2   2   2   0   2   2   2   0   0   0   2   2   2   0   2   0   0   0   0   0   0   2   0   0   2   0   0   2   2   0   0   0   0   2   2   2   0   0   2   2   2   2   2   2   0   2   0   2   2   0   0   0   0   0   0   2   2   2   0   2   2   2   2   0   0   2   0   2   0   0   2
 MK-5-4                 0   2   2   0   0   0   0   2   2   0   2   2   2   0   0   0   2   2   0   0   2   0   2   0   2   2   2   2   0   0   0   2   0   0   2   2   0   2   0   2   2   0   2   2   2   2   0   2   2   2   2   0   2   0   2   0   2   2   0   0   2   0   0   0   2   2   0   0   2   0   0   2   0   0   0   0   0   2   0   0   2   2   2   2   2   0   0   0   2   2   2   0   2   0   2   0   0   2   0   0   0   2   2   0   0   0   2   2   2   0   2   0   0   2   2   0   2   0   2   2   2   2   2   2   2   0   2   2   2   0   2   2   2   2   2   2   0   0   0   0   2   2   0   2   0   0   2   0   0   0   2   0   0   0   0   0   2   2   0   0   0   0   0   0   2   0   2   2   2   0   2   2   2   0   2   0   2   2   0   0   0   0   0   0   2   2   2   0   0   2   2   2   0   0   2   0   2   0   0   2
 MK-5-5                 0   2   2   0   0   2   0   2   2   0   2   2   2   0   0   0   2   2   0   0   2   0   0   0   2   0   0   2   0   0   0   2   0   0   2   2   0   2   0   2   2   0   2   2   2   2   0   2   2   2   2   0   2   0   2   0   2   0   0   0   2   0   0   0   2   2   0   0   2   0   2   0   0   0   0   0   0   0   0   0   0   2   0   2   2   0   0   0   2   2   2   2   2   0   2   0   0   2   0   0   0   2   2   0   2   0   2   2   2   0   2   0   0   2   2   0   2   2   2   2   2   2   2   2   2   0   2   2   2   0   2   2   2   2   2   2   0   0   0   0   2   0   0   2   2   0   0   0   0   0   2   0   0   0   0   0   2   2   0   0   0   0   0   0   2   0   2   2   2   0   2   2   2   2   0   0   0   2   0   0   0   0   0   2   2   2   2   0   0   2   2   2   2   2   2   0   0   0   0   2
 MK-5-6                 2   2   2   0   0   2   2   2   0   0   2   2   2   0   0   2   0   2   0   0   2   0   0   0   2   2   0   2   0   0   2   0   0   0   2   2   0   2   0   2   2   0   2   0   2   2   0   0   2   2   2   0   2   0   2   0   2   0   0   0   2   0   0   2   2   2   0   2   2   2   2   0   0   0   0   0   0   0   0   0   0   2   0   2   2   2   0   0   2   0   2   2   2   0   2   0   0   2   0   0   0   2   2   0   2   0   2   2   2   0   2   0   0   2   2   0   0   2   2   2   2   2   2   2   2   0   2   0   2   0   0   2   2   2   2   2   0   0   0   0   2   0   0   2   2   0   0   0   0   0   2   0   0   0   0   0   2   2   0   0   0   0   0   0   2   2   2   2   2   0   2   2   2   2   0   0   0   2   2   0   0   0   0   2   0   2   2   0   0   2   2   2   2   2   2   0   0   2   0   2
 MK-5-7                 2   2   2   0   0   2   2   2   0   2   2   2   2   2   0   2   0   2   0   0   2   0   0   0   2   2   0   2   0   0   2   0   0   0   2   2   2   2   2   2   2   0   2   2   2   2   0   0   0   2   2   0   2   0   2   0   2   0   0   0   2   0   0   2   2   2   0   2   2   2   2   0   0   0   0   0   0   0   0   0   2   2   0   2   2   2   0   0   2   0   2   2   2   0   0   2   0   2   0   0   0   2   2   0   2   0   2   2   2   0   2   0   0   2   2   2   0   2   2   2   2   2   2   2   2   2   2   0   2   2   0   2   2   2   2   2   0   0   0   0   2   0   0   2   2   0   0   0   0   0   2   0   0   0   0   0   2   2   0   0   0   0   0   0   2   2   2   0   2   0   2   2   2   2   0   0   0   2   2   0   0   0   0   2   0   2   2   0   0   2   2   2   2   2   2   0   0   2   0   2
 MK-5-8                 2   2   2   0   0   2   2   2   0   2   2   0   2   2   0   2   0   2   0   0   2   0   0   0   0   2   0   2   0   0   0   0   0   2   2   2   2   0   2   2   2   0   2   2   2   2   0   2   0   2   2   0   0   0   2   0   2   0   0   0   2   0   0   2   2   2   0   2   2   2   2   0   0   2   0   0   0   0   0   0   0   2   0   0   2   2   0   0   2   0   2   2   2   2   0   2   0   2   0   0   0   2   2   0   2   2   2   2   2   0   2   0   0   2   0   2   0   0   2   2   2   2   0   2   2   2   2   0   2   2   0   2   2   2   0   2   0   2   0   0   2   0   0   2   2   0   0   0   0   0   2   0   0   0   0   0   2   2   0   0   0   0   0   2   2   2   2   0   2   0   2   2   2   2   0   0   0   2   2   0   2   0   0   2   0   2   2   0   0   2   2   0   2   2   0   0   0   2   0   2
 MK-5-9                 2   2   2   0   0   0   2   2   0   2   0   0   2   0   0   0   0   2   0   2   2   0   2   0   0   2   0   2   0   0   0   0   0   0   2   2   2   0   0   2   2   0   2   2   2   2   0   2   0   2   2   0   0   0   0   0   2   0   0   0   0   0   0   2   2   2   0   2   2   2   2   0   0   2   0   0   0   0   0   0   0   2   2   0   2   2   0   0   2   0   2   2   2   0   0   2   2   2   0   0   0   2   2   0   2   2   0   0   2   0   2   0   0   2   0   2   0   0   0   2   2   2   0   0   2   2   2   0   2   0   2   2   2   2   0   2   0   2   0   0   2   0   0   2   2   2   0   0   0   0   2   0   0   0   0   0   2   2   0   0   0   0   0   0   2   2   2   0   2   0   2   2   0   0   0   0   0   2   2   0   2   0   0   2   0   0   2   0   0   2   2   0   2   2   0   0   0   2   0   2
 MK-5-10                2   2   2   2   0   0   0   2   2   2   0   0   2   0   0   0   0   2   0   2   2   0   2   0   0   2   2   2   0   0   0   0   0   0   0   2   2   0   0   2   2   0   2   2   2   2   0   2   0   2   2   0   0   0   0   0   2   0   0   0   0   0   0   2   2   0   0   2   2   2   2   0   0   2   0   0   0   2   0   0   0   0   2   0   2   2   0   0   2   0   2   2   2   0   0   2   0   0   0   0   0   0   2   0   2   2   0   0   2   0   2   0   0   2   0   2   0   0   2   2   2   2   0   0   2   2   2   0   0   0   2   2   2   2   0   0   0   2   0   0   2   0   2   2   2   2   0   0   0   0   2   0   2   2   0   0   2   2   0   0   0   0   0   0   2   2   2   0   0   0   0   0   0   0   0   0   0   0   2   2   0   0   0   2   0   0   2   0   0   2   0   0   2   2   0   2   0   2   0   2
 MK-5-11                0   2   2   0   0   0   0   2   2   0   0   0   2   0   0   0   0   2   0   2   2   0   2   0   0   2   2   2   0   0   0   2   0   0   0   2   2   0   0   2   2   2   2   2   2   2   0   2   0   2   2   0   0   0   0   0   0   0   0   0   0   0   0   2   2   0   0   2   2   0   2   0   0   2   0   0   0   2   0   0   0   0   0   0   2   2   0   0   0   0   0   2   2   0   0   2   0   0   0   0   0   2   2   0   2   2   0   0   2   0   2   2   0   2   0   0   0   0   2   0   2   2   0   2   2   2   2   0   2   0   2   2   2   2   0   0   0   2   2   0   2   0   2   2   2   2   0   0   2   0   2   0   2   2   0   2   2   2   0   2   0   0   2   0   0   2   2   0   0   0   0   0   2   0   0   0   0   0   2   2   0   0   0   0   0   0   2   0   0   2   0   0   2   2   0   2   0   2   0   2
 MK-5-12                0   2   2   0   0   0   0   2   2   0   0   0   2   0   0   0   0   2   2   2   2   0   0   2   0   2   2   2   0   0   0   2   0   0   0   2   2   0   0   2   0   2   2   2   2   0   0   2   0   2   2   0   0   0   0   0   0   0   0   0   0   0   0   2   2   0   0   2   2   0   0   2   0   2   0   0   2   2   0   2   0   0   0   0   0   2   2   0   0   0   0   2   2   0   0   2   2   0   0   0   0   0   2   0   2   2   0   0   2   2   2   2   2   2   0   2   0   0   2   0   0   2   0   2   2   2   2   0   2   0   2   2   2   2   0   0   0   2   2   0   0   0   2   2   2   2   0   0   2   0   2   0   2   2   0   2   2   2   0   0   0   0   2   0   0   2   2   0   0   0   0   0   2   0   2   0   0   0   2   2   0   0   0   0   2   0   2   0   0   2   0   0   2   2   0   2   0   2   0   2
 MK-5-13                0   2   2   0   2   0   0   2   2   0   0   0   2   0   0   0   0   0   2   2   2   2   2   0   0   2   2   2   0   0   0   2   0   0   0   2   2   0   0   2   0   2   2   2   2   0   0   2   0   2   2   0   0   0   0   0   0   0   0   0   0   2   0   2   2   2   0   2   2   0   0   0   0   0   0   0   2   2   0   2   0   0   0   2   0   2   2   0   2   0   0   2   2   0   0   2   2   0   0   0   0   0   2   0   2   2   0   0   2   2   2   2   2   2   0   2   0   0   2   0   0   2   0   2   2   2   2   0   2   0   2   2   2   2   0   0   0   2   2   0   0   0   0   2   2   2   0   0   2   0   2   0   2   2   0   2   2   2   0   0   0   0   2   0   0   2   2   0   0   0   0   0   2   0   2   0   0   0   0   0   0   0   0   0   2   0   2   0   0   2   0   0   2   2   0   2   0   2   0   2
 MK-5-14                0   2   2   0   2   0   0   2   2   0   0   2   2   0   0   0   0   0   2   2   2   2   2   0   0   2   2   2   0   0   0   2   0   0   0   2   2   0   0   2   0   2   2   2   2   0   0   2   0   2   2   0   0   0   0   0   0   0   0   0   0   2   0   2   2   2   0   2   2   0   0   0   2   0   0   0   2   2   0   2   0   2   0   2   0   2   2   0   0   0   0   2   2   0   0   2   2   0   0   2   0   0   2   0   2   2   0   0   2   0   2   2   2   2   0   2   0   0   2   0   0   2   0   2   0   2   2   0   2   0   2   2   2   2   0   0   0   2   2   0   0   0   0   2   2   2   0   0   0   2   2   0   2   2   0   2   2   2   0   0   2   0   2   2   0   2   2   0   0   0   0   0   2   0   2   0   0   0   0   0   0   0   0   0   2   0   2   0   0   2   0   0   2   2   0   2   0   2   0   2
 MK-5-15                0   2   2   0   2   0   0   2   2   0   0   2   2   0   0   2   0   2   2   2   2   2   0   0   2   2   2   2   0   0   0   2   0   2   0   2   2   0   0   2   0   2   0   2   2   0   0   2   0   2   2   0   0   0   0   0   0   0   0   0   0   2   0   2   2   2   0   2   2   0   0   0   2   0   0   0   2   2   0   2   0   2   0   2   0   2   2   0   0   0   2   2   2   0   0   2   2   0   0   2   0   0   2   0   2   2   2   0   2   0   2   2   2   2   0   2   0   0   0   2   2   2   0   2   0   2   2   0   2   0   2   2   2   2   0   0   0   2   2   0   0   0   0   2   2   0   0   0   0   2   2   0   0   2   0   2   0   0   0   0   2   0   2   2   0   2   2   0   2   0   0   0   2   0   2   0   0   2   0   0   0   0   0   0   2   0   2   0   0   0   0   0   2   2   0   2   0   0   0   2
 MK-5-16                0   2   2   0   0   0   0   0   2   0   0   2   2   0   0   0   0   2   2   2   2   2   0   0   2   2   2   2   0   0   0   2   0   2   0   2   2   0   2   2   0   2   0   2   2   0   0   2   2   2   2   0   0   0   0   0   2   0   2   0   0   2   0   2   2   2   0   2   2   0   0   0   2   0   0   0   2   2   0   2   0   2   0   2   0   2   2   2   0   0   2   2   2   0   0   2   0   0   0   2   2   0   2   0   2   0   2   0   2   0   2   2   2   2   0   2   0   0   0   2   2   2   0   2   0   2   2   0   0   2   2   2   2   2   0   0   0   0   0   0   0   0   0   2   2   0   0   0   2   2   0   0   0   2   0   2   2   2   0   2   2   0   2   0   2   2   2   0   0   0   0   2   2   0   2   0   0   2   0   0   0   2   0   0   2   0   2   0   2   0   0   2   2   2   0   2   0   0   0   2
 MK-6-1                 0   2   0   2   0   2   0   2   0   2   2   2   0   0   0   2   0   2   2   2   0   0   0   0   2   2   0   0   2   2   2   0   0   2   0   0   2   2   0   2   0   0   2   0   0   0   0   0   0   2   2   2   0   0   0   0   0   0   2   2   0   0   0   0   2   0   2   2   2   2   0   0   2   2   2   2   0   2   0   2   2   0   0   2   0   2   0   0   0   0   0   2   2   2   0   0   0   0   2   0   0   0   2   2   0   0   0   0   2   0   2   2   2   2   0   2   0   0   2   2   2   0   0   2   2   0   0   0   2   0   0   0   2   0   2   2   2   0   0   0   0   2   0   0   2   2   0   2   0   0   2   0   0   0   2   2   2   2   2   2   2   2   2   0   0   2   2   0   2   2   0   0   2   2   0   0   2   2   0   2   2   0   0   2   0   2   2   0   0   2   0   0   0   0   2   0   2   0   0   2
 MK-6-2                 0   2   0   2   0   2   0   2   0   2   2   2   0   0   0   2   2   0   0   2   0   0   2   0   2   2   0   2   2   2   2   0   2   2   0   0   2   2   0   2   0   0   2   0   2   0   0   2   0   2   2   2   0   2   0   0   0   0   2   2   0   0   0   0   0   0   2   2   2   2   0   0   2   2   2   0   0   2   0   2   2   0   0   2   0   2   0   0   0   0   0   2   2   2   0   0   0   0   2   0   0   0   2   2   0   0   0   0   2   0   2   2   2   2   0   2   0   0   0   2   2   0   0   2   2   0   0   0   2   0   0   0   2   0   2   2   2   0   0   0   0   2   0   0   2   2   0   2   0   0   0   0   0   0   0   2   2   2   2   2   2   2   2   0   0   2   0   0   2   0   0   0   2   2   0   0   2   2   0   2   2   0   0   2   0   2   2   2   0   0   0   0   0   0   2   0   2   2   0   2
 MK-6-3                 2   2   0   2   0   2   0   2   0   2   2   2   0   0   0   2   2   0   0   2   0   0   2   0   2   2   0   2   2   2   2   0   2   2   0   2   2   2   0   2   0   0   2   0   2   0   0   2   0   2   2   2   0   2   0   0   0   0   2   2   0   0   0   0   0   2   2   2   2   0   2   0   2   2   2   0   0   2   0   2   2   2   0   2   0   2   0   0   0   0   0   2   2   2   0   0   0   0   2   0   0   0   2   2   0   0   0   0   2   2   2   2   2   2   0   2   0   0   0   2   2   0   0   2   2   0   0   0   2   2   0   2   2   0   2   2   2   0   0   0   0   2   0   0   2   2   2   2   0   0   0   2   0   0   0   2   2   2   2   2   2   2   2   0   0   2   0   0   2   0   0   0   2   2   0   0   0   2   0   2   2   0   0   2   0   2   2   2   0   0   0   0   0   0   2   0   2   2   0   2
 MK-6-4                 2   0   0   2   0   2   0   2   0   2   2   2   0   2   0   2   2   0   0   2   0   2   0   0   2   2   0   2   2   2   2   0   2   2   0   2   2   2   0   2   0   2   0   0   2   0   0   2   0   2   2   2   0   2   0   0   0   0   2   2   0   0   0   0   0   2   2   2   2   0   2   0   2   2   2   0   0   2   0   0   0   2   0   2   2   2   0   0   0   2   0   2   2   2   0   0   0   0   0   0   0   2   2   2   0   0   0   0   2   2   2   2   2   2   0   2   0   0   0   2   2   0   0   2   2   0   0   0   2   2   0   0   2   0   2   2   2   0   0   2   0   2   0   0   2   2   0   2   0   0   0   0   0   0   0   2   2   2   2   2   2   2   2   0   0   2   0   0   2   0   0   0   2   2   0   2   0   2   0   0   2   0   0   2   0   2   2   2   0   0   0   0   0   0   2   2   0   2   0   2
 MK-6-5                 2   0   0   2   0   2   0   2   0   2   2   2   0   2   0   2   0   0   0   0   0   2   0   0   2   2   0   0   2   2   2   0   2   2   0   2   2   2   0   2   0   2   0   0   2   0   0   2   0   2   2   2   0   2   0   0   0   0   2   2   0   0   0   0   0   2   2   2   2   0   2   0   2   2   2   2   0   2   0   0   0   2   0   2   2   2   0   0   0   2   0   0   2   2   0   0   0   0   2   0   0   2   2   2   0   0   0   2   0   2   2   2   2   2   0   2   0   0   0   2   2   0   0   2   2   0   0   0   2   0   2   2   2   0   2   0   0   0   0   2   0   2   0   0   2   2   0   2   0   0   0   0   0   0   0   2   0   2   0   2   2   2   2   0   0   0   0   0   2   0   2   0   2   2   0   2   0   2   2   0   2   0   0   2   0   2   2   2   0   2   0   0   0   0   2   2   0   2   0   2
 MK-6-6                 2   0   0   2   0   2   0   2   0   2   2   2   0   2   0   2   0   0   0   0   0   2   0   0   2   2   2   0   2   2   2   0   2   2   0   2   2   0   0   2   2   2   0   2   2   0   2   2   0   2   2   2   0   0   0   0   2   2   2   2   0   0   0   0   0   2   2   2   2   0   2   2   2   2   2   2   0   2   0   0   0   2   0   2   2   2   0   0   2   2   0   0   2   2   0   0   0   0   2   0   0   2   2   2   0   0   0   2   0   2   2   2   2   2   0   2   0   0   0   2   2   2   0   2   2   0   0   0   2   0   2   2   2   0   2   2   0   0   0   2   0   2   0   0   2   0   0   2   0   0   0   0   0   0   2   2   2   2   0   2   2   2   2   0   0   2   0   0   0   0   2   0   2   2   0   2   0   2   2   0   2   0   0   2   0   2   2   2   2   2   0   2   0   0   2   2   0   2   0   2
 MK-6-7                 2   0   0   2   2   2   0   2   0   0   2   2   0   0   0   2   0   0   2   0   0   2   0   0   0   2   2   0   2   2   2   0   2   2   0   2   2   0   0   2   2   2   0   2   2   0   2   2   0   2   2   2   2   0   0   0   2   2   2   2   0   0   0   0   0   2   2   2   0   0   2   2   2   2   0   0   0   2   0   0   0   2   0   2   2   2   0   0   2   2   0   0   2   2   2   0   0   0   2   2   0   2   2   2   0   2   0   2   0   0   2   2   2   0   0   2   0   0   2   2   2   2   2   2   0   0   0   0   2   0   2   2   2   2   2   2   0   0   0   0   0   2   0   0   2   0   0   2   0   0   0   0   0   0   0   2   2   0   0   2   2   2   0   0   0   2   0   0   0   0   0   2   2   2   0   2   0   2   2   0   2   0   0   2   0   2   2   2   2   0   0   2   0   0   2   2   0   2   0   2
 MK-6-8                 2   0   0   2   2   2   0   2   0   0   2   2   2   0   0   2   0   0   2   2   0   2   0   0   0   2   2   0   2   2   0   0   2   0   0   2   2   0   0   2   0   2   0   2   2   0   2   2   0   2   2   2   2   0   0   0   2   2   0   0   0   2   0   0   0   2   2   2   0   0   2   2   2   2   0   2   0   2   0   2   0   2   0   2   2   0   0   0   0   2   0   0   2   2   2   0   0   0   2   2   0   2   2   2   0   2   0   2   0   0   2   2   2   2   0   2   0   0   2   2   2   2   2   2   0   0   0   2   2   0   2   2   0   2   2   2   0   0   0   0   0   2   0   0   2   0   0   0   0   0   0   0   0   0   0   2   2   0   0   2   2   2   0   0   0   2   0   0   0   0   0   2   0   2   0   2   0   2   2   2   2   0   0   2   0   2   2   2   0   0   0   2   0   0   0   2   0   2   0   2
 MK-6-9                 0   0   0   2   2   2   0   2   0   0   2   2   2   0   0   2   0   0   2   2   0   2   0   2   0   2   0   0   2   2   0   0   2   0   0   2   2   0   0   2   0   2   0   2   2   0   2   2   2   0   2   2   2   0   2   0   2   2   0   0   0   2   0   0   0   2   0   2   0   0   2   2   2   2   0   2   0   2   2   2   0   2   0   2   2   0   0   0   0   0   0   0   2   2   2   0   0   0   2   2   0   0   2   2   0   2   0   2   0   2   2   2   2   2   0   2   0   0   2   2   2   2   2   2   0   0   0   2   2   0   2   2   2   2   2   2   0   0   0   0   0   2   0   0   2   0   0   0   0   0   0   0   0   2   0   2   2   0   0   2   2   0   0   0   0   2   0   0   2   0   0   2   0   2   0   2   0   2   2   2   2   2   0   2   2   2   2   2   0   0   0   2   0   2   0   2   0   2   0   2
 MK-6-10                0   0   0   2   2   2   0   2   0   0   2   2   2   0   0   0   0   0   0   2   0   2   0   2   0   2   0   0   0   2   0   0   2   0   0   2   2   0   0   2   0   2   0   2   2   0   2   2   2   0   2   2   2   0   0   0   2   0   0   0   0   2   0   0   0   2   0   2   0   0   2   0   2   2   2   2   0   2   2   0   0   2   0   2   2   0   0   2   0   0   0   0   2   2   0   0   0   0   2   2   0   0   2   2   0   2   2   2   0   2   2   2   2   2   0   2   0   0   2   2   2   2   2   2   0   0   0   2   2   0   2   2   2   2   2   2   0   0   0   0   0   2   0   0   2   0   2   0   0   0   2   0   0   2   2   0   2   0   2   2   2   0   0   0   0   0   0   2   2   2   0   2   0   2   0   2   0   2   2   2   2   2   0   2   2   2   2   2   0   2   0   2   0   2   0   2   0   0   0   2
 MK-6-11                2   0   0   2   2   2   0   0   0   0   2   2   2   0   0   2   0   2   0   0   0   2   2   2   0   2   0   0   0   0   0   0   2   0   0   2   2   0   0   2   2   2   0   2   2   0   2   2   2   0   2   2   2   2   2   0   2   0   0   0   0   2   0   0   0   2   2   2   0   0   2   0   2   2   2   0   0   2   2   0   2   2   0   2   2   2   0   2   2   0   0   0   2   0   0   0   2   0   0   0   0   0   0   2   0   2   0   0   0   2   2   2   2   0   0   2   0   2   2   2   0   2   2   0   0   0   0   2   2   0   2   2   2   0   2   2   0   2   0   0   0   2   0   0   2   0   0   0   2   0   2   0   0   2   2   0   2   0   2   2   2   0   0   0   0   0   0   2   2   2   0   2   0   0   0   2   0   2   2   2   2   2   2   2   2   0   2   2   0   0   0   2   0   2   0   2   0   0   2   2
 MK-6-12                2   0   0   2   2   2   0   0   0   0   2   2   0   0   0   0   0   2   2   0   0   2   2   2   0   2   0   2   0   0   0   0   2   0   0   2   2   0   0   2   2   2   0   2   2   0   2   2   2   0   2   2   2   2   2   0   2   0   0   0   0   2   0   0   0   2   2   2   0   0   2   0   2   2   0   0   0   2   2   0   2   2   0   0   2   2   0   2   2   0   0   2   2   0   0   0   2   0   2   0   0   0   0   2   0   2   0   0   0   2   2   2   2   0   0   2   0   2   2   2   0   2   2   0   0   0   0   2   2   0   2   2   2   2   2   2   0   2   0   0   0   2   2   0   2   2   0   0   2   0   0   2   0   2   2   0   2   0   2   2   2   0   0   2   2   0   0   2   2   2   0   2   0   0   2   2   0   2   2   2   2   2   2   2   0   0   0   2   0   0   0   2   0   0   0   2   0   0   2   2
 MK-6-13                2   0   0   2   2   2   0   0   0   0   2   2   0   0   0   0   0   2   2   0   0   0   2   2   0   2   2   2   0   0   0   2   2   0   0   2   2   0   0   2   2   2   0   2   2   0   2   2   2   0   2   2   2   2   2   0   2   0   2   0   0   2   0   0   0   2   0   2   0   0   0   0   2   2   0   0   0   2   2   0   2   2   0   0   2   2   0   2   2   0   0   2   2   0   0   0   2   0   2   0   0   0   0   2   0   2   0   0   2   2   2   2   2   0   0   2   0   2   2   2   0   2   2   0   2   0   0   2   2   0   2   0   2   2   2   2   0   2   0   0   0   2   2   0   2   2   0   2   2   0   0   2   0   0   2   0   2   0   2   0   2   0   2   2   2   0   2   2   2   2   0   2   0   0   2   2   0   2   2   2   2   2   2   2   0   0   0   0   2   0   0   2   0   2   0   2   0   0   2   2
 MK-6-14                2   0   0   2   2   2   0   0   0   0   2   0   0   0   2   2   0   2   2   0   0   0   2   2   0   2   2   2   0   0   0   2   2   2   0   0   2   0   2   2   2   2   0   2   2   0   2   2   2   0   2   2   2   2   2   0   2   0   2   0   0   2   0   0   0   2   0   2   0   0   0   2   0   2   0   0   2   2   2   0   2   2   0   0   2   2   0   2   2   0   0   2   2   0   0   0   2   0   2   0   0   0   0   2   0   2   0   0   2   0   2   2   2   0   0   2   0   2   2   2   0   2   2   0   2   0   0   2   2   0   2   0   2   2   2   0   0   2   0   0   2   2   2   0   2   2   0   2   2   0   2   2   0   0   2   0   2   0   2   0   2   0   2   2   2   0   2   2   2   2   0   2   0   0   2   2   0   2   2   0   2   2   2   2   0   2   0   0   2   2   0   2   0   2   0   2   0   0   2   2
 MK-6-15                2   0   0   2   2   2   0   0   0   0   2   0   0   0   2   2   0   2   2   0   0   0   2   2   0   2   2   2   0   0   0   2   2   2   0   0   2   0   2   2   0   2   0   2   2   0   2   2   2   0   2   2   2   2   2   0   2   0   2   0   0   2   0   2   0   2   2   2   0   2   0   0   0   2   0   0   2   0   2   0   2   2   2   0   2   2   0   0   2   0   0   2   2   0   0   0   0   0   2   0   0   0   2   2   0   2   0   2   0   0   2   2   2   0   0   2   0   2   2   2   0   0   2   0   2   0   0   2   0   0   2   0   2   2   2   0   0   2   0   0   2   2   2   0   2   2   0   2   2   0   2   0   0   0   2   0   0   0   2   0   2   0   2   0   2   0   2   2   2   2   0   2   0   0   2   2   0   2   2   0   2   2   2   2   0   2   0   2   2   2   0   0   0   2   0   2   0   2   2   2
 MK-6-16                2   0   2   2   2   2   0   0   0   0   2   0   0   2   0   2   0   2   2   0   0   0   2   2   0   2   2   2   2   0   0   2   2   2   2   0   2   0   2   2   0   0   0   2   2   0   2   2   2   0   2   2   0   2   2   0   0   0   2   0   0   2   0   2   2   2   2   0   2   2   0   0   0   2   0   0   2   0   2   0   2   2   2   0   2   2   0   0   2   2   0   2   2   0   0   0   2   0   2   0   0   2   2   0   0   2   0   2   0   2   2   2   0   0   0   2   0   2   2   2   0   0   2   2   2   0   0   2   0   0   2   0   2   2   2   0   0   0   0   0   2   0   2   0   2   2   0   2   2   0   2   0   0   0   2   0   0   0   2   0   2   0   2   0   2   0   2   2   2   2   0   2   0   2   2   2   0   2   2   0   2   2   2   2   0   2   0   2   2   2   2   0   0   2   0   2   0   2   0   0
 
!****************************************** Phenotypic Data **********************************************************
!-100.0 is resevred for missing phenotype
SimulatedTrait1        15.0532   17.0785   11.9721   14.4648   13.0836   16.6487   13.3594   15.1629   14.3819   15.4879   12.7406   14.5120   12.8104   15.4857   14.8324   14.9894   13.1076   16.7590   15.7994   16.1081   14.5439   14.9009   12.3851   15.9543   16.5291   14.7242   14.6935   12.3415   15.6543   14.8557   13.3901   13.9245   14.8528   16.5346   14.3771   15.8746   15.4646   13.4601   14.0807   15.1809   14.8303   13.9575   16.0886   15.5753   16.4764   15.4493   14.1289   17.5892   15.0396   12.9522   15.4902   13.6367   14.9070   15.7711   15.2126   15.3073   12.1101   15.8908   14.9887   16.8356   11.2020   12.6077   15.1443   15.2482   17.9193   16.0433   16.0341   14.0269   16.3289   15.7173   17.1518   14.9484   15.8204   14.7717   16.5461   13.1097   16.3512   13.9293   12.9297   15.4427   14.2688   15.7779   17.6862   16.0025   15.3148   14.1575   12.4084   15.6962   13.3096   15.1343   14.1329   13.7440   15.7972   16.0145   16.2403   16.4845   15.5466   13.5442   12.7209   15.3258   14.7477   15.3383   14.2478   16.1799   15.2168   14.6267   14.2220   14.2588   15.2010   13.6657   14.8802   15.9601   15.7425   17.4009   15.4710   14.2152   13.9369   14.8683   15.8416   14.9402   14.3541   14.0126   15.4905   15.4014   14.2026   14.9961   16.0630   14.2886   14.5818   15.9067   15.7129   16.6442   15.6550   18.0724   13.7274   12.2627   16.3995   14.6800   16.3854   15.1489   14.3779   13.6618   16.5435   16.9861   16.6298   13.8012   15.6993   15.6858   14.6896   13.5562   15.7915   12.9301   16.3905   14.1161   15.7648   13.1814   13.4502   13.9388   16.1535   14.5145   14.2948   16.5388   13.9494   13.2653   14.3088   14.7298   15.8927   16.5291   15.4618   15.6740   17.4770   12.4362   16.3377   16.2337   14.2748   15.4958   14.4843   15.2938   15.8090   13.1081   12.7002   15.7589   16.3765   11.8539   14.0999   13.2242   16.7034   14.7400   13.6969   13.7187   15.6108   16.0486   15.0909   13.5640   14.6331   14.6407   13.9310   16.4505   15.5013   14.0756
SimulatedTrait2         8.6832    9.9140   11.5441   10.0321   10.2549    9.1632   11.2003   11.8484   10.3608    8.9765   10.9085    9.4766    9.6772   10.0366   11.5235   10.3325   10.7004    9.1802   10.5051    9.8007   10.4492    9.9279   11.0198    9.1356    9.2740    9.6538   10.8551   10.0553    9.3863    9.6984   10.9253   10.5941    9.1028    9.5458    9.6366    9.2682    8.8373   10.1563    8.9944   10.1130    9.8297   11.0997    9.4859   10.3329    9.4931   10.0995   10.2683    9.7150    9.3692   10.8198    9.5370    9.3320    8.8303   10.8607    9.4597   10.4595   10.4088    9.8900    9.9933   11.5004   10.3759   11.0750    9.8132   10.5272    9.9723    9.3777    9.7282    9.9252   11.2143   11.0666   10.3325    9.3656    8.9212   10.5165    9.3258   10.4847    9.7029   10.9191   10.9322    9.9115   10.3858    9.3785    8.6053    9.5610    9.1988   10.0058    9.7506    9.6576   10.6361    9.9791    9.6635   10.3560    8.9821    8.5388    8.9861    9.5387    9.7275   11.1681    9.3303    9.9441   11.2557    9.9818   10.4724    8.7661    8.2393    8.9830   10.0540    9.3626    8.6736   10.1185   10.2720    9.8583    9.7513    9.8475   10.8602    9.9232    9.9230   10.1315    9.4264   10.1973   10.7696    9.8231    9.6404   10.4518   10.2828   10.4391   11.2179   10.5924    8.7231    9.8586   10.1939    9.1665   10.7286    9.6013   10.2118   10.5134   10.0273    8.7410   10.2816    9.6173    9.9602   10.0957    9.3459    8.9980   10.4232   11.6580   10.1757    9.5839   10.8003    9.8990   10.2582   10.4187    9.4723   10.8252    9.4543   10.7906    9.8413    9.6912    9.0972   10.9384   10.5481    9.1283   10.3141   11.0736    9.2169   10.2607   10.2403    9.4101    9.4747    9.9134    8.9420   10.5870   10.0414    9.6374   10.7502    9.3643   10.7444    9.6424    9.8297   10.1841   10.7475    9.2358    9.8848    9.4519   10.1895   10.3664    9.4974   10.1451   10.3175   10.7780    9.3340    9.8127   10.6717   10.5104    8.9748   10.7128   10.4051    9.4469    9.7475    9.0249
 
