# Supplementary material for: Inclusive Composite Interval Mapping of QTL by Environment Interactions in Biparental Populations
Source: PLoS One. 2015 Jul 10;10(7):e0132414. doi: 10.1371/journal.pone.0132414 (PMC4498613; doi:10.1371/journal.pone.0132414)
Supplement: S5 File — (ZIP) [file pone.0132414.s005.zip › H=0.5/L1/run_00126.met]

!**********************Note: lines staring with "!" are remarks and will be ignored in the program********************
!*********************************General Information**********************************
!Assuming F1 = P1 x P2, populations available in QTL IciMapping are: 
!  1, P1BC1F1 = P1 x F1, the first backcrossing where P1 is used as the recurrent parent;
!  2, P2BC1F1 = P2 x F1, the first backcrossing where P2 is used as the recurrent parent;
!  3, F1DH, F1-derived doubled haploids; 
!  4, RIL or F1RIL, recombination inbred lines through the repeated selfing of F1;
!  5, P1BC1RIL, recombination inbred lines through the repeated selfing of P1BC1F1;
!  6, P2BC1RIL, recombination inbred lines through the repeated selfing of P2BC1F1;
!  7, F2, the selfing generation of F1;
!  8, F3, the selfing generation of F2;
!  9, P1BC2F1, the second backcrossing where P1 is used as the recurrent parent; 
! 10, P2BC2F1, the second backcrossing where P2 is used as the recurrent parent;
! 11, P1BC2RIL, recombination inred lines through the repeated selfing of P1BC2F1; 
! 12, P2BC2RIL, recombination inred lines through the repeated selfing of P2BC2F1; 
! 13, P1BC1F2, the selfing generation of P1BC1F1; 
! 14, P2BC1F2, the selfing generation of P2BC1F1; 
! 15, P1BC2F2, the selfing generation of P1BC2F1; 
! 16, P2BC2F2, the selfing generation of P2BC2F1; 
! 17, P1BC1DH, P1BC1F1-derived doubled haploids; 
! 18, P2BC1DH, P2BC1F1-derived doubled haploids; 
! 19, P1BC2DH, P1BC2F1-derived doubled haploids; 
! 20, P2BC2DH, P2BC2F1-derived doubled haploids; 
   3      !Mapping Population (see remarks above)
   2      !Mapping Function (1 for Kosambi; 2 for Haldane; 3 for Morgan)
   2      !Marker Space Type (1 for intervals; 2 for positions)
   1      !Marker Space Unit(1 for centiMorgans; 2 for Morgan)
   6      !Number of Chromosomes (or Linkage Groups)
 200      !Size of the mapping population
   2      !Number of environments
 
!***************************************** Chromosomes and Linkage Maps **********************************************
!Chromosome                 NumMarkers
-CH1                        16
-CH2                        16
-CH3                        16
-CH4                        16
-CH5                        16
-CH6                        16
!Linkage map (Marker name followed by position or the interval length)
 MK-1-1                1     0.000
 MK-1-2                1    10.000
 MK-1-3                1    20.000
 MK-1-4                1    30.000
 MK-1-5                1    40.000
 MK-1-6                1    50.000
 MK-1-7                1    60.000
 MK-1-8                1    70.000
 MK-1-9                1    80.000
 MK-1-10               1    90.000
 MK-1-11               1   100.000
 MK-1-12               1   110.000
 MK-1-13               1   120.000
 MK-1-14               1   130.000
 MK-1-15               1   140.000
 MK-1-16               1   150.000
 MK-2-1                2     0.000
 MK-2-2                2    10.000
 MK-2-3                2    20.000
 MK-2-4                2    30.000
 MK-2-5                2    40.000
 MK-2-6                2    50.000
 MK-2-7                2    60.000
 MK-2-8                2    70.000
 MK-2-9                2    80.000
 MK-2-10               2    90.000
 MK-2-11               2   100.000
 MK-2-12               2   110.000
 MK-2-13               2   120.000
 MK-2-14               2   130.000
 MK-2-15               2   140.000
 MK-2-16               2   150.000
 MK-3-1                3     0.000
 MK-3-2                3    10.000
 MK-3-3                3    20.000
 MK-3-4                3    30.000
 MK-3-5                3    40.000
 MK-3-6                3    50.000
 MK-3-7                3    60.000
 MK-3-8                3    70.000
 MK-3-9                3    80.000
 MK-3-10               3    90.000
 MK-3-11               3   100.000
 MK-3-12               3   110.000
 MK-3-13               3   120.000
 MK-3-14               3   130.000
 MK-3-15               3   140.000
 MK-3-16               3   150.000
 MK-4-1                4     0.000
 MK-4-2                4    10.000
 MK-4-3                4    20.000
 MK-4-4                4    30.000
 MK-4-5                4    40.000
 MK-4-6                4    50.000
 MK-4-7                4    60.000
 MK-4-8                4    70.000
 MK-4-9                4    80.000
 MK-4-10               4    90.000
 MK-4-11               4   100.000
 MK-4-12               4   110.000
 MK-4-13               4   120.000
 MK-4-14               4   130.000
 MK-4-15               4   140.000
 MK-4-16               4   150.000
 MK-5-1                5     0.000
 MK-5-2                5    10.000
 MK-5-3                5    20.000
 MK-5-4                5    30.000
 MK-5-5                5    40.000
 MK-5-6                5    50.000
 MK-5-7                5    60.000
 MK-5-8                5    70.000
 MK-5-9                5    80.000
 MK-5-10               5    90.000
 MK-5-11               5   100.000
 MK-5-12               5   110.000
 MK-5-13               5   120.000
 MK-5-14               5   130.000
 MK-5-15               5   140.000
 MK-5-16               5   150.000
 MK-6-1                6     0.000
 MK-6-2                6    10.000
 MK-6-3                6    20.000
 MK-6-4                6    30.000
 MK-6-5                6    40.000
 MK-6-6                6    50.000
 MK-6-7                6    60.000
 MK-6-8                6    70.000
 MK-6-9                6    80.000
 MK-6-10               6    90.000
 MK-6-11               6   100.000
 MK-6-12               6   110.000
 MK-6-13               6   120.000
 MK-6-14               6   130.000
 MK-6-15               6   140.000
 MK-6-16               6   150.000
!*********************************** Marker Types ********************************************************************
!Co-dominant marker: When heterozygote F1 is present, P1 is coded as 2, F1 is coded as 1, and P2 is coded as 0; Otherwise, P1 is coded as 2, and P2 is coded as 0. 
!Dominant marker: When heterozygote F1 is present, P1 and F1 are coded as 12, and P2 is coded as 0; Otherwise, P1 is coded as 2, and P2 is coded as 0.  
!Recessive markers: When heterozygote F1 is present, P1 is coded as 2, and F1 and P2 are coded as 10; Otherwise, P1 is coded as 2, and P2 is coded as 0. 
!Missing marker is coded as -1. 
 MK-1-1                 0   0   0   0   2   2   0   0   2   0   2   0   2   0   0   0   0   2   2   0   0   2   0   0   0   2   0   0   2   2   2   2   0   2   2   0   0   2   2   0   0   0   0   2   2   0   2   0   2   0   2   0   0   2   0   0   0   2   2   2   2   0   0   2   2   2   2   0   0   0   2   2   0   2   2   2   2   0   0   2   0   2   0   0   2   0   0   2   2   2   0   0   0   2   2   0   0   0   2   0   2   2   2   2   0   2   2   2   2   0   2   2   0   2   2   2   2   2   2   0   0   2   2   2   2   2   0   2   2   2   0   0   0   2   0   2   0   2   2   2   0   2   0   0   2   2   2   0   2   0   0   0   0   0   2   2   2   2   2   0   2   2   0   2   2   0   0   0   0   0   0   2   2   0   2   2   2   0   0   0   0   0   2   2   0   0   2   0   0   0   2   2   2   2   2   0   0   2   2   0
 MK-1-2                 0   0   0   0   2   2   0   0   2   0   2   0   2   0   2   2   0   2   0   0   0   2   0   0   0   2   0   0   2   2   2   2   0   2   2   0   0   2   2   0   2   0   0   0   2   0   2   0   0   0   2   0   0   2   0   0   0   2   2   2   2   0   0   2   2   2   2   0   0   0   2   2   0   2   0   2   2   0   0   2   0   2   0   0   2   0   2   2   2   2   2   0   0   2   2   0   0   0   2   2   2   2   2   2   0   2   2   2   2   0   2   2   0   2   2   2   2   2   2   2   0   2   2   2   0   2   0   2   2   2   0   0   0   2   0   2   0   2   2   2   0   0   0   0   2   2   2   0   0   0   0   0   2   0   2   2   2   2   2   0   2   2   0   2   2   0   0   0   2   0   0   2   2   0   2   2   2   2   0   0   0   0   2   2   0   0   2   0   0   0   2   2   2   2   2   0   0   0   2   0
 MK-1-3                 0   0   2   0   2   2   0   0   2   0   2   2   2   0   2   2   2   2   0   0   0   2   0   0   0   2   0   0   2   2   2   2   2   2   0   0   0   2   2   0   0   2   0   2   2   0   2   0   0   0   2   0   0   2   0   0   0   2   2   2   2   0   0   2   2   2   2   0   0   0   2   2   2   2   0   2   2   0   0   2   0   2   0   0   2   0   2   2   2   2   2   0   0   2   2   0   0   0   2   2   2   2   2   0   0   2   2   2   2   0   2   2   0   0   2   2   2   2   0   2   0   2   2   0   0   2   2   2   2   2   0   0   0   2   0   2   0   2   2   2   0   0   0   0   2   2   2   0   0   0   0   0   2   2   2   2   2   2   2   0   2   2   0   2   2   2   0   0   2   0   2   2   2   0   2   2   2   2   0   0   0   2   2   2   0   0   2   0   0   2   2   2   2   2   2   0   0   0   2   0
 MK-1-4                 2   0   2   0   2   2   0   0   2   0   2   2   2   0   0   2   0   2   0   2   0   2   0   0   0   2   2   0   2   2   2   2   2   2   0   0   0   2   2   2   0   2   0   2   2   0   2   0   2   0   2   0   0   2   0   0   0   2   2   2   2   0   0   2   0   2   0   0   0   0   2   2   2   2   0   2   2   0   2   2   0   2   0   0   2   0   0   2   2   2   2   0   0   2   2   0   0   0   2   2   2   2   2   0   2   2   2   2   2   0   2   2   0   0   2   2   0   2   0   2   0   2   2   0   0   2   2   2   2   2   0   0   2   2   0   2   0   2   0   2   2   0   0   0   2   2   2   0   2   0   0   0   2   2   0   2   2   2   2   0   2   2   0   2   2   2   0   0   2   0   2   2   2   2   2   2   2   2   0   0   0   2   2   2   0   0   2   0   0   2   2   2   2   2   2   0   0   0   2   0
 MK-1-5                 2   0   0   0   2   2   0   0   2   0   2   2   2   0   0   2   0   2   0   2   0   2   0   0   0   2   2   0   2   2   2   2   2   0   0   0   0   2   0   2   0   2   0   0   2   0   2   0   2   0   2   2   0   2   0   0   2   2   2   2   2   0   0   2   0   2   0   0   0   0   2   2   0   0   0   2   2   0   0   0   2   2   0   2   2   0   0   2   2   2   2   0   0   2   2   0   0   0   2   2   2   2   2   0   2   2   2   2   2   0   2   2   0   0   2   2   0   2   2   0   0   2   2   0   0   2   2   2   2   0   0   0   2   0   0   2   0   2   2   2   2   2   0   0   2   2   2   0   2   0   0   0   2   2   2   2   2   2   2   0   2   2   0   2   2   2   0   0   2   0   2   2   2   2   2   0   2   2   0   0   0   2   2   2   0   0   2   0   0   2   2   2   0   2   2   0   0   0   2   0
 MK-1-6                 0   0   0   0   2   2   0   0   2   0   2   2   2   0   2   2   0   2   0   2   0   2   0   0   0   2   2   0   2   2   0   2   2   0   0   0   0   2   0   2   0   2   0   0   2   2   2   0   2   0   0   2   2   2   2   0   2   2   2   2   0   0   0   2   2   2   2   0   0   0   2   2   0   2   0   2   2   0   0   0   2   2   0   2   2   0   0   2   2   2   2   0   0   0   0   0   0   0   2   2   2   2   2   0   2   2   2   2   2   0   2   2   0   2   2   2   0   2   2   0   2   2   2   2   0   2   2   2   2   0   0   0   2   0   0   2   0   2   2   2   2   2   0   0   2   2   2   0   2   0   0   2   2   0   2   2   2   2   0   0   2   2   0   2   2   2   0   0   0   0   2   2   2   2   2   0   2   2   0   0   0   0   0   2   0   0   2   0   0   2   2   2   0   2   2   0   0   0   2   0
 MK-1-7                 0   0   0   0   2   2   0   0   2   0   2   0   2   0   2   2   0   2   0   2   0   2   0   0   0   2   2   0   2   2   0   2   2   0   0   2   0   2   0   2   0   2   0   0   2   2   2   0   2   0   0   2   2   2   2   0   2   2   2   2   0   0   0   2   0   2   0   0   0   0   2   2   2   2   0   2   2   2   2   0   2   2   0   2   2   0   2   2   2   2   2   0   0   0   0   0   0   0   2   2   2   2   2   0   2   2   2   2   2   0   2   2   0   2   2   2   0   2   2   0   2   2   2   2   0   2   2   2   2   0   2   0   2   0   0   2   0   2   2   2   2   2   2   0   0   2   2   0   2   0   0   2   0   0   2   2   2   2   0   0   0   2   0   2   0   2   0   0   2   0   2   2   2   2   2   0   2   2   2   0   0   0   0   2   2   0   2   0   0   2   2   2   0   2   2   0   0   0   2   0
 MK-1-8                 0   0   0   2   2   0   0   0   2   0   2   0   2   0   2   2   0   2   0   2   0   2   0   0   0   0   2   0   2   0   0   2   2   0   0   2   2   2   0   2   0   0   0   0   2   2   2   0   2   0   2   2   2   2   2   0   2   2   2   0   2   0   0   2   0   2   0   0   0   0   2   2   2   2   0   2   2   2   2   0   2   2   0   2   2   0   2   2   2   2   2   0   0   2   0   0   0   0   2   2   2   2   2   0   2   2   2   2   2   2   2   0   0   2   0   2   0   2   2   0   2   2   2   2   0   2   2   2   2   0   2   2   2   0   0   2   0   2   2   2   2   2   2   0   0   2   2   0   2   0   0   0   0   2   2   2   0   0   0   0   0   2   0   2   0   2   0   0   0   0   2   2   2   2   2   0   2   2   2   0   0   0   0   2   2   0   2   0   0   2   2   2   0   2   2   0   0   0   2   0
 MK-1-9                 0   0   0   2   2   0   0   0   2   0   2   0   2   0   2   2   0   2   0   2   0   2   0   0   0   0   2   0   2   0   0   2   2   0   0   2   2   2   0   2   0   0   0   0   2   2   2   0   2   0   2   2   2   2   2   0   2   2   2   0   2   0   0   0   0   2   2   2   0   0   2   2   2   2   0   2   2   2   0   0   2   2   2   2   2   0   2   2   2   2   2   0   0   2   0   0   0   0   2   2   2   2   2   0   2   2   2   2   2   2   2   0   0   2   0   2   0   2   2   2   2   2   2   2   2   2   2   2   0   0   0   2   2   0   0   2   0   2   2   2   2   2   2   0   0   2   2   0   2   0   2   0   0   2   2   2   0   0   2   0   2   2   0   2   0   2   0   0   2   0   2   2   2   2   0   0   2   2   2   0   0   0   0   2   2   0   2   2   0   2   2   2   0   2   2   0   0   2   2   0
 MK-1-10                0   2   0   2   2   0   0   0   0   0   2   0   2   0   2   2   0   2   0   2   2   2   0   0   0   0   2   0   2   0   0   2   2   0   0   2   2   2   0   2   0   2   0   0   2   0   0   0   0   0   2   2   0   2   2   0   2   2   2   2   2   0   0   0   0   2   2   2   2   0   0   2   2   2   0   2   2   2   0   0   2   2   2   2   2   0   2   2   0   2   2   0   0   2   0   0   0   0   2   2   2   2   2   2   2   2   2   2   2   2   2   0   0   2   0   2   0   2   2   2   2   2   2   2   2   2   2   2   0   0   0   0   2   0   0   2   0   2   2   2   0   2   2   0   0   2   2   0   2   0   2   0   0   2   2   2   2   0   2   0   2   2   0   2   0   2   0   0   0   2   0   2   2   2   2   0   2   2   2   0   0   0   0   2   0   0   2   2   0   2   2   2   0   2   2   0   0   0   2   0
 MK-1-11                0   2   0   2   0   0   0   0   0   0   2   0   2   0   2   2   0   2   0   2   0   2   0   2   0   0   2   0   2   0   0   2   2   0   0   2   2   0   0   2   0   2   0   0   2   0   0   0   0   0   2   2   0   2   2   0   2   0   2   2   2   0   0   0   0   2   2   2   2   0   0   2   2   2   0   2   2   2   0   0   2   2   2   2   2   0   2   2   0   2   2   0   0   2   0   0   0   0   0   2   2   2   2   2   2   2   2   2   2   2   2   0   0   2   2   2   0   2   2   2   2   2   2   2   2   2   2   2   0   0   0   0   2   0   0   0   0   2   2   2   2   2   2   0   0   2   2   0   2   0   2   0   0   0   2   2   2   2   2   0   2   2   0   2   0   2   0   0   0   2   0   2   2   2   2   0   2   2   2   2   0   0   0   2   2   0   2   2   0   2   2   2   0   2   2   0   0   0   2   0
 MK-1-12                0   2   0   2   0   0   0   0   0   0   0   2   2   0   2   2   0   2   0   2   0   2   0   2   0   0   2   0   2   0   0   2   2   0   0   2   2   0   0   2   0   2   0   0   2   0   0   0   0   0   2   2   2   0   2   0   2   2   2   2   2   0   0   0   0   2   2   2   2   0   0   2   2   2   0   2   0   2   0   0   2   2   2   2   2   0   2   2   0   2   2   0   0   2   0   0   0   0   0   2   2   2   2   2   2   2   0   2   2   2   2   2   0   2   2   2   0   2   2   2   2   2   2   2   2   2   2   2   0   0   0   0   2   0   0   0   0   0   2   2   2   2   2   0   0   2   0   0   2   0   2   0   0   2   2   2   2   2   2   0   2   2   0   2   0   2   0   0   0   2   2   2   2   2   2   0   2   2   2   2   0   0   2   2   2   0   2   2   0   2   0   2   0   2   2   0   0   0   2   0
 MK-1-13                0   2   0   2   0   0   2   0   0   2   0   2   2   0   2   0   0   2   0   2   0   2   0   2   0   0   2   0   2   0   0   2   2   0   0   2   2   0   0   0   0   2   0   0   2   0   0   0   0   0   2   2   2   0   2   0   2   2   2   2   2   0   0   0   0   2   2   0   2   0   0   2   2   2   0   2   0   2   0   0   2   2   2   2   2   0   2   2   0   2   2   0   0   2   0   0   0   0   0   2   2   2   2   2   2   2   0   2   2   2   2   2   0   2   2   2   0   2   2   2   0   2   2   2   2   2   2   2   0   2   0   0   2   0   0   0   0   0   2   2   2   0   2   0   2   2   0   0   2   0   2   0   0   2   2   2   2   2   2   0   2   0   0   2   0   2   0   0   0   2   2   2   2   2   2   0   2   2   2   2   2   0   2   2   2   0   0   2   0   2   0   2   0   2   2   0   0   0   2   0
 MK-1-14                0   2   0   2   0   0   2   0   0   2   0   2   2   0   2   0   0   2   0   2   0   2   2   2   0   0   2   2   2   2   0   2   2   0   2   2   2   0   0   0   0   0   0   2   2   0   0   0   0   0   2   2   2   0   2   0   2   0   2   2   2   0   0   0   0   2   2   0   2   0   0   0   2   2   0   2   0   2   0   0   2   2   2   2   2   0   2   2   0   2   2   0   0   2   0   0   0   0   0   2   0   2   2   2   2   0   0   2   2   2   2   2   0   2   2   2   0   2   2   2   0   2   2   2   2   2   2   2   0   2   0   0   2   0   0   0   0   0   2   2   2   0   2   0   2   2   2   0   2   0   2   0   0   2   2   2   2   2   0   0   2   0   2   2   0   2   0   0   2   2   2   0   2   2   2   0   2   2   2   0   2   0   2   2   0   0   0   2   0   2   0   0   0   2   2   0   0   0   2   0
 MK-1-15                0   2   0   2   0   0   2   0   0   2   0   2   2   0   2   0   0   2   0   2   0   2   2   2   0   2   2   2   2   2   2   2   2   0   2   2   2   0   0   0   0   0   0   2   2   0   0   0   0   0   2   2   2   0   2   0   2   0   0   2   2   0   0   2   0   0   2   0   2   0   0   2   0   2   0   2   0   2   2   0   2   2   2   2   2   0   2   2   0   2   2   0   0   2   0   0   0   0   0   2   0   0   2   2   2   2   0   2   2   2   2   2   0   2   2   2   0   2   2   2   0   2   0   2   2   0   2   0   0   2   0   0   2   0   0   0   2   0   2   2   2   0   2   0   2   2   2   0   0   0   2   0   0   2   2   2   2   2   0   0   2   0   2   2   0   2   0   0   2   2   2   0   2   2   2   0   2   2   2   0   2   0   2   2   0   0   0   2   0   2   0   0   0   2   2   0   0   0   2   0
 MK-1-16                0   2   0   0   2   0   2   0   0   2   2   2   2   0   2   0   0   2   0   2   2   2   2   2   0   2   2   2   2   2   2   2   0   2   2   2   2   2   0   0   0   0   0   2   2   0   0   0   0   0   2   2   2   0   2   0   2   0   0   2   2   0   0   2   0   0   2   2   2   0   0   2   0   2   0   2   0   2   2   0   2   2   2   2   2   2   2   2   0   2   2   2   0   2   0   0   0   0   0   2   0   0   2   2   2   2   0   0   2   2   2   2   0   2   2   2   0   2   2   2   2   0   0   2   2   0   2   0   0   2   0   0   2   2   0   0   2   0   2   0   2   0   0   0   2   2   2   0   0   0   2   0   0   2   2   2   2   2   0   0   2   0   2   2   0   2   0   0   2   2   2   0   2   2   2   0   2   2   2   0   2   0   2   0   0   0   0   2   0   2   0   0   0   2   2   0   0   0   2   0
 MK-2-1                 0   0   0   0   2   0   2   2   2   2   0   0   0   2   2   2   2   0   2   0   2   0   2   0   2   0   2   0   0   0   2   2   0   0   0   2   0   2   0   2   0   0   2   2   0   2   0   0   2   2   0   0   2   2   0   2   0   2   0   2   2   2   0   0   0   0   2   2   2   2   0   0   0   2   2   2   2   2   0   0   0   2   2   2   0   0   2   2   2   0   2   2   0   0   2   2   2   0   0   2   2   0   0   2   2   0   2   0   0   0   2   2   2   0   0   2   0   0   2   0   0   2   0   2   0   0   0   2   2   0   0   0   2   0   0   2   2   0   0   2   0   0   0   2   0   2   2   2   0   2   0   2   0   0   0   0   0   2   0   0   2   0   0   2   2   0   0   0   0   2   2   0   2   2   2   0   2   2   0   2   0   0   0   0   0   0   0   0   2   2   2   2   2   2   0   2   2   0   2   2
 MK-2-2                 0   0   0   0   2   0   2   2   2   2   0   0   2   2   2   2   2   0   2   0   0   0   2   0   2   0   2   0   0   0   2   2   0   0   0   2   0   2   0   2   0   2   2   2   2   2   0   0   2   2   0   0   2   2   0   0   0   2   0   2   2   2   0   0   0   0   2   2   2   2   0   0   0   2   2   2   2   0   0   0   0   2   2   2   0   0   2   0   2   0   2   2   0   0   2   2   2   0   2   2   2   0   0   2   2   0   2   0   2   0   2   2   2   0   0   2   0   0   2   0   0   2   0   2   0   0   0   2   2   0   0   0   2   0   0   2   2   0   0   2   0   0   0   0   0   2   2   2   0   2   0   2   0   0   0   0   0   2   0   0   2   0   0   2   2   0   0   0   0   2   2   0   0   2   2   2   2   2   0   2   0   0   0   0   0   0   0   0   2   2   2   2   2   2   0   2   2   0   2   2
 MK-2-3                 0   0   0   0   2   0   0   2   0   2   0   0   2   2   2   2   0   0   2   0   0   2   2   0   2   0   2   0   0   0   2   2   0   0   2   2   0   0   0   2   2   2   2   2   2   2   0   0   2   2   0   0   2   0   0   0   0   2   0   2   2   2   0   0   0   0   2   2   0   2   0   0   0   2   2   2   2   2   2   0   0   2   2   2   2   0   2   0   2   0   2   2   0   0   2   2   2   0   2   2   2   0   0   2   2   0   2   0   2   0   2   2   2   0   0   2   0   0   2   0   0   2   0   2   2   0   0   2   2   0   0   0   2   0   0   2   0   0   0   2   0   0   0   0   0   2   2   2   0   2   0   2   0   0   0   0   0   0   0   0   0   0   2   2   2   0   0   0   0   2   2   0   0   2   2   2   2   2   0   2   0   0   0   0   0   2   0   0   2   2   2   2   2   2   0   2   2   0   2   2
 MK-2-4                 0   0   0   0   2   0   0   2   0   2   0   0   2   2   2   2   0   0   2   2   0   2   2   0   2   0   2   0   0   0   2   2   0   0   2   2   2   0   2   2   2   2   2   2   2   2   0   0   0   2   0   0   2   0   0   0   0   2   2   2   2   2   0   0   0   0   0   2   0   2   2   0   0   2   2   2   2   2   2   2   0   2   2   2   2   0   2   0   2   0   2   2   0   0   2   2   2   0   0   2   2   0   0   2   2   0   2   0   2   0   2   2   2   0   0   2   2   0   2   0   0   2   0   2   2   0   0   2   2   0   0   0   2   2   0   2   0   0   0   2   0   0   0   0   0   2   2   2   2   2   0   2   0   0   0   0   0   0   0   0   0   2   0   2   2   0   0   0   0   2   2   2   0   2   2   2   2   2   0   2   0   0   0   0   0   2   2   0   2   2   2   2   2   2   2   2   2   0   2   2
 MK-2-5                 0   0   0   0   2   0   0   2   0   2   0   0   2   2   2   2   0   0   2   2   0   2   2   2   2   0   2   0   0   0   0   2   0   0   2   0   2   0   2   2   2   2   0   2   2   2   0   0   0   2   2   0   0   0   0   0   2   2   2   2   2   2   0   0   0   0   0   2   0   2   2   0   0   0   0   2   0   2   2   0   0   2   2   2   2   0   2   2   2   0   2   2   0   2   2   2   2   0   0   2   2   0   0   2   2   0   2   0   0   0   2   2   2   0   0   2   2   0   0   2   0   2   0   2   2   0   0   2   2   0   0   0   2   2   0   2   0   0   0   2   2   0   0   0   0   2   2   2   2   0   0   2   0   0   0   0   2   0   0   0   0   2   0   2   2   2   2   0   0   0   2   2   0   2   2   2   0   2   0   2   0   0   0   0   2   2   0   2   0   2   2   2   2   2   2   2   2   0   2   2
 MK-2-6                 2   0   0   0   2   2   0   2   0   2   0   0   2   2   2   2   0   0   2   2   0   2   2   2   2   0   0   0   0   0   0   2   0   0   2   0   0   2   2   2   2   2   0   2   2   2   0   0   2   2   2   0   0   0   0   0   2   2   0   2   2   2   0   0   0   0   0   2   0   2   2   0   0   0   0   0   0   2   2   0   0   2   2   2   2   0   2   2   2   0   2   2   0   2   2   2   2   0   0   0   2   0   0   2   2   2   0   0   0   0   2   2   2   0   0   2   2   0   0   0   0   2   0   0   2   0   2   2   2   0   0   0   2   2   0   0   0   0   0   2   2   0   0   0   2   2   2   2   2   0   2   2   0   0   0   0   2   0   0   2   0   0   0   2   2   2   2   2   0   0   0   2   0   2   2   2   0   2   0   2   0   2   0   0   2   2   0   2   0   2   0   2   2   2   2   2   2   2   2   0
 MK-2-7                 2   2   0   0   2   2   0   2   0   2   0   0   2   2   2   2   0   0   0   2   2   2   2   2   2   0   0   2   0   0   0   2   2   0   2   0   0   2   2   2   2   2   0   0   2   2   0   0   2   2   2   0   0   0   0   0   2   2   0   2   2   2   0   0   0   0   0   2   0   2   2   0   0   0   0   0   0   2   2   0   0   2   2   2   2   0   2   0   0   0   2   2   0   2   2   0   2   0   0   0   2   0   0   2   2   2   0   0   0   0   2   2   2   0   0   2   2   0   0   0   0   2   0   0   2   0   2   2   2   0   0   0   0   0   0   0   0   2   0   2   2   0   2   0   2   2   2   2   2   0   2   2   0   0   0   0   2   0   0   2   0   0   0   2   2   2   2   2   0   0   0   2   0   2   2   2   2   2   0   2   2   2   0   0   2   2   0   2   2   2   0   2   2   2   2   2   2   2   2   0
 MK-2-8                 2   2   0   0   2   2   0   2   0   2   2   0   0   2   2   2   0   0   0   2   0   2   2   0   2   0   0   2   0   0   0   2   2   0   2   0   0   2   2   2   2   2   0   0   2   2   0   0   2   0   2   0   0   0   0   0   2   2   0   2   2   2   0   0   0   0   0   2   0   2   2   0   0   0   0   0   2   2   2   0   0   2   2   2   2   0   2   0   0   0   2   2   0   2   2   0   2   0   0   0   2   2   0   2   2   2   0   0   0   0   2   0   0   0   0   2   0   0   0   0   0   2   0   0   2   0   2   2   2   2   0   0   0   0   0   0   0   2   0   2   2   0   2   0   2   0   2   2   2   0   2   2   0   0   0   0   2   0   0   2   0   0   0   0   2   2   2   2   0   0   0   2   0   2   2   2   2   2   0   2   2   2   0   0   2   2   0   2   2   2   0   2   2   2   2   0   2   0   2   0
 MK-2-9                 2   2   0   0   2   2   0   2   0   2   0   0   0   2   2   2   0   0   0   2   0   2   2   0   0   0   0   2   0   0   0   0   2   0   2   0   2   2   2   2   2   2   0   0   2   2   0   0   2   0   2   0   0   0   0   0   0   2   0   2   2   2   0   0   0   0   2   2   0   2   2   0   0   0   0   0   2   0   2   0   0   2   2   2   2   0   0   0   0   0   2   2   0   2   2   0   2   0   0   0   2   2   0   2   0   2   0   0   0   2   2   0   0   0   0   2   0   0   0   2   0   0   0   0   2   0   2   2   2   2   0   0   0   0   0   0   0   2   0   2   0   0   0   0   2   0   2   2   2   0   0   2   2   0   0   0   2   0   0   2   2   0   0   0   2   2   2   2   0   0   2   2   0   2   2   0   0   2   0   0   2   2   0   0   2   0   0   0   2   0   0   2   2   2   2   0   2   2   2   0
 MK-2-10                0   0   0   0   0   2   2   2   0   2   0   0   0   2   2   2   0   0   0   2   0   2   2   0   0   0   0   2   0   0   0   0   2   0   2   0   2   2   2   2   2   2   0   0   2   2   0   0   2   0   0   0   0   2   0   0   0   2   0   2   2   2   2   0   0   0   2   2   0   2   2   0   0   0   0   0   2   0   2   0   0   2   0   2   2   0   0   0   0   2   2   2   0   2   2   0   0   0   0   0   2   2   0   2   0   2   0   2   0   2   2   2   0   2   0   2   2   2   0   2   0   0   2   2   2   0   2   2   2   2   0   0   2   0   0   0   0   2   0   2   0   0   0   0   2   0   2   2   2   0   0   2   2   2   0   0   2   2   2   0   2   0   0   0   0   2   2   2   0   0   2   2   0   2   2   0   2   2   0   0   2   0   0   0   2   0   0   0   2   0   0   2   2   2   2   0   2   2   2   0
 MK-2-11                0   0   0   0   0   0   2   2   0   2   0   0   0   2   2   2   0   0   0   2   0   2   2   2   0   0   0   2   0   0   0   0   2   0   2   0   2   2   2   0   2   2   0   0   2   2   0   0   0   0   0   0   0   2   0   0   0   2   0   2   2   2   2   0   0   2   2   2   0   2   2   0   0   0   0   0   2   0   2   0   0   2   2   2   2   0   0   0   0   2   2   2   0   2   2   0   0   0   0   2   2   2   0   2   2   0   0   2   0   2   0   2   0   2   0   2   2   2   2   2   0   0   2   0   0   2   2   2   2   2   0   0   2   0   0   0   0   0   0   0   0   0   0   0   2   2   0   2   2   0   0   2   2   2   0   0   2   2   2   0   0   0   0   0   0   2   2   2   0   0   0   2   0   2   2   0   2   2   0   0   2   0   0   0   2   0   0   2   2   0   0   2   2   2   0   0   2   2   2   0
 MK-2-12                0   0   0   0   0   2   2   2   0   2   0   0   0   2   2   2   0   0   0   2   0   2   2   2   0   0   0   2   0   0   0   0   2   0   2   0   2   2   2   0   2   2   0   2   2   2   0   0   0   0   0   0   0   0   0   0   0   2   0   2   2   2   2   0   0   2   2   2   0   2   2   0   0   0   0   0   2   2   2   0   2   2   2   2   2   0   0   0   0   2   2   2   0   2   2   0   0   0   0   2   2   2   0   2   2   0   0   2   0   2   0   2   0   2   2   2   0   2   2   2   0   2   2   0   0   2   2   2   2   2   0   0   2   0   0   2   0   0   0   0   0   0   0   0   2   2   0   2   2   0   0   2   2   0   2   0   2   2   2   0   0   0   0   0   0   2   2   2   0   0   0   2   0   2   2   0   0   2   0   0   2   0   0   0   2   0   0   2   2   0   0   2   0   2   0   0   2   2   2   0
 MK-2-13                0   0   0   0   0   2   2   2   0   2   0   2   2   2   0   2   0   0   0   2   0   2   2   2   0   0   0   2   2   0   0   0   0   0   2   0   2   2   2   2   0   2   0   2   2   2   0   0   0   0   0   2   0   0   0   0   0   2   0   2   2   2   2   0   2   2   2   2   0   2   2   0   0   0   0   0   2   2   2   0   2   2   2   2   2   0   0   0   0   2   0   2   0   2   2   0   0   0   0   2   2   2   0   2   2   0   0   2   0   2   0   2   0   2   2   2   2   0   2   2   0   2   0   0   0   2   2   2   2   2   2   0   2   0   0   2   0   0   0   0   0   0   0   0   2   2   0   2   0   0   0   2   0   0   2   0   2   2   2   0   0   0   0   0   0   2   2   0   2   0   0   2   0   2   2   0   0   2   0   0   2   0   0   0   2   2   0   2   2   0   0   2   0   2   0   0   2   0   2   0
 MK-2-14                0   2   0   0   0   2   2   2   0   2   0   2   2   2   0   2   0   0   0   0   0   2   2   2   0   0   0   2   2   2   0   0   0   0   2   0   2   2   2   2   0   2   0   2   2   2   0   0   0   0   0   2   0   2   0   0   2   2   0   2   2   2   2   0   0   2   2   2   2   0   2   0   0   0   0   0   2   2   2   0   2   2   2   2   2   0   0   0   0   2   0   2   0   2   2   2   0   0   0   2   2   2   0   2   2   0   0   2   0   2   0   0   0   2   2   2   2   0   2   2   0   2   0   0   0   2   2   2   0   2   2   0   2   0   0   2   0   0   0   0   0   0   2   0   2   2   2   2   2   0   0   0   0   0   0   0   0   2   2   0   0   0   0   0   0   2   2   0   2   0   0   2   0   2   2   0   0   2   0   0   2   0   0   0   2   2   0   2   2   0   0   2   0   2   0   0   2   0   2   0
 MK-2-15                0   2   0   0   0   2   2   0   0   2   0   2   2   2   2   2   0   0   2   0   0   2   2   2   2   0   0   2   0   2   0   0   0   0   2   0   2   2   0   2   0   2   0   2   2   2   0   0   0   0   0   2   0   2   2   0   2   2   0   2   2   2   2   0   0   2   2   2   2   0   2   0   0   0   0   0   2   2   2   2   0   2   2   2   2   2   0   0   0   2   0   2   0   2   2   2   0   0   0   2   2   0   0   0   2   2   0   2   0   2   0   0   0   2   2   2   2   0   2   2   0   2   0   0   0   2   2   2   0   0   2   0   2   0   0   2   0   2   0   0   0   0   2   0   2   2   2   2   2   0   0   2   0   0   0   0   0   2   2   0   0   2   0   0   2   2   2   0   2   0   0   2   0   0   2   0   2   2   0   0   2   0   0   0   2   0   0   0   2   0   0   2   0   2   0   0   2   0   2   0
 MK-2-16                0   0   0   0   0   2   2   2   0   2   0   2   2   2   2   2   0   0   2   0   0   2   2   2   0   0   0   2   2   2   0   0   0   0   0   0   2   2   0   2   0   2   0   2   0   2   0   0   0   0   0   2   0   2   2   0   2   2   0   2   2   2   2   0   0   0   2   2   2   0   2   0   0   0   0   0   2   2   2   2   0   2   2   2   2   2   0   0   0   2   0   2   0   2   2   2   0   0   0   2   2   0   0   0   2   2   0   2   2   2   0   0   0   2   2   2   2   2   2   2   2   2   0   0   0   2   2   0   0   0   2   0   2   2   0   2   0   2   0   0   0   0   2   0   2   0   2   2   2   0   0   2   2   0   0   0   0   2   2   0   0   2   0   0   2   2   2   0   2   0   0   2   0   0   2   0   2   2   0   0   2   0   0   0   2   0   0   2   2   0   2   2   0   2   0   0   2   2   2   0
 MK-3-1                 0   0   0   2   0   0   2   0   2   0   0   2   0   0   2   2   0   0   0   2   0   2   0   2   0   0   0   0   0   2   2   0   0   2   2   0   2   0   0   2   0   0   2   0   2   2   2   0   0   2   0   0   0   0   0   0   2   2   2   0   2   2   0   2   0   2   2   2   0   2   2   2   0   2   2   2   0   0   2   0   0   0   2   0   0   2   2   0   0   2   0   0   0   0   0   0   2   0   2   0   2   2   0   0   2   2   2   2   2   2   0   2   0   2   0   0   0   0   0   0   0   2   0   0   2   2   0   0   2   2   2   2   0   2   2   0   2   2   0   2   2   2   0   2   2   0   2   0   2   0   2   0   0   0   0   0   2   0   2   2   0   2   2   2   2   0   2   2   2   0   0   0   0   2   2   2   0   0   0   0   0   2   2   2   2   0   0   0   0   0   0   0   2   2   2   2   2   0   0   2
 MK-3-2                 0   0   0   2   0   0   2   0   2   0   0   2   0   0   0   2   0   0   0   2   0   2   0   2   0   0   0   0   0   0   0   0   0   2   2   0   2   0   0   2   0   0   2   0   2   2   2   0   0   2   2   0   0   0   0   0   2   2   2   0   2   2   0   2   0   2   2   2   0   2   2   2   0   2   2   2   0   0   0   0   0   2   2   0   0   2   2   0   0   2   0   0   0   0   0   0   2   0   2   0   2   2   0   0   2   2   2   2   2   2   0   2   0   2   0   0   0   0   0   0   0   2   0   0   0   2   0   0   2   2   2   2   0   2   2   0   2   0   0   2   2   2   0   2   2   0   2   0   2   2   2   0   0   2   0   2   2   0   2   2   0   0   2   2   2   0   2   2   2   0   0   0   0   2   2   2   0   0   0   0   0   2   2   2   2   0   0   0   0   0   0   0   2   2   2   2   2   2   0   2
 MK-3-3                 0   0   0   2   0   0   2   0   2   0   0   2   0   0   0   2   0   0   0   2   0   2   0   2   0   0   0   0   0   0   0   0   0   2   2   0   2   0   0   2   2   0   2   0   2   2   0   0   0   2   2   0   0   0   0   0   2   2   2   0   2   2   0   2   0   2   2   0   0   2   2   2   0   2   2   2   0   0   0   0   0   2   2   0   0   2   2   0   0   2   2   0   0   0   0   0   2   0   2   0   0   2   0   0   2   2   2   2   2   2   0   2   0   2   0   0   0   0   0   0   2   2   0   0   0   2   0   0   2   2   2   2   0   2   2   0   2   0   0   2   2   2   0   0   2   0   0   0   2   2   2   0   0   2   0   2   2   0   2   2   0   0   2   2   2   0   2   2   2   0   0   2   0   2   0   2   0   0   0   0   0   2   2   0   2   0   2   0   0   0   0   2   2   2   2   2   2   0   0   2
 MK-3-4                 0   0   2   2   0   0   2   0   2   0   0   2   0   0   2   2   0   2   0   2   0   2   2   0   0   0   0   2   0   2   0   0   0   2   2   0   2   0   0   2   2   0   2   0   2   2   0   0   0   2   2   0   0   0   0   0   0   2   2   0   2   2   0   2   0   2   2   0   0   2   2   2   0   2   2   2   0   0   0   2   0   2   2   0   0   0   2   0   2   2   2   0   0   0   0   2   2   0   2   0   2   2   0   0   2   0   2   0   2   2   0   2   0   2   0   0   0   0   0   0   2   2   0   0   2   2   0   0   0   2   2   2   0   2   2   0   0   2   0   2   2   2   0   0   2   0   0   0   2   2   2   2   0   2   0   2   2   0   2   2   0   0   2   2   2   0   2   0   2   0   0   2   0   2   0   2   0   0   0   0   0   2   2   0   2   0   2   0   0   0   0   2   0   2   2   2   2   0   0   2
 MK-3-5                 0   0   2   2   0   0   2   0   2   0   0   2   0   0   2   0   0   2   2   2   0   0   0   0   0   0   0   2   0   2   0   0   2   2   2   2   2   0   0   2   2   0   2   0   2   2   2   0   0   2   2   0   2   0   0   0   0   0   2   0   0   2   0   2   2   2   0   0   0   2   2   2   0   2   2   2   0   0   0   2   0   2   2   0   2   0   2   0   2   2   2   2   0   0   0   2   2   0   2   0   2   2   0   0   2   0   2   0   2   2   0   0   0   2   0   2   0   0   0   0   2   2   0   2   2   0   0   0   2   2   2   2   2   0   2   0   0   2   0   2   2   2   0   0   2   0   0   0   2   2   2   2   0   2   0   2   0   0   2   2   0   0   2   2   2   0   2   0   2   0   0   2   0   2   0   2   0   0   0   0   0   2   0   0   2   0   2   0   0   0   0   2   0   0   2   2   2   2   2   2
 MK-3-6                 0   0   2   2   0   0   2   0   2   2   0   2   0   0   2   0   0   2   2   2   0   0   0   0   0   0   2   2   0   2   0   0   2   2   2   2   2   0   0   2   2   0   2   0   2   2   2   0   0   2   2   0   2   0   0   0   0   0   2   2   0   0   0   0   2   2   0   0   0   2   0   2   0   2   2   2   0   0   0   2   0   2   2   2   2   0   2   0   0   2   2   2   0   0   0   2   2   0   2   2   0   2   0   2   2   0   2   0   2   2   0   0   0   2   0   2   0   0   0   0   2   0   0   2   2   0   0   0   2   2   2   2   2   0   2   0   2   0   0   2   2   2   0   2   2   0   0   0   2   2   2   2   0   2   0   2   0   0   2   2   0   0   2   2   2   0   2   0   2   2   0   2   2   2   0   2   0   0   0   0   0   2   2   2   2   0   2   2   0   0   0   2   0   0   2   0   2   2   2   2
 MK-3-7                 0   0   2   2   0   0   2   0   2   2   0   2   0   0   2   2   0   2   2   2   0   0   0   0   0   0   0   2   0   2   0   2   2   2   2   2   0   0   0   2   2   0   0   0   2   2   2   0   0   2   2   0   2   0   0   0   0   0   2   2   0   0   0   0   2   2   0   0   0   2   0   2   0   2   2   2   0   0   0   2   0   2   2   2   2   0   2   0   0   2   2   2   0   0   0   2   2   0   2   2   0   2   0   2   2   2   0   0   0   2   0   0   2   2   0   2   0   0   2   0   2   0   0   2   2   0   0   2   0   2   0   0   2   0   2   0   2   0   0   2   2   2   2   2   2   0   0   0   2   2   2   2   0   2   0   2   0   0   2   2   0   0   2   2   2   0   2   0   2   2   0   2   2   2   0   2   0   0   0   0   0   2   2   2   2   0   2   2   0   2   0   2   0   0   2   0   2   2   2   2
 MK-3-8                 0   0   2   2   0   0   2   0   0   0   0   2   0   0   2   0   0   2   2   2   0   0   0   2   0   0   0   2   0   2   0   2   2   2   2   2   0   0   0   2   2   0   0   0   2   2   2   0   0   2   2   0   2   0   0   2   0   0   2   2   2   0   2   0   2   2   0   0   0   2   0   2   0   2   2   2   0   0   0   2   0   2   2   2   0   0   2   0   0   2   2   2   0   0   0   2   2   0   2   2   0   0   0   2   2   2   0   0   0   2   0   0   2   0   0   2   0   0   2   0   2   0   0   2   2   0   0   2   0   2   0   0   0   0   2   0   2   0   0   2   2   2   2   2   2   0   0   0   2   2   0   2   0   2   0   2   0   0   2   2   0   0   2   2   2   0   2   0   2   2   0   0   2   2   2   2   0   0   0   0   0   2   2   2   2   0   2   2   0   2   0   2   0   0   2   0   2   2   2   2
 MK-3-9                 0   0   2   2   0   0   2   0   0   0   0   2   0   0   2   0   0   2   2   2   0   0   0   2   2   0   2   2   0   2   2   2   2   2   2   2   0   0   0   2   2   2   2   0   2   2   2   0   0   2   0   0   2   0   2   2   0   0   2   2   2   0   2   0   2   2   2   0   2   2   0   2   0   2   2   2   0   0   0   2   0   2   2   2   0   0   2   2   0   0   2   2   0   0   0   2   0   2   2   2   0   0   0   2   2   2   0   0   0   2   0   0   2   0   0   2   0   2   2   0   2   0   0   0   2   0   0   2   0   2   0   0   0   0   2   0   2   0   0   2   2   2   2   2   2   0   0   0   2   2   0   2   0   2   2   2   0   0   2   2   2   2   2   2   2   0   2   0   2   2   0   0   2   2   2   2   0   2   2   0   0   2   2   0   2   0   2   2   0   2   2   2   0   0   2   0   2   2   2   2
 MK-3-10                0   0   2   2   0   0   2   0   0   0   0   2   0   0   0   0   0   2   2   2   0   0   0   2   0   0   2   2   0   2   2   2   2   2   2   2   0   0   0   2   2   2   2   0   0   2   0   0   0   2   0   0   2   0   2   2   2   0   2   2   2   0   2   0   2   0   2   0   2   2   0   2   0   2   2   2   0   2   0   0   0   2   2   0   0   0   2   2   0   0   0   2   0   0   0   2   2   2   2   2   0   0   0   2   2   2   0   0   0   2   0   0   2   0   0   2   0   2   2   0   2   0   0   0   2   0   0   2   0   2   0   0   0   2   2   0   0   0   0   2   2   2   2   2   2   2   2   0   2   2   0   2   0   2   2   2   0   0   0   2   2   2   2   2   2   0   2   0   2   2   0   0   2   2   2   2   0   2   2   0   0   2   0   0   2   2   2   2   2   2   2   2   0   0   2   0   2   2   0   0
 MK-3-11                0   0   2   2   0   0   2   0   0   0   2   2   0   0   0   0   0   2   0   2   0   2   0   2   0   0   2   2   2   2   2   2   2   2   2   2   0   0   2   2   2   2   2   0   0   2   0   0   0   2   0   0   2   0   2   2   2   0   2   2   2   0   2   0   2   0   2   0   2   2   0   2   0   2   2   2   0   2   0   0   0   2   2   2   0   0   2   2   2   0   0   2   0   0   0   2   0   0   2   2   0   0   0   2   2   2   2   0   0   2   0   0   2   0   0   2   0   2   0   2   2   2   0   0   2   0   2   2   0   2   0   2   0   2   2   0   0   0   0   2   2   2   2   2   2   0   2   0   2   0   0   2   0   0   2   2   0   0   0   2   2   2   2   2   2   0   2   2   2   2   0   0   2   2   2   2   0   2   2   0   0   2   0   0   2   2   2   2   2   2   2   0   0   0   2   0   2   2   0   0
 MK-3-12                0   0   2   2   0   0   2   0   0   0   0   2   2   0   0   0   0   0   2   2   0   2   0   2   0   0   0   2   2   0   2   0   2   2   2   0   0   0   2   2   2   2   2   0   0   2   0   0   0   2   2   0   2   0   2   2   2   0   2   2   2   0   2   2   2   0   2   0   2   2   0   2   0   2   0   2   0   0   0   0   0   2   2   2   0   0   2   2   2   0   0   2   0   2   0   2   0   0   2   2   0   0   0   2   0   2   2   0   0   2   0   0   0   0   0   2   0   2   0   2   2   2   0   2   2   0   2   2   0   0   0   2   0   2   0   0   0   0   0   2   0   2   2   2   2   0   2   0   2   2   0   2   0   0   2   2   0   0   0   2   2   2   2   2   2   0   2   2   2   2   0   0   2   2   2   2   0   2   0   2   0   2   2   0   2   2   2   2   2   2   0   0   0   0   0   2   2   2   0   0
 MK-3-13                0   0   2   2   2   0   2   2   0   0   0   2   2   0   0   0   0   0   2   2   0   2   0   2   0   0   0   2   2   0   2   0   2   2   2   0   2   0   2   2   2   2   2   0   0   2   0   0   0   2   2   0   2   0   2   2   2   0   2   2   2   0   2   2   2   0   2   0   0   2   0   0   0   2   0   2   0   0   0   0   0   2   2   2   0   0   2   2   2   0   0   2   0   2   2   2   0   0   2   2   0   0   0   2   2   2   2   0   2   2   0   2   0   0   0   2   0   2   0   2   2   2   0   2   2   0   2   2   0   0   2   2   0   2   0   0   0   0   0   2   0   2   2   2   2   0   2   0   2   2   0   2   0   0   2   2   0   0   0   2   2   2   2   2   2   0   2   2   2   2   0   0   2   2   2   2   2   2   0   2   2   2   2   0   2   0   2   0   2   2   0   0   0   0   0   2   2   2   0   0
 MK-3-14                0   0   2   0   2   0   2   0   0   0   0   2   2   0   0   0   0   0   2   2   0   2   0   2   0   2   0   2   2   0   0   0   2   2   2   0   2   0   2   2   2   2   2   0   0   2   0   0   0   0   2   0   2   0   2   2   2   2   2   2   2   0   2   2   2   0   2   0   2   2   0   2   0   2   0   2   0   0   0   0   0   2   0   0   0   0   2   2   2   0   0   2   0   2   0   2   0   0   2   2   0   0   0   2   2   2   2   0   2   2   0   2   0   0   0   2   0   2   0   2   2   2   0   2   2   0   2   2   0   0   2   2   0   2   2   0   0   0   0   2   2   2   2   2   2   0   2   0   2   2   0   2   0   0   2   2   0   0   0   2   2   2   2   2   2   2   2   2   2   2   0   0   0   2   2   2   2   2   0   0   2   2   2   0   2   2   2   0   2   2   0   0   0   0   0   2   2   0   0   2
 MK-3-15                0   0   2   0   2   0   2   0   0   0   0   2   2   0   2   0   0   0   2   2   2   2   0   2   2   0   0   2   2   0   0   0   2   2   0   2   2   0   2   2   2   2   2   0   0   2   0   0   0   0   2   0   2   0   0   2   2   2   2   2   2   2   2   2   2   0   2   0   2   2   0   2   2   2   0   2   0   0   0   0   0   2   0   0   0   0   2   2   2   0   0   0   0   2   0   2   0   0   2   2   0   0   0   2   2   2   2   0   2   2   0   2   0   0   0   0   0   2   0   0   2   2   0   2   2   0   2   2   0   0   2   2   0   2   2   2   0   0   0   2   2   2   2   2   2   0   0   0   2   2   0   2   0   0   2   2   0   0   2   2   2   0   2   2   2   2   2   2   2   2   0   0   0   2   2   2   2   2   0   0   2   2   2   0   2   2   2   0   2   2   0   0   0   0   2   2   2   0   0   2
 MK-3-16                0   0   0   0   2   0   2   0   2   0   0   2   2   0   2   0   0   0   2   2   2   2   0   2   2   0   0   2   2   0   0   0   2   2   0   2   2   2   2   2   2   2   2   0   0   2   0   2   0   0   2   0   0   0   0   2   2   2   2   2   2   2   2   2   2   0   2   0   2   2   0   2   2   2   0   2   0   2   0   0   0   2   0   0   0   0   2   2   2   0   0   0   0   2   0   2   0   0   2   2   0   0   0   2   2   2   2   0   2   2   0   2   0   0   0   2   0   2   0   0   0   2   0   2   2   0   2   2   0   0   2   2   0   2   2   2   0   0   0   2   2   2   2   2   2   0   0   0   2   2   0   2   0   0   2   2   0   0   2   2   2   0   2   2   2   2   2   2   2   0   0   0   0   2   2   2   2   2   0   0   2   2   2   0   2   2   2   0   2   2   0   0   0   0   2   2   2   0   0   2
 MK-4-1                 2   0   0   2   2   0   0   2   0   0   0   0   2   2   2   0   0   2   2   0   2   0   0   2   2   2   2   0   2   2   0   0   2   2   0   0   0   0   0   0   0   0   0   0   2   0   0   0   2   0   0   2   0   0   2   0   0   2   2   0   2   0   0   2   2   0   0   2   0   0   2   0   0   0   0   2   0   2   2   2   0   2   2   0   0   0   2   0   2   2   2   2   0   0   0   0   0   2   0   2   2   0   2   0   0   0   0   0   0   0   2   2   0   2   2   2   2   0   2   0   0   0   2   2   2   0   0   0   2   2   2   2   2   0   2   0   2   0   2   2   2   2   0   2   2   2   2   2   2   0   0   0   2   2   0   0   0   2   2   2   0   0   0   2   2   0   0   0   2   2   2   2   2   2   2   2   2   2   0   2   2   0   2   2   0   2   0   2   0   2   0   2   2   0   0   2   0   0   0   2
 MK-4-2                 2   0   2   2   2   0   2   2   0   0   0   2   2   0   2   0   0   2   2   0   2   0   0   2   2   2   2   0   0   2   2   0   2   2   0   0   0   2   0   0   0   0   0   0   2   0   0   0   2   0   0   0   0   0   2   0   0   2   2   2   2   0   0   2   2   0   0   2   0   0   0   0   0   0   0   2   0   2   2   0   0   2   2   2   0   0   2   0   0   2   2   2   0   0   0   0   0   2   2   2   2   2   2   2   2   0   0   0   0   2   2   2   0   2   2   0   2   0   2   0   0   0   2   2   0   0   0   0   2   2   2   0   2   0   2   0   2   0   2   2   2   2   0   2   0   2   0   2   2   0   0   0   2   2   0   0   2   2   2   2   0   0   0   2   2   0   0   2   2   2   2   2   2   2   2   0   2   0   0   2   2   0   2   2   0   2   0   2   0   2   0   2   2   0   0   2   0   0   0   2
 MK-4-3                 2   0   2   2   0   0   2   2   0   0   0   2   2   0   0   0   0   0   2   0   2   0   0   2   2   2   2   0   0   2   2   0   2   2   0   0   0   2   0   0   0   0   0   2   2   2   0   0   2   0   2   0   0   0   2   0   0   2   2   2   2   0   0   0   2   0   0   2   0   0   0   0   0   0   0   2   0   2   2   0   0   2   2   2   0   0   2   0   0   2   2   0   0   0   0   0   0   2   2   2   2   2   2   2   2   0   0   2   0   2   2   2   2   2   0   2   2   0   2   0   2   0   2   2   0   0   0   0   2   2   2   2   2   0   2   0   2   0   2   2   2   2   0   2   0   2   0   2   2   0   0   0   2   2   0   0   2   2   2   2   0   0   0   2   0   0   0   2   2   2   2   2   2   2   2   0   2   0   0   2   2   2   2   0   0   2   0   2   0   2   0   2   2   0   0   0   0   0   0   2
 MK-4-4                 2   0   2   2   0   0   2   2   0   2   0   2   2   0   0   0   0   0   2   0   2   0   0   0   2   2   2   0   0   2   2   0   2   0   0   0   0   2   0   0   0   0   0   2   2   2   0   0   2   0   2   2   0   0   0   0   0   2   2   2   2   0   0   0   2   0   0   2   0   0   0   0   0   0   0   2   0   2   2   0   2   2   0   2   0   0   2   0   0   2   2   2   0   0   0   0   0   2   2   2   2   2   2   2   2   0   0   2   2   2   2   0   2   0   0   2   2   0   2   0   2   0   2   2   0   0   0   0   2   2   2   2   2   0   2   0   2   0   2   2   2   2   0   2   0   2   0   2   2   0   0   0   2   0   0   0   2   2   2   2   2   0   2   2   0   0   2   2   2   2   2   2   2   2   2   0   2   0   0   2   2   2   0   0   0   2   0   2   0   2   0   2   2   0   0   0   0   0   0   2
 MK-4-5                 2   0   2   2   0   0   2   0   2   2   0   2   2   0   0   0   0   0   2   0   2   0   0   2   2   2   2   0   0   2   2   0   0   0   0   0   2   2   0   0   0   0   0   2   2   0   0   0   2   0   2   2   0   0   0   0   0   2   0   2   2   0   0   0   2   0   0   2   0   0   0   0   0   0   0   2   0   2   2   0   2   2   0   2   0   0   2   0   0   2   2   2   0   0   0   0   0   2   2   2   2   2   2   2   2   0   0   2   2   2   2   2   2   0   2   2   2   0   2   0   2   0   2   2   0   0   0   0   2   2   2   2   2   0   2   2   2   0   2   2   0   2   0   0   0   2   0   2   2   0   0   0   0   2   0   0   2   2   2   2   2   0   2   0   0   0   2   2   2   2   2   0   2   2   2   0   2   2   0   2   2   2   0   0   0   2   0   2   2   2   0   2   2   0   2   0   0   0   0   2
 MK-4-6                 2   0   2   2   0   0   2   0   2   2   0   2   2   0   2   0   0   0   2   0   2   0   0   2   2   2   2   0   0   2   2   0   0   0   0   0   2   0   0   0   0   0   0   2   0   0   0   0   2   2   2   2   2   0   0   2   0   2   2   2   2   0   0   0   2   0   0   2   0   0   0   0   0   0   0   2   0   2   2   0   2   2   2   2   0   0   2   0   0   2   2   2   0   0   0   0   0   0   0   2   2   2   2   2   2   0   0   2   0   0   2   2   2   0   2   2   2   0   2   0   2   0   2   2   2   0   0   0   2   2   2   0   2   0   2   2   2   0   2   2   0   2   0   0   0   2   0   2   2   0   0   0   0   2   0   2   2   2   2   2   2   0   2   2   0   0   2   2   2   2   2   2   2   0   0   0   2   2   0   2   2   2   0   0   0   2   0   2   0   2   0   2   2   0   2   0   0   0   2   2
 MK-4-7                 2   0   2   2   0   0   2   0   2   2   0   0   2   0   2   0   0   2   2   0   2   0   0   2   2   2   2   0   0   2   2   0   0   0   0   0   2   0   0   0   2   0   0   2   0   0   0   0   2   2   2   2   0   2   2   2   0   2   2   2   2   0   2   0   2   2   0   0   0   2   0   0   0   0   0   2   0   2   2   2   0   2   2   2   0   0   2   0   0   2   2   2   0   0   0   0   0   0   0   2   2   0   2   2   2   0   0   2   0   0   2   2   2   0   2   2   2   2   2   0   2   0   2   2   2   2   2   0   2   2   2   0   2   0   2   2   2   0   2   2   2   2   2   0   0   2   2   2   2   2   0   0   0   2   0   0   2   0   0   2   2   0   0   2   0   0   2   2   2   2   2   2   2   0   0   0   2   2   0   2   2   2   0   0   0   2   0   2   0   2   0   2   2   2   2   0   0   0   2   2
 MK-4-8                 2   0   2   2   0   0   2   0   2   2   0   0   0   0   2   0   0   2   2   2   2   0   0   2   2   2   2   0   0   2   0   0   0   0   0   0   2   0   0   0   0   0   0   2   0   0   0   0   2   0   2   2   0   2   2   2   0   2   2   2   2   0   2   0   2   2   0   0   2   0   0   0   0   0   0   2   2   2   2   2   0   2   2   2   0   0   0   0   0   2   2   2   0   0   0   0   0   0   2   2   2   0   2   2   2   2   2   2   0   0   2   2   2   2   2   2   2   2   2   0   2   0   0   0   2   2   2   0   2   2   2   2   2   0   2   0   2   0   2   2   2   2   2   0   0   2   0   2   2   2   0   0   2   2   0   0   2   2   0   2   2   0   0   2   0   0   2   2   2   2   2   0   2   0   0   0   2   0   0   2   2   2   0   0   0   2   0   2   2   2   0   2   2   2   2   2   0   0   2   2
 MK-4-9                 2   2   2   2   0   0   2   0   2   2   0   0   0   0   2   0   0   2   2   2   2   0   0   2   2   2   2   0   0   2   0   0   2   0   0   0   2   0   2   0   0   0   0   2   0   0   0   0   2   0   2   2   2   2   2   2   0   2   2   0   2   0   0   0   2   2   0   2   2   0   0   0   0   0   0   2   2   2   2   2   0   2   2   2   0   0   0   0   0   2   2   2   0   0   0   0   0   0   2   2   2   0   2   2   2   2   2   2   0   0   2   2   2   2   2   2   2   2   2   0   2   2   0   0   2   2   2   0   2   2   2   2   2   0   2   0   2   0   0   2   2   2   2   0   0   2   0   2   2   2   0   0   2   2   0   0   2   2   2   2   0   0   0   2   0   0   2   2   2   2   0   0   2   0   0   0   2   0   0   2   2   2   0   0   0   2   0   2   2   2   0   2   2   2   2   2   0   0   2   2
 MK-4-10                0   0   2   2   0   0   2   0   2   2   0   0   0   0   2   0   0   2   2   2   0   0   2   2   2   2   2   0   0   2   0   0   2   0   0   2   2   0   2   0   0   0   2   0   0   0   2   0   2   0   2   2   0   2   2   2   0   0   2   0   2   2   0   0   2   0   0   2   2   0   0   0   0   0   0   0   2   2   2   2   0   2   2   2   0   0   2   0   0   2   0   2   0   0   0   0   2   0   2   2   2   2   2   2   2   2   2   2   0   2   2   2   2   2   2   2   2   2   0   0   2   2   2   2   2   2   2   0   2   2   2   2   2   0   2   0   2   0   0   2   2   2   2   0   0   2   0   0   2   2   2   0   2   2   0   0   0   2   2   2   2   0   0   2   0   0   2   2   2   2   0   0   2   0   2   0   2   0   0   2   2   2   0   0   0   2   0   2   2   2   0   2   2   2   2   2   0   0   2   2
 MK-4-11                0   0   2   2   0   0   2   0   2   2   0   2   0   0   0   0   0   2   2   2   0   0   2   2   2   2   2   0   0   2   2   0   2   0   0   0   2   0   2   0   0   2   2   0   2   0   2   2   2   0   2   2   0   2   2   2   2   0   2   0   2   2   0   0   2   0   0   2   2   0   0   0   0   0   0   0   2   2   2   2   2   2   2   2   0   0   2   0   0   2   0   2   0   0   0   0   2   0   2   2   2   0   2   2   2   2   2   2   2   2   2   2   2   2   2   2   2   2   0   0   2   2   2   2   2   2   2   0   2   2   2   2   2   0   2   0   2   0   0   2   2   2   2   0   0   2   0   0   0   2   2   0   2   2   0   0   0   2   0   2   2   0   0   2   0   0   2   2   2   2   0   0   2   0   2   0   2   0   0   2   0   2   0   0   0   2   0   2   2   2   0   2   2   2   2   2   0   0   0   2
 MK-4-12                0   0   0   2   2   0   2   2   2   2   0   2   0   0   0   0   0   0   0   2   0   0   2   2   2   2   0   0   0   2   2   0   2   0   2   0   2   0   2   0   0   2   2   0   2   0   2   2   2   0   2   2   0   0   2   2   2   0   2   0   2   2   0   0   2   0   0   2   2   0   0   0   0   0   0   0   2   2   2   2   2   2   2   2   0   0   0   0   0   2   0   2   0   0   0   2   2   0   2   2   2   0   2   2   2   2   2   2   2   2   0   2   2   2   2   2   2   2   0   0   2   2   0   2   2   2   2   0   2   2   2   2   2   0   2   0   2   0   0   2   2   2   2   0   0   2   0   2   0   2   2   0   2   2   0   0   0   2   0   2   2   2   0   2   0   0   2   2   2   2   0   0   2   0   2   0   0   0   0   2   0   2   0   0   0   2   0   2   2   2   0   2   0   2   2   2   0   0   0   2
 MK-4-13                2   0   0   2   2   0   2   2   0   2   0   2   2   0   2   0   0   0   0   2   0   0   2   2   2   0   0   0   0   2   2   0   0   0   2   0   2   0   0   0   0   0   2   0   2   0   0   2   2   2   2   2   0   0   2   2   2   0   2   0   2   2   0   0   2   0   0   2   2   0   0   0   0   0   0   0   0   2   2   0   2   2   2   2   0   0   0   0   0   2   0   2   0   0   0   2   2   0   2   2   2   0   2   2   2   2   2   2   2   2   0   2   2   2   2   2   2   2   0   0   2   2   0   2   2   2   2   2   2   2   2   2   2   0   2   0   2   0   0   2   2   2   2   0   0   2   0   2   0   2   2   0   2   2   0   0   0   2   0   0   2   2   0   0   0   0   2   2   2   2   0   0   2   0   0   2   0   0   0   2   2   2   0   0   0   2   0   2   2   2   0   2   0   2   2   2   0   0   0   2
 MK-4-14                2   0   0   2   2   2   2   2   0   2   0   2   2   0   2   0   0   0   2   2   0   0   2   2   2   0   0   0   0   2   2   0   2   0   2   0   2   0   0   0   0   0   2   0   2   0   0   2   2   2   2   2   0   0   2   2   2   0   2   0   2   0   0   0   2   0   0   2   0   0   0   0   2   0   0   0   0   2   2   2   2   2   2   2   0   0   0   0   0   2   0   2   0   0   0   2   2   0   2   2   2   0   2   2   2   2   0   2   2   2   0   2   2   2   2   2   2   2   0   0   2   2   0   2   2   2   2   0   2   2   2   2   2   0   2   0   2   2   0   2   2   2   2   0   0   2   0   2   0   2   2   0   2   2   0   0   0   2   0   0   2   0   0   0   0   0   2   2   2   2   0   0   2   0   0   2   0   0   0   2   2   2   2   0   0   2   0   2   2   0   0   2   0   2   2   0   0   0   0   2
 MK-4-15                2   0   2   2   2   2   2   2   0   2   0   2   2   0   2   0   0   0   2   2   2   0   2   2   0   0   0   0   0   2   2   0   2   0   2   0   2   2   0   2   0   0   2   0   2   0   0   2   2   2   2   2   0   0   2   2   2   0   2   0   2   0   0   0   2   2   0   2   0   0   0   0   2   0   0   0   0   2   2   2   2   2   2   2   0   0   0   0   0   2   0   2   0   0   0   2   0   0   2   2   2   0   2   2   2   2   0   2   2   2   0   2   2   2   2   2   2   2   0   0   2   2   0   0   2   2   2   0   2   2   2   2   2   0   2   0   2   2   2   2   2   2   0   0   0   2   0   2   0   2   0   2   2   2   0   2   0   0   0   0   2   0   2   0   0   0   2   2   0   2   0   0   2   0   0   2   0   0   0   2   2   2   2   0   0   2   0   2   2   2   0   2   0   2   2   0   0   0   0   2
 MK-4-16                2   0   2   2   2   2   2   2   0   2   0   2   2   0   2   2   0   0   2   2   2   0   2   2   0   0   0   0   0   2   2   0   2   0   2   0   2   0   0   2   0   0   2   0   2   0   0   2   2   2   2   2   0   0   2   0   2   0   2   0   2   0   0   0   2   2   0   0   0   2   0   0   2   0   0   0   2   2   2   2   2   2   2   2   0   0   0   0   0   2   0   2   2   0   0   2   0   0   2   2   2   0   0   2   2   2   0   2   2   2   0   2   2   2   2   2   2   0   0   0   2   2   0   0   2   2   2   0   2   2   2   2   0   0   0   0   2   2   2   2   2   2   0   0   0   2   0   2   2   2   0   2   2   2   2   2   0   0   0   0   2   0   2   0   0   0   0   2   0   2   0   0   2   0   0   0   0   0   0   2   2   2   2   0   0   2   0   2   2   0   0   2   0   2   2   0   0   0   0   2
 MK-5-1                 2   0   0   2   2   0   0   0   0   0   2   2   0   2   0   0   0   0   0   0   2   0   2   2   0   2   2   0   0   2   0   2   0   0   0   2   2   0   2   0   2   2   2   0   0   0   2   2   2   0   0   2   2   2   0   0   2   2   0   2   2   2   2   2   2   0   0   0   2   2   0   2   2   2   0   0   0   2   2   2   2   0   0   0   2   2   2   0   0   0   0   2   2   0   0   2   2   2   2   2   0   0   2   0   2   0   0   2   2   0   0   2   0   2   0   2   0   0   0   2   0   0   2   2   0   2   2   0   0   2   0   0   2   2   0   2   2   2   0   0   2   2   0   2   0   0   0   2   0   2   2   0   2   0   0   2   2   2   2   0   0   0   0   0   0   0   2   2   0   2   0   2   0   2   0   2   2   0   2   2   2   2   2   0   2   2   2   0   2   2   0   2   0   0   0   2   2   2   2   2
 MK-5-2                 2   0   0   2   2   0   0   0   0   0   2   2   0   2   0   0   0   0   0   0   0   0   2   2   0   2   2   0   0   2   0   2   0   0   0   2   2   0   2   0   2   2   2   0   0   0   2   2   2   0   0   2   2   2   0   0   2   2   0   2   2   2   2   2   0   0   0   0   2   2   0   2   2   0   0   0   0   2   2   2   2   2   0   0   2   2   0   0   0   0   0   2   2   0   0   2   2   2   2   2   0   0   2   0   2   0   0   2   2   0   0   2   0   2   0   2   0   0   0   2   0   0   2   2   0   2   2   0   0   0   0   0   2   2   0   2   0   2   0   0   2   2   0   2   2   0   0   2   0   2   2   0   2   0   0   2   2   2   2   0   2   0   0   0   0   0   2   2   0   2   0   0   0   2   0   2   2   0   2   2   2   2   2   0   2   2   2   0   2   2   0   2   0   0   0   2   2   2   2   2
 MK-5-3                 2   2   0   0   2   0   0   0   0   0   2   2   0   2   0   0   0   0   0   2   0   2   2   2   0   2   2   0   0   2   0   2   0   0   0   2   2   0   2   0   2   2   2   0   0   0   2   2   2   0   0   2   2   2   0   0   2   0   0   2   2   2   2   2   0   0   0   0   2   2   0   2   2   0   0   0   0   2   2   2   2   2   0   0   2   2   0   0   0   0   0   2   2   2   0   2   2   2   2   2   0   0   2   0   2   0   0   2   2   0   0   2   0   2   0   2   0   0   0   2   0   0   2   2   2   2   2   0   0   0   0   0   2   2   0   2   0   2   0   0   0   2   0   2   2   0   0   2   0   2   0   0   0   0   0   2   2   2   2   0   2   0   0   0   0   0   2   2   0   2   0   0   2   2   0   2   2   0   2   2   2   2   2   0   2   2   2   0   2   2   0   2   0   0   0   2   2   2   2   2
 MK-5-4                 2   2   0   0   2   0   0   0   0   2   2   2   0   2   0   0   0   0   0   2   0   2   0   2   0   2   2   0   0   2   0   2   0   0   0   2   2   0   2   0   2   0   0   0   0   0   2   0   2   0   0   2   2   2   0   0   2   0   0   2   2   2   0   2   0   0   2   0   2   2   0   2   2   0   0   0   0   2   2   2   2   2   0   0   2   2   0   0   2   0   0   2   2   2   0   2   2   2   2   0   0   0   0   0   2   0   0   2   2   0   2   2   0   0   0   2   0   0   2   2   0   0   2   2   2   2   2   0   0   0   0   0   2   2   0   2   0   2   0   0   0   2   0   2   0   0   0   2   2   2   0   0   0   0   2   2   2   2   2   0   2   0   0   0   2   0   2   2   0   2   0   0   2   2   0   2   2   0   2   2   2   2   2   0   2   0   2   0   2   2   0   2   0   0   0   2   2   2   2   2
 MK-5-5                 2   2   0   2   2   0   0   0   0   0   2   2   0   2   0   0   0   0   0   2   0   2   0   2   0   2   2   2   0   2   0   2   0   0   0   2   2   2   2   0   2   0   0   2   0   0   2   2   2   0   0   2   2   2   0   2   2   0   0   2   2   2   0   2   0   0   0   0   2   2   0   2   2   2   0   0   0   2   2   2   2   2   0   0   2   2   0   0   2   0   0   2   2   2   2   2   2   2   2   0   0   0   0   0   2   0   0   2   2   0   2   2   0   0   0   2   0   0   2   2   0   2   2   2   0   2   2   0   0   0   0   0   2   2   0   2   2   2   0   0   0   2   2   2   0   0   0   2   2   2   0   0   0   0   2   2   0   2   2   0   2   0   0   0   2   0   2   2   0   2   0   0   2   2   0   2   2   0   2   2   2   2   2   2   2   0   0   0   2   2   0   2   0   0   0   2   2   0   2   2
 MK-5-6                 2   2   0   2   2   0   0   0   0   0   2   2   0   2   2   0   0   2   0   2   0   2   0   2   0   2   2   2   0   0   0   2   0   0   0   2   0   2   2   0   2   0   0   2   2   0   2   2   2   0   0   2   2   2   0   2   2   2   0   2   2   2   0   2   0   0   0   0   2   2   0   2   2   2   0   0   0   2   2   2   2   2   0   0   2   0   0   0   2   0   0   0   2   2   2   2   2   2   2   0   0   0   0   0   2   0   0   2   2   0   2   2   0   0   0   2   0   0   2   2   0   2   2   2   0   2   2   0   0   0   0   0   2   2   0   2   2   2   2   0   0   2   2   2   0   0   0   0   2   2   0   0   0   0   2   2   0   2   2   0   2   0   0   0   2   0   2   2   0   2   0   0   2   2   0   2   2   0   2   2   2   2   2   2   2   0   0   0   2   2   0   2   0   0   0   2   2   0   2   2
 MK-5-7                 2   2   2   2   2   0   0   0   0   0   2   2   0   2   2   0   0   2   0   2   0   2   2   2   0   2   0   2   0   0   0   2   0   0   0   2   0   2   2   0   0   0   0   2   2   0   2   2   2   0   0   2   0   2   0   2   0   2   2   2   2   2   0   2   0   0   0   0   2   2   0   2   2   2   0   0   0   2   2   2   2   2   0   0   0   2   0   0   2   0   0   0   0   0   2   2   2   2   2   0   0   0   0   0   2   0   0   2   2   0   2   2   2   0   0   2   0   0   2   0   0   2   2   2   0   2   2   2   0   0   0   0   2   2   0   2   2   2   2   0   2   2   2   2   0   0   0   0   2   2   0   0   0   0   2   2   0   2   2   0   2   0   0   0   2   2   2   2   0   0   0   0   2   2   0   2   0   0   2   2   2   2   0   2   2   0   0   0   2   2   0   2   0   0   0   2   0   0   2   2
 MK-5-8                 2   2   2   2   2   2   2   0   0   0   2   2   0   2   2   0   0   2   2   2   0   2   2   0   0   2   0   2   0   2   0   0   0   0   0   2   0   2   2   0   0   0   0   2   2   0   2   2   2   0   0   2   0   2   0   2   0   2   2   0   2   2   0   2   0   0   0   0   2   2   0   2   0   0   0   0   0   2   2   2   2   2   0   0   0   0   0   0   2   0   0   0   0   2   0   2   2   0   2   0   0   0   0   0   2   0   0   2   2   0   2   2   0   0   0   2   0   0   2   0   2   2   2   2   0   2   2   2   0   0   0   0   2   2   0   2   2   2   2   0   2   0   2   2   0   0   0   0   2   2   0   0   0   0   2   2   0   2   2   0   2   0   0   0   2   2   2   2   0   0   0   0   2   2   2   2   0   0   2   2   2   2   0   2   2   0   0   0   0   2   0   2   0   0   0   2   0   0   0   2
 MK-5-9                 2   2   2   2   2   0   2   0   0   2   2   2   0   2   2   0   0   2   0   0   0   2   2   0   0   2   0   2   0   2   2   0   0   0   0   2   0   2   2   0   0   0   2   2   2   0   0   2   2   0   0   2   0   2   0   2   0   2   2   0   2   2   0   2   0   0   0   0   2   2   2   2   0   0   0   0   0   2   2   2   0   2   0   0   0   0   0   0   0   0   0   0   0   2   0   2   2   0   0   0   0   0   2   2   2   0   0   0   2   0   2   2   0   0   2   2   0   0   2   0   2   2   2   2   0   2   2   2   0   0   0   0   2   2   0   0   2   2   2   0   2   0   2   2   0   0   0   2   2   2   0   0   2   0   2   2   0   2   2   2   2   0   0   0   2   2   2   2   0   0   0   0   2   2   2   2   0   0   2   2   2   2   0   2   2   0   0   0   0   0   0   2   0   0   0   2   0   0   0   2
 MK-5-10                2   2   2   2   2   0   2   0   0   2   2   2   0   2   2   0   0   0   0   0   0   2   2   0   0   2   0   2   0   2   2   0   0   0   0   2   0   2   2   0   0   0   2   2   2   0   0   2   2   0   0   2   2   2   0   2   0   2   2   0   2   2   0   2   0   0   0   0   0   2   2   2   0   0   0   2   0   2   2   2   0   2   0   0   0   0   0   0   0   0   0   0   0   2   0   2   2   0   0   0   0   0   2   2   0   0   0   0   0   0   2   2   0   0   2   2   0   0   2   0   2   2   2   2   0   0   2   2   0   0   0   0   2   2   0   0   2   0   2   0   2   0   2   0   0   0   0   2   2   2   0   0   2   0   2   0   0   2   2   2   2   0   0   0   2   2   2   2   0   0   0   0   0   0   2   2   0   0   2   2   2   2   0   2   2   2   0   0   0   0   0   2   2   0   0   2   0   0   0   2
 MK-5-11                2   2   0   2   2   0   2   0   0   2   2   2   0   2   2   0   0   0   0   0   0   2   2   0   0   2   0   2   2   2   2   0   0   2   0   2   0   2   2   0   0   0   0   2   2   0   0   2   2   0   2   2   2   2   0   2   0   2   2   0   0   2   0   2   0   2   0   0   2   2   2   2   0   0   0   2   2   2   2   2   0   2   0   0   0   0   0   0   0   0   0   2   0   2   0   2   2   0   0   0   0   0   2   2   0   0   0   0   0   0   2   2   0   0   2   0   0   2   2   0   2   2   2   0   0   0   2   2   0   0   2   0   2   2   2   0   2   0   2   0   2   0   2   0   0   0   0   2   2   2   0   0   2   0   2   0   0   2   2   2   0   0   0   0   2   2   2   2   0   0   0   2   0   0   2   2   0   0   0   2   2   2   0   2   2   2   0   0   0   0   0   2   2   0   0   2   0   0   0   2
 MK-5-12                2   0   0   2   2   0   2   0   0   2   2   2   0   2   2   2   0   0   0   0   0   2   2   0   2   2   0   2   2   0   2   0   0   2   0   2   0   2   2   0   0   0   0   0   2   0   0   2   2   0   2   2   2   2   2   2   0   2   2   0   0   2   0   2   0   2   0   0   2   2   2   0   0   0   0   2   2   2   2   2   0   2   2   0   2   0   0   0   2   0   0   2   2   2   0   2   2   0   2   0   0   0   2   2   0   0   0   0   0   0   2   2   2   0   2   2   0   2   2   0   2   2   0   0   0   0   2   2   0   0   2   0   2   2   2   0   2   0   0   0   2   0   2   0   0   0   0   2   2   2   0   0   2   2   2   0   0   2   2   2   2   0   0   0   2   2   2   2   0   0   0   2   0   2   2   2   0   0   0   2   2   2   0   2   2   2   0   0   0   0   0   2   2   0   0   0   0   0   0   2
 MK-5-13                2   0   0   2   2   0   2   0   0   2   2   2   0   2   2   2   0   0   0   0   0   2   2   0   2   2   0   2   0   0   2   0   0   2   0   2   0   2   0   0   0   0   2   0   2   0   0   2   2   0   2   2   2   2   2   2   0   2   0   0   0   2   0   2   0   2   0   0   2   2   2   0   0   0   0   2   2   2   2   2   0   2   2   0   2   0   0   0   2   0   0   2   0   2   0   2   2   2   2   0   0   0   0   2   0   0   0   0   0   0   2   2   0   0   2   2   0   2   2   0   2   2   0   0   0   0   0   2   0   0   0   0   2   2   2   0   2   0   0   0   2   0   2   0   0   0   0   2   2   2   0   0   2   2   2   0   0   2   2   2   2   0   0   0   2   2   2   2   2   0   0   2   0   2   2   2   2   0   0   2   2   2   0   2   2   2   0   0   0   0   0   2   0   0   0   0   0   0   0   2
 MK-5-14                0   0   0   2   2   0   2   0   0   2   2   0   0   2   2   2   0   0   0   0   0   2   0   2   2   2   0   2   2   0   0   0   2   2   0   2   0   2   0   0   0   0   2   0   2   2   0   2   2   0   2   2   2   2   2   2   2   2   0   0   0   2   0   2   2   2   0   0   0   2   2   0   0   0   0   2   2   2   2   2   0   2   2   0   0   0   0   2   2   0   0   2   0   2   0   2   2   2   0   0   0   0   0   2   0   0   0   0   0   0   2   2   0   0   2   2   0   2   2   0   2   2   2   0   0   0   0   2   0   0   0   0   2   2   2   0   2   0   0   0   2   0   2   0   0   0   0   2   2   2   0   0   2   2   2   0   0   2   0   2   2   0   0   0   2   2   2   2   2   0   0   2   0   2   2   0   0   2   0   2   2   2   0   2   0   2   0   0   2   0   0   2   0   0   0   0   0   0   0   2
 MK-5-15                0   0   0   2   2   0   2   0   0   2   2   2   0   2   2   2   0   0   0   0   0   2   0   2   2   0   0   0   2   0   0   0   2   0   0   2   0   2   0   2   0   0   2   0   2   2   0   2   2   0   2   2   2   2   2   2   2   2   0   2   0   2   0   0   2   2   2   0   0   2   2   0   0   0   0   0   2   2   2   2   0   2   0   0   0   0   0   2   2   0   0   2   0   2   2   2   0   2   0   0   2   0   0   2   0   0   0   0   0   0   2   2   0   2   2   2   0   2   2   0   2   2   2   0   0   0   0   2   0   0   0   0   0   2   2   0   2   0   0   2   2   0   2   0   0   0   2   2   2   2   0   0   2   2   2   0   0   2   0   2   2   0   0   0   2   2   2   2   2   0   0   2   0   2   2   0   0   2   0   2   2   2   0   2   0   2   0   0   2   0   0   2   0   0   0   0   0   0   0   2
 MK-5-16                0   0   0   2   2   0   2   2   0   2   0   2   0   2   2   2   0   0   0   0   0   2   0   2   2   0   2   0   2   0   0   0   0   2   0   2   0   2   0   2   0   0   2   0   2   2   0   2   2   0   0   2   2   2   2   2   2   2   2   2   0   2   0   0   2   2   2   2   0   2   2   0   0   2   0   0   2   2   2   2   2   2   0   0   0   0   0   0   2   0   0   2   0   2   2   0   0   2   0   0   2   0   0   2   0   0   0   0   0   0   0   2   0   2   2   2   0   2   2   0   2   2   2   0   0   0   0   2   0   0   0   0   0   2   2   0   0   0   2   2   2   0   2   0   0   0   2   2   2   2   2   0   2   2   2   0   0   2   0   2   0   2   0   0   2   2   2   2   2   0   0   2   0   2   0   0   0   2   0   2   2   2   0   2   0   2   0   0   2   0   0   2   0   0   0   0   0   0   0   2
 MK-6-1                 0   2   0   2   2   2   2   0   0   2   0   0   2   0   0   2   0   2   2   0   0   2   0   0   0   2   0   0   0   0   2   0   2   0   0   0   2   2   0   2   0   0   2   0   2   2   0   0   0   0   2   0   2   2   0   0   2   0   0   2   0   2   0   2   2   2   2   0   2   0   2   2   0   2   0   0   2   2   2   0   2   2   0   2   0   0   0   0   0   0   0   0   2   2   2   2   0   0   0   0   0   0   0   0   0   0   2   2   2   2   2   0   0   0   2   2   2   0   2   0   0   2   0   2   0   2   2   2   0   2   2   2   2   2   0   2   2   2   2   0   2   0   2   2   2   0   0   2   2   0   0   2   0   2   2   0   0   2   0   0   2   2   2   2   2   0   0   0   0   2   0   0   0   0   0   0   0   2   0   0   2   2   2   2   2   2   0   2   0   2   0   0   2   0   2   0   2   2   0   0
 MK-6-2                 0   2   0   2   2   2   2   0   0   2   0   0   2   0   0   2   0   2   0   0   0   2   0   0   0   2   0   0   0   0   2   0   0   0   0   0   2   2   0   0   0   0   2   0   0   2   0   0   0   0   2   0   2   2   0   0   2   0   0   0   0   2   0   2   2   2   0   0   2   0   2   2   0   2   0   2   2   2   2   0   2   2   0   2   0   0   0   0   0   0   0   0   2   2   2   2   0   0   0   0   0   0   0   0   0   0   2   2   2   2   2   2   0   0   2   2   2   0   0   0   2   2   0   2   0   0   2   2   0   2   2   2   2   2   0   2   2   2   2   0   0   0   2   2   2   0   0   2   2   0   0   2   0   2   2   0   0   2   0   0   2   2   2   2   2   0   0   0   0   2   0   0   0   0   0   0   0   2   2   2   2   2   2   2   2   2   0   2   2   2   0   0   2   0   2   0   2   2   2   2
 MK-6-3                 0   2   0   2   2   2   2   0   0   2   0   0   2   0   0   2   0   2   2   0   0   2   0   0   0   2   0   0   0   0   2   0   0   0   0   0   2   2   0   0   0   0   2   0   0   2   0   0   0   0   2   0   2   2   0   0   2   0   0   0   0   2   0   2   2   2   0   2   2   0   2   2   0   2   0   2   2   2   2   0   2   2   0   2   2   0   0   2   0   0   0   0   0   2   2   2   0   0   2   0   2   0   0   0   0   0   2   2   2   2   2   2   0   0   2   2   2   0   2   2   2   2   0   2   0   0   2   2   0   2   0   2   0   2   0   2   2   2   2   0   0   0   2   2   2   0   0   2   2   0   0   2   0   2   2   0   0   2   0   0   2   2   2   2   2   0   0   0   0   2   2   2   0   0   0   0   0   0   2   2   2   2   2   2   0   2   0   2   2   2   0   0   2   0   2   0   2   2   2   2
 MK-6-4                 2   2   0   2   2   2   2   0   0   2   0   0   0   0   0   2   0   0   2   0   0   2   0   0   0   2   0   0   0   0   2   0   0   0   0   0   2   2   0   0   0   0   2   0   0   2   0   0   0   0   2   0   2   2   0   0   2   2   0   0   0   2   2   2   2   2   0   2   2   0   2   2   0   2   0   2   0   2   2   0   2   2   0   2   2   0   0   2   0   0   0   0   0   2   2   2   0   0   2   0   2   0   0   0   0   0   2   2   0   2   2   2   0   0   2   2   2   0   2   2   2   2   0   2   0   0   2   2   0   2   0   2   0   2   0   2   2   2   2   2   2   0   2   2   2   0   0   2   2   0   2   2   0   2   2   0   0   2   0   0   0   2   2   2   2   0   0   0   0   2   2   2   0   0   0   0   0   0   2   2   2   2   0   2   0   2   0   2   2   2   2   0   0   0   2   0   2   2   2   2
 MK-6-5                 0   2   0   0   2   2   2   0   0   2   0   0   0   0   0   2   0   0   2   0   0   2   0   0   0   2   2   0   0   0   2   0   0   2   0   0   2   2   0   0   2   0   2   0   0   2   0   0   0   0   2   0   2   2   0   0   2   2   0   0   0   2   2   2   0   2   0   2   0   0   2   2   0   0   2   2   0   2   2   0   2   2   0   2   2   0   0   2   0   0   0   0   2   2   2   2   0   0   2   0   2   0   0   0   0   0   2   0   0   2   0   2   0   0   2   2   2   0   2   2   2   2   0   2   0   0   2   2   0   2   0   2   0   2   0   2   2   2   2   2   2   0   2   2   2   0   0   2   2   0   2   2   0   2   2   0   2   2   0   0   0   2   0   2   2   0   0   0   2   0   0   2   0   2   0   0   0   0   0   2   2   2   0   2   2   2   0   2   0   2   2   0   2   0   2   0   2   2   2   2
 MK-6-6                 0   2   0   0   2   2   2   0   0   2   0   0   2   0   0   2   2   0   2   0   0   2   0   0   0   2   2   0   0   0   2   0   0   2   0   0   2   2   0   0   2   0   2   0   0   2   0   0   2   0   2   0   2   2   0   0   2   2   2   0   0   2   2   2   0   2   0   2   0   0   2   2   0   0   2   2   0   2   2   0   2   2   0   2   2   0   0   2   0   0   0   0   2   2   2   2   0   0   2   0   2   0   0   0   2   0   2   0   0   2   2   2   0   0   2   2   2   0   2   2   2   2   0   2   0   0   2   2   0   2   0   2   0   2   0   2   2   2   2   2   2   0   2   2   2   0   2   2   2   0   2   2   2   2   2   0   2   2   0   0   0   2   0   2   2   0   0   0   2   2   0   2   0   2   0   0   0   0   0   2   2   2   0   2   2   2   0   2   0   2   2   0   2   0   2   0   2   2   2   0
 MK-6-7                 0   2   0   0   0   2   2   0   0   2   0   0   2   0   0   0   2   0   2   0   2   2   0   0   0   2   2   0   0   0   2   0   0   0   0   0   2   2   0   0   2   0   2   0   0   2   0   0   2   0   2   0   2   2   0   0   2   2   2   0   0   2   2   2   0   2   2   2   0   0   2   2   0   0   2   2   0   2   2   0   0   2   0   2   2   0   0   2   0   0   0   0   2   2   2   2   2   0   2   0   2   0   0   0   2   0   2   0   0   2   2   2   0   0   2   2   2   0   2   2   2   0   0   2   0   0   2   2   0   2   0   2   0   2   2   2   2   2   2   2   2   2   0   2   2   0   2   2   2   2   2   2   2   2   2   0   2   2   0   0   2   2   0   2   2   0   0   0   0   2   0   2   0   2   0   0   0   0   0   2   2   2   0   2   2   0   0   2   0   2   2   0   2   0   2   0   2   2   2   0
 MK-6-8                 2   2   0   2   0   2   2   0   0   2   0   0   2   0   0   0   2   0   2   0   2   2   0   2   2   2   2   0   0   0   2   2   0   0   0   0   2   2   0   0   2   0   2   0   0   2   0   0   2   0   2   0   2   2   0   0   2   2   2   0   2   2   2   2   0   2   2   2   0   0   2   2   0   0   2   2   0   2   2   0   0   2   0   2   2   0   0   2   0   0   0   2   2   2   2   2   2   2   2   0   2   0   2   0   2   0   2   0   0   2   2   2   0   0   2   2   0   0   2   2   2   0   0   2   2   0   2   2   0   2   0   2   0   2   2   2   2   2   2   2   2   2   0   2   2   0   2   2   0   2   2   2   2   2   2   0   2   2   0   0   2   2   0   0   2   0   0   0   0   2   0   0   0   2   0   0   2   0   0   2   2   2   0   2   0   0   0   2   0   2   2   2   2   0   2   0   2   0   2   0
 MK-6-9                 2   2   0   2   0   2   2   0   0   2   0   0   2   2   0   0   2   0   2   0   2   2   0   2   2   2   2   0   0   2   2   2   2   0   0   0   0   2   0   0   2   0   2   0   0   2   0   0   2   0   2   0   2   2   0   0   2   2   2   0   0   2   2   2   0   2   2   2   0   2   2   2   0   0   2   2   0   2   2   0   0   2   0   2   2   0   0   2   0   0   0   2   2   2   0   2   2   0   2   0   2   0   2   0   2   0   2   0   0   2   2   0   0   0   2   2   0   0   2   2   2   0   0   2   2   0   2   0   0   2   0   0   0   2   2   2   2   2   2   2   2   2   0   2   2   0   2   2   0   2   2   2   2   2   2   0   0   2   0   0   2   2   0   0   2   0   2   0   0   0   0   0   0   2   0   0   2   0   0   2   2   2   0   2   2   0   0   2   0   0   2   2   2   0   2   0   2   0   2   0
 MK-6-10                2   2   0   2   0   2   2   0   0   2   2   0   2   2   0   0   2   0   2   0   2   2   0   2   2   2   2   0   0   2   2   2   2   0   0   0   0   2   0   0   2   0   2   2   0   2   0   0   2   0   0   0   2   2   0   0   2   2   2   0   0   2   0   2   0   2   2   2   0   2   2   2   0   0   2   2   0   2   2   0   0   0   0   2   2   0   0   2   0   0   0   2   2   2   0   2   2   2   0   2   2   0   2   0   2   0   2   0   0   2   2   0   2   0   2   2   0   0   2   2   2   0   0   2   2   0   2   0   0   0   0   0   0   0   2   2   2   2   2   2   2   2   0   2   2   0   2   2   0   2   2   2   2   0   2   0   0   2   0   0   2   2   0   0   0   0   2   0   0   0   0   0   2   2   2   0   2   0   0   2   2   2   0   2   2   0   0   2   0   0   2   2   2   0   2   0   2   0   0   0
 MK-6-11                2   2   0   2   0   2   2   0   0   0   0   0   2   2   0   0   2   0   2   0   2   2   0   2   2   2   2   0   2   0   2   2   2   0   0   0   0   2   0   0   2   0   2   2   0   2   0   0   2   0   0   0   2   2   0   2   2   2   2   0   0   2   0   2   0   2   2   2   0   2   2   2   0   0   2   2   0   2   2   0   0   0   0   0   2   0   0   2   2   0   0   2   2   2   0   2   2   2   0   0   2   0   0   0   2   2   2   0   0   2   0   0   2   0   2   2   0   0   2   2   2   2   0   2   2   0   2   0   0   0   0   0   0   0   2   2   2   2   2   2   2   2   2   2   2   0   2   2   0   2   2   2   2   0   2   0   0   2   0   0   2   2   2   0   0   0   2   0   0   0   0   0   2   2   2   2   2   0   0   2   0   2   0   2   0   0   0   2   0   0   2   0   2   0   2   0   2   2   0   0
 MK-6-12                2   2   0   2   0   2   2   0   0   0   0   0   2   2   0   0   2   2   2   0   2   2   0   2   2   2   2   2   2   0   2   2   0   0   0   0   0   2   0   0   2   0   2   2   2   2   0   0   2   0   0   0   2   2   0   2   2   2   2   0   0   2   0   2   0   2   2   2   0   2   2   2   0   0   2   2   0   2   0   0   0   0   0   0   2   0   0   2   2   0   0   2   2   2   0   2   2   2   0   0   2   0   2   0   2   2   2   0   0   2   0   0   2   0   2   2   2   0   2   2   2   2   0   2   2   0   2   0   0   0   0   0   0   0   2   0   0   2   2   0   2   2   2   2   2   0   2   2   0   2   2   0   2   0   2   0   2   2   2   0   2   2   2   0   0   0   2   0   0   0   0   0   2   2   2   2   2   0   0   2   0   2   0   2   0   0   0   2   0   0   2   0   2   0   2   0   2   0   0   0
 MK-6-13                2   0   0   2   0   2   2   0   0   0   0   0   2   2   0   0   2   2   2   0   2   2   0   2   2   0   2   2   2   0   2   2   0   0   0   0   0   2   0   0   2   0   2   2   2   2   0   0   2   0   0   0   2   2   0   2   2   2   2   0   0   2   0   2   0   2   2   2   0   2   2   2   0   0   2   2   0   0   0   0   0   0   0   0   2   2   0   2   0   0   0   0   2   2   0   0   2   0   0   2   2   0   2   0   2   2   2   0   0   2   0   0   2   0   2   2   0   0   2   2   2   2   0   2   2   0   2   0   2   0   0   0   0   0   2   0   0   2   2   0   2   2   2   0   2   0   2   2   0   2   0   0   2   0   2   0   2   2   0   0   2   2   0   0   0   0   0   0   0   0   0   0   2   2   0   2   2   0   0   2   0   0   0   2   0   0   0   2   0   0   2   0   2   0   0   0   2   0   2   0
 MK-6-14                2   0   0   2   0   2   0   0   0   0   0   0   2   2   0   0   2   2   2   0   2   2   0   2   2   0   2   2   2   0   2   2   0   0   0   0   0   0   0   0   2   0   2   2   2   2   0   0   2   0   0   0   2   2   2   2   2   2   2   0   0   2   0   2   0   2   2   2   0   2   2   2   0   0   2   2   0   0   0   0   0   0   0   0   2   0   0   2   0   0   0   0   2   0   0   0   2   0   0   2   2   0   2   0   0   0   2   0   0   2   0   0   0   0   2   2   0   0   2   2   2   2   0   2   2   0   2   0   2   0   0   0   2   2   0   0   0   2   2   0   2   2   2   2   2   0   2   2   0   2   0   2   2   0   2   0   2   2   0   0   2   2   0   0   0   0   0   0   0   0   0   0   2   2   2   2   2   0   0   2   0   0   0   2   0   0   0   2   0   0   2   0   2   0   0   0   2   0   2   0
 MK-6-15                2   0   0   2   0   2   0   0   0   0   0   0   2   0   0   0   2   2   0   0   2   2   0   0   2   0   2   2   2   0   0   2   2   0   0   0   0   0   0   0   2   0   2   2   2   2   0   0   2   0   0   0   2   2   2   2   2   2   2   2   0   2   0   2   0   2   2   2   0   2   0   2   0   0   2   2   2   0   0   0   0   0   0   0   2   0   0   2   0   0   0   2   2   0   0   0   2   0   0   0   0   0   2   0   0   0   2   0   0   2   0   0   0   0   2   2   0   2   2   2   2   0   0   2   2   0   2   0   2   0   0   0   2   2   0   0   0   2   2   0   0   2   2   2   2   0   2   2   0   2   0   2   2   0   2   0   2   0   0   0   0   2   0   0   0   0   0   0   0   0   0   0   2   0   2   0   2   0   0   0   0   0   2   0   0   0   0   2   0   2   2   0   2   2   0   0   2   0   2   0
 MK-6-16                2   0   0   2   0   2   0   0   0   0   0   0   0   0   0   0   2   2   0   0   2   2   0   0   2   0   2   2   2   0   2   2   2   0   0   0   0   0   0   0   2   0   2   2   2   2   0   0   2   0   0   0   2   2   2   2   0   2   2   2   0   0   0   2   0   2   2   2   0   2   0   2   0   0   2   2   2   0   2   0   0   0   0   0   2   0   2   0   0   0   0   2   2   0   0   0   2   2   0   0   0   0   2   0   2   2   2   0   0   2   0   0   0   0   0   2   0   2   2   2   2   0   0   2   2   0   2   2   2   0   0   0   2   2   0   0   0   2   2   0   2   2   2   2   2   0   2   2   0   2   0   2   2   0   2   0   2   0   0   0   0   0   0   0   0   0   0   0   0   0   0   0   2   0   2   0   2   0   0   0   0   0   2   0   0   0   0   2   0   2   2   0   0   2   0   0   2   0   2   0
 
!****************************************** Phenotypic Data **********************************************************
!-100.0 is resevred for missing phenotype
SimulatedTrait1        14.0558   14.7297   15.5718   12.9281   16.3245   14.6080   14.0579   13.2163   13.9519   13.7386   17.4426   14.5747   16.3345   15.4856   16.9307   17.1316   14.0708   16.0907   14.0113   15.8873   13.5701   16.6040   16.0156   13.8439   12.8404   15.6514   14.8187   15.0126   16.6481   15.4510   14.4392   17.6452   16.0108   14.8764   14.1651   13.8469   14.6724   15.3289   14.5658   17.3656   12.2568   16.4599   15.2672   15.6897   16.5414   14.6462   17.4171   13.9731   14.1158   14.8187   15.7552   15.3666   13.5963   14.9586   14.8517   13.7090   14.4094   17.3925   15.7029   16.9025   14.3233   13.3439   13.6543   13.8487   14.9302   15.6312   16.4201   16.8961   13.6832   13.8298   14.1893   15.8767   16.2035   17.2342   13.9889   16.7814   14.7991   15.0759   13.6284   14.6635   14.3792   15.6378   15.2061   14.6401   16.7658   13.1517   16.7793   15.8520   15.4166   14.0742   16.0328   13.5550   14.7264   15.2036   13.9759   14.8148   14.6513   14.6341   14.6288   16.7894   17.5383   14.7555   15.4114   12.2662   15.2954   14.9392   15.3658   15.6602   15.4342   14.7782   14.8419   17.2190   13.8555   14.8845   16.3864   15.1532   13.8351   16.0458   15.8704   13.8971   15.5913   15.5289   15.6202   13.9266   14.0176   16.8961   16.0897   15.2035   17.3550   14.7929   14.2432   13.9595   16.6999   15.0701   13.1816   15.7928   14.2959   15.5910   17.7639   16.1662   16.5998   13.8859   13.8475   15.2983   16.4583   16.0826   16.8613   14.7749   17.0630   15.1223   13.6672   14.1910   14.7056   15.1233   15.4223   16.0282   16.8748   16.7215   13.9701   14.0275   15.8340   17.3704   14.9276   15.9195   14.4000   14.6707   13.8922   13.8302   15.1577   11.8263   15.8916   15.3398   16.3246   15.4035   16.0058   14.9780   16.2828   15.2590   15.4506   16.1557   13.4800   15.0481   15.2831   14.7461   14.8917   14.0659   16.1256   14.6115   14.6896   15.4144   16.0741   15.5693   15.4969   16.5991   14.6319   12.2811   15.4168   13.0870   15.7671   14.0356
SimulatedTrait2         9.4794   10.2821    9.5438   10.8292    9.7101    9.8042   10.0350   10.5703    9.8657    9.8071    9.9868    9.7757    9.3568   10.8319    9.8703   10.0253   10.3021    9.9611   10.7313    9.5210    9.7086    9.9304   10.1627   10.2544   10.6592    9.1878    9.6576   10.4455    9.2914    9.6366   10.0953    9.9846    8.7548   10.1203    9.6242   10.5254   10.1892   10.5521    8.8353    9.4814   10.5291    9.8726   10.6329    9.5375    9.8912   11.7867   10.1177    9.8720   10.6777   10.6815    9.4974   10.9463   10.2557   10.0665   10.3342    9.9213   10.8255    9.2716    9.5740   10.0449    9.2048   10.6536   10.5575    9.4143    9.1233    8.7976    9.6279   11.6304   10.9917   10.6715    9.4892    7.9913   10.1721    9.2856   10.4443    9.5014    9.9043   10.5424   10.2597    8.7320   10.9198    9.7370   10.6694   10.6716    9.5786   10.0970   10.6692    9.9645    9.9579    9.1002    9.4855   10.3368   10.9707   10.1872    8.3296   10.4197   10.9600   11.0090   10.1363    9.9026    9.6881    9.9497    9.3494   10.9515    9.2810    9.2220    9.3575   10.0128    8.4499   10.8559    8.5201    9.1779   10.9088   10.6410    9.4119    9.6561    9.8283    8.9909   10.6091    9.3736   10.2280    9.0694    9.6417   10.6268   10.2937    8.3655    9.7850    9.6265    9.5364    9.5711   10.3514   10.2309    9.1512    9.0950   10.6976    8.8431   10.6110   10.1626   10.1245    8.8036    9.4317   10.8770   10.1766   10.6893    9.3088    9.8303    9.4527   10.3707    9.5879   10.3314   10.5327   10.7508    9.9210    9.5854   11.5545    9.5596   10.1337    9.0521    9.1991   10.7608    9.3794    9.5489   10.2765    9.9536    8.9199    8.9193   11.0107   10.5862    9.7823   10.8550    9.4623    9.8407    9.0095    9.3677    9.1151    9.6019   10.6096    9.7414   10.4493    9.8680   10.5577    9.8839    9.5887    9.4495   11.2923   11.1346    9.3212   10.5046   10.7307    9.4678    9.6698    9.7669    9.3687    9.9303   10.0102   10.3618    9.9877    9.5017    9.2355   10.6844
 
