# Supplementary material for: Inclusive Composite Interval Mapping of QTL by Environment Interactions in Biparental Populations
Source: PLoS One. 2015 Jul 10;10(7):e0132414. doi: 10.1371/journal.pone.0132414 (PMC4498613; doi:10.1371/journal.pone.0132414)
Supplement: S5 File — (ZIP) [file pone.0132414.s005.zip › H=0.5/L1/run_00127.met]

!**********************Note: lines staring with "!" are remarks and will be ignored in the program********************
!*********************************General Information**********************************
!Assuming F1 = P1 x P2, populations available in QTL IciMapping are: 
!  1, P1BC1F1 = P1 x F1, the first backcrossing where P1 is used as the recurrent parent;
!  2, P2BC1F1 = P2 x F1, the first backcrossing where P2 is used as the recurrent parent;
!  3, F1DH, F1-derived doubled haploids; 
!  4, RIL or F1RIL, recombination inbred lines through the repeated selfing of F1;
!  5, P1BC1RIL, recombination inbred lines through the repeated selfing of P1BC1F1;
!  6, P2BC1RIL, recombination inbred lines through the repeated selfing of P2BC1F1;
!  7, F2, the selfing generation of F1;
!  8, F3, the selfing generation of F2;
!  9, P1BC2F1, the second backcrossing where P1 is used as the recurrent parent; 
! 10, P2BC2F1, the second backcrossing where P2 is used as the recurrent parent;
! 11, P1BC2RIL, recombination inred lines through the repeated selfing of P1BC2F1; 
! 12, P2BC2RIL, recombination inred lines through the repeated selfing of P2BC2F1; 
! 13, P1BC1F2, the selfing generation of P1BC1F1; 
! 14, P2BC1F2, the selfing generation of P2BC1F1; 
! 15, P1BC2F2, the selfing generation of P1BC2F1; 
! 16, P2BC2F2, the selfing generation of P2BC2F1; 
! 17, P1BC1DH, P1BC1F1-derived doubled haploids; 
! 18, P2BC1DH, P2BC1F1-derived doubled haploids; 
! 19, P1BC2DH, P1BC2F1-derived doubled haploids; 
! 20, P2BC2DH, P2BC2F1-derived doubled haploids; 
   3      !Mapping Population (see remarks above)
   2      !Mapping Function (1 for Kosambi; 2 for Haldane; 3 for Morgan)
   2      !Marker Space Type (1 for intervals; 2 for positions)
   1      !Marker Space Unit(1 for centiMorgans; 2 for Morgan)
   6      !Number of Chromosomes (or Linkage Groups)
 200      !Size of the mapping population
   2      !Number of environments
 
!***************************************** Chromosomes and Linkage Maps **********************************************
!Chromosome                 NumMarkers
-CH1                        16
-CH2                        16
-CH3                        16
-CH4                        16
-CH5                        16
-CH6                        16
!Linkage map (Marker name followed by position or the interval length)
 MK-1-1                1     0.000
 MK-1-2                1    10.000
 MK-1-3                1    20.000
 MK-1-4                1    30.000
 MK-1-5                1    40.000
 MK-1-6                1    50.000
 MK-1-7                1    60.000
 MK-1-8                1    70.000
 MK-1-9                1    80.000
 MK-1-10               1    90.000
 MK-1-11               1   100.000
 MK-1-12               1   110.000
 MK-1-13               1   120.000
 MK-1-14               1   130.000
 MK-1-15               1   140.000
 MK-1-16               1   150.000
 MK-2-1                2     0.000
 MK-2-2                2    10.000
 MK-2-3                2    20.000
 MK-2-4                2    30.000
 MK-2-5                2    40.000
 MK-2-6                2    50.000
 MK-2-7                2    60.000
 MK-2-8                2    70.000
 MK-2-9                2    80.000
 MK-2-10               2    90.000
 MK-2-11               2   100.000
 MK-2-12               2   110.000
 MK-2-13               2   120.000
 MK-2-14               2   130.000
 MK-2-15               2   140.000
 MK-2-16               2   150.000
 MK-3-1                3     0.000
 MK-3-2                3    10.000
 MK-3-3                3    20.000
 MK-3-4                3    30.000
 MK-3-5                3    40.000
 MK-3-6                3    50.000
 MK-3-7                3    60.000
 MK-3-8                3    70.000
 MK-3-9                3    80.000
 MK-3-10               3    90.000
 MK-3-11               3   100.000
 MK-3-12               3   110.000
 MK-3-13               3   120.000
 MK-3-14               3   130.000
 MK-3-15               3   140.000
 MK-3-16               3   150.000
 MK-4-1                4     0.000
 MK-4-2                4    10.000
 MK-4-3                4    20.000
 MK-4-4                4    30.000
 MK-4-5                4    40.000
 MK-4-6                4    50.000
 MK-4-7                4    60.000
 MK-4-8                4    70.000
 MK-4-9                4    80.000
 MK-4-10               4    90.000
 MK-4-11               4   100.000
 MK-4-12               4   110.000
 MK-4-13               4   120.000
 MK-4-14               4   130.000
 MK-4-15               4   140.000
 MK-4-16               4   150.000
 MK-5-1                5     0.000
 MK-5-2                5    10.000
 MK-5-3                5    20.000
 MK-5-4                5    30.000
 MK-5-5                5    40.000
 MK-5-6                5    50.000
 MK-5-7                5    60.000
 MK-5-8                5    70.000
 MK-5-9                5    80.000
 MK-5-10               5    90.000
 MK-5-11               5   100.000
 MK-5-12               5   110.000
 MK-5-13               5   120.000
 MK-5-14               5   130.000
 MK-5-15               5   140.000
 MK-5-16               5   150.000
 MK-6-1                6     0.000
 MK-6-2                6    10.000
 MK-6-3                6    20.000
 MK-6-4                6    30.000
 MK-6-5                6    40.000
 MK-6-6                6    50.000
 MK-6-7                6    60.000
 MK-6-8                6    70.000
 MK-6-9                6    80.000
 MK-6-10               6    90.000
 MK-6-11               6   100.000
 MK-6-12               6   110.000
 MK-6-13               6   120.000
 MK-6-14               6   130.000
 MK-6-15               6   140.000
 MK-6-16               6   150.000
!*********************************** Marker Types ********************************************************************
!Co-dominant marker: When heterozygote F1 is present, P1 is coded as 2, F1 is coded as 1, and P2 is coded as 0; Otherwise, P1 is coded as 2, and P2 is coded as 0. 
!Dominant marker: When heterozygote F1 is present, P1 and F1 are coded as 12, and P2 is coded as 0; Otherwise, P1 is coded as 2, and P2 is coded as 0.  
!Recessive markers: When heterozygote F1 is present, P1 is coded as 2, and F1 and P2 are coded as 10; Otherwise, P1 is coded as 2, and P2 is coded as 0. 
!Missing marker is coded as -1. 
 MK-1-1                 0   2   2   0   0   0   0   0   2   0   2   2   0   2   0   0   2   2   2   2   0   0   2   0   0   0   2   0   2   0   2   2   2   0   2   2   2   0   0   0   2   2   2   0   0   0   2   2   0   0   2   0   2   0   2   0   0   0   0   0   0   0   2   2   0   0   2   0   2   0   2   0   0   0   0   2   0   0   2   0   2   0   2   2   0   0   2   2   0   0   2   0   0   0   2   2   2   2   2   0   2   0   2   2   2   2   2   2   0   2   0   2   0   2   2   2   0   0   2   0   0   0   2   0   2   2   0   2   2   0   2   0   0   2   2   2   2   2   2   2   0   0   2   2   0   2   0   0   0   2   2   0   0   2   0   0   2   0   2   0   0   0   2   0   2   0   2   2   2   2   0   0   2   2   0   2   2   0   0   0   2   2   2   2   2   2   0   2   0   0   0   2   0   2   2   2   2   0   2   0
 MK-1-2                 2   0   2   0   0   0   0   0   0   0   2   2   0   2   0   0   2   2   0   2   0   0   2   0   0   0   2   0   2   0   2   2   2   2   2   2   2   0   0   0   2   2   2   0   0   0   2   0   0   0   2   0   2   0   2   2   0   0   0   0   0   0   2   2   0   0   2   0   0   0   2   0   0   0   0   2   0   0   2   0   2   0   0   0   2   2   0   2   0   0   2   2   0   0   2   0   2   0   2   0   2   2   2   2   2   2   2   2   0   2   0   2   0   2   2   2   0   0   2   0   2   0   2   0   2   0   0   2   2   2   2   0   2   0   2   2   2   2   0   2   0   0   2   0   0   0   0   0   0   2   2   0   0   2   2   0   2   0   2   0   0   0   2   0   2   0   0   2   2   0   0   0   2   2   2   2   2   0   0   0   2   2   2   2   2   0   0   2   0   0   0   2   0   2   2   2   2   2   2   0
 MK-1-3                 2   0   2   0   0   0   0   0   0   0   2   2   0   2   0   0   2   2   0   2   0   0   2   0   0   0   2   2   2   0   2   2   2   2   2   2   2   0   0   0   0   2   2   0   0   0   2   0   0   2   2   0   2   2   2   2   0   0   0   0   0   0   2   2   0   0   2   0   0   0   2   2   0   0   0   2   0   0   2   2   2   0   0   0   2   2   0   2   0   0   2   2   0   0   2   0   2   0   2   2   0   0   2   0   2   2   2   2   0   0   2   2   0   2   2   2   0   0   2   0   2   0   2   0   2   0   0   2   2   0   2   0   2   0   0   2   0   2   0   2   0   2   2   2   0   0   0   0   0   2   0   2   0   2   2   0   2   0   2   0   0   2   2   2   2   0   0   2   2   0   0   0   2   2   2   2   2   0   0   0   2   2   2   2   2   0   0   2   0   0   0   2   0   2   2   2   2   2   2   0
 MK-1-4                 2   0   2   0   0   0   0   0   2   0   2   2   0   2   0   0   2   2   0   2   0   0   2   0   0   0   2   2   2   2   2   2   2   2   2   2   2   0   0   0   0   2   2   0   0   0   2   0   0   2   2   0   2   2   2   2   0   0   0   0   0   0   2   2   0   0   0   0   0   0   2   2   0   0   0   2   2   0   2   2   2   2   0   0   2   2   0   2   0   0   0   2   0   0   0   0   2   2   2   0   0   0   2   0   2   2   2   2   0   0   2   2   0   2   2   2   0   0   2   0   2   0   2   0   2   0   0   2   0   0   2   0   2   0   0   2   0   2   0   2   0   2   2   2   0   0   0   0   0   2   0   2   0   0   2   0   2   0   2   0   0   2   2   2   2   0   0   2   2   0   0   0   2   0   2   2   2   0   0   0   2   2   2   2   2   0   0   2   0   0   0   2   0   2   2   2   2   2   2   0
 MK-1-5                 2   0   2   0   0   0   0   0   2   0   2   2   0   2   0   0   2   0   0   2   0   0   2   0   0   0   2   2   2   2   2   2   2   2   2   0   2   0   0   0   0   0   2   0   0   0   2   0   0   2   2   2   2   2   2   2   2   0   2   0   0   0   0   2   0   0   0   2   0   0   2   2   0   0   0   2   2   0   2   2   2   2   0   0   2   2   0   2   0   0   0   2   0   0   0   0   2   2   2   0   0   0   2   2   2   0   2   2   0   0   2   2   0   2   2   2   0   0   2   0   2   0   2   0   2   0   0   2   0   0   2   0   2   0   0   2   0   2   0   2   2   2   2   2   0   0   0   0   0   2   0   2   0   0   2   0   2   0   2   0   0   2   2   0   2   0   2   2   2   0   0   0   0   0   2   2   2   0   0   2   2   2   0   2   2   0   0   2   0   0   0   2   0   2   2   2   2   2   2   0
 MK-1-6                 0   0   2   2   0   0   0   0   2   0   0   2   0   2   0   0   2   0   2   2   0   0   2   0   0   0   2   2   2   0   2   2   2   2   2   0   2   0   0   0   0   0   2   0   2   0   2   2   0   2   2   2   2   2   2   2   2   0   2   0   0   0   0   2   0   0   0   2   0   0   2   2   0   0   0   2   0   0   2   2   0   2   0   0   2   2   0   2   0   0   0   2   0   2   0   0   2   2   2   0   0   0   2   2   0   0   2   2   0   2   2   2   0   2   2   2   0   2   2   0   0   0   0   0   2   0   0   0   2   0   2   0   2   2   0   2   2   2   0   2   2   2   2   2   0   0   0   0   0   2   0   2   0   0   2   0   2   0   2   0   0   2   2   0   0   0   2   2   2   0   0   0   0   0   2   2   2   0   0   0   2   2   0   2   2   0   0   2   0   0   0   2   0   0   2   2   2   2   2   0
 MK-1-7                 0   0   2   2   0   0   0   0   2   0   0   2   0   2   0   0   2   0   2   2   0   0   2   0   0   0   2   2   2   0   2   2   2   2   2   0   2   0   0   0   2   0   2   0   2   0   2   2   0   2   2   2   2   2   2   2   2   0   0   0   0   0   0   2   0   0   0   2   0   0   2   2   0   0   0   2   0   0   2   2   0   2   0   0   2   2   2   2   0   0   0   2   0   2   0   0   2   0   2   0   0   0   2   2   2   2   2   2   0   2   2   2   0   0   0   2   0   0   2   0   0   0   0   0   2   0   0   0   2   0   2   0   2   2   0   2   2   2   0   2   2   0   2   2   0   0   0   0   0   2   0   2   0   0   2   0   2   0   2   0   0   2   2   0   2   0   2   0   2   0   2   0   0   0   2   2   2   0   0   0   2   2   0   2   2   0   0   2   0   0   0   2   2   0   2   2   2   2   0   0
 MK-1-8                 0   0   2   2   0   0   0   0   2   0   0   2   0   2   0   0   2   0   2   2   0   0   2   0   0   0   2   2   2   0   2   2   2   2   2   0   2   0   0   0   0   0   2   2   2   0   2   2   0   2   2   2   2   2   2   2   2   0   0   0   0   0   0   2   0   0   0   2   0   0   2   2   0   0   0   2   0   0   2   0   0   2   2   0   2   2   2   2   0   0   0   0   0   0   0   0   2   0   2   0   0   0   2   2   2   2   2   2   0   2   2   2   0   0   2   2   0   0   2   0   0   0   0   0   2   0   2   0   2   0   2   0   2   2   0   2   2   0   0   2   2   0   2   2   0   0   0   2   0   2   0   2   2   0   2   0   2   0   0   0   0   2   0   0   2   2   2   0   2   0   2   0   2   0   2   2   2   0   0   2   2   0   0   2   2   0   0   2   0   0   0   2   0   0   2   2   2   2   0   0
 MK-1-9                 0   0   2   0   0   0   0   2   2   0   0   2   0   2   0   0   0   0   2   2   0   0   2   2   0   0   2   2   2   0   2   2   2   2   2   0   2   0   0   2   0   0   2   2   0   2   2   2   0   2   2   2   2   2   2   2   2   0   0   0   0   0   0   0   0   0   0   2   0   0   2   2   0   0   0   2   2   0   2   0   0   2   2   0   2   2   2   2   2   0   0   0   0   0   0   2   2   0   2   0   0   0   2   2   0   0   2   2   2   2   2   2   0   0   2   2   0   0   2   0   0   0   0   0   2   0   2   0   2   0   2   0   2   0   0   2   2   0   0   2   2   0   2   2   0   0   0   2   0   0   0   2   2   0   0   0   2   2   0   0   0   2   2   0   2   2   2   0   2   0   2   2   2   0   0   2   2   0   0   2   2   0   0   2   2   0   0   2   0   0   0   0   0   0   2   2   2   2   0   0
 MK-1-10                0   2   2   0   0   0   0   0   2   0   0   2   0   2   0   0   2   0   2   2   0   0   2   2   2   0   2   2   2   2   2   2   2   2   2   0   2   0   0   0   0   0   0   2   0   2   2   2   0   2   2   2   0   2   2   2   2   0   0   0   0   2   0   0   0   0   0   2   0   0   2   2   0   0   0   2   2   0   2   0   0   2   2   0   2   2   2   0   2   0   0   0   0   0   0   2   0   0   2   0   0   0   2   2   0   2   2   0   2   2   2   2   0   0   2   2   0   0   2   0   0   0   0   0   2   0   2   0   2   0   2   0   2   0   0   2   2   0   0   2   2   0   2   2   0   0   0   2   0   0   0   2   0   0   0   0   2   2   0   0   0   2   2   0   2   2   0   0   2   0   0   2   2   0   0   2   2   0   0   2   2   0   0   2   2   0   0   2   0   0   0   0   0   0   0   2   2   2   0   0
 MK-1-11                0   2   2   0   2   0   0   0   2   2   0   2   0   2   0   0   2   0   2   2   2   0   0   2   2   0   2   2   2   2   2   2   2   2   2   0   2   0   0   0   0   2   0   2   0   2   2   0   0   2   0   2   0   2   2   0   2   0   2   0   0   2   0   0   0   0   0   2   0   2   2   2   0   0   0   2   2   0   2   0   0   2   2   0   2   2   2   0   2   0   0   0   0   0   0   2   0   2   2   0   2   0   2   2   0   2   2   0   0   2   2   2   0   0   0   2   0   0   2   0   0   0   0   0   0   0   2   0   2   0   2   0   2   0   0   2   2   0   0   2   2   0   2   2   0   0   0   2   0   0   0   2   2   0   0   2   2   2   2   0   0   2   2   2   2   2   0   0   2   2   0   2   0   0   0   2   2   0   0   2   2   0   0   2   2   2   0   2   0   0   0   0   0   0   0   2   2   2   0   0
 MK-1-12                0   2   2   0   2   0   0   0   2   2   0   0   0   2   0   0   2   0   2   0   2   0   0   2   2   0   2   2   2   2   2   2   2   2   2   0   2   0   0   0   0   2   0   2   0   0   2   2   0   2   0   0   0   2   2   0   2   0   2   0   0   2   0   0   0   0   0   2   0   2   2   2   0   0   0   2   2   0   2   0   0   2   2   0   2   2   2   0   2   0   0   0   0   0   0   2   0   2   2   0   2   0   2   2   0   2   0   0   0   2   2   2   0   0   0   2   0   0   2   0   0   0   0   0   0   0   2   0   2   0   2   0   2   0   0   2   2   0   0   2   2   0   0   2   0   0   0   2   0   0   0   2   2   0   0   2   2   2   2   0   0   2   2   2   2   0   0   0   2   0   0   0   0   0   0   2   2   2   0   2   0   0   0   2   2   2   2   2   0   0   0   0   0   2   0   2   2   2   0   0
 MK-1-13                0   2   2   0   2   0   0   0   2   2   0   0   0   2   0   0   2   0   2   0   2   0   0   2   2   0   2   2   2   2   2   2   2   2   2   2   2   0   0   0   0   2   0   2   0   0   2   2   0   2   0   2   0   2   2   0   2   0   2   0   0   2   0   0   0   0   0   2   0   2   2   2   0   0   0   2   2   0   2   0   0   2   2   0   2   0   2   0   2   0   0   0   2   2   0   2   2   2   2   0   2   0   2   2   2   2   0   0   0   2   2   2   0   0   0   2   0   0   2   0   0   0   0   0   0   0   2   0   0   0   2   0   0   0   0   2   2   0   0   2   2   0   0   2   0   0   0   2   0   0   0   2   2   0   0   2   2   2   2   0   0   2   2   2   2   0   0   0   0   0   0   2   0   0   0   2   2   2   0   2   0   0   0   2   2   2   2   0   0   2   0   0   0   2   0   2   2   2   0   0
 MK-1-14                0   2   2   0   2   0   0   0   2   2   0   0   0   2   0   0   2   0   0   0   2   0   2   2   2   0   2   2   2   0   2   2   2   2   2   2   2   0   0   0   0   2   0   2   0   0   2   2   0   2   2   2   0   2   2   0   2   0   2   0   0   2   0   0   0   0   0   2   0   2   2   2   0   2   0   2   2   0   2   0   0   2   2   0   2   2   2   0   2   0   0   0   2   2   2   2   2   2   2   0   2   0   2   2   2   2   0   0   0   2   2   2   0   0   0   2   0   0   2   2   0   2   0   0   0   0   2   0   0   0   2   0   2   0   0   2   2   0   0   2   2   0   0   2   0   2   0   2   0   0   0   2   2   0   0   2   2   2   2   0   0   2   2   2   2   0   0   0   0   0   2   0   0   0   0   2   2   2   0   2   0   0   0   2   2   2   0   0   0   2   0   0   0   2   0   0   2   2   0   2
 MK-1-15                0   2   2   0   0   0   0   0   2   0   0   0   2   2   0   0   2   0   0   0   2   0   0   2   2   0   2   2   2   0   2   2   2   2   2   2   2   0   0   0   0   2   0   2   2   0   2   2   0   2   2   2   0   2   2   0   2   0   2   0   0   0   2   0   0   0   0   2   0   2   2   2   0   2   0   2   2   0   0   0   0   2   2   2   2   2   2   0   2   0   0   0   2   2   2   2   2   2   2   0   2   0   0   2   2   0   0   0   0   2   2   0   0   0   2   2   0   0   2   2   0   2   0   0   0   0   2   0   0   0   2   0   2   0   2   2   2   0   0   2   0   0   0   2   0   2   0   2   0   0   0   2   2   0   0   2   2   2   2   0   0   2   2   2   2   0   0   0   0   0   2   0   0   0   0   0   0   2   0   2   0   0   2   2   0   2   0   0   0   2   0   0   2   2   0   0   2   2   0   2
 MK-1-16                0   2   0   0   0   0   0   0   2   0   0   0   2   2   0   2   2   0   0   2   0   0   2   2   2   0   2   2   2   0   2   2   2   2   2   2   2   2   0   0   0   2   0   0   2   0   2   2   0   2   2   2   0   2   2   0   2   0   2   0   0   0   2   0   0   0   0   2   0   2   2   2   2   2   0   2   2   0   0   2   0   0   2   0   2   2   2   0   2   0   0   0   2   0   2   0   2   2   2   0   2   0   0   2   2   0   0   2   0   2   2   0   0   0   2   2   0   0   2   0   0   2   2   0   2   0   2   0   0   0   2   0   2   0   2   2   2   0   0   2   0   2   2   2   0   0   0   2   0   0   0   0   2   0   0   0   2   2   2   0   0   2   2   2   2   0   2   0   2   0   2   0   2   0   0   0   0   2   0   2   0   0   2   2   0   2   2   0   0   2   2   0   2   2   0   0   2   0   0   2
 MK-2-1                 2   0   0   2   0   0   0   0   2   0   2   2   2   0   0   0   0   0   0   0   0   2   2   2   0   0   0   0   0   2   0   2   0   2   0   2   2   2   0   0   2   2   0   2   2   0   0   2   0   2   0   2   0   0   0   0   2   2   0   2   0   2   0   0   2   0   0   0   2   2   0   2   2   2   2   2   0   2   2   2   0   2   0   2   0   0   2   0   2   0   0   0   0   0   0   2   2   0   2   2   2   2   0   0   2   2   0   2   2   0   0   2   0   2   2   2   2   0   0   0   0   0   2   2   0   2   0   0   2   0   0   0   2   0   2   0   0   0   0   2   2   0   0   2   0   0   2   0   2   2   0   0   0   0   2   2   0   0   2   2   2   0   2   0   2   0   2   0   2   0   2   2   0   0   2   2   0   2   2   0   2   0   2   0   2   0   2   2   0   2   2   0   0   2   0   2   0   2   0   2
 MK-2-2                 2   0   2   2   0   0   0   0   2   0   2   2   0   0   0   0   0   0   0   0   0   2   2   2   0   0   0   0   0   2   0   2   0   2   0   2   2   2   0   0   2   2   2   2   2   0   2   2   0   2   0   2   2   0   0   0   2   2   2   2   0   2   0   0   2   0   0   0   2   2   0   2   2   2   2   2   2   0   2   2   0   0   0   2   0   0   2   0   2   0   2   0   0   0   0   2   2   0   0   2   2   0   0   0   2   2   0   2   2   0   0   2   2   2   2   2   2   0   0   0   0   2   2   2   0   2   0   0   2   0   0   0   2   0   2   0   2   0   0   0   2   0   0   2   0   0   2   0   2   2   0   0   0   2   2   2   0   0   2   2   2   2   2   0   2   0   2   0   2   0   2   2   2   0   2   2   2   2   2   0   2   0   2   0   2   0   2   2   0   2   2   0   0   2   0   2   0   2   0   0
 MK-2-3                 2   0   2   2   0   0   0   0   2   0   2   2   0   0   0   0   0   0   0   0   0   2   2   2   0   0   0   0   0   2   0   2   0   2   0   2   2   2   0   0   2   2   2   0   2   0   2   2   0   2   0   2   2   0   0   0   2   2   2   2   0   2   0   0   2   0   0   0   2   2   0   2   2   2   2   2   2   0   2   2   0   0   0   0   0   0   2   0   2   0   2   0   0   0   2   0   2   2   0   2   2   2   0   0   2   2   0   0   2   0   0   2   2   0   0   2   2   0   2   0   0   2   2   2   0   2   0   0   2   0   2   0   2   0   2   0   2   0   0   0   2   0   0   2   0   0   0   0   2   2   0   0   0   0   2   2   0   0   2   2   2   2   2   2   2   0   2   0   2   0   2   2   2   0   2   2   2   2   2   0   2   0   2   0   0   0   2   2   0   2   2   0   0   2   0   0   0   2   0   0
 MK-2-4                 2   2   2   2   0   0   0   0   2   0   2   2   0   0   0   0   0   0   0   0   0   2   2   2   0   0   0   0   0   2   0   0   0   2   0   2   2   2   0   0   2   2   2   0   2   0   2   2   0   2   0   2   2   0   0   0   2   2   2   2   0   2   0   0   0   0   0   0   2   2   0   2   2   2   2   2   0   2   2   2   0   0   0   0   0   0   2   0   2   0   2   2   0   0   2   2   2   2   2   0   2   2   0   0   2   2   0   0   2   0   0   2   0   0   0   2   2   0   2   0   0   0   2   2   0   2   0   0   2   0   0   0   0   0   2   0   2   0   0   0   2   0   0   2   0   0   0   0   2   2   0   0   2   2   2   0   0   0   0   2   2   2   2   0   2   0   2   0   2   0   2   0   2   0   2   2   2   2   2   0   2   0   0   0   0   0   2   2   0   2   2   2   2   2   0   0   0   0   0   2
 MK-2-5                 2   2   2   2   0   0   0   0   2   2   0   2   0   0   0   2   0   0   0   0   0   2   2   2   0   0   0   0   0   0   0   0   0   2   0   2   2   2   2   0   2   2   2   0   2   0   2   2   0   2   0   2   2   0   0   0   2   2   2   0   0   2   0   0   0   2   0   0   2   0   0   2   0   2   2   2   0   2   2   2   0   0   0   0   0   0   2   0   2   2   2   2   0   0   2   2   2   2   2   0   2   0   0   0   2   2   0   0   2   0   0   2   0   0   2   2   2   0   2   0   0   0   2   2   0   0   0   0   2   0   0   0   0   0   2   0   0   0   0   0   2   0   0   2   0   0   0   0   2   2   0   0   2   0   0   0   0   0   0   2   2   2   2   0   2   0   2   0   2   0   2   0   2   0   2   2   2   2   2   0   2   2   2   0   0   0   2   2   0   2   0   2   2   2   0   0   2   0   0   2
 MK-2-6                 2   2   2   2   0   0   0   0   2   2   0   2   0   0   0   2   0   0   0   0   0   2   2   2   0   0   0   0   0   2   0   0   0   2   0   0   2   2   2   0   2   2   2   0   2   0   2   2   0   2   0   2   2   0   0   0   2   2   2   0   0   2   0   0   0   2   0   0   2   0   0   2   0   2   2   0   0   2   2   2   0   0   0   0   0   0   2   0   2   2   2   2   0   0   2   2   2   2   2   0   2   0   0   0   2   2   0   0   2   0   0   2   0   0   2   2   2   0   2   0   0   0   2   0   0   0   0   0   2   2   0   0   0   0   2   0   0   0   0   0   2   0   0   2   0   2   0   0   2   2   0   0   2   0   0   0   0   0   0   0   2   2   2   0   2   0   2   0   2   2   2   0   2   0   2   2   2   2   2   0   2   2   2   2   2   0   2   2   0   0   0   2   2   2   0   0   0   0   0   2
 MK-2-7                 0   2   2   0   0   0   0   0   2   0   0   0   0   0   0   0   0   0   0   0   0   2   2   2   0   0   2   0   0   2   0   0   0   2   0   0   2   2   2   0   2   2   2   2   2   0   2   2   0   2   0   2   2   0   0   2   2   2   2   0   0   2   0   0   0   2   0   0   2   0   0   2   0   2   0   0   2   2   2   2   0   0   0   0   2   0   2   2   2   2   2   2   0   0   2   0   2   2   2   0   0   0   0   0   2   0   0   0   2   0   0   2   0   0   2   2   2   0   2   0   0   2   2   0   0   0   0   0   2   2   0   0   0   0   2   0   0   0   0   0   2   0   0   0   0   0   0   2   2   2   0   0   2   0   2   0   0   0   0   0   2   2   2   0   2   0   2   0   2   2   2   0   2   0   2   2   0   2   2   0   0   2   2   2   2   0   2   2   0   0   0   2   2   2   0   0   0   0   0   2
 MK-2-8                 0   2   2   0   0   0   0   0   2   0   0   0   0   0   0   0   2   0   0   0   0   2   0   2   0   0   2   0   0   2   0   2   0   2   0   0   2   2   2   2   2   2   2   2   2   0   2   2   0   2   0   2   2   0   0   2   0   2   2   0   0   2   0   0   0   2   0   0   2   2   0   2   0   2   0   0   2   0   0   2   0   0   0   0   2   0   2   2   2   2   2   2   2   0   2   0   2   0   2   0   0   0   0   0   2   2   0   0   2   0   0   2   0   0   2   2   2   2   2   0   0   2   2   0   0   0   0   0   2   2   0   0   0   0   2   0   0   0   0   0   2   0   0   0   0   0   0   2   2   2   0   0   2   2   2   0   0   0   0   0   2   2   2   0   2   0   2   2   2   2   2   0   2   0   2   2   0   2   0   0   0   2   2   2   2   0   2   2   0   0   0   2   2   2   0   2   0   0   0   2
 MK-2-9                 0   2   2   0   2   2   0   0   2   0   0   0   0   2   0   0   2   0   2   0   0   2   0   2   0   0   2   0   2   2   0   2   0   2   0   0   2   2   2   2   2   2   2   2   2   0   2   2   0   0   0   2   2   0   0   2   0   2   2   0   0   2   2   0   2   2   0   0   0   2   0   2   0   2   2   0   2   2   0   2   0   0   0   2   2   0   2   2   2   2   2   2   2   0   2   0   0   2   2   0   0   0   0   0   2   2   0   0   2   0   0   2   0   0   2   2   2   2   2   0   0   2   2   0   0   2   0   0   2   2   0   0   0   0   0   2   0   0   0   0   2   0   0   0   0   0   0   2   2   2   2   0   2   2   2   0   0   0   0   0   2   2   2   0   0   0   2   2   2   2   2   0   2   0   2   2   0   2   0   2   0   2   2   2   0   0   2   2   0   0   0   0   0   2   0   0   0   0   2   2
 MK-2-10                0   2   2   2   2   0   0   0   2   0   2   0   0   2   2   0   2   0   2   0   0   2   0   2   0   0   2   0   2   2   2   2   0   2   0   0   0   2   2   2   2   2   2   2   2   0   2   2   0   0   0   2   2   2   0   2   0   2   2   0   0   2   2   0   2   2   2   0   0   0   0   2   0   2   2   0   2   2   0   2   0   0   0   2   2   0   2   2   2   2   2   0   0   0   2   0   0   2   2   0   0   0   0   2   2   2   0   0   2   0   0   2   0   0   2   2   2   2   2   0   0   0   0   0   0   2   0   2   0   2   0   0   0   0   0   2   0   0   0   0   2   0   0   0   2   0   0   2   2   2   2   0   2   2   2   0   0   0   0   0   2   2   2   0   0   0   2   2   2   0   2   0   2   0   0   2   0   0   0   2   2   2   0   2   0   0   0   2   0   2   0   0   0   2   0   0   0   0   2   0
 MK-2-11                0   2   2   2   2   0   0   0   2   0   2   0   0   2   2   0   2   0   2   0   0   2   0   2   0   0   2   0   2   2   2   2   0   2   0   0   0   2   2   2   2   2   0   0   2   0   2   2   0   0   0   2   2   2   0   2   0   2   2   0   0   2   2   0   2   2   2   0   2   0   0   2   0   2   2   0   2   2   0   2   0   0   0   0   2   0   2   0   2   2   2   0   0   0   2   2   0   2   2   0   0   0   0   2   2   2   0   2   2   0   0   2   0   0   2   2   2   2   2   0   2   0   0   0   2   2   0   0   0   0   0   0   0   0   0   0   0   2   0   0   2   0   2   0   2   0   2   2   2   2   2   0   2   2   2   0   0   0   0   0   2   2   2   2   0   0   2   2   2   0   2   0   2   0   0   2   2   0   0   2   0   2   0   2   0   0   0   2   0   2   0   0   0   2   0   0   0   0   2   0
 MK-2-12                0   0   2   2   2   0   0   0   2   0   2   0   0   2   2   0   2   0   0   0   0   2   0   2   0   0   2   0   2   2   2   0   0   2   0   0   0   2   2   2   2   2   0   2   2   0   0   2   0   0   0   2   2   2   0   2   0   2   2   0   0   2   2   0   2   2   0   0   0   0   0   2   0   2   2   0   2   2   0   2   0   0   0   0   2   0   2   0   2   2   2   0   0   0   2   2   0   2   2   0   2   0   0   2   2   2   0   2   2   0   0   2   0   0   2   2   0   2   2   0   2   0   0   0   2   2   0   0   0   0   0   0   0   2   0   0   0   0   0   0   2   0   2   0   2   0   2   2   2   2   2   0   2   2   2   0   0   0   0   0   2   2   2   2   0   0   2   2   2   0   2   0   2   0   0   2   2   0   2   2   0   2   0   2   2   0   0   2   0   2   0   0   0   2   0   0   0   0   2   0
 MK-2-13                2   0   2   2   2   0   0   0   2   0   2   0   2   2   2   0   2   2   0   0   0   2   0   2   0   2   2   0   2   2   2   0   0   2   0   0   2   2   2   0   2   2   0   2   0   0   0   0   0   0   0   2   2   2   0   2   2   0   2   0   0   2   2   0   2   2   0   0   0   0   0   2   0   2   2   0   2   2   0   2   0   0   0   0   2   0   0   0   2   0   2   0   0   2   0   2   0   2   2   0   2   0   2   2   2   0   0   2   2   0   0   0   0   0   2   2   0   2   2   0   2   0   0   2   2   2   0   0   0   0   0   0   0   2   0   0   0   0   0   0   0   0   2   0   2   0   2   2   2   2   2   0   2   2   2   0   0   2   0   0   2   2   2   2   0   0   2   2   2   0   2   2   2   0   0   2   2   0   0   2   0   2   0   2   2   0   0   2   0   0   0   2   0   2   0   0   0   2   2   0
 MK-2-14                2   0   2   2   2   2   0   0   2   0   2   0   2   2   2   0   2   2   0   0   0   2   0   2   0   2   2   0   2   0   2   0   0   2   0   0   2   2   2   0   2   2   0   2   0   0   0   0   0   0   0   2   2   2   0   2   2   0   2   0   0   2   2   0   2   0   0   0   0   0   0   2   0   2   2   0   2   0   0   2   2   0   0   0   2   0   0   0   2   0   2   0   0   2   0   2   0   2   2   0   2   2   2   2   0   0   0   2   0   0   0   2   2   0   2   2   0   2   2   0   2   0   0   2   2   2   0   0   2   0   0   0   0   2   2   0   0   0   0   0   0   0   2   0   2   2   2   2   2   2   2   0   2   2   0   0   0   2   0   0   2   2   2   2   0   0   2   2   2   0   2   0   2   0   0   2   2   0   0   2   0   2   0   2   0   0   0   2   0   0   0   2   0   2   0   0   0   2   2   0
 MK-2-15                2   0   2   2   2   2   0   0   2   0   2   0   2   2   2   0   2   2   0   0   2   2   0   2   0   2   2   0   2   0   2   0   0   2   0   0   2   2   2   0   0   2   0   2   0   2   0   0   0   0   0   2   2   2   0   2   0   0   2   0   2   2   2   0   2   0   0   0   0   0   0   2   0   2   0   0   2   0   0   2   2   0   0   0   2   0   0   0   2   0   0   0   0   0   0   2   0   2   2   0   2   2   2   2   0   2   0   2   0   0   0   2   2   2   2   0   0   2   2   0   2   2   0   2   2   2   2   0   2   0   0   0   0   2   2   0   2   0   2   0   0   0   2   2   0   2   2   2   2   2   2   0   2   2   0   0   0   2   0   2   2   2   0   2   0   0   2   2   2   0   2   0   2   0   0   2   2   0   0   2   0   2   0   2   2   0   0   2   0   0   2   2   0   2   0   2   0   2   2   0
 MK-2-16                2   0   2   2   2   2   0   0   0   2   2   0   2   2   2   0   2   0   0   0   0   2   0   2   0   2   2   0   2   0   2   0   0   2   0   0   2   2   2   0   0   2   0   2   0   2   2   0   2   0   0   2   2   2   0   2   0   0   2   0   0   2   2   0   2   0   0   0   0   0   0   2   0   2   2   0   0   0   2   2   2   0   0   0   0   0   0   0   2   0   2   0   0   0   0   2   0   2   2   0   2   2   2   0   0   2   0   0   0   0   0   2   2   2   0   0   0   2   0   0   2   2   0   2   2   2   0   0   2   0   0   2   0   2   2   0   2   0   2   0   0   0   2   2   0   2   2   2   2   2   2   0   2   2   0   0   0   2   0   2   2   2   0   0   0   0   0   2   2   0   2   0   2   0   0   2   0   0   0   2   0   2   0   2   2   0   0   2   2   0   2   2   0   2   0   2   0   2   2   0
 MK-3-1                 0   2   0   0   0   2   2   0   2   2   0   2   0   2   2   0   0   2   2   2   0   2   2   2   0   2   2   0   0   0   0   0   2   0   2   2   2   2   2   0   0   0   2   0   2   0   0   0   0   0   0   0   0   0   0   0   2   0   0   0   0   0   2   0   2   2   0   0   0   0   2   0   0   0   0   2   2   2   0   0   0   2   0   2   2   0   0   0   0   2   2   2   0   0   0   0   0   2   2   2   0   2   2   0   0   2   0   0   0   0   2   2   0   2   0   2   0   0   0   0   2   0   0   2   0   2   0   0   2   2   2   0   0   0   2   2   0   2   2   2   0   0   2   0   2   0   2   0   0   0   2   0   0   0   2   2   2   2   2   2   2   0   2   0   0   2   2   0   0   0   2   2   2   0   0   2   2   0   2   0   0   0   0   2   0   0   0   2   0   2   2   2   0   2   0   2   2   2   2   2
 MK-3-2                 0   2   0   2   0   2   2   0   0   2   0   2   0   2   2   2   0   2   2   0   0   2   2   2   0   2   2   0   0   0   0   0   2   0   2   0   2   2   2   0   0   0   0   0   2   0   0   2   0   0   0   0   0   0   0   0   2   0   0   0   0   0   2   0   2   2   0   0   0   0   2   0   0   0   0   2   0   2   0   0   0   2   0   2   2   0   2   0   0   2   2   2   0   0   0   0   0   2   2   2   0   2   2   0   0   2   0   0   0   0   2   2   0   2   0   2   0   0   2   0   2   0   2   2   0   2   0   0   2   2   2   0   2   0   2   0   0   2   2   2   0   0   2   0   2   0   2   0   0   0   2   0   0   2   2   2   2   2   2   0   2   0   2   0   0   2   2   0   2   0   2   2   2   0   0   2   2   0   2   0   0   0   0   2   0   0   0   0   0   2   2   2   0   2   0   2   2   2   2   2
 MK-3-3                 0   2   0   2   0   2   2   0   0   2   0   0   0   2   2   2   0   2   2   0   0   2   2   2   0   2   2   0   0   0   0   0   2   0   2   0   0   2   2   0   0   0   0   0   2   0   0   0   0   0   0   0   0   0   0   0   2   0   0   2   0   0   2   0   0   0   0   0   0   0   2   0   0   0   2   2   2   2   0   0   0   2   0   2   2   0   2   0   0   0   2   2   0   0   0   0   0   2   2   2   0   2   2   0   0   2   0   0   0   0   2   2   0   2   0   2   0   0   2   0   2   0   2   2   0   2   0   0   2   2   2   0   2   0   2   0   2   2   2   2   0   0   2   0   2   0   2   0   0   0   2   0   0   2   2   2   2   2   0   0   2   0   2   0   0   2   2   0   2   0   2   2   2   0   0   2   2   0   2   0   0   0   0   2   0   0   0   0   2   2   2   2   0   2   0   2   2   2   2   0
 MK-3-4                 0   2   0   0   0   2   2   0   0   2   0   0   0   2   2   2   0   2   2   0   0   2   2   2   0   2   2   0   0   0   0   0   2   0   2   0   0   2   2   0   0   0   0   0   2   0   0   0   0   0   0   0   0   0   0   0   2   0   0   2   0   0   2   0   0   0   0   0   0   0   2   0   0   0   2   2   2   2   2   0   0   2   2   2   2   0   2   0   0   0   2   2   0   0   0   0   0   2   2   0   0   2   2   0   0   2   0   0   0   0   2   2   0   2   0   2   0   0   0   0   0   0   2   2   0   2   0   0   0   2   2   0   2   0   0   0   2   2   2   2   0   0   2   0   2   0   2   2   0   0   2   0   0   2   2   2   2   2   0   0   2   0   2   0   0   2   2   0   2   0   2   2   2   0   0   2   2   0   2   0   0   0   0   2   0   0   0   0   2   2   2   2   0   2   0   2   2   2   2   0
 MK-3-5                 2   0   0   0   0   2   2   0   2   0   0   2   0   2   2   2   0   2   2   0   0   2   2   2   0   0   2   0   0   0   0   0   0   0   2   0   0   2   2   0   0   0   0   0   2   0   0   0   2   0   0   0   0   0   0   0   2   0   0   2   0   0   2   0   0   0   2   0   0   0   2   0   0   0   2   2   2   2   2   0   0   2   2   2   2   0   2   0   0   0   2   2   0   0   0   0   0   2   2   0   0   2   2   2   0   2   0   0   0   0   2   2   0   2   0   2   0   0   0   0   0   0   2   2   0   0   0   0   0   2   2   0   2   0   0   0   2   2   2   2   0   0   2   0   2   0   0   2   0   2   0   0   0   2   2   2   2   2   0   0   0   0   2   0   0   2   2   0   2   0   2   2   2   0   0   2   0   2   0   0   0   0   0   0   0   0   0   0   2   2   2   2   0   2   0   2   2   2   0   0
 MK-3-6                 2   0   0   0   0   2   2   0   2   0   0   2   0   2   2   2   0   2   2   2   0   2   2   2   0   0   2   0   0   0   2   0   0   0   0   0   0   0   2   0   0   0   0   0   2   0   0   0   2   0   0   0   2   0   0   0   2   0   0   2   0   0   2   0   0   0   2   0   0   0   2   0   0   2   2   2   2   2   2   0   0   2   2   2   2   0   2   0   0   0   0   2   0   0   2   0   2   2   2   0   0   2   2   2   2   2   0   0   0   2   2   2   0   2   2   2   0   0   0   0   0   0   0   2   0   0   0   2   0   2   2   0   2   0   0   0   2   2   2   2   0   0   2   0   2   2   0   2   0   2   0   0   0   2   2   2   2   2   0   0   0   0   2   2   0   2   2   0   2   0   0   2   2   0   0   2   0   0   0   0   0   0   0   0   0   0   0   0   2   2   2   2   0   2   0   2   2   0   0   0
 MK-3-7                 2   0   0   0   0   2   2   0   2   0   0   2   0   2   0   2   0   2   2   2   0   2   2   2   0   0   2   0   0   0   2   0   0   0   0   0   0   2   2   0   0   2   0   0   0   0   0   0   2   0   0   0   2   0   0   0   0   0   0   2   0   0   0   0   0   0   2   0   0   0   2   0   0   2   2   2   2   2   2   0   0   2   2   2   2   0   0   0   0   0   0   2   0   2   2   0   0   2   2   2   0   2   2   2   0   2   0   0   0   2   2   2   0   2   2   2   0   0   0   0   0   0   0   2   2   0   2   2   0   2   2   0   2   0   0   0   2   0   2   2   0   0   2   0   2   2   0   2   2   2   0   0   0   2   2   2   2   2   0   2   0   0   2   2   0   2   2   0   0   0   0   2   2   0   0   2   0   0   2   0   0   0   0   0   2   0   0   0   2   2   2   2   0   2   0   2   2   0   0   0
 MK-3-8                 0   0   0   0   0   2   2   2   2   0   0   2   0   2   0   2   0   2   2   2   0   0   2   2   0   0   2   0   0   0   2   2   0   0   0   0   0   2   2   0   0   2   0   0   0   0   0   2   2   0   0   0   2   0   0   0   0   0   0   2   2   0   0   0   0   0   2   0   0   0   2   0   0   2   2   2   2   2   2   0   0   2   2   2   2   0   0   0   0   0   0   0   0   0   2   0   0   2   2   2   0   2   2   2   0   2   0   0   0   2   2   2   0   2   2   0   2   0   0   0   0   2   0   2   2   0   2   2   0   2   2   0   2   0   0   0   2   0   2   2   0   0   2   0   2   2   0   2   2   2   0   0   0   2   2   2   2   2   0   2   0   0   2   2   0   2   0   0   2   0   0   2   2   0   0   2   0   0   2   0   0   0   0   0   2   2   0   2   2   2   2   2   0   2   0   2   2   0   0   0
 MK-3-9                 0   0   0   0   0   2   2   2   2   0   0   2   0   2   0   2   0   2   2   2   0   0   2   2   0   0   2   0   0   0   2   2   0   0   0   0   0   2   2   0   0   2   0   0   0   0   0   2   2   0   0   2   2   0   2   2   0   0   2   2   2   0   0   0   0   0   2   2   0   0   2   0   2   2   2   2   2   2   2   0   2   2   2   2   2   0   0   0   0   0   0   0   0   0   2   0   0   2   2   2   0   2   2   2   0   2   0   0   0   2   2   2   0   2   2   0   2   0   0   2   2   2   0   2   0   0   2   0   0   2   2   0   2   0   0   0   2   0   2   2   0   0   2   0   2   2   0   2   2   2   0   0   2   2   2   0   2   2   0   2   0   0   2   0   0   2   0   0   2   0   0   2   2   0   0   0   0   2   2   0   0   0   0   0   2   2   0   2   2   2   2   2   0   2   0   2   2   0   0   0
 MK-3-10                0   0   0   0   0   0   2   0   2   0   0   2   0   2   0   2   0   2   2   2   0   0   2   2   0   0   2   0   0   0   2   2   0   0   0   0   0   2   0   2   0   2   2   0   0   0   0   0   2   0   0   2   2   0   2   2   0   0   2   2   2   0   0   0   0   0   2   2   2   0   2   0   2   2   2   2   2   2   2   0   2   2   2   2   2   0   0   0   0   0   0   0   0   2   2   0   0   2   2   2   2   2   2   2   0   2   0   0   0   0   2   0   2   2   2   0   2   2   0   2   2   2   0   0   0   0   2   0   0   2   0   0   2   2   0   0   2   0   2   2   0   0   2   0   2   2   0   2   2   2   0   0   2   2   2   0   2   0   0   2   0   0   2   0   0   2   0   0   2   0   2   2   2   0   0   0   0   2   2   0   0   2   0   0   2   2   0   2   2   2   2   2   0   2   2   2   2   0   0   0
 MK-3-11                0   0   0   0   0   0   0   0   2   2   0   0   0   2   0   2   0   2   2   2   0   0   2   2   0   0   0   0   0   0   2   2   0   0   0   0   2   2   0   2   0   2   2   0   0   2   0   0   2   0   2   2   2   0   2   0   0   2   2   2   2   0   0   0   0   0   2   2   2   0   2   2   2   2   2   2   2   2   2   0   2   2   0   2   0   0   2   0   0   0   0   0   0   2   2   0   0   2   0   2   2   2   2   0   0   2   0   0   2   0   2   0   2   0   2   0   2   2   0   2   2   2   2   0   0   0   2   0   0   2   0   2   2   0   0   0   2   0   2   2   0   0   2   0   2   2   0   2   2   2   0   0   2   0   2   0   2   0   0   0   0   0   2   0   0   2   0   0   0   2   2   2   2   0   2   0   0   2   2   0   0   2   0   0   2   2   0   2   2   2   2   2   0   2   2   2   2   2   0   2
 MK-3-12                0   0   0   0   0   0   0   0   2   2   0   0   0   2   0   2   0   2   2   2   2   0   2   2   0   0   0   0   0   0   2   2   0   0   0   0   2   2   0   2   0   2   2   0   0   2   0   2   2   0   2   2   2   2   2   0   0   2   2   2   2   0   0   0   0   0   2   2   2   0   2   2   2   2   2   2   2   2   2   0   2   2   0   2   0   0   2   0   2   0   0   0   0   2   2   0   0   2   0   2   2   2   2   0   0   2   0   0   2   0   2   0   2   0   2   0   2   2   0   2   2   2   2   0   0   0   0   0   2   2   0   2   2   0   0   0   0   0   2   2   0   0   2   0   0   2   0   0   2   2   0   0   2   0   2   0   2   0   0   0   0   0   2   0   0   2   0   0   0   2   2   2   0   0   2   0   0   2   2   0   0   2   0   0   2   2   0   2   2   0   2   2   0   2   2   2   2   2   0   2
 MK-3-13                0   0   0   0   0   0   0   0   2   2   0   2   0   2   0   2   0   2   0   2   2   0   2   2   0   0   0   0   0   0   2   2   2   0   0   0   0   2   0   2   0   0   2   0   0   2   0   2   2   2   2   2   0   2   2   0   0   2   2   2   2   0   0   0   0   0   2   2   2   0   2   2   2   2   2   2   2   2   2   2   2   2   0   2   0   0   2   0   2   0   2   0   0   2   2   0   0   2   0   2   2   2   2   0   0   2   0   0   2   2   2   2   2   0   2   0   0   2   2   2   2   0   2   0   0   0   0   0   2   2   0   2   2   0   0   0   0   0   2   0   0   0   2   0   0   2   0   0   2   2   0   2   0   0   0   0   2   0   0   0   0   0   2   0   0   2   0   0   0   2   0   2   2   0   2   0   0   2   2   2   0   2   0   0   2   2   0   2   2   0   2   2   0   0   2   2   2   2   0   2
 MK-3-14                0   0   0   0   0   0   0   0   0   2   0   2   0   2   0   2   0   2   0   2   2   2   2   2   0   0   0   0   0   0   2   0   2   0   0   0   0   2   0   2   0   0   2   0   0   2   0   2   0   2   2   2   0   2   2   0   0   2   2   2   2   0   0   0   0   0   2   2   2   0   2   2   0   2   2   2   2   2   2   2   2   2   0   2   0   0   2   0   2   0   2   0   2   2   2   0   0   2   2   2   2   0   2   0   0   2   0   0   2   2   2   2   2   2   2   0   0   2   2   2   2   0   2   2   0   0   0   0   2   2   0   0   2   0   0   0   0   0   2   0   0   0   2   0   0   2   0   0   0   0   0   2   2   2   0   0   2   0   0   0   0   0   2   0   0   2   0   0   0   2   0   2   2   0   2   0   0   2   0   2   0   2   2   0   2   2   0   2   2   0   2   2   0   2   2   2   2   2   0   2
 MK-3-15                0   0   0   0   0   2   0   0   0   2   0   0   0   0   0   2   0   2   0   2   2   2   2   2   0   0   0   0   0   0   2   0   2   0   0   0   0   2   0   2   0   2   2   0   0   2   0   2   0   2   2   2   0   2   2   0   0   2   2   2   2   0   0   0   0   2   2   2   2   0   2   2   0   2   2   0   2   2   2   2   2   0   0   2   0   0   2   0   2   0   2   0   2   2   2   2   0   0   0   2   2   0   2   0   0   2   0   2   2   2   2   2   2   2   2   0   2   0   2   2   2   0   2   2   0   2   0   0   2   2   0   0   2   0   0   0   0   0   2   0   0   0   2   0   0   2   0   0   0   0   0   2   2   2   2   0   2   0   0   0   2   2   2   0   0   2   0   0   0   2   0   2   0   0   0   0   0   2   0   2   0   2   2   0   2   2   0   2   2   0   2   2   0   2   2   2   2   2   0   2
 MK-3-16                0   0   0   0   0   2   0   0   0   0   0   0   0   0   0   2   0   2   0   2   2   2   2   2   0   0   0   0   2   0   2   0   2   0   0   0   0   2   0   2   0   2   2   0   0   2   0   2   0   2   2   2   0   2   2   0   0   2   2   2   2   0   2   0   0   0   0   2   2   0   2   2   0   2   2   0   2   2   2   2   2   0   0   2   0   0   2   0   2   0   2   0   2   0   2   2   0   0   0   2   2   0   2   0   0   2   0   2   2   2   2   2   2   0   2   0   2   0   2   2   2   2   2   2   0   2   0   0   2   2   0   0   2   0   0   0   0   0   2   0   0   0   2   0   0   2   0   0   0   0   2   2   2   2   2   0   2   0   0   0   2   2   2   2   0   2   0   0   0   2   0   2   0   0   0   0   0   2   0   2   0   2   2   2   2   2   0   2   0   0   2   2   0   2   2   0   2   2   0   2
 MK-4-1                 2   2   2   0   0   0   0   2   0   0   2   2   0   0   2   0   2   2   0   0   2   2   2   0   2   2   0   0   0   0   2   2   0   2   2   0   0   0   2   2   2   0   2   2   2   0   0   2   0   0   2   0   2   2   0   2   2   2   0   2   0   0   0   2   0   0   0   0   2   2   0   2   0   0   2   2   2   2   0   0   0   2   0   2   2   2   0   2   0   0   2   2   0   2   0   0   0   2   0   2   2   0   2   2   0   2   0   2   2   2   2   2   2   2   0   2   2   2   2   2   2   2   0   0   0   2   0   0   2   2   2   2   2   2   2   2   2   2   0   2   0   0   2   2   2   0   2   2   0   0   2   0   0   0   0   0   0   0   0   2   0   2   2   2   0   2   0   0   0   2   2   2   2   2   2   2   0   0   0   0   2   2   2   0   2   0   2   0   2   2   0   0   0   0   2   0   0   0   2   2
 MK-4-2                 2   2   2   0   0   0   0   2   0   0   2   2   2   0   2   0   2   2   0   0   2   2   2   0   2   2   0   0   0   2   2   2   0   2   2   2   0   2   2   2   2   2   2   2   2   0   0   0   0   0   2   0   2   2   2   2   2   0   0   2   0   0   0   2   0   0   0   0   2   2   0   2   0   0   2   0   2   2   0   0   2   2   0   2   2   2   0   2   0   0   2   2   0   2   0   0   0   2   0   2   2   0   2   0   0   2   0   2   2   2   2   2   2   2   0   2   2   2   2   2   2   2   0   0   0   2   0   0   0   2   0   2   0   2   2   2   2   2   0   2   0   0   2   2   2   0   0   2   0   0   2   0   0   0   0   0   0   0   0   2   0   2   0   2   0   2   0   0   0   2   2   2   2   2   2   2   0   0   0   0   2   2   2   0   2   0   2   0   2   2   0   0   0   0   0   2   0   0   2   0
 MK-4-3                 2   2   2   0   0   0   0   2   0   0   2   2   2   0   2   0   2   2   0   0   2   2   2   0   2   2   0   0   0   2   2   2   0   0   2   2   0   2   2   2   2   2   2   2   2   0   0   0   0   0   2   0   2   2   2   0   2   0   2   2   0   0   0   2   0   0   0   0   2   2   0   2   0   0   2   2   2   2   0   0   2   2   0   2   2   2   0   2   0   0   2   2   0   2   0   0   0   2   0   2   2   0   2   0   0   2   0   2   2   2   2   0   2   2   0   2   2   2   2   2   2   2   0   0   0   2   0   0   0   2   0   2   0   2   2   2   2   2   0   2   0   0   2   0   2   0   0   0   0   0   2   0   0   0   0   0   0   0   2   2   0   2   0   2   0   2   0   0   0   2   2   2   2   2   2   2   0   0   0   0   2   0   2   0   2   0   2   0   2   2   0   0   0   2   0   2   0   0   2   0
 MK-4-4                 2   2   2   0   0   0   0   2   0   0   2   2   2   0   2   2   2   0   0   0   0   2   2   0   2   0   0   0   0   2   2   2   0   0   2   2   2   2   2   2   2   2   2   2   2   0   0   0   0   0   2   0   2   2   2   0   0   0   2   0   0   0   0   2   0   0   0   0   2   2   0   2   0   2   2   2   2   2   0   0   0   2   0   2   2   2   0   0   0   2   2   2   0   2   0   0   0   2   0   2   0   0   2   0   0   2   0   0   2   2   2   0   2   2   0   2   2   0   2   2   2   2   0   0   0   2   0   0   0   2   2   2   2   2   2   2   2   0   0   2   0   0   2   0   2   0   0   0   0   0   2   0   0   0   0   0   0   0   2   2   0   2   0   2   0   2   2   0   0   2   2   2   2   2   2   2   0   0   0   0   2   0   2   0   2   0   2   2   2   2   0   0   0   2   2   2   0   0   2   0
 MK-4-5                 2   2   2   0   0   0   0   2   0   0   2   2   2   2   0   2   2   0   0   0   0   2   0   0   2   0   0   2   0   2   2   2   0   0   0   2   0   0   2   2   2   2   2   2   2   0   0   2   0   0   2   0   2   2   2   0   0   2   2   0   0   0   0   2   0   0   0   0   2   2   0   2   0   2   0   2   2   2   0   0   0   2   0   2   2   0   2   0   0   2   2   2   0   2   0   0   0   2   0   2   0   0   2   0   0   2   0   0   2   2   2   2   2   2   0   2   2   0   2   2   2   2   0   0   0   2   0   0   0   2   2   2   2   2   2   2   2   0   0   0   0   0   2   0   2   2   0   0   0   0   2   0   0   0   0   2   0   0   2   2   0   2   0   0   0   0   2   0   0   2   2   2   2   0   2   2   0   0   2   0   2   0   2   2   2   0   2   2   0   2   0   0   0   2   2   2   0   0   2   0
 MK-4-6                 2   2   2   0   2   0   0   2   0   0   2   2   2   2   0   2   2   0   0   0   0   2   0   0   0   0   0   2   0   2   2   2   2   0   0   2   0   2   2   2   2   2   2   2   2   0   0   2   0   0   2   0   2   2   2   0   0   2   2   0   0   0   0   2   0   2   2   0   2   2   0   2   0   2   0   2   2   2   0   0   0   2   2   2   2   2   2   0   0   2   2   2   0   2   0   0   0   2   0   2   0   2   2   0   0   2   0   0   2   2   2   0   2   2   0   2   2   0   2   2   2   2   0   0   0   2   0   0   0   2   0   2   2   2   2   2   2   0   2   0   0   0   2   0   2   2   0   0   0   0   2   0   0   0   0   2   0   0   2   2   0   2   0   0   0   0   2   0   0   2   2   2   2   0   2   2   0   0   2   2   2   0   2   2   2   0   2   2   0   2   0   0   0   2   2   2   0   0   2   0
 MK-4-7                 2   2   2   0   0   0   0   2   0   0   2   2   2   2   0   2   2   0   2   0   0   2   0   0   0   0   0   2   0   2   2   2   2   0   0   2   0   0   2   2   2   2   2   2   2   0   0   2   0   0   2   0   2   2   0   0   0   2   2   0   0   0   0   0   0   2   2   0   2   2   0   2   0   2   0   2   2   2   0   0   0   2   2   2   2   2   0   0   0   2   2   2   0   2   0   0   2   2   0   0   0   2   2   0   0   2   0   0   2   2   2   0   2   2   2   2   2   0   2   2   2   2   0   0   0   2   0   0   0   2   0   2   2   2   2   2   2   0   2   0   0   0   2   2   2   2   0   0   0   0   2   0   0   0   0   2   0   0   2   2   0   2   0   0   0   0   0   0   0   2   2   2   2   0   2   2   0   0   2   2   2   0   2   2   2   0   2   2   0   0   0   0   0   2   2   2   0   0   2   0
 MK-4-8                 2   2   0   0   0   0   2   2   2   0   2   2   2   2   2   2   2   0   2   0   0   2   0   0   0   0   0   0   0   2   2   2   2   0   2   2   0   0   0   0   2   2   2   2   0   0   0   2   0   0   2   0   2   2   0   0   0   2   2   0   0   0   0   0   0   2   2   0   2   2   0   0   0   2   0   2   2   2   0   0   0   2   0   2   2   2   0   0   0   2   2   2   0   2   0   0   2   0   0   0   0   2   2   0   0   2   0   0   2   2   2   0   2   2   2   2   2   0   0   2   2   2   0   0   2   2   0   2   0   2   0   2   2   2   2   0   2   0   2   0   0   0   2   0   2   2   0   0   0   0   2   0   0   2   0   2   0   0   0   2   0   2   0   0   0   0   0   0   0   2   2   2   2   0   2   0   0   0   2   0   2   0   2   2   2   0   2   2   2   0   0   0   0   2   2   2   0   0   2   2
 MK-4-9                 2   2   0   0   0   0   2   2   2   0   2   2   0   2   2   2   2   0   2   0   0   0   0   0   0   0   0   2   2   2   2   2   2   0   2   0   0   2   2   0   2   2   2   2   0   0   0   0   0   0   2   0   2   2   2   0   0   2   2   0   0   0   0   0   0   2   2   0   0   2   0   0   0   2   0   0   2   2   2   0   0   2   0   0   2   2   0   0   0   2   2   2   0   2   0   0   2   0   0   0   0   2   2   0   0   2   0   0   2   2   2   0   2   2   0   2   2   0   2   2   2   2   0   0   2   2   0   2   0   2   0   2   2   2   2   0   2   0   2   2   0   0   2   0   2   2   0   0   0   0   2   0   0   2   0   2   0   0   0   0   0   2   0   0   0   0   0   0   0   2   0   2   2   0   2   0   2   0   2   0   2   0   2   2   2   0   2   2   2   0   0   0   0   2   2   2   0   0   2   2
 MK-4-10                2   2   0   0   0   0   2   2   2   0   2   2   0   2   0   2   0   0   2   0   0   0   0   0   0   0   0   2   2   2   2   2   0   0   2   0   0   2   0   0   2   0   2   2   0   0   0   0   0   0   2   0   2   2   0   0   0   2   2   0   0   0   0   0   0   2   2   0   0   2   0   0   0   2   0   0   0   2   2   0   0   2   0   0   2   2   0   0   0   2   2   2   0   2   0   0   2   0   0   0   2   0   2   0   0   2   0   0   2   0   2   0   2   2   0   2   2   0   2   2   2   2   0   0   2   2   0   2   0   2   0   2   2   2   2   0   2   0   0   2   0   0   2   0   2   2   2   0   0   0   2   0   0   2   0   2   2   0   0   0   2   2   0   2   0   0   0   2   0   2   0   2   0   2   2   0   0   0   2   0   2   2   2   2   0   0   2   2   2   2   0   0   0   2   2   0   0   0   2   2
 MK-4-11                2   2   0   0   0   0   2   2   2   0   2   2   0   0   0   2   0   0   2   0   0   0   0   0   0   0   0   2   2   2   2   2   0   0   2   0   0   0   0   0   2   0   2   2   2   0   0   0   0   0   2   0   2   2   0   0   0   2   2   0   0   0   0   2   2   2   2   0   0   2   0   0   0   2   2   0   2   0   2   0   0   2   0   0   2   2   0   0   0   2   2   2   0   2   0   0   0   0   2   0   2   2   2   0   0   2   0   0   2   0   2   0   2   2   0   2   2   0   2   2   2   2   0   0   2   2   0   2   0   2   0   2   2   2   2   0   0   0   0   2   0   0   0   0   0   2   2   0   0   0   0   0   0   2   0   2   2   0   0   0   2   2   0   2   0   0   2   2   0   2   2   2   0   2   2   0   0   0   2   0   2   2   2   2   0   0   2   0   2   2   0   0   0   2   2   0   0   0   2   2
 MK-4-12                2   2   0   0   0   0   2   2   2   0   2   2   0   0   2   2   0   0   2   0   0   0   0   0   2   0   0   2   2   2   2   2   0   0   2   0   0   0   0   0   2   0   0   2   2   0   2   0   0   0   2   2   2   2   0   2   0   2   2   0   0   0   0   2   0   2   2   0   0   0   0   0   0   2   2   0   2   0   2   0   0   0   0   0   2   2   0   0   0   2   2   2   0   2   0   0   0   0   2   0   2   2   2   0   0   2   0   0   2   0   2   0   2   2   0   2   2   0   2   0   2   2   0   0   0   2   0   2   0   2   0   2   2   2   2   0   0   0   0   2   0   0   0   0   0   0   2   0   0   0   0   0   0   2   0   2   2   0   0   0   2   2   2   2   0   0   2   2   0   2   2   2   0   2   2   0   0   0   2   2   2   2   2   2   0   0   2   0   2   2   0   0   0   2   2   0   0   0   2   2
 MK-4-13                2   2   0   0   0   2   2   2   2   2   2   2   0   0   2   2   0   0   2   0   0   0   0   0   2   0   0   2   2   2   2   2   0   2   0   0   0   0   0   2   0   0   0   2   2   0   0   0   2   0   2   2   2   2   0   2   0   2   2   0   0   0   0   2   0   2   2   0   0   0   2   0   0   2   2   0   2   0   0   0   0   0   0   0   2   2   2   0   0   0   2   2   0   2   2   0   0   0   2   0   2   2   2   0   0   2   0   0   2   0   0   0   2   2   2   0   2   0   2   2   2   2   0   2   2   2   0   2   0   2   0   2   2   2   2   0   0   0   2   2   0   0   0   2   0   0   2   0   0   0   0   0   0   2   0   0   2   0   0   0   2   2   2   2   2   2   2   2   0   2   2   2   0   2   2   0   0   0   2   2   2   2   2   2   0   0   2   0   2   2   0   0   0   2   2   0   2   0   2   2
 MK-4-14                2   2   0   0   0   2   2   2   2   2   2   2   0   0   2   2   0   0   2   0   2   0   0   2   2   0   0   2   2   2   2   2   0   2   0   2   0   0   0   2   0   0   0   2   2   0   0   0   2   0   2   0   2   2   0   2   2   2   2   0   0   0   0   2   0   2   0   0   0   2   2   0   0   2   2   0   2   0   0   0   0   2   0   0   2   0   2   0   2   0   2   2   0   2   2   0   0   0   2   0   2   2   0   0   0   2   0   2   2   0   0   0   2   2   2   0   2   2   2   2   2   2   0   2   2   2   0   2   0   2   0   2   2   2   2   0   0   0   2   2   0   0   0   2   0   0   2   0   0   0   2   0   0   2   2   2   2   0   0   0   2   0   2   2   2   2   2   2   0   2   2   2   0   2   2   0   0   0   2   2   2   2   2   2   0   0   2   0   2   2   0   0   0   2   0   0   2   0   2   2
 MK-4-15                2   2   0   0   0   2   0   2   2   2   2   2   0   0   2   0   0   0   2   0   2   0   2   0   2   0   2   2   2   2   2   2   0   2   0   2   0   0   0   2   0   0   0   2   2   0   0   0   2   0   2   0   2   2   0   2   0   2   2   2   0   0   0   2   0   2   0   0   0   2   2   0   0   2   2   0   0   2   0   0   0   2   0   0   2   0   2   0   2   0   2   0   0   0   0   0   0   2   0   2   2   2   2   0   0   2   0   2   2   0   0   0   2   2   2   0   2   0   2   2   2   2   0   2   2   2   0   2   0   2   0   2   2   2   0   0   0   0   2   2   0   0   0   2   0   0   2   0   0   0   0   0   0   2   2   2   2   0   2   2   2   0   2   2   2   2   2   2   0   2   2   2   0   2   2   0   0   0   2   2   2   2   2   2   0   0   2   0   2   2   0   0   0   0   0   0   2   0   2   2
 MK-4-16                2   0   0   0   2   0   0   2   2   2   2   2   0   0   2   0   0   0   2   0   2   0   2   0   2   0   2   2   2   2   2   2   0   2   0   2   0   0   0   2   0   0   0   2   2   0   0   0   2   0   2   0   2   2   0   0   0   2   2   2   0   0   2   2   0   2   0   0   0   2   2   0   0   2   2   0   0   2   0   0   0   2   0   0   2   0   2   0   2   0   2   0   0   0   0   0   0   2   0   2   2   2   2   0   2   2   2   2   2   0   0   2   2   2   2   2   2   0   2   2   2   2   0   2   2   2   0   2   0   0   0   2   2   0   0   0   0   0   2   2   0   0   0   2   0   0   2   0   0   0   0   0   0   0   2   2   0   0   2   2   2   0   2   2   2   0   2   2   0   2   2   2   0   2   2   0   0   0   2   2   2   2   0   2   0   0   2   0   2   2   2   0   0   0   0   0   2   0   2   2
 MK-5-1                 2   2   2   0   2   0   2   0   2   2   2   0   0   2   0   0   2   0   0   0   2   0   2   2   2   2   2   2   0   2   2   0   2   0   0   0   0   2   2   2   2   0   0   0   0   2   0   0   0   2   2   0   2   2   2   2   2   0   2   0   2   0   0   2   2   2   2   0   2   0   2   2   0   2   2   0   2   0   2   0   0   2   2   2   0   2   2   2   0   0   0   0   2   0   0   2   2   0   0   2   0   0   2   2   2   0   2   2   0   0   2   0   2   2   2   2   2   2   2   0   2   2   0   2   2   2   2   2   0   0   0   0   2   2   0   2   0   2   0   0   0   0   0   0   2   2   0   0   0   0   2   2   2   2   2   2   2   2   2   2   0   0   2   2   0   0   2   2   2   2   2   0   2   0   0   0   2   2   0   0   2   2   0   2   2   0   0   0   0   0   0   2   2   2   2   0   0   2   2   0
 MK-5-2                 0   2   2   2   2   0   2   0   0   2   0   0   0   2   0   0   2   0   0   0   2   0   2   2   2   0   0   2   0   2   2   0   2   0   0   0   0   2   2   2   2   0   0   0   0   2   0   0   0   2   2   0   0   2   2   2   2   0   2   0   2   0   2   2   2   2   2   0   0   2   2   2   0   2   2   2   2   0   2   0   0   2   2   2   2   2   2   2   0   0   0   0   2   0   0   2   2   0   0   2   0   0   2   2   2   0   2   2   0   2   0   0   2   2   2   2   2   2   2   0   2   2   2   2   2   2   2   2   0   0   0   0   2   2   0   2   0   2   0   0   0   0   0   0   0   2   0   0   0   0   2   2   2   2   2   2   2   2   2   2   0   0   2   2   2   0   2   2   2   2   2   0   2   0   0   2   2   2   0   0   2   2   0   2   2   2   0   0   0   0   0   0   0   2   2   2   0   2   2   0
 MK-5-3                 0   2   2   2   2   0   2   0   0   2   0   0   0   2   0   0   2   0   0   0   2   0   2   2   2   0   0   2   0   2   2   0   2   0   0   0   0   2   2   2   2   0   0   2   0   2   0   2   0   0   2   0   2   2   2   0   2   0   2   0   2   0   2   2   2   2   2   0   0   2   2   2   0   2   2   2   2   0   0   0   2   2   2   2   2   2   2   2   0   0   0   0   2   0   0   2   2   0   0   2   0   0   2   2   2   0   2   2   0   2   0   0   2   2   2   2   2   2   2   0   2   2   2   2   2   2   2   2   0   0   0   0   2   2   0   2   0   2   0   0   0   0   2   0   0   2   0   0   0   0   2   2   2   2   2   2   2   2   2   2   0   0   0   2   2   0   2   2   0   2   2   0   2   0   0   2   2   2   0   2   2   2   0   2   2   2   0   0   0   0   0   0   0   2   2   2   0   2   2   0
 MK-5-4                 0   0   2   2   2   0   2   0   2   0   0   0   0   0   2   0   2   0   0   0   2   0   2   2   2   0   0   2   0   2   2   0   2   0   0   0   0   2   0   2   2   0   0   2   0   2   0   2   0   0   2   0   2   2   2   0   2   0   2   0   2   0   2   2   0   2   2   2   0   2   2   2   0   0   2   2   2   0   2   0   0   2   0   2   2   2   2   2   0   0   0   0   2   0   0   2   2   0   0   2   0   0   2   2   2   0   2   2   0   2   0   0   2   2   2   2   2   2   2   0   0   2   2   2   2   2   2   2   0   0   0   0   2   2   0   2   0   2   0   0   0   0   2   2   0   2   0   0   0   0   2   2   2   2   2   2   0   2   2   2   0   0   0   2   2   0   2   2   0   2   2   0   2   0   0   2   2   0   0   2   2   2   0   2   2   2   0   0   0   0   2   0   0   0   2   2   0   2   2   0
 MK-5-5                 0   0   2   2   2   0   2   0   2   0   0   2   2   0   0   0   2   0   0   0   2   0   0   2   2   0   0   2   0   2   2   0   2   0   0   2   0   2   0   2   2   0   0   2   2   2   0   2   2   0   2   0   2   2   2   0   2   0   2   0   2   0   0   2   0   2   2   2   0   2   2   2   0   0   2   2   2   0   2   0   0   2   0   2   2   2   2   2   0   2   0   0   2   0   0   2   2   0   0   2   0   0   2   2   2   0   2   2   0   2   2   0   2   2   2   2   0   2   2   0   0   2   0   0   2   2   2   2   0   0   0   0   2   2   2   2   0   2   0   0   0   0   2   2   0   2   0   0   0   0   2   2   2   2   2   2   2   2   2   2   0   0   0   2   2   0   2   2   2   2   2   0   2   0   2   2   2   0   0   2   2   2   0   2   2   2   0   0   0   0   2   0   0   0   2   0   0   2   2   2
 MK-5-6                 0   0   2   2   2   0   2   0   2   0   0   2   2   0   0   0   2   2   0   0   2   0   0   0   2   0   0   2   0   2   2   0   2   0   0   2   0   2   0   0   2   0   0   2   2   2   0   2   2   0   2   0   2   2   2   0   0   2   2   2   2   0   2   2   2   2   2   2   0   0   2   2   0   0   2   0   2   0   2   0   0   2   0   2   2   2   2   2   0   2   0   0   2   0   0   0   2   0   0   2   0   0   2   2   2   0   0   2   2   2   2   0   2   2   2   2   0   2   2   2   0   2   0   0   2   2   2   2   0   0   0   2   2   2   2   2   0   2   0   2   0   0   2   2   0   2   0   0   0   0   2   2   2   2   2   2   2   2   0   2   0   0   0   2   2   0   2   2   2   2   2   0   2   0   0   2   2   0   0   2   2   2   0   2   2   2   0   2   0   0   2   0   0   0   2   0   0   0   2   2
 MK-5-7                 0   2   2   2   0   0   2   0   2   2   0   2   2   0   0   0   0   2   2   0   0   2   0   0   2   0   0   2   0   2   2   2   2   0   0   2   0   2   0   0   2   0   0   2   2   2   2   2   2   0   0   0   2   2   2   0   2   0   2   2   2   0   2   2   2   2   2   2   0   2   2   2   0   0   2   0   2   0   2   0   0   0   0   2   2   2   2   2   0   2   0   0   2   0   2   0   2   0   0   2   0   0   2   2   2   0   0   2   2   2   2   0   2   2   2   2   0   0   2   2   0   2   0   0   2   2   2   2   0   0   0   2   0   2   2   2   0   2   0   0   0   2   2   2   0   2   0   0   0   2   2   2   2   2   2   2   2   2   0   2   0   0   0   2   2   0   2   2   2   2   2   0   2   0   0   2   2   0   0   2   0   2   0   2   2   2   0   2   0   0   2   0   0   0   2   0   0   0   2   2
 MK-5-8                 0   2   0   2   0   0   2   0   2   2   0   2   2   0   0   0   0   2   0   0   0   0   0   2   0   0   0   2   0   2   2   2   2   0   0   2   0   2   0   0   2   0   0   2   2   2   2   2   2   0   0   2   2   2   2   0   2   0   2   2   2   0   2   2   2   2   2   0   0   2   2   2   2   0   2   0   2   0   2   0   0   0   0   2   2   0   2   2   0   2   0   0   2   0   2   0   2   0   2   2   0   0   2   2   2   0   0   2   2   2   0   0   0   2   2   2   0   0   2   2   0   2   0   0   2   2   2   2   2   2   0   2   2   2   2   2   2   2   0   0   0   2   2   2   0   2   0   0   0   2   2   2   2   2   2   2   2   2   0   2   0   0   2   0   0   0   2   2   2   2   2   0   2   0   0   2   2   0   0   2   0   2   0   2   2   2   0   2   0   0   0   0   2   0   2   0   0   0   2   2
 MK-5-9                 0   2   0   2   2   0   2   0   2   2   0   2   2   0   0   0   0   2   0   0   0   0   0   2   0   0   2   2   0   2   2   2   2   0   2   2   0   2   0   0   2   0   0   2   2   2   2   2   2   0   0   2   2   2   2   0   2   2   2   2   2   0   2   0   2   2   2   0   2   0   2   2   0   0   2   0   2   2   2   0   0   0   0   2   2   0   2   2   0   2   2   0   0   2   2   0   2   0   2   2   0   0   2   2   2   0   0   2   2   2   0   0   0   0   2   2   0   0   2   2   0   2   0   0   2   2   2   2   2   2   0   2   2   2   2   2   2   2   2   0   0   0   2   2   0   2   0   0   0   0   2   2   2   2   2   2   2   2   0   2   0   0   2   0   0   0   2   2   2   2   2   0   0   0   2   2   2   0   0   2   0   2   0   2   2   2   0   2   0   0   0   0   0   0   2   0   2   0   2   2
 MK-5-10                0   2   0   2   2   2   2   0   2   2   0   2   2   0   0   0   0   2   0   0   0   0   2   2   0   0   2   2   0   2   2   2   2   0   0   2   2   2   0   0   2   0   0   2   2   2   2   2   2   0   0   2   2   2   2   0   2   2   2   2   2   0   2   0   2   2   2   0   2   0   2   2   2   0   2   0   0   2   2   0   0   0   0   2   2   0   2   2   0   2   2   0   0   2   2   0   2   0   2   2   0   0   2   2   2   0   0   2   2   2   0   0   0   0   2   2   2   0   2   2   0   2   0   0   2   2   2   2   2   2   0   2   2   0   2   0   2   2   0   0   0   0   2   2   0   2   0   0   0   0   2   2   2   2   2   0   2   2   0   2   0   0   2   0   0   0   2   2   2   0   2   2   0   0   2   2   2   0   0   2   0   2   0   2   2   2   0   2   0   0   2   0   0   0   2   0   2   0   2   2
 MK-5-11                0   2   2   2   2   2   2   0   2   2   0   2   2   0   0   0   0   2   0   2   0   0   0   2   0   0   2   2   0   2   2   2   2   0   0   2   2   2   0   0   2   0   0   2   2   2   2   2   2   0   2   2   2   2   2   0   0   2   2   2   0   2   2   0   2   2   2   0   2   0   2   2   2   0   2   0   0   2   2   0   0   0   0   2   2   0   0   2   0   2   2   0   0   0   2   0   2   0   2   2   0   0   0   2   2   0   0   2   2   2   0   0   0   0   2   2   2   2   2   2   0   2   0   0   2   2   2   2   2   2   0   2   2   0   2   2   2   0   2   0   0   0   2   2   2   2   0   2   0   0   2   2   2   0   2   0   2   2   0   2   0   0   2   0   0   0   2   2   0   0   2   0   0   0   2   2   2   0   0   0   0   2   0   2   2   2   0   2   0   0   2   0   0   2   2   0   2   0   2   2
 MK-5-12                2   2   2   2   2   2   0   2   2   2   0   2   2   0   0   0   0   2   2   2   0   0   0   2   0   0   2   2   0   2   2   2   2   0   0   0   2   2   0   0   2   0   0   2   0   2   2   2   0   0   2   2   0   2   2   0   0   2   0   2   0   2   0   0   2   0   2   2   2   2   2   2   2   0   2   0   0   2   2   0   0   0   0   2   2   0   0   2   0   2   0   2   0   0   2   0   2   0   2   2   0   0   0   2   2   0   0   2   2   2   0   0   0   0   2   0   0   2   2   2   2   2   0   0   2   2   0   2   2   2   2   2   2   0   0   0   2   0   2   0   2   0   2   2   2   0   0   2   0   0   2   2   2   0   2   0   2   2   0   2   0   0   2   0   0   0   2   2   0   0   2   0   0   0   2   2   2   0   0   0   0   2   0   2   2   2   0   2   2   0   2   0   0   2   2   0   2   0   2   2
 MK-5-13                2   2   2   2   2   2   0   2   2   2   2   2   2   2   0   0   0   2   2   2   0   0   0   2   0   0   2   2   0   2   2   2   2   0   0   0   2   2   0   0   2   0   0   0   0   2   0   2   0   0   2   2   0   2   2   0   0   2   0   2   0   2   0   2   2   0   2   0   2   2   2   2   2   0   2   2   0   2   2   0   0   0   0   0   2   0   0   2   0   2   0   2   0   0   2   2   2   0   2   0   0   0   0   2   2   0   0   2   2   2   0   0   0   0   2   0   0   2   2   2   2   2   0   0   2   0   2   2   2   2   2   2   2   0   0   0   0   2   2   0   2   0   2   2   2   0   0   0   0   0   2   0   2   0   2   0   0   2   0   2   0   0   2   0   0   0   2   2   0   0   2   0   0   0   2   2   2   0   0   0   0   2   0   2   2   2   2   0   2   2   2   0   0   2   2   0   2   0   2   2
 MK-5-14                2   2   2   2   2   2   0   2   2   2   2   2   2   2   0   0   2   2   2   2   0   0   0   2   0   0   2   2   0   2   2   2   2   0   2   2   2   2   0   2   2   2   2   0   0   2   0   2   0   0   2   2   0   0   2   0   2   2   0   2   0   2   0   0   2   0   2   0   2   2   2   2   2   0   2   2   0   0   0   0   0   0   0   0   2   0   0   2   0   2   0   2   0   0   0   2   2   2   2   0   0   0   0   2   2   0   0   2   2   2   0   0   0   0   2   0   0   2   2   2   2   2   0   0   2   0   2   0   0   2   2   2   2   0   0   0   0   2   2   0   2   0   0   2   0   0   0   0   0   0   2   0   2   0   2   0   0   2   0   2   0   0   2   0   0   0   2   2   0   0   2   0   2   0   2   2   2   0   0   0   0   2   0   2   2   2   2   2   2   2   2   0   0   2   2   0   2   0   2   2
 MK-5-15                2   2   2   2   2   2   0   2   2   2   2   2   2   2   0   0   2   2   2   2   0   0   0   2   0   0   2   2   0   2   2   2   2   0   2   2   2   2   0   2   2   2   2   0   0   2   0   2   0   0   2   2   0   0   2   0   2   2   0   2   0   2   2   2   2   0   2   0   2   2   2   0   2   0   2   2   0   0   0   0   2   0   0   0   2   0   0   2   0   2   0   2   0   0   0   2   2   2   2   0   0   0   0   0   2   0   0   2   2   2   0   0   0   0   2   0   0   2   2   2   2   2   0   2   2   0   2   0   2   0   0   2   0   0   0   0   0   2   2   0   2   2   0   2   0   0   0   0   0   0   2   0   2   2   2   0   0   2   0   2   0   0   2   2   0   0   2   2   0   0   2   0   2   0   2   2   2   0   0   0   0   2   0   2   2   2   2   2   2   0   2   0   0   2   0   0   0   0   2   2
 MK-5-16                2   2   2   2   2   2   0   2   2   2   2   0   2   2   0   0   2   2   2   2   0   2   0   0   2   0   2   2   0   2   2   2   2   0   2   2   2   2   0   2   2   2   2   0   0   2   0   0   0   0   2   2   0   0   2   0   2   0   0   2   0   2   2   2   2   0   2   0   2   2   2   0   2   0   2   2   0   0   0   0   2   2   0   0   2   0   0   2   0   2   0   2   0   0   2   2   2   2   0   0   0   2   0   0   2   0   0   2   2   2   0   2   0   0   2   0   0   0   2   2   2   2   0   2   2   0   2   0   2   0   0   2   0   0   0   0   0   2   2   0   2   2   0   2   0   0   0   2   0   0   2   0   2   2   2   0   0   2   0   2   0   0   2   2   0   0   2   2   2   0   2   0   2   0   2   2   2   0   2   0   0   2   0   2   2   2   2   2   2   0   2   0   0   2   0   0   0   0   2   2
 MK-6-1                 0   0   2   0   2   0   2   0   2   0   0   2   2   0   2   0   0   0   0   0   0   2   0   2   0   2   2   2   2   0   0   2   0   2   0   2   0   0   0   0   2   2   0   0   2   2   0   2   2   2   2   2   0   2   0   2   2   2   0   0   0   0   2   2   2   2   0   2   2   0   0   0   2   2   0   2   2   2   2   0   0   2   0   0   2   2   2   0   0   2   2   2   0   2   0   0   0   2   0   0   2   0   2   0   2   0   2   2   0   0   0   2   2   0   2   2   0   0   0   0   2   0   0   2   2   0   2   0   2   0   0   2   2   0   0   2   2   2   2   2   0   2   0   0   2   2   0   2   0   0   0   0   2   2   2   2   2   2   2   0   0   2   2   2   0   2   2   2   2   0   2   0   2   0   0   0   0   2   2   0   2   0   2   0   0   0   2   0   2   2   0   0   2   0   2   0   2   2   0   0
 MK-6-2                 0   0   0   2   2   0   2   0   2   0   0   2   2   0   0   0   0   0   0   0   0   2   0   2   0   2   2   2   2   2   0   2   0   2   0   2   2   0   0   0   2   2   0   0   2   2   0   2   2   2   2   2   0   2   0   2   2   2   0   0   0   0   2   2   2   0   0   2   0   0   0   0   2   2   0   2   2   2   0   0   2   2   0   0   0   2   2   0   0   2   2   2   0   2   0   0   0   2   0   0   2   0   2   0   2   2   2   2   0   0   0   2   2   0   2   2   0   2   2   0   2   0   0   0   2   0   2   0   2   0   0   2   2   0   0   2   2   2   0   2   0   2   2   0   2   0   0   2   2   0   0   0   2   2   2   0   2   2   2   0   0   0   2   2   0   2   2   2   2   0   2   0   2   0   2   0   0   2   2   0   2   2   2   0   0   0   0   2   2   2   0   0   2   0   2   0   2   2   0   0
 MK-6-3                 0   0   0   2   2   0   2   0   2   2   0   2   2   0   0   0   0   0   0   0   0   2   0   2   0   2   2   0   0   2   0   2   0   2   0   2   2   0   0   0   2   2   0   0   2   0   0   2   2   2   2   2   0   2   0   2   2   2   0   0   0   0   2   2   2   0   0   2   0   0   0   0   2   2   0   2   2   2   0   0   2   2   0   0   2   2   2   0   0   2   2   2   0   2   0   0   0   0   0   2   2   0   2   0   2   2   0   2   0   0   0   2   2   0   2   2   0   2   2   0   0   0   0   0   2   0   2   2   2   2   0   2   2   0   0   2   2   2   0   0   0   2   2   0   2   0   0   2   2   0   0   0   2   2   2   0   2   2   0   0   0   0   2   2   0   2   2   2   2   0   2   0   2   0   2   0   0   2   2   0   2   2   2   0   0   0   0   2   2   2   2   0   2   0   2   0   2   2   0   0
 MK-6-4                 0   2   0   2   2   0   2   0   2   2   0   2   2   0   0   0   0   0   0   0   0   2   0   2   0   2   2   0   0   2   0   2   0   2   0   2   2   0   0   0   0   2   0   0   2   0   0   2   2   2   2   2   0   2   0   2   0   2   0   0   0   2   2   0   2   0   0   2   0   0   0   0   2   2   0   2   2   2   0   0   2   2   0   0   2   2   2   0   2   2   2   2   0   0   0   0   0   0   0   2   2   0   2   0   2   2   0   2   0   0   0   2   2   0   2   2   0   2   2   0   0   0   0   0   2   0   2   2   2   2   0   2   2   0   0   2   2   2   0   2   0   2   2   0   2   0   0   2   2   0   0   0   2   2   2   0   2   2   0   0   0   0   2   2   0   2   2   2   2   0   2   0   2   0   2   0   0   0   2   0   2   2   2   2   0   0   0   2   2   2   2   0   2   0   2   0   2   0   0   0
 MK-6-5                 0   2   0   2   2   0   2   0   2   2   0   2   0   0   0   0   0   0   0   0   0   2   2   2   0   2   2   0   2   2   0   2   0   2   0   2   2   0   2   0   0   2   0   0   2   0   2   2   2   2   2   2   0   2   2   2   2   2   0   0   2   2   2   0   2   0   0   2   0   2   0   0   2   2   0   2   2   2   0   2   2   0   0   0   2   0   2   0   2   2   2   2   0   0   0   0   0   0   0   2   2   0   2   0   2   2   0   2   0   0   0   2   2   0   2   2   0   2   2   0   0   2   0   0   2   2   2   2   0   2   0   2   2   0   0   0   2   2   0   2   0   0   2   0   2   0   0   2   0   0   0   0   2   2   2   0   2   2   2   2   0   0   2   2   0   2   2   2   2   0   2   0   2   0   2   2   0   0   2   0   2   2   2   2   2   0   0   2   2   2   2   0   2   2   0   0   2   0   0   0
 MK-6-6                 0   2   0   2   2   0   2   0   2   2   0   2   2   0   0   0   0   0   0   0   0   2   0   2   0   2   2   0   2   2   0   2   0   2   0   2   2   0   2   0   0   0   0   0   2   0   2   2   2   2   2   2   0   2   2   2   2   0   0   0   2   2   2   0   2   0   0   2   0   2   0   2   2   2   0   2   0   2   0   2   2   0   0   0   2   0   2   0   2   2   2   2   0   0   0   0   0   0   0   0   2   0   2   0   2   2   0   2   0   0   0   2   2   0   2   2   0   2   0   0   2   2   0   0   2   2   2   2   0   2   0   2   2   0   0   0   2   2   0   2   2   2   2   0   2   0   0   2   2   0   0   0   2   2   2   0   2   2   2   2   0   0   2   2   0   2   2   2   2   0   0   2   2   0   2   2   2   0   2   0   2   2   2   2   0   0   0   2   2   2   2   0   2   2   0   0   2   0   0   0
 MK-6-7                 0   2   0   2   2   2   2   0   2   2   0   2   2   0   0   0   0   0   0   0   0   2   2   2   0   2   2   0   2   2   0   2   2   2   0   2   2   0   2   0   0   0   0   0   2   0   2   2   2   2   2   2   0   2   2   2   2   0   0   0   2   0   2   0   2   0   0   2   0   2   0   2   2   2   0   2   0   2   0   2   2   0   0   2   2   0   2   0   2   0   2   2   0   0   0   0   0   0   0   0   2   0   2   0   2   2   0   2   0   0   0   2   2   0   2   2   0   0   0   0   2   2   0   0   2   0   2   2   0   2   0   2   2   0   0   2   2   0   0   2   2   0   2   0   2   0   0   2   2   0   0   0   2   2   2   0   2   0   2   2   0   0   2   0   0   2   2   2   2   0   0   2   2   0   2   2   0   0   2   0   2   2   2   2   0   0   0   2   2   2   2   0   0   2   0   0   2   0   0   0
 MK-6-8                 0   2   0   0   2   2   2   0   2   2   0   2   2   0   0   0   0   0   0   0   0   0   2   2   2   2   2   0   2   2   0   2   2   2   2   2   2   0   2   0   0   0   0   0   2   0   2   2   2   2   2   0   0   2   2   2   2   0   0   0   2   0   2   0   2   0   0   0   0   2   0   0   2   2   0   2   0   2   0   2   2   0   0   2   2   0   2   0   2   0   0   2   2   0   0   0   0   0   2   0   2   0   2   0   2   2   0   2   0   0   0   0   2   0   2   2   0   0   0   0   0   2   0   0   2   0   2   2   0   2   0   2   2   0   0   2   2   0   0   2   2   0   2   0   2   0   0   2   2   0   0   0   2   2   2   0   2   0   0   2   0   0   0   0   0   2   2   2   2   0   0   2   2   0   2   2   0   0   2   0   2   0   2   2   0   0   0   2   2   2   0   0   0   0   2   0   2   0   0   0
 MK-6-9                 0   2   0   0   2   2   2   0   0   2   2   2   0   0   0   0   0   2   0   0   0   0   2   2   2   2   2   0   2   2   0   2   2   0   2   2   0   0   2   0   0   0   0   0   2   0   2   2   2   2   2   0   0   2   2   2   2   0   0   0   0   0   2   0   2   0   2   0   0   2   0   0   0   2   0   2   0   2   0   2   2   0   0   2   2   0   2   0   2   0   0   2   2   0   0   0   0   0   2   0   2   2   2   0   2   2   0   2   0   0   0   0   0   0   2   2   0   0   0   0   0   2   0   0   2   0   2   0   0   2   0   2   0   0   0   2   2   0   0   2   2   0   2   0   2   0   0   2   2   0   0   0   2   2   2   0   2   0   2   2   0   0   0   0   0   2   2   2   2   0   0   2   2   0   2   2   0   0   2   0   2   0   2   2   0   0   0   2   2   0   0   0   0   2   2   0   2   0   0   0
 MK-6-10                0   2   0   2   2   2   2   0   0   2   2   2   0   0   0   0   0   2   0   0   0   0   2   2   2   0   2   0   0   2   0   2   2   0   2   2   0   0   2   0   0   2   0   0   2   0   2   0   2   2   2   0   0   2   2   2   2   0   0   0   0   0   2   0   2   0   2   0   0   2   0   0   0   0   0   2   0   2   0   2   2   0   2   2   2   0   2   0   2   0   0   2   2   2   0   0   0   0   2   0   2   2   2   0   2   0   0   2   0   0   0   0   0   0   2   2   0   0   0   0   0   2   0   0   2   0   2   2   0   2   0   2   0   0   0   2   0   0   2   2   2   0   2   0   2   0   0   2   0   0   2   0   2   2   2   2   0   0   2   2   0   2   0   0   2   0   2   2   2   0   0   2   2   0   0   2   2   0   2   0   2   0   2   2   2   0   0   2   0   0   0   2   0   2   2   0   0   2   2   0
 MK-6-11                0   2   0   2   0   2   2   0   2   2   2   2   2   0   0   0   0   2   0   0   0   0   2   2   2   0   0   0   0   2   2   2   2   0   2   2   0   0   2   0   2   2   0   2   0   0   2   0   0   2   2   0   0   2   2   0   0   0   0   0   0   0   2   0   2   0   2   0   0   2   0   0   0   0   0   2   0   0   2   2   2   0   2   2   2   0   2   0   2   0   0   2   2   2   0   0   0   0   2   0   2   0   2   0   0   0   0   2   2   0   0   0   0   2   2   2   0   0   0   0   0   2   0   0   2   0   2   2   0   2   0   2   0   0   0   2   0   0   2   2   2   0   2   0   2   2   0   2   0   0   2   2   2   0   2   0   0   0   2   2   0   2   0   0   2   2   2   2   2   0   0   2   2   2   0   2   2   0   0   0   2   0   2   2   2   0   0   2   0   0   2   2   0   0   2   2   0   2   0   0
 MK-6-12                0   2   0   0   2   2   0   0   2   2   2   2   2   0   2   0   0   2   0   0   2   0   2   2   2   0   0   2   0   2   2   0   2   0   2   2   0   0   2   0   2   2   2   2   2   0   2   0   0   0   0   0   0   2   2   0   0   0   0   0   0   0   2   0   2   0   2   0   0   2   0   0   0   0   0   2   0   2   2   2   2   0   2   0   2   0   2   0   2   0   0   2   2   2   0   2   0   2   2   0   2   2   2   0   0   0   0   2   2   0   0   0   0   2   2   2   2   0   0   0   0   2   0   0   2   0   2   2   2   2   0   2   0   0   0   2   0   0   2   0   2   0   2   0   2   2   0   2   0   0   2   2   2   0   2   0   0   0   2   2   0   2   0   0   2   2   2   2   2   0   0   2   2   2   0   2   2   0   2   0   2   0   2   0   2   0   0   2   0   0   2   2   0   0   2   2   0   2   0   2
 MK-6-13                0   2   0   0   2   0   0   0   2   2   2   2   0   0   2   0   0   2   0   0   2   2   2   2   2   2   0   2   0   0   2   0   2   0   2   2   0   2   2   2   2   2   2   2   2   0   2   0   0   0   0   0   0   2   2   0   0   0   0   0   2   0   2   0   2   0   2   0   0   0   0   0   2   2   0   2   0   2   2   2   2   0   2   0   2   0   2   0   0   0   0   2   0   2   0   2   0   2   2   0   0   2   2   0   2   0   0   2   2   0   0   0   0   2   2   2   2   0   0   0   0   2   0   0   2   0   2   2   2   2   0   2   0   0   0   2   0   0   2   0   2   0   2   0   2   2   0   2   0   0   0   2   0   0   2   0   0   0   2   2   0   2   0   0   2   2   2   2   2   0   0   2   2   2   0   2   2   0   2   2   2   0   2   0   2   0   0   2   0   0   2   2   0   0   2   2   2   2   0   2
 MK-6-14                0   2   0   0   2   0   0   0   2   2   2   2   0   0   2   0   2   2   0   0   2   0   2   2   2   2   0   2   0   0   2   0   2   0   2   2   0   2   2   2   2   2   2   2   0   0   2   0   0   2   0   0   0   2   2   0   0   0   0   0   2   0   2   0   2   0   2   0   2   0   0   0   2   2   0   2   0   2   2   2   0   0   2   0   2   0   2   2   0   0   0   2   0   2   0   2   0   2   2   2   0   2   2   0   2   0   0   2   2   0   2   0   0   2   2   2   2   0   0   0   0   0   0   0   2   0   2   2   0   2   2   2   0   0   0   2   0   0   2   0   0   0   2   0   2   2   0   2   0   0   0   2   0   0   2   0   0   0   2   2   0   2   0   0   2   2   2   2   2   0   0   2   2   2   0   0   2   0   2   2   2   0   2   0   2   0   0   2   0   0   2   0   0   0   2   2   2   0   0   0
 MK-6-15                0   2   0   0   2   0   0   2   2   2   2   2   0   2   2   0   2   2   0   0   2   0   2   2   0   2   0   2   0   0   2   0   0   0   2   2   0   2   0   2   2   2   2   2   0   0   0   0   0   2   0   0   0   2   2   0   0   0   2   0   0   0   2   0   2   0   2   0   2   0   2   0   0   2   0   2   0   2   2   2   0   0   2   0   2   0   2   2   0   0   0   2   0   2   0   2   0   2   2   2   0   2   0   0   2   0   2   2   0   0   2   0   0   2   2   2   2   0   0   0   0   0   0   0   2   2   2   2   0   2   2   2   0   0   0   2   0   0   2   0   2   0   2   0   2   2   0   2   0   0   2   2   0   0   2   0   0   0   2   2   0   2   0   0   2   2   2   2   2   0   0   2   2   2   0   2   0   0   2   2   2   0   2   0   2   0   2   2   0   0   2   0   0   2   2   2   2   0   0   0
 MK-6-16                0   2   0   0   2   0   0   0   2   2   2   0   0   2   2   0   0   0   0   0   2   0   2   2   0   2   0   2   0   0   2   0   0   0   2   2   0   2   0   2   0   2   2   2   0   0   0   0   0   2   0   0   2   2   2   0   0   2   2   0   0   0   2   0   2   2   2   0   2   0   2   0   2   0   0   2   0   2   2   2   0   0   2   0   2   0   2   2   0   0   0   2   0   0   0   2   2   2   2   2   0   2   0   0   2   0   2   2   0   2   2   0   0   2   2   2   2   0   2   0   0   0   0   0   2   2   2   0   0   2   2   0   0   0   0   2   0   0   2   0   0   0   0   0   0   2   0   2   2   0   2   2   0   0   2   0   0   0   2   2   2   2   0   0   2   2   2   2   2   0   0   2   2   2   2   2   0   0   2   2   2   2   2   0   2   0   2   2   0   0   2   2   0   2   2   2   2   0   0   2
 
!****************************************** Phenotypic Data **********************************************************
!-100.0 is resevred for missing phenotype
SimulatedTrait1        15.3662   14.5120   16.0769   15.8114   13.7016   14.4925   13.7043   13.0548   15.3381   15.2397   15.8018   14.5967   12.8213   17.1392   13.3501   13.7659   15.5786   16.4165   15.1009   14.0898   13.0891   11.9508   16.3084   13.5501   13.4747   14.5217   16.3242   14.5832   16.0371   14.0986   17.2129   17.0414   16.3757   15.0179   15.8075   15.2451   17.1463   13.6163   13.9963   15.1951   14.6337   15.1096   16.5324   15.9694   15.7171   15.0773   16.0212   15.0204   13.8597   15.5808   17.2358   16.7293   15.1579   15.5472   15.6348   16.8559   15.1256   14.1407   15.8739   15.2426   13.3898   12.8104   15.2743   15.6383   13.4499   13.6893   14.4517   14.0760   14.5754   14.3158   16.4760   15.5824   12.9925   14.7794   14.1953   15.7660   15.2552   13.5198   15.1817   16.7121   13.8010   15.4612   13.7991   12.9010   16.4833   15.5238   15.4088   15.1766   13.4758   14.8747   16.3071   14.8888   13.4545   15.4986   14.4068   13.5804   16.3955   15.7019   17.0102   13.5442   13.8016   15.0388   15.5908   15.2334   15.1225   15.2749   15.2819   15.8234   15.1807   14.4597   17.0847   16.0205   14.0512   15.9824   14.9223   16.6523   13.4508   15.3706   15.3901   13.6313   16.9581   12.4267   15.3071   14.7092   17.2057   13.6432   14.7237   14.1420   14.3867   11.6614   17.2100   15.1423   14.6390   15.1882   14.3310   14.3239   13.4198   16.6853   14.5881   14.5670   15.1697   15.7764   16.2989   18.5306   14.8283   14.4012   13.4602   12.5399   13.7761   14.9660   14.1015   16.3186   14.3063   13.9196   15.1432   14.0679   15.9271   13.8548   15.2686   13.9633   13.5426   17.0498   16.9217   15.1911   15.3929   13.8008   14.9090   16.4422   15.2907   13.3766   14.4399   12.7423   15.5799   15.1782   16.3926   15.3408   15.4648   12.8567   14.9524   15.2208   15.3852   16.8990   16.6642   16.9078   16.3614   13.8855   13.1206   15.0290   15.6036   11.2992   16.1779   16.7699   14.1117   14.8675   14.9705   16.7353   15.2977   16.9609   16.2789   14.0957
SimulatedTrait2         8.3817    9.0924   10.2106   10.7180   10.8390   10.9126   10.4776   10.6961    9.8641   10.8310   10.0185    9.3195    9.8931    9.2859   10.5835    9.8155    9.4534    9.4748   10.5878    9.4786   11.6510   10.7559    9.9642   11.1131   10.4029   10.3329    9.9543    8.7511   10.2778    9.5752    9.1196    9.5184    9.6293    9.2275    9.7495    9.3165   10.1249   10.4436   11.1411   10.3150   10.4101    9.0964    9.6992   11.5103   10.1791    9.5955    9.0515   10.3257   10.2337    9.9139    9.1015   10.0882   10.0945    9.5292    9.4951   10.2280   10.1258   10.7358   11.1467   10.5308    9.8239    9.4978    9.2948    9.0581   10.2084   10.7252   10.3974   11.1734   11.2703   11.1566    8.9470    9.0053   11.2563   10.6412   11.5481    9.9197   10.7717   10.1305    9.1491    9.5741    9.3829   10.5052   10.0688   10.5986    8.8698    9.5976   11.3799    9.2432    9.4530   10.9136   10.8968    9.7430   11.5059   10.1594   10.7584   10.5237    9.9633    9.7870    9.4070    8.1606   10.2652    9.2472    9.1084   10.2688    9.4055    9.4686    9.9740    9.2651    9.9439    9.7455   10.1558    9.4212   10.9617    9.6914    9.4560   10.1585   10.0912   10.3943    9.0019   10.8190    8.8731   10.7549    9.5709   10.3619    8.9246   10.4832   10.4063    9.9309   10.8423    9.9330    9.5971   10.9414    9.0215   10.6317    9.7219    9.8162    9.9075    8.6496   10.5151    9.4857   10.4164    9.5161    9.1874    9.4437   10.6157   10.1292   10.9413   10.4866   10.7488   11.2536   10.9303    9.6005   10.5520   11.1695   10.1714    9.1775   10.0186   10.9049   10.1729   10.3569   10.6855    9.9147    9.1189    8.7201    8.6775   10.5573   10.5480   10.7059    8.4742   10.3654   10.5400   10.4416    9.3792   10.7555    9.2080    9.3600    9.7904   10.3943   10.9831   10.6312   10.1749    9.2575    9.9350    9.9507    9.4538   10.7806   11.3008    9.4881   10.3578   10.5160   10.4006    9.3898   11.1493    9.6389    9.8120    9.2719    9.0535    9.4167    9.3077   10.6459
 
