# Supplementary material for: Inclusive Composite Interval Mapping of QTL by Environment Interactions in Biparental Populations
Source: PLoS One. 2015 Jul 10;10(7):e0132414. doi: 10.1371/journal.pone.0132414 (PMC4498613; doi:10.1371/journal.pone.0132414)
Supplement: S5 File — (ZIP) [file pone.0132414.s005.zip › H=0.5/L1/run_00128.met]

!**********************Note: lines staring with "!" are remarks and will be ignored in the program********************
!*********************************General Information**********************************
!Assuming F1 = P1 x P2, populations available in QTL IciMapping are: 
!  1, P1BC1F1 = P1 x F1, the first backcrossing where P1 is used as the recurrent parent;
!  2, P2BC1F1 = P2 x F1, the first backcrossing where P2 is used as the recurrent parent;
!  3, F1DH, F1-derived doubled haploids; 
!  4, RIL or F1RIL, recombination inbred lines through the repeated selfing of F1;
!  5, P1BC1RIL, recombination inbred lines through the repeated selfing of P1BC1F1;
!  6, P2BC1RIL, recombination inbred lines through the repeated selfing of P2BC1F1;
!  7, F2, the selfing generation of F1;
!  8, F3, the selfing generation of F2;
!  9, P1BC2F1, the second backcrossing where P1 is used as the recurrent parent; 
! 10, P2BC2F1, the second backcrossing where P2 is used as the recurrent parent;
! 11, P1BC2RIL, recombination inred lines through the repeated selfing of P1BC2F1; 
! 12, P2BC2RIL, recombination inred lines through the repeated selfing of P2BC2F1; 
! 13, P1BC1F2, the selfing generation of P1BC1F1; 
! 14, P2BC1F2, the selfing generation of P2BC1F1; 
! 15, P1BC2F2, the selfing generation of P1BC2F1; 
! 16, P2BC2F2, the selfing generation of P2BC2F1; 
! 17, P1BC1DH, P1BC1F1-derived doubled haploids; 
! 18, P2BC1DH, P2BC1F1-derived doubled haploids; 
! 19, P1BC2DH, P1BC2F1-derived doubled haploids; 
! 20, P2BC2DH, P2BC2F1-derived doubled haploids; 
   3      !Mapping Population (see remarks above)
   2      !Mapping Function (1 for Kosambi; 2 for Haldane; 3 for Morgan)
   2      !Marker Space Type (1 for intervals; 2 for positions)
   1      !Marker Space Unit(1 for centiMorgans; 2 for Morgan)
   6      !Number of Chromosomes (or Linkage Groups)
 200      !Size of the mapping population
   2      !Number of environments
 
!***************************************** Chromosomes and Linkage Maps **********************************************
!Chromosome                 NumMarkers
-CH1                        16
-CH2                        16
-CH3                        16
-CH4                        16
-CH5                        16
-CH6                        16
!Linkage map (Marker name followed by position or the interval length)
 MK-1-1                1     0.000
 MK-1-2                1    10.000
 MK-1-3                1    20.000
 MK-1-4                1    30.000
 MK-1-5                1    40.000
 MK-1-6                1    50.000
 MK-1-7                1    60.000
 MK-1-8                1    70.000
 MK-1-9                1    80.000
 MK-1-10               1    90.000
 MK-1-11               1   100.000
 MK-1-12               1   110.000
 MK-1-13               1   120.000
 MK-1-14               1   130.000
 MK-1-15               1   140.000
 MK-1-16               1   150.000
 MK-2-1                2     0.000
 MK-2-2                2    10.000
 MK-2-3                2    20.000
 MK-2-4                2    30.000
 MK-2-5                2    40.000
 MK-2-6                2    50.000
 MK-2-7                2    60.000
 MK-2-8                2    70.000
 MK-2-9                2    80.000
 MK-2-10               2    90.000
 MK-2-11               2   100.000
 MK-2-12               2   110.000
 MK-2-13               2   120.000
 MK-2-14               2   130.000
 MK-2-15               2   140.000
 MK-2-16               2   150.000
 MK-3-1                3     0.000
 MK-3-2                3    10.000
 MK-3-3                3    20.000
 MK-3-4                3    30.000
 MK-3-5                3    40.000
 MK-3-6                3    50.000
 MK-3-7                3    60.000
 MK-3-8                3    70.000
 MK-3-9                3    80.000
 MK-3-10               3    90.000
 MK-3-11               3   100.000
 MK-3-12               3   110.000
 MK-3-13               3   120.000
 MK-3-14               3   130.000
 MK-3-15               3   140.000
 MK-3-16               3   150.000
 MK-4-1                4     0.000
 MK-4-2                4    10.000
 MK-4-3                4    20.000
 MK-4-4                4    30.000
 MK-4-5                4    40.000
 MK-4-6                4    50.000
 MK-4-7                4    60.000
 MK-4-8                4    70.000
 MK-4-9                4    80.000
 MK-4-10               4    90.000
 MK-4-11               4   100.000
 MK-4-12               4   110.000
 MK-4-13               4   120.000
 MK-4-14               4   130.000
 MK-4-15               4   140.000
 MK-4-16               4   150.000
 MK-5-1                5     0.000
 MK-5-2                5    10.000
 MK-5-3                5    20.000
 MK-5-4                5    30.000
 MK-5-5                5    40.000
 MK-5-6                5    50.000
 MK-5-7                5    60.000
 MK-5-8                5    70.000
 MK-5-9                5    80.000
 MK-5-10               5    90.000
 MK-5-11               5   100.000
 MK-5-12               5   110.000
 MK-5-13               5   120.000
 MK-5-14               5   130.000
 MK-5-15               5   140.000
 MK-5-16               5   150.000
 MK-6-1                6     0.000
 MK-6-2                6    10.000
 MK-6-3                6    20.000
 MK-6-4                6    30.000
 MK-6-5                6    40.000
 MK-6-6                6    50.000
 MK-6-7                6    60.000
 MK-6-8                6    70.000
 MK-6-9                6    80.000
 MK-6-10               6    90.000
 MK-6-11               6   100.000
 MK-6-12               6   110.000
 MK-6-13               6   120.000
 MK-6-14               6   130.000
 MK-6-15               6   140.000
 MK-6-16               6   150.000
!*********************************** Marker Types ********************************************************************
!Co-dominant marker: When heterozygote F1 is present, P1 is coded as 2, F1 is coded as 1, and P2 is coded as 0; Otherwise, P1 is coded as 2, and P2 is coded as 0. 
!Dominant marker: When heterozygote F1 is present, P1 and F1 are coded as 12, and P2 is coded as 0; Otherwise, P1 is coded as 2, and P2 is coded as 0.  
!Recessive markers: When heterozygote F1 is present, P1 is coded as 2, and F1 and P2 are coded as 10; Otherwise, P1 is coded as 2, and P2 is coded as 0. 
!Missing marker is coded as -1. 
 MK-1-1                 2   2   0   0   2   2   2   0   0   2   0   0   2   0   0   0   0   0   0   2   2   2   2   0   0   2   2   2   2   2   2   0   2   0   2   2   2   0   2   2   0   2   0   2   0   2   0   0   2   2   0   0   2   2   0   0   0   2   2   2   0   2   0   0   2   2   2   2   0   2   2   0   2   2   0   0   2   0   0   0   0   0   0   0   2   0   2   0   0   2   2   0   0   0   0   0   0   2   2   0   0   2   2   0   2   0   0   0   2   2   2   2   2   0   0   2   0   0   0   0   2   0   2   2   2   2   2   0   2   2   0   0   2   0   2   0   2   0   2   2   2   2   0   2   0   0   0   0   0   2   2   2   2   2   2   2   2   2   2   0   2   0   0   0   2   2   2   2   0   2   2   0   2   0   2   0   2   0   0   2   0   0   2   0   0   2   2   2   2   0   2   0   2   2   2   0   2   2   2   2
 MK-1-2                 0   2   0   0   2   0   2   0   0   2   0   0   2   0   0   0   0   0   0   2   2   2   2   0   0   2   2   2   2   2   2   0   0   0   2   0   2   0   2   2   0   2   0   2   0   2   0   0   2   2   0   0   2   2   0   0   0   2   2   2   0   2   0   0   0   2   2   2   0   2   2   0   2   2   0   0   2   0   0   0   0   0   0   0   2   0   2   0   0   2   2   0   0   0   0   2   0   2   2   0   0   2   2   0   2   0   2   0   2   2   2   2   2   0   0   2   0   0   0   0   2   0   2   2   2   2   0   0   2   2   0   0   2   0   2   0   2   0   0   0   2   2   0   2   0   0   2   0   0   2   2   2   2   2   2   2   2   2   2   0   2   0   0   0   2   2   2   2   0   2   2   0   2   0   2   0   2   0   0   2   0   0   2   0   0   2   2   2   0   2   0   0   2   2   2   0   0   2   2   2
 MK-1-3                 0   2   0   0   0   0   2   0   2   2   0   0   0   0   0   0   0   2   0   2   2   2   0   0   0   2   2   2   2   2   2   0   0   0   2   0   2   0   2   2   0   2   0   2   0   2   0   0   2   2   0   0   0   2   0   0   2   2   0   2   0   2   0   0   0   2   2   2   0   2   2   0   2   2   0   0   2   0   0   2   0   0   0   0   2   0   0   0   0   2   2   2   0   0   0   2   0   2   2   0   0   2   2   0   2   0   2   0   0   2   2   2   0   0   0   2   2   0   0   0   2   0   2   2   2   2   0   0   2   0   0   0   2   0   2   2   2   0   0   2   2   2   0   2   0   0   2   0   0   2   2   2   2   2   0   2   2   2   0   0   2   0   0   0   2   2   2   2   0   2   2   0   2   0   2   0   2   0   0   2   0   0   0   0   0   2   2   2   2   2   0   2   2   2   2   0   0   2   2   2
 MK-1-4                 0   2   0   0   0   0   2   0   2   2   0   0   0   0   0   2   0   2   0   2   2   2   0   0   0   2   0   2   2   2   2   0   0   0   2   0   2   0   0   2   0   2   0   0   0   2   0   2   2   2   0   0   0   2   0   0   2   2   0   0   0   2   0   2   0   2   2   2   0   2   2   0   2   0   0   0   2   0   0   2   2   0   0   0   2   0   0   0   0   2   2   2   0   0   0   2   0   2   0   0   0   2   2   2   2   0   2   0   0   2   2   2   0   0   0   2   2   0   0   0   2   0   2   0   2   2   0   0   2   2   0   0   2   0   2   2   2   0   0   2   2   2   0   2   0   0   2   0   0   2   2   2   2   2   0   2   2   2   0   2   2   0   0   0   2   2   2   2   0   2   2   0   2   0   2   0   2   0   0   2   0   0   0   0   0   2   2   2   2   2   0   2   2   2   2   0   0   2   2   2
 MK-1-5                 0   2   0   0   0   0   2   0   2   2   0   0   0   0   0   2   0   2   0   2   2   2   0   0   0   2   0   2   2   2   2   0   0   0   2   0   2   0   0   2   0   2   0   0   0   2   0   0   2   2   2   0   0   2   0   0   0   2   0   0   0   0   0   2   0   2   2   2   0   2   2   0   2   0   0   0   2   0   0   2   2   0   0   0   2   0   0   0   0   2   2   2   0   0   2   2   2   2   0   0   0   2   2   2   2   0   2   0   0   2   2   2   0   0   0   2   2   0   0   0   2   0   2   0   2   2   0   0   2   2   0   0   2   0   2   2   2   2   0   2   2   2   0   2   0   0   2   0   0   2   2   2   2   2   0   2   2   2   0   2   2   2   0   0   2   0   2   0   0   2   0   0   0   0   2   2   2   0   0   2   0   0   0   2   0   2   2   2   2   2   0   2   2   2   2   0   0   2   2   2
 MK-1-6                 0   2   0   2   0   0   2   0   0   0   0   0   0   0   2   2   0   2   0   2   2   2   0   0   0   2   0   2   0   2   2   0   0   0   2   0   2   0   0   2   2   2   0   0   0   2   0   0   2   2   2   0   0   2   0   0   0   2   0   0   0   0   0   0   0   2   2   2   0   2   2   0   2   0   0   0   2   2   0   2   2   0   0   0   2   0   0   0   0   2   2   2   0   0   2   2   2   2   0   0   0   2   2   2   2   0   2   2   0   2   2   2   0   0   2   2   2   0   0   0   0   0   0   0   2   2   0   0   0   2   0   0   2   0   2   2   2   0   0   2   2   2   2   2   2   0   2   2   0   2   2   2   2   2   0   0   0   2   0   0   2   0   0   0   2   0   2   0   0   2   0   0   0   0   2   2   2   0   0   2   0   0   0   2   0   2   2   2   2   2   0   0   0   2   2   0   0   2   0   0
 MK-1-7                 0   2   0   2   0   2   2   0   2   0   0   0   0   0   2   2   0   2   2   2   2   2   0   2   2   2   2   2   0   2   2   0   2   0   2   0   2   0   0   2   2   2   0   0   0   2   0   0   0   2   2   2   0   2   0   0   0   0   0   0   0   0   0   0   0   2   0   2   0   2   2   0   2   0   0   0   2   2   0   2   2   0   0   0   2   0   0   0   2   2   2   2   0   2   2   2   2   2   0   2   2   2   2   2   2   0   2   2   0   2   2   2   0   0   2   2   2   0   0   0   0   0   0   2   2   2   0   0   2   2   0   0   2   0   2   2   2   0   2   0   2   2   2   2   2   0   2   2   0   2   2   2   2   2   2   0   0   2   0   0   0   0   0   0   2   0   2   0   0   2   0   0   0   0   2   2   2   0   0   2   0   0   2   2   0   0   2   2   0   2   0   0   0   2   2   2   0   0   0   0
 MK-1-8                 0   2   2   2   0   2   2   0   2   2   0   0   0   0   2   2   0   2   2   2   2   2   0   2   2   2   2   2   2   2   2   0   2   0   2   2   2   0   0   2   0   2   2   0   0   2   0   0   0   0   2   0   0   2   0   0   0   0   2   0   0   2   0   0   0   2   0   2   0   2   2   0   2   0   0   0   2   2   0   2   0   2   0   0   2   2   0   0   2   2   0   0   0   2   2   2   0   2   0   2   2   2   2   2   2   0   2   2   0   2   2   2   0   0   2   2   2   0   0   0   2   0   0   2   2   2   0   2   2   2   0   0   2   0   2   2   2   0   2   0   2   2   2   2   2   0   2   2   0   2   2   2   2   2   2   0   0   2   2   0   0   0   0   0   2   2   2   0   0   2   2   0   0   0   2   2   2   0   2   2   0   2   2   2   0   0   2   2   0   2   2   0   0   2   2   2   0   0   0   0
 MK-1-9                 0   2   2   2   0   2   2   0   2   0   0   0   2   0   0   2   0   2   2   2   0   2   0   2   2   2   2   2   2   2   2   0   2   0   2   2   2   0   0   0   0   2   2   0   0   2   0   0   0   0   2   0   0   2   0   0   0   0   2   2   0   2   0   0   0   2   0   2   0   2   2   0   2   2   0   0   0   2   0   2   2   2   2   2   2   2   0   0   0   2   0   0   0   2   2   2   0   2   0   2   2   2   2   2   2   0   2   2   0   2   2   2   2   0   2   0   2   0   0   0   0   0   0   2   2   2   0   2   2   0   0   0   2   0   2   0   2   0   2   0   0   2   2   2   2   0   0   2   0   2   2   2   2   2   2   0   2   2   2   2   0   0   0   0   0   0   2   0   0   2   2   0   0   0   2   2   2   0   2   2   0   2   2   2   0   0   0   2   0   2   2   0   0   2   2   2   2   2   0   0
 MK-1-10                0   2   2   2   0   2   2   0   2   0   0   0   2   0   0   2   0   2   2   2   0   2   0   0   0   2   2   2   2   2   2   0   2   0   2   2   0   2   0   2   0   2   2   0   0   2   0   0   0   0   2   0   0   2   0   2   0   0   2   2   0   2   0   0   0   2   0   2   0   2   2   0   2   2   0   0   0   2   0   2   2   2   2   2   0   2   0   0   0   2   0   0   0   2   0   2   0   2   0   2   2   2   2   2   2   0   2   2   0   2   2   2   2   2   2   0   2   0   2   0   0   0   0   2   2   2   0   2   2   0   0   0   2   0   2   0   2   2   2   0   0   2   2   2   2   0   0   2   0   2   2   0   2   2   2   0   0   2   2   2   2   0   2   0   0   0   2   0   0   2   2   0   0   0   2   2   2   0   2   2   0   2   0   2   2   0   0   0   0   2   2   2   0   2   0   2   0   2   0   0
 MK-1-11                2   2   2   0   0   2   2   0   2   2   0   0   2   0   0   2   0   2   2   2   0   2   0   2   0   2   0   2   2   2   0   0   2   0   0   2   0   2   0   2   0   0   2   0   0   2   0   0   0   0   0   0   0   2   0   2   0   0   0   0   0   2   0   2   0   2   0   2   0   0   2   0   2   2   0   0   0   2   0   2   0   2   2   2   0   2   0   0   0   2   0   0   0   2   0   2   0   2   0   2   2   2   2   0   2   0   2   0   0   2   2   2   2   2   2   0   2   0   2   0   0   0   0   2   2   2   0   0   2   0   0   0   2   0   2   0   2   2   2   2   0   2   2   2   2   0   0   2   0   2   0   0   2   2   2   0   0   2   2   2   0   0   2   0   2   0   2   0   0   2   2   0   0   0   2   2   2   0   2   2   0   0   0   2   0   2   0   0   0   2   2   2   0   2   0   2   0   2   0   0
 MK-1-12                2   2   2   0   0   2   2   0   2   2   0   0   2   2   2   2   0   2   2   2   0   2   0   2   2   2   0   2   2   2   0   0   2   0   0   2   0   2   0   2   0   0   0   0   0   2   0   2   0   0   0   0   0   2   0   2   0   0   0   0   0   2   0   2   0   2   0   2   0   0   2   0   2   2   0   0   0   2   0   2   0   2   2   2   0   0   0   0   0   2   0   0   0   2   0   0   0   2   0   2   2   0   2   2   2   2   2   2   0   2   2   2   2   2   2   2   2   0   2   0   0   0   0   2   2   2   0   0   2   0   2   0   2   0   2   0   2   0   2   2   0   2   2   2   2   0   0   2   0   2   0   0   2   0   2   0   0   2   0   2   0   0   2   2   2   0   2   0   0   2   2   0   0   0   2   2   2   0   2   2   0   0   0   2   2   2   0   0   0   2   2   2   0   0   2   2   2   2   0   0
 MK-1-13                2   2   2   2   0   2   2   0   2   2   0   0   2   2   2   2   0   2   2   0   2   2   0   2   2   2   0   2   2   2   0   0   2   0   0   2   0   0   0   2   0   0   0   0   0   2   0   2   0   0   0   0   0   2   0   2   0   0   0   0   0   2   0   2   0   2   0   2   0   0   2   0   2   2   0   0   0   2   0   2   0   0   2   2   0   0   0   0   2   2   0   0   0   2   0   0   0   2   0   2   2   0   2   2   2   2   2   2   0   2   2   2   2   2   2   0   2   0   2   0   0   0   0   2   2   0   0   0   2   0   2   0   2   0   2   0   2   0   2   2   0   2   2   2   2   2   0   2   0   2   0   2   2   0   2   0   0   2   0   2   0   0   2   2   2   0   2   0   2   2   2   0   0   0   0   2   2   0   2   2   0   0   0   2   2   0   0   0   0   2   2   2   0   0   2   2   2   2   0   0
 MK-1-14                2   0   2   2   0   2   2   0   2   2   0   0   2   2   2   2   0   2   2   0   0   2   0   2   2   2   0   2   2   2   0   2   2   0   0   2   0   0   0   2   0   0   0   0   0   2   0   2   2   0   0   0   2   2   2   2   0   0   0   0   0   2   0   0   0   2   0   0   0   0   2   0   2   2   0   0   0   2   0   2   0   0   2   2   0   0   0   0   2   2   0   0   2   2   0   0   0   2   0   2   2   0   2   2   2   2   0   2   0   0   0   2   2   2   0   0   2   0   2   2   0   0   0   2   2   0   0   0   2   0   2   0   2   0   2   0   2   0   0   2   0   2   2   2   2   2   0   2   0   2   0   2   2   0   2   0   0   2   0   2   0   0   2   2   2   0   0   0   2   2   2   0   0   0   0   2   2   0   2   2   0   0   0   0   2   0   0   0   0   0   2   2   0   0   2   2   2   2   0   0
 MK-1-15                2   0   2   2   2   2   2   0   2   2   0   0   2   2   2   2   0   2   2   0   0   0   2   2   2   2   0   2   2   2   0   2   2   0   0   2   0   0   0   0   0   0   0   0   0   2   0   0   2   0   0   0   2   2   2   0   0   0   2   0   0   2   0   0   0   0   0   2   0   0   2   0   2   2   0   0   0   2   0   2   0   0   2   2   0   2   0   0   2   2   0   0   2   0   0   2   0   2   0   0   2   0   2   2   0   2   0   2   0   0   0   2   2   2   0   0   0   0   2   2   0   0   0   2   2   0   0   0   2   0   2   0   2   0   2   0   2   0   0   2   0   0   2   2   2   2   0   0   0   2   0   0   2   0   2   0   0   2   0   2   0   0   2   2   2   0   0   0   2   2   2   0   0   0   0   2   2   2   2   2   0   0   0   0   2   0   0   0   0   0   2   2   0   0   2   2   2   2   0   0
 MK-1-16                2   0   2   0   2   2   2   0   2   2   0   0   2   2   2   2   2   2   2   0   0   0   2   2   2   2   0   2   2   2   0   2   2   0   0   2   0   0   0   0   0   0   0   0   0   2   0   0   2   0   0   0   2   2   2   0   0   2   2   0   0   2   0   0   0   0   0   2   0   0   0   0   2   2   0   0   0   2   0   2   0   0   2   2   0   2   0   0   2   2   2   0   0   2   0   2   0   2   2   2   2   0   2   2   0   2   0   2   0   2   0   2   2   2   0   0   0   0   2   2   0   0   0   2   2   0   0   2   2   2   2   0   0   0   2   0   2   0   0   2   0   0   2   2   2   2   0   0   0   2   2   2   0   0   2   0   0   0   0   2   0   0   0   2   0   0   0   0   2   2   2   0   2   0   0   2   2   2   0   0   2   0   0   2   2   0   0   0   0   0   2   2   0   0   2   2   2   2   0   0
 MK-2-1                 0   0   2   0   0   2   0   0   2   2   0   2   0   0   0   2   0   2   0   2   2   0   0   2   0   0   0   2   0   2   0   0   0   0   2   0   0   0   0   0   0   0   0   0   2   0   0   0   0   2   2   0   2   0   2   0   0   2   2   0   0   0   0   0   0   2   0   0   0   0   2   0   0   2   0   0   2   2   2   2   2   2   2   0   0   2   2   2   0   0   0   2   0   0   2   2   2   2   2   0   0   0   2   2   0   0   2   2   2   0   0   2   0   2   0   2   2   2   0   0   2   2   0   0   2   2   2   0   2   2   0   0   2   0   2   2   0   0   0   2   2   0   0   2   2   0   2   2   2   2   2   2   0   2   2   0   2   0   0   2   0   0   0   2   0   0   0   0   0   0   0   0   2   2   0   2   0   0   0   2   2   0   2   0   2   0   0   0   2   2   0   2   0   2   0   0   0   2   2   2
 MK-2-2                 0   0   2   0   0   2   0   0   2   2   0   2   0   0   0   2   0   2   0   2   2   0   0   2   0   0   0   0   0   2   0   0   0   0   2   0   0   0   2   0   0   2   0   0   2   0   0   2   0   2   2   0   2   0   2   0   0   2   2   2   0   0   0   0   0   2   0   0   0   0   2   0   0   2   2   2   2   2   2   2   2   2   2   0   0   2   2   2   0   0   2   2   0   0   2   0   2   2   2   0   0   0   2   2   0   0   2   2   2   0   0   2   0   2   2   2   2   2   0   2   2   2   0   0   2   2   2   0   2   2   2   0   2   0   0   2   0   0   0   2   2   0   0   2   2   0   2   2   2   2   2   2   0   2   2   0   2   0   0   2   0   0   0   2   0   0   0   0   0   0   2   0   2   2   0   2   0   0   0   2   2   0   2   0   2   0   0   0   2   2   0   2   0   2   0   0   0   2   2   2
 MK-2-3                 2   0   2   2   2   2   0   0   2   0   2   2   0   0   0   0   0   2   0   2   2   0   0   0   0   0   0   0   0   2   0   0   0   0   2   0   0   0   2   2   0   2   0   0   2   0   2   2   0   2   0   0   2   0   2   0   0   2   2   2   0   0   0   2   2   2   0   0   2   0   2   0   0   2   2   2   2   2   2   2   0   2   2   0   0   2   2   2   0   0   2   2   0   0   2   0   2   2   2   0   0   0   2   2   0   0   2   2   2   0   0   2   0   2   2   0   2   2   0   2   2   2   0   0   2   2   2   0   2   2   2   0   2   2   2   2   0   0   0   2   2   0   0   2   2   0   0   2   2   2   0   2   0   2   2   0   2   2   0   2   0   0   0   2   0   0   0   0   0   0   2   0   2   2   0   2   0   0   0   0   2   2   2   0   2   0   0   0   2   2   0   2   0   2   0   0   0   2   2   2
 MK-2-4                 2   0   2   2   2   0   0   0   2   0   2   2   0   2   0   0   0   2   0   2   2   0   0   0   0   0   0   0   0   0   0   0   0   0   2   0   0   0   2   2   0   2   0   0   2   0   2   2   0   2   0   0   2   0   2   2   0   2   2   2   0   0   0   2   2   2   2   0   2   0   2   0   2   2   2   2   2   2   2   2   0   2   2   0   0   2   2   2   0   2   2   2   0   0   2   0   2   2   2   0   0   0   2   0   0   0   2   2   2   0   0   2   0   2   2   0   0   2   0   2   2   2   0   0   2   2   2   0   2   2   2   0   2   0   2   2   0   0   0   2   2   0   0   2   2   0   0   2   2   2   0   2   0   2   2   0   2   2   0   2   0   0   0   2   0   0   0   0   0   0   2   0   0   2   0   0   0   0   0   2   2   2   2   0   2   0   0   0   2   2   0   0   0   2   0   0   0   2   2   0
 MK-2-5                 2   0   2   2   2   0   0   0   2   0   0   2   0   2   0   0   0   2   0   2   2   2   0   0   0   0   0   2   0   0   0   0   0   0   2   0   0   0   2   2   0   2   0   0   2   0   2   2   0   2   0   0   2   0   2   0   0   2   2   0   2   0   0   2   2   2   2   0   2   0   2   0   2   2   2   2   2   2   2   2   0   2   2   0   0   2   2   2   0   2   2   2   0   0   2   0   2   2   0   0   0   0   2   0   0   2   2   2   2   2   2   2   0   2   2   0   0   2   2   2   2   2   0   0   0   2   2   2   0   2   0   0   2   0   2   2   0   0   0   2   2   0   0   2   2   0   0   0   2   2   0   2   0   2   2   0   2   2   0   2   0   0   0   0   0   0   0   0   0   0   2   0   0   2   0   2   2   0   0   2   2   2   2   0   2   2   0   2   2   2   0   0   2   2   0   0   0   2   0   2
 MK-2-6                 2   0   2   2   2   2   0   0   2   2   0   2   0   2   0   0   0   2   0   2   2   2   0   0   0   0   0   2   0   0   0   0   0   0   0   0   0   0   2   0   0   2   0   2   2   0   2   2   0   2   0   0   2   0   2   0   0   2   2   0   0   0   0   2   2   2   2   0   2   2   2   0   0   2   2   2   2   2   2   2   0   2   2   0   0   2   2   2   0   2   2   2   0   0   2   0   2   2   0   0   0   0   2   0   0   2   2   2   2   2   2   2   0   2   2   0   0   2   0   2   2   2   0   0   0   2   2   2   2   2   2   0   2   0   2   2   0   0   0   2   2   0   0   2   2   0   0   0   2   2   0   2   0   2   2   0   2   2   0   2   0   0   0   0   0   0   0   0   0   0   2   0   0   0   0   2   2   0   0   2   2   2   2   0   2   2   0   2   0   2   0   0   2   2   0   0   0   2   0   2
 MK-2-7                 0   0   2   2   2   2   0   2   0   2   0   2   0   2   0   0   2   2   0   2   2   0   0   0   0   0   2   2   0   2   0   0   0   0   0   0   0   0   2   2   0   2   0   2   2   0   2   2   0   2   0   0   2   0   2   0   2   2   2   0   0   0   0   2   2   2   2   0   2   2   2   0   0   2   2   0   2   2   2   2   0   2   0   0   0   2   2   0   0   2   2   0   0   0   2   0   2   2   0   0   0   0   2   0   0   2   2   2   2   2   2   0   0   2   2   0   0   0   2   2   0   2   0   0   0   2   2   2   2   2   2   0   2   0   2   2   0   0   0   2   2   2   0   2   2   0   0   0   2   2   0   2   0   2   2   0   2   2   0   2   0   0   2   0   0   0   0   2   0   0   2   0   2   0   0   2   2   0   0   2   2   2   2   0   2   2   0   2   0   2   0   0   2   2   0   0   0   2   0   2
 MK-2-8                 2   0   2   2   2   2   0   2   0   2   2   2   2   2   0   0   2   2   0   2   2   0   0   2   2   2   2   0   2   2   2   0   0   0   2   0   0   0   2   2   0   2   0   2   2   0   2   2   0   2   0   0   0   2   0   0   2   2   2   0   0   0   0   2   2   2   0   0   2   2   0   0   0   2   2   0   2   2   2   2   0   2   0   0   0   2   2   0   0   2   2   0   0   2   2   0   2   2   0   0   0   0   2   0   0   0   2   2   2   2   2   0   0   2   2   0   0   0   2   2   0   2   0   0   0   0   2   2   2   2   2   0   2   0   2   2   2   0   0   2   2   2   0   2   2   2   0   0   2   2   2   2   0   2   2   0   2   0   2   2   0   0   2   0   0   0   0   2   2   0   0   0   2   0   0   2   2   0   0   0   2   2   2   0   2   2   0   2   0   2   0   0   2   2   0   0   0   0   0   2
 MK-2-9                 2   0   2   2   2   2   0   2   0   2   2   2   2   2   0   0   2   2   2   2   2   0   0   2   2   2   0   2   2   2   0   0   2   0   2   0   0   0   2   2   0   2   0   2   2   0   2   2   0   2   0   0   0   2   0   0   2   2   2   0   2   0   0   2   0   2   0   0   2   2   0   0   0   2   2   0   2   2   0   2   0   2   0   0   0   2   2   0   0   2   2   0   0   2   2   0   2   2   0   0   0   0   2   2   0   0   2   2   2   2   2   0   2   2   2   0   2   0   2   2   2   2   0   0   0   2   2   2   2   0   2   0   2   0   2   2   2   0   0   2   2   2   2   2   0   2   0   2   2   2   2   2   0   2   2   2   2   2   2   2   0   0   0   2   0   0   0   2   2   0   0   0   2   0   0   2   2   0   0   0   2   2   2   2   0   2   0   2   0   2   0   0   2   2   0   2   0   0   0   2
 MK-2-10                2   0   2   2   2   2   0   2   0   2   0   0   2   2   0   0   2   2   2   2   2   0   0   2   2   2   0   0   2   2   0   0   2   0   2   0   0   0   2   2   0   2   0   2   2   0   2   2   0   2   0   0   0   2   0   0   2   2   2   0   2   2   0   0   0   2   2   0   2   2   0   0   0   2   0   0   2   2   0   2   0   2   0   0   0   2   2   0   0   2   2   0   2   2   2   0   2   2   0   0   0   0   2   2   0   0   2   2   2   2   2   0   2   2   2   0   2   0   2   2   2   2   0   0   0   2   2   2   2   0   2   0   0   0   2   2   2   0   0   2   2   0   2   2   0   2   0   2   2   2   2   2   0   2   2   2   2   2   2   2   0   0   0   2   0   2   0   2   2   0   0   0   2   2   0   2   2   2   0   0   2   2   2   2   2   2   0   2   2   2   0   0   2   2   0   2   0   0   0   2
 MK-2-11                2   0   2   2   2   2   0   2   0   2   0   2   2   2   0   2   2   2   2   2   2   0   2   2   2   2   0   0   2   2   0   0   2   0   2   0   0   0   2   2   0   2   0   2   2   0   2   0   0   2   0   0   2   2   0   0   2   2   2   0   2   0   0   0   0   2   2   0   2   2   0   0   0   2   0   0   2   0   0   2   0   2   0   0   0   2   2   0   2   2   2   0   2   0   2   0   2   2   2   0   0   0   2   2   0   2   2   2   2   2   0   0   2   2   2   2   2   0   2   2   2   2   0   0   0   2   2   2   0   0   0   0   2   0   2   2   2   0   0   2   2   0   2   2   0   2   0   2   2   2   2   2   0   2   2   2   2   2   2   2   0   2   0   2   0   2   0   2   2   0   0   0   2   2   0   2   0   2   0   0   2   2   2   2   2   2   0   2   2   2   0   0   2   2   0   2   0   2   0   2
 MK-2-12                2   0   2   2   2   2   0   2   0   2   0   2   2   0   0   2   2   2   2   2   2   0   2   2   2   0   0   0   2   2   0   0   2   0   2   0   0   0   2   2   0   2   0   2   2   0   2   0   0   2   2   0   2   2   0   0   2   2   2   0   2   0   0   2   0   2   2   0   2   2   0   0   0   2   0   0   2   0   0   2   0   2   0   0   2   2   2   0   2   2   2   0   2   0   2   0   2   2   2   2   0   0   2   2   0   2   2   2   2   2   0   0   2   2   2   2   2   0   2   2   0   2   0   0   0   2   2   2   0   0   0   0   0   0   2   2   2   0   2   2   2   0   2   2   0   2   0   2   2   2   2   2   2   0   2   2   2   0   2   2   0   2   0   2   0   2   0   2   2   0   0   0   2   2   0   2   0   2   0   2   2   2   2   2   2   2   0   2   2   2   0   0   2   2   0   2   0   2   0   2
 MK-2-13                2   0   2   2   2   2   2   0   0   2   0   2   2   0   0   2   2   2   2   2   2   0   2   2   2   0   0   0   2   2   0   0   2   0   0   0   0   0   2   2   0   2   0   2   2   0   2   0   0   2   2   0   2   2   0   0   2   2   2   0   2   0   0   0   0   2   0   2   2   2   0   0   0   2   0   0   2   0   0   2   0   2   0   0   2   2   2   2   2   2   2   0   2   0   2   0   2   2   2   2   0   2   2   2   0   0   2   2   2   2   0   0   2   2   2   2   2   0   2   2   0   2   0   0   0   2   0   2   0   0   0   0   0   0   2   2   2   0   2   2   2   0   2   2   0   2   0   2   2   2   2   2   2   0   2   2   0   0   2   2   0   2   0   2   0   2   0   0   2   0   2   0   2   2   0   2   2   2   0   2   2   2   2   2   2   2   0   0   2   2   0   0   2   2   0   2   0   2   0   2
 MK-2-14                2   0   2   2   2   2   2   0   0   2   0   2   2   0   0   2   2   2   2   0   2   0   2   0   2   0   0   0   0   2   0   0   0   0   0   0   0   0   0   2   0   2   0   2   2   0   0   0   2   0   2   0   2   2   0   0   2   2   2   0   0   0   0   0   0   2   0   2   2   2   0   0   0   2   0   0   2   0   0   0   0   2   0   0   2   2   2   0   2   0   2   0   2   0   2   0   0   2   2   2   2   2   2   2   0   0   2   0   2   2   0   0   2   2   2   2   2   0   2   2   0   2   0   0   0   2   0   2   0   0   0   0   0   0   2   2   2   0   2   2   2   0   2   2   0   2   0   2   0   2   2   2   2   2   2   2   0   0   2   2   0   2   0   2   0   2   0   0   2   0   2   0   2   2   0   2   2   2   0   2   2   2   2   2   2   2   0   0   2   2   0   0   2   2   0   2   0   2   0   2
 MK-2-15                2   0   2   2   2   2   2   2   0   2   0   2   2   0   0   2   2   2   2   0   2   0   2   2   2   0   0   0   0   2   2   2   0   0   0   0   0   0   0   2   0   0   2   2   2   0   0   2   0   0   2   0   2   2   0   0   2   2   2   0   0   0   0   0   0   2   0   2   2   2   0   2   0   2   0   0   2   0   0   0   2   2   0   0   2   2   2   0   2   0   2   0   2   0   0   0   0   2   2   2   2   2   2   0   0   0   0   0   2   2   0   0   2   2   2   2   2   0   2   2   0   2   0   2   0   2   0   2   0   0   0   0   0   0   2   2   2   0   2   2   2   0   2   2   0   2   0   2   2   2   2   2   2   2   2   2   0   0   0   2   0   2   2   2   0   2   0   0   2   0   2   0   2   2   0   2   2   0   0   2   2   2   2   2   2   0   0   0   2   2   0   0   2   2   0   2   0   2   0   2
 MK-2-16                2   0   0   2   2   2   2   2   0   2   0   2   2   0   0   2   2   0   2   0   2   0   2   2   2   0   0   0   0   2   2   2   0   0   0   0   0   0   0   2   0   0   2   2   2   0   0   2   0   0   2   0   2   2   0   0   2   2   2   0   0   0   0   0   0   2   0   2   2   2   0   2   0   2   0   0   2   0   0   0   2   2   0   2   2   2   2   0   2   0   2   0   2   0   0   0   0   2   2   0   2   2   2   0   0   0   0   0   0   2   2   0   2   2   2   2   2   0   2   2   0   2   2   2   0   2   0   2   0   0   0   0   0   0   2   2   2   0   2   2   2   2   2   2   0   2   0   2   2   2   2   2   2   2   2   0   2   2   0   0   0   2   2   2   0   0   0   0   2   0   2   0   2   2   0   2   2   0   0   2   2   2   2   2   2   0   0   0   2   2   0   2   2   0   0   2   0   2   0   2
 MK-3-1                 2   0   2   0   2   2   2   0   2   2   0   0   0   2   0   2   2   0   2   0   0   2   0   2   2   0   0   0   2   0   0   2   0   2   2   2   0   0   0   0   0   0   2   0   2   2   0   0   2   2   0   0   2   0   0   2   0   2   2   0   0   0   2   0   2   0   2   2   2   0   2   0   0   2   0   0   0   2   2   2   0   2   2   2   0   2   0   2   2   0   2   2   2   2   0   0   2   0   0   0   2   0   0   0   0   0   0   2   2   0   0   2   2   2   2   2   0   2   0   0   2   0   2   2   0   0   2   2   2   2   0   2   0   2   2   0   0   0   0   2   2   0   2   2   0   0   0   2   0   2   0   0   2   0   2   0   0   0   0   2   2   2   0   0   2   2   0   0   2   2   2   2   2   2   0   2   2   0   0   2   2   2   0   0   0   2   2   2   0   0   2   0   0   2   0   2   2   2   2   0
 MK-3-2                 2   0   2   2   2   2   2   0   0   2   0   0   0   0   0   0   2   0   2   0   0   2   0   2   2   0   0   0   2   0   0   2   0   2   2   2   0   2   0   0   0   0   2   0   2   2   0   0   2   2   0   0   2   0   0   2   0   2   2   0   0   0   2   0   0   0   2   2   0   0   2   2   0   2   0   2   0   2   2   0   0   2   2   2   0   2   0   2   2   0   2   2   2   2   0   0   2   0   0   0   0   0   0   2   0   2   2   2   2   0   0   2   2   2   2   2   0   2   0   0   2   2   2   2   0   2   2   2   0   2   0   2   0   2   2   0   0   0   0   2   2   0   2   2   0   2   0   2   0   0   0   0   0   0   2   0   0   0   0   2   0   2   0   0   2   2   0   0   2   2   2   2   2   2   0   2   2   0   2   2   2   2   0   0   0   2   2   2   0   0   2   0   0   2   0   2   2   2   2   2
 MK-3-3                 2   0   2   2   2   2   2   0   0   2   2   0   0   0   0   0   2   0   2   0   0   2   0   2   2   0   2   0   2   0   0   2   2   0   2   2   0   2   0   0   2   0   2   0   2   2   2   0   2   2   0   0   2   0   0   2   0   2   2   0   0   0   2   0   0   0   2   2   2   2   2   2   0   2   0   2   2   2   2   0   0   2   2   2   0   2   0   2   2   0   0   2   2   2   0   0   2   0   0   0   0   0   0   2   0   2   2   2   2   0   0   2   2   2   2   2   0   2   0   0   0   2   2   2   0   2   2   2   0   2   0   2   0   2   2   0   0   0   2   2   2   2   2   2   0   2   0   2   0   0   0   0   0   0   2   2   0   0   0   2   2   2   0   0   2   2   0   0   2   0   2   2   2   2   0   2   2   0   2   2   2   2   0   0   2   2   2   0   0   0   2   0   0   2   0   2   0   2   2   2
 MK-3-4                 2   0   2   2   2   2   2   0   0   2   2   0   0   0   0   0   2   0   2   0   0   2   0   2   2   0   2   0   2   0   0   2   2   0   2   2   0   2   0   0   2   2   2   0   0   2   2   0   2   2   0   0   2   2   0   2   0   2   2   0   0   0   2   0   0   2   2   2   2   2   2   2   0   2   0   2   2   2   2   0   0   2   2   2   0   2   0   2   2   0   0   2   2   0   2   0   2   2   2   0   0   0   0   2   0   2   0   2   2   0   0   2   2   2   2   2   0   2   0   0   0   2   2   2   0   2   2   2   0   2   0   2   0   2   2   0   0   0   2   2   2   2   2   2   0   2   0   2   0   0   0   0   0   0   2   2   0   0   0   2   2   2   0   0   2   2   0   0   2   0   2   2   2   2   0   2   2   0   2   2   2   2   0   0   2   2   2   0   0   0   2   0   0   2   0   2   0   2   2   2
 MK-3-5                 2   0   2   2   2   2   2   0   0   2   2   0   0   0   0   0   2   0   2   0   2   2   2   2   2   0   2   0   2   0   0   2   2   0   2   2   0   2   0   0   2   2   2   0   2   2   0   2   2   2   0   0   2   2   0   2   0   2   2   0   0   0   2   0   0   2   2   0   2   2   2   2   0   2   0   2   2   2   2   0   2   0   2   2   0   2   0   2   2   0   0   2   2   0   2   0   2   2   2   0   2   0   0   2   2   2   0   2   2   0   2   2   2   2   2   2   0   2   0   0   0   2   2   0   0   2   2   2   0   2   0   2   0   2   2   0   0   0   2   2   2   2   2   2   0   2   0   2   0   0   0   0   0   0   2   2   0   0   0   2   2   2   0   0   2   2   0   0   2   0   2   2   2   2   2   2   2   0   2   2   2   2   0   0   2   2   2   0   0   0   2   2   0   2   0   2   0   2   2   2
 MK-3-6                 2   0   2   2   0   2   2   0   0   2   0   0   0   0   0   0   0   0   2   0   2   2   2   2   2   0   2   0   0   0   0   2   2   0   2   2   0   2   0   0   2   2   2   0   2   2   0   2   2   2   0   0   2   2   0   2   0   2   2   0   0   0   2   0   0   2   2   0   2   2   2   2   0   2   0   2   2   2   2   0   2   0   2   2   0   0   0   2   2   0   0   2   2   0   2   0   2   0   2   0   2   0   0   2   2   2   0   2   2   0   2   2   2   2   2   2   0   2   0   0   0   2   2   0   0   2   2   2   0   2   2   2   0   2   2   0   2   0   2   2   2   2   2   2   0   2   0   2   0   0   2   0   0   0   2   2   0   0   0   2   2   2   0   0   2   2   0   2   2   0   2   2   2   2   2   2   2   0   2   2   2   2   0   0   2   2   2   0   0   0   2   2   0   2   0   2   2   2   2   2
 MK-3-7                 2   0   2   0   0   0   2   0   2   2   0   2   0   0   0   0   0   0   2   0   2   2   2   2   2   0   2   0   0   0   0   0   2   0   2   2   0   2   0   0   2   2   0   2   2   2   0   0   2   0   0   2   2   2   0   2   0   2   2   2   0   0   0   0   0   2   2   0   0   2   2   2   0   2   0   2   2   2   2   0   2   0   2   0   0   0   0   2   2   0   0   2   2   0   2   0   2   0   2   0   2   0   0   2   2   2   0   2   2   0   2   2   2   2   2   2   0   2   0   0   0   2   2   0   0   2   2   0   0   2   2   2   0   2   2   0   2   0   2   2   2   2   2   2   0   2   0   2   0   0   2   0   0   2   2   2   0   0   0   2   2   2   0   0   2   0   0   2   2   0   2   2   2   2   2   2   0   0   2   2   2   2   0   0   2   2   0   0   0   0   2   2   2   0   0   2   2   2   2   2
 MK-3-8                 2   0   2   0   2   0   2   0   2   2   0   2   0   0   0   0   0   0   2   0   2   2   2   2   2   0   2   0   0   0   2   0   2   0   2   2   2   0   0   0   0   2   0   2   2   2   0   0   2   0   0   0   2   2   0   2   0   2   2   2   0   0   0   0   0   2   2   2   0   2   2   2   0   2   0   0   0   0   2   0   2   0   2   0   2   0   0   2   2   0   0   2   2   0   2   2   2   0   2   0   2   0   0   2   2   2   0   2   2   0   2   2   2   2   2   2   0   2   0   0   0   2   2   0   0   2   2   0   0   2   2   2   0   2   2   0   2   0   2   2   2   2   2   0   0   2   0   2   0   2   2   0   0   0   2   2   0   0   0   2   2   2   0   0   2   0   0   2   2   0   2   2   2   2   2   2   0   0   2   2   0   2   0   0   0   2   0   0   0   2   2   2   0   0   2   2   2   2   2   2
 MK-3-9                 2   0   2   2   2   0   2   0   2   2   0   2   0   0   0   0   0   0   2   2   2   2   2   2   2   0   2   0   0   0   2   0   2   0   2   2   2   0   2   0   0   2   0   2   2   2   0   0   2   0   0   0   2   2   0   2   0   2   2   2   0   2   0   0   0   2   2   2   0   2   2   2   0   0   0   0   0   0   2   0   2   0   2   0   2   0   0   0   2   0   0   2   2   0   2   2   2   0   2   0   2   0   0   2   0   0   0   2   2   0   2   2   2   2   2   2   0   2   0   2   0   2   2   0   0   2   2   0   0   2   2   2   0   2   2   0   2   0   2   2   2   2   2   0   0   2   0   2   0   2   2   0   2   0   2   0   0   2   0   0   2   2   0   0   2   2   0   2   2   0   2   2   2   2   2   2   0   0   2   2   0   2   0   0   0   2   0   0   0   2   2   2   0   2   0   0   2   2   2   2
 MK-3-10                2   2   2   2   2   0   0   0   2   2   0   2   2   0   0   0   0   0   2   2   0   2   2   2   2   0   2   0   2   0   2   0   2   0   2   2   2   2   2   0   0   2   0   2   2   2   0   0   2   0   0   2   2   2   0   2   0   2   2   2   0   2   0   0   0   2   2   2   2   2   2   2   0   0   0   0   0   0   2   2   2   0   2   0   2   0   0   0   2   0   0   2   2   0   2   2   2   0   2   0   2   0   0   2   0   0   0   2   2   0   2   2   2   2   2   2   0   2   0   2   0   2   2   0   0   0   2   0   2   2   2   2   0   2   2   0   2   0   0   2   2   2   2   0   0   2   0   2   0   2   2   0   0   2   2   0   0   0   2   0   0   2   0   0   0   2   0   2   2   0   2   2   2   2   0   2   0   2   2   2   0   2   2   0   0   2   0   0   0   2   2   2   2   2   2   0   2   2   2   2
 MK-3-11                2   2   2   2   2   0   0   0   2   2   0   2   2   0   0   2   0   0   2   2   0   2   2   2   2   0   2   0   2   0   2   0   2   0   2   2   2   2   2   0   0   2   0   2   2   2   0   0   2   0   0   2   2   2   2   2   2   2   0   2   0   2   0   2   0   2   2   2   2   0   2   2   0   0   0   0   0   0   2   2   0   0   2   0   2   0   0   0   2   0   0   2   2   0   2   2   0   0   0   0   2   0   0   2   0   0   0   0   2   0   2   2   2   2   2   2   0   0   0   2   0   2   2   0   0   0   2   0   2   2   2   2   0   2   2   0   2   0   0   2   2   2   2   0   0   2   0   2   2   2   2   0   0   0   2   0   0   0   2   2   0   2   0   0   0   2   0   2   2   0   2   2   2   2   0   2   0   2   2   2   0   2   2   0   0   0   0   0   2   2   2   2   2   2   2   0   2   2   2   2
 MK-3-12                0   2   0   2   0   0   0   0   2   2   0   2   2   0   2   2   2   0   2   0   0   2   2   2   2   0   2   0   2   0   2   0   2   0   2   2   2   2   2   0   0   2   0   2   2   2   0   0   2   0   0   2   2   2   0   2   2   2   0   2   0   2   0   0   0   2   2   2   2   0   2   0   0   0   0   0   0   2   2   2   2   0   2   0   2   0   0   0   2   0   0   2   2   0   0   2   0   0   0   0   2   0   0   2   2   0   0   0   2   0   2   2   0   0   2   2   2   0   0   2   0   2   2   0   2   0   2   0   2   2   2   2   0   2   2   0   2   0   0   2   2   2   2   2   0   0   0   2   0   2   2   0   0   0   2   0   0   0   2   2   0   2   0   0   0   2   0   2   2   0   2   2   2   2   0   0   0   2   2   2   0   2   2   0   0   0   0   2   2   2   2   2   2   0   2   0   2   2   2   0
 MK-3-13                2   2   0   2   0   0   0   0   2   2   0   2   2   0   2   2   2   2   2   0   0   2   2   2   2   0   0   0   2   0   2   0   2   2   2   2   2   2   0   2   0   2   0   2   2   2   0   0   2   0   0   2   2   2   0   2   2   2   0   2   0   2   0   0   0   0   2   2   2   2   2   0   2   0   0   0   0   2   2   2   2   0   2   0   2   0   0   0   2   0   0   2   2   0   0   2   0   0   2   0   2   0   0   2   2   0   0   0   2   0   2   2   0   0   2   2   2   0   0   2   2   2   2   0   2   0   2   0   2   2   2   2   0   2   2   0   2   0   0   2   2   2   2   2   0   0   0   2   0   2   0   0   0   0   2   0   0   0   0   2   0   2   0   0   0   2   0   2   2   0   2   2   2   0   0   0   0   2   2   2   0   2   2   0   0   0   0   2   0   2   2   2   0   2   0   0   2   2   2   0
 MK-3-14                2   2   0   2   0   0   0   0   2   2   0   2   2   0   0   2   2   2   2   0   0   2   2   2   2   0   0   0   2   0   0   0   2   2   2   2   2   2   0   2   0   2   0   2   2   2   0   0   2   0   2   2   2   2   0   2   2   0   0   2   0   2   0   2   0   0   2   2   2   2   2   0   2   0   0   0   0   2   2   2   2   0   2   0   2   2   0   0   0   0   0   2   0   0   0   2   0   0   0   0   2   0   0   2   2   0   0   0   0   0   2   2   0   0   2   2   2   0   0   2   2   2   2   0   2   0   2   0   2   2   2   2   0   0   2   0   0   0   0   2   2   2   2   2   0   0   0   2   0   2   0   0   0   0   2   0   0   0   0   2   0   2   0   0   0   2   0   2   2   0   2   2   2   0   0   0   0   2   2   2   0   2   2   0   2   0   0   2   0   2   2   2   0   2   0   0   2   2   2   0
 MK-3-15                2   2   0   0   0   0   0   0   2   0   0   2   2   0   0   2   2   2   2   0   0   2   2   2   2   0   0   0   2   0   0   2   0   2   2   2   2   2   0   2   0   2   0   2   0   2   0   2   2   0   2   2   2   2   0   2   2   0   0   2   0   2   0   2   2   0   2   0   2   2   2   2   0   0   0   0   0   2   0   2   2   0   2   0   0   0   0   0   0   0   0   2   2   0   0   2   0   0   0   0   2   2   0   2   2   0   0   0   0   0   2   2   0   0   2   2   2   0   0   2   2   0   2   0   2   0   2   0   0   0   2   2   2   0   2   0   0   0   2   2   2   2   2   2   0   0   0   2   0   2   0   0   0   0   2   0   2   0   0   2   2   0   0   0   0   2   0   2   2   0   2   0   2   0   0   0   2   2   2   2   0   0   2   0   2   0   0   2   0   2   2   2   0   2   0   0   2   2   2   2
 MK-3-16                2   2   0   0   0   0   0   0   2   0   0   2   2   0   0   2   2   2   2   0   0   2   2   2   2   0   0   0   2   0   0   2   0   2   2   2   0   0   0   2   0   2   0   2   0   2   0   2   2   0   2   2   2   2   0   2   2   0   0   2   0   2   0   2   2   0   2   0   2   2   0   2   0   0   0   0   0   2   0   2   2   0   2   0   0   0   0   0   0   0   2   2   2   0   0   2   0   0   0   0   2   2   0   2   2   2   0   0   0   0   2   2   0   0   2   2   2   2   0   2   0   0   2   0   2   0   2   0   0   0   2   0   2   0   2   0   0   0   2   2   0   2   2   2   0   0   0   2   2   2   0   0   0   0   2   0   0   0   0   2   2   0   0   0   0   2   0   2   2   0   2   0   2   0   0   2   2   2   2   2   0   0   2   0   2   0   0   2   0   2   0   2   0   0   0   0   2   2   2   2
 MK-4-1                 2   0   2   2   2   2   2   2   0   2   0   2   0   2   0   2   0   2   2   2   2   2   2   2   0   0   2   2   2   0   0   2   2   2   0   0   0   2   2   2   2   0   2   0   2   0   0   2   0   0   2   2   0   0   0   2   2   0   2   0   2   0   2   0   2   2   2   0   0   0   0   0   0   2   0   2   2   2   2   0   0   2   0   2   2   0   0   2   2   0   0   0   0   0   2   0   2   2   2   0   0   0   0   0   0   2   0   2   2   0   2   2   2   2   0   2   2   0   0   0   2   0   0   2   0   0   2   0   0   2   2   0   2   0   0   2   0   2   2   2   2   0   2   2   2   2   2   2   0   2   2   0   2   2   2   0   2   0   2   0   0   2   0   0   0   0   0   0   0   0   0   2   0   0   2   0   2   2   2   2   0   2   0   0   0   0   2   2   0   2   0   2   0   0   2   0   0   0   2   0
 MK-4-2                 2   0   2   2   0   2   2   2   0   2   0   2   0   2   0   2   2   2   2   2   2   2   2   0   0   0   2   2   2   0   0   2   2   2   0   0   0   2   2   2   2   0   2   0   2   0   0   2   0   0   2   2   0   0   0   2   2   0   2   0   2   0   2   0   2   2   2   0   0   0   0   2   0   2   2   2   2   0   2   0   2   2   0   0   2   0   2   2   2   2   2   2   0   0   2   0   2   2   2   0   0   0   0   0   0   2   0   2   2   0   2   2   2   2   0   2   2   0   0   0   2   0   0   2   0   2   2   0   0   2   2   0   2   0   0   2   0   2   2   2   2   0   2   2   2   2   2   2   0   2   2   0   2   2   2   0   2   0   2   0   0   2   0   0   2   0   0   0   0   0   0   2   2   0   2   0   2   2   0   2   0   2   0   0   0   0   2   2   0   2   0   2   0   0   2   0   0   0   2   0
 MK-4-3                 2   0   2   2   0   2   0   2   0   2   0   2   0   2   2   2   0   2   2   2   2   2   2   0   0   0   2   2   2   0   0   2   2   2   0   0   0   2   2   2   2   0   2   0   0   0   0   0   0   0   2   2   0   0   0   2   2   0   2   0   2   0   2   0   2   2   2   0   0   0   0   2   2   2   2   2   2   0   2   0   0   2   0   0   2   0   2   0   2   2   0   2   0   0   2   0   0   2   2   0   0   0   0   2   0   2   0   2   2   2   2   2   2   2   0   2   2   0   0   0   2   0   0   2   0   2   0   0   0   2   2   0   2   0   2   2   2   2   2   2   2   0   2   2   2   2   0   2   0   2   2   0   2   2   2   0   2   0   2   0   0   2   2   0   2   2   0   0   0   0   0   2   2   0   2   2   0   2   0   2   0   2   0   0   0   0   2   2   0   2   0   2   0   0   2   0   0   2   2   0
 MK-4-4                 2   0   0   0   0   2   0   2   0   2   0   2   0   2   2   2   0   2   2   2   2   2   2   0   0   0   2   2   2   0   0   2   2   0   0   2   0   2   2   2   2   0   2   0   0   0   0   2   0   0   0   2   0   0   0   2   2   0   2   0   2   0   2   0   2   2   2   0   0   0   0   2   2   2   2   2   2   0   2   0   0   2   2   0   2   0   2   0   2   2   0   2   0   0   2   0   0   2   2   0   0   0   0   2   0   2   0   2   2   2   2   0   2   0   0   2   2   2   0   0   2   0   0   2   0   2   2   0   0   2   2   0   2   0   2   2   2   2   2   2   2   0   2   2   2   2   0   2   0   2   2   0   2   2   2   0   2   2   2   0   0   2   2   0   0   2   0   0   0   0   2   2   0   0   2   2   0   0   0   2   0   0   0   0   0   0   2   2   0   0   0   2   0   0   2   0   0   2   2   0
 MK-4-5                 2   0   0   0   0   2   0   2   0   2   0   2   2   2   2   2   0   2   0   2   2   0   2   0   0   0   2   2   2   0   0   2   2   0   0   2   0   2   2   2   2   0   2   0   2   0   0   2   0   0   0   2   0   0   0   2   2   0   2   0   2   0   0   2   2   2   2   0   0   0   0   2   2   0   2   0   2   0   2   0   0   2   2   0   2   0   2   2   2   2   0   2   0   2   2   0   0   2   2   0   0   0   0   2   0   2   2   2   0   2   2   0   2   0   0   2   0   0   0   0   2   0   0   2   0   2   2   0   0   2   2   2   2   0   2   0   2   2   2   2   2   0   2   2   2   2   0   2   0   2   2   0   0   2   2   0   2   2   2   0   0   2   2   0   0   2   0   0   0   0   0   0   0   0   2   2   0   0   0   2   0   0   0   0   0   0   2   2   0   0   0   2   0   0   0   0   0   2   2   0
 MK-4-6                 2   0   0   0   2   2   0   2   0   2   0   2   2   2   2   2   0   2   2   2   2   0   2   2   0   0   2   2   2   0   2   2   2   0   0   2   0   2   2   2   2   0   2   0   2   2   0   2   0   0   0   2   0   0   0   2   2   0   2   0   2   0   0   2   2   2   2   0   0   2   0   2   2   0   2   2   2   0   2   0   0   2   2   0   2   0   2   2   2   2   2   0   0   2   2   0   0   2   2   0   0   0   0   2   0   2   2   2   2   2   0   0   2   2   0   2   0   0   0   0   0   0   0   2   0   2   2   0   0   2   2   2   2   0   2   0   2   2   0   2   0   0   2   2   2   2   0   2   2   2   2   0   0   0   2   0   2   2   2   0   0   2   2   0   0   2   0   2   0   0   0   0   0   0   2   2   0   0   0   2   0   0   0   0   0   0   2   2   0   0   0   2   0   0   0   0   0   2   2   0
 MK-4-7                 2   0   0   0   2   2   2   2   0   2   0   2   2   2   0   2   0   2   0   2   2   0   2   2   0   0   2   2   2   2   2   0   0   0   0   2   0   2   0   2   2   0   2   0   2   2   0   2   0   0   0   2   0   0   2   2   2   0   2   0   2   0   0   2   2   2   2   0   0   2   0   2   2   0   2   2   2   0   0   0   0   2   2   0   2   0   2   2   2   2   2   0   0   2   2   0   0   2   2   0   0   0   0   2   0   2   2   2   2   2   0   0   2   2   0   0   0   0   0   0   0   0   0   2   2   2   2   0   0   2   0   0   2   0   2   0   2   2   0   2   0   2   2   2   2   0   0   2   0   2   2   0   0   0   2   0   2   2   2   0   0   2   2   0   0   2   0   2   0   0   0   0   0   0   2   0   0   0   0   2   0   0   0   0   0   0   2   2   0   0   0   2   0   0   0   0   0   2   0   0
 MK-4-8                 2   0   0   0   2   2   2   2   0   2   0   2   2   2   0   2   0   2   0   2   0   0   2   2   0   0   2   2   0   2   2   0   0   0   0   2   0   0   0   2   2   0   0   0   2   2   0   2   0   0   0   0   0   0   2   2   2   0   2   0   2   0   0   2   2   2   2   0   0   2   0   2   2   0   2   2   2   2   0   0   0   2   0   0   2   0   0   2   2   2   2   0   2   2   2   0   0   2   2   0   0   0   0   2   0   2   2   2   2   2   2   0   2   2   0   0   2   0   2   0   0   0   0   2   2   2   2   0   0   2   0   0   2   0   2   0   2   2   0   2   0   2   2   2   2   0   0   2   0   2   2   0   0   0   2   0   2   2   2   0   0   2   2   0   0   2   0   2   0   0   2   0   0   0   2   0   0   0   0   2   0   0   0   0   0   0   2   2   0   0   0   0   0   0   0   0   0   2   0   0
 MK-4-9                 2   0   0   0   2   2   2   2   0   2   0   2   0   2   0   2   0   2   0   2   0   0   0   2   0   0   2   2   2   2   2   0   0   0   0   2   0   0   0   2   2   0   0   0   2   2   0   2   0   0   0   0   0   0   2   2   2   0   2   0   2   0   0   2   2   2   0   0   0   2   0   2   0   0   2   2   2   2   0   0   0   2   0   0   2   2   0   2   2   2   2   0   2   2   2   0   0   2   2   0   0   2   0   2   0   2   2   2   2   2   2   0   0   2   0   0   2   0   2   0   0   2   2   2   2   2   2   0   0   0   0   0   2   0   2   0   2   2   0   2   0   2   0   2   2   0   0   2   0   2   2   0   0   0   2   0   2   2   0   0   0   2   2   0   0   2   0   2   0   0   2   0   0   0   2   2   0   0   0   0   0   0   2   0   0   0   0   2   0   0   2   0   0   0   0   0   2   2   0   0
 MK-4-10                2   0   0   0   2   2   2   2   0   2   0   2   0   0   0   2   0   2   2   0   0   2   0   2   2   0   2   0   2   2   2   0   0   0   0   2   0   0   0   2   2   0   0   0   2   2   0   2   0   2   0   0   0   0   2   2   2   0   2   0   2   0   0   2   2   2   0   0   0   2   0   2   0   0   2   2   2   2   0   0   0   2   0   0   2   2   0   0   2   2   0   0   2   2   2   0   0   2   2   0   0   2   0   2   0   2   0   2   2   2   2   0   0   2   0   0   2   0   2   2   0   2   2   2   2   2   2   0   0   0   0   2   2   0   2   0   2   2   0   2   0   2   0   2   2   0   2   2   0   2   2   2   0   0   2   0   2   2   0   0   0   2   2   0   0   2   0   2   0   0   2   0   0   0   2   2   0   2   0   0   2   0   2   0   0   0   0   2   0   2   2   2   0   0   0   0   2   2   0   0
 MK-4-11                2   0   0   0   2   2   2   2   0   2   0   2   0   0   0   0   0   2   2   2   0   0   0   0   2   0   2   0   2   2   2   0   0   2   0   0   0   0   0   2   2   0   0   0   2   2   0   2   0   0   0   0   0   0   0   0   2   0   2   0   2   0   0   2   2   2   0   0   0   2   0   2   0   2   2   2   2   2   0   0   0   2   2   0   0   2   0   0   2   2   0   0   2   2   2   0   0   2   2   0   0   0   0   2   0   2   0   2   2   2   2   0   0   0   0   0   2   0   2   2   0   2   2   2   2   2   2   0   0   0   0   0   2   0   2   0   2   2   0   2   0   2   0   2   2   0   2   2   0   2   2   2   0   2   2   0   2   2   0   2   0   2   2   0   0   2   0   2   0   0   2   0   0   0   0   2   0   2   0   0   2   0   2   0   0   0   0   2   2   2   2   2   0   0   0   0   2   2   0   0
 MK-4-12                2   0   0   0   2   0   2   2   0   0   0   2   0   0   0   0   0   2   2   0   0   2   2   0   2   0   2   0   2   0   2   0   0   2   0   0   0   0   0   2   2   0   0   0   0   2   0   2   0   0   0   0   2   0   0   0   0   0   2   0   2   0   0   2   2   2   0   0   0   2   2   2   0   2   2   2   2   2   2   0   0   2   2   0   0   2   0   0   2   2   0   0   2   2   2   0   0   2   2   0   0   2   0   2   0   2   0   2   2   2   2   0   2   0   0   0   2   0   2   2   0   2   2   2   2   0   2   0   0   0   0   0   2   2   2   0   0   2   2   2   0   2   0   2   2   0   2   2   0   2   2   2   0   2   2   0   2   2   0   2   0   2   2   0   2   2   0   2   0   0   2   0   0   0   2   2   0   2   2   0   2   0   0   0   0   0   0   2   2   2   2   2   0   0   0   0   2   2   0   0
 MK-4-13                2   0   0   0   2   0   2   2   0   0   0   2   0   0   0   0   0   2   2   2   0   2   2   0   2   0   2   0   2   2   2   0   2   2   0   2   0   0   0   2   2   0   0   0   2   2   0   2   0   0   0   0   2   0   0   0   0   0   2   2   2   0   0   2   2   2   0   0   0   2   2   2   0   2   2   2   2   2   2   0   2   2   2   2   0   2   0   0   2   2   0   0   2   0   2   0   0   2   2   0   0   2   0   2   0   2   2   2   2   2   0   0   2   0   0   0   0   0   2   2   0   2   2   2   2   0   2   2   0   0   0   0   2   2   2   0   0   0   2   2   0   2   2   2   2   0   2   0   0   2   2   2   0   2   2   0   2   2   0   2   0   2   2   0   0   0   0   2   0   0   2   0   0   2   2   0   0   2   2   0   2   0   2   0   0   0   2   2   2   2   0   2   0   2   0   0   2   2   0   0
 MK-4-14                2   0   0   0   2   0   2   2   0   0   0   2   0   0   0   0   0   0   2   2   0   0   2   2   2   0   2   0   2   2   2   0   2   2   0   2   0   0   2   2   2   0   0   2   2   2   0   2   0   0   0   2   2   0   0   0   0   0   2   2   2   0   0   2   2   2   0   2   0   2   2   2   0   0   0   2   0   2   0   0   2   2   2   2   0   2   0   0   2   2   0   0   2   0   2   0   0   2   2   0   0   2   0   2   2   2   2   2   2   2   0   0   2   0   0   0   0   0   2   2   0   2   2   2   0   0   2   2   0   0   0   0   2   2   2   2   0   0   2   2   0   2   2   2   2   0   0   0   0   2   2   2   0   2   2   0   0   2   0   2   0   2   0   0   0   0   2   2   0   0   2   0   0   2   2   0   0   0   2   0   0   0   2   0   0   0   2   2   2   2   0   2   0   2   0   0   2   2   0   0
 MK-4-15                0   0   0   0   2   0   2   2   0   0   0   2   0   0   0   0   0   0   2   2   0   0   2   2   2   0   2   0   2   2   0   0   2   2   0   2   0   0   2   2   2   0   0   2   2   2   0   0   0   0   0   2   2   0   0   0   0   0   2   2   2   0   0   2   2   0   0   2   0   2   2   2   2   0   0   2   0   2   0   0   2   2   2   2   0   2   0   0   2   2   0   0   2   2   0   0   0   2   2   0   0   2   0   2   2   2   2   2   2   2   0   2   2   0   0   0   0   0   2   2   0   2   2   2   2   0   2   2   0   2   0   2   0   2   2   2   2   0   2   2   0   2   2   2   2   0   0   0   0   0   2   2   0   2   2   0   0   2   0   2   0   2   0   0   0   0   2   2   0   0   2   0   2   2   2   0   0   0   2   2   0   0   2   0   0   0   2   2   2   2   0   2   0   2   0   0   2   2   0   0
 MK-4-16                0   0   0   0   2   0   2   2   0   0   0   2   2   0   0   0   0   0   2   2   2   0   2   2   2   0   2   0   2   2   0   0   2   0   0   0   0   0   2   2   2   0   0   2   2   2   0   0   0   0   0   2   2   0   0   0   0   0   2   2   2   0   0   2   2   0   0   2   0   2   2   2   2   0   0   2   0   2   0   0   2   2   2   2   0   2   0   2   2   2   0   0   2   2   0   0   0   2   2   0   0   2   0   2   2   2   2   2   2   2   0   2   2   0   0   0   0   2   0   2   0   2   2   2   2   0   2   2   0   2   0   2   0   2   2   2   2   0   2   2   0   2   0   2   2   0   0   2   0   0   2   2   0   2   2   0   0   2   0   2   0   2   2   0   0   0   2   2   0   0   2   2   0   2   2   0   0   0   2   2   0   0   2   0   0   2   2   2   2   2   0   2   0   2   2   0   2   2   0   0
 MK-5-1                 0   0   2   2   0   0   2   2   0   0   2   2   0   0   2   0   0   0   2   0   2   2   2   2   0   2   0   2   0   2   0   0   0   2   2   2   0   0   2   0   2   0   2   0   2   2   0   0   0   0   2   0   0   2   0   0   0   0   2   0   2   2   0   2   0   2   0   2   2   2   2   2   0   2   0   2   2   2   0   0   2   0   2   2   0   2   0   2   2   2   0   2   0   2   2   0   2   2   0   0   0   2   2   2   2   2   0   2   0   0   0   2   2   2   2   0   2   2   2   2   2   2   0   0   2   2   2   0   0   0   0   0   0   0   2   2   2   0   0   2   0   2   2   2   0   0   2   0   2   2   0   2   2   0   0   0   2   2   2   2   2   0   0   2   0   0   0   2   2   2   2   0   0   2   0   2   2   0   0   2   0   2   2   2   2   2   2   0   0   2   0   2   2   0   2   0   0   2   0   2
 MK-5-2                 0   2   2   2   0   0   2   2   0   0   2   2   0   0   2   0   0   0   0   0   2   2   2   2   0   2   2   2   0   2   0   0   0   2   2   2   0   0   2   0   2   0   2   0   2   2   0   0   0   0   2   0   0   2   0   0   0   0   2   0   2   2   0   0   0   2   0   2   2   2   2   2   0   2   0   2   2   2   0   0   2   2   2   2   0   2   0   2   2   2   2   2   0   2   2   2   2   2   0   0   0   2   2   2   2   2   0   2   0   0   0   2   2   2   2   0   2   2   2   2   0   2   0   0   0   2   2   0   0   0   0   0   2   0   2   2   2   0   0   2   0   0   2   2   0   0   2   0   2   2   0   2   2   2   0   0   2   0   2   2   2   0   0   2   2   0   0   2   2   2   2   0   0   2   0   2   2   0   2   2   0   2   2   2   0   2   2   0   0   2   0   2   2   0   2   0   0   2   0   2
 MK-5-3                 2   2   2   2   0   0   2   2   0   0   2   0   0   0   2   0   0   2   0   2   2   2   2   0   0   2   2   2   0   2   0   0   0   2   2   2   0   0   2   0   2   0   2   0   2   2   0   0   0   0   0   0   0   2   0   0   2   0   2   0   2   2   0   0   0   2   0   2   2   2   2   2   0   2   0   2   2   2   0   0   2   2   2   2   0   2   0   2   2   2   2   2   2   2   0   2   2   2   0   2   0   2   2   2   2   2   0   2   2   0   0   2   2   2   2   0   2   2   2   2   2   2   0   0   0   2   0   0   0   0   0   2   2   0   2   2   2   0   0   2   0   0   2   2   0   0   2   0   2   2   2   2   2   2   0   0   2   0   2   2   2   0   0   2   2   0   0   2   2   2   2   0   0   2   0   0   2   0   2   2   0   2   2   2   0   2   0   0   0   2   0   2   2   0   2   0   0   2   0   2
 MK-5-4                 2   2   2   2   0   0   2   2   0   0   2   0   0   0   2   0   0   2   0   0   2   2   2   0   0   0   2   2   0   2   0   0   0   2   2   2   0   0   2   0   2   0   2   0   2   2   0   0   0   0   0   0   0   2   0   0   2   0   2   0   2   2   0   2   0   2   0   2   2   2   2   2   0   2   0   2   2   2   0   0   2   2   2   2   0   2   2   2   2   2   2   0   2   2   0   2   2   2   0   2   0   2   2   2   2   2   0   2   2   0   0   2   0   2   2   0   2   2   2   2   2   2   0   0   2   2   0   0   0   0   0   2   2   0   2   2   2   0   0   2   0   0   2   2   0   0   2   2   2   2   2   2   2   0   0   0   2   0   2   2   2   2   0   0   2   0   2   2   2   2   0   0   0   2   2   0   2   0   2   2   0   2   2   2   0   2   0   0   0   2   0   2   2   0   2   0   0   2   0   2
 MK-5-5                 0   2   2   2   0   0   2   0   0   0   2   0   0   0   2   0   0   2   0   0   0   2   2   0   0   0   2   2   2   2   0   0   0   2   2   2   0   0   2   0   2   0   2   0   2   2   0   0   0   0   0   0   0   2   0   2   2   2   2   0   2   2   0   2   0   2   2   0   2   2   2   2   0   2   0   2   2   2   0   0   2   2   2   2   2   2   2   2   2   2   2   0   2   2   0   2   2   2   0   2   0   2   2   2   2   2   0   2   2   2   0   2   0   2   2   0   2   2   2   2   2   2   2   0   2   2   0   0   0   0   0   2   2   0   2   2   2   0   2   2   0   2   2   2   0   0   2   2   2   2   2   2   2   0   2   0   2   0   2   2   0   2   0   0   2   0   0   2   2   2   0   0   0   2   2   0   2   0   2   2   0   2   0   2   0   2   0   0   0   2   0   2   2   0   2   0   0   2   0   2
 MK-5-6                 0   2   2   2   0   0   2   0   0   0   0   0   0   2   2   0   0   2   0   0   0   2   2   0   0   0   0   2   2   2   0   0   0   2   2   2   0   0   2   0   2   0   2   0   2   2   0   0   0   0   2   0   0   2   0   2   2   2   2   0   2   2   2   2   0   2   2   0   2   2   2   2   0   2   0   0   2   2   0   0   0   2   2   2   2   2   2   2   0   2   2   0   2   2   0   2   2   0   0   2   0   2   2   2   2   2   0   2   2   2   0   2   0   2   0   0   2   2   2   2   2   2   2   0   2   2   0   0   0   0   0   2   2   2   0   2   2   0   2   2   0   2   2   2   0   0   2   2   0   2   2   0   2   0   2   0   2   0   2   2   2   2   0   0   2   0   0   2   2   2   0   0   0   2   2   0   2   0   2   2   0   2   0   2   0   2   2   0   0   2   0   2   2   2   2   2   0   2   0   2
 MK-5-7                 0   2   2   2   0   0   2   0   0   0   0   0   0   2   2   0   0   2   0   0   0   2   2   0   0   0   0   2   2   0   0   0   0   2   2   2   0   0   2   0   2   2   0   0   2   2   0   0   2   0   2   0   0   2   0   2   2   2   2   0   2   2   2   2   0   2   2   0   2   2   2   2   0   0   0   0   2   2   0   0   0   2   2   2   0   2   2   2   0   2   2   0   2   2   0   2   0   0   0   2   0   2   2   2   2   2   0   2   2   2   0   2   0   2   0   0   2   2   2   2   2   2   2   0   2   2   2   0   0   0   0   2   0   2   0   2   2   0   2   0   0   2   2   2   0   0   2   2   0   2   2   0   2   0   2   0   2   0   0   2   2   2   0   0   2   0   0   2   2   2   2   0   0   2   2   0   2   0   2   2   0   2   0   2   0   2   2   0   0   2   0   2   2   2   2   2   0   2   0   2
 MK-5-8                 0   2   2   2   2   0   2   0   0   0   0   0   0   2   2   0   0   2   0   0   0   2   2   0   2   0   0   2   2   0   0   0   0   2   2   0   0   0   2   0   2   2   2   2   2   2   0   0   2   0   2   0   0   2   0   2   2   2   2   0   2   0   2   2   0   2   2   0   0   2   2   2   0   0   0   0   2   2   0   0   0   2   2   2   0   2   2   2   0   2   2   0   2   0   0   2   0   0   0   2   0   2   2   2   2   2   0   2   2   2   2   2   0   2   0   0   2   2   2   2   0   2   2   0   2   2   2   0   0   2   0   2   0   2   0   2   2   0   2   0   0   2   2   2   0   0   2   2   0   2   2   0   2   0   2   0   2   0   2   2   2   2   0   0   0   0   0   2   2   2   2   0   0   2   2   0   2   0   0   2   0   2   0   2   0   2   2   0   0   2   2   2   2   2   2   0   0   2   2   2
 MK-5-9                 0   2   2   2   0   0   0   0   0   0   0   0   0   2   2   0   0   2   0   0   0   2   2   0   2   2   0   2   2   0   0   0   2   2   2   0   0   0   2   0   2   2   2   2   0   2   0   0   2   0   2   0   0   2   0   2   2   2   2   0   2   0   2   2   0   2   2   0   0   2   2   2   0   0   0   0   2   2   0   0   0   2   2   2   0   2   2   0   0   2   0   0   2   0   0   2   0   0   0   2   0   2   2   2   2   2   0   2   0   0   2   2   0   2   0   0   2   2   2   2   0   2   2   0   2   2   2   0   0   2   0   2   0   2   0   2   2   2   2   0   0   2   2   2   0   0   2   2   0   2   2   0   2   0   2   0   2   0   2   2   2   2   0   2   0   0   0   2   2   2   2   0   0   2   2   0   2   0   0   2   0   2   0   2   0   2   2   0   0   2   2   2   2   2   2   0   0   2   0   2
 MK-5-10                0   2   2   0   0   0   0   0   0   0   0   0   0   2   2   0   0   2   0   0   0   2   0   0   2   2   0   2   2   0   0   0   2   2   2   0   0   0   2   2   2   2   2   2   0   2   0   0   2   0   2   0   0   0   0   2   2   2   2   0   2   0   2   2   0   2   2   0   0   2   0   2   2   0   0   0   2   2   0   2   0   2   2   2   0   2   2   0   0   2   0   2   2   0   0   2   0   0   0   0   0   2   2   0   2   2   0   2   2   0   2   2   0   2   0   0   2   2   2   0   0   2   2   0   2   2   2   0   0   2   0   2   0   2   0   2   2   2   0   0   0   2   2   2   0   0   2   2   0   2   0   0   2   0   2   0   2   2   2   2   0   2   0   2   0   0   0   2   2   2   2   0   0   2   2   0   2   0   2   2   2   2   0   2   0   2   2   0   0   2   2   2   2   2   2   0   0   2   0   2
 MK-5-11                0   2   2   0   0   0   0   0   0   0   0   0   2   2   2   0   0   2   0   0   0   0   0   0   2   2   0   2   2   0   0   0   2   2   2   0   0   0   2   2   2   2   0   2   0   2   0   0   2   0   2   0   2   0   2   2   2   2   2   0   2   0   2   2   0   2   2   0   0   2   0   2   2   0   0   0   0   2   0   2   0   2   2   2   0   2   2   0   0   2   0   2   2   0   0   2   0   0   0   0   0   2   2   0   2   2   0   2   2   2   2   2   0   2   0   0   2   2   2   0   0   0   2   0   2   2   0   0   0   2   0   0   0   2   0   0   2   2   0   0   0   2   2   2   0   0   2   2   0   2   0   0   2   2   2   0   2   2   2   0   0   2   0   2   0   0   0   2   0   2   2   0   0   2   2   0   2   0   0   2   2   2   0   0   0   2   0   0   0   2   2   2   2   2   0   0   0   2   0   2
 MK-5-12                0   2   2   0   0   0   0   0   0   2   0   2   2   2   2   0   0   2   0   0   0   0   0   0   2   2   0   2   2   0   0   0   2   2   2   0   0   0   0   2   2   2   2   2   0   2   0   0   2   0   2   0   2   0   2   2   2   2   2   0   2   2   2   2   2   2   2   0   0   0   0   2   2   0   0   0   0   2   0   2   2   2   2   2   0   2   0   0   0   2   0   2   0   0   0   2   0   0   0   0   0   2   2   0   2   2   0   2   2   2   2   2   0   0   0   2   2   2   2   0   0   0   2   0   2   2   0   2   0   0   0   0   0   2   0   0   2   2   0   0   2   2   2   2   0   0   2   2   0   2   0   0   2   2   2   0   2   2   2   0   0   2   0   2   0   0   0   2   0   0   2   0   0   2   2   0   2   0   0   2   2   0   0   0   0   2   0   0   0   2   2   2   0   2   0   2   0   2   0   0
 MK-5-13                0   2   2   0   2   0   0   0   2   2   0   2   2   2   2   0   0   2   0   0   0   2   0   0   0   2   0   2   2   0   0   0   0   2   2   0   0   0   0   2   2   2   2   2   0   2   0   0   2   0   2   0   2   0   2   2   2   2   2   0   2   2   2   2   2   2   2   2   2   0   0   2   2   0   0   0   0   2   0   2   0   2   2   2   0   2   2   0   0   2   0   2   0   0   0   2   0   0   0   0   0   2   2   0   2   2   0   2   2   2   2   2   2   2   0   0   2   2   2   0   0   0   2   0   2   2   2   2   0   0   0   0   0   2   0   0   2   2   0   0   2   2   2   2   0   0   2   2   0   2   0   2   2   2   2   0   2   2   0   0   0   2   2   2   0   0   0   0   2   0   2   0   2   2   2   0   0   0   0   0   2   0   0   0   0   2   0   0   0   2   2   2   2   2   2   2   0   2   0   2
 MK-5-14                0   2   2   0   2   0   0   0   2   2   0   2   0   2   2   0   0   0   0   0   0   2   0   0   0   2   2   2   2   0   0   0   0   2   2   0   0   0   0   2   2   0   2   2   0   0   0   0   2   0   2   0   2   0   2   2   2   2   0   0   2   2   2   2   2   2   2   2   2   0   0   2   0   2   0   0   0   2   0   2   2   2   2   2   0   2   2   0   0   0   0   0   0   2   0   2   0   0   0   0   0   2   2   2   2   2   0   2   2   2   2   2   2   2   0   0   2   2   2   0   0   0   2   0   2   2   2   2   0   0   0   0   0   2   0   0   2   2   0   0   2   2   2   2   0   0   2   2   0   2   0   2   2   2   2   0   0   2   0   2   0   2   2   2   0   0   0   0   2   0   2   0   2   2   2   2   0   2   0   0   2   0   0   0   0   2   0   0   0   2   2   2   2   2   2   2   0   2   0   2
 MK-5-15                0   2   2   0   2   2   0   0   2   0   0   2   0   2   2   0   0   0   2   0   0   2   0   0   0   2   2   2   2   0   2   0   0   2   2   0   0   0   2   2   2   0   2   0   0   0   0   0   2   0   2   0   2   0   2   2   2   2   0   0   2   2   2   2   2   0   2   0   2   0   2   2   0   2   0   0   0   2   0   2   2   2   2   2   0   2   2   0   0   0   0   0   0   0   0   2   0   0   0   0   2   2   0   2   2   2   0   2   2   2   2   2   2   2   0   0   2   2   2   0   0   0   2   0   2   2   2   2   0   0   0   0   0   2   0   0   2   2   0   0   2   2   2   2   0   0   2   2   0   2   0   2   2   2   2   0   0   2   0   2   2   2   2   2   0   0   0   2   2   0   2   0   2   2   2   2   0   2   0   0   2   0   0   0   0   2   0   0   0   2   2   0   2   2   2   2   0   2   0   2
 MK-5-16                0   2   0   2   2   0   0   0   2   0   0   2   0   2   2   0   0   0   2   0   2   2   0   0   0   2   2   2   0   0   2   0   0   2   2   0   0   0   2   2   2   0   2   0   0   0   0   2   2   0   2   0   2   0   2   0   2   2   0   0   2   2   2   2   2   0   2   2   2   0   2   2   0   2   0   0   2   2   0   2   2   0   2   2   0   2   2   0   0   0   0   2   0   0   0   2   0   0   0   0   2   2   0   2   2   2   0   2   2   2   0   2   2   2   0   2   2   2   0   0   0   0   2   0   2   2   2   2   0   0   0   0   0   2   0   2   2   2   0   0   2   2   2   2   0   0   2   2   0   2   0   2   0   2   2   0   0   2   0   2   2   0   2   2   0   0   0   2   2   0   2   0   2   2   2   2   0   2   0   0   2   2   2   0   0   2   0   0   0   2   2   2   2   2   2   2   0   2   0   2
 MK-6-1                 2   2   0   2   0   0   0   0   0   2   2   2   0   2   2   0   0   2   0   2   0   2   2   2   2   0   2   0   0   2   2   2   2   0   2   0   2   0   0   2   2   0   2   2   0   2   0   2   2   0   2   2   2   2   0   2   0   0   0   0   0   2   2   0   0   0   0   0   0   0   2   2   0   0   0   0   0   2   0   2   0   2   2   2   2   0   0   2   2   2   2   2   0   2   0   0   2   0   0   2   2   2   2   2   0   0   0   2   0   2   0   0   0   0   2   0   0   0   2   2   0   2   0   0   2   2   2   2   0   2   0   0   0   2   2   2   0   2   0   0   2   2   2   2   0   0   2   0   0   0   2   0   2   0   2   0   2   2   0   2   0   0   0   2   0   0   0   0   2   2   0   2   0   0   0   2   0   2   0   2   2   2   2   2   0   2   2   0   2   0   0   2   2   0   0   0   2   2   0   2
 MK-6-2                 2   2   0   2   0   0   2   0   0   2   2   2   0   2   2   0   0   2   0   2   0   2   2   2   2   0   2   0   0   2   2   2   2   0   2   0   2   2   0   2   0   2   2   2   0   2   0   2   2   0   2   0   2   2   0   2   0   0   0   0   2   2   2   2   0   0   0   0   0   2   0   2   0   0   0   0   0   2   0   2   0   2   2   2   2   2   0   2   2   2   2   2   0   2   0   0   2   0   0   2   2   2   2   2   0   0   0   2   0   2   0   0   0   0   2   2   0   0   2   2   0   2   0   0   2   2   2   2   0   2   0   0   0   2   0   2   0   2   0   0   2   2   2   0   0   0   2   0   0   0   2   0   2   0   2   0   2   2   0   2   0   0   0   2   0   0   0   0   2   2   0   2   0   0   0   2   0   2   2   2   2   2   2   2   0   2   0   0   0   0   2   2   2   0   0   0   2   2   0   2
 MK-6-3                 2   2   0   2   0   0   2   0   0   2   0   2   0   2   2   0   0   2   0   2   0   2   2   2   2   0   2   0   0   2   2   2   2   0   2   0   2   2   0   2   2   2   2   2   0   2   0   2   2   0   2   0   2   2   2   2   0   0   2   0   2   2   2   2   0   0   0   0   0   2   0   2   0   0   0   0   0   2   0   2   0   2   2   0   2   2   0   2   2   2   2   2   0   2   0   0   2   0   0   2   2   2   2   2   0   0   0   2   0   2   2   0   0   0   0   2   0   2   2   2   0   2   2   0   2   2   2   2   0   2   0   0   0   2   0   2   0   2   0   0   2   2   2   0   0   0   2   0   2   0   0   0   2   0   2   2   2   2   0   2   0   0   0   2   0   0   0   0   2   2   0   2   0   0   0   2   0   0   2   2   2   2   2   0   0   2   0   0   2   0   0   2   2   0   0   0   2   0   0   2
 MK-6-4                 2   2   0   2   0   0   2   0   0   2   0   0   0   2   0   0   0   2   0   2   0   0   0   2   0   0   2   0   0   2   2   2   2   0   2   0   2   2   0   0   2   2   2   2   0   2   0   2   0   0   2   0   2   2   2   2   0   0   2   2   2   2   2   2   0   0   0   0   0   2   0   2   0   0   0   0   0   2   0   2   0   2   2   0   2   0   0   2   2   2   2   2   0   2   2   0   2   0   0   2   2   2   2   0   0   0   0   0   0   2   2   0   0   0   0   2   2   2   2   2   0   2   2   0   2   2   2   2   0   2   2   0   0   2   0   2   0   2   0   0   2   2   2   0   0   0   2   0   2   0   0   0   2   0   0   2   2   0   2   2   0   0   0   2   0   0   0   0   2   2   0   0   0   0   0   2   0   0   2   2   2   2   2   0   0   2   0   0   2   0   0   2   2   0   0   0   2   0   0   2
 MK-6-5                 2   2   0   0   0   0   2   0   0   2   0   0   2   2   0   0   0   2   0   2   0   2   0   2   2   0   2   0   0   2   2   2   2   0   2   0   2   2   0   0   2   0   2   2   0   0   0   0   0   0   2   0   2   2   2   2   0   0   0   2   0   2   2   2   0   0   0   0   0   2   0   2   0   0   0   2   2   2   0   2   0   2   0   0   2   0   0   2   2   2   2   2   0   2   2   0   2   0   0   2   2   2   2   0   0   0   0   0   0   2   2   0   0   0   0   2   2   2   2   2   0   2   2   0   2   2   2   2   0   2   2   0   0   2   0   2   0   2   0   2   2   2   2   0   0   0   2   0   2   0   2   0   2   0   0   2   2   0   2   2   0   0   2   2   0   0   0   2   0   2   0   0   2   0   0   2   0   2   2   2   2   2   0   0   0   2   0   0   2   0   0   2   2   0   0   0   2   0   0   2
 MK-6-6                 2   2   0   0   0   0   2   0   0   2   2   0   2   2   2   2   0   2   0   2   0   2   0   2   2   0   2   0   0   2   0   2   2   0   2   0   2   2   0   0   2   0   2   2   0   0   0   0   2   0   2   0   2   2   2   2   0   2   0   0   0   2   2   2   0   0   0   0   0   2   0   2   0   0   0   2   2   2   0   2   0   2   2   0   2   0   0   2   0   2   2   2   0   2   2   0   2   0   0   0   2   2   2   0   0   0   0   0   0   2   2   0   0   0   0   2   2   2   2   2   0   2   2   0   2   2   0   2   0   0   0   0   0   2   0   0   0   2   0   2   2   2   2   0   0   0   2   0   2   0   2   2   2   0   0   2   2   0   2   0   0   0   2   2   0   0   2   2   0   2   0   0   2   0   0   2   0   2   2   2   2   2   0   0   0   2   0   0   2   0   0   2   2   0   0   0   2   2   0   2
 MK-6-7                 2   2   0   2   0   0   2   0   0   2   2   0   2   2   2   2   0   2   0   2   0   2   2   2   2   0   2   0   0   2   0   2   2   0   2   0   2   2   0   0   2   0   2   2   0   0   0   0   2   0   2   0   2   2   2   2   0   2   0   0   0   2   2   2   0   0   0   0   0   2   0   2   0   0   0   2   2   2   0   2   0   2   2   0   2   0   0   2   0   2   2   2   0   2   0   0   2   0   0   2   2   2   2   0   0   0   0   0   0   2   2   0   2   0   0   2   2   2   2   2   2   2   2   0   2   2   0   2   0   0   0   0   0   0   0   0   0   2   0   2   2   2   2   2   0   0   2   0   2   0   0   2   2   0   0   2   2   0   2   0   0   0   2   2   0   0   2   2   0   2   0   2   0   0   0   0   0   2   2   2   2   2   0   0   0   2   0   2   2   0   0   2   2   0   2   0   2   2   0   0
 MK-6-8                 2   2   0   2   2   0   2   0   0   2   2   0   2   2   0   2   0   2   0   2   0   2   2   2   2   0   2   0   0   2   0   2   2   0   2   0   2   2   0   0   0   0   2   2   0   0   0   0   2   0   2   0   2   2   2   2   2   2   0   0   0   2   2   2   0   0   0   0   0   0   0   2   0   0   0   2   2   2   2   2   0   2   2   0   2   0   0   2   0   2   2   2   0   2   0   0   2   0   2   2   2   2   2   0   0   0   0   0   0   2   2   0   2   0   0   2   0   0   2   2   2   2   2   0   2   2   0   0   0   0   0   0   0   0   0   0   0   2   0   2   2   0   2   0   0   0   2   0   2   0   0   2   2   0   0   2   2   0   0   0   0   0   2   2   0   0   2   2   0   2   0   2   0   0   0   2   0   0   2   2   2   2   0   0   0   2   2   2   2   0   0   2   2   0   2   0   0   2   0   2
 MK-6-9                 2   0   0   2   2   0   2   2   0   2   2   0   2   2   2   2   2   2   0   2   0   2   2   2   2   0   2   0   0   0   0   2   2   0   2   0   2   2   0   0   0   0   2   2   0   0   0   0   2   0   2   0   2   2   2   2   2   2   0   0   0   2   2   2   0   0   0   0   0   0   0   2   0   0   0   2   2   0   2   2   0   2   2   0   2   0   0   2   2   2   2   2   0   2   2   0   2   2   2   2   2   2   2   0   0   0   0   0   0   2   2   0   2   0   2   2   0   0   2   2   2   2   2   0   0   2   0   0   0   0   0   2   2   0   0   0   0   2   0   2   2   0   2   0   0   2   2   0   2   0   0   0   2   0   0   2   2   2   2   0   0   0   2   2   0   0   2   2   0   2   0   2   0   0   0   2   0   0   2   2   2   2   0   0   0   2   2   2   0   0   0   0   2   0   2   0   0   2   0   2
 MK-6-10                2   0   0   2   2   0   2   2   0   2   2   0   0   2   0   2   2   2   0   0   2   2   2   2   2   2   2   0   0   0   0   2   2   0   2   0   2   2   0   0   0   0   2   2   2   0   0   0   2   0   2   0   2   2   2   2   2   0   0   0   0   2   2   2   0   0   0   2   0   0   0   2   0   2   0   2   2   0   2   2   0   2   2   0   2   0   0   2   2   0   2   0   0   2   2   0   2   2   2   2   2   2   2   0   0   0   0   0   2   2   2   0   2   2   2   2   0   2   2   2   2   0   0   0   0   0   0   0   2   0   0   2   2   0   0   2   0   2   0   2   2   0   2   0   0   2   2   0   2   0   0   0   2   2   0   0   2   2   2   0   0   0   2   0   0   0   2   2   0   2   0   2   0   0   0   2   0   0   2   2   2   2   0   0   2   2   2   2   0   0   0   0   2   0   2   0   0   2   0   0
 MK-6-11                2   0   0   2   2   0   2   0   2   2   2   0   0   2   0   2   2   2   2   0   2   2   0   2   2   2   2   0   0   0   0   2   2   0   2   0   2   2   0   0   0   0   0   2   2   0   0   0   2   0   2   0   0   0   2   2   2   0   0   0   0   2   2   2   0   0   0   2   0   2   0   2   0   2   0   2   2   0   2   0   2   2   2   0   2   0   0   2   0   0   2   0   0   2   2   0   2   0   2   2   2   2   2   0   2   0   0   0   2   2   2   0   2   2   2   2   0   2   2   2   2   0   0   0   0   0   0   0   0   2   0   2   0   0   0   0   2   2   0   0   2   0   0   0   0   2   0   0   2   0   0   0   2   0   2   0   2   2   2   0   0   0   0   0   0   0   2   2   0   2   0   2   0   0   0   0   0   0   2   2   2   0   0   0   2   2   2   2   0   0   0   0   2   0   2   2   0   2   0   0
 MK-6-12                2   0   0   2   2   0   0   0   2   2   2   0   0   2   0   2   2   2   2   2   2   2   0   2   2   0   2   0   0   0   0   2   2   0   2   0   2   0   0   0   0   0   2   2   0   0   0   0   2   0   2   0   0   2   2   2   2   0   0   2   0   2   2   2   0   0   0   2   0   2   0   2   0   2   0   2   2   0   2   0   2   2   2   0   0   0   0   2   0   0   2   0   0   2   2   0   2   0   2   2   2   2   2   0   2   0   0   0   2   2   2   0   2   2   2   2   0   2   2   2   2   0   0   0   0   0   0   0   0   2   0   2   0   0   2   0   2   2   0   0   2   0   0   0   0   2   0   0   2   0   0   0   2   0   2   0   2   2   2   0   0   2   0   0   0   0   2   2   0   2   0   0   0   0   0   0   0   0   2   2   2   0   2   0   2   2   2   2   0   0   0   0   2   0   2   2   0   2   0   0
 MK-6-13                2   0   0   0   2   0   0   0   2   2   0   2   0   2   2   2   2   2   2   2   2   2   0   2   2   0   2   0   0   0   0   2   2   0   2   0   2   0   0   0   0   0   0   2   2   0   0   2   2   0   2   0   0   2   2   2   2   2   0   2   0   2   2   2   0   0   2   2   0   2   2   2   0   2   0   0   2   0   2   0   2   2   2   0   0   0   0   2   0   0   2   0   0   0   2   0   0   0   2   2   2   2   2   0   2   0   0   0   0   2   2   0   2   2   2   0   0   2   2   2   2   0   0   0   0   0   2   0   0   0   2   0   0   0   2   0   2   2   0   0   2   2   0   0   0   2   0   0   2   0   0   0   2   0   2   0   2   2   2   0   0   2   0   0   2   0   2   2   0   2   0   0   0   0   0   0   0   2   2   2   2   0   0   0   2   2   2   0   0   0   0   0   2   0   0   2   0   2   0   0
 MK-6-14                2   0   0   0   2   0   0   2   2   0   0   2   0   2   2   2   2   2   2   2   2   2   0   2   2   0   2   0   0   0   0   2   2   0   2   0   2   0   0   0   0   0   0   2   0   0   2   2   2   0   2   0   0   2   2   2   2   2   0   2   0   2   2   2   0   0   2   2   0   2   2   0   0   2   0   2   2   0   0   0   2   2   2   0   0   0   2   2   0   0   2   0   0   0   2   0   0   0   2   2   2   0   2   0   2   0   0   2   0   2   2   2   2   2   2   0   0   2   2   2   2   0   2   0   0   0   2   0   0   2   2   0   0   0   0   0   2   2   0   0   2   2   0   0   0   2   0   0   2   0   0   0   2   0   0   2   2   2   2   0   0   2   0   0   2   0   2   2   0   2   0   0   0   0   0   0   0   2   2   2   2   0   0   2   2   2   0   0   0   0   0   0   0   0   0   2   0   2   0   0
 MK-6-15                2   0   0   0   2   0   0   2   2   0   0   2   0   0   2   2   0   2   2   2   2   2   2   2   2   0   2   0   0   0   0   2   2   0   2   2   2   0   0   0   0   0   0   2   0   0   2   2   2   0   0   0   0   2   2   0   2   2   0   2   0   2   2   2   2   0   2   2   2   2   2   0   0   2   0   2   2   2   2   0   2   2   2   0   0   2   2   2   0   0   2   2   0   0   2   0   0   0   2   2   2   0   2   0   2   0   0   2   0   2   2   2   2   2   2   0   0   2   2   0   0   0   2   2   0   0   0   0   0   2   2   0   0   0   0   0   2   2   0   0   2   2   0   0   0   2   0   0   2   0   0   0   2   0   0   2   2   2   2   0   0   2   0   0   0   0   2   2   0   2   0   0   0   0   0   0   0   2   2   2   2   0   0   2   2   2   0   0   0   0   0   0   0   2   0   2   0   2   0   0
 MK-6-16                0   2   0   0   2   0   0   2   2   0   0   2   0   0   2   2   0   2   2   2   2   2   2   2   2   2   2   0   0   0   0   2   2   0   2   2   2   0   0   0   0   0   0   2   0   0   0   2   2   0   0   2   0   2   2   0   2   2   0   2   0   2   2   2   2   0   2   2   2   2   2   0   0   2   0   2   2   2   2   2   2   2   2   0   0   2   2   2   0   0   2   2   0   0   2   0   0   0   2   2   2   0   2   0   2   0   0   2   0   2   2   2   2   2   2   2   0   2   2   0   0   2   2   0   0   0   0   2   2   2   2   0   0   0   0   0   2   0   0   0   2   2   0   0   0   2   0   0   2   0   0   0   2   0   0   2   2   2   2   0   0   0   0   0   0   0   2   2   0   2   0   0   0   0   0   0   0   2   2   2   2   0   0   2   0   2   0   0   0   0   0   2   0   2   0   2   0   2   0   0
 
!****************************************** Phenotypic Data **********************************************************
!-100.0 is resevred for missing phenotype
SimulatedTrait1        13.3661   15.9435   12.9627   14.9501   12.2698   16.0623   14.1610   14.4091   17.9537   14.4577   14.3868   13.9149   13.3995   14.1457   17.0472   16.3861   12.7629   17.0528   12.9481   16.5356   16.6096   15.6755   14.5552   13.0848   15.4522   17.0948   16.1714   15.9129   14.7012   15.7749   15.1883   12.3288   14.1288   15.0608   16.5775   14.9194   16.8820   13.1400   14.9500   16.5024   14.0393   15.4373   15.3113   15.5316   12.9065   15.6015   14.1366   14.6218   14.1283   14.6063   16.0989   14.9321   13.1256   13.5235   12.5832   13.2475   14.8810   15.7072   14.7051   16.4537   13.0513   15.0544   14.0918   13.8860   13.9943   16.0535   16.1733   16.7850   13.8751   16.0110   16.9651   13.3501   14.5890   13.9899   15.4311   14.8513   17.1476   14.9571   13.8693   17.5537   14.9219   15.2601   13.1066   15.7049   17.0792   14.5636   16.0469   12.0356   14.4439   17.1578   17.2064   15.6665   13.0940   14.6526   14.5803   15.4749   15.0297   16.3765   14.0223   14.3374   13.8490   15.3168   16.0767   15.2902   15.1182   14.4389   15.9985   14.4222   13.2122   15.7698   15.0327   15.4534   12.8291   14.2677   14.9371   16.6223   15.9316   15.7355   12.8204   14.5369   15.5219   13.7737   15.7278   15.7312   18.1681   14.4806   13.3404   14.3834   16.6790   15.9681   14.5841   14.7505   15.9880   15.4459   16.3024   17.5745   16.4493   13.1402   13.5307   15.1662   15.3439   16.8528   14.4590   17.1451   16.2592   12.6530   15.8259   13.9361   12.0675   16.4277   16.2890   14.9974   15.1171   15.3904   14.5945   15.1074   14.8734   16.7154   14.0040   12.7901   17.3124   14.3296   13.7839   14.7418   14.2079   14.2108   17.0448   14.9601   13.9859   17.0817   16.4409   14.3312   13.4518   13.8060   15.7028   14.4759   16.1957   13.8879   13.3276   15.6361   13.7686   14.4227   13.9099   13.3618   14.2857   15.5657   15.3739   16.2762   17.1597   15.1971   14.1899   14.4148   14.7054   15.6103   16.3258   16.0100   14.5523   16.8941   15.9427   13.6577
SimulatedTrait2        10.7863    8.4350   11.0897   10.4226   11.2594   11.2198    9.5240    9.7676    8.7875    9.4694   10.6029   11.3539   10.0894   10.1797   10.9410    9.4714   11.2548    9.6306   10.1757    8.9951   10.1659    9.7783   10.0703   11.1502   10.5959    9.7985   10.4558    8.7601    8.9107    9.1814    9.3615   10.3557   10.3927    9.8018    9.8039   10.9744   10.2937   10.5041    9.9042    9.2165   10.3212    8.8198   10.9822   10.1921   10.1333    9.4288   10.3451   10.5509    9.7627    8.8058   10.2297   10.7289    9.5431    9.6127   10.2986    9.7413    9.7139    9.2254   10.7858    8.8707   10.5930   10.2643   10.4430    9.5616   10.7769    8.9681    9.4450    9.4588   10.2360    9.9427    9.5679   10.6462   10.9669   10.9828   10.0717   10.7247    9.4174   10.1207   10.7867   10.0879   10.3690    9.9109   10.8889   10.5427    9.5290   10.2873   10.6794   10.3030   10.1570    9.7916   10.0550   10.2756   10.8179   10.2274   11.7104    9.3666   10.9079    9.5039   11.4221   10.3833   11.4677   10.4236    9.3105    9.8305    9.0965   10.4275    9.5018   10.5015   10.5859    9.8790    8.6559    9.4179    9.3400   11.3593   10.1893    9.2456    9.4189    9.2172   11.0333   10.4791    9.2915   10.8045    9.4404    9.3720    9.8869    9.2473    9.5454   11.1742    9.9912    9.8910   10.4577   11.3598    9.1515   10.9041    9.8883    9.4025    9.5934    9.8619    9.9306    8.9146    9.4301    9.6932    9.1753    9.3695   10.6291   10.9301    9.7557   10.3269   11.1362    8.8864    9.6251    9.4681   10.6076    8.6010   10.7629    9.9279    9.4617   10.0067   10.7434    9.8879    9.6282   11.1964   10.2129   10.1544   10.6357    9.4944    9.3182    9.6691   10.5765    9.3205   10.5149    9.9747    9.8251   10.3398    9.0425   10.3054    9.5623    9.6218   10.6837    9.5247   11.2300   10.3166   10.3600   10.0363   10.1426    9.2085    9.8842    8.9567    8.5970    9.1869   10.2617    8.4378    9.7642    8.7950    9.6777   10.9229   10.8212    9.8528    9.9777    9.7277
 
