# Supplementary material for: Inclusive Composite Interval Mapping of QTL by Environment Interactions in Biparental Populations
Source: PLoS One. 2015 Jul 10;10(7):e0132414. doi: 10.1371/journal.pone.0132414 (PMC4498613; doi:10.1371/journal.pone.0132414)
Supplement: S5 File — (ZIP) [file pone.0132414.s005.zip › H=0.5/L1/run_00129.met]

!**********************Note: lines staring with "!" are remarks and will be ignored in the program********************
!*********************************General Information**********************************
!Assuming F1 = P1 x P2, populations available in QTL IciMapping are: 
!  1, P1BC1F1 = P1 x F1, the first backcrossing where P1 is used as the recurrent parent;
!  2, P2BC1F1 = P2 x F1, the first backcrossing where P2 is used as the recurrent parent;
!  3, F1DH, F1-derived doubled haploids; 
!  4, RIL or F1RIL, recombination inbred lines through the repeated selfing of F1;
!  5, P1BC1RIL, recombination inbred lines through the repeated selfing of P1BC1F1;
!  6, P2BC1RIL, recombination inbred lines through the repeated selfing of P2BC1F1;
!  7, F2, the selfing generation of F1;
!  8, F3, the selfing generation of F2;
!  9, P1BC2F1, the second backcrossing where P1 is used as the recurrent parent; 
! 10, P2BC2F1, the second backcrossing where P2 is used as the recurrent parent;
! 11, P1BC2RIL, recombination inred lines through the repeated selfing of P1BC2F1; 
! 12, P2BC2RIL, recombination inred lines through the repeated selfing of P2BC2F1; 
! 13, P1BC1F2, the selfing generation of P1BC1F1; 
! 14, P2BC1F2, the selfing generation of P2BC1F1; 
! 15, P1BC2F2, the selfing generation of P1BC2F1; 
! 16, P2BC2F2, the selfing generation of P2BC2F1; 
! 17, P1BC1DH, P1BC1F1-derived doubled haploids; 
! 18, P2BC1DH, P2BC1F1-derived doubled haploids; 
! 19, P1BC2DH, P1BC2F1-derived doubled haploids; 
! 20, P2BC2DH, P2BC2F1-derived doubled haploids; 
   3      !Mapping Population (see remarks above)
   2      !Mapping Function (1 for Kosambi; 2 for Haldane; 3 for Morgan)
   2      !Marker Space Type (1 for intervals; 2 for positions)
   1      !Marker Space Unit(1 for centiMorgans; 2 for Morgan)
   6      !Number of Chromosomes (or Linkage Groups)
 200      !Size of the mapping population
   2      !Number of environments
 
!***************************************** Chromosomes and Linkage Maps **********************************************
!Chromosome                 NumMarkers
-CH1                        16
-CH2                        16
-CH3                        16
-CH4                        16
-CH5                        16
-CH6                        16
!Linkage map (Marker name followed by position or the interval length)
 MK-1-1                1     0.000
 MK-1-2                1    10.000
 MK-1-3                1    20.000
 MK-1-4                1    30.000
 MK-1-5                1    40.000
 MK-1-6                1    50.000
 MK-1-7                1    60.000
 MK-1-8                1    70.000
 MK-1-9                1    80.000
 MK-1-10               1    90.000
 MK-1-11               1   100.000
 MK-1-12               1   110.000
 MK-1-13               1   120.000
 MK-1-14               1   130.000
 MK-1-15               1   140.000
 MK-1-16               1   150.000
 MK-2-1                2     0.000
 MK-2-2                2    10.000
 MK-2-3                2    20.000
 MK-2-4                2    30.000
 MK-2-5                2    40.000
 MK-2-6                2    50.000
 MK-2-7                2    60.000
 MK-2-8                2    70.000
 MK-2-9                2    80.000
 MK-2-10               2    90.000
 MK-2-11               2   100.000
 MK-2-12               2   110.000
 MK-2-13               2   120.000
 MK-2-14               2   130.000
 MK-2-15               2   140.000
 MK-2-16               2   150.000
 MK-3-1                3     0.000
 MK-3-2                3    10.000
 MK-3-3                3    20.000
 MK-3-4                3    30.000
 MK-3-5                3    40.000
 MK-3-6                3    50.000
 MK-3-7                3    60.000
 MK-3-8                3    70.000
 MK-3-9                3    80.000
 MK-3-10               3    90.000
 MK-3-11               3   100.000
 MK-3-12               3   110.000
 MK-3-13               3   120.000
 MK-3-14               3   130.000
 MK-3-15               3   140.000
 MK-3-16               3   150.000
 MK-4-1                4     0.000
 MK-4-2                4    10.000
 MK-4-3                4    20.000
 MK-4-4                4    30.000
 MK-4-5                4    40.000
 MK-4-6                4    50.000
 MK-4-7                4    60.000
 MK-4-8                4    70.000
 MK-4-9                4    80.000
 MK-4-10               4    90.000
 MK-4-11               4   100.000
 MK-4-12               4   110.000
 MK-4-13               4   120.000
 MK-4-14               4   130.000
 MK-4-15               4   140.000
 MK-4-16               4   150.000
 MK-5-1                5     0.000
 MK-5-2                5    10.000
 MK-5-3                5    20.000
 MK-5-4                5    30.000
 MK-5-5                5    40.000
 MK-5-6                5    50.000
 MK-5-7                5    60.000
 MK-5-8                5    70.000
 MK-5-9                5    80.000
 MK-5-10               5    90.000
 MK-5-11               5   100.000
 MK-5-12               5   110.000
 MK-5-13               5   120.000
 MK-5-14               5   130.000
 MK-5-15               5   140.000
 MK-5-16               5   150.000
 MK-6-1                6     0.000
 MK-6-2                6    10.000
 MK-6-3                6    20.000
 MK-6-4                6    30.000
 MK-6-5                6    40.000
 MK-6-6                6    50.000
 MK-6-7                6    60.000
 MK-6-8                6    70.000
 MK-6-9                6    80.000
 MK-6-10               6    90.000
 MK-6-11               6   100.000
 MK-6-12               6   110.000
 MK-6-13               6   120.000
 MK-6-14               6   130.000
 MK-6-15               6   140.000
 MK-6-16               6   150.000
!*********************************** Marker Types ********************************************************************
!Co-dominant marker: When heterozygote F1 is present, P1 is coded as 2, F1 is coded as 1, and P2 is coded as 0; Otherwise, P1 is coded as 2, and P2 is coded as 0. 
!Dominant marker: When heterozygote F1 is present, P1 and F1 are coded as 12, and P2 is coded as 0; Otherwise, P1 is coded as 2, and P2 is coded as 0.  
!Recessive markers: When heterozygote F1 is present, P1 is coded as 2, and F1 and P2 are coded as 10; Otherwise, P1 is coded as 2, and P2 is coded as 0. 
!Missing marker is coded as -1. 
 MK-1-1                 0   0   2   0   2   2   2   2   2   0   2   2   0   2   0   2   0   0   0   0   2   2   0   2   2   2   0   0   0   0   2   0   0   0   2   2   0   2   2   2   0   2   2   2   2   0   2   2   2   2   0   2   0   2   0   2   2   0   2   2   2   2   2   2   2   2   2   0   2   2   2   2   2   0   0   2   2   0   0   0   2   0   0   2   0   0   0   0   0   0   2   0   2   2   2   2   0   0   0   0   0   2   2   2   2   2   2   2   2   2   0   0   0   0   0   0   2   0   2   2   2   2   0   0   0   0   2   0   2   0   2   0   0   2   2   2   0   0   0   2   2   2   0   2   2   2   2   0   0   2   0   2   2   0   0   2   0   0   0   2   2   0   0   0   0   2   2   0   2   0   0   0   0   0   2   2   0   2   2   2   0   0   2   2   0   2   0   0   2   0   0   0   0   2   2   2   2   0   0   2
 MK-1-2                 0   0   2   0   2   2   2   0   2   0   2   2   0   2   0   2   0   0   0   0   2   2   0   0   2   2   0   0   0   0   2   0   0   0   2   2   0   2   2   2   0   2   2   0   0   2   2   0   2   2   0   2   0   2   0   2   2   0   0   2   2   2   2   2   2   2   0   0   2   2   2   2   2   0   0   2   2   0   0   0   2   0   0   2   0   0   0   0   0   0   2   0   2   2   2   2   0   0   0   0   0   2   2   2   2   2   2   2   2   2   0   0   0   0   0   0   0   0   2   2   0   2   0   2   0   0   2   0   0   2   2   0   0   2   2   2   0   2   0   2   2   0   0   2   2   2   2   0   0   2   0   0   2   0   0   2   0   0   0   2   2   0   0   0   2   2   2   0   2   0   0   0   0   0   2   2   0   0   2   2   0   0   2   2   0   2   0   0   2   2   0   0   0   2   2   2   2   0   0   2
 MK-1-3                 0   0   2   0   2   2   2   0   2   0   2   2   0   2   0   2   0   0   0   0   2   2   0   0   2   2   0   0   0   0   2   0   0   0   2   0   0   2   2   2   0   2   2   0   0   2   0   0   2   2   0   2   0   2   0   2   2   2   0   2   2   2   2   0   2   2   0   2   2   2   2   2   2   0   0   2   2   0   0   0   2   2   0   0   2   0   0   0   0   0   2   0   2   2   2   2   0   0   0   2   0   2   2   2   0   2   2   2   2   2   0   0   0   0   0   0   0   0   2   2   2   2   0   2   0   0   0   0   0   2   2   0   0   2   2   2   0   2   0   2   2   0   2   2   2   2   2   0   0   2   0   0   2   0   2   2   0   0   0   2   2   0   0   0   2   2   2   0   2   0   0   0   0   0   2   2   0   0   2   2   0   0   2   2   0   2   0   0   2   2   0   0   0   2   2   2   2   0   0   2
 MK-1-4                 0   0   2   2   2   2   2   0   0   0   2   2   0   2   0   2   2   0   0   0   2   2   0   0   2   2   0   0   0   0   2   2   0   0   0   2   0   0   0   2   0   2   2   0   2   2   0   0   2   2   0   0   0   2   0   2   2   2   0   2   2   2   2   0   2   2   0   0   2   2   2   2   2   0   0   2   2   0   2   0   2   2   0   0   2   0   0   0   0   0   2   0   2   2   2   2   0   0   0   2   0   2   2   2   0   2   2   2   0   2   0   0   0   0   0   0   0   0   2   2   0   2   0   2   0   0   0   0   0   2   2   0   0   0   0   2   2   2   0   2   2   0   2   0   2   2   2   0   0   2   0   2   2   0   2   2   0   0   0   0   2   0   0   0   2   0   2   0   2   0   0   0   2   0   2   2   0   2   2   2   0   0   2   2   2   2   0   0   2   2   0   0   0   2   2   2   2   0   0   2
 MK-1-5                 0   0   2   2   2   2   2   0   0   0   2   2   0   2   0   2   2   0   0   2   2   2   0   0   2   2   0   0   0   0   2   2   0   0   0   2   0   0   0   2   0   2   2   2   2   2   0   0   2   2   0   0   0   0   0   2   2   2   0   2   2   0   2   0   2   2   2   0   2   2   2   2   2   2   0   2   2   2   2   0   2   2   0   0   2   0   0   0   0   0   2   0   2   2   2   2   0   0   0   2   0   2   2   2   2   2   2   2   0   2   0   0   0   0   2   0   2   0   2   2   0   2   0   2   2   0   2   0   0   2   2   0   0   0   2   2   2   2   0   2   2   0   2   0   0   2   2   0   0   2   0   2   2   0   2   2   0   0   0   0   2   0   0   2   2   0   0   0   2   0   0   0   2   0   2   2   0   2   2   2   0   2   2   2   0   2   0   0   2   2   0   0   0   2   2   2   2   0   0   2
 MK-1-6                 0   0   2   2   2   2   2   2   0   0   2   2   0   0   0   2   2   0   0   2   2   2   0   0   2   2   0   2   0   0   2   2   0   0   0   2   0   2   0   2   0   0   2   2   2   0   0   0   2   2   0   0   2   0   0   2   2   2   2   2   2   0   2   0   2   2   2   0   2   2   2   2   2   2   0   2   2   2   2   0   2   0   0   0   2   0   0   0   0   0   2   0   2   2   2   2   0   0   0   2   0   2   2   2   2   2   2   2   0   2   0   0   0   0   2   0   2   2   0   2   0   0   0   2   2   0   2   2   0   2   2   0   0   0   0   2   2   2   0   0   2   0   2   0   0   2   2   0   0   2   0   2   2   0   2   2   0   0   0   2   2   0   0   2   2   0   0   0   2   2   0   0   2   0   2   2   0   2   2   2   2   2   2   2   2   2   0   0   2   2   0   0   0   2   2   2   2   0   0   2
 MK-1-7                 0   0   2   2   2   2   2   2   0   0   2   2   0   0   0   0   2   0   0   2   2   2   0   0   2   2   0   2   0   0   2   2   0   0   2   2   0   2   2   2   0   0   0   2   0   0   2   0   2   2   0   0   2   0   0   2   2   2   2   2   2   0   2   0   2   0   2   0   2   0   2   2   2   2   0   2   2   2   2   0   2   0   0   0   2   0   0   0   0   0   0   0   2   0   2   2   0   0   0   0   0   2   2   2   2   2   2   2   0   2   0   0   0   2   2   0   2   2   0   0   0   0   0   2   2   2   2   2   0   2   2   0   0   0   0   2   0   2   0   0   2   0   2   0   0   2   2   0   0   2   0   2   2   0   2   2   0   0   0   2   2   0   0   2   2   0   0   0   2   2   0   0   2   0   2   2   0   2   2   2   2   2   2   2   2   2   0   0   2   2   0   0   0   2   0   2   2   0   2   0
 MK-1-8                 0   0   2   2   2   2   0   2   0   0   2   2   0   0   0   0   2   0   0   2   2   2   0   2   2   2   2   2   0   0   2   2   0   0   2   2   2   2   2   2   0   2   0   2   0   0   2   0   2   2   0   0   2   0   0   2   2   2   0   2   2   0   2   2   2   0   2   0   2   0   2   2   2   2   0   2   2   2   0   0   2   0   0   0   2   0   0   2   0   0   0   0   2   0   2   2   0   0   0   0   0   2   2   2   2   2   0   2   0   2   0   0   0   2   2   0   2   2   0   2   0   0   0   2   2   2   2   2   0   2   2   0   2   0   0   2   0   2   0   0   2   0   2   0   0   2   2   0   0   2   0   2   0   0   2   2   0   0   0   2   2   0   2   2   2   0   0   0   2   2   0   0   0   0   2   2   0   2   0   2   2   2   0   2   2   2   0   0   2   2   0   0   0   2   0   2   2   0   2   0
 MK-1-9                 0   0   2   2   2   2   0   2   0   2   2   2   0   0   0   0   2   0   2   2   2   2   0   2   2   2   2   2   0   0   2   2   0   0   2   2   2   2   2   2   0   2   0   2   0   0   2   0   2   2   0   0   2   0   0   2   2   2   0   2   2   0   2   2   2   0   2   0   2   0   2   2   2   2   0   2   2   2   0   0   2   0   0   0   2   0   0   2   0   0   0   0   2   0   2   2   0   0   0   2   0   2   2   2   2   2   0   2   0   2   0   0   2   2   2   2   2   2   2   2   0   0   0   2   2   2   2   2   0   2   2   0   2   0   0   2   0   2   0   0   2   0   2   0   0   2   0   0   0   2   0   2   0   0   2   2   2   0   0   2   0   2   2   2   2   0   0   0   2   2   0   0   0   0   2   0   0   2   0   2   2   2   0   2   0   2   0   0   2   2   2   0   0   2   0   2   2   0   2   0
 MK-1-10                0   0   2   2   2   2   0   2   0   0   2   2   0   0   0   0   2   2   2   2   2   2   0   2   2   2   2   2   2   0   2   2   0   0   2   2   2   2   0   2   0   2   0   2   0   2   2   0   2   2   0   0   2   0   0   2   2   2   0   0   2   0   2   2   2   0   2   0   2   0   2   2   2   2   0   2   2   2   0   0   2   0   0   0   0   0   0   2   0   0   0   0   2   0   2   2   0   0   0   2   0   2   2   0   2   2   2   2   0   2   0   0   2   2   2   2   2   2   2   2   0   0   2   2   2   0   2   2   0   2   2   0   2   0   0   2   0   0   0   0   2   0   2   0   0   2   0   0   0   2   0   2   0   2   2   0   2   2   2   0   0   2   2   2   2   0   0   0   2   0   0   0   0   0   2   0   0   2   0   2   0   2   0   2   0   2   0   0   2   2   2   2   2   2   0   2   2   0   2   0
 MK-1-11                0   0   2   2   2   2   0   0   0   0   2   2   0   0   0   0   2   2   2   2   2   2   0   2   2   2   2   2   2   0   2   2   0   0   0   2   2   2   0   2   0   2   2   2   2   2   2   0   2   2   0   0   2   2   0   2   2   2   0   0   2   0   2   2   2   0   2   0   2   2   2   2   2   2   0   2   2   2   0   0   2   2   0   0   2   0   2   2   0   0   0   0   2   0   2   0   0   0   0   2   0   2   2   0   2   0   2   2   0   2   0   0   0   2   2   2   0   2   2   2   0   0   2   2   2   0   2   2   0   2   2   0   2   0   0   2   2   0   0   0   2   0   0   2   0   2   0   0   0   0   0   2   0   2   2   0   2   2   2   0   0   2   2   2   2   2   0   0   2   2   0   0   0   0   2   0   0   2   0   2   0   2   0   2   0   2   0   0   2   2   2   2   0   2   0   2   2   0   2   0
 MK-1-12                0   0   2   2   2   2   0   0   0   0   2   2   0   0   0   0   2   2   2   2   2   0   0   2   2   2   2   2   2   2   2   2   2   0   0   2   2   2   0   2   0   0   2   2   2   2   2   0   2   2   2   0   2   2   2   2   2   2   0   0   2   0   2   2   0   0   2   0   2   2   2   2   2   2   0   2   2   2   0   0   2   2   0   0   2   0   2   2   0   0   0   0   2   0   2   0   0   0   0   0   0   2   2   0   2   0   2   2   0   0   0   0   0   2   2   2   0   2   2   2   0   0   2   2   2   0   2   2   0   2   2   0   0   0   0   2   2   0   0   0   2   0   0   2   0   0   0   0   0   0   0   2   0   2   2   0   2   2   2   0   0   2   2   2   2   0   0   0   0   2   2   0   0   0   2   0   0   2   0   2   0   2   0   2   2   2   0   0   2   2   2   2   0   2   0   2   2   0   0   0
 MK-1-13                0   0   2   2   2   2   0   0   0   0   2   2   0   0   0   0   2   2   2   2   0   0   0   2   2   0   2   2   0   2   2   2   2   0   0   2   0   2   0   2   0   0   2   2   2   2   2   0   2   2   2   0   2   2   2   2   2   2   0   0   2   0   2   2   0   0   2   0   2   2   2   2   0   2   0   2   2   2   0   0   2   2   0   0   2   0   2   2   0   0   2   0   2   0   2   0   0   0   0   0   0   2   2   2   2   0   2   2   0   0   2   0   0   2   2   2   0   2   2   2   0   2   2   2   2   0   2   2   0   0   2   0   0   0   0   2   2   0   2   0   2   0   2   2   2   0   0   0   0   0   0   2   2   2   0   0   2   2   2   0   0   2   2   2   2   2   0   0   0   2   2   0   0   2   0   0   0   0   0   2   0   2   0   2   2   0   2   0   2   2   2   2   0   2   0   2   2   0   0   0
 MK-1-14                0   0   2   0   2   2   0   0   0   0   2   2   0   0   0   0   0   2   2   2   0   0   0   2   2   0   2   2   0   2   2   2   2   0   0   2   0   2   0   2   0   0   2   2   2   2   2   0   2   2   0   0   2   2   2   2   2   2   0   0   2   0   2   2   0   0   2   0   0   0   2   2   2   2   0   2   2   2   0   0   2   2   0   0   2   0   2   2   0   0   2   0   2   0   2   0   0   0   0   0   0   2   2   2   2   0   2   2   0   0   2   2   0   2   2   2   0   2   2   2   0   2   2   2   2   0   2   2   0   0   2   0   0   0   0   2   2   0   0   0   2   0   2   2   2   0   0   0   0   0   0   2   2   2   0   0   2   2   0   0   0   0   2   2   2   2   0   0   0   2   2   2   0   2   0   0   0   0   0   2   0   2   0   2   2   0   2   0   2   2   2   2   0   2   0   2   2   2   0   0
 MK-1-15                0   0   2   0   2   2   0   0   0   0   2   2   0   0   0   0   0   2   2   2   0   0   0   2   2   0   2   2   0   2   2   2   2   0   0   2   2   2   2   2   0   0   2   2   2   2   2   0   0   2   0   0   2   2   2   2   2   2   0   0   2   0   2   2   0   2   2   0   0   0   2   0   2   2   0   2   2   2   0   0   2   2   0   2   2   0   2   2   0   0   2   2   2   0   0   0   0   0   0   0   0   0   2   2   2   0   2   2   0   0   2   2   0   2   2   2   2   2   2   2   0   2   2   2   2   0   2   2   0   0   2   0   0   0   0   2   2   0   0   0   2   0   2   2   2   2   0   0   0   2   0   2   2   2   0   0   2   2   0   0   0   0   2   2   2   0   0   0   0   2   2   2   0   2   0   0   0   2   0   2   0   2   0   2   2   0   0   0   2   2   2   2   0   2   0   2   2   2   0   0
 MK-1-16                0   0   2   0   2   2   0   0   0   0   2   2   0   0   0   0   0   2   2   2   0   0   0   2   2   0   2   2   0   2   2   2   2   0   0   2   2   2   2   2   0   0   2   2   2   0   2   0   0   2   0   0   2   2   2   2   2   2   0   0   2   0   2   2   2   2   2   0   0   0   0   0   2   2   0   2   2   2   2   0   2   2   0   0   2   0   2   2   0   0   2   2   0   0   0   0   0   0   0   0   0   0   2   2   2   0   2   2   0   0   2   2   0   2   2   2   2   2   2   0   0   2   2   2   2   2   2   2   0   0   2   0   0   0   0   2   2   2   0   0   2   0   0   2   2   2   0   0   2   2   0   2   2   2   0   0   2   2   0   0   0   0   2   2   2   0   0   0   0   0   0   2   0   2   0   0   2   2   0   2   0   2   0   0   2   0   0   0   2   2   2   2   0   0   2   2   2   2   0   0
 MK-2-1                 2   2   2   0   2   2   0   2   2   2   2   2   0   2   2   2   2   0   2   0   2   2   0   0   0   2   0   0   2   2   2   2   0   2   2   0   0   0   0   0   2   0   0   2   0   2   0   2   2   0   2   2   0   2   0   0   2   2   0   2   2   0   0   0   0   2   2   2   0   0   0   0   2   0   2   0   0   2   2   0   0   0   0   0   2   0   0   0   0   2   2   0   2   2   2   2   0   0   0   0   2   2   2   2   0   2   0   2   0   0   2   0   2   2   0   2   2   2   0   2   0   2   2   2   2   2   0   0   0   2   2   2   2   2   0   2   2   0   0   0   2   2   2   0   0   0   0   2   2   2   0   2   2   2   0   2   2   0   0   0   2   0   2   0   2   0   2   0   2   2   2   2   0   2   2   0   2   2   2   2   0   2   0   2   0   2   2   0   2   2   0   2   2   0   0   0   0   2   2   2
 MK-2-2                 2   2   2   2   2   0   2   2   2   2   2   0   0   2   0   2   2   0   0   0   0   2   0   0   0   2   0   0   2   2   2   2   0   2   2   0   0   0   0   0   2   0   2   2   0   2   0   2   2   2   2   2   0   2   0   0   2   2   0   2   2   0   2   0   0   2   2   2   0   0   0   0   2   0   2   0   0   2   2   0   0   0   0   0   2   0   0   0   0   2   2   0   2   2   2   2   0   0   0   0   2   2   2   0   0   2   0   0   0   0   2   0   2   2   0   2   2   2   0   2   0   2   2   2   2   2   0   0   0   2   2   2   2   2   0   0   0   0   2   0   2   2   2   0   0   0   0   2   2   2   2   2   0   2   0   2   2   2   0   0   2   0   2   0   2   0   2   0   2   2   2   2   0   2   2   0   2   2   2   2   0   2   0   2   2   2   2   0   2   2   2   0   2   0   0   0   0   2   2   2
 MK-2-3                 2   0   0   2   2   0   2   2   2   2   2   0   0   2   0   2   2   0   0   0   0   2   0   2   0   2   0   0   2   2   0   2   0   2   2   0   2   0   0   0   2   0   2   2   0   2   0   2   0   2   2   2   0   2   2   0   0   2   0   2   2   0   2   0   0   2   2   2   0   0   2   0   2   0   0   0   0   2   2   0   0   0   0   0   2   0   0   0   0   2   2   0   0   0   2   2   0   0   0   0   2   2   2   2   0   2   0   0   2   0   2   2   2   2   0   2   2   2   2   2   0   2   2   2   2   2   0   0   0   2   2   0   2   2   0   0   0   0   2   0   2   2   2   0   0   0   0   2   2   2   2   2   0   2   0   2   2   2   0   0   2   0   2   0   2   0   2   0   2   2   2   2   0   2   2   0   2   2   2   2   2   2   0   0   2   2   2   0   2   2   2   0   2   0   0   0   0   2   2   2
 MK-2-4                 2   0   0   2   2   2   2   2   2   2   2   0   0   2   0   2   2   0   0   0   0   2   0   2   0   2   0   0   0   0   0   2   0   2   2   0   2   0   0   0   2   0   2   2   0   2   2   2   0   2   2   2   0   2   2   0   0   2   2   2   2   0   2   0   0   2   2   2   0   0   2   0   2   0   0   0   0   2   2   0   2   0   0   0   2   0   0   0   0   2   0   0   0   0   2   2   0   0   0   0   0   2   2   2   2   2   2   0   2   2   2   2   2   2   0   2   2   2   2   0   0   2   2   2   2   2   0   0   2   2   2   0   2   2   0   0   2   0   2   0   2   2   2   0   0   2   0   2   2   2   2   2   0   2   0   2   2   2   0   2   2   0   2   0   2   0   2   0   2   2   2   2   0   0   0   0   2   2   2   2   2   2   2   2   2   2   2   0   2   2   0   0   2   0   0   0   0   2   2   2
 MK-2-5                 2   0   0   2   2   0   2   2   2   2   2   0   0   2   0   2   2   0   2   0   0   2   0   2   0   2   0   0   0   0   0   2   0   2   2   0   2   0   0   0   2   0   2   2   0   2   2   2   0   2   2   2   2   2   2   0   0   2   2   2   2   0   2   2   2   2   2   2   0   0   2   0   2   0   0   0   0   2   2   0   2   0   0   0   2   0   2   0   0   2   0   0   0   0   0   2   0   0   0   0   0   2   2   2   2   2   0   0   2   2   0   2   2   2   2   2   2   2   2   2   0   2   2   2   2   2   0   0   2   2   2   0   2   2   0   0   0   0   2   0   2   2   2   0   0   2   0   2   2   0   2   2   0   2   0   2   2   2   2   2   2   0   2   0   2   2   2   0   0   2   2   2   0   0   0   0   2   2   2   2   2   2   0   2   2   2   2   0   2   2   0   0   2   2   0   0   0   2   2   2
 MK-2-6                 2   0   0   2   2   0   2   2   2   2   2   2   0   2   0   2   2   0   2   0   0   2   0   2   0   2   0   0   0   0   0   0   0   2   0   0   2   0   0   0   2   2   2   2   2   0   2   2   0   2   2   2   2   2   2   0   0   2   2   2   2   0   2   2   2   2   2   2   0   0   2   0   2   0   0   0   0   2   2   0   2   0   0   0   2   2   2   0   0   0   0   0   0   0   0   2   2   0   0   0   0   2   2   2   2   2   2   0   2   0   0   2   2   2   2   2   2   2   0   2   0   2   2   2   2   2   0   0   2   2   2   0   2   2   0   2   0   0   2   0   0   2   2   0   0   2   0   2   0   0   2   2   0   2   0   2   2   2   2   2   2   0   0   0   2   0   2   0   2   2   2   2   0   0   0   0   2   2   2   2   2   2   0   2   2   2   2   0   0   2   0   0   0   2   0   0   0   0   2   2
 MK-2-7                 2   0   0   2   0   0   2   2   2   2   2   2   0   2   0   2   2   0   2   0   2   0   0   2   0   2   0   0   0   0   0   0   0   2   0   0   2   0   0   0   2   2   2   2   2   0   2   2   0   0   2   2   2   2   2   0   0   2   2   2   2   0   2   2   2   2   2   2   0   0   2   0   2   2   0   0   0   2   2   0   2   0   2   0   2   2   2   0   0   0   0   0   2   0   0   2   2   0   0   0   0   2   2   2   2   2   2   0   2   2   0   2   2   0   2   2   2   2   0   2   2   2   2   2   0   2   0   0   2   2   2   0   2   2   0   2   0   0   2   2   0   2   2   0   0   2   0   2   0   0   2   2   0   2   0   0   2   2   2   2   2   0   0   0   2   0   2   0   2   2   2   2   0   0   0   0   2   2   2   2   2   2   0   2   2   2   2   0   0   2   0   0   0   2   0   0   2   0   2   0
 MK-2-8                 2   2   0   2   0   0   2   2   2   2   2   2   0   2   0   2   2   0   2   0   2   0   0   2   0   0   0   0   0   0   2   0   2   2   0   0   2   0   0   0   2   2   2   2   2   0   2   2   0   0   2   2   2   2   2   0   0   2   2   2   2   0   0   2   2   2   2   2   0   0   2   0   2   2   0   0   0   0   2   0   2   0   2   0   2   2   0   0   0   0   0   2   2   0   0   2   2   0   2   0   2   0   2   2   2   2   2   0   2   2   0   2   2   0   2   0   2   2   0   2   2   2   2   2   0   2   0   0   2   2   2   0   2   2   2   2   0   0   2   2   0   2   2   0   0   2   2   2   0   0   2   2   0   2   0   0   2   2   0   2   2   0   0   0   2   0   2   0   2   2   2   2   0   0   0   0   2   2   2   2   2   0   0   0   2   2   2   0   0   2   0   0   0   2   2   0   2   2   2   0
 MK-2-9                 2   2   0   0   0   0   2   2   2   2   2   2   0   2   0   2   0   0   2   0   2   0   0   2   0   0   0   0   0   0   2   0   2   2   0   0   2   0   0   0   2   2   2   2   0   0   2   2   0   0   2   2   2   2   2   0   0   2   2   2   2   0   2   2   2   2   2   2   0   0   2   0   2   2   0   0   0   0   2   0   2   0   2   0   2   2   0   0   0   0   0   0   2   0   0   2   0   2   0   0   2   0   2   2   0   2   2   2   2   0   0   2   2   0   2   0   2   2   0   2   2   2   2   2   2   2   0   0   2   2   2   2   2   2   0   2   2   0   2   0   0   2   2   0   0   2   2   2   0   0   2   2   0   2   0   0   2   2   0   2   2   0   0   0   2   0   2   0   2   2   2   2   0   2   0   0   2   2   2   2   2   0   0   0   2   2   2   0   0   2   0   0   0   2   2   0   0   2   2   0
 MK-2-10                0   2   0   0   0   0   2   2   2   2   2   2   0   2   0   2   2   0   2   0   2   0   0   2   2   0   0   0   0   0   2   0   2   2   0   0   2   0   0   0   2   2   2   2   0   0   2   2   0   0   2   2   2   2   2   0   0   2   2   2   2   0   2   2   2   2   2   2   0   0   2   0   2   2   0   2   0   2   2   0   2   0   0   0   2   2   0   0   0   0   0   0   0   2   0   2   0   2   0   0   2   0   2   2   0   2   2   2   2   0   0   2   2   2   2   0   2   2   2   2   2   2   2   2   2   2   0   0   2   0   2   2   0   2   0   2   2   0   2   0   0   2   0   0   0   2   2   2   0   0   2   2   0   2   2   2   2   2   0   2   2   0   0   0   2   0   2   0   2   2   2   0   0   2   2   0   2   2   2   2   2   0   0   0   2   2   2   0   0   2   0   0   2   2   2   0   0   2   2   0
 MK-2-11                0   2   0   0   0   0   2   2   2   2   0   2   0   2   0   2   2   0   2   0   2   0   0   2   2   0   0   0   0   0   2   0   2   2   0   0   2   0   0   0   2   2   2   2   0   0   2   2   0   0   2   2   2   2   2   0   0   2   2   0   2   0   2   2   2   2   2   2   0   0   2   2   2   2   0   2   0   0   2   0   2   0   0   0   0   2   0   0   0   0   0   0   0   2   2   2   0   2   0   0   2   0   2   2   0   2   2   2   2   0   0   2   2   2   2   0   0   2   2   2   2   2   2   2   2   2   0   0   2   0   2   2   0   0   0   2   2   0   2   0   2   2   0   0   0   2   2   2   0   0   2   2   0   2   2   2   0   2   0   2   2   0   0   0   2   0   2   0   2   2   2   0   0   2   2   0   2   2   2   2   2   0   0   0   2   2   2   0   0   2   0   2   2   2   2   0   0   0   2   0
 MK-2-12                0   2   0   0   0   0   2   0   2   2   0   2   0   2   0   2   2   0   0   0   2   0   0   2   2   0   0   0   2   0   2   0   2   2   0   0   2   0   0   2   2   2   2   2   0   0   2   2   2   0   2   2   2   2   2   0   0   2   2   0   2   0   0   2   2   2   2   0   0   0   2   2   2   2   0   2   0   0   2   0   2   0   0   0   0   2   0   0   0   0   0   0   0   2   2   0   0   2   0   0   2   0   2   2   0   2   2   2   2   0   2   2   2   0   2   0   0   2   2   2   0   2   2   2   2   2   0   0   2   0   2   2   0   0   0   2   2   0   2   0   2   2   0   0   0   2   2   0   0   0   2   2   0   2   2   0   0   2   0   2   2   0   0   0   2   0   2   0   2   2   2   0   0   0   2   0   2   2   2   2   2   0   0   0   2   2   2   0   0   2   0   2   2   0   2   2   0   0   2   0
 MK-2-13                0   2   0   0   0   0   2   0   2   2   0   2   0   2   0   2   2   0   0   0   2   0   2   2   2   0   0   0   2   0   0   0   2   2   0   0   2   0   0   2   2   2   0   2   0   0   0   2   2   0   2   2   2   2   2   0   0   2   2   0   2   0   0   2   2   2   0   0   0   0   2   2   2   2   0   2   0   0   2   0   2   0   0   2   0   2   0   0   0   0   0   0   2   2   2   0   2   2   0   0   0   0   2   2   0   2   2   2   2   0   2   2   0   0   0   0   0   0   2   2   0   2   2   0   2   2   0   0   2   0   0   2   0   0   0   0   2   0   2   0   2   2   0   0   0   2   2   0   0   0   2   2   0   2   2   0   0   2   0   2   2   0   0   0   2   0   2   0   2   0   2   0   0   0   2   2   2   2   0   2   2   2   0   0   2   2   2   0   2   2   0   2   2   0   2   2   0   0   2   0
 MK-2-14                0   2   2   0   0   0   2   0   2   2   2   2   0   0   0   0   2   0   0   0   2   0   2   0   2   0   0   0   2   0   0   0   2   2   0   2   2   0   0   2   2   0   0   2   0   0   0   2   2   0   2   2   2   2   2   2   0   2   2   0   0   0   0   2   2   2   0   0   0   0   2   2   2   2   0   2   0   0   2   0   2   0   0   2   0   2   0   2   0   2   0   2   2   2   2   0   2   2   0   0   0   0   2   2   0   2   2   2   2   2   0   2   0   0   0   0   0   0   2   2   0   2   2   0   2   2   0   0   2   0   0   2   2   2   2   0   2   0   2   0   2   2   0   0   0   2   2   0   0   0   2   2   0   2   2   0   0   2   0   2   0   0   0   0   2   0   2   0   2   2   2   0   0   0   2   2   2   2   0   2   2   2   0   0   2   2   2   2   2   2   0   2   2   2   2   2   0   0   2   0
 MK-2-15                0   2   2   0   0   0   2   0   2   2   2   0   0   0   0   0   2   0   0   0   2   0   2   0   0   0   0   0   2   0   0   0   2   2   0   2   2   0   0   2   2   0   0   2   0   0   0   2   2   0   2   2   2   2   2   2   0   2   2   0   0   0   0   2   2   0   0   0   0   2   2   2   2   0   2   2   0   2   2   0   0   0   0   2   0   2   2   2   0   2   0   0   2   2   2   0   2   2   0   0   0   0   0   2   0   0   2   2   2   2   2   2   0   0   0   0   2   0   2   2   0   2   2   0   2   2   0   0   2   0   0   2   2   2   2   0   2   0   2   0   2   2   0   0   0   2   2   0   2   2   2   2   0   0   2   0   0   2   0   2   0   0   0   2   2   0   2   0   2   0   2   0   0   0   2   0   2   2   0   2   2   2   0   0   2   2   2   2   2   2   0   2   2   2   2   2   0   0   2   0
 MK-2-16                0   2   2   0   0   0   2   2   2   2   2   2   0   0   0   0   2   0   0   0   2   0   2   0   0   0   0   0   2   0   0   0   2   2   0   0   2   0   0   2   2   0   0   2   0   0   0   2   2   0   2   2   0   2   2   2   0   2   2   0   2   0   0   2   2   0   0   0   0   2   2   2   2   0   2   2   0   2   2   0   2   0   0   2   0   0   2   2   0   2   0   2   2   2   2   0   2   2   0   0   0   0   0   0   0   0   2   2   2   2   2   2   0   0   0   0   2   0   2   2   0   2   2   0   2   2   0   0   2   0   0   2   0   2   2   2   2   0   2   0   2   2   2   2   0   2   2   0   2   2   2   2   2   0   2   0   0   2   0   2   0   0   0   2   2   0   2   0   2   0   2   2   0   2   2   0   2   2   0   2   0   2   0   0   2   2   2   0   2   2   0   2   2   2   2   2   0   0   2   0
 MK-3-1                 0   0   0   0   2   0   2   2   2   2   0   2   2   0   0   2   0   2   0   2   0   2   0   0   0   2   0   2   0   2   0   2   2   2   2   2   2   0   0   0   0   2   0   2   0   2   0   0   2   0   0   2   0   2   2   0   0   2   2   0   2   2   2   0   0   2   0   0   0   2   0   0   0   0   2   2   0   0   2   2   2   2   0   0   2   0   2   2   0   2   2   0   0   2   2   0   0   0   2   2   0   0   0   2   0   0   0   2   0   0   0   2   0   0   2   2   2   2   0   2   2   0   2   0   0   2   0   0   0   2   0   0   0   2   2   0   0   2   0   2   0   0   0   0   2   0   2   0   0   2   0   0   2   2   2   2   2   2   0   0   0   0   0   2   0   0   2   0   2   0   2   2   2   0   0   2   2   0   2   0   2   0   0   2   2   0   2   0   0   2   2   0   0   0   0   2   0   0   0   2
 MK-3-2                 2   0   2   0   2   0   2   2   0   2   0   2   2   0   0   2   0   2   0   2   0   0   0   0   0   2   0   2   0   2   0   2   2   0   2   2   2   0   0   0   0   2   0   2   0   2   0   0   2   2   0   2   2   2   2   2   0   2   2   0   2   2   2   0   0   2   2   0   0   2   0   0   2   0   2   2   0   0   2   2   0   2   0   0   2   0   2   2   2   0   2   0   2   2   2   0   0   0   2   2   0   0   0   2   0   0   0   2   2   0   0   2   0   0   0   0   2   2   0   2   2   0   2   0   0   2   0   0   2   2   0   0   2   2   2   0   0   2   0   2   0   0   0   2   2   0   2   0   0   2   0   0   2   2   2   2   2   2   0   0   2   0   0   0   0   0   2   0   2   0   2   2   2   0   0   2   2   0   2   0   2   0   0   2   0   0   2   0   0   2   2   0   0   0   0   2   0   0   0   2
 MK-3-3                 2   0   2   0   2   0   2   2   0   2   0   2   0   0   0   2   0   2   0   2   0   0   0   0   0   2   0   2   0   2   0   2   2   0   2   2   2   0   2   0   0   2   0   2   0   2   0   0   2   2   0   2   2   2   2   2   0   2   2   0   0   2   2   0   0   2   2   0   0   2   0   2   2   0   2   0   0   0   2   2   2   2   0   0   2   0   2   2   2   0   2   0   2   2   2   0   0   0   2   2   0   0   0   2   2   2   0   2   0   0   0   2   0   0   0   0   2   2   0   2   0   0   2   0   0   0   0   2   2   0   0   0   2   2   2   0   0   2   2   2   0   0   2   0   2   0   2   0   0   0   0   0   2   2   2   2   2   2   0   0   2   0   0   0   0   0   2   0   2   0   2   2   2   0   0   2   2   0   2   0   2   0   0   2   0   0   2   0   0   2   2   0   0   2   0   2   0   0   0   2
 MK-3-4                 2   0   2   0   2   0   2   2   0   2   2   2   0   0   0   2   0   2   0   2   0   0   0   0   0   2   0   2   0   2   0   2   2   0   2   2   2   0   2   0   0   2   2   2   0   2   0   0   0   2   0   0   2   2   2   2   0   2   2   2   2   2   0   0   0   2   2   0   2   2   0   2   2   0   2   0   0   0   2   2   2   2   0   2   2   0   2   2   2   0   2   0   2   2   2   0   2   0   2   0   0   0   0   2   2   2   0   2   0   2   0   0   0   0   0   2   2   2   0   2   0   0   2   0   0   0   0   2   2   0   0   0   2   2   2   0   0   0   2   2   0   0   2   0   2   0   2   0   0   0   0   0   0   2   2   2   2   2   0   0   2   0   0   0   0   0   2   0   2   2   2   2   2   0   0   2   2   0   2   0   2   0   0   2   0   0   2   0   0   2   2   0   0   2   2   2   0   0   0   2
 MK-3-5                 2   0   2   0   2   0   2   2   0   2   2   2   0   0   0   2   2   2   0   2   0   0   2   0   0   0   0   2   0   2   0   2   2   0   2   2   2   0   2   0   0   2   2   2   0   2   0   0   0   2   0   0   2   2   2   2   0   2   2   2   2   2   2   0   0   0   2   2   2   2   2   2   2   2   2   0   0   0   2   2   0   2   0   2   2   0   0   2   2   0   2   0   2   2   2   2   2   0   2   0   0   0   0   2   2   2   0   2   0   0   0   0   0   0   0   2   2   2   0   2   0   0   2   0   0   0   0   2   2   0   0   0   2   0   2   0   0   0   2   2   0   0   2   0   2   0   2   0   0   0   0   2   0   2   2   2   2   2   0   0   2   2   2   0   0   0   0   0   2   2   2   2   2   0   0   2   2   0   2   0   2   0   0   2   2   2   2   0   0   2   2   0   0   2   2   2   0   2   0   2
 MK-3-6                 2   0   2   0   2   0   2   2   0   2   2   2   0   2   0   2   2   0   0   2   0   0   2   0   0   0   0   2   0   2   0   0   2   0   2   2   2   0   0   0   0   2   2   2   0   2   0   0   0   0   0   0   2   2   2   2   2   2   2   2   2   2   2   0   0   0   2   0   2   2   2   2   2   0   2   0   0   0   2   0   0   2   0   2   2   0   0   2   2   0   2   0   2   0   2   2   0   0   2   0   0   0   0   2   2   2   0   2   0   0   2   0   0   2   2   2   2   2   0   2   0   0   2   0   0   0   0   0   2   0   0   0   2   0   2   0   0   0   2   2   0   2   2   0   2   0   2   0   0   0   0   2   0   2   2   2   2   2   0   2   2   2   2   0   0   0   0   0   2   2   2   2   2   0   0   2   2   0   2   0   2   0   0   0   2   2   2   0   0   2   2   0   2   2   2   2   0   2   0   2
 MK-3-7                 0   0   2   0   2   0   2   2   0   2   2   2   0   2   0   2   2   0   0   2   0   0   2   0   2   0   0   2   0   2   0   0   2   0   2   2   2   0   2   0   0   2   0   2   0   2   0   0   2   0   0   0   2   2   2   2   2   2   2   2   2   2   2   0   0   0   2   2   2   2   0   2   2   0   2   0   2   0   0   0   0   2   2   2   0   0   0   2   0   0   2   0   2   0   2   2   0   0   2   0   0   0   0   2   2   2   0   2   0   0   2   0   0   2   2   2   2   2   0   2   0   0   2   0   0   2   0   0   2   0   0   0   2   0   2   0   0   0   2   2   0   2   2   0   2   0   2   0   0   0   0   2   0   2   2   2   2   0   0   2   2   2   2   0   0   0   0   0   2   2   2   2   2   0   0   2   2   0   2   0   2   0   2   0   2   2   2   0   0   2   2   0   2   2   2   2   0   2   0   2
 MK-3-8                 0   0   2   0   2   0   2   2   0   2   0   2   0   2   0   2   0   2   0   2   0   0   2   0   2   0   0   2   0   2   0   0   0   0   2   2   2   2   2   0   0   2   0   2   0   2   2   0   2   0   0   0   2   2   2   2   0   2   2   2   2   2   2   0   0   0   2   2   2   2   0   0   0   0   2   0   0   0   0   0   0   2   2   2   2   0   2   2   0   0   2   0   2   0   2   2   2   0   2   0   0   0   0   2   0   2   0   2   0   0   2   0   0   2   2   2   2   2   0   2   0   0   2   0   0   2   2   0   0   0   0   0   2   0   2   0   0   0   2   2   0   2   2   0   2   0   2   0   0   0   0   2   0   2   2   2   2   0   0   2   2   2   2   0   0   0   2   0   2   0   2   2   2   0   0   0   2   0   2   0   2   0   2   0   2   2   2   0   0   2   2   0   2   2   2   2   0   2   0   2
 MK-3-9                 0   0   2   0   2   0   2   2   0   2   0   2   0   2   0   2   0   2   0   2   2   2   0   0   2   0   0   2   0   2   0   0   0   0   2   2   2   2   2   0   0   2   0   2   0   2   2   0   2   0   0   0   2   2   0   2   2   2   2   2   2   0   2   0   0   0   2   2   2   2   0   0   0   2   2   2   2   2   0   0   0   2   2   2   2   0   2   2   0   0   2   0   2   0   2   2   2   0   2   0   0   0   0   0   0   2   0   2   0   0   2   0   0   2   2   2   2   2   0   2   0   0   2   0   0   2   2   0   0   0   2   0   2   0   2   0   0   0   0   2   0   0   2   0   2   0   2   2   0   2   0   0   0   0   2   2   2   0   0   2   2   0   2   0   0   0   2   0   2   2   0   2   2   0   0   0   2   0   2   0   2   0   2   0   2   2   2   2   0   2   2   0   2   0   2   2   0   0   2   2
 MK-3-10                0   0   2   0   2   0   2   2   0   2   0   2   0   2   0   2   0   2   0   2   2   2   0   2   2   0   0   2   0   2   0   0   0   0   2   2   2   2   2   0   0   2   0   2   0   2   2   0   0   2   0   0   2   2   0   2   2   2   2   2   2   0   2   0   2   0   2   2   2   2   0   0   0   2   2   0   2   2   0   0   0   2   2   2   2   0   0   2   0   0   2   0   2   0   2   2   2   0   2   0   0   0   0   0   0   2   0   2   2   0   0   0   0   2   0   2   2   2   0   2   0   0   2   0   0   2   2   0   2   0   2   0   2   0   2   2   0   0   0   2   0   0   2   0   2   0   2   0   2   2   0   0   0   0   2   2   2   0   0   2   2   0   2   0   0   0   0   0   2   2   0   2   2   0   2   0   2   0   2   0   2   0   2   2   2   2   2   2   0   2   2   0   2   0   2   2   0   2   2   2
 MK-3-11                0   2   2   0   2   0   2   2   0   2   0   2   0   2   0   2   0   2   0   2   2   2   0   2   2   0   0   2   0   2   0   0   0   0   2   2   2   2   2   0   2   2   0   2   0   2   2   2   0   2   0   0   0   2   2   2   2   2   2   2   0   0   2   0   2   0   2   2   2   2   0   0   0   0   2   0   2   2   0   2   2   2   2   2   2   0   0   2   0   0   2   0   2   0   2   2   2   0   2   0   0   0   0   0   0   2   0   2   2   0   0   0   0   0   0   0   2   2   0   2   0   0   2   0   0   2   2   0   2   0   2   0   2   2   2   2   0   0   0   2   0   0   2   0   0   0   2   0   2   2   0   0   0   0   2   2   2   0   0   2   2   0   2   0   0   0   0   0   2   2   0   2   2   0   2   0   2   0   2   0   2   0   2   2   2   2   2   2   0   2   2   2   2   0   2   2   0   2   2   2
 MK-3-12                0   2   0   0   0   0   2   2   0   0   0   2   0   2   0   2   0   2   2   2   2   2   0   2   2   0   0   2   0   2   0   0   0   0   2   0   0   2   2   0   2   2   2   2   0   2   0   2   0   2   0   0   0   2   2   2   0   2   2   2   0   0   2   0   2   0   2   2   2   2   0   0   0   0   2   0   2   2   0   2   2   2   2   2   2   0   0   2   0   0   2   0   2   0   2   2   2   0   0   2   0   2   0   0   0   2   0   2   2   0   0   0   0   0   0   0   2   2   2   2   0   0   2   0   0   2   2   0   2   2   2   0   2   2   2   2   0   0   0   2   0   2   2   2   2   0   2   0   2   2   0   0   0   0   2   2   0   0   0   2   2   0   2   0   0   0   0   0   2   2   0   2   2   0   2   0   2   0   0   0   2   0   2   2   2   2   2   0   0   2   2   2   2   0   2   2   0   0   2   2
 MK-3-13                0   2   0   0   0   0   2   2   0   2   0   2   0   2   0   2   0   2   2   0   2   2   2   2   2   0   2   2   0   2   0   0   2   0   2   0   0   2   2   0   2   2   0   2   0   2   0   2   0   0   0   0   0   2   2   2   0   2   2   2   0   0   2   0   2   0   2   2   2   2   0   2   0   0   2   0   0   2   0   2   2   2   2   2   2   0   0   2   0   0   2   0   2   0   2   2   2   0   0   2   0   2   0   0   0   2   0   2   2   0   2   0   0   0   2   2   2   2   2   2   2   0   0   0   0   0   2   0   2   2   2   0   2   2   2   2   0   0   2   2   0   2   2   2   2   0   2   0   2   2   0   0   0   0   2   2   0   0   0   2   2   0   2   0   0   0   0   0   2   2   0   2   2   0   2   0   2   0   0   0   2   0   2   0   2   2   2   2   0   2   2   2   0   0   2   2   0   0   2   2
 MK-3-14                2   2   0   2   0   0   2   2   0   2   0   2   0   2   0   2   0   2   2   0   2   2   2   2   2   0   2   2   0   2   2   0   0   0   2   2   0   2   2   0   2   2   0   2   0   2   0   2   0   0   0   0   0   2   2   2   0   2   2   2   0   0   2   0   2   2   2   2   0   2   0   0   0   0   2   0   0   2   0   2   2   2   2   0   2   0   0   2   0   0   2   0   2   0   2   2   2   2   0   2   0   0   2   0   0   2   0   2   2   0   2   0   0   0   2   2   2   2   2   2   2   0   0   0   0   0   2   0   2   2   2   0   0   2   2   0   0   0   2   2   0   0   2   2   2   0   2   2   2   2   0   2   0   0   2   2   0   0   0   2   2   0   2   0   2   0   0   0   2   2   0   2   2   0   2   0   2   0   2   0   2   0   0   0   0   2   2   2   0   2   2   2   2   2   2   2   2   0   2   2
 MK-3-15                2   2   2   2   0   2   2   2   0   2   2   2   0   2   0   2   0   2   2   0   2   2   2   2   2   2   2   2   0   2   2   2   0   0   2   2   0   2   2   0   2   2   0   2   0   2   0   2   0   0   0   2   0   2   2   2   0   2   2   2   0   0   2   0   0   2   2   2   0   2   0   0   0   2   2   0   2   2   0   2   2   2   2   0   2   0   0   2   0   0   2   0   2   0   2   2   2   2   0   2   0   2   2   0   0   2   0   2   0   0   2   0   0   0   2   2   2   2   2   2   2   0   0   0   0   0   2   0   2   2   2   0   0   2   2   0   0   0   2   2   0   0   2   2   2   0   2   2   2   2   0   2   0   0   2   0   0   0   0   2   2   0   2   2   0   0   0   0   2   2   0   2   2   0   2   2   2   0   2   0   2   0   0   0   0   2   2   2   2   2   2   2   2   2   2   2   2   0   2   2
 MK-3-16                2   2   2   2   0   2   2   2   0   2   2   2   0   2   0   2   2   0   2   0   2   2   2   2   2   2   2   2   0   2   2   2   0   0   2   2   0   2   0   0   0   2   0   2   0   2   0   2   0   0   2   2   2   2   2   2   0   2   2   2   0   0   2   0   0   2   2   0   0   2   0   2   0   2   2   0   2   2   0   2   2   2   2   0   2   0   0   2   0   0   2   2   2   0   2   2   0   2   0   2   0   2   2   2   0   2   0   2   0   0   2   0   0   0   2   2   2   2   0   2   2   0   0   0   0   0   2   0   2   2   2   0   0   2   2   0   0   0   2   2   0   0   2   2   2   0   0   2   2   2   0   2   2   0   2   0   0   0   0   2   2   0   2   2   0   0   0   0   2   2   0   0   2   0   2   2   2   2   2   0   0   0   0   0   0   2   2   0   2   0   2   2   2   2   2   2   2   0   2   2
 MK-4-1                 2   2   2   2   2   2   0   0   2   2   2   2   0   2   2   2   2   0   2   2   2   0   0   2   2   0   2   2   2   0   0   0   0   0   2   2   2   2   0   0   2   0   2   2   2   2   0   0   0   0   2   0   2   2   0   0   2   0   2   0   2   2   2   0   2   0   2   2   2   0   0   2   0   0   0   0   2   2   2   2   2   0   2   2   2   2   0   2   2   2   2   2   0   0   2   0   0   0   0   0   0   0   0   0   0   2   2   0   2   0   0   0   0   2   2   0   2   2   0   2   2   0   0   2   2   2   2   0   0   0   0   2   2   2   2   2   0   0   0   2   0   0   2   0   0   0   2   2   2   2   0   2   2   0   0   2   2   0   2   0   2   2   0   2   2   2   0   2   2   0   0   2   2   0   0   2   0   2   0   0   2   2   0   2   2   0   0   2   2   0   0   0   0   2   0   0   0   0   0   0
 MK-4-2                 0   2   2   2   2   2   0   2   2   2   2   2   0   2   2   0   2   2   2   2   2   0   0   2   0   0   2   2   2   0   0   2   0   0   2   2   2   2   0   2   2   0   2   2   2   2   0   0   0   0   0   0   0   2   0   0   2   0   2   0   2   2   2   0   2   0   2   2   2   0   0   2   0   0   0   0   2   2   2   2   2   0   2   2   2   2   0   2   2   2   2   2   0   0   2   0   0   0   2   0   0   0   0   0   0   2   2   0   2   0   0   0   2   2   2   0   2   2   0   0   2   2   0   2   2   2   2   2   0   0   0   2   2   2   2   0   0   0   0   2   0   0   2   0   0   0   2   2   2   2   0   0   0   0   0   2   2   0   2   0   2   2   0   0   2   2   0   2   0   2   0   2   0   0   0   2   2   2   0   0   2   2   0   2   2   2   0   2   0   0   0   0   0   2   0   0   0   2   0   0
 MK-4-3                 0   2   2   2   2   2   0   2   2   2   2   0   2   2   2   0   2   2   2   2   2   0   2   2   0   2   2   2   2   0   0   2   0   0   2   2   2   0   0   2   2   0   2   0   2   2   0   0   0   0   0   0   0   2   0   2   2   0   2   0   2   2   2   0   2   0   2   2   2   0   0   2   0   0   0   0   2   2   2   2   2   0   2   2   2   0   0   2   2   2   2   0   0   0   2   0   0   0   2   0   0   0   0   0   0   2   2   0   2   0   0   0   2   2   2   0   2   2   0   0   2   2   2   2   2   2   2   2   0   0   0   0   2   0   2   0   0   0   0   2   2   0   2   0   0   0   2   2   2   2   0   0   2   0   0   2   2   0   2   0   2   0   0   0   2   2   2   2   0   2   0   2   0   0   0   0   2   2   0   0   2   2   0   2   2   2   0   0   0   0   0   0   0   2   0   0   0   2   0   0
 MK-4-4                 0   2   2   2   2   2   0   0   2   2   2   0   2   2   2   0   2   0   2   2   2   0   2   2   0   2   2   2   0   0   0   0   0   0   2   2   2   0   0   2   2   0   2   2   2   2   0   0   0   2   0   2   0   2   2   2   2   0   2   0   2   2   2   0   2   0   2   0   2   0   0   2   0   0   0   0   2   2   2   2   2   0   2   2   2   0   0   2   2   2   2   2   2   0   0   0   0   0   2   0   0   0   2   0   0   2   2   0   2   0   0   0   2   2   2   2   2   2   0   0   0   0   2   2   2   2   2   2   2   0   0   0   2   0   2   0   2   0   2   2   2   0   2   0   0   0   2   2   2   2   0   0   2   0   0   2   2   0   2   0   2   0   0   0   0   2   2   0   0   2   2   2   0   0   0   0   2   2   0   0   2   2   0   2   2   2   0   0   0   0   0   0   2   2   0   0   0   2   0   0
 MK-4-5                 0   2   0   2   2   2   0   0   2   2   2   0   2   2   2   0   2   2   2   2   2   0   2   2   0   2   2   2   0   0   0   0   0   0   2   2   2   0   0   2   2   0   0   2   2   2   0   0   0   2   0   2   0   2   2   2   2   0   2   0   2   2   0   0   2   0   2   0   2   0   0   2   2   0   0   0   2   2   2   2   2   0   2   2   2   0   0   2   2   2   2   2   0   0   0   0   0   0   2   2   0   0   0   0   0   2   2   0   2   0   0   0   2   2   2   2   2   2   0   0   0   0   2   2   2   2   2   2   2   0   2   2   2   0   2   0   2   0   2   2   2   2   2   0   0   2   2   2   2   2   0   0   2   0   0   2   2   0   2   0   2   2   0   0   0   2   0   0   0   2   2   2   0   0   0   0   2   2   0   0   2   2   0   2   2   2   2   2   0   2   0   0   2   2   0   0   0   2   0   0
 MK-4-6                 0   2   0   2   2   2   0   0   2   2   2   2   2   2   2   0   2   2   2   2   2   0   2   2   0   2   2   2   0   0   0   0   0   0   2   2   2   0   0   2   2   0   0   2   2   2   2   0   0   2   0   0   0   2   2   2   2   2   2   0   2   2   0   0   2   0   2   0   0   0   0   2   2   0   0   0   2   2   2   2   2   0   2   2   2   0   0   2   2   2   2   2   0   0   2   0   0   0   2   2   0   0   0   0   0   2   2   0   2   0   0   0   2   2   2   2   2   2   0   0   0   0   2   2   2   2   2   2   2   0   2   2   2   0   2   2   2   0   0   2   2   2   2   0   0   2   2   2   2   2   0   0   2   2   0   2   2   0   2   0   2   2   0   0   0   2   0   2   0   2   2   2   0   0   0   0   2   2   0   0   2   2   0   2   0   2   2   2   0   2   0   0   2   2   0   0   0   2   0   0
 MK-4-7                 0   2   0   2   2   2   0   0   2   2   2   2   2   2   2   0   2   2   2   2   2   0   2   0   0   2   2   2   0   0   2   0   2   0   2   2   2   0   0   2   2   0   0   2   2   2   2   0   0   2   0   0   2   2   2   2   2   2   2   0   2   2   0   0   2   0   2   0   0   0   2   2   2   2   0   0   2   2   2   2   2   0   0   2   0   0   0   0   2   2   2   2   0   0   2   0   0   0   2   2   0   0   0   0   0   2   2   0   2   0   0   0   0   2   2   0   2   2   0   0   0   0   2   2   2   2   2   2   2   0   2   2   2   2   2   2   2   0   0   2   2   2   2   2   0   2   2   2   0   2   0   0   2   2   0   2   2   0   2   0   2   2   2   0   2   2   0   2   0   2   2   2   0   0   0   0   2   2   0   0   2   2   0   2   0   2   2   2   0   2   0   0   2   2   0   0   2   2   0   0
 MK-4-8                 0   2   0   2   2   0   0   2   2   2   0   2   2   2   2   0   2   2   2   2   2   0   2   2   0   2   2   2   0   0   2   0   2   0   2   2   2   0   0   2   2   0   0   2   2   2   0   0   0   2   0   0   2   2   2   2   2   0   2   0   2   2   0   0   2   0   2   0   0   0   2   2   2   2   0   0   2   2   0   2   2   0   0   2   0   0   0   0   2   2   2   2   0   0   0   0   0   0   2   2   0   0   0   0   0   2   2   0   2   0   0   0   2   2   2   0   2   2   0   0   0   0   2   2   2   2   2   2   2   2   2   2   2   2   2   2   2   0   0   2   2   2   2   2   0   0   2   0   0   2   0   2   2   2   0   0   2   0   2   0   2   2   0   0   2   2   0   2   0   2   2   2   0   0   0   0   0   2   0   0   2   2   0   2   0   2   2   2   0   2   0   0   2   2   0   0   2   2   0   0
 MK-4-9                 0   2   0   2   2   0   0   0   2   2   0   2   2   2   2   0   2   2   2   2   2   0   2   2   0   2   2   2   0   0   2   0   2   0   2   2   2   0   0   2   2   0   0   2   2   2   0   0   2   2   0   0   2   2   2   2   2   0   0   0   0   2   0   0   2   0   2   0   0   0   2   2   2   2   0   0   2   2   0   2   2   0   0   2   0   0   0   0   2   0   2   2   0   0   0   0   0   0   2   2   0   0   0   0   0   2   2   2   2   0   0   0   2   2   2   0   2   2   0   0   0   0   2   0   2   2   0   0   2   2   2   2   2   2   2   0   2   0   0   2   2   0   2   2   2   0   2   0   0   2   0   2   2   2   2   0   2   0   0   0   2   2   0   0   2   2   0   2   0   2   2   2   0   0   0   0   0   0   0   0   2   2   0   0   0   2   2   2   0   2   0   2   2   2   0   0   2   2   0   0
 MK-4-10                0   2   0   2   2   0   0   0   2   2   0   2   2   2   2   0   2   2   2   2   2   2   2   2   0   2   0   2   0   0   2   0   2   0   2   2   0   0   2   2   2   0   0   2   2   2   0   2   2   0   0   0   2   2   2   2   2   2   0   0   2   2   0   0   2   0   2   0   0   2   2   0   2   2   0   0   2   2   0   2   2   0   0   2   0   0   2   0   0   2   2   2   0   0   2   0   0   0   2   2   0   0   0   2   0   2   2   2   2   0   0   0   2   2   2   0   2   2   2   0   0   0   2   0   2   2   2   0   2   2   2   0   2   2   2   0   0   0   0   2   2   0   2   2   2   2   2   0   0   2   0   2   2   2   2   0   2   0   0   0   2   2   0   2   2   2   0   2   0   2   2   2   0   0   0   0   0   2   0   0   0   2   0   2   0   2   2   2   2   2   0   2   2   2   0   0   2   2   2   0
 MK-4-11                0   2   2   2   2   0   0   2   2   2   0   2   2   2   2   0   2   2   2   2   0   2   2   0   0   2   0   2   0   0   2   0   2   0   0   2   0   0   2   2   2   0   0   2   2   2   2   2   2   0   2   0   2   2   2   2   2   2   0   0   2   0   0   0   2   0   2   0   0   2   2   0   2   0   0   0   2   2   0   2   2   0   0   2   0   0   2   0   0   2   0   2   0   0   2   0   0   0   2   2   0   0   0   2   0   2   2   2   2   0   0   0   2   2   2   0   2   2   2   0   0   0   2   0   2   2   2   0   2   2   2   0   2   2   2   0   0   0   0   2   0   0   2   2   2   0   2   0   0   2   0   2   2   2   2   0   2   0   2   0   2   2   0   2   2   2   0   2   0   2   2   2   2   0   0   0   0   2   2   0   0   2   0   2   0   0   2   2   2   2   0   2   2   2   0   0   2   2   2   0
 MK-4-12                0   2   2   2   2   0   0   2   2   2   0   2   2   2   2   0   2   2   2   2   0   2   2   0   0   2   0   2   0   2   2   0   2   2   2   2   0   2   0   2   2   0   0   2   2   2   2   2   2   2   2   0   2   2   2   2   2   0   0   0   0   0   0   0   2   0   2   0   0   2   2   0   2   0   0   0   2   2   0   2   2   0   0   2   0   0   2   0   0   2   0   2   0   0   2   0   0   0   2   2   2   0   0   2   0   2   2   2   2   0   0   0   2   2   2   0   0   2   2   0   0   0   2   0   2   2   2   0   2   2   2   0   2   2   2   0   0   0   2   2   0   0   2   2   2   0   2   0   0   2   0   2   2   2   0   0   2   0   0   0   2   2   0   2   2   2   0   2   0   2   2   2   2   0   0   0   0   2   2   2   0   2   0   2   0   2   2   2   2   2   0   2   2   2   0   0   2   2   2   0
 MK-4-13                0   0   2   2   2   0   0   2   2   2   0   2   2   2   2   0   2   2   2   2   0   2   2   0   0   2   0   2   0   2   2   0   2   2   2   2   0   2   0   2   2   0   0   2   2   2   2   2   2   0   2   0   2   2   2   2   2   0   0   0   0   0   0   0   2   0   2   0   0   2   2   0   2   0   0   0   2   2   0   2   2   0   0   0   0   0   2   0   0   2   0   2   0   0   2   0   0   0   2   2   2   0   0   2   0   0   0   2   2   0   0   2   2   2   2   0   0   2   2   0   2   0   2   0   2   0   0   0   2   2   2   0   2   2   2   0   0   0   2   2   0   0   2   2   2   0   2   0   0   0   0   2   2   2   0   0   2   2   2   0   2   2   0   2   2   0   0   2   0   2   2   2   2   0   2   0   0   0   2   2   0   2   0   2   0   2   2   2   2   2   0   2   2   2   0   0   2   2   2   0
 MK-4-14                2   0   2   2   2   0   0   2   2   2   0   0   2   2   2   0   0   2   2   2   0   2   2   0   0   2   0   2   0   2   2   0   2   2   0   2   0   2   0   2   2   0   0   2   2   2   0   2   2   0   2   0   2   2   2   2   2   0   0   0   0   0   0   0   2   0   2   0   0   0   2   0   2   0   0   0   2   2   0   2   2   0   0   2   0   0   2   0   0   2   0   2   0   0   2   0   2   0   2   2   2   0   0   2   0   2   0   0   2   0   0   2   2   2   2   0   2   2   2   0   2   0   2   0   2   2   0   0   2   2   2   0   2   2   0   0   0   0   2   2   0   0   2   2   0   0   2   0   0   0   2   2   2   2   0   0   0   2   2   0   2   0   0   0   2   0   0   2   0   2   2   2   0   0   2   0   0   0   2   2   0   2   0   2   0   2   2   2   2   0   0   2   2   2   0   0   2   0   0   0
 MK-4-15                2   0   2   2   2   0   0   0   2   2   0   0   2   2   2   0   0   2   2   2   0   0   2   0   0   2   0   2   0   2   2   0   2   2   0   2   0   2   0   2   2   0   0   2   0   2   0   2   0   0   2   0   2   2   2   2   0   0   0   0   0   0   0   0   2   0   2   0   0   0   0   0   2   0   0   0   2   0   0   2   2   0   0   2   0   0   2   0   0   2   0   2   0   2   2   0   0   0   2   2   0   0   0   2   0   2   0   0   2   0   0   2   2   2   2   0   0   2   2   0   2   0   2   2   2   2   0   0   0   2   2   0   2   2   0   0   0   0   2   2   0   0   2   2   0   0   2   0   0   0   2   2   2   2   0   0   0   2   2   0   2   0   0   0   0   2   0   2   0   2   2   2   0   0   2   0   0   0   2   2   0   2   0   2   0   2   2   2   2   0   0   2   2   2   0   0   2   0   0   2
 MK-4-16                2   0   2   2   2   0   0   0   2   2   0   0   2   2   2   0   0   0   2   2   0   0   0   0   0   0   2   2   0   2   2   0   2   2   2   2   0   2   0   2   2   0   0   0   0   2   0   2   0   0   2   2   2   2   2   2   2   0   0   0   0   0   2   0   0   0   2   2   0   0   0   0   2   0   0   0   2   0   0   2   2   0   0   2   0   0   2   0   0   2   0   0   0   2   2   0   0   2   2   2   0   0   0   2   0   2   2   0   2   2   0   2   2   2   2   0   2   2   2   0   2   0   2   2   2   2   0   0   0   2   2   0   2   2   0   0   0   0   2   2   0   0   2   2   2   0   2   0   0   0   2   0   2   2   0   0   0   2   2   2   2   0   0   0   2   2   0   2   0   2   2   2   0   0   2   0   0   0   2   2   0   2   0   2   0   2   2   2   2   0   0   2   2   2   0   0   2   0   0   2
 MK-5-1                 2   0   0   0   0   0   2   2   0   0   0   0   2   0   2   0   2   2   0   2   0   0   0   0   2   2   2   2   2   2   2   0   0   0   0   0   2   0   0   0   0   0   2   0   2   2   0   0   2   0   2   2   0   2   2   2   0   2   0   2   0   2   0   2   2   2   2   2   2   0   2   0   2   0   0   2   0   2   2   0   0   0   0   0   0   0   2   0   0   0   2   2   2   2   2   2   2   0   2   2   2   0   2   0   0   0   0   0   0   2   0   2   0   0   2   2   2   0   2   0   2   2   0   0   2   0   2   2   2   2   0   0   2   0   0   0   0   2   2   0   0   2   2   2   0   0   2   0   2   0   0   0   2   0   2   2   0   0   2   0   0   0   0   2   0   0   2   0   2   0   2   2   2   0   2   0   2   0   0   0   2   0   2   0   0   2   2   2   0   0   0   2   2   2   2   0   2   0   2   2
 MK-5-2                 2   0   0   2   0   0   2   2   0   0   0   0   2   0   2   0   2   2   0   2   0   0   0   0   2   0   2   2   2   2   2   0   0   0   0   0   2   0   0   0   0   0   2   0   2   0   0   0   2   0   2   2   0   2   2   2   0   2   0   2   0   2   2   0   2   2   2   2   2   0   2   0   2   0   0   2   0   2   0   2   2   0   0   0   0   0   2   0   0   0   2   2   2   0   2   2   2   0   2   2   2   0   0   0   0   0   0   0   0   2   0   2   0   0   2   2   2   0   2   0   2   2   0   0   2   0   2   2   2   2   0   0   2   0   0   0   0   2   2   0   0   2   2   2   0   2   2   0   0   0   0   0   2   0   2   2   0   0   2   0   0   0   0   2   2   0   2   0   2   0   0   2   2   0   2   0   2   0   0   0   2   0   2   0   0   0   2   2   0   0   0   0   2   2   2   0   2   0   2   2
 MK-5-3                 2   0   0   2   2   0   2   2   2   0   0   0   2   0   2   0   2   0   0   2   0   0   0   0   0   0   2   2   2   2   2   0   0   0   0   0   2   0   0   0   0   0   2   0   0   0   0   0   2   0   2   2   0   2   2   2   0   2   0   2   0   0   2   0   2   2   2   2   2   0   2   0   2   0   0   2   0   2   0   2   2   2   0   0   0   0   2   2   0   0   2   2   2   0   0   2   2   0   2   2   2   0   0   0   0   0   0   0   0   2   0   0   0   0   2   2   2   2   2   0   2   2   0   0   2   0   2   2   2   2   0   2   2   0   0   0   0   2   2   0   0   2   2   2   0   2   2   2   0   0   2   0   2   0   2   2   0   0   2   0   0   0   0   2   2   0   2   0   2   0   0   0   2   0   0   0   2   0   2   0   2   0   2   0   0   0   2   2   0   0   0   0   2   2   2   0   2   0   2   2
 MK-5-4                 2   0   0   2   0   0   2   2   2   0   0   0   2   0   2   0   2   0   0   2   0   2   0   0   0   0   2   2   2   2   2   0   2   0   0   2   2   0   0   0   0   0   2   0   0   0   0   2   2   0   2   0   0   0   2   2   0   2   0   2   0   0   2   0   0   2   2   2   2   0   2   0   2   0   0   0   0   2   2   2   2   2   0   0   0   0   2   2   0   0   2   2   2   0   0   0   2   0   2   0   2   0   0   0   0   0   0   0   0   2   0   0   0   0   2   2   2   2   2   0   2   2   2   0   2   0   2   2   2   2   0   2   2   0   0   0   2   0   2   0   2   2   2   0   0   2   2   2   0   0   2   0   2   0   2   2   0   0   2   0   0   0   0   2   2   0   2   0   2   0   2   0   2   0   0   0   2   0   0   0   2   0   2   0   0   0   2   2   0   0   0   2   2   2   2   0   2   2   2   2
 MK-5-5                 2   0   2   2   0   0   2   2   2   0   0   0   2   0   2   0   2   0   2   2   0   2   0   0   0   0   2   2   2   2   2   0   2   0   0   2   2   0   2   2   0   0   2   0   0   0   0   2   2   0   2   0   0   0   2   2   0   2   0   0   0   0   2   0   0   2   2   2   0   0   2   0   2   0   0   0   0   2   2   2   2   2   0   0   0   2   0   2   0   0   2   2   2   2   0   0   2   0   2   0   2   0   0   0   0   0   0   0   0   2   0   0   0   0   2   0   2   2   2   0   2   2   2   0   0   0   2   2   2   2   0   0   2   0   0   0   2   0   2   0   2   2   2   0   0   0   2   2   2   0   2   0   0   0   2   2   2   0   2   0   2   0   0   2   2   0   2   0   2   0   2   0   2   0   0   0   2   0   0   0   2   2   2   0   0   0   2   2   0   0   0   2   2   0   2   2   2   2   0   2
 MK-5-6                 2   0   2   2   0   0   2   2   2   0   0   0   2   0   2   0   2   0   2   2   2   2   0   0   0   0   0   2   2   2   2   0   2   0   0   2   2   0   2   2   0   0   2   0   0   0   0   2   2   0   2   0   2   2   0   2   0   2   0   0   0   0   2   0   0   2   2   0   0   0   2   0   2   0   0   0   0   2   2   2   2   2   0   2   0   2   0   2   0   0   2   2   2   2   0   0   2   0   2   2   2   0   0   0   2   0   0   0   2   2   2   0   0   0   2   2   2   0   2   0   2   2   2   0   0   2   2   2   2   2   0   0   2   0   0   0   2   0   2   0   2   2   2   0   0   0   2   2   2   0   2   2   0   0   2   2   2   0   2   0   2   0   0   2   2   0   2   2   2   0   2   0   2   0   0   0   2   0   2   0   2   2   2   0   0   0   2   0   0   0   2   2   2   0   2   2   2   2   0   2
 MK-5-7                 0   0   2   2   0   0   2   2   2   0   0   0   2   0   2   0   2   0   2   2   2   2   0   0   0   0   0   2   2   2   2   0   2   2   0   2   2   0   2   2   0   0   2   2   0   0   0   2   2   2   2   0   2   0   0   2   0   2   0   0   2   0   2   0   0   2   2   0   0   0   2   0   0   0   0   0   0   2   2   2   2   2   0   2   0   2   0   2   0   0   2   2   0   2   0   0   2   0   2   2   2   0   0   0   2   0   0   0   0   2   2   0   0   0   2   2   2   2   2   0   2   2   2   0   0   2   2   2   2   2   0   0   2   0   0   0   2   0   2   0   2   2   2   0   0   0   2   0   2   0   2   2   0   0   2   2   2   0   2   0   2   0   0   2   2   0   0   2   0   0   2   0   2   0   0   2   2   0   2   0   2   2   2   0   2   0   2   0   0   0   2   2   2   0   0   2   2   2   0   2
 MK-5-8                 0   0   2   2   2   2   0   2   2   0   0   0   2   0   2   0   2   0   2   2   2   2   0   0   0   0   2   2   2   2   2   0   2   2   0   2   0   0   2   2   0   0   2   2   0   0   0   2   0   2   2   0   2   0   0   2   2   2   0   0   2   0   2   0   0   2   2   0   2   0   2   0   0   0   0   0   0   2   2   0   2   2   0   2   0   2   0   2   0   0   2   2   2   2   0   0   2   2   2   2   2   2   2   0   2   0   0   2   0   2   2   0   0   0   2   2   2   2   0   0   2   2   2   0   0   0   2   2   0   2   0   0   2   0   0   0   2   0   2   0   2   2   2   0   0   0   2   0   2   0   2   2   0   0   2   2   2   0   2   0   2   0   0   0   2   0   0   0   0   0   2   0   2   0   0   2   0   0   2   0   2   2   2   0   2   0   2   0   0   0   2   2   2   0   0   2   2   2   0   2
 MK-5-9                 0   0   2   2   2   0   2   2   2   2   0   0   2   0   2   0   2   0   2   2   2   2   0   0   0   2   2   2   2   2   0   2   2   2   0   2   0   0   2   2   0   0   2   2   0   0   0   2   0   0   2   0   2   0   0   0   2   2   0   0   0   0   2   0   0   2   2   0   2   0   2   0   0   0   0   0   0   2   2   2   2   2   0   2   2   2   0   2   0   0   0   2   0   2   0   0   2   2   2   2   2   2   2   0   2   0   0   2   0   2   2   0   0   0   2   2   2   2   0   0   2   2   2   0   0   2   2   2   0   2   0   0   0   0   0   0   2   0   2   0   2   2   2   2   0   2   2   0   2   0   2   2   0   0   2   2   2   0   2   0   2   2   0   0   2   2   0   0   0   0   2   0   2   0   0   2   0   0   2   0   2   2   2   0   2   0   2   0   0   0   0   2   2   0   0   2   2   2   0   2
 MK-5-10                0   0   2   2   2   0   2   2   2   2   2   0   2   2   2   0   2   0   2   2   2   2   0   0   0   0   2   2   2   2   0   2   2   2   2   2   0   0   2   2   0   0   2   2   0   0   0   2   0   2   0   0   2   0   0   0   2   2   0   0   0   0   0   0   0   2   2   0   2   0   2   0   0   0   0   0   0   2   2   2   2   2   0   2   2   2   0   0   0   0   0   2   0   2   0   0   2   2   2   2   2   2   2   0   2   0   0   2   0   0   2   0   0   0   2   2   2   2   0   0   2   2   2   0   0   2   2   2   2   2   0   0   0   0   0   0   2   0   2   0   2   2   2   2   0   2   2   0   2   0   2   2   0   2   2   2   2   0   2   0   0   2   0   0   2   2   0   0   0   0   2   0   2   0   0   2   0   0   2   2   2   2   2   0   0   0   2   0   0   0   0   0   2   0   0   2   2   2   0   2
 MK-5-11                0   2   2   2   2   0   2   2   2   0   2   0   2   2   0   0   2   0   2   2   2   0   0   0   0   0   2   2   2   2   0   2   0   2   2   2   0   0   2   2   0   0   2   0   0   0   0   2   0   2   0   0   2   0   0   0   2   2   0   0   0   2   0   0   0   2   2   0   2   0   2   0   0   2   0   0   0   2   2   2   2   0   0   2   2   2   0   0   2   0   0   2   2   2   0   0   2   2   2   2   2   2   2   0   0   0   0   2   0   0   2   0   0   2   2   2   2   2   0   0   0   2   2   0   2   2   2   2   2   2   0   0   0   0   0   0   2   0   2   2   2   2   0   2   0   2   2   0   2   0   2   2   2   2   2   2   2   0   2   2   0   2   0   0   2   2   0   2   0   0   2   0   2   0   0   2   0   0   2   2   2   2   2   0   0   0   2   0   0   0   0   0   2   0   0   0   2   2   0   2
 MK-5-12                0   2   2   2   0   0   2   2   2   0   2   0   2   2   2   0   2   0   2   2   0   0   0   0   0   2   2   2   2   2   0   2   0   2   0   2   2   0   0   2   0   0   2   0   2   0   0   2   0   2   0   0   2   0   0   2   0   2   0   0   0   0   0   0   0   2   2   0   2   0   2   0   0   2   0   0   2   2   0   0   2   0   2   0   0   2   0   0   2   0   0   2   2   2   0   0   2   2   0   2   2   2   2   0   0   0   0   2   0   0   2   0   0   2   2   2   2   2   0   2   0   2   2   0   2   2   2   2   2   2   0   0   0   0   0   2   2   0   2   2   2   2   0   2   0   2   2   0   2   0   2   2   2   2   2   2   2   0   2   2   0   2   0   0   2   2   0   2   0   0   2   0   2   0   0   2   0   0   2   2   2   2   2   0   0   0   2   2   0   2   0   0   2   2   0   0   2   2   0   2
 MK-5-13                0   2   2   0   0   0   2   2   2   2   2   0   2   2   2   0   2   0   0   0   0   0   0   0   0   2   2   2   2   0   0   2   0   2   0   2   2   0   0   2   0   0   2   0   2   0   0   2   0   2   0   0   2   0   0   2   0   2   0   0   0   0   0   0   0   2   2   0   2   0   2   0   0   2   0   0   2   0   0   0   2   2   2   0   0   0   0   2   2   0   0   2   2   2   0   0   2   2   0   2   2   2   2   0   0   0   0   2   0   2   2   0   0   2   2   2   2   2   0   2   0   2   2   0   2   2   2   2   2   2   0   0   0   0   0   2   2   0   0   2   2   2   2   2   0   2   2   0   2   0   2   2   2   2   2   2   2   0   2   2   2   0   0   2   2   2   0   2   0   0   2   0   2   0   0   2   0   0   2   2   2   2   2   0   0   0   2   2   0   2   2   0   2   2   0   0   2   2   0   2
 MK-5-14                0   2   0   0   0   0   2   2   2   0   2   0   2   2   2   0   2   0   0   0   2   0   0   0   0   2   2   2   2   0   0   2   0   2   0   2   0   0   0   2   0   0   2   0   2   0   0   2   0   2   0   2   2   0   0   2   0   2   2   0   0   0   2   0   0   2   2   0   2   0   2   0   0   2   2   0   2   0   2   0   2   2   2   0   0   0   0   2   2   0   0   2   2   2   0   0   2   2   0   2   2   2   2   2   0   2   0   2   0   0   0   0   0   2   0   2   2   2   0   2   2   2   2   0   2   2   2   2   2   2   0   0   0   0   0   2   2   0   0   0   2   2   2   2   0   2   2   0   2   0   2   2   0   2   2   2   0   0   2   2   2   2   2   2   2   2   0   2   0   0   2   0   2   0   0   2   0   0   2   0   2   2   2   0   0   0   2   2   0   2   2   0   2   2   2   2   2   2   0   2
 MK-5-15                0   2   0   0   0   0   2   2   2   0   2   0   2   2   2   0   2   0   0   0   2   0   0   0   0   2   2   2   2   0   0   2   0   2   0   2   0   0   0   2   0   0   2   0   2   0   0   2   0   2   0   2   2   0   2   2   0   2   2   0   0   0   2   0   0   2   2   0   2   0   2   0   0   2   0   0   2   0   0   0   2   2   2   0   0   0   0   2   2   0   2   2   2   2   0   0   2   2   0   2   2   2   2   2   0   2   0   2   0   2   0   0   2   2   0   2   2   2   2   2   2   2   2   0   2   2   2   2   2   2   0   0   0   0   0   2   0   0   0   0   2   2   0   2   0   2   2   0   2   2   2   2   0   2   2   2   0   0   2   2   2   0   2   2   2   2   0   2   0   0   2   0   0   2   2   2   0   0   2   0   2   2   2   0   0   2   2   2   2   2   2   0   2   2   2   2   2   2   2   2
 MK-5-16                0   2   0   2   2   0   2   2   2   0   2   0   0   2   2   0   2   0   0   0   2   0   0   0   0   2   2   2   2   0   0   2   0   2   0   2   0   0   0   2   0   0   2   0   2   0   0   2   0   2   0   2   2   0   2   2   2   2   2   0   0   2   2   0   0   2   2   0   2   0   2   0   2   2   0   0   2   0   0   0   2   2   2   0   0   0   0   2   2   0   2   2   2   2   0   2   0   2   0   2   2   2   2   2   0   2   0   2   0   2   0   0   2   2   0   2   2   0   2   2   2   2   2   0   2   2   2   2   2   2   0   0   0   2   0   2   0   0   0   0   2   2   0   2   0   2   2   0   2   2   2   2   0   0   2   0   0   0   0   2   0   0   2   0   2   2   0   2   0   0   2   0   0   2   2   2   0   0   2   0   0   2   0   0   0   2   2   2   2   2   2   0   2   2   2   2   2   0   2   2
 MK-6-1                 2   2   2   0   2   2   0   0   0   2   2   2   0   0   2   0   2   0   2   0   2   0   0   0   0   2   2   2   2   2   0   2   2   2   2   2   2   0   0   0   0   0   2   2   0   0   2   0   0   0   2   2   2   2   2   0   0   2   2   0   2   0   2   0   2   2   0   2   2   2   0   0   2   2   0   2   0   0   0   2   2   2   0   2   2   2   0   2   0   0   0   0   2   0   2   0   2   0   2   0   2   2   2   2   0   0   2   2   0   2   2   0   0   0   0   2   0   2   0   0   0   0   2   0   0   2   2   2   0   2   2   0   2   0   0   0   0   0   0   0   2   2   0   2   0   0   0   0   2   0   2   0   2   2   2   0   0   0   2   0   2   0   0   0   2   2   2   0   2   2   2   0   0   2   2   0   2   0   2   0   0   2   2   0   0   2   0   0   0   2   0   2   0   2   0   0   2   0   2   2
 MK-6-2                 2   2   2   0   2   0   0   0   0   2   2   2   0   0   2   0   2   0   2   0   2   2   0   0   0   2   2   2   2   2   0   2   2   2   2   2   2   0   0   0   0   0   0   0   0   0   2   0   0   0   2   2   2   2   2   0   0   0   2   0   2   0   2   0   2   2   0   2   2   0   0   2   2   2   2   2   0   0   0   2   2   2   0   2   2   2   0   0   0   0   0   0   2   0   2   0   2   0   2   0   2   2   2   2   0   0   2   2   0   2   2   0   0   0   0   2   0   2   0   2   0   0   2   0   0   2   0   2   0   2   2   0   2   2   0   2   0   0   0   0   2   2   0   2   0   0   0   0   2   0   2   0   2   2   2   0   0   0   2   0   2   0   0   0   0   2   2   0   2   2   0   0   0   2   2   2   2   0   2   0   2   2   2   0   0   0   0   0   2   2   0   2   0   2   0   0   2   0   2   2
 MK-6-3                 2   2   2   0   2   0   0   0   0   2   2   0   0   0   0   0   2   0   2   0   0   2   0   0   0   2   2   2   2   2   0   2   2   2   2   2   2   0   0   0   0   0   0   0   0   0   2   0   0   0   2   2   2   2   2   0   0   0   2   0   2   0   2   0   2   2   0   2   2   0   0   2   2   0   2   2   0   2   2   2   2   2   0   2   2   2   0   0   0   0   0   0   2   0   2   0   2   0   2   0   2   2   2   2   0   0   2   2   0   2   2   0   0   0   0   2   0   2   0   2   0   0   2   0   0   2   0   2   0   2   2   0   2   2   0   2   0   0   0   0   2   2   0   2   0   2   0   0   2   2   2   0   2   2   2   0   0   0   0   2   2   0   0   0   0   2   2   0   2   2   0   0   0   2   2   2   2   2   2   0   2   2   0   0   0   0   0   0   2   2   0   2   0   2   0   0   2   0   2   2
 MK-6-4                 2   2   2   0   2   2   0   0   0   2   2   0   0   0   0   0   2   0   2   2   0   2   0   0   2   2   2   2   2   2   0   2   2   2   2   2   2   0   0   2   0   0   0   2   0   0   2   0   0   0   2   0   2   2   2   0   0   0   2   0   0   0   0   0   2   2   0   2   2   0   0   0   2   0   2   2   0   2   0   2   2   2   0   2   2   2   0   0   0   2   0   0   0   0   2   0   2   0   2   0   2   2   2   2   0   0   2   2   0   2   2   0   0   0   0   2   0   2   0   2   0   0   2   0   0   2   2   2   0   2   2   0   2   2   0   2   0   2   0   2   2   2   0   2   0   2   0   0   2   2   2   0   2   2   2   0   0   0   0   2   0   0   0   0   0   2   2   0   2   2   0   0   0   2   2   2   2   2   2   0   2   2   0   0   0   0   0   0   2   2   0   2   0   2   0   0   2   0   2   2
 MK-6-5                 2   2   2   0   2   2   0   0   0   2   2   0   0   0   0   0   2   0   2   2   0   2   0   0   2   2   2   2   2   2   0   0   2   2   2   2   2   0   0   0   0   0   2   2   0   0   2   0   0   0   2   0   2   2   2   0   0   0   2   0   0   0   0   0   2   2   0   2   2   0   0   0   2   2   2   0   0   2   0   2   2   0   0   2   2   2   0   0   0   2   0   0   2   2   0   0   2   0   2   0   0   2   2   2   0   0   2   2   0   2   0   0   2   0   0   2   0   2   0   2   0   0   2   0   0   2   2   0   0   2   2   0   2   2   0   2   0   2   0   2   2   2   0   2   0   2   2   0   0   2   2   0   0   2   2   0   0   0   2   2   0   2   0   0   0   2   2   0   2   2   0   2   0   2   2   2   2   0   2   0   2   2   0   0   0   0   0   0   2   2   2   2   0   2   0   0   2   0   2   2
 MK-6-6                 2   2   2   0   2   2   0   0   0   2   2   0   0   0   0   0   2   0   2   2   0   2   0   0   2   2   2   2   2   2   0   0   2   2   0   2   2   0   0   0   0   0   2   2   0   0   2   0   0   0   2   0   2   2   0   0   0   0   2   0   0   0   0   2   2   2   0   2   2   0   0   0   2   2   2   2   0   2   0   2   0   0   0   2   2   2   0   0   0   2   2   0   2   2   0   0   2   0   0   0   0   0   2   0   0   2   2   2   0   2   0   0   2   0   0   2   0   2   0   2   0   0   2   0   0   2   2   0   0   0   0   0   2   0   0   2   0   2   2   2   2   2   0   2   2   2   2   0   0   2   2   0   0   2   2   0   0   2   0   2   0   2   0   0   0   0   2   0   2   2   0   2   0   0   2   2   2   2   2   0   2   2   0   0   0   0   0   0   2   2   0   2   0   2   0   2   2   2   2   2
 MK-6-7                 2   2   2   0   2   2   0   0   0   0   0   0   0   0   0   0   2   0   2   0   0   2   0   0   2   2   2   2   2   2   0   0   2   2   0   2   2   0   0   0   0   0   2   2   2   0   2   0   0   0   2   0   2   2   0   0   0   0   2   2   0   0   0   2   2   2   0   2   2   0   0   0   2   2   2   2   0   2   0   2   0   0   0   2   0   0   0   0   0   2   2   2   2   2   2   2   2   0   0   0   0   0   2   0   2   2   2   2   0   2   2   2   2   0   0   2   0   2   0   2   0   0   2   0   0   2   2   0   0   0   2   0   0   0   0   2   0   2   2   2   2   2   2   2   2   2   2   0   0   2   2   0   0   2   2   0   2   0   2   2   0   2   0   0   0   0   0   0   2   2   0   0   0   0   2   2   2   2   0   0   2   2   0   0   0   0   0   2   2   2   0   2   0   2   2   2   2   2   2   2
 MK-6-8                 2   2   2   0   2   2   0   0   0   0   0   0   0   0   0   0   2   0   2   0   0   2   0   0   0   2   0   2   2   2   0   0   2   2   0   2   2   0   0   0   0   0   2   2   2   0   2   0   0   0   2   0   2   2   0   0   0   0   2   2   0   0   0   0   2   2   0   2   2   0   0   0   0   2   2   2   0   2   0   2   0   0   0   2   0   0   0   0   0   2   2   2   2   2   2   2   2   2   0   0   0   2   2   0   2   2   2   2   0   0   2   2   2   0   2   2   0   2   0   2   0   2   2   0   0   0   2   0   0   0   2   0   0   0   0   2   0   2   2   2   2   2   2   2   2   2   2   0   0   0   2   0   0   2   2   0   2   0   2   2   0   2   0   0   0   2   0   0   2   2   0   0   0   0   2   2   2   0   2   0   0   2   0   0   0   0   0   2   2   2   0   2   0   2   2   2   2   2   2   2
 MK-6-9                 2   2   2   0   2   2   0   0   0   0   2   2   2   0   0   0   2   2   2   0   0   2   0   0   0   2   0   2   2   2   0   0   2   2   2   2   2   0   0   0   0   0   2   2   2   0   2   0   0   0   2   0   2   2   0   0   0   0   2   2   0   0   0   2   2   2   0   2   2   0   0   0   0   2   2   2   0   2   0   2   2   0   0   2   0   0   0   0   0   2   2   2   2   2   2   2   2   2   0   0   0   2   2   0   0   2   2   2   0   0   2   2   2   0   2   2   0   2   0   2   0   2   2   0   0   0   2   0   2   0   2   0   2   0   0   2   0   2   2   2   2   2   2   2   2   2   2   0   0   0   2   0   0   2   2   0   2   0   2   2   0   0   0   0   0   2   0   0   2   2   0   0   0   0   2   2   2   0   2   0   0   2   0   0   0   0   0   2   2   2   0   2   0   2   2   2   2   2   2   2
 MK-6-10                2   2   2   0   2   2   0   2   0   0   2   2   2   0   2   0   2   2   0   0   0   2   2   0   0   2   0   2   0   2   0   0   2   0   2   2   2   0   0   0   0   0   2   2   2   0   2   0   0   0   2   0   2   2   0   0   0   0   2   2   0   0   0   2   2   2   0   2   2   0   0   0   0   2   2   2   0   2   0   2   2   0   0   2   0   0   0   0   0   2   2   2   2   2   2   2   2   2   2   0   0   2   2   0   0   0   2   2   0   0   2   0   2   0   2   2   0   2   0   2   0   0   0   0   0   0   2   0   2   0   2   0   2   0   0   2   0   2   2   2   2   2   2   2   2   0   2   0   2   0   2   0   0   2   2   0   2   0   2   2   2   0   0   0   0   2   0   0   0   2   2   0   0   0   2   2   2   0   0   2   0   2   0   0   2   0   0   2   0   2   0   2   0   2   2   0   2   2   2   2
 MK-6-11                2   2   2   0   2   2   0   2   0   0   0   0   0   0   2   0   2   2   0   0   0   2   2   0   0   2   0   2   0   2   0   0   2   2   0   2   2   0   0   0   0   0   2   2   2   0   2   0   0   0   2   0   2   2   0   0   0   0   0   2   0   0   0   2   2   2   0   2   2   0   0   0   0   2   2   2   0   2   2   2   2   0   0   2   0   0   0   0   0   2   2   2   0   2   2   2   2   2   0   0   2   2   2   0   0   0   2   2   0   0   2   0   2   2   2   2   0   2   2   0   0   0   0   0   0   2   2   2   2   2   2   0   2   0   0   2   0   0   2   2   2   2   2   2   0   0   2   0   2   0   2   0   2   2   2   0   2   0   2   2   2   0   2   0   0   0   0   0   0   2   2   0   0   0   2   2   2   0   0   2   2   2   0   0   2   0   0   2   0   2   0   2   0   2   2   0   2   2   2   2
 MK-6-12                0   2   2   0   2   2   0   2   0   0   0   0   0   0   2   0   2   0   0   0   0   2   2   0   2   0   0   2   0   2   0   0   2   2   0   2   2   0   0   0   0   2   2   2   2   2   0   0   0   0   2   0   2   2   0   0   0   0   0   2   0   0   0   2   2   2   0   2   2   0   0   0   0   0   2   2   0   2   2   2   2   0   0   2   0   0   2   0   0   0   2   2   0   2   2   2   2   2   0   0   2   2   2   0   0   0   2   2   0   0   2   2   2   2   2   2   0   2   2   0   2   2   0   0   0   2   2   2   2   2   2   0   2   0   0   2   2   0   2   2   2   2   2   2   0   2   2   0   2   0   2   0   2   2   2   0   2   0   2   2   2   0   2   0   0   0   0   0   0   2   2   0   0   0   2   2   2   0   0   0   2   2   0   2   2   2   0   2   0   2   0   0   0   2   2   0   2   2   2   2
 MK-6-13                0   2   2   0   0   2   0   2   0   0   0   0   0   0   2   0   2   2   0   0   0   2   2   0   0   0   0   2   0   2   0   0   2   0   0   2   2   0   0   0   0   2   2   2   0   2   0   0   0   0   2   0   2   0   0   0   0   2   2   2   0   0   0   2   0   0   0   2   2   0   0   0   0   0   2   2   0   2   2   2   2   0   0   2   0   0   2   0   0   2   2   2   0   2   0   2   2   2   0   0   2   2   2   0   0   0   0   2   0   2   2   2   2   2   2   2   0   2   2   0   2   2   0   0   0   2   2   2   2   0   2   0   2   0   0   2   2   0   2   2   2   2   2   2   0   0   0   0   2   0   2   0   2   2   2   0   0   0   2   2   2   0   2   0   0   0   0   0   0   0   2   0   0   0   2   2   2   0   0   0   2   2   0   0   2   2   0   0   0   2   2   0   0   2   2   0   2   2   2   2
 MK-6-14                0   2   2   0   0   2   2   2   0   0   0   2   0   0   2   0   2   2   0   0   0   2   2   0   0   0   0   2   0   0   0   0   2   0   0   2   2   0   0   0   0   2   2   2   0   2   0   0   2   0   2   0   2   0   0   0   2   2   2   2   0   0   0   2   0   0   0   0   2   0   0   0   0   0   2   2   0   2   2   2   2   0   0   2   0   2   2   0   0   2   2   2   0   2   2   0   2   2   0   0   2   2   2   2   0   0   0   2   0   2   2   2   2   2   2   2   0   2   2   0   2   2   0   0   0   2   2   2   2   0   0   0   0   0   0   0   2   0   2   2   2   2   2   2   0   2   0   0   2   0   2   0   2   2   2   0   0   0   2   2   0   0   2   2   0   0   0   0   0   0   0   0   0   0   2   0   2   0   0   0   0   2   0   0   2   2   0   0   0   2   2   0   0   2   2   0   2   2   2   2
 MK-6-15                0   2   2   0   0   2   2   2   0   0   2   2   0   2   2   0   2   2   0   0   0   2   2   0   0   0   2   2   0   2   0   0   0   0   0   2   2   0   0   0   0   2   2   2   0   2   0   0   2   0   2   0   2   0   0   0   2   2   0   2   0   0   0   2   0   0   0   0   2   0   0   2   0   0   2   2   0   2   2   2   2   2   0   2   0   2   2   0   0   2   2   2   2   2   2   0   2   2   0   0   2   2   0   2   0   0   0   2   0   2   2   2   2   2   0   2   0   2   2   0   2   2   0   0   0   2   2   2   2   0   0   0   0   0   0   0   2   0   2   2   2   2   2   2   0   2   0   0   2   0   2   0   2   2   0   0   0   0   2   2   0   0   2   2   0   0   0   0   0   0   2   0   0   0   2   0   2   0   0   0   0   2   2   0   2   2   0   0   0   2   2   0   0   2   2   0   2   2   2   2
 MK-6-16                0   2   2   0   0   2   0   2   0   0   0   2   0   2   2   0   2   2   0   0   0   2   2   0   0   0   2   2   0   2   0   0   0   0   0   2   2   0   0   0   0   2   2   2   0   2   2   0   2   0   2   0   2   0   0   0   2   2   0   2   0   0   0   2   0   2   0   0   2   0   2   0   0   2   2   2   0   2   2   2   2   0   0   2   0   2   2   0   0   2   2   2   2   2   2   0   2   2   0   0   2   2   0   2   0   0   0   2   0   2   2   0   2   2   0   2   0   2   2   0   0   2   0   0   0   2   2   2   2   0   0   0   0   0   0   0   2   2   2   2   2   2   2   2   2   2   0   0   2   0   2   0   2   2   0   0   0   0   2   2   0   0   2   2   0   0   0   0   0   0   2   0   0   0   2   2   2   0   2   0   0   2   2   0   2   0   0   0   0   2   2   0   0   2   2   0   2   2   0   2
 
!****************************************** Phenotypic Data **********************************************************
!-100.0 is resevred for missing phenotype
SimulatedTrait1        13.9169   13.7586   15.9580   14.3088   16.4098   16.1593   15.2304   13.5035   14.6115   14.3964   13.9137   15.0438   14.7297   14.9667   13.5575   15.2149   14.1567   13.5141   12.1098   15.7457   15.0540   16.6989   13.3541   15.9274   14.4750   16.5233   15.0295   13.9821   12.8330   15.0937   16.5354   15.4827   13.1526   13.2133   13.5216   14.9172   13.6224   16.9469   15.0945   16.5903   12.9297   14.3317   15.2188   15.6958   15.1526   14.0920   14.4208   14.4031   16.4121   16.7071   13.7960   13.6947   14.3558   15.5960   14.1251   16.9762   16.9801   15.6406   15.9873   14.9153   16.4348   16.6257   14.4664   14.5214   16.2329   16.1383   16.2501   13.0464   15.6554   15.0529   14.4078   15.1207   15.9376   14.7046   14.6659   15.7068   15.5658   14.9307   14.9273   12.7896   15.7770   14.7147   15.0581   15.0075   15.9714   12.8675   15.2435   14.6445   13.5708   14.4972   16.9615   14.0971   16.2680   14.2862   17.8601   15.1626   15.2952   15.9760   15.6598   14.2014   13.6001   15.9218   14.9242   14.6792   12.7511   15.7750   15.5387   16.4573   16.1156   15.1689   13.4984   12.9292   13.6630   13.2770   15.3384   15.0124   15.0915   14.6232   15.8640   16.5815   15.4497   15.2639   14.0169   16.2165   14.1097   14.7773   13.9676   14.2506   13.6634   16.7764   14.1218   13.9013   12.8700   15.6044   15.2870   14.2582   15.9394   15.9859   14.1439   14.6827   16.7119   14.4533   15.5873   14.6448   14.3114   16.9564   14.7085   12.3167   13.2470   16.7176   15.2264   15.5833   14.7436   13.3138   15.9327   17.3090   13.3800   15.0366   13.3644   14.3019   15.6197   14.4216   13.9897   15.3692   16.5492   14.3288   14.4311   14.9254   15.1605   15.4879   14.0802   13.4147   18.4351   16.1768   15.8528   16.0530   13.0238   17.1167   17.1827   17.4145   15.5112   16.1187   16.3431   15.4909   16.4918   14.7855   13.6921   14.0559   15.6296   14.9506   14.3454   13.6154   14.7053   15.6629   16.6549   15.4352   16.1023   13.0435   14.1252   15.0868
SimulatedTrait2        10.0456   10.5205    9.7534    9.8471    8.8890    9.6726   10.0804   10.9557    9.7462   10.8268    9.2169    9.6280    9.6605    9.4691   10.1209   10.2730   10.2710   10.7867   11.3017    9.5935    9.5800    9.8480   10.7017   10.5973    9.1523   10.5298   10.9191   10.2023   10.0070   10.6489   10.0485   10.2629   10.9329   10.5478   10.8607   10.5605    9.5415    9.1777   10.1005    8.9039   10.4182    9.2105    9.3893   10.3402    9.8333    9.2187   10.8798    9.6435   10.4767    9.7624   10.4761    9.8514   11.4141    8.7247   10.8498    9.7439    9.3223    8.6629   10.9416    9.4480    9.1688    9.0932    9.6411   10.2890    9.5968    9.8624    9.9657   10.9567    9.8245    9.2603    9.9366    9.5673    9.5513    9.9601   10.8921    8.8850    9.5341   10.1839   11.0180   10.2877    9.7125    9.1609   11.1745    9.7120    9.1458   10.2638   10.1440   11.1261   10.4612   10.7952    9.3124    9.9546    9.7064    9.9157    9.1086    9.3009   10.7132    9.7700   10.2728    8.9784    9.2297    9.6949    9.9018    9.7654   10.5418   10.1107    8.9093    8.8608    9.5191    9.7455   10.8842   10.9062   10.5451   10.1895   10.1430   10.0392   10.9646    9.3603    9.9989    9.1145   10.5039    9.2146   10.3253    9.3699   10.4280   10.4142   10.0882    9.8155   10.3408    9.4918    9.8580   10.4092    9.4186    9.8449   10.1725   10.4457    9.7657    9.1399   10.4330    9.3388    9.9346   10.4877    9.6283    9.7421    9.9343    9.6487    9.2773   10.2200   11.2018    8.6774   10.8796    9.3221    9.7029   10.4573    9.1741    8.5516    9.1082   10.4147   10.6299   10.8862    9.1581   10.0041   10.6822   12.0106   10.2753    9.9535    9.4667   10.8236    9.6041   10.6893   10.0795   11.7364   10.2231   10.4011   10.2761    8.5897   10.7830    9.7009   10.1016    9.1473   10.5893    9.9395    8.0148   10.4877    9.6338    9.8179   11.1113   10.8021    9.6090    9.6340   11.7895   10.6093   10.7052    9.8717    8.9327    8.8852    9.8003    9.9031   10.3950    9.8935
 
