# Supplementary material for: Inclusive Composite Interval Mapping of QTL by Environment Interactions in Biparental Populations
Source: PLoS One. 2015 Jul 10;10(7):e0132414. doi: 10.1371/journal.pone.0132414 (PMC4498613; doi:10.1371/journal.pone.0132414)
Supplement: S5 File — (ZIP) [file pone.0132414.s005.zip › H=0.5/L1/run_00130.met]

!**********************Note: lines staring with "!" are remarks and will be ignored in the program********************
!*********************************General Information**********************************
!Assuming F1 = P1 x P2, populations available in QTL IciMapping are: 
!  1, P1BC1F1 = P1 x F1, the first backcrossing where P1 is used as the recurrent parent;
!  2, P2BC1F1 = P2 x F1, the first backcrossing where P2 is used as the recurrent parent;
!  3, F1DH, F1-derived doubled haploids; 
!  4, RIL or F1RIL, recombination inbred lines through the repeated selfing of F1;
!  5, P1BC1RIL, recombination inbred lines through the repeated selfing of P1BC1F1;
!  6, P2BC1RIL, recombination inbred lines through the repeated selfing of P2BC1F1;
!  7, F2, the selfing generation of F1;
!  8, F3, the selfing generation of F2;
!  9, P1BC2F1, the second backcrossing where P1 is used as the recurrent parent; 
! 10, P2BC2F1, the second backcrossing where P2 is used as the recurrent parent;
! 11, P1BC2RIL, recombination inred lines through the repeated selfing of P1BC2F1; 
! 12, P2BC2RIL, recombination inred lines through the repeated selfing of P2BC2F1; 
! 13, P1BC1F2, the selfing generation of P1BC1F1; 
! 14, P2BC1F2, the selfing generation of P2BC1F1; 
! 15, P1BC2F2, the selfing generation of P1BC2F1; 
! 16, P2BC2F2, the selfing generation of P2BC2F1; 
! 17, P1BC1DH, P1BC1F1-derived doubled haploids; 
! 18, P2BC1DH, P2BC1F1-derived doubled haploids; 
! 19, P1BC2DH, P1BC2F1-derived doubled haploids; 
! 20, P2BC2DH, P2BC2F1-derived doubled haploids; 
   3      !Mapping Population (see remarks above)
   2      !Mapping Function (1 for Kosambi; 2 for Haldane; 3 for Morgan)
   2      !Marker Space Type (1 for intervals; 2 for positions)
   1      !Marker Space Unit(1 for centiMorgans; 2 for Morgan)
   6      !Number of Chromosomes (or Linkage Groups)
 200      !Size of the mapping population
   2      !Number of environments
 
!***************************************** Chromosomes and Linkage Maps **********************************************
!Chromosome                 NumMarkers
-CH1                        16
-CH2                        16
-CH3                        16
-CH4                        16
-CH5                        16
-CH6                        16
!Linkage map (Marker name followed by position or the interval length)
 MK-1-1                1     0.000
 MK-1-2                1    10.000
 MK-1-3                1    20.000
 MK-1-4                1    30.000
 MK-1-5                1    40.000
 MK-1-6                1    50.000
 MK-1-7                1    60.000
 MK-1-8                1    70.000
 MK-1-9                1    80.000
 MK-1-10               1    90.000
 MK-1-11               1   100.000
 MK-1-12               1   110.000
 MK-1-13               1   120.000
 MK-1-14               1   130.000
 MK-1-15               1   140.000
 MK-1-16               1   150.000
 MK-2-1                2     0.000
 MK-2-2                2    10.000
 MK-2-3                2    20.000
 MK-2-4                2    30.000
 MK-2-5                2    40.000
 MK-2-6                2    50.000
 MK-2-7                2    60.000
 MK-2-8                2    70.000
 MK-2-9                2    80.000
 MK-2-10               2    90.000
 MK-2-11               2   100.000
 MK-2-12               2   110.000
 MK-2-13               2   120.000
 MK-2-14               2   130.000
 MK-2-15               2   140.000
 MK-2-16               2   150.000
 MK-3-1                3     0.000
 MK-3-2                3    10.000
 MK-3-3                3    20.000
 MK-3-4                3    30.000
 MK-3-5                3    40.000
 MK-3-6                3    50.000
 MK-3-7                3    60.000
 MK-3-8                3    70.000
 MK-3-9                3    80.000
 MK-3-10               3    90.000
 MK-3-11               3   100.000
 MK-3-12               3   110.000
 MK-3-13               3   120.000
 MK-3-14               3   130.000
 MK-3-15               3   140.000
 MK-3-16               3   150.000
 MK-4-1                4     0.000
 MK-4-2                4    10.000
 MK-4-3                4    20.000
 MK-4-4                4    30.000
 MK-4-5                4    40.000
 MK-4-6                4    50.000
 MK-4-7                4    60.000
 MK-4-8                4    70.000
 MK-4-9                4    80.000
 MK-4-10               4    90.000
 MK-4-11               4   100.000
 MK-4-12               4   110.000
 MK-4-13               4   120.000
 MK-4-14               4   130.000
 MK-4-15               4   140.000
 MK-4-16               4   150.000
 MK-5-1                5     0.000
 MK-5-2                5    10.000
 MK-5-3                5    20.000
 MK-5-4                5    30.000
 MK-5-5                5    40.000
 MK-5-6                5    50.000
 MK-5-7                5    60.000
 MK-5-8                5    70.000
 MK-5-9                5    80.000
 MK-5-10               5    90.000
 MK-5-11               5   100.000
 MK-5-12               5   110.000
 MK-5-13               5   120.000
 MK-5-14               5   130.000
 MK-5-15               5   140.000
 MK-5-16               5   150.000
 MK-6-1                6     0.000
 MK-6-2                6    10.000
 MK-6-3                6    20.000
 MK-6-4                6    30.000
 MK-6-5                6    40.000
 MK-6-6                6    50.000
 MK-6-7                6    60.000
 MK-6-8                6    70.000
 MK-6-9                6    80.000
 MK-6-10               6    90.000
 MK-6-11               6   100.000
 MK-6-12               6   110.000
 MK-6-13               6   120.000
 MK-6-14               6   130.000
 MK-6-15               6   140.000
 MK-6-16               6   150.000
!*********************************** Marker Types ********************************************************************
!Co-dominant marker: When heterozygote F1 is present, P1 is coded as 2, F1 is coded as 1, and P2 is coded as 0; Otherwise, P1 is coded as 2, and P2 is coded as 0. 
!Dominant marker: When heterozygote F1 is present, P1 and F1 are coded as 12, and P2 is coded as 0; Otherwise, P1 is coded as 2, and P2 is coded as 0.  
!Recessive markers: When heterozygote F1 is present, P1 is coded as 2, and F1 and P2 are coded as 10; Otherwise, P1 is coded as 2, and P2 is coded as 0. 
!Missing marker is coded as -1. 
 MK-1-1                 0   2   2   2   0   2   0   2   2   0   0   2   0   2   0   0   0   0   2   2   2   2   0   0   0   2   0   2   0   2   2   2   0   2   2   0   2   0   0   2   2   0   2   2   2   2   0   2   0   2   0   2   2   2   0   2   0   0   2   0   0   2   0   0   2   2   0   0   0   2   0   2   2   0   2   2   0   2   2   2   2   0   2   2   2   2   0   2   2   0   0   0   2   2   2   0   0   2   2   2   0   0   2   0   0   0   0   0   2   2   0   2   2   0   0   2   0   0   2   0   2   2   0   2   2   2   0   0   0   2   2   0   0   2   2   2   2   0   0   2   0   0   2   2   0   0   2   0   2   2   2   0   2   0   2   2   2   0   0   0   2   0   0   0   0   0   0   0   0   0   0   0   2   0   0   2   0   2   0   2   2   0   2   2   2   0   2   2   2   2   0   2   2   2   2   0   2   2   2   0
 MK-1-2                 0   2   2   2   0   2   0   2   2   0   0   2   0   2   2   0   0   0   2   2   2   2   0   0   0   2   0   2   0   2   2   2   0   2   2   0   2   0   0   0   2   0   2   2   2   2   0   0   0   2   0   2   2   2   0   0   0   0   2   0   0   0   0   0   2   2   0   0   0   2   0   2   2   0   2   2   0   2   2   2   2   0   2   2   2   2   0   2   2   0   0   2   2   2   0   0   0   2   2   2   2   0   2   0   2   2   0   0   2   2   0   2   2   0   0   2   0   2   0   0   2   2   0   2   2   2   0   0   0   2   2   0   0   2   0   2   2   0   0   2   0   0   2   2   2   0   2   0   2   2   2   0   2   0   2   2   0   2   0   0   2   0   2   0   0   0   0   0   0   0   0   0   2   0   0   2   0   2   0   2   2   0   2   2   2   0   2   2   2   2   0   2   2   2   2   0   2   2   2   0
 MK-1-3                 0   2   2   2   0   2   0   2   2   0   0   2   0   2   0   0   0   0   2   2   2   2   0   0   0   2   0   2   0   2   2   2   0   2   2   0   2   0   0   2   2   0   2   2   2   2   0   2   0   2   0   2   2   2   0   0   0   0   0   0   0   0   0   2   2   2   0   0   0   2   0   2   2   0   2   2   0   2   2   2   0   0   2   0   2   2   0   2   2   0   0   2   2   2   0   0   0   2   2   2   2   0   2   0   2   0   0   0   0   2   0   2   2   0   2   2   0   2   0   0   2   2   0   2   2   2   0   0   0   2   2   0   0   2   0   2   2   0   0   2   0   0   2   2   2   0   2   0   2   2   2   0   0   0   2   2   0   2   0   0   2   0   2   0   0   0   2   2   0   0   0   0   2   0   0   2   0   2   0   2   2   0   2   2   2   0   2   0   2   2   0   2   2   2   2   0   2   0   2   0
 MK-1-4                 0   2   2   2   0   2   0   2   0   0   0   2   0   2   0   0   2   0   2   2   2   2   2   0   0   2   0   2   0   2   0   2   0   2   2   0   2   0   0   2   2   0   2   2   2   2   0   2   0   2   0   2   2   2   2   0   0   0   0   0   0   2   0   2   2   2   0   2   0   2   0   2   2   0   2   2   0   2   2   2   0   0   2   0   2   2   2   2   2   0   0   2   2   2   0   0   0   2   2   2   2   0   2   0   2   0   0   0   0   2   0   2   2   0   2   2   0   2   0   0   2   2   0   2   2   2   0   0   0   2   2   0   0   2   0   0   2   0   0   2   2   0   2   2   2   0   2   0   2   2   2   2   0   0   2   2   0   2   0   2   2   0   2   0   0   0   2   2   0   0   0   0   2   0   0   2   0   2   0   2   2   0   2   2   2   0   2   0   2   2   0   0   2   2   2   0   0   0   0   0
 MK-1-5                 0   2   2   0   0   2   0   2   0   2   0   2   0   2   0   0   2   0   2   2   2   2   2   0   0   2   0   2   0   2   0   2   2   2   2   0   2   0   0   2   2   0   2   2   0   2   0   2   0   2   0   2   2   2   2   0   0   0   0   0   0   2   2   0   0   2   0   2   0   2   0   2   2   0   2   2   0   2   2   2   2   0   2   0   2   2   2   2   2   0   0   2   2   2   2   0   0   2   2   2   2   0   2   0   2   0   0   0   0   2   2   2   2   0   2   2   0   2   2   0   0   2   0   2   2   2   0   0   0   2   2   2   2   2   0   0   2   0   0   2   2   0   0   2   2   0   2   0   2   2   2   0   0   0   2   2   0   2   0   2   2   0   2   0   2   0   2   2   0   0   0   0   2   2   0   2   0   2   0   2   2   2   2   2   2   0   2   0   2   2   0   0   2   2   2   2   0   0   0   0
 MK-1-6                 0   2   0   0   2   2   0   2   0   2   0   2   0   2   0   0   2   0   2   2   2   0   2   0   0   2   0   2   0   2   0   2   2   2   2   0   0   0   0   2   2   0   2   2   0   2   0   2   0   2   0   0   2   2   2   0   0   0   0   0   0   2   2   0   2   2   0   2   0   2   0   2   2   0   2   2   0   2   2   0   2   0   2   0   2   2   2   2   2   0   0   2   2   2   2   2   0   0   2   0   2   0   0   0   2   0   2   0   0   0   0   2   2   0   2   2   0   2   2   0   0   2   0   2   2   2   0   2   0   2   0   2   2   2   0   0   0   0   0   2   2   0   0   2   2   0   2   0   2   2   0   0   0   0   2   2   0   2   2   2   2   0   2   0   2   0   2   2   0   0   0   0   2   2   0   2   0   2   0   2   2   2   2   2   2   0   2   0   2   2   0   0   2   2   2   2   0   2   0   0
 MK-1-7                 0   2   0   0   2   2   0   2   0   2   0   2   0   0   0   0   2   0   2   2   2   0   0   0   0   2   0   2   0   2   0   2   2   2   2   0   0   0   2   0   2   0   2   2   0   2   0   2   0   0   0   0   0   2   2   0   0   0   0   0   0   2   2   0   2   2   0   2   0   2   0   2   2   2   2   2   2   2   2   0   2   0   0   0   2   2   2   2   2   0   0   2   0   2   2   2   0   0   0   0   2   0   0   0   2   0   2   0   2   0   0   2   2   0   2   2   0   2   2   0   2   2   0   2   2   2   0   2   0   2   0   0   2   2   0   0   0   2   0   2   2   0   0   2   2   0   2   0   2   2   0   0   0   0   2   2   0   2   2   2   2   0   2   0   2   0   2   2   0   0   0   0   2   2   0   2   0   2   0   0   2   2   2   2   2   0   2   0   2   2   0   0   2   2   2   2   0   2   0   0
 MK-1-8                 0   2   0   0   2   2   0   2   0   2   0   2   0   0   0   0   2   0   2   2   2   0   0   0   0   0   2   2   0   2   0   2   2   2   2   0   0   0   2   0   2   0   2   2   0   2   0   2   0   0   0   0   2   2   2   0   2   0   0   0   0   2   2   0   2   2   2   2   2   2   0   2   2   0   2   2   2   2   2   0   0   0   0   0   2   2   2   2   2   0   0   2   0   2   2   2   0   0   0   2   2   0   0   2   2   0   2   0   2   0   0   2   2   0   2   2   0   2   2   0   0   2   0   2   2   2   0   2   0   0   0   0   2   2   0   0   0   2   2   2   2   0   0   2   2   2   2   0   2   2   0   0   0   0   2   0   0   2   2   2   2   0   0   0   2   0   2   2   0   0   0   2   2   2   0   2   0   2   0   0   2   2   2   2   2   0   2   2   0   2   2   0   2   2   2   2   0   2   0   0
 MK-1-9                 2   2   2   0   2   2   0   0   0   2   0   2   0   0   0   0   2   0   2   2   2   0   0   0   0   0   2   0   0   2   0   2   2   2   2   0   0   0   2   0   2   0   2   2   0   2   0   2   0   0   0   0   2   2   2   0   0   0   0   2   0   2   2   0   2   2   2   2   2   2   0   2   2   0   2   2   2   2   2   0   2   0   0   0   2   2   2   2   2   0   0   2   0   2   2   2   0   0   2   2   2   2   0   2   2   0   2   0   2   0   0   2   2   0   2   0   0   2   2   0   0   2   0   2   2   2   0   2   0   0   0   0   2   2   0   2   0   0   2   2   0   2   0   2   2   0   2   0   2   2   0   0   2   0   0   0   0   2   2   0   2   0   2   0   2   0   2   2   0   0   0   2   0   2   0   2   0   2   0   0   2   2   2   2   2   0   2   2   2   2   2   0   0   2   0   2   0   2   0   0
 MK-1-10                2   2   2   0   2   2   0   0   0   2   0   2   0   0   0   0   0   0   2   2   2   0   0   0   0   0   2   0   0   2   0   2   2   2   2   0   0   0   2   0   2   0   2   2   0   2   0   2   0   0   0   0   2   2   2   0   2   0   0   2   0   2   2   0   2   2   2   2   2   2   0   2   2   0   2   2   2   2   2   2   2   2   0   0   2   2   2   2   2   0   0   2   0   2   2   2   0   0   2   2   2   2   0   0   2   0   2   0   2   0   0   2   2   0   2   2   0   2   2   0   0   2   0   2   2   2   0   2   0   0   2   0   0   2   0   2   0   2   2   2   0   2   0   0   2   0   2   0   2   2   0   0   0   0   0   0   0   2   2   0   2   0   2   0   2   0   2   2   0   0   0   2   0   2   2   2   0   2   0   0   2   2   2   2   2   0   2   2   2   2   2   0   0   2   0   2   0   2   0   2
 MK-1-11                0   2   2   0   2   2   0   0   0   2   0   2   0   0   0   0   0   0   2   2   2   0   0   0   0   2   2   0   0   0   0   2   2   2   2   0   0   0   0   0   2   0   2   2   0   2   0   2   0   0   0   0   2   0   2   0   2   0   0   2   0   2   2   0   2   2   0   2   2   2   0   2   2   0   2   2   2   2   2   2   2   0   0   0   2   2   2   2   2   0   2   2   0   2   2   2   2   0   0   2   2   2   0   2   2   0   0   0   0   0   0   2   2   0   2   2   0   2   2   0   0   2   0   2   0   2   0   2   0   0   2   0   2   2   0   2   0   2   2   2   0   2   0   0   2   0   2   0   2   2   0   0   0   0   0   0   2   2   2   2   0   0   2   0   0   0   2   0   0   0   0   2   2   2   2   2   0   2   0   0   2   2   2   2   2   0   0   2   0   2   2   0   0   2   0   2   0   2   0   2
 MK-1-12                0   2   2   0   2   2   0   0   0   2   0   2   0   0   0   0   0   0   2   2   2   0   0   0   0   2   2   0   0   0   0   2   2   2   0   0   0   0   2   0   2   0   2   2   0   2   0   2   0   0   0   0   0   0   2   0   2   0   0   2   0   2   2   0   0   2   0   2   2   2   0   2   2   0   2   2   2   2   2   2   2   0   0   0   2   2   2   2   2   0   2   2   0   2   2   2   2   0   0   2   2   0   0   2   2   0   0   0   0   0   0   2   2   0   2   2   0   2   2   0   0   2   0   2   0   2   2   2   0   2   2   0   2   2   0   0   0   2   2   2   0   2   0   0   2   0   0   0   2   2   0   0   0   0   0   0   2   2   2   2   0   2   2   0   0   0   0   0   0   0   0   2   2   2   2   2   0   2   0   0   2   2   2   2   2   0   0   2   0   2   0   0   0   2   0   2   2   2   0   2
 MK-1-13                0   2   2   0   2   2   0   0   0   2   0   2   0   2   0   0   0   0   2   2   2   0   0   0   0   2   2   0   0   0   0   2   2   2   0   0   0   0   2   0   0   0   2   2   0   2   0   2   0   0   0   0   0   0   2   0   2   0   0   2   0   0   2   0   0   2   0   2   2   2   0   2   0   2   2   2   2   2   2   2   0   0   0   0   2   2   2   2   2   0   2   2   0   2   2   2   2   0   2   2   2   0   0   2   2   0   0   2   0   0   2   2   2   0   2   0   0   0   0   0   0   2   0   0   0   2   2   2   0   2   2   0   2   2   0   0   0   2   2   2   0   2   0   0   2   0   0   0   2   2   0   0   0   0   0   0   2   0   2   2   0   2   2   0   0   0   0   2   0   2   0   2   2   2   2   2   0   0   0   0   2   2   2   0   2   0   0   2   0   2   0   0   0   2   2   2   2   2   0   2
 MK-1-14                0   2   2   0   2   2   0   0   2   2   0   0   0   2   0   0   0   0   2   2   2   0   0   0   0   2   2   0   0   0   0   2   2   2   0   0   0   0   2   0   2   0   2   2   0   2   0   2   0   0   0   0   0   0   2   0   2   0   0   2   0   0   2   0   0   0   0   2   2   2   0   2   0   2   2   2   2   0   0   2   0   0   0   0   2   2   2   2   2   0   2   2   0   2   2   2   2   2   2   2   2   0   0   2   2   0   0   2   2   0   0   2   2   0   2   0   2   0   0   0   0   2   0   0   0   2   0   2   0   2   2   0   2   2   0   0   0   2   2   2   0   2   0   0   2   0   2   0   2   0   0   2   0   0   0   0   2   0   2   2   0   2   2   0   0   0   0   2   0   2   0   2   2   2   2   2   0   0   0   0   2   2   2   0   2   0   0   0   0   2   0   0   0   2   2   2   0   2   0   2
 MK-1-15                2   2   2   0   2   2   0   0   2   2   0   2   0   2   2   0   0   0   2   2   2   0   0   0   0   2   2   0   0   0   0   2   2   2   0   0   0   0   2   0   2   0   2   2   2   2   0   2   0   0   0   0   0   0   2   2   2   0   0   2   0   0   2   0   0   2   0   2   2   2   0   2   0   0   2   0   2   0   0   2   0   0   0   0   2   2   2   2   2   0   2   2   0   2   2   2   2   0   2   2   2   0   0   2   2   0   0   2   2   0   0   2   2   2   0   0   2   0   0   0   2   0   0   2   0   2   0   2   0   2   2   0   2   2   0   0   0   2   2   2   2   2   0   0   2   0   2   0   2   0   0   2   0   0   0   0   2   0   2   2   0   2   0   2   0   0   0   2   0   2   0   2   0   2   2   2   0   0   2   2   2   2   2   0   2   0   2   0   0   2   0   0   0   2   2   2   2   0   0   2
 MK-1-16                2   2   2   2   2   2   0   0   2   0   0   2   0   2   2   0   0   0   2   2   2   0   0   0   0   0   2   0   0   0   0   2   2   2   0   2   0   0   2   0   2   0   2   2   2   2   2   0   0   0   0   2   2   0   2   2   2   0   0   2   0   0   2   0   0   0   0   2   2   2   2   2   0   0   2   0   2   0   0   2   0   0   0   0   2   2   2   2   2   0   0   2   0   2   2   2   2   0   0   2   2   0   0   2   2   0   0   0   2   0   0   2   0   2   2   0   2   0   0   0   2   0   0   2   0   2   0   2   0   2   2   2   2   2   0   0   2   2   2   2   0   2   0   0   2   0   2   0   0   0   0   2   0   2   0   0   2   2   2   2   0   2   0   2   0   0   0   2   2   2   0   2   0   2   2   2   0   0   2   2   2   2   2   2   2   0   2   0   0   2   0   0   0   2   2   2   2   0   0   2
 MK-2-1                 2   2   0   2   0   2   2   0   0   2   2   0   0   0   0   0   0   2   0   0   0   0   2   0   2   0   2   2   2   0   2   0   2   0   0   0   2   0   0   0   0   2   0   2   2   2   0   2   2   2   0   0   0   0   2   2   0   2   0   2   2   2   2   0   0   0   2   2   2   2   2   0   2   2   0   2   0   0   2   2   0   2   2   2   2   2   0   0   0   2   2   2   0   2   0   2   0   0   2   2   2   2   2   0   0   0   2   2   0   2   0   2   2   2   0   0   2   0   0   2   0   0   2   0   2   2   2   2   2   2   0   2   2   0   2   2   0   0   2   0   2   0   0   0   0   2   2   2   0   2   2   2   2   0   2   0   0   2   0   0   0   2   2   0   0   0   2   2   2   0   0   2   2   0   0   2   2   0   0   0   2   0   2   0   0   2   0   0   2   0   0   0   0   0   2   2   2   0   2   2
 MK-2-2                 2   2   2   2   0   2   2   0   0   2   2   0   0   0   0   0   0   2   0   0   0   0   2   2   2   0   2   2   2   0   2   0   2   0   0   0   2   2   0   0   0   2   0   2   2   2   0   2   2   2   0   0   0   0   0   2   0   0   0   2   2   2   2   0   0   0   2   2   2   2   2   0   2   2   2   2   0   0   2   2   0   2   2   2   2   0   0   0   0   2   2   2   0   2   0   2   2   2   2   2   2   2   2   0   0   0   2   2   0   2   0   2   2   2   0   0   2   0   0   2   0   0   2   0   2   2   2   2   0   2   0   2   2   0   2   2   0   0   2   0   2   0   0   0   0   2   2   2   2   2   2   2   2   2   2   0   0   2   0   0   0   2   2   2   0   0   2   2   2   0   0   2   2   0   0   2   2   0   0   0   2   0   2   0   0   0   0   0   2   0   0   2   0   0   2   2   0   0   2   2
 MK-2-3                 2   2   2   2   0   2   2   0   0   0   2   0   0   0   0   0   0   2   0   0   0   0   2   2   0   0   2   2   2   0   2   2   2   0   0   0   0   2   0   0   0   0   0   2   2   0   0   2   2   2   0   0   0   0   0   2   0   0   0   2   2   2   2   0   0   0   2   2   2   2   2   0   2   2   2   2   0   0   2   2   0   2   2   2   2   0   0   2   0   2   2   2   0   2   0   0   2   2   2   2   0   2   2   0   0   0   2   2   0   2   0   2   2   2   0   0   2   0   0   2   0   0   0   0   2   2   2   2   0   2   0   2   2   0   2   0   0   0   2   0   2   0   0   0   0   2   2   2   2   2   2   2   2   2   2   0   0   2   0   0   0   2   2   2   0   0   0   2   2   0   0   2   2   0   0   2   2   0   0   0   2   0   2   0   0   0   0   0   2   0   0   2   0   0   2   2   0   0   2   2
 MK-2-4                 2   2   2   2   0   2   0   0   0   2   2   0   0   0   2   0   0   2   0   0   0   2   2   2   0   2   2   2   2   0   2   2   2   0   0   2   0   2   0   0   0   2   0   2   2   0   0   2   2   2   0   0   0   0   2   2   0   0   0   2   2   2   2   0   0   0   2   0   2   0   2   0   2   2   2   2   0   2   2   2   0   2   2   2   2   0   0   0   0   2   2   2   0   2   0   2   2   2   2   2   0   2   2   0   0   0   2   2   0   2   0   2   2   2   0   0   2   0   0   2   0   0   0   2   2   2   2   2   0   2   0   2   2   0   2   0   0   0   2   0   2   0   0   0   0   2   2   2   0   2   2   2   2   2   2   0   0   2   0   0   0   0   2   2   0   0   0   2   0   0   0   2   2   0   0   2   2   0   0   2   2   0   0   0   0   0   0   0   2   2   2   2   0   0   2   2   0   0   2   0
 MK-2-5                 2   2   2   2   0   2   0   0   0   2   2   0   0   0   2   0   0   2   0   0   0   2   2   2   0   2   2   2   2   0   2   2   2   0   0   2   0   2   0   0   0   2   0   0   2   0   0   2   2   2   0   0   0   0   2   2   0   0   0   2   2   2   2   2   0   2   2   0   2   0   2   0   2   2   2   2   0   2   2   2   0   2   2   2   2   0   0   0   0   2   2   2   0   2   0   2   2   2   2   2   0   2   2   0   0   2   2   2   0   2   0   2   2   2   0   0   0   0   0   0   0   0   0   0   2   2   2   2   0   0   0   2   0   2   2   0   0   0   2   0   2   0   0   2   0   2   2   2   0   2   2   2   2   2   2   2   0   2   0   0   0   0   2   2   0   0   0   2   0   0   0   0   2   0   0   2   2   0   0   2   0   0   0   0   2   0   0   0   2   2   2   2   0   2   2   2   0   0   2   0
 MK-2-6                 2   2   2   2   0   2   0   0   0   2   2   0   0   0   0   0   0   2   0   0   0   2   2   2   0   2   2   2   2   2   2   0   2   0   0   2   0   0   0   0   0   2   0   0   2   0   0   2   2   2   0   0   0   0   2   2   0   0   0   2   2   2   2   2   0   2   2   0   2   0   2   0   2   2   2   2   0   2   2   2   0   0   2   2   2   0   0   0   0   2   2   2   0   2   0   0   2   2   2   0   0   2   0   0   0   2   2   2   0   2   0   2   2   2   0   0   0   0   0   0   0   0   0   0   2   2   2   0   0   0   0   2   0   2   0   0   2   0   2   2   2   0   0   0   0   2   2   2   0   2   2   2   2   2   2   2   0   2   0   0   0   0   2   2   2   0   0   2   0   0   0   0   2   0   0   2   2   0   0   2   0   0   0   0   2   0   0   0   2   2   2   2   0   2   2   2   0   2   2   0
 MK-2-7                 0   2   2   2   0   2   0   0   0   2   2   0   0   0   0   0   0   2   0   0   0   2   2   2   0   2   2   2   2   2   2   0   2   0   0   2   0   0   0   0   0   2   0   0   2   0   0   0   2   2   0   0   0   0   2   2   0   0   0   2   2   2   2   2   0   2   2   0   2   0   0   0   2   2   2   2   0   2   2   2   0   0   0   2   2   0   0   2   2   2   2   2   0   2   2   0   2   2   2   0   0   2   0   0   0   2   2   2   0   2   0   0   2   0   0   0   0   0   0   0   2   0   0   0   0   2   2   0   0   0   0   2   0   2   0   2   2   0   2   2   2   0   0   0   2   2   2   2   0   2   2   2   2   2   2   2   0   2   0   0   0   0   2   2   2   0   0   2   0   0   0   0   2   0   0   2   2   0   0   2   0   0   2   0   2   2   0   0   0   2   2   2   0   2   2   2   0   2   2   0
 MK-2-8                 0   2   2   2   2   0   0   2   0   2   2   0   0   2   0   0   2   2   0   2   0   2   2   0   0   2   2   0   2   2   2   0   2   0   0   2   0   0   0   0   0   2   0   0   2   2   0   0   2   2   0   0   0   0   2   2   2   0   0   2   2   2   2   2   0   2   2   0   2   0   0   0   2   2   2   2   0   2   2   2   2   0   0   2   2   0   0   2   2   2   0   2   0   2   2   0   2   2   2   0   0   2   0   2   0   2   2   2   0   2   0   0   2   0   0   0   0   0   0   0   2   0   0   0   0   2   2   0   2   0   0   2   0   2   2   2   2   0   2   2   0   0   0   0   2   2   2   2   0   2   2   2   2   2   2   2   0   2   0   0   0   0   2   2   2   0   0   2   2   0   0   0   2   0   0   2   2   0   0   2   0   0   2   0   2   2   0   0   0   2   2   2   0   2   2   2   0   2   2   0
 MK-2-9                 2   2   2   2   2   0   0   2   0   2   0   0   0   2   0   0   2   2   0   0   0   2   2   0   0   0   0   0   2   2   2   0   2   0   0   2   0   0   0   0   0   2   2   0   2   2   0   0   2   2   0   0   0   0   2   2   2   0   0   2   2   2   2   2   0   2   2   0   2   0   0   0   2   2   2   2   0   0   2   0   2   0   0   2   2   0   0   2   2   2   2   2   0   2   2   0   2   2   2   0   0   2   0   0   2   2   2   2   0   2   0   0   2   0   0   0   0   0   0   0   2   0   0   0   0   2   2   0   0   0   0   2   0   2   0   2   2   0   0   2   0   0   0   0   2   2   2   2   0   2   2   2   0   2   0   2   0   2   0   0   0   0   2   2   2   0   0   0   2   0   0   0   2   0   0   2   2   0   0   2   0   0   2   0   2   2   0   0   0   2   2   2   0   2   2   2   0   2   2   0
 MK-2-10                2   2   2   2   2   0   0   2   0   2   0   0   0   2   0   0   2   2   0   2   0   2   0   0   0   0   0   0   2   2   2   0   2   0   0   2   0   0   0   2   2   2   2   0   2   2   0   0   0   0   2   0   0   0   2   2   2   0   0   2   2   2   2   2   0   2   2   0   2   0   0   0   2   2   2   2   0   0   2   0   2   0   0   2   2   0   0   2   2   2   2   2   0   2   2   0   0   2   2   0   0   2   0   0   2   2   2   2   0   2   0   0   2   0   0   0   0   0   2   0   2   0   0   0   0   2   2   0   0   0   0   2   0   0   0   2   2   0   0   2   0   0   0   0   2   2   2   2   0   2   2   2   0   2   0   2   0   2   0   0   0   0   2   2   0   0   0   0   2   0   0   0   2   0   0   2   2   0   0   0   0   0   0   0   2   2   0   0   0   2   0   2   0   2   2   2   0   2   2   2
 MK-2-11                2   2   2   2   2   0   0   2   0   2   0   0   0   2   0   0   2   2   2   2   0   2   0   0   0   0   0   2   2   2   2   0   2   0   0   2   0   0   0   2   2   2   2   0   0   2   2   0   2   0   2   0   0   0   0   2   2   0   0   2   2   2   2   2   0   2   2   2   2   0   0   2   2   2   2   2   0   0   2   0   2   0   0   2   2   0   0   2   2   2   2   2   0   2   2   0   0   2   2   0   0   2   0   0   2   2   2   2   0   2   0   0   2   0   0   0   0   0   2   0   2   2   0   0   0   2   2   0   2   0   0   0   0   0   2   2   2   0   0   2   0   0   0   0   2   2   2   2   0   2   2   2   0   2   0   2   0   2   0   0   0   0   2   2   0   0   2   0   2   0   0   2   0   2   0   2   2   0   0   0   0   2   0   2   2   2   0   0   0   2   0   2   0   2   2   2   2   2   2   2
 MK-2-12                2   2   2   2   2   0   0   2   0   2   0   0   0   2   0   0   2   2   2   2   0   2   0   0   0   0   0   2   2   2   2   0   0   2   0   0   0   0   0   2   2   0   2   0   0   2   2   0   2   0   2   0   0   0   0   2   2   0   0   2   2   2   2   2   0   2   2   2   2   2   0   2   2   2   2   2   0   0   2   0   2   0   0   2   2   0   0   2   2   2   2   2   0   2   2   0   0   2   2   0   0   2   2   0   2   2   2   2   0   2   0   0   2   0   0   0   0   0   2   2   2   2   0   0   0   2   0   0   2   2   0   0   0   0   2   2   2   0   0   2   0   0   2   0   2   2   2   2   0   2   2   2   0   2   0   2   0   2   0   0   0   0   2   2   0   0   2   2   0   0   0   2   0   0   0   0   2   0   0   0   0   2   0   2   2   2   0   0   0   2   0   2   0   2   2   2   2   2   2   2
 MK-2-13                2   2   2   2   2   0   0   2   0   2   0   0   0   2   2   0   0   2   2   0   0   2   0   0   0   0   0   2   2   2   2   0   0   2   0   0   0   0   0   2   2   0   2   0   0   0   2   0   2   0   2   0   0   0   0   2   2   0   0   2   2   2   2   2   0   2   2   2   2   2   0   0   2   2   0   2   0   0   2   0   2   0   0   2   2   0   0   2   0   2   2   2   0   2   2   0   0   2   2   0   0   2   2   0   2   2   2   2   0   2   0   2   2   0   0   0   0   0   2   0   2   2   0   0   0   2   0   0   2   2   0   0   0   0   2   2   2   0   0   2   0   0   2   0   2   2   0   2   0   2   2   2   0   2   0   2   0   2   0   0   0   0   2   2   0   0   2   2   0   0   2   2   0   0   0   0   2   0   0   0   2   2   0   0   2   2   0   0   0   2   0   2   0   2   2   0   2   2   2   2
 MK-2-14                2   2   2   2   2   0   2   2   0   2   0   0   0   2   2   0   0   2   2   0   0   2   0   0   0   0   0   2   2   2   0   0   0   2   0   0   0   0   2   2   2   0   2   0   0   0   0   0   0   0   2   0   0   0   0   2   2   0   0   2   0   2   0   2   0   2   2   2   2   2   2   0   2   2   2   2   0   0   0   0   0   2   0   2   2   0   0   0   0   2   2   2   0   2   2   0   2   2   2   0   0   2   2   0   2   2   2   2   0   2   0   2   2   0   0   0   0   2   2   0   2   2   2   0   0   2   0   0   2   0   0   2   0   2   2   2   2   0   0   2   0   0   2   0   2   2   2   2   0   2   2   2   0   2   2   2   0   2   2   0   0   0   2   2   0   0   2   0   0   0   2   2   0   0   0   0   2   0   0   0   2   2   0   0   2   2   0   0   0   2   0   2   0   2   2   0   2   2   2   2
 MK-2-15                2   2   2   2   2   0   2   2   0   2   0   0   0   2   2   0   0   2   2   0   0   0   0   0   0   0   0   2   2   2   0   0   0   2   0   0   0   0   0   2   2   0   2   0   0   0   0   0   0   0   2   0   0   0   0   2   2   0   0   2   0   2   0   2   2   2   2   2   2   2   2   0   2   2   2   2   0   2   0   0   0   2   0   2   2   0   0   0   0   2   2   2   0   2   2   0   2   2   2   0   0   2   2   2   2   2   2   2   0   0   0   2   2   0   0   0   0   2   2   0   2   2   2   0   0   2   0   0   2   0   0   2   0   0   2   2   2   2   0   2   0   0   2   2   2   2   2   2   0   2   2   2   0   2   2   0   0   0   2   0   0   0   2   2   0   0   2   0   0   0   2   2   0   0   0   0   2   0   0   0   0   2   0   0   2   2   0   0   0   2   0   2   0   2   2   0   2   2   2   2
 MK-2-16                2   2   2   2   2   0   2   2   0   2   2   0   0   2   2   0   2   2   2   0   0   0   0   0   0   0   0   2   2   2   0   0   0   2   0   0   0   0   0   2   2   0   2   0   0   0   0   0   0   0   2   0   0   0   0   2   2   0   0   2   0   2   0   2   0   2   2   2   2   2   2   0   2   2   2   2   0   2   0   0   0   2   0   2   2   0   0   0   2   2   2   0   0   2   2   2   2   2   2   0   0   2   2   2   2   2   2   2   0   0   0   2   2   0   0   0   0   2   2   0   2   2   2   0   0   2   0   0   2   0   0   2   0   0   2   2   2   2   0   2   0   0   2   2   2   2   2   2   0   2   2   2   0   2   2   0   0   2   2   0   0   2   2   2   0   0   2   0   0   0   0   2   0   0   0   0   2   0   0   0   0   2   2   0   2   2   0   0   0   2   0   2   0   2   0   0   2   2   2   2
 MK-3-1                 0   2   2   2   2   2   0   2   0   0   2   0   0   2   0   0   0   0   0   2   0   0   2   2   2   2   2   0   0   2   2   2   0   0   0   2   0   2   2   0   2   2   2   0   0   0   2   0   0   0   0   2   0   2   2   2   0   0   0   0   2   0   0   0   0   0   0   0   2   2   2   0   0   0   0   2   0   2   2   0   0   2   2   2   0   0   2   0   0   0   0   2   2   2   2   2   0   0   0   2   0   0   2   0   2   2   0   2   2   0   0   0   2   2   2   2   2   2   0   0   0   2   2   2   2   2   0   2   2   0   2   0   2   0   2   0   0   0   0   0   2   0   0   0   2   0   2   0   0   0   0   0   0   0   0   0   0   0   0   0   0   0   0   0   0   2   0   2   0   2   2   0   0   0   2   0   2   2   2   2   2   2   0   2   2   2   0   0   0   2   0   0   0   2   2   2   2   2   2   2
 MK-3-2                 0   2   2   2   2   2   0   2   0   0   2   0   0   2   2   0   0   0   0   2   0   0   0   2   2   2   2   0   0   2   0   0   0   0   0   2   0   2   0   0   2   2   2   0   0   0   2   0   0   0   0   2   0   0   2   2   0   0   0   0   2   0   0   2   0   0   2   0   2   2   2   0   0   0   0   2   0   2   2   0   0   2   2   2   0   0   2   0   0   2   0   0   2   2   2   2   0   2   0   2   0   0   0   0   2   2   0   2   2   0   0   0   2   2   2   2   2   2   0   0   0   2   2   0   2   2   0   2   2   0   2   0   2   0   2   0   0   0   0   0   2   0   0   0   2   0   2   0   0   0   2   0   0   0   0   0   0   0   0   0   0   0   0   0   0   2   0   2   0   2   2   0   0   0   2   2   2   2   2   2   2   2   0   2   0   0   0   0   0   2   0   0   0   2   2   2   2   2   2   2
 MK-3-3                 0   2   2   0   2   2   0   2   0   0   2   0   0   2   2   0   2   2   0   2   0   0   0   2   2   2   2   0   2   2   0   2   0   2   0   2   0   2   0   0   2   2   2   2   0   0   2   0   0   0   0   2   0   0   2   2   0   0   0   0   0   0   0   2   0   0   2   0   2   2   2   0   0   0   0   2   2   2   2   0   0   0   2   2   0   0   2   0   2   2   0   0   2   2   2   2   2   2   0   2   0   0   0   2   0   2   0   2   2   0   0   0   2   2   2   2   0   2   0   0   0   2   2   0   2   2   0   2   2   0   2   0   2   0   2   0   2   2   0   2   2   0   0   0   2   0   2   2   0   0   2   0   0   0   2   0   0   0   0   0   0   0   2   0   0   0   0   2   0   2   2   0   0   0   2   2   2   2   2   2   2   0   0   0   0   0   0   0   0   2   0   0   0   0   2   0   2   2   2   2
 MK-3-4                 0   2   2   0   2   0   0   2   0   2   2   0   0   2   2   0   2   2   0   2   0   0   0   0   2   2   2   0   2   2   0   0   0   2   0   2   0   2   0   0   2   2   2   2   0   2   2   0   0   0   0   2   0   0   2   2   0   2   2   0   0   0   0   0   0   2   2   0   0   0   2   2   0   0   0   2   2   2   2   0   0   0   2   2   0   0   2   0   2   2   0   0   2   2   2   0   2   2   0   2   0   0   0   2   0   2   0   2   2   0   0   0   2   2   2   2   0   2   0   0   0   0   0   0   0   2   0   2   2   0   2   0   2   0   2   0   2   2   0   2   2   0   2   2   2   0   2   2   0   0   2   0   0   0   2   0   0   0   0   0   0   0   2   0   0   0   0   2   0   2   2   0   0   0   2   2   0   2   2   2   2   0   0   0   0   0   0   0   0   0   0   0   0   0   2   0   2   2   2   2
 MK-3-5                 2   0   0   0   2   0   0   2   0   2   2   0   0   2   2   0   2   2   0   2   0   0   0   0   0   0   2   0   2   2   0   0   0   2   0   2   0   2   0   0   2   2   2   2   0   2   2   0   0   0   0   2   0   0   2   2   0   0   2   0   0   0   0   0   0   2   2   0   0   0   2   2   0   0   0   2   2   2   2   0   0   0   2   2   0   0   2   0   2   2   0   0   2   2   2   0   2   2   0   2   0   0   0   0   0   2   0   2   2   0   0   0   2   2   2   2   0   2   2   0   0   0   0   0   0   2   0   0   2   0   0   2   2   0   2   2   2   2   0   2   2   0   2   0   2   2   2   2   0   0   2   0   2   0   2   0   0   0   0   0   0   0   2   0   0   2   0   2   0   2   2   0   0   0   2   0   0   2   2   2   0   0   0   0   0   0   0   0   0   0   0   0   2   0   2   0   2   2   2   2
 MK-3-6                 2   0   0   0   2   0   0   2   0   2   2   0   0   0   2   0   2   2   0   2   0   0   0   0   0   0   2   0   2   2   0   0   0   0   0   2   0   2   0   2   0   2   2   2   0   2   2   0   0   0   0   2   0   0   2   2   0   0   2   0   0   0   0   2   0   0   2   0   2   0   2   2   0   0   0   0   2   2   2   0   0   0   2   2   0   0   2   0   2   2   0   2   2   2   0   0   2   2   0   2   0   2   0   0   0   2   0   2   2   0   0   0   2   2   2   2   0   2   2   2   0   0   0   0   0   2   0   0   2   0   0   2   0   0   2   2   2   2   0   2   2   0   2   0   2   2   2   2   2   0   2   0   0   0   2   0   0   0   0   0   0   0   2   0   0   2   0   2   0   2   2   0   0   0   2   0   0   2   2   2   0   0   0   2   0   0   0   0   0   0   0   0   2   0   2   0   2   2   2   2
 MK-3-7                 2   0   0   2   2   0   0   2   0   2   2   0   0   0   2   0   2   2   0   2   0   0   0   0   0   0   2   0   2   2   2   2   0   0   0   2   2   2   0   2   0   2   2   2   0   2   2   0   0   0   0   2   0   2   2   2   0   0   2   0   2   0   0   0   0   2   2   2   2   0   2   2   0   0   0   2   2   2   2   2   0   2   2   2   0   0   2   0   2   2   0   2   2   2   0   0   2   2   0   2   0   2   2   0   0   2   0   2   2   0   0   0   2   2   2   2   0   2   2   2   0   0   2   0   0   2   0   0   2   0   0   2   0   0   2   2   2   2   0   2   2   0   2   0   2   2   2   2   2   0   2   0   0   0   2   0   0   0   0   0   0   0   2   0   0   2   0   2   0   2   2   0   0   0   2   0   0   2   0   2   0   0   0   2   0   0   0   0   0   0   0   0   2   2   2   0   2   2   0   2
 MK-3-8                 2   0   0   2   2   0   0   2   2   2   2   0   2   2   2   0   2   2   0   2   0   0   0   2   0   0   2   0   2   0   2   2   0   0   0   2   2   2   0   2   0   2   2   2   0   2   2   0   0   2   2   2   0   2   2   2   0   0   2   0   2   0   0   0   0   2   2   2   2   0   2   2   0   0   0   2   2   2   2   0   0   2   2   2   0   0   0   0   2   2   0   2   2   0   0   0   2   2   0   2   0   2   2   0   0   2   0   2   2   0   0   0   2   0   2   2   0   2   2   2   0   0   2   0   0   2   0   0   2   0   0   0   0   0   2   2   2   2   0   2   2   0   2   0   0   2   2   2   0   0   2   0   0   0   2   0   0   0   0   0   0   0   0   0   0   2   0   2   0   2   2   0   0   0   2   2   0   2   0   2   0   0   0   2   2   0   0   0   2   0   2   0   2   2   2   0   2   2   0   2
 MK-3-9                 2   0   2   2   2   0   2   2   2   2   2   0   2   2   2   2   2   2   0   2   0   0   0   2   2   0   2   0   2   2   2   0   0   0   0   2   2   2   0   2   0   2   2   2   0   2   2   0   0   2   2   2   0   2   2   2   0   0   2   2   2   0   0   0   0   2   2   2   0   0   2   2   0   0   0   2   2   2   2   0   0   2   2   2   0   0   0   0   2   2   0   2   2   2   0   0   2   2   2   2   0   2   2   0   0   2   0   2   2   0   2   0   0   0   2   2   0   2   2   2   0   0   2   0   0   2   0   0   2   0   0   0   0   0   2   2   2   2   0   2   2   0   2   0   0   0   2   2   0   0   2   0   2   0   2   0   0   0   0   0   0   0   0   0   0   2   0   2   0   2   2   0   0   0   2   0   0   0   0   2   2   2   0   2   2   0   0   0   2   0   2   0   2   2   2   0   2   2   0   2
 MK-3-10                2   0   2   2   2   0   2   2   2   2   2   0   2   2   2   2   2   2   0   2   0   0   0   2   2   0   2   0   2   2   0   0   0   0   0   2   2   2   0   0   0   2   2   2   0   2   2   0   0   2   2   2   0   2   2   2   0   0   2   2   2   0   0   0   0   2   2   2   0   0   2   2   2   2   0   0   2   2   2   0   0   2   2   2   0   2   2   0   2   2   0   2   2   2   0   0   2   2   2   2   0   2   2   0   0   2   0   2   0   0   2   0   0   0   2   2   0   2   2   0   0   0   2   0   0   2   0   0   2   2   0   0   0   0   2   2   2   2   0   2   2   0   2   0   0   0   2   2   0   0   2   2   2   0   2   0   0   0   0   0   0   0   0   2   0   2   0   2   0   2   2   0   0   0   2   0   0   0   0   2   2   2   0   2   2   0   0   2   2   0   2   0   2   2   2   0   2   2   0   2
 MK-3-11                2   0   2   2   2   0   2   2   2   0   2   0   2   2   2   2   2   2   0   2   0   2   0   2   2   0   2   0   2   2   0   0   0   0   0   2   2   2   0   0   0   0   0   2   2   2   2   0   0   2   2   2   0   2   2   2   0   0   2   0   0   0   0   0   0   2   0   2   0   0   2   2   2   2   0   0   0   2   2   0   0   2   2   2   2   2   2   0   2   2   0   2   2   0   0   0   2   2   2   2   0   2   2   0   0   2   0   2   0   0   0   0   0   0   2   2   0   2   2   2   2   0   2   2   0   2   0   0   2   2   0   2   2   0   2   2   2   2   0   2   2   0   0   0   0   0   0   0   0   2   2   2   2   0   2   0   2   0   0   2   0   0   0   2   0   2   0   2   2   2   2   0   0   0   0   0   0   0   0   2   2   2   0   2   0   0   0   2   2   0   2   0   2   2   2   0   2   2   0   2
 MK-3-12                2   0   2   2   2   2   2   2   0   0   2   0   2   2   2   2   2   2   0   2   0   2   0   2   2   0   2   0   2   2   0   0   0   0   0   2   2   2   2   0   0   0   0   2   2   2   2   0   0   2   2   2   0   2   2   2   0   0   2   0   0   0   0   2   0   0   0   2   0   0   2   2   2   2   0   0   0   2   2   0   0   2   2   2   2   2   2   0   2   2   0   2   2   0   0   0   0   2   2   2   0   2   2   0   0   2   0   2   0   0   0   0   0   0   2   2   0   2   2   2   2   0   2   2   0   2   0   0   2   2   2   2   2   0   2   2   2   2   0   2   2   0   0   0   0   0   2   0   0   2   2   2   0   0   2   0   2   0   0   2   0   0   0   2   0   2   0   2   2   2   2   0   0   0   0   0   0   0   0   2   2   2   0   2   0   0   0   2   2   0   2   0   2   2   2   0   2   2   2   2
 MK-3-13                2   0   2   2   2   2   2   2   0   0   2   0   2   2   2   2   2   2   0   2   0   2   0   2   2   0   2   0   2   2   0   0   0   0   0   2   2   2   0   0   0   2   0   2   2   2   2   0   0   2   2   2   0   2   2   2   0   2   2   0   0   0   0   2   0   0   0   2   0   0   0   0   2   2   0   0   0   0   2   0   0   2   2   2   2   2   2   0   2   2   0   2   2   0   0   0   0   2   2   2   0   2   2   0   2   2   0   2   0   0   2   0   0   0   2   2   0   2   2   2   2   0   2   2   2   2   0   0   2   2   2   2   2   0   2   2   2   2   2   2   2   0   0   2   0   0   2   0   0   2   2   2   0   0   2   0   2   2   0   2   0   0   0   2   0   2   0   2   2   2   2   0   0   0   0   0   0   2   0   2   2   2   0   2   0   0   0   2   2   0   2   0   2   2   0   0   2   2   0   2
 MK-3-14                2   0   2   2   2   2   2   2   0   0   2   0   2   2   2   2   2   2   0   2   0   2   0   2   2   0   2   0   0   2   2   0   2   2   0   2   2   2   0   0   2   2   0   0   2   2   2   0   0   2   2   2   0   0   2   2   0   2   2   0   0   0   0   2   0   0   0   0   0   0   0   0   0   0   0   0   0   0   2   0   0   2   2   2   2   2   2   0   2   2   0   2   2   0   0   0   0   2   2   0   0   2   2   0   2   2   2   2   0   0   2   0   0   0   2   0   0   2   0   2   2   0   2   2   2   2   0   0   2   2   2   2   2   0   2   2   2   2   2   2   2   0   0   2   0   0   2   0   0   2   2   2   0   0   2   0   2   2   2   2   0   0   0   2   2   2   0   2   2   2   2   0   0   0   0   0   0   2   0   2   2   0   0   0   0   0   0   0   2   0   2   0   2   2   0   0   2   2   0   2
 MK-3-15                2   0   2   2   2   2   2   0   0   0   2   0   2   2   2   2   2   2   0   2   0   2   0   2   2   0   2   0   0   2   2   0   2   2   0   2   2   2   0   0   2   2   0   0   2   2   2   0   0   2   0   2   0   0   2   2   0   2   0   0   0   0   0   2   0   0   0   0   0   0   0   0   0   0   0   0   0   0   2   0   0   2   2   0   2   2   2   0   0   0   0   2   2   0   0   0   0   2   2   0   0   2   2   0   2   2   2   2   0   0   2   0   0   0   2   0   0   2   0   2   2   0   2   0   2   2   0   0   2   2   2   0   2   0   2   0   2   2   2   2   2   0   0   2   2   0   2   0   0   0   2   2   0   0   2   0   2   2   2   2   0   0   2   2   2   2   0   2   2   2   2   0   0   0   0   0   0   2   0   2   2   0   0   0   0   0   0   0   0   0   2   0   2   2   0   0   2   2   0   2
 MK-3-16                2   0   2   2   2   2   2   0   0   0   2   0   2   0   0   2   2   2   0   0   0   2   0   2   2   0   2   0   0   2   2   0   0   2   0   2   2   2   0   0   2   2   0   0   2   2   2   0   2   2   0   2   0   0   2   2   2   2   0   0   0   0   0   2   0   0   0   0   0   0   0   0   0   0   0   0   0   0   2   2   0   2   2   0   2   2   2   2   0   0   0   2   2   0   0   0   2   2   2   0   0   2   2   2   2   2   2   2   0   0   2   0   0   0   2   0   2   0   0   2   2   0   2   0   2   2   0   0   2   2   2   0   2   2   2   0   2   2   2   2   2   0   0   0   2   0   2   0   2   0   2   2   2   0   2   0   0   2   2   2   0   0   2   2   2   2   0   0   2   2   2   2   0   0   0   0   0   2   0   2   2   0   0   0   2   0   0   0   0   0   2   0   2   2   0   0   2   2   0   2
 MK-4-1                 2   2   2   0   2   2   2   0   2   0   0   0   0   0   0   0   2   0   2   2   2   0   2   0   0   0   0   0   2   2   0   0   0   0   2   2   2   2   2   0   0   2   0   0   0   0   2   0   2   2   0   2   0   0   0   0   2   2   2   2   2   2   2   0   0   0   2   0   2   0   2   2   2   0   2   2   2   0   2   0   2   2   0   2   0   0   2   0   2   2   0   0   2   2   2   2   0   0   0   0   2   0   0   0   0   0   2   0   0   2   0   0   0   2   2   2   2   0   2   2   2   2   0   0   2   0   2   0   2   2   0   0   2   0   2   2   0   0   2   2   0   2   0   2   2   0   2   0   0   2   0   0   2   0   2   2   2   2   0   0   0   0   2   2   0   0   0   2   2   2   2   0   0   0   0   0   0   2   2   0   0   2   0   0   0   0   2   2   0   2   0   0   2   2   0   0   2   2   0   0
 MK-4-2                 2   2   2   0   2   2   2   0   2   2   0   0   0   0   0   0   2   2   2   2   2   0   2   0   0   0   0   0   2   2   0   0   0   2   2   2   2   0   2   0   0   2   0   0   0   0   2   0   2   2   2   2   0   0   0   0   2   0   2   2   0   2   2   0   0   2   2   0   2   0   2   2   2   2   2   2   2   0   0   0   2   2   0   2   0   0   2   2   2   2   0   0   2   0   2   2   0   0   0   0   2   0   0   0   0   0   2   0   0   2   0   0   2   2   2   2   2   0   2   2   2   2   0   0   2   0   2   0   2   2   0   0   2   0   2   0   0   2   2   2   0   2   0   2   2   0   2   0   0   2   0   0   2   0   2   2   2   2   0   0   2   0   2   2   0   2   2   2   2   2   0   0   0   2   0   0   0   2   2   0   0   2   0   0   0   0   2   2   0   2   0   0   2   2   0   0   2   2   0   0
 MK-4-3                 2   2   2   0   2   2   2   0   2   2   2   0   0   0   0   2   2   0   0   2   2   0   2   0   0   0   0   2   2   0   0   0   0   2   2   2   2   0   2   0   0   2   0   0   0   0   2   0   2   2   2   2   0   0   2   0   2   0   2   2   0   2   0   0   2   2   2   0   2   0   2   0   2   2   2   2   2   0   0   0   2   2   0   2   2   0   2   2   2   2   0   0   0   0   2   2   0   0   0   0   2   2   0   0   0   0   2   0   0   2   0   0   2   2   2   2   0   0   2   2   2   2   0   0   2   0   2   2   2   2   0   0   2   0   2   0   0   2   2   2   2   2   0   2   2   0   2   0   0   2   2   0   2   0   2   2   2   0   0   0   2   0   2   2   0   2   2   2   2   2   0   2   2   2   0   0   0   0   2   0   0   2   0   0   0   0   2   0   0   2   0   0   2   2   0   0   2   0   0   0
 MK-4-4                 2   2   2   0   2   2   2   0   2   2   2   0   0   0   0   2   2   0   2   2   2   0   2   0   0   0   0   2   2   2   0   0   0   2   2   2   2   0   2   0   0   2   0   0   0   2   2   0   2   2   0   2   0   0   2   0   2   0   0   2   2   2   0   0   2   2   2   0   2   0   2   2   0   2   2   2   2   0   0   0   2   0   0   2   2   2   2   2   2   2   0   0   0   0   2   2   0   0   0   0   2   2   0   0   0   0   2   0   0   2   2   0   2   2   0   2   0   0   2   2   2   2   0   0   2   0   2   2   2   2   0   2   2   0   2   0   0   2   2   2   2   2   0   2   2   0   2   0   0   2   2   0   2   0   2   2   0   2   0   0   2   2   0   2   0   2   2   2   2   2   0   2   2   2   0   0   0   0   2   0   0   2   0   0   0   0   2   0   0   0   0   2   2   2   0   0   2   0   0   0
 MK-4-5                 2   2   2   0   2   2   2   0   2   2   2   0   2   0   0   2   2   0   2   2   2   0   2   0   0   0   0   2   2   2   0   0   0   2   2   2   2   0   2   0   0   2   0   0   0   2   2   0   2   2   0   2   0   0   2   0   2   0   0   2   2   2   0   0   2   2   2   0   2   2   2   2   0   2   2   2   2   0   2   0   2   0   0   2   2   2   2   2   2   2   0   0   0   0   2   2   0   0   0   0   2   0   0   0   0   0   2   0   0   2   2   0   0   2   0   2   0   0   2   2   2   2   0   2   2   0   2   2   2   2   0   2   2   0   2   0   0   2   2   2   2   2   0   2   2   2   2   0   0   2   2   0   2   0   2   2   0   2   0   0   2   2   0   2   0   2   2   2   2   2   0   2   2   2   0   0   2   0   2   0   2   2   2   0   0   0   2   0   0   0   2   2   2   2   2   0   0   2   2   0
 MK-4-6                 2   2   2   0   2   2   2   0   2   2   2   0   2   2   0   2   2   0   2   2   2   0   2   0   0   2   0   2   2   2   0   0   0   2   2   2   2   0   2   0   0   2   0   0   0   2   2   0   2   2   0   2   2   0   2   0   2   0   0   2   2   2   0   0   2   2   2   0   2   2   2   2   0   2   0   2   2   0   0   0   0   0   0   2   2   2   2   0   2   0   2   0   0   0   2   2   0   2   0   2   2   0   0   0   0   0   2   0   0   2   2   0   0   2   0   2   0   0   2   2   2   0   0   2   2   0   2   2   2   2   0   2   2   0   2   0   0   2   2   2   2   2   0   2   2   2   2   0   0   2   2   0   0   0   2   2   0   2   0   0   2   2   0   2   0   2   2   2   2   2   0   2   2   2   0   0   2   2   2   0   2   2   2   0   0   0   0   0   0   0   2   2   2   2   0   0   0   2   2   0
 MK-4-7                 2   2   2   0   2   2   2   2   2   2   2   0   2   2   0   2   2   0   0   2   2   0   2   0   0   2   0   0   0   2   0   0   0   0   2   2   2   0   2   0   0   2   0   0   0   2   2   0   0   2   2   2   2   2   2   2   2   0   0   2   2   2   0   0   2   2   2   0   2   2   2   0   0   2   0   2   2   0   0   0   0   0   0   2   2   2   2   0   2   2   2   2   0   0   2   2   0   2   0   2   2   0   0   0   0   0   2   0   0   2   2   0   2   2   0   2   0   0   2   2   2   0   0   2   2   0   0   2   2   2   0   2   2   0   2   0   0   2   2   2   2   2   0   2   2   2   2   2   2   2   2   0   0   0   0   2   0   2   2   0   2   2   0   2   0   2   2   2   2   2   0   2   2   2   2   0   2   2   2   0   2   2   2   0   0   0   2   0   0   0   2   2   0   2   0   0   2   2   2   0
 MK-4-8                 2   2   2   0   2   2   2   2   2   2   2   0   2   2   0   2   2   0   0   0   2   2   2   0   0   2   0   0   0   2   0   0   0   0   2   2   2   0   2   0   0   2   0   0   2   2   2   0   0   2   2   2   2   2   2   2   2   0   0   2   2   2   0   0   2   0   2   0   2   2   0   0   0   2   0   2   2   0   0   0   2   0   0   2   2   2   2   0   2   2   2   2   0   2   2   0   0   2   2   2   2   0   0   0   0   0   2   0   0   2   2   0   2   2   0   0   0   0   0   2   2   0   0   2   2   0   0   2   0   2   0   0   2   2   0   0   0   0   2   2   2   2   0   2   2   2   2   2   0   2   0   0   0   0   0   2   0   2   2   0   2   2   0   2   2   2   0   2   2   0   0   2   2   2   2   0   0   2   2   0   2   2   2   0   0   0   2   0   0   0   2   2   2   2   0   0   2   2   2   0
 MK-4-9                 2   2   0   0   0   2   2   2   2   2   2   0   2   2   0   2   2   0   0   0   2   2   2   0   0   2   0   0   0   2   0   0   0   0   2   2   2   0   2   0   0   2   0   0   2   2   2   0   0   2   0   2   2   2   2   0   2   0   0   2   2   2   0   0   2   0   2   0   2   2   2   0   2   2   0   2   2   0   0   0   2   2   0   2   2   2   2   0   2   2   2   2   0   2   2   0   0   2   2   2   2   0   0   0   0   2   2   0   2   2   2   0   2   2   0   0   0   0   0   2   2   0   0   2   2   0   2   2   0   2   0   0   2   2   2   2   0   2   2   2   2   2   0   2   2   2   2   2   0   0   0   2   0   0   0   2   0   2   0   0   2   2   0   2   2   2   0   2   2   0   0   2   2   2   2   0   0   0   2   0   2   2   2   0   0   0   2   0   0   0   2   2   0   2   0   0   2   2   2   0
 MK-4-10                0   2   0   2   0   2   2   2   2   2   2   0   2   2   0   2   2   0   0   0   2   2   2   0   0   2   0   0   0   2   2   0   0   2   2   2   2   0   2   0   0   2   2   0   2   2   2   0   0   0   0   2   2   2   2   0   2   0   0   2   2   2   0   0   2   0   0   0   2   2   2   0   2   2   0   0   2   0   0   0   2   2   0   0   2   2   2   0   2   2   2   2   0   2   2   0   0   2   2   2   2   0   0   0   0   2   2   0   2   2   0   0   0   2   0   0   0   0   0   2   2   0   0   2   0   0   2   0   0   2   0   0   2   2   2   2   0   2   2   2   2   2   2   2   2   2   2   2   0   0   0   2   0   2   2   2   0   2   0   0   2   2   0   2   2   2   0   2   2   0   0   2   2   2   2   2   0   0   2   0   2   2   2   0   0   0   2   0   0   0   2   2   0   2   0   0   2   2   2   0
 MK-4-11                2   2   0   2   0   2   2   2   2   2   2   0   2   2   0   2   2   0   0   0   2   2   2   0   0   2   0   2   0   2   2   0   0   2   2   2   2   0   2   0   0   0   2   0   2   2   2   0   0   2   0   2   2   2   2   0   2   0   0   2   0   0   0   0   2   0   2   0   2   0   2   0   2   0   0   0   0   0   0   0   0   2   0   0   2   2   2   0   2   2   2   2   0   2   2   0   0   2   2   2   2   0   0   0   0   2   2   0   2   2   0   0   0   2   2   0   0   0   0   2   2   0   0   2   0   0   2   0   0   2   0   0   2   2   2   2   0   2   2   2   2   2   2   2   2   2   2   2   0   0   0   2   0   2   2   2   0   2   0   0   2   2   0   2   2   2   0   2   0   0   0   2   2   0   2   2   0   2   2   0   0   2   2   0   0   2   2   0   0   0   2   2   0   2   0   0   2   2   2   0
 MK-4-12                2   2   0   2   0   2   2   2   2   0   2   2   0   2   0   2   0   0   0   0   2   2   0   2   0   2   0   2   0   2   2   0   0   0   2   2   2   0   2   0   0   2   2   0   2   2   0   2   0   2   0   2   2   2   2   0   2   0   0   2   0   0   0   0   2   0   2   0   2   2   2   0   2   0   0   0   2   0   0   0   2   2   0   0   2   2   2   0   2   2   2   0   0   2   2   2   0   2   2   2   2   0   0   0   0   0   2   0   2   2   0   0   0   2   2   0   0   0   0   2   2   0   0   2   2   0   2   0   0   2   0   0   2   2   2   2   0   2   2   2   2   2   2   2   2   2   0   2   2   0   0   2   0   2   2   2   0   2   2   0   2   2   0   0   2   2   0   0   0   0   0   2   2   0   2   2   0   2   2   0   0   2   2   0   0   2   2   0   0   2   2   2   0   2   0   0   2   2   2   0
 MK-4-13                2   2   0   2   0   2   2   2   2   0   2   2   0   2   0   2   0   0   0   0   0   2   0   2   0   2   0   2   0   2   2   0   0   0   2   2   2   0   2   0   2   2   2   0   2   2   0   2   0   2   0   2   2   2   2   0   2   0   0   2   0   0   0   0   2   2   2   0   2   2   2   0   2   0   0   0   2   0   0   0   2   2   0   0   2   2   0   0   2   2   2   0   0   2   2   2   0   2   2   2   2   0   0   0   0   0   2   0   0   2   0   0   0   0   2   0   0   0   0   2   2   0   0   2   2   0   2   2   0   2   0   0   2   2   2   2   0   2   2   2   2   2   2   2   2   2   0   2   2   0   0   2   0   2   2   0   0   2   0   0   2   2   2   0   2   2   0   2   0   0   0   0   0   0   2   0   0   2   2   0   0   2   0   0   0   2   2   0   0   2   2   2   2   2   0   2   2   2   2   0
 MK-4-14                0   2   0   2   0   2   0   2   2   2   2   2   0   2   0   2   0   0   0   0   0   2   2   2   0   2   0   2   0   2   2   0   0   0   2   2   2   2   2   0   2   2   2   0   0   2   0   2   2   2   0   2   2   2   2   0   2   0   0   2   0   0   0   0   2   0   2   0   2   2   2   0   2   0   0   0   2   0   0   0   2   2   0   0   0   2   0   0   2   2   2   0   0   2   2   2   0   2   2   2   2   0   0   0   0   0   2   0   0   0   0   0   0   0   2   0   0   0   0   2   2   0   0   2   2   2   2   2   0   2   0   0   2   2   2   2   0   2   2   2   2   2   2   2   2   2   0   2   0   0   0   2   0   2   2   2   0   2   0   0   2   0   2   0   2   2   0   2   0   0   0   0   0   0   2   0   0   2   2   0   0   2   0   0   0   2   2   0   2   2   2   2   2   2   0   2   2   2   2   0
 MK-4-15                0   2   0   2   0   2   0   2   2   0   2   2   0   2   0   2   0   0   0   0   2   2   2   2   0   2   0   2   0   0   2   2   0   0   2   2   2   2   2   2   0   2   0   0   0   2   0   2   2   2   0   2   2   2   2   0   2   0   0   2   0   0   0   0   2   2   2   0   2   2   2   0   2   0   0   0   2   0   0   0   2   2   0   2   0   2   0   0   2   2   2   0   0   2   2   2   0   2   2   2   2   0   0   0   2   2   0   0   0   0   0   0   0   2   2   0   0   0   0   2   2   0   2   2   2   2   2   2   0   2   0   0   0   2   2   2   0   2   2   2   2   2   2   2   2   2   0   2   0   0   0   2   0   2   2   2   0   2   0   0   2   0   2   0   2   2   0   2   0   0   0   2   0   0   2   0   0   2   2   0   0   2   0   0   2   2   0   0   2   2   2   2   2   2   0   2   2   2   2   0
 MK-4-16                0   2   0   2   0   2   0   2   2   0   2   2   0   2   0   2   0   0   0   0   2   2   2   2   2   2   0   2   0   0   2   2   0   0   2   2   0   2   2   2   0   2   0   0   0   2   2   2   2   0   2   2   2   2   2   0   2   0   0   0   2   0   0   0   2   2   2   0   2   2   2   0   2   0   2   2   2   0   2   0   2   2   0   2   0   0   2   0   2   2   2   0   0   2   2   2   0   2   2   2   2   0   0   0   2   2   0   0   0   0   0   0   0   2   2   0   2   0   0   2   2   0   2   2   2   2   2   0   0   2   0   0   0   2   2   2   0   2   0   2   2   2   2   2   2   0   0   2   0   0   0   2   0   0   2   2   0   2   0   0   2   0   0   0   2   2   0   2   0   0   2   2   0   0   2   0   0   2   2   0   0   2   0   0   0   2   0   2   2   2   2   2   2   2   0   2   2   2   2   0
 MK-5-1                 0   2   0   0   0   2   0   0   0   2   2   2   0   0   0   0   2   2   0   0   2   2   0   2   0   0   2   0   2   2   2   2   2   2   2   2   0   2   0   2   2   0   2   0   0   2   2   2   0   0   2   2   2   2   2   2   0   2   2   2   0   0   2   0   2   2   2   0   2   2   0   0   0   0   0   2   2   2   2   2   2   2   0   0   0   0   0   0   2   2   2   0   0   0   2   2   0   2   2   2   0   0   2   0   0   2   0   2   0   0   2   0   0   0   2   2   0   2   2   2   2   2   0   0   0   2   0   2   2   0   0   2   0   2   2   0   2   0   0   0   0   2   0   2   0   2   2   0   0   2   2   0   0   2   0   0   2   2   2   0   0   0   0   2   0   2   2   0   2   0   2   2   2   2   2   0   2   0   0   0   0   2   2   2   2   2   0   0   0   2   2   0   2   2   2   2   2   0   2   2
 MK-5-2                 0   2   0   0   0   0   0   0   0   2   2   2   0   0   0   0   2   2   0   0   2   2   0   2   0   0   2   0   2   0   2   2   2   0   2   2   0   2   0   2   2   0   2   0   0   2   2   2   0   0   2   2   2   2   2   2   0   2   2   2   0   0   2   0   2   2   2   0   2   2   0   0   0   0   2   2   2   2   2   2   2   2   0   0   0   2   0   0   2   2   2   0   0   0   2   2   0   2   2   2   0   0   2   0   0   2   0   2   0   0   2   0   0   0   2   2   0   2   2   2   2   2   0   0   0   0   0   2   2   0   0   2   0   2   2   0   2   0   0   0   0   2   0   2   0   2   2   0   0   2   2   0   2   2   0   0   2   2   2   2   0   0   0   2   0   2   2   0   2   0   2   2   2   2   2   0   2   2   0   0   0   2   2   2   2   2   0   0   0   2   2   0   2   2   2   2   2   0   2   2
 MK-5-3                 0   0   0   0   0   0   0   0   0   2   2   0   0   0   0   0   2   2   0   0   2   2   0   2   0   0   2   0   2   0   0   2   2   0   2   2   0   2   0   0   2   0   2   0   0   2   0   2   0   0   2   2   2   2   2   2   0   2   2   2   2   2   2   0   0   2   2   0   2   2   0   0   0   0   2   2   2   2   2   2   2   2   0   0   0   2   0   0   2   0   2   0   0   0   2   2   0   2   2   2   0   0   2   0   0   2   2   2   0   0   2   0   0   0   2   2   0   2   2   2   2   2   0   0   2   0   0   2   2   0   0   2   0   2   2   0   2   0   0   0   0   0   0   2   0   2   2   0   0   0   0   0   2   2   0   0   2   2   0   2   0   0   0   2   0   2   2   0   2   0   2   2   2   0   2   0   2   2   0   0   0   0   2   2   2   2   0   0   0   2   2   0   2   2   2   2   2   0   2   2
 MK-5-4                 0   2   0   0   0   0   0   0   0   2   2   0   0   0   0   0   2   2   0   0   2   2   0   2   0   0   2   0   2   0   0   2   2   0   2   2   0   2   0   0   0   0   2   2   0   2   0   2   2   2   2   2   2   2   2   2   0   2   2   2   2   2   2   0   0   2   2   0   2   2   0   0   0   2   2   2   2   2   2   2   2   2   0   0   0   2   0   0   2   2   2   0   0   0   2   0   0   0   2   2   0   0   2   0   0   2   2   2   0   0   2   0   0   0   2   2   0   0   2   2   2   2   0   0   2   0   2   2   2   0   0   0   0   2   2   0   2   2   0   0   0   0   0   2   0   0   2   0   2   0   0   0   2   2   0   2   2   2   0   2   0   2   0   0   0   2   2   0   2   0   0   2   2   0   2   2   0   2   0   0   0   0   2   2   2   2   0   0   0   2   0   2   2   2   2   2   2   0   2   2
 MK-5-5                 0   2   0   0   2   0   0   0   0   2   2   0   0   0   2   2   2   2   0   0   2   2   0   2   0   0   2   2   2   0   0   2   0   0   2   2   0   2   0   0   0   0   2   2   2   2   0   2   2   0   2   2   2   2   2   2   0   2   2   2   2   2   2   0   0   2   0   0   0   0   0   0   2   0   2   2   2   2   2   2   2   2   0   0   0   2   0   0   2   0   2   2   0   0   2   0   0   2   2   2   0   0   2   0   0   2   2   0   0   0   2   0   0   0   2   2   0   0   2   2   2   2   0   0   2   0   2   2   2   0   0   0   0   2   2   2   2   2   0   0   0   0   0   2   0   0   2   0   2   0   2   0   2   2   0   2   2   2   0   2   0   2   0   0   0   2   2   0   0   0   0   2   2   0   2   2   0   2   0   0   0   0   2   2   2   2   0   0   0   2   2   0   2   2   2   2   2   0   2   2
 MK-5-6                 0   2   0   0   2   0   2   0   0   2   2   0   0   0   2   2   2   2   2   0   2   2   0   2   0   0   2   0   2   0   0   2   2   0   2   2   0   2   0   0   0   0   2   2   2   2   0   2   2   0   2   2   2   2   2   2   0   2   2   2   2   2   2   0   0   2   0   0   0   0   0   0   2   0   2   2   2   2   2   2   2   2   2   0   0   2   0   0   2   0   2   2   0   0   2   0   0   2   2   2   0   2   2   0   2   2   2   0   2   0   2   0   0   0   2   2   0   0   2   2   2   2   0   0   2   0   2   2   0   0   0   0   0   2   0   2   2   2   0   0   0   0   0   2   0   0   2   2   2   0   2   0   2   2   2   0   2   2   0   2   0   2   0   0   0   2   2   0   0   0   0   2   2   0   2   2   0   2   0   0   0   0   2   2   2   2   0   2   0   2   2   0   2   2   2   2   2   0   2   2
 MK-5-7                 0   2   0   0   2   0   2   0   0   2   2   0   0   0   2   2   2   2   2   2   2   2   0   2   0   0   2   0   2   2   0   2   2   0   2   2   0   2   0   0   0   0   2   2   2   2   0   2   2   0   2   2   2   2   2   2   0   2   2   2   2   2   2   0   0   2   2   0   0   0   0   0   2   0   0   2   2   2   2   2   2   2   2   0   0   2   0   0   2   0   2   2   0   2   2   0   0   2   2   0   0   2   2   0   2   2   2   2   2   0   2   0   0   0   2   2   0   0   0   2   2   2   0   0   2   2   2   2   0   0   2   0   0   2   0   2   2   2   0   0   0   0   0   2   0   0   0   2   2   0   2   0   0   2   2   0   2   2   0   2   0   2   0   0   0   2   2   0   0   0   0   2   2   0   2   2   0   2   0   0   2   0   2   2   2   0   0   2   2   2   2   0   2   2   2   2   2   0   2   2
 MK-5-8                 0   2   0   0   2   0   2   0   0   2   2   0   0   0   2   2   2   2   0   2   2   2   0   2   0   0   2   0   2   2   0   2   2   2   2   2   2   2   0   0   0   2   2   2   2   2   0   2   2   0   2   2   2   2   2   2   2   2   2   2   2   2   0   0   0   2   2   0   0   0   0   2   2   0   0   2   2   0   0   2   2   2   2   0   0   2   0   0   2   0   2   2   0   2   0   0   0   2   0   0   0   2   2   0   2   2   2   2   2   0   2   0   0   2   2   2   0   0   0   2   2   2   0   0   2   2   2   2   0   0   2   0   0   2   0   2   2   2   0   0   0   0   0   2   0   0   0   2   2   0   0   0   0   2   2   2   2   2   0   0   0   2   0   0   0   2   2   0   0   0   0   2   2   0   2   2   0   2   0   0   2   0   2   2   2   0   0   2   2   2   2   0   2   2   2   2   2   0   2   2
 MK-5-9                 0   2   0   0   2   0   2   0   0   2   2   0   0   0   2   2   2   2   0   0   2   2   2   2   0   0   2   2   2   2   0   2   2   2   2   2   2   2   0   0   0   2   2   2   2   2   0   2   2   0   2   2   2   2   2   2   2   2   2   2   2   2   2   2   0   0   0   2   0   0   0   2   2   0   2   2   2   0   0   2   2   2   2   0   0   2   0   0   2   0   2   2   0   2   0   0   0   2   0   0   2   2   2   0   2   2   2   2   0   0   2   2   0   2   2   2   2   2   0   0   0   2   0   0   2   2   2   2   2   0   2   0   0   2   0   2   2   2   0   0   0   0   0   0   2   0   0   2   2   0   0   0   0   2   2   2   2   2   0   2   0   2   0   0   0   2   2   0   0   0   0   0   2   0   2   2   0   2   0   0   2   0   2   2   2   0   0   0   2   2   0   0   2   2   2   2   2   0   2   2
 MK-5-10                0   2   0   0   2   0   2   0   0   2   2   2   0   2   2   2   2   2   0   0   2   2   2   2   0   0   2   2   2   2   0   2   2   2   2   2   2   2   0   0   0   2   2   0   2   0   0   2   2   0   2   2   2   0   2   2   2   2   2   2   0   2   2   2   0   2   0   2   0   0   0   2   2   0   2   2   2   0   2   2   2   2   2   0   0   2   0   0   2   0   0   2   0   2   0   0   0   2   0   0   2   2   2   0   2   2   2   2   0   0   2   2   0   2   2   0   2   2   0   0   0   2   0   0   2   2   2   2   2   0   2   0   0   2   0   2   2   2   0   0   0   0   0   0   2   0   0   2   2   0   0   0   0   2   2   2   2   2   2   2   0   2   0   0   0   2   2   0   0   0   2   0   2   0   2   2   0   2   0   0   0   0   2   2   2   0   0   0   2   2   0   0   2   2   2   2   2   0   2   2
 MK-5-11                0   2   0   0   2   0   2   0   0   2   2   2   0   2   0   2   2   2   0   0   2   2   2   2   0   0   2   2   2   0   0   2   0   2   2   2   2   2   0   0   2   2   2   0   0   0   0   2   2   0   2   2   2   0   2   2   2   2   2   2   0   2   2   0   0   2   2   2   0   0   0   2   2   0   2   2   2   2   2   2   2   0   2   0   0   2   0   0   2   0   2   2   0   2   0   0   2   2   0   0   2   0   2   0   2   0   2   2   0   0   2   2   0   2   2   0   2   2   0   0   0   2   0   0   2   2   2   2   2   0   2   0   2   2   0   2   2   0   0   0   0   0   0   0   2   0   0   2   2   2   0   0   0   2   2   2   2   2   2   2   0   0   0   0   0   2   2   0   0   0   2   0   2   0   2   2   0   2   0   0   2   0   0   2   2   0   0   2   2   2   0   0   0   2   2   2   0   0   2   0
 MK-5-12                0   2   0   2   2   0   2   0   0   2   2   2   0   2   0   2   2   2   0   0   2   0   2   2   0   0   2   2   2   2   0   2   0   2   2   2   2   2   0   0   2   2   2   0   0   0   0   0   2   2   2   2   2   0   2   2   2   2   2   2   2   2   2   0   0   2   2   2   0   0   0   2   2   0   2   2   2   2   2   2   2   2   2   0   0   2   0   0   2   2   2   2   0   2   0   0   2   2   0   0   2   0   2   0   2   0   2   2   0   0   2   0   0   2   2   0   2   2   0   0   0   0   0   0   2   2   2   2   2   0   2   0   2   2   0   2   2   0   0   0   0   2   0   0   2   0   0   2   2   2   0   0   0   2   2   2   0   2   0   2   0   0   0   0   0   2   2   0   0   0   2   0   2   0   2   2   0   0   0   2   2   2   0   0   2   0   0   2   2   2   0   0   0   2   2   2   0   0   2   0
 MK-5-13                0   2   0   2   2   0   2   0   2   2   2   2   0   2   0   2   2   2   0   0   2   0   2   2   0   0   2   0   2   0   0   2   0   2   2   2   2   2   0   0   2   2   2   0   0   2   0   0   2   2   2   2   2   0   2   2   2   2   2   0   2   2   2   2   0   2   0   2   0   0   0   2   2   0   2   2   2   2   2   2   2   2   2   0   0   2   0   0   0   2   2   2   0   2   0   0   2   2   0   0   2   0   2   0   2   0   2   2   0   0   0   0   0   2   2   0   2   2   0   0   0   0   0   2   2   2   2   2   0   2   2   0   2   2   0   2   2   2   0   0   0   2   0   0   2   0   0   2   2   2   2   0   0   2   2   0   2   2   0   2   0   2   0   0   2   2   2   0   0   0   2   2   2   0   2   2   0   0   0   2   2   2   0   0   2   0   0   2   0   2   0   0   0   2   2   2   0   0   0   0
 MK-5-14                0   2   0   2   2   0   2   0   2   2   2   2   0   2   0   2   0   2   0   0   2   0   2   0   0   0   2   0   2   0   0   2   0   2   2   2   2   0   0   0   2   2   2   0   0   0   0   0   2   2   2   2   2   0   2   2   2   2   0   0   2   2   2   2   0   2   0   0   0   0   0   2   2   0   0   2   2   2   2   2   2   2   2   0   0   2   0   2   0   2   2   2   0   2   2   2   2   2   0   0   2   0   2   0   2   0   2   2   0   0   0   0   0   2   0   0   2   2   0   0   2   0   0   2   2   2   2   2   0   2   2   0   2   2   0   2   2   2   0   0   0   2   0   0   2   0   0   2   2   2   2   0   0   2   2   0   2   2   0   2   0   2   0   0   2   2   2   0   0   0   2   2   2   0   2   2   0   0   0   0   2   2   0   0   2   0   0   0   0   2   0   0   0   2   2   2   0   0   0   0
 MK-5-15                0   2   0   2   0   0   2   0   2   2   2   2   2   2   2   2   0   2   0   0   2   0   2   0   0   0   0   0   2   0   2   2   0   2   2   2   2   0   0   0   2   2   2   0   0   0   0   0   2   2   2   2   2   0   2   2   2   2   0   0   2   2   2   2   0   2   2   0   0   2   0   2   2   0   0   2   2   2   2   2   2   2   2   2   0   2   0   2   0   2   2   2   2   2   2   2   2   2   0   0   2   0   0   0   0   0   2   2   0   0   0   0   0   2   0   0   2   2   2   0   2   2   2   2   2   2   2   2   0   2   2   0   0   2   0   2   2   2   0   0   0   2   0   0   0   0   0   0   2   2   2   0   0   2   2   0   2   2   0   0   0   2   0   0   2   2   2   0   0   0   2   2   2   0   2   2   0   0   0   0   2   2   0   0   2   0   0   0   0   2   0   0   0   2   0   2   0   0   0   0
 MK-5-16                0   0   0   2   0   0   2   0   2   2   2   2   2   2   2   2   0   2   0   2   2   0   2   0   0   0   2   0   2   0   2   2   0   2   2   2   2   0   0   0   2   2   2   0   0   0   0   0   2   2   2   2   2   0   2   2   2   2   0   0   0   2   0   2   0   2   2   0   0   2   2   2   2   0   0   2   2   2   2   2   2   2   0   2   0   2   0   2   2   2   2   2   2   2   2   2   2   2   0   0   2   0   0   2   0   0   2   2   0   0   0   0   0   2   0   0   2   2   2   0   0   2   0   2   2   2   2   2   2   2   2   0   0   2   0   2   2   2   0   0   0   2   0   0   0   0   0   2   2   2   2   0   0   2   2   0   2   2   0   0   0   2   0   0   2   2   2   0   0   0   2   2   2   0   2   2   0   0   0   0   2   2   0   2   0   0   0   0   0   2   0   0   0   2   0   2   0   0   2   0
 MK-6-1                 0   2   2   0   0   2   0   0   2   2   2   2   2   2   0   0   2   0   0   2   0   0   2   2   2   2   2   0   0   0   0   2   0   0   2   0   2   0   0   0   2   2   2   0   2   0   0   2   2   2   2   2   2   0   2   0   2   2   0   2   2   2   2   2   2   2   0   2   0   0   0   2   0   0   2   2   0   2   2   2   0   0   0   0   0   0   2   0   2   0   0   0   0   0   2   2   2   2   0   2   2   2   0   0   2   2   0   0   0   2   2   0   0   0   0   0   0   0   0   0   0   0   2   2   2   2   0   0   0   2   0   2   2   0   0   2   0   0   2   2   0   2   2   0   2   0   0   2   2   0   0   0   2   2   0   2   2   2   2   2   0   2   2   2   2   2   2   0   2   0   0   2   2   2   0   0   2   2   2   0   2   2   0   0   2   2   0   2   0   2   0   2   2   0   0   0   0   0   2   0
 MK-6-2                 0   0   0   0   0   2   2   0   2   2   2   2   2   2   0   0   2   0   0   2   2   0   2   2   2   0   2   0   0   0   0   2   0   0   2   0   2   0   0   0   2   2   2   0   2   0   0   0   2   2   2   2   2   0   2   0   2   2   0   0   2   2   0   2   2   2   0   2   0   0   0   2   2   0   2   2   0   0   2   2   0   0   0   0   0   0   2   0   2   0   0   0   0   0   2   2   2   2   0   2   2   2   0   0   2   2   0   0   0   2   2   0   0   0   0   0   0   0   0   0   0   0   2   0   2   2   0   0   0   2   0   2   2   0   0   2   0   0   2   2   0   2   2   2   2   0   0   2   0   0   0   0   2   2   0   2   2   2   2   0   0   2   0   2   0   2   2   0   2   0   0   2   2   2   0   0   2   2   2   0   2   2   0   0   2   2   0   2   0   2   0   2   2   0   0   0   0   0   2   0
 MK-6-3                 0   0   0   0   0   0   2   0   2   2   2   0   2   2   2   2   0   0   0   2   2   0   2   2   2   0   2   0   0   0   2   2   0   0   2   0   2   0   0   0   2   2   2   0   2   0   2   0   2   2   2   2   2   0   2   2   2   0   0   2   2   2   0   2   2   2   0   2   0   0   2   2   2   0   2   2   0   0   2   0   0   0   0   0   0   0   2   0   2   2   0   0   2   0   2   2   2   2   0   2   2   2   0   0   2   2   0   0   0   2   2   0   0   0   2   2   0   0   0   0   0   0   2   0   2   2   0   0   0   0   0   2   2   0   0   2   2   0   2   2   0   2   2   0   2   0   0   2   0   0   0   0   2   2   0   2   2   2   2   0   0   2   0   2   0   2   2   0   2   0   0   2   2   2   2   0   0   2   2   0   2   2   0   0   2   0   0   2   0   2   0   2   2   0   0   0   0   0   2   0
 MK-6-4                 0   0   0   0   0   0   2   0   2   2   2   0   2   2   2   2   0   0   0   2   2   0   2   2   2   0   2   0   0   0   2   2   0   0   2   0   2   0   0   0   2   2   0   0   2   0   2   0   2   2   2   2   2   0   0   2   2   0   2   2   2   2   2   2   0   2   0   2   0   0   2   0   2   0   2   2   0   0   2   0   0   0   0   0   0   0   2   0   2   2   0   0   2   0   2   2   2   2   0   2   2   0   0   0   2   2   0   0   2   2   2   0   2   2   0   2   2   0   0   0   0   0   0   0   2   2   0   0   0   0   0   2   2   0   0   2   2   0   2   2   0   2   2   0   0   0   0   2   0   0   0   0   2   2   0   2   2   2   2   0   2   0   0   2   0   2   2   0   2   0   0   2   0   2   2   0   2   2   2   2   2   2   0   0   2   0   2   2   0   0   0   2   2   2   0   0   0   2   2   0
 MK-6-5                 0   0   0   0   0   0   2   0   2   2   2   0   2   0   0   2   0   0   2   2   2   0   2   2   2   0   2   2   0   0   0   2   2   0   2   0   2   0   2   2   2   2   0   0   2   0   2   0   2   2   2   2   2   0   0   2   2   0   2   2   2   2   0   2   0   2   0   2   0   0   2   0   2   2   2   2   0   0   2   0   0   0   0   0   0   0   2   0   2   2   0   0   2   0   2   2   2   2   0   2   2   0   0   0   2   2   2   2   2   2   2   0   2   2   2   0   0   0   0   0   0   0   0   0   2   0   0   0   0   0   0   2   2   0   0   2   2   0   2   0   0   2   2   0   0   0   0   2   0   0   0   0   2   2   0   2   2   2   0   0   2   0   0   2   0   2   2   0   2   0   0   2   0   2   0   0   2   2   2   0   0   2   0   2   2   0   2   2   0   0   0   2   2   2   0   0   0   2   2   0
 MK-6-6                 2   2   0   0   0   0   2   0   2   2   2   0   2   2   0   0   0   0   2   2   2   0   2   2   2   0   2   2   0   0   0   2   2   2   2   0   2   0   2   2   2   2   0   0   2   0   2   0   2   2   2   2   2   0   0   0   2   0   2   2   2   2   0   2   0   2   2   2   0   2   0   0   2   2   2   2   0   0   2   0   0   0   0   0   0   0   2   0   2   2   0   0   2   0   2   2   2   2   0   2   2   0   0   0   2   2   2   2   2   2   2   0   2   2   0   0   0   2   0   0   2   0   0   0   2   0   0   0   0   0   0   2   2   0   0   2   2   0   0   0   0   2   2   0   0   0   0   2   0   0   0   0   2   2   0   2   2   2   0   0   2   0   0   2   0   2   2   0   2   0   0   2   0   2   0   0   2   2   2   0   2   2   0   2   2   0   2   2   0   0   0   2   2   2   0   0   0   2   2   0
 MK-6-7                 2   2   0   0   0   0   2   0   2   2   2   0   2   2   0   0   0   0   2   0   2   0   2   2   2   0   2   2   0   0   0   2   2   2   2   0   2   0   2   2   2   0   0   0   2   2   2   0   2   2   0   0   0   0   0   0   2   0   2   2   2   2   0   0   2   2   2   2   0   2   0   0   2   2   2   2   0   0   2   2   0   0   0   0   2   0   2   0   2   2   0   0   2   0   2   2   2   2   0   2   2   0   0   0   2   2   2   2   2   2   2   0   2   2   0   0   0   2   0   0   2   0   0   0   2   0   0   0   0   2   0   2   2   0   0   2   2   0   0   0   0   2   2   0   2   0   0   2   0   0   0   0   2   0   0   2   2   2   2   0   2   0   0   2   0   2   2   0   2   0   0   2   2   2   0   0   2   2   2   0   2   2   0   0   2   0   0   2   0   0   0   2   2   2   0   2   0   2   2   0
 MK-6-8                 2   2   0   0   0   0   2   0   2   2   2   0   2   2   0   0   0   0   2   0   2   0   2   2   2   0   2   2   2   0   0   2   2   2   2   0   2   0   2   2   2   2   2   0   2   2   2   0   0   2   0   0   0   2   0   0   2   0   2   2   2   2   0   0   0   2   2   2   0   2   0   0   2   2   2   2   0   0   2   0   0   0   0   0   2   0   2   0   2   2   0   0   2   0   2   2   2   2   0   2   2   2   0   0   0   2   2   2   2   2   2   2   2   2   0   0   2   0   0   0   2   0   2   0   2   0   0   0   2   2   0   2   2   0   0   2   2   0   0   2   0   2   2   0   0   0   0   0   0   0   0   0   2   0   0   0   2   2   2   0   2   0   2   2   0   2   2   0   2   0   2   2   2   2   0   0   2   2   2   0   2   2   0   0   2   0   0   2   0   0   0   2   2   2   0   2   0   2   2   0
 MK-6-9                 2   2   2   0   0   0   2   0   2   2   2   0   2   0   0   0   0   0   2   0   2   0   2   2   2   0   2   2   2   0   0   2   2   2   2   0   2   0   2   2   2   2   2   0   2   2   2   0   0   2   0   0   0   2   0   0   2   0   0   2   2   2   0   0   0   2   2   2   0   2   0   0   0   2   2   2   0   0   2   0   0   0   0   0   2   0   2   0   2   2   2   2   2   0   2   2   2   2   0   2   2   2   2   0   2   2   0   2   2   2   2   0   2   2   0   0   2   0   0   0   2   2   2   2   0   0   0   0   2   2   0   2   2   0   0   2   2   0   0   2   0   2   2   0   0   0   0   0   0   0   2   0   0   0   0   0   2   2   2   0   2   0   2   2   0   2   2   0   2   0   2   2   2   0   0   0   2   2   2   0   2   2   0   0   2   0   0   2   0   0   0   2   2   2   0   2   0   2   2   0
 MK-6-10                2   0   2   0   0   0   2   0   2   2   0   0   2   0   0   0   0   2   2   0   2   0   2   2   2   0   2   2   2   0   0   2   2   2   2   0   2   0   2   2   2   2   2   0   2   2   2   0   0   2   0   0   0   0   0   0   2   0   0   2   2   2   0   0   0   2   2   2   0   2   0   0   0   2   2   2   0   0   2   2   0   0   0   0   2   0   2   0   2   2   0   2   2   0   2   2   2   2   0   2   2   2   2   0   2   2   0   2   2   2   2   0   2   2   0   0   2   0   0   0   2   2   2   2   0   0   0   0   2   2   2   2   2   0   0   2   0   0   0   2   0   2   0   0   0   0   0   0   0   0   2   0   0   2   0   0   2   2   2   0   2   0   2   2   0   2   2   0   2   0   2   2   2   0   0   0   0   2   2   0   2   2   2   0   2   0   0   2   0   0   0   2   2   2   0   2   0   2   2   0
 MK-6-11                2   0   2   0   2   0   2   0   2   2   0   0   0   0   0   0   0   2   2   0   2   0   2   2   2   0   2   2   2   0   0   2   2   2   0   0   2   2   2   2   0   2   2   0   2   2   2   0   0   2   0   0   0   0   0   0   2   0   0   2   0   2   0   0   0   2   2   2   0   2   2   0   0   2   2   2   0   0   0   2   0   0   2   0   2   0   2   0   0   2   0   2   2   0   2   2   2   2   0   2   2   2   2   0   2   2   0   2   2   2   2   2   0   2   0   0   2   0   0   0   2   2   2   2   0   0   0   2   2   0   2   2   2   0   0   2   0   0   2   2   0   2   0   0   0   0   0   0   0   0   2   0   2   2   0   2   2   2   0   0   2   2   2   2   0   0   2   0   0   0   2   0   2   0   0   0   0   2   2   0   2   0   0   0   2   2   0   2   2   0   0   2   2   0   0   2   0   2   2   0
 MK-6-12                2   0   2   0   0   0   2   0   2   0   0   0   0   0   0   0   0   2   2   0   0   0   2   2   2   0   2   2   2   0   0   2   2   2   0   0   2   2   2   2   0   2   2   0   2   2   2   0   0   2   0   0   0   0   0   2   2   0   0   2   0   2   0   0   0   0   2   2   0   2   2   0   0   2   0   2   0   0   0   0   0   0   2   0   2   0   2   0   0   2   0   2   2   0   2   2   2   2   0   2   2   2   2   0   2   0   0   2   0   2   2   0   2   2   0   0   2   0   0   0   2   0   2   2   0   0   2   2   0   0   2   2   2   0   0   2   0   0   2   2   0   2   0   0   0   0   0   0   0   0   2   0   2   0   0   2   0   2   0   0   0   2   2   2   0   0   2   2   2   0   2   0   2   0   0   0   0   2   2   0   2   0   0   0   2   2   0   2   2   0   0   2   2   0   0   2   0   2   2   0
 MK-6-13                2   0   0   0   0   0   2   0   2   0   0   0   0   0   0   0   0   2   2   0   0   0   2   2   2   2   0   2   2   0   0   2   2   2   0   0   2   2   2   2   0   2   0   0   2   2   2   0   0   2   0   0   0   0   0   2   2   0   0   2   0   2   0   0   0   0   2   2   0   2   2   0   0   2   0   2   0   0   0   2   0   0   2   0   2   0   2   0   2   2   0   2   2   0   2   2   2   0   0   2   2   2   2   0   0   0   0   2   0   2   2   0   2   2   0   0   2   2   2   0   0   0   2   2   0   0   2   2   0   2   0   0   2   0   0   2   0   0   2   0   0   2   0   0   2   0   0   0   2   0   0   0   2   0   0   2   0   2   0   0   0   2   2   2   0   0   2   2   0   0   2   0   2   0   0   0   0   2   2   0   2   0   0   0   2   2   0   0   0   0   0   2   2   0   0   2   0   2   2   2
 MK-6-14                2   0   2   0   0   0   2   0   2   0   0   0   0   0   0   0   0   2   2   0   0   0   2   2   2   2   0   2   2   2   0   2   2   2   2   0   2   2   2   2   0   2   2   0   2   2   2   2   0   2   0   0   0   0   0   2   2   0   0   2   0   2   0   0   0   0   2   2   0   2   2   0   0   2   0   2   0   0   0   2   0   0   0   0   2   0   2   0   2   2   0   2   2   0   2   2   2   0   0   2   2   2   2   0   0   0   0   2   0   2   2   0   2   2   0   0   2   2   0   0   2   0   2   2   0   0   2   2   0   2   0   0   2   0   0   2   2   0   2   0   0   0   0   0   0   0   2   0   2   0   0   0   2   0   2   2   0   0   0   2   0   2   2   2   0   0   2   2   0   0   2   0   2   0   0   0   0   2   2   0   2   0   0   2   2   2   0   0   0   0   2   2   2   0   0   2   0   2   2   2
 MK-6-15                2   0   2   0   0   0   2   0   2   0   0   0   0   2   2   0   0   2   2   2   0   0   2   2   2   2   0   2   2   2   0   2   2   2   2   0   2   2   2   2   0   0   2   0   2   2   2   2   0   2   0   0   0   0   0   2   2   0   2   2   0   2   0   2   0   0   2   2   0   2   2   0   0   2   0   2   0   0   0   2   0   0   0   0   2   2   2   0   2   2   0   2   2   0   2   2   2   0   0   2   2   2   2   0   0   0   0   2   0   2   2   0   2   2   0   0   2   2   0   0   2   0   0   2   0   0   2   2   0   2   2   0   2   0   0   2   2   0   2   0   0   0   0   2   0   0   2   0   2   0   0   0   2   0   2   2   0   0   0   2   0   2   2   2   0   0   2   2   0   0   2   2   2   0   0   0   0   2   2   0   2   0   2   2   0   2   0   0   0   0   2   2   2   0   0   2   0   2   2   2
 MK-6-16                2   0   2   0   0   0   2   0   2   0   0   0   0   2   0   0   0   2   2   2   0   0   2   2   2   2   0   2   2   2   0   2   2   0   2   2   2   2   2   2   0   0   2   0   2   0   2   2   0   2   0   0   2   0   0   2   2   0   0   0   0   2   0   2   0   0   2   2   0   2   2   0   0   2   0   2   2   0   0   2   0   0   0   0   2   2   2   0   2   2   0   2   2   0   2   2   2   0   0   2   2   2   2   0   0   0   0   2   0   2   2   0   2   2   0   0   0   2   0   0   2   0   0   0   0   0   2   2   0   2   2   0   2   0   0   0   2   0   2   0   0   0   0   2   0   0   2   0   0   0   0   0   2   0   2   2   0   0   0   2   0   2   2   2   0   0   2   2   0   0   0   2   2   0   0   0   0   2   2   2   2   0   2   2   0   2   0   0   0   0   2   2   2   0   0   2   0   2   2   2
 
!****************************************** Phenotypic Data **********************************************************
!-100.0 is resevred for missing phenotype
SimulatedTrait1        13.0438   16.5264   16.4373   13.7224   14.4817   14.9934   12.7017   15.7080   15.1024   11.9942   14.0841   15.7983   13.2434   17.1437   13.0233   14.0455   14.2532   12.7442   15.3811   16.2713   15.1524   15.9042   14.4772   14.8115   11.4455   16.3288   14.2505   16.2627   14.0568   16.0950   14.8165   15.4243   14.8504   17.6654   15.6437   13.9445   15.4481   14.3985   13.5550   14.6905   15.7158   12.9778   15.5683   16.4367   14.0310   16.0384   13.4453   15.8134   13.7467   14.3270   14.9243   14.6411   14.8838   16.1920   16.0231   15.2838   13.7445   15.0686   13.5511   14.8946   13.6699   15.4133   13.2161   14.5090   16.2325   15.0861   13.7382   15.2719   13.8891   17.1913   12.7380   15.2141   17.3493   15.2689   15.9028   16.2236   14.0540   15.8084   16.1252   14.0513   16.4977   11.9078   16.6985   14.5140   15.7518   15.7068   16.0963   16.4654   16.3101   13.6626   13.7072   14.7420   13.9950   16.2369   13.1110   14.3622   13.6761   14.6892   16.0288   14.0460   17.3466   14.5053   14.6994   14.0565   15.5578   14.2473   15.3091   13.9230   13.2163   13.8071   14.1288   15.9370   15.3559   12.5691   15.2429   17.1671   14.8156   15.2957   15.3600   12.6538   15.7091   17.8435   13.4372   18.4949   16.7962   15.7179   14.9843   13.8585   13.4675   17.4472   14.2710   14.3899   14.2945   15.7096   14.1433   14.2427   15.1004   12.7487   14.2184   15.2605   16.8167   15.1149   14.4806   16.9551   16.7523   16.5309   16.1471   14.6815   15.7658   15.8603   14.7071   13.8114   14.2552   14.3539   15.8129   14.9545   13.6817   16.1408   15.1585   16.0631   14.8392   14.3419   16.1708   14.0176   14.7148   13.7448   17.0012   15.7740   12.3221   13.4527   13.6143   12.7964   17.4177   14.7759   14.0596   17.3744   13.0625   15.7804   14.6008   14.7701   15.8799   16.3927   16.8064   15.2719   16.1230   14.7806   15.3793   14.0759   16.5594   15.5264   14.5299   14.3848   15.7489   15.2633   15.4956   15.1160   14.8622   15.9388   15.7612   14.4525
SimulatedTrait2        11.0906    9.1789    9.8904    9.0077   10.4287    9.5547   11.0117   10.6779    9.6766   11.2586   10.6445    9.6203   10.2656    9.4217   10.0329   10.6695   10.0145   12.1298    9.6574    9.8819   10.6731    8.4067    8.9915   10.0548   10.6058   10.1260   10.6025   10.4005   10.6028    9.6975   11.1769    9.4592   10.0208    9.4204    9.5070   10.4110   10.0984   10.7250   11.0652    9.4180    9.5945   10.1794   10.7226    9.5518    9.2123    9.5436   10.2617    8.9731    9.9350   10.0869   10.4750    9.6053    9.6344    9.4887   10.1011   11.1478   10.2012   11.1798   10.8539   10.4687    9.9613   11.4784   10.7245    9.0780    9.2658    9.8145   10.4489   10.3225   10.8789    9.1615   10.3031    9.3830    9.2410   10.6100    9.5432    9.6594    9.8672    9.2787    8.6074    8.8655   10.0644   10.1764    9.8289   11.0091    9.1673    9.3259    9.1927    9.4946    9.4027   11.2665   10.8676    9.5562   10.0761    9.3761   10.7669   10.4355   10.4269    8.8329   10.3694   10.0896   10.2453   10.9019   10.0881   10.3191    9.4335   10.3809   11.2959   10.6819   11.0100    9.4253   10.2404    8.9670    9.3816    9.9757    9.7135    9.1473   10.0464    8.9744   10.8938   10.0549    9.7920    9.4586    9.7231   10.3688    9.3435    8.5402   10.2144   10.4344   10.5639    8.9875    9.2820   10.4337    9.6106   10.1711   11.2292   10.0634    9.4781   10.4841   11.0790    9.5829    9.2587   10.9717    9.3369    9.6120    9.1958   10.3612    9.1709   10.1814    9.3929    9.4281    8.6794    9.7778   10.3864   10.3754    9.9431   10.1007   10.6645    9.3507   10.5193    9.1769   10.1300   10.2289    9.3467    9.6085    9.0830    9.6131    9.4845    9.0738   10.2644    9.6108   10.4597   11.3306    9.1878    9.7450    9.9371    9.1472   10.9126   10.4649   10.4697    9.9787    9.8551   10.3907    9.7259    9.5765    9.0516    9.8481    9.6153   10.0451    9.6138   10.1759   10.6396    8.9644    9.7318   10.2339    9.5597   10.1752    8.7465   10.4548    9.4546   11.6790
 
