# Supplementary material for: Inclusive Composite Interval Mapping of QTL by Environment Interactions in Biparental Populations
Source: PLoS One. 2015 Jul 10;10(7):e0132414. doi: 10.1371/journal.pone.0132414 (PMC4498613; doi:10.1371/journal.pone.0132414)
Supplement: S5 File — (ZIP) [file pone.0132414.s005.zip › H=0.5/L1/run_00131.met]

!**********************Note: lines staring with "!" are remarks and will be ignored in the program********************
!*********************************General Information**********************************
!Assuming F1 = P1 x P2, populations available in QTL IciMapping are: 
!  1, P1BC1F1 = P1 x F1, the first backcrossing where P1 is used as the recurrent parent;
!  2, P2BC1F1 = P2 x F1, the first backcrossing where P2 is used as the recurrent parent;
!  3, F1DH, F1-derived doubled haploids; 
!  4, RIL or F1RIL, recombination inbred lines through the repeated selfing of F1;
!  5, P1BC1RIL, recombination inbred lines through the repeated selfing of P1BC1F1;
!  6, P2BC1RIL, recombination inbred lines through the repeated selfing of P2BC1F1;
!  7, F2, the selfing generation of F1;
!  8, F3, the selfing generation of F2;
!  9, P1BC2F1, the second backcrossing where P1 is used as the recurrent parent; 
! 10, P2BC2F1, the second backcrossing where P2 is used as the recurrent parent;
! 11, P1BC2RIL, recombination inred lines through the repeated selfing of P1BC2F1; 
! 12, P2BC2RIL, recombination inred lines through the repeated selfing of P2BC2F1; 
! 13, P1BC1F2, the selfing generation of P1BC1F1; 
! 14, P2BC1F2, the selfing generation of P2BC1F1; 
! 15, P1BC2F2, the selfing generation of P1BC2F1; 
! 16, P2BC2F2, the selfing generation of P2BC2F1; 
! 17, P1BC1DH, P1BC1F1-derived doubled haploids; 
! 18, P2BC1DH, P2BC1F1-derived doubled haploids; 
! 19, P1BC2DH, P1BC2F1-derived doubled haploids; 
! 20, P2BC2DH, P2BC2F1-derived doubled haploids; 
   3      !Mapping Population (see remarks above)
   2      !Mapping Function (1 for Kosambi; 2 for Haldane; 3 for Morgan)
   2      !Marker Space Type (1 for intervals; 2 for positions)
   1      !Marker Space Unit(1 for centiMorgans; 2 for Morgan)
   6      !Number of Chromosomes (or Linkage Groups)
 200      !Size of the mapping population
   2      !Number of environments
 
!***************************************** Chromosomes and Linkage Maps **********************************************
!Chromosome                 NumMarkers
-CH1                        16
-CH2                        16
-CH3                        16
-CH4                        16
-CH5                        16
-CH6                        16
!Linkage map (Marker name followed by position or the interval length)
 MK-1-1                1     0.000
 MK-1-2                1    10.000
 MK-1-3                1    20.000
 MK-1-4                1    30.000
 MK-1-5                1    40.000
 MK-1-6                1    50.000
 MK-1-7                1    60.000
 MK-1-8                1    70.000
 MK-1-9                1    80.000
 MK-1-10               1    90.000
 MK-1-11               1   100.000
 MK-1-12               1   110.000
 MK-1-13               1   120.000
 MK-1-14               1   130.000
 MK-1-15               1   140.000
 MK-1-16               1   150.000
 MK-2-1                2     0.000
 MK-2-2                2    10.000
 MK-2-3                2    20.000
 MK-2-4                2    30.000
 MK-2-5                2    40.000
 MK-2-6                2    50.000
 MK-2-7                2    60.000
 MK-2-8                2    70.000
 MK-2-9                2    80.000
 MK-2-10               2    90.000
 MK-2-11               2   100.000
 MK-2-12               2   110.000
 MK-2-13               2   120.000
 MK-2-14               2   130.000
 MK-2-15               2   140.000
 MK-2-16               2   150.000
 MK-3-1                3     0.000
 MK-3-2                3    10.000
 MK-3-3                3    20.000
 MK-3-4                3    30.000
 MK-3-5                3    40.000
 MK-3-6                3    50.000
 MK-3-7                3    60.000
 MK-3-8                3    70.000
 MK-3-9                3    80.000
 MK-3-10               3    90.000
 MK-3-11               3   100.000
 MK-3-12               3   110.000
 MK-3-13               3   120.000
 MK-3-14               3   130.000
 MK-3-15               3   140.000
 MK-3-16               3   150.000
 MK-4-1                4     0.000
 MK-4-2                4    10.000
 MK-4-3                4    20.000
 MK-4-4                4    30.000
 MK-4-5                4    40.000
 MK-4-6                4    50.000
 MK-4-7                4    60.000
 MK-4-8                4    70.000
 MK-4-9                4    80.000
 MK-4-10               4    90.000
 MK-4-11               4   100.000
 MK-4-12               4   110.000
 MK-4-13               4   120.000
 MK-4-14               4   130.000
 MK-4-15               4   140.000
 MK-4-16               4   150.000
 MK-5-1                5     0.000
 MK-5-2                5    10.000
 MK-5-3                5    20.000
 MK-5-4                5    30.000
 MK-5-5                5    40.000
 MK-5-6                5    50.000
 MK-5-7                5    60.000
 MK-5-8                5    70.000
 MK-5-9                5    80.000
 MK-5-10               5    90.000
 MK-5-11               5   100.000
 MK-5-12               5   110.000
 MK-5-13               5   120.000
 MK-5-14               5   130.000
 MK-5-15               5   140.000
 MK-5-16               5   150.000
 MK-6-1                6     0.000
 MK-6-2                6    10.000
 MK-6-3                6    20.000
 MK-6-4                6    30.000
 MK-6-5                6    40.000
 MK-6-6                6    50.000
 MK-6-7                6    60.000
 MK-6-8                6    70.000
 MK-6-9                6    80.000
 MK-6-10               6    90.000
 MK-6-11               6   100.000
 MK-6-12               6   110.000
 MK-6-13               6   120.000
 MK-6-14               6   130.000
 MK-6-15               6   140.000
 MK-6-16               6   150.000
!*********************************** Marker Types ********************************************************************
!Co-dominant marker: When heterozygote F1 is present, P1 is coded as 2, F1 is coded as 1, and P2 is coded as 0; Otherwise, P1 is coded as 2, and P2 is coded as 0. 
!Dominant marker: When heterozygote F1 is present, P1 and F1 are coded as 12, and P2 is coded as 0; Otherwise, P1 is coded as 2, and P2 is coded as 0.  
!Recessive markers: When heterozygote F1 is present, P1 is coded as 2, and F1 and P2 are coded as 10; Otherwise, P1 is coded as 2, and P2 is coded as 0. 
!Missing marker is coded as -1. 
 MK-1-1                 0   2   2   0   0   0   0   0   0   2   2   2   2   0   2   2   2   0   2   0   0   0   0   2   0   0   0   0   0   2   2   0   2   0   0   0   2   0   0   2   2   0   0   0   0   2   2   0   2   2   2   2   0   0   0   0   2   2   2   2   2   2   2   2   0   0   2   0   2   2   0   2   0   0   0   0   2   0   0   0   2   2   0   2   2   0   2   0   2   0   2   0   2   0   0   2   2   2   0   0   0   2   2   0   0   0   0   0   0   2   2   0   2   2   0   2   2   2   0   2   2   2   0   2   2   2   2   0   2   0   2   2   2   0   2   0   0   0   0   2   2   2   2   0   2   2   2   2   2   0   0   0   2   0   0   2   2   2   0   0   2   2   0   2   2   0   0   2   0   2   0   0   0   0   2   0   2   0   2   0   2   0   2   0   0   0   0   0   0   0   2   2   0   2   2   0   0   2   0   0
 MK-1-2                 0   2   2   0   0   0   0   0   0   2   2   2   2   0   2   2   0   0   2   0   0   0   0   2   0   0   0   0   0   2   2   0   2   0   0   0   2   0   0   2   2   0   0   0   2   2   2   0   2   2   2   2   0   0   0   0   2   2   2   2   2   2   2   2   0   0   2   0   2   2   0   2   0   0   2   0   2   0   0   0   2   2   0   2   2   0   2   0   2   0   2   0   2   0   2   2   2   0   0   0   0   2   2   2   0   2   2   0   0   0   2   0   2   2   0   2   0   2   0   2   2   2   0   2   2   2   2   2   2   0   2   2   2   2   2   0   0   0   0   2   2   2   2   0   2   2   2   2   0   0   0   0   2   0   0   0   2   2   2   0   2   2   0   2   2   0   0   2   0   2   0   0   0   0   2   0   2   0   0   0   2   2   2   0   0   0   0   0   0   0   2   2   0   2   2   0   2   0   0   0
 MK-1-3                 0   2   2   0   0   0   0   0   0   2   2   2   2   0   2   2   0   0   2   0   0   0   0   0   2   0   0   0   0   2   2   0   2   0   0   0   2   2   0   0   2   0   0   0   2   2   2   2   2   2   2   2   0   0   0   0   2   2   2   2   2   2   2   2   0   0   0   0   0   2   2   2   0   0   2   0   2   0   0   0   2   2   0   0   2   0   2   0   2   0   2   0   2   0   2   2   2   2   0   0   0   2   2   2   0   2   2   0   0   0   2   0   2   2   0   2   0   2   0   2   2   2   0   2   2   2   2   2   2   0   2   2   2   2   2   0   0   0   0   2   2   2   2   0   2   2   2   2   0   0   0   0   2   0   2   2   2   2   2   2   2   2   0   2   2   0   0   2   0   2   0   0   0   0   2   0   2   0   0   0   2   2   2   0   0   0   0   0   0   0   2   2   0   2   2   0   2   0   0   0
 MK-1-4                 0   2   2   0   2   0   0   0   0   2   2   2   2   0   0   2   0   0   2   0   0   0   0   0   2   0   0   0   0   0   2   0   2   0   0   0   2   2   2   0   2   0   0   0   0   2   2   2   2   2   2   2   0   0   0   0   2   2   2   2   2   2   2   2   0   0   0   0   0   2   2   2   0   0   2   0   2   0   0   0   2   2   0   0   2   0   2   0   2   0   0   0   2   0   2   2   2   2   0   2   0   2   2   2   0   2   2   0   0   0   2   2   2   2   0   2   0   2   2   2   2   2   0   0   2   2   2   2   2   0   2   2   2   2   2   0   0   2   0   2   2   2   2   0   2   2   2   2   0   2   0   0   2   2   2   2   2   2   2   2   2   2   0   2   2   0   0   2   0   2   0   0   0   0   2   0   2   0   0   0   0   2   2   0   0   0   0   0   0   0   2   2   0   2   2   0   2   0   0   0
 MK-1-5                 0   2   2   0   2   0   0   0   0   2   2   2   2   0   0   2   0   0   2   2   0   0   0   0   2   0   0   0   2   0   2   0   2   2   0   0   2   2   2   0   2   0   0   0   0   2   2   2   2   2   2   2   0   0   0   0   2   2   2   2   2   2   2   0   2   0   0   0   0   0   2   2   0   0   2   0   2   0   0   0   2   2   0   0   2   0   2   0   2   0   0   0   0   0   2   0   2   2   0   2   0   0   2   2   0   0   2   0   0   0   2   2   2   2   0   2   0   2   2   2   2   2   0   0   0   2   2   2   2   0   0   2   2   2   2   0   0   2   0   2   2   2   2   0   2   2   0   2   0   2   0   0   2   2   2   2   2   2   2   0   2   2   0   2   0   0   0   2   0   2   0   0   0   0   2   0   2   0   0   0   0   2   2   0   0   0   0   0   0   0   0   2   0   2   2   0   2   0   0   0
 MK-1-6                 0   2   2   0   2   0   0   0   0   2   2   2   2   2   0   0   0   0   2   2   0   0   0   0   2   0   0   0   2   0   2   0   2   2   0   0   2   2   2   0   2   0   0   0   0   2   2   2   0   2   2   0   0   0   0   0   2   2   2   2   0   0   2   0   2   0   0   0   0   0   2   2   0   0   2   0   2   0   0   0   2   2   2   0   2   2   2   0   2   0   0   0   0   0   2   0   2   2   0   0   0   0   2   2   0   0   2   0   0   0   2   2   2   2   0   2   0   2   2   2   2   2   0   2   0   2   2   2   2   0   0   2   2   2   2   0   0   2   2   2   0   0   2   0   2   2   0   2   0   2   0   0   0   2   2   2   2   2   0   0   2   2   0   2   2   0   0   2   0   2   0   0   0   0   2   0   2   0   0   0   0   2   2   0   0   0   0   0   0   2   0   2   0   2   2   0   2   0   0   2
 MK-1-7                 0   2   2   0   2   0   0   0   0   2   2   2   2   2   0   0   2   0   2   2   0   0   0   0   2   2   0   0   2   0   2   0   2   0   0   0   2   2   2   0   2   0   0   0   0   2   2   2   2   2   2   0   0   0   0   0   2   0   2   2   0   0   2   0   0   0   0   2   0   0   2   2   0   0   2   0   2   2   0   0   2   2   2   0   2   0   2   0   2   0   0   0   2   0   2   0   2   2   0   0   0   0   2   2   0   0   2   0   0   0   0   2   0   2   0   2   0   0   2   2   2   2   0   2   2   2   2   0   2   0   0   2   2   2   2   0   0   2   2   2   0   0   2   0   2   2   0   2   0   2   0   0   0   2   2   2   2   2   0   0   2   2   0   2   0   0   0   2   0   2   0   2   2   0   2   0   2   0   0   0   0   2   2   2   2   0   0   0   0   2   2   2   0   2   2   2   2   0   0   0
 MK-1-8                 0   2   2   0   2   0   0   2   0   2   2   2   2   2   2   0   2   2   2   2   0   0   0   0   2   2   0   0   2   0   2   0   2   0   0   0   2   2   2   2   0   0   0   2   2   2   2   2   2   2   2   0   0   0   0   2   2   0   2   2   0   0   2   0   0   0   0   2   2   2   2   2   0   0   2   0   2   2   0   0   2   2   2   2   2   0   2   0   2   0   0   2   2   0   2   0   2   2   0   0   0   0   2   2   0   2   2   0   0   0   0   2   0   0   0   2   0   0   2   2   2   2   2   2   2   2   2   0   0   0   0   2   2   2   2   0   0   2   2   2   0   0   2   0   2   2   0   2   0   2   0   0   0   2   2   2   2   2   0   0   2   2   0   2   0   0   0   2   0   2   0   0   2   0   2   0   0   0   0   0   0   2   2   2   2   0   0   0   0   2   2   0   0   2   2   2   2   0   0   0
 MK-1-9                 0   2   2   0   2   0   0   2   0   2   2   2   2   2   2   0   2   2   2   2   0   2   0   0   2   0   0   0   2   0   2   0   0   2   0   0   2   2   2   2   0   0   0   2   2   2   2   2   2   2   2   0   0   0   2   2   2   0   2   2   0   0   2   0   2   0   0   2   0   0   2   2   2   0   0   0   2   0   0   0   2   2   2   2   2   0   0   0   2   0   0   2   2   0   0   0   2   2   0   0   0   0   2   2   0   2   2   0   0   0   0   2   0   0   0   2   0   0   2   2   2   2   2   2   2   2   2   0   0   0   0   2   2   2   2   0   0   2   2   2   0   0   2   0   2   2   0   2   0   2   2   0   0   2   0   2   2   2   0   0   2   2   0   2   0   0   0   2   2   2   0   0   2   0   2   0   0   0   0   0   0   2   2   2   2   0   0   2   0   2   2   0   0   2   2   2   0   0   0   0
 MK-1-10                0   0   2   0   2   0   0   2   0   2   2   2   2   2   2   0   2   2   2   0   0   2   0   0   0   0   0   0   2   0   0   0   0   2   2   0   2   2   2   2   0   0   0   2   2   2   2   2   0   2   2   0   0   2   2   2   2   0   2   2   0   0   2   0   2   2   0   2   2   0   2   2   2   0   0   0   2   2   0   0   2   2   2   2   0   0   0   0   2   0   0   0   2   0   0   0   2   2   0   0   0   0   2   2   0   2   2   0   0   0   0   2   2   0   0   0   0   0   2   2   2   2   2   2   0   2   2   0   0   0   0   2   2   2   2   0   2   2   2   2   0   0   2   0   2   2   0   2   0   2   2   0   0   2   0   2   2   2   0   0   2   2   0   2   0   0   0   2   2   2   0   0   2   0   2   0   0   0   0   0   0   2   2   2   2   0   0   2   0   2   2   0   0   2   2   2   0   0   0   2
 MK-1-11                0   0   2   0   0   0   0   2   0   2   0   2   2   2   0   2   2   2   2   0   0   0   0   0   0   2   0   0   2   0   0   0   0   2   2   0   2   2   2   2   0   0   0   2   0   2   2   2   0   2   2   0   0   2   2   0   2   2   2   0   0   0   2   0   2   2   0   2   2   0   2   0   2   0   0   0   2   2   0   0   2   2   2   2   0   0   0   0   2   0   0   0   2   0   0   0   2   2   0   0   0   2   2   2   0   0   2   0   0   0   0   2   2   0   0   0   0   0   2   0   2   2   2   2   0   2   2   0   0   0   0   2   2   2   2   0   2   2   2   2   0   0   2   0   2   2   0   2   2   2   2   0   0   2   0   2   2   2   0   0   0   2   0   2   0   0   0   2   2   2   0   0   2   0   2   0   0   0   0   0   0   2   2   2   2   0   2   0   0   2   2   0   0   2   2   2   0   0   0   2
 MK-1-12                0   0   2   0   2   2   0   2   0   2   0   2   2   0   0   2   2   2   0   0   2   0   0   2   0   2   0   0   2   2   0   2   0   2   2   0   2   0   2   2   0   0   0   2   0   2   2   2   0   2   2   0   0   0   2   2   2   2   2   0   0   0   2   0   0   2   0   2   2   0   2   0   2   0   0   2   2   2   0   0   2   2   0   2   0   0   0   0   2   0   0   0   2   0   0   2   2   2   0   0   0   2   2   2   0   0   2   0   0   0   0   0   2   0   0   0   2   0   2   0   2   2   2   2   0   2   2   0   0   0   0   2   2   2   0   0   2   2   0   2   0   0   2   0   2   2   0   2   2   2   2   0   0   2   0   2   2   2   0   0   0   0   0   2   2   0   0   2   2   2   0   0   2   0   2   0   0   0   0   0   0   2   2   2   2   0   0   0   0   2   2   0   0   0   2   2   0   0   0   2
 MK-1-13                0   0   2   0   2   0   0   2   0   2   0   2   2   0   0   2   2   2   0   0   0   0   2   2   2   2   0   0   2   2   0   0   0   2   2   0   2   0   2   2   0   0   0   2   0   2   2   2   0   2   2   2   0   0   2   2   2   2   2   0   2   0   2   0   0   2   0   2   2   2   2   2   2   0   0   2   2   2   0   0   2   2   0   2   0   0   0   0   2   2   0   0   2   0   0   2   2   2   0   0   0   2   2   2   0   0   2   0   0   0   0   2   2   0   0   0   2   0   2   0   2   2   2   2   0   2   2   0   0   0   0   2   2   2   0   0   2   2   0   2   0   0   2   0   0   2   0   2   2   0   2   0   0   2   0   2   2   0   0   0   2   0   0   2   2   0   0   0   2   2   0   0   2   0   2   0   0   0   0   0   2   2   2   2   2   0   2   0   0   2   2   0   0   0   2   2   2   0   0   2
 MK-1-14                0   0   0   0   2   0   0   2   0   2   0   2   2   0   0   2   0   2   0   0   0   0   0   2   2   2   0   0   0   2   0   0   0   2   2   2   2   0   2   2   2   0   0   0   0   0   0   2   0   0   2   0   0   0   0   0   2   2   2   0   2   0   2   0   0   2   0   2   2   2   2   2   2   0   0   2   2   0   0   0   2   2   2   2   0   0   0   0   2   2   0   0   2   0   0   2   2   2   0   0   0   2   2   2   0   0   2   0   0   0   0   2   2   0   0   0   0   0   2   2   0   2   2   2   0   0   2   0   0   0   0   2   2   2   0   0   2   2   0   2   0   0   2   0   0   2   0   2   2   2   2   0   0   2   0   2   2   0   2   0   2   0   0   2   2   0   0   0   2   2   0   0   2   0   2   0   0   0   0   0   2   2   2   2   2   0   2   0   0   2   2   0   0   0   2   2   2   0   0   0
 MK-1-15                0   0   0   0   2   0   0   2   0   2   0   2   2   0   0   2   0   2   0   0   0   0   0   2   2   2   0   0   0   2   0   0   0   2   2   2   2   0   2   2   2   0   0   0   0   0   0   2   0   0   2   0   0   0   0   2   2   2   2   0   2   0   2   0   0   2   0   2   2   2   2   2   2   0   0   2   2   0   0   0   2   2   2   2   2   0   0   0   0   2   2   0   2   0   0   2   2   2   0   0   0   2   2   2   0   0   2   0   0   0   0   2   2   0   0   0   0   0   2   2   0   2   2   0   0   0   0   0   2   0   0   2   2   2   0   0   2   2   0   2   0   0   0   0   0   2   0   2   2   2   2   2   0   2   0   2   0   0   2   2   0   0   0   2   2   0   0   0   2   2   0   0   0   0   2   0   0   0   0   0   2   2   2   0   2   0   2   0   0   2   2   0   2   0   2   2   0   0   0   0
 MK-1-16                0   2   0   0   2   0   0   2   0   0   0   2   2   0   0   2   0   2   0   0   0   0   0   2   2   2   0   0   0   2   0   0   0   2   2   2   2   0   2   2   2   0   0   0   0   0   0   2   0   0   2   0   2   0   0   2   2   2   2   0   2   0   2   0   0   2   0   2   2   2   2   2   2   0   0   2   2   0   0   0   2   2   2   0   2   0   0   0   0   2   2   0   2   0   0   2   2   2   0   2   0   2   2   2   0   0   2   0   0   0   0   2   0   0   0   0   0   0   2   2   0   2   2   0   2   0   0   0   2   0   0   2   2   2   0   0   2   2   2   2   0   0   0   0   0   2   0   2   2   2   2   2   0   0   0   2   0   0   2   2   2   0   0   0   2   0   0   0   2   2   2   0   0   0   2   0   0   0   0   0   2   2   2   0   2   0   0   0   0   2   2   0   2   0   0   2   0   0   0   0
 MK-2-1                 0   0   0   2   0   0   0   0   2   2   0   0   2   2   0   2   2   2   2   0   2   0   0   0   2   0   2   0   0   2   2   0   0   2   2   0   0   0   0   0   0   0   0   0   2   0   0   2   2   2   2   2   0   0   0   2   2   2   2   0   0   2   0   0   0   0   2   0   2   2   2   0   0   2   0   2   2   0   2   2   0   0   0   0   0   0   2   2   0   0   0   2   0   0   0   0   0   0   0   2   2   2   2   0   0   2   0   2   2   0   2   2   0   0   2   0   2   2   2   0   0   0   0   2   2   2   2   0   2   0   0   0   0   2   2   0   0   0   0   0   0   2   0   2   0   0   2   0   0   0   2   0   0   0   0   2   0   0   0   2   0   0   0   2   2   2   2   0   0   2   2   0   0   0   2   0   2   2   2   0   0   0   0   0   2   0   2   2   2   0   0   2   2   0   2   0   0   0   0   2
 MK-2-2                 0   0   0   0   0   0   0   0   0   2   0   0   2   2   0   0   2   2   2   0   2   0   0   0   2   0   2   0   0   2   2   0   0   2   2   0   0   0   0   0   0   0   0   2   2   2   0   2   2   0   2   2   0   0   0   2   0   2   2   0   0   2   0   0   0   0   2   0   2   2   2   0   0   2   0   2   2   0   2   2   0   0   0   0   0   0   2   2   2   0   0   0   0   0   0   0   0   2   0   2   2   2   2   0   0   2   0   2   2   0   0   2   0   0   2   0   2   2   2   0   0   0   0   2   2   2   2   0   2   0   0   0   0   2   2   0   0   0   0   0   0   2   0   2   0   0   2   0   0   0   2   0   0   0   0   2   0   0   0   2   0   0   0   0   2   2   2   0   0   2   0   0   0   0   2   0   2   2   2   0   0   0   0   0   2   0   2   2   0   0   0   2   2   0   2   0   0   2   0   2
 MK-2-3                 0   0   0   0   0   0   0   0   0   2   0   2   2   2   0   0   2   2   2   0   2   0   2   0   2   0   2   0   0   2   2   0   0   2   0   0   0   2   0   0   0   0   2   2   2   2   0   0   2   2   2   2   0   2   0   2   0   2   2   0   0   2   0   0   0   0   2   0   0   2   2   0   0   2   0   2   2   0   0   2   0   0   0   0   0   2   2   2   2   2   0   0   0   0   0   0   0   2   0   2   2   2   2   0   0   2   0   2   2   0   0   2   0   0   2   0   2   2   0   0   0   0   2   2   2   2   2   0   0   0   2   0   0   2   2   0   0   0   0   0   0   2   0   2   0   0   2   0   0   0   0   2   0   0   0   2   2   0   0   2   0   0   0   0   2   2   2   0   0   2   0   2   0   2   2   2   2   2   2   0   0   0   0   0   2   0   2   2   0   0   0   2   2   0   2   0   0   2   0   2
 MK-2-4                 0   0   0   0   0   0   0   0   0   0   0   2   2   2   0   0   2   2   2   0   2   0   2   0   2   2   0   0   0   2   2   0   0   2   0   0   0   2   0   0   0   0   2   2   2   2   2   2   0   2   2   2   0   2   0   2   0   2   2   0   0   2   2   0   0   0   2   0   0   2   2   2   0   2   0   2   2   0   0   2   0   0   0   0   0   2   2   2   0   2   0   0   2   0   0   0   0   2   0   2   2   2   2   0   0   2   0   2   2   0   0   2   0   0   2   0   2   2   2   0   0   0   2   0   2   0   2   0   0   0   2   0   0   2   2   0   2   0   0   0   0   2   0   2   0   0   2   0   2   0   0   2   0   0   0   2   2   0   0   2   0   0   0   0   2   0   2   0   0   0   0   0   0   2   2   2   2   2   2   0   0   0   0   0   2   0   2   2   0   0   0   0   2   0   2   0   0   0   0   2
 MK-2-5                 0   0   0   0   0   0   2   2   0   2   0   2   0   0   2   0   2   2   2   0   2   0   2   0   2   2   0   0   0   2   2   0   0   2   0   0   0   2   0   0   2   0   2   2   2   2   2   2   0   2   2   2   0   2   0   2   0   2   2   2   0   2   2   0   2   0   2   0   0   2   2   0   0   2   0   2   2   0   0   2   0   0   0   2   0   2   2   0   0   2   0   0   2   0   0   0   0   0   0   2   2   2   2   0   0   2   0   2   2   0   0   2   0   0   2   2   2   2   2   0   0   0   2   0   2   0   2   0   0   0   2   2   0   0   2   0   2   0   0   0   0   2   0   2   0   0   2   0   2   0   0   2   0   2   2   2   0   2   0   2   0   0   0   0   2   0   2   0   0   0   0   0   0   2   0   0   2   2   2   0   2   0   0   0   2   0   2   2   0   0   0   0   0   0   2   0   0   2   0   2
 MK-2-6                 0   2   0   0   0   0   2   0   0   2   0   2   2   0   2   0   0   2   0   0   2   0   2   0   2   2   0   0   0   2   2   0   0   2   0   0   2   2   0   0   2   2   2   2   2   2   2   2   0   2   2   2   0   2   0   2   0   2   2   2   0   2   2   0   2   0   2   0   0   2   2   0   0   2   0   2   0   0   0   2   0   0   0   2   0   2   2   0   0   2   0   0   2   0   0   0   0   0   0   2   2   2   2   0   0   2   0   2   2   0   0   2   0   0   0   2   2   2   2   0   0   0   2   0   2   0   2   0   0   0   0   2   0   0   2   0   2   2   0   2   0   2   0   2   0   0   2   0   2   0   0   2   0   2   2   2   0   2   0   2   0   0   0   2   2   0   0   0   0   0   0   0   0   2   0   0   2   2   2   0   2   0   0   0   2   0   0   2   0   0   0   0   0   0   2   0   0   2   0   2
 MK-2-7                 0   2   0   0   0   0   2   0   0   2   2   2   2   0   2   0   0   2   0   0   2   0   2   0   2   2   0   0   0   2   2   0   0   2   2   0   0   2   2   0   2   2   2   2   2   2   2   2   0   2   2   2   0   2   0   2   0   2   2   2   0   2   2   0   2   0   2   0   0   2   2   0   0   2   0   2   0   2   0   2   0   0   0   2   0   2   0   0   0   0   0   0   2   0   0   0   0   2   0   2   2   2   2   0   0   2   0   2   2   0   0   2   0   0   0   2   2   2   2   0   0   0   2   0   2   2   2   0   2   0   0   2   0   0   2   0   2   2   0   2   0   2   0   2   2   0   2   0   0   0   0   2   0   2   2   2   0   2   2   2   0   0   0   2   2   0   0   0   0   0   0   0   0   2   0   0   2   2   2   0   2   2   0   0   2   0   0   2   0   0   0   0   0   0   2   0   0   2   0   2
 MK-2-8                 0   2   0   0   0   0   2   2   0   2   2   2   2   2   2   0   0   2   0   0   2   0   2   2   2   2   0   0   0   2   2   0   0   2   2   0   0   2   2   0   2   2   2   2   2   2   2   2   0   2   2   2   0   2   0   2   0   2   2   2   2   2   2   0   2   0   2   0   0   2   2   0   0   2   0   2   0   2   2   2   0   0   0   2   0   2   2   0   0   0   0   0   2   0   0   2   0   2   0   2   2   2   2   0   0   2   0   2   2   0   0   2   0   0   0   2   2   2   2   0   0   0   2   2   2   2   2   0   2   2   0   2   0   2   2   0   2   2   0   2   0   2   0   2   2   0   2   0   0   2   0   0   0   2   2   2   2   0   2   2   0   0   0   2   2   0   0   0   0   0   0   0   0   2   0   0   2   2   2   0   2   2   0   0   2   0   0   2   0   0   2   0   0   0   2   0   2   0   0   0
 MK-2-9                 0   2   0   0   0   0   2   2   0   2   2   2   0   2   2   0   0   2   0   0   2   0   0   2   2   2   0   0   0   2   0   0   0   2   2   0   0   2   2   0   2   2   2   2   2   2   2   2   0   2   2   2   0   2   0   2   0   2   2   2   2   2   2   0   2   0   2   0   0   2   2   2   0   2   0   2   0   2   0   2   0   0   0   2   0   2   2   0   0   0   0   0   2   0   0   2   0   2   0   2   2   2   2   0   0   2   0   2   2   0   0   0   0   0   0   2   2   2   2   0   2   0   2   2   2   2   2   0   2   2   0   2   0   2   2   0   2   2   0   2   2   2   0   2   2   0   2   0   0   2   0   0   0   2   2   2   2   0   2   2   0   0   0   2   2   0   0   0   0   0   0   0   0   2   0   2   2   2   0   0   2   2   2   0   2   0   0   2   0   0   2   0   0   0   2   0   2   0   0   0
 MK-2-10                0   2   0   0   0   0   2   2   0   2   2   2   0   2   2   0   0   0   0   0   2   0   0   2   2   2   0   0   0   2   2   0   0   2   2   0   0   2   0   0   2   2   2   2   2   2   2   2   0   2   2   2   0   2   0   2   0   2   2   2   2   0   2   0   2   2   2   0   0   2   0   0   0   0   0   2   0   2   0   2   0   2   2   2   0   2   2   0   0   0   0   0   2   2   0   2   0   2   0   2   2   2   2   0   0   2   0   2   0   0   0   0   0   0   0   2   0   2   2   0   0   0   2   2   2   2   2   0   2   2   0   2   0   2   2   0   2   2   0   2   2   2   0   2   2   0   2   0   0   2   0   2   0   2   2   2   2   0   2   2   0   0   0   2   0   0   0   0   2   0   0   0   0   2   0   2   2   0   0   0   2   2   2   0   2   0   0   2   0   0   2   0   0   0   2   0   2   0   0   0
 MK-2-11                2   2   0   0   0   0   2   2   0   2   2   2   0   2   2   0   0   0   0   0   2   0   0   2   0   2   0   0   0   2   0   0   0   2   2   0   0   2   2   0   2   2   2   2   2   2   2   2   0   0   0   0   0   2   0   2   0   2   2   2   2   0   2   0   2   2   0   0   0   2   0   2   0   2   0   2   0   2   0   2   0   2   2   2   0   2   2   0   0   0   0   0   0   2   0   2   0   2   0   2   2   2   2   0   0   2   0   2   0   0   0   0   0   0   0   2   0   2   2   0   0   0   0   2   2   2   2   0   2   2   0   2   0   2   2   2   0   2   0   2   2   2   2   2   2   0   2   0   0   2   0   2   0   0   2   2   2   0   2   2   0   0   2   2   0   0   0   0   2   0   0   0   0   2   2   2   2   0   0   0   2   2   2   0   2   0   0   2   2   2   2   0   0   0   2   0   2   0   0   0
 MK-2-12                2   0   0   0   0   0   2   0   0   2   2   2   2   2   0   0   0   0   0   0   2   0   0   2   0   2   0   0   0   2   0   0   2   2   2   2   0   2   0   2   2   2   2   2   0   2   2   2   0   2   0   0   0   2   0   2   2   2   2   2   2   0   2   0   2   2   0   0   0   2   0   2   0   2   0   2   0   2   0   2   0   2   2   2   2   2   2   0   0   0   0   0   0   2   0   0   0   2   0   2   2   2   0   0   2   0   0   2   0   0   0   2   0   0   0   2   0   2   2   0   0   0   0   2   2   2   2   0   2   2   0   0   0   2   2   2   0   0   0   2   0   2   2   2   0   0   2   2   0   2   0   0   0   0   0   2   2   0   2   0   0   0   2   2   0   0   0   2   2   0   0   0   2   2   2   2   2   0   0   2   0   0   2   0   2   0   0   2   2   2   2   0   0   2   2   0   2   0   0   0
 MK-2-13                2   0   0   0   0   0   2   0   0   0   0   2   2   2   2   0   0   0   0   0   2   0   0   2   0   2   0   0   0   2   2   0   2   2   2   2   0   2   0   2   2   2   2   0   0   2   2   2   2   2   0   0   0   2   2   2   2   2   2   2   2   0   2   0   2   2   0   0   0   0   0   2   0   0   0   2   0   0   0   2   0   2   0   2   2   0   2   0   0   0   0   0   0   2   0   0   0   2   0   2   2   0   0   0   2   0   0   0   0   0   0   0   0   0   0   0   0   2   2   0   0   0   2   2   2   0   2   0   2   2   0   0   2   2   2   2   2   0   0   2   0   2   2   2   0   0   2   2   0   2   0   0   0   2   2   2   2   2   2   2   0   0   2   2   0   0   2   2   2   2   0   0   2   2   2   2   2   0   0   2   0   0   2   0   2   0   0   2   2   2   2   0   0   2   2   0   2   0   0   0
 MK-2-14                2   0   0   0   0   0   2   0   0   0   0   2   2   2   2   0   0   0   0   0   2   0   0   2   0   2   0   0   0   2   2   2   2   2   2   2   0   2   0   2   2   2   2   0   0   2   2   2   2   2   0   0   0   2   2   2   2   2   2   2   0   0   2   0   2   2   0   0   0   0   0   2   2   0   0   2   0   0   0   2   0   2   0   2   2   0   2   0   0   0   0   0   0   2   0   0   0   2   0   2   0   0   0   0   2   0   0   0   0   0   0   0   0   0   0   0   0   2   2   0   2   0   2   2   2   0   2   0   2   2   0   0   2   2   2   2   2   2   0   2   0   2   2   2   0   0   0   2   0   2   0   0   0   2   2   2   0   2   2   2   0   0   2   2   0   0   2   2   2   2   0   0   2   2   2   0   2   0   0   2   0   0   2   0   2   0   0   2   2   2   2   0   0   2   2   0   2   0   0   0
 MK-2-15                2   0   0   2   0   0   2   0   0   2   0   2   2   2   2   0   2   0   0   2   0   0   0   2   0   2   0   0   0   2   2   2   2   2   2   2   0   0   0   2   2   2   2   0   0   2   2   2   2   2   0   0   0   2   2   0   2   2   2   2   0   0   0   0   2   2   0   0   0   0   0   2   2   0   0   0   0   0   0   2   0   0   0   2   2   0   2   0   0   0   2   0   0   2   0   0   0   0   0   2   0   0   0   0   2   0   0   2   0   0   0   0   0   0   0   0   0   2   2   0   2   0   0   2   2   0   2   0   2   2   0   0   2   2   2   2   2   2   0   2   0   2   2   2   0   0   0   2   2   2   0   0   0   0   2   2   0   2   2   2   0   0   2   2   0   0   2   2   2   2   0   0   2   2   2   0   0   0   0   2   0   0   2   0   2   0   0   2   2   2   2   0   0   2   2   0   2   0   0   0
 MK-2-16                2   0   0   2   0   0   2   0   0   0   0   2   2   2   0   2   2   2   0   2   2   0   0   2   0   2   0   0   0   2   2   2   0   2   2   2   0   0   0   2   2   2   2   0   0   0   2   2   2   2   0   0   0   2   2   0   2   2   2   2   2   0   0   2   2   0   0   2   0   0   0   2   2   0   0   0   0   0   0   2   0   0   0   2   2   0   2   2   0   0   2   0   0   2   0   0   0   0   0   2   0   0   0   0   2   0   0   2   0   0   0   0   0   0   0   0   0   2   2   0   2   0   2   2   0   0   2   0   2   2   0   0   2   2   2   2   2   2   0   2   0   2   2   2   2   0   0   2   2   2   2   0   2   0   2   2   0   2   2   2   0   0   2   2   0   0   0   2   2   2   0   2   2   2   2   0   0   0   0   0   0   0   2   0   2   0   0   2   2   2   2   0   0   2   2   0   2   0   0   0
 MK-3-1                 0   0   2   2   0   0   0   2   0   0   0   0   0   2   2   2   0   0   2   2   2   0   2   0   2   0   2   2   0   0   2   2   2   2   0   2   0   2   0   2   0   0   2   0   2   0   0   2   0   0   2   2   2   2   2   2   2   2   0   2   0   0   0   0   0   0   2   2   2   2   0   2   0   2   2   2   2   0   2   0   2   0   0   2   0   0   0   0   0   0   0   2   2   0   2   0   0   2   2   0   2   0   2   0   0   0   2   2   2   2   2   0   0   2   0   2   0   0   2   0   0   2   0   0   0   2   0   0   2   2   2   2   2   2   2   0   2   2   0   0   0   0   2   0   0   0   0   2   0   2   0   2   2   2   0   0   0   0   2   0   2   0   2   0   0   0   0   0   0   0   0   2   0   0   2   0   2   2   0   0   2   0   2   2   2   0   2   0   2   0   0   2   2   0   2   0   2   2   2   0
 MK-3-2                 0   2   2   2   0   0   0   2   0   0   0   0   0   2   2   2   0   0   2   2   2   0   2   0   2   0   2   2   2   0   2   2   2   2   0   2   0   2   0   0   0   0   2   0   0   0   0   2   0   2   2   2   2   2   2   2   2   2   0   0   0   2   0   0   0   0   2   2   2   2   0   2   0   2   2   2   2   0   2   2   0   0   0   2   0   0   0   0   0   0   0   2   2   0   2   0   0   2   2   0   2   0   2   0   0   0   2   2   2   2   2   0   0   2   0   2   0   0   2   2   0   2   0   0   0   2   2   0   2   2   2   2   2   2   2   0   2   2   0   0   2   0   2   0   0   0   0   2   0   2   2   2   2   2   0   0   0   0   2   0   2   0   2   2   0   0   0   0   0   0   0   2   0   0   2   0   2   2   0   0   2   0   2   0   2   0   2   0   0   0   2   2   2   0   2   0   2   2   2   0
 MK-3-3                 0   2   2   2   0   0   0   2   0   0   0   0   0   2   2   0   0   0   2   0   2   2   2   0   2   0   2   2   2   0   2   2   2   2   0   2   0   2   0   0   0   0   2   0   0   0   0   2   0   2   2   2   2   2   0   0   2   2   0   0   0   2   0   0   0   0   2   2   2   2   0   2   0   2   2   2   0   0   2   2   0   0   0   2   2   0   0   0   0   2   0   2   2   0   2   0   0   2   0   0   2   0   2   0   0   0   2   2   2   2   2   0   2   2   0   2   2   0   2   2   0   2   0   0   0   2   2   0   2   2   0   2   2   2   2   0   2   2   0   0   2   0   2   0   0   0   0   2   0   2   2   2   2   2   0   0   0   0   2   0   2   0   2   2   2   0   0   0   0   0   0   2   0   0   2   0   2   0   2   0   2   0   2   0   2   0   2   0   0   0   2   2   2   0   2   0   2   2   2   0
 MK-3-4                 0   2   2   2   2   0   0   2   0   0   0   2   0   2   0   0   0   0   2   0   2   2   2   0   2   0   2   2   2   0   2   0   2   2   0   2   0   2   0   0   0   0   2   0   0   0   0   2   0   2   2   2   2   2   0   0   2   2   0   0   0   2   0   0   2   0   2   2   2   2   0   2   0   2   2   2   0   0   2   2   0   0   0   2   2   0   0   0   0   2   0   2   0   0   0   0   0   2   2   0   2   0   2   0   2   0   2   2   2   2   2   0   2   2   0   2   2   0   2   2   0   2   0   0   0   2   2   0   2   2   0   2   2   2   0   2   2   2   0   0   2   0   2   0   0   0   0   2   0   2   0   2   2   2   0   0   0   0   2   0   2   0   2   2   0   2   0   0   0   0   0   2   0   2   2   0   2   0   2   0   2   0   2   0   0   0   2   0   0   0   0   2   0   0   0   0   2   0   2   0
 MK-3-5                 0   2   2   2   2   0   2   2   0   0   0   2   0   2   0   2   0   2   2   0   2   2   2   0   2   2   2   2   2   0   2   0   2   2   0   2   2   2   0   0   0   0   2   0   0   0   0   2   0   0   2   0   2   2   0   0   2   0   0   0   0   2   0   0   2   0   2   2   2   2   0   2   0   2   2   2   0   0   2   0   0   0   0   2   2   0   0   0   0   0   0   2   0   0   2   0   0   2   2   0   2   0   0   2   2   2   2   2   2   2   2   0   2   2   0   2   0   0   2   2   0   2   0   0   0   0   2   0   2   2   0   0   2   2   0   2   2   2   0   0   2   0   2   0   0   0   0   0   0   2   0   2   2   2   0   0   0   2   2   0   0   0   2   2   0   2   0   0   0   0   0   2   0   2   2   0   2   0   2   0   2   0   2   0   0   0   2   0   0   0   0   2   0   0   2   2   2   0   2   0
 MK-3-6                 0   2   2   2   2   0   2   2   0   0   0   2   2   0   0   2   0   2   2   0   2   2   2   2   0   2   2   2   2   0   2   0   2   2   0   2   2   2   0   0   0   0   2   0   0   0   0   2   2   0   2   0   2   2   0   0   2   0   0   0   0   2   0   0   2   0   2   2   2   2   2   2   0   2   2   2   0   0   2   0   0   2   0   2   2   0   0   0   0   0   0   0   0   0   2   0   0   0   2   2   2   0   0   2   2   2   2   0   2   2   2   0   0   0   0   2   0   0   2   2   0   2   0   0   0   0   2   0   2   2   0   0   2   2   0   2   2   2   0   0   2   0   2   0   0   0   0   0   0   2   0   2   2   2   0   0   0   2   2   0   0   0   2   0   0   2   0   0   0   0   0   2   0   2   2   0   2   0   2   0   2   2   2   0   0   0   0   0   2   0   0   2   0   0   2   2   0   0   2   0
 MK-3-7                 0   2   2   2   0   0   2   2   0   0   0   2   2   0   0   2   0   2   2   0   2   2   2   2   0   2   2   2   2   0   2   0   2   2   0   2   2   2   0   0   0   0   2   0   0   0   2   0   2   2   2   0   2   2   0   0   2   0   0   0   0   2   0   0   2   0   2   2   0   2   2   2   0   2   2   2   0   0   2   0   0   2   0   2   2   0   0   0   0   0   0   0   0   0   2   0   2   0   2   2   2   0   0   2   2   2   2   0   2   2   2   0   2   0   2   0   0   0   2   2   0   2   0   0   0   0   2   2   2   2   0   0   2   2   0   2   2   2   0   0   2   0   2   0   0   0   0   0   0   2   0   2   2   2   0   2   0   2   2   0   0   0   2   0   0   2   0   0   0   0   0   2   0   2   2   0   2   0   2   0   2   2   2   0   0   0   0   0   0   0   0   2   2   0   2   2   0   0   2   0
 MK-3-8                 0   2   2   2   0   0   2   2   0   0   0   2   2   0   0   2   0   2   2   0   2   0   2   2   0   2   2   2   2   0   2   0   2   2   0   2   2   2   2   0   0   0   0   0   0   0   2   0   0   2   2   0   2   0   0   0   2   0   0   0   0   2   0   0   2   0   0   2   0   2   2   2   0   2   2   2   0   2   2   0   0   2   0   2   2   2   0   0   0   0   2   0   0   0   2   0   2   0   0   2   2   0   0   0   2   2   2   0   0   2   2   0   2   0   2   2   0   0   2   2   0   2   0   0   0   0   2   2   2   2   0   0   2   2   2   2   2   2   0   0   2   0   2   0   0   0   0   0   0   2   0   2   2   2   0   2   0   2   2   0   0   0   2   0   0   2   0   0   0   0   0   2   0   2   2   0   2   0   2   0   2   2   2   0   0   0   0   0   0   0   0   2   2   0   2   2   0   0   2   0
 MK-3-9                 0   2   2   2   0   0   2   2   0   0   0   2   2   0   0   2   2   2   2   0   2   0   2   2   0   2   2   2   2   0   2   0   2   2   0   2   2   2   2   0   0   0   2   0   2   0   2   0   0   2   2   0   2   2   0   0   2   0   0   0   0   2   0   0   2   0   0   2   0   2   0   2   0   2   2   2   0   2   2   0   2   2   0   2   2   2   0   0   0   0   2   0   0   0   2   0   2   0   0   2   2   0   0   2   2   2   2   0   0   2   2   0   0   0   2   2   0   0   2   2   2   2   0   0   0   0   2   2   2   2   0   0   2   2   2   2   2   2   0   0   2   2   2   0   0   0   0   0   0   2   2   2   2   2   0   2   0   2   2   0   0   0   2   0   0   0   0   0   0   0   0   2   2   2   2   0   2   0   2   0   2   2   2   0   0   0   0   0   0   0   0   2   2   2   2   2   0   0   2   0
 MK-3-10                0   2   2   2   0   0   2   2   2   0   0   2   2   0   2   2   2   2   2   2   2   0   2   2   0   2   2   2   2   0   2   0   0   2   0   2   2   2   2   0   0   0   2   0   2   0   2   0   0   2   2   0   2   2   0   0   2   0   0   0   0   2   0   0   2   0   0   2   0   2   0   2   0   2   2   2   0   2   2   0   2   2   0   2   2   2   2   0   0   0   2   0   0   0   0   0   2   0   0   2   2   0   0   2   2   0   2   2   0   2   2   0   0   0   2   0   0   0   2   2   2   2   0   0   0   0   0   2   0   2   0   0   2   2   2   2   2   2   0   0   2   2   2   0   0   0   0   0   0   2   2   2   2   2   0   2   0   2   2   0   0   0   2   0   0   0   0   0   0   2   0   2   2   2   2   2   2   0   2   0   2   2   2   0   0   0   2   2   0   0   2   2   2   2   2   2   0   0   2   2
 MK-3-11                0   2   2   2   2   0   2   2   2   0   0   2   0   0   0   2   2   2   2   2   2   0   2   2   0   2   2   2   2   0   2   0   0   2   0   2   2   2   2   0   0   0   2   0   2   0   2   0   0   2   2   0   2   2   0   0   2   0   0   0   0   2   0   0   0   0   2   2   0   2   0   2   0   2   2   2   0   2   2   2   2   2   0   2   2   2   2   0   0   0   2   0   0   0   0   2   2   0   2   2   2   0   0   2   2   0   2   2   0   2   2   0   0   0   2   0   0   0   2   2   2   2   0   0   2   0   0   2   0   2   0   0   2   2   2   2   2   2   0   0   2   0   2   0   0   0   2   0   0   2   2   2   2   2   0   2   0   2   2   0   0   0   2   0   0   0   0   0   0   2   2   2   2   2   2   0   2   0   2   0   2   2   2   0   0   0   2   2   0   0   2   2   2   2   2   2   0   0   2   2
 MK-3-12                0   2   2   2   2   0   2   2   2   0   2   2   2   0   0   2   2   0   2   2   2   0   2   2   0   2   2   2   2   2   2   0   0   2   0   0   0   2   2   0   0   0   2   0   2   2   2   0   0   2   0   0   2   2   0   0   2   0   0   0   0   2   0   0   0   0   2   2   0   2   0   2   0   2   2   2   2   2   2   2   2   2   0   2   2   2   2   0   0   0   2   0   0   0   0   2   2   0   2   2   2   0   0   2   2   0   2   2   0   2   2   0   2   0   2   0   0   0   2   2   2   2   0   0   2   0   2   2   0   2   0   0   2   2   2   2   2   0   0   0   2   0   2   0   0   0   2   0   0   2   2   2   2   2   0   2   0   2   2   0   0   0   2   0   0   2   0   0   0   2   2   0   2   2   2   0   2   0   2   2   2   2   2   0   0   2   2   2   0   0   2   2   2   2   2   2   0   2   2   2
 MK-3-13                0   2   2   0   0   0   2   2   2   0   2   2   2   0   0   2   2   0   2   2   0   0   2   2   0   2   2   0   2   2   0   0   0   2   0   0   0   2   2   0   0   0   2   2   2   2   2   2   0   2   0   0   2   2   0   0   2   0   0   0   0   2   2   0   0   0   2   2   2   2   0   2   0   2   2   2   2   2   2   2   0   2   0   2   2   2   2   0   0   0   2   0   0   0   0   2   2   0   2   0   2   0   2   0   2   0   2   2   0   2   2   0   2   0   2   0   0   0   2   2   2   2   0   0   2   2   2   2   2   2   0   0   0   2   2   2   2   0   0   0   2   0   2   0   0   0   2   0   0   2   2   2   2   2   2   2   0   2   2   0   2   0   0   0   0   2   0   0   0   2   2   0   2   2   2   0   0   0   2   2   2   2   2   0   0   2   2   2   0   0   2   0   0   2   2   2   0   2   2   2
 MK-3-14                0   2   2   0   0   0   2   2   2   0   2   2   2   0   2   2   2   0   2   2   0   0   2   2   0   2   2   0   2   2   0   0   0   2   0   0   0   2   2   0   0   0   2   2   2   2   2   0   0   2   0   0   2   2   0   0   0   0   0   0   0   2   2   0   0   0   0   2   2   2   0   2   0   2   2   2   2   2   2   2   0   2   0   0   2   2   0   0   0   0   2   0   0   0   0   2   2   2   2   0   2   2   2   0   2   2   2   2   0   2   2   2   2   0   2   0   0   0   2   2   0   2   0   0   2   2   2   2   2   2   0   0   0   2   2   2   0   0   0   0   2   0   2   0   0   2   2   0   0   2   2   2   2   2   2   2   0   2   2   0   2   0   0   0   0   2   0   0   0   2   2   2   2   2   2   0   2   2   2   0   2   2   2   0   0   2   2   2   0   0   2   0   0   2   2   2   0   2   2   2
 MK-3-15                2   2   2   0   0   2   2   2   2   0   2   2   2   0   2   2   2   0   2   2   2   0   2   2   0   2   2   0   2   2   0   0   0   2   0   0   0   2   2   0   0   2   2   0   2   2   0   0   0   0   0   0   2   2   0   0   0   0   0   0   0   0   0   0   0   0   0   2   2   2   0   2   0   0   2   2   2   2   2   2   0   2   0   0   2   2   0   0   0   0   2   2   0   0   0   2   2   2   0   2   2   2   2   0   2   2   2   2   0   2   2   2   2   0   2   0   2   0   2   2   0   2   0   0   2   2   2   2   2   2   0   0   0   2   0   2   0   0   2   0   2   0   2   0   0   2   0   0   0   2   2   2   2   2   2   2   2   2   2   0   2   0   0   0   2   2   0   0   0   2   2   2   2   2   0   0   2   0   2   0   2   2   0   0   0   2   2   0   0   0   2   0   2   2   2   2   0   2   2   2
 MK-3-16                2   2   2   0   0   2   2   2   2   0   2   2   0   0   2   0   2   0   2   2   2   0   2   2   0   2   0   0   2   2   0   2   0   2   0   0   0   0   2   0   0   2   2   0   2   2   0   0   0   0   0   0   2   2   0   0   0   0   0   2   0   0   0   0   0   0   0   2   2   2   0   2   0   0   2   2   0   2   0   2   0   0   0   0   2   2   0   0   0   0   0   2   0   0   0   2   2   2   0   2   2   2   2   0   2   2   0   2   0   2   0   2   0   0   2   0   2   0   2   0   2   2   0   0   2   2   2   0   2   2   0   0   0   2   0   0   0   0   2   0   0   0   2   0   0   2   0   0   0   2   2   2   0   2   2   2   2   2   2   2   2   2   2   0   2   2   2   0   0   2   2   2   0   0   0   0   2   0   2   2   0   2   0   0   0   0   2   0   0   0   2   0   0   2   2   2   2   2   2   2
 MK-4-1                 2   2   2   2   0   2   0   2   0   2   2   2   2   0   2   0   0   0   2   2   0   2   0   0   0   2   2   2   2   0   2   2   0   2   0   0   0   0   0   2   0   0   0   2   0   0   0   0   2   0   0   0   2   0   0   0   0   0   0   0   2   2   0   0   0   2   0   2   2   0   0   2   0   2   0   0   2   2   2   0   2   0   2   0   0   2   0   2   0   2   2   2   0   0   0   0   2   2   2   2   0   2   0   0   2   2   2   2   2   2   0   0   0   0   2   0   0   0   2   0   2   2   2   2   2   0   0   0   0   2   0   2   0   0   2   2   2   2   2   0   2   0   0   2   0   0   0   0   2   2   2   2   0   0   0   2   0   0   2   0   0   0   2   0   0   2   2   2   0   0   2   2   2   0   0   2   2   2   0   2   2   2   2   2   0   2   2   2   2   0   0   0   0   2   2   2   0   0   2   2
 MK-4-2                 2   2   2   2   0   2   0   2   0   2   2   2   2   2   2   0   0   0   2   2   0   2   0   0   0   2   2   2   2   0   2   2   0   2   0   0   0   2   0   2   0   0   0   2   0   0   0   0   2   2   0   0   2   0   0   0   0   0   0   0   2   2   0   2   0   2   0   2   2   0   0   2   0   2   0   0   2   2   2   0   2   0   2   0   0   2   0   2   0   2   2   2   0   0   0   0   2   2   2   2   0   2   0   0   2   2   2   2   2   2   0   0   0   0   2   2   0   0   2   0   2   2   2   2   2   0   0   0   0   0   0   2   0   0   2   2   2   2   2   0   2   0   0   2   0   0   0   0   0   2   2   2   2   0   0   2   0   0   2   2   0   0   2   0   0   2   2   2   0   0   2   2   2   0   0   2   2   2   0   2   2   2   2   2   0   0   2   2   2   0   0   0   0   2   2   2   0   0   2   2
 MK-4-3                 2   2   0   2   2   0   0   2   0   2   2   2   2   2   2   0   0   0   2   2   0   2   0   2   0   2   2   2   2   0   2   2   0   2   0   0   0   2   0   0   0   0   0   0   0   0   0   0   2   2   0   2   2   2   0   2   0   0   0   0   2   0   0   2   0   0   0   2   2   0   0   2   0   2   0   0   2   2   2   2   2   0   2   0   0   2   0   2   0   0   2   2   0   0   2   0   2   2   2   2   2   2   0   0   0   2   2   2   2   2   0   0   0   0   2   2   0   0   2   0   2   0   2   2   2   0   0   2   0   0   2   2   0   0   2   2   2   2   2   0   2   0   0   2   0   0   0   0   0   2   2   2   0   0   0   2   0   0   2   2   0   0   2   0   0   2   2   2   0   0   2   2   2   0   2   2   2   0   0   2   2   2   2   2   0   0   2   2   2   0   0   0   2   0   2   2   0   0   2   2
 MK-4-4                 2   2   0   2   2   0   0   2   0   2   2   2   2   2   2   0   0   0   2   2   0   2   2   2   2   2   2   2   2   0   2   2   2   2   0   2   0   2   0   0   0   0   0   0   0   0   0   0   2   2   0   2   2   2   0   2   0   0   0   0   2   0   0   2   0   0   0   2   2   0   0   2   2   2   0   0   2   2   2   0   2   0   2   0   0   0   2   2   0   2   2   2   0   0   2   0   2   2   2   2   2   2   0   0   0   2   2   2   2   2   0   2   0   0   2   2   0   0   2   0   2   0   2   2   2   2   2   2   0   0   2   2   0   0   2   2   2   2   0   0   2   0   0   2   0   0   0   0   0   2   2   0   0   0   0   2   0   0   2   2   0   0   2   0   0   2   2   2   0   0   2   2   2   0   2   2   2   0   2   2   2   2   2   2   2   0   2   2   2   0   0   0   2   0   2   2   0   0   2   2
 MK-4-5                 2   2   0   2   0   0   0   2   0   2   2   2   0   2   2   0   0   0   0   2   0   2   2   2   2   2   2   2   2   0   2   2   2   0   0   2   0   0   0   0   0   0   0   0   0   2   0   0   2   2   0   2   0   2   0   2   0   0   0   0   2   0   0   2   0   0   0   0   2   0   2   2   0   2   0   0   2   2   2   0   2   0   2   0   0   0   2   2   2   2   2   2   0   0   2   2   2   2   2   2   2   2   0   0   0   2   2   2   0   2   2   2   0   0   2   2   0   0   2   0   2   0   0   2   0   0   2   2   0   0   0   2   0   0   2   2   2   2   0   0   2   0   0   0   0   0   0   0   0   2   2   0   0   0   0   2   0   0   2   2   2   0   2   0   0   2   2   0   0   0   2   2   2   0   2   2   2   2   2   0   2   2   2   2   2   0   2   2   0   0   0   0   2   0   2   2   0   0   0   2
 MK-4-6                 2   2   0   2   0   0   0   2   0   2   0   0   0   2   2   0   2   0   0   2   0   2   2   2   2   2   2   2   2   0   0   2   2   0   0   0   0   2   0   0   0   0   0   0   0   2   0   0   2   2   0   2   0   2   0   2   0   0   0   0   2   0   0   2   0   0   2   0   2   0   2   2   0   0   0   0   2   2   2   0   2   0   2   0   0   0   2   2   2   2   2   2   0   0   2   2   2   2   2   2   2   2   0   0   2   2   2   2   0   0   2   2   0   0   2   2   0   0   2   0   2   2   0   2   2   0   2   2   0   0   0   2   0   2   2   2   2   2   0   0   2   0   0   0   0   2   0   0   0   2   2   0   0   0   0   2   0   2   2   2   2   0   2   0   0   2   2   0   0   0   2   2   2   2   2   2   2   2   2   0   2   2   2   2   2   0   2   2   0   0   0   0   2   2   2   2   0   0   0   2
 MK-4-7                 2   0   0   2   0   0   0   2   0   2   0   2   0   2   2   0   2   0   2   2   0   2   2   2   2   2   2   2   2   2   0   2   2   0   2   0   0   2   0   0   0   0   0   0   2   0   0   0   2   2   0   2   0   2   0   2   0   0   0   0   2   2   0   2   0   0   2   0   2   0   2   2   0   0   2   0   0   2   2   2   2   0   2   0   2   0   2   2   0   2   2   2   0   0   2   2   2   2   2   0   2   2   2   0   2   2   2   2   2   0   2   2   0   0   2   2   2   0   2   0   2   2   0   0   2   0   2   2   2   0   0   2   0   2   2   2   2   2   0   0   2   0   0   0   0   2   0   0   0   2   2   0   0   0   0   2   0   2   2   0   2   0   2   0   0   2   2   0   0   0   2   2   2   2   2   2   2   2   2   0   2   2   2   2   2   0   0   2   0   0   0   0   2   2   2   2   2   0   0   2
 MK-4-8                 2   0   0   2   0   0   0   2   0   2   0   2   0   0   2   0   2   0   0   0   0   2   2   2   2   0   2   2   2   2   0   2   0   0   2   0   0   2   0   0   0   0   0   0   2   0   0   0   2   2   2   2   0   0   0   2   0   2   0   0   2   2   0   2   0   0   2   0   2   0   2   2   0   0   2   2   0   2   2   2   2   0   2   0   2   0   2   0   0   0   2   2   0   0   2   2   2   2   2   0   2   0   0   0   2   2   2   2   2   0   2   2   0   0   2   2   2   0   2   0   2   2   0   0   2   0   2   2   2   0   0   2   0   2   2   2   2   2   0   0   2   0   2   0   0   2   2   0   2   2   2   0   0   0   0   2   0   2   2   0   0   0   2   2   0   2   2   0   0   0   2   2   0   2   2   2   2   2   2   0   2   2   2   2   2   0   0   2   0   0   0   0   2   2   2   2   2   0   0   2
 MK-4-9                 2   0   0   2   0   2   2   2   2   2   0   2   2   0   2   0   2   0   0   2   0   2   2   2   2   0   2   2   2   2   2   2   0   0   2   0   0   2   0   0   0   0   0   2   2   0   0   0   0   2   2   2   0   0   0   2   0   2   0   0   2   2   0   2   0   2   2   0   0   0   2   2   0   0   2   2   0   0   2   2   2   0   0   0   2   2   2   0   0   0   2   2   0   0   2   2   2   2   2   0   2   0   0   0   2   2   2   2   2   0   2   2   0   0   2   2   2   0   2   0   2   2   0   0   2   0   2   2   2   0   0   2   0   2   2   2   2   2   0   2   2   0   0   0   0   2   2   0   2   2   2   2   0   0   0   2   0   2   2   0   0   0   2   2   0   2   2   0   0   0   2   2   0   2   2   2   2   2   2   0   2   2   2   2   2   2   0   2   0   2   0   0   2   2   2   2   2   0   0   2
 MK-4-10                2   2   0   2   0   2   2   2   2   2   0   2   2   0   0   0   2   0   0   2   0   2   2   2   2   0   2   2   2   2   2   2   0   0   2   0   0   2   0   0   0   0   0   2   2   2   0   0   0   2   2   2   0   0   0   2   0   2   0   0   2   2   0   0   0   2   2   0   0   2   2   2   0   0   2   2   0   0   2   2   2   0   0   2   2   2   2   0   0   0   2   2   0   0   2   2   2   2   2   0   2   0   0   2   2   2   2   2   2   0   0   2   0   0   2   2   0   0   2   2   2   2   0   0   2   0   2   0   2   0   0   2   0   2   2   2   2   2   0   2   2   0   0   0   0   2   2   0   2   2   2   2   0   0   0   2   0   0   2   0   0   0   2   2   0   0   2   0   0   0   2   2   2   2   2   2   2   2   2   0   2   2   2   2   2   2   0   2   2   2   0   0   2   2   2   2   2   0   0   2
 MK-4-11                2   2   0   2   0   2   2   2   0   2   0   2   2   0   0   0   0   0   0   2   0   2   2   2   2   0   2   2   2   2   2   2   0   0   2   0   0   2   0   2   0   0   0   2   2   2   0   0   0   2   2   2   0   0   0   2   0   0   0   0   2   2   0   0   0   0   2   0   0   2   2   2   0   0   2   2   0   0   2   2   2   0   0   2   2   2   2   0   0   0   2   2   0   0   2   2   0   2   2   0   2   0   0   2   2   2   2   2   2   0   0   2   0   0   2   2   0   0   2   2   2   2   0   0   2   0   2   0   2   0   0   2   0   2   2   2   2   2   0   2   2   0   0   0   0   2   2   0   2   2   2   2   0   0   0   0   0   2   2   0   0   0   2   2   0   0   2   0   0   0   2   2   2   2   2   2   2   0   2   0   2   2   2   2   2   2   0   2   2   2   0   0   2   2   2   2   2   2   0   2
 MK-4-12                2   2   0   2   0   2   2   0   0   2   0   2   2   0   0   0   0   0   0   2   0   2   2   2   2   0   2   2   2   0   0   2   2   0   2   0   0   2   0   2   0   0   0   2   2   2   2   0   0   2   2   2   0   0   0   0   0   0   0   2   2   2   2   0   0   0   0   0   0   2   2   2   0   0   2   2   0   0   2   2   0   0   0   0   2   2   2   0   0   0   2   2   0   0   2   2   0   2   2   0   2   0   0   2   2   2   2   2   2   0   0   2   0   0   2   2   0   0   2   2   2   2   0   0   2   0   2   0   2   0   0   2   0   2   2   2   0   2   0   2   2   0   0   0   0   2   2   0   2   2   2   2   0   0   0   0   0   2   2   0   0   0   2   2   0   0   2   0   0   0   2   2   2   0   0   2   2   0   2   0   0   2   2   0   2   2   0   2   2   2   2   0   2   2   2   2   2   2   0   2
 MK-4-13                2   2   0   2   0   2   0   0   0   2   0   2   2   0   0   0   0   2   0   2   0   2   0   0   2   0   2   2   2   0   0   2   2   0   2   0   0   2   0   0   0   0   0   2   2   2   2   0   0   2   2   2   0   0   0   0   0   0   0   2   2   2   2   0   0   0   0   0   0   0   2   2   0   0   2   2   0   0   2   2   0   2   2   0   2   2   2   0   0   0   2   2   0   0   2   2   0   2   2   0   0   0   0   2   0   2   2   2   2   2   0   2   0   0   2   2   0   0   2   2   2   2   0   0   2   0   0   0   2   0   0   2   0   2   2   2   0   2   0   2   2   0   0   0   0   2   2   0   2   2   2   2   0   0   0   0   0   0   2   0   2   0   2   2   0   0   0   0   0   2   2   2   2   0   2   2   2   0   2   0   0   2   2   0   2   2   0   2   2   2   0   2   2   2   2   2   2   2   0   2
 MK-4-14                2   2   0   2   0   2   2   0   0   2   0   2   2   0   0   0   0   2   0   2   0   2   0   0   2   0   2   2   2   0   0   2   2   0   2   0   0   2   0   0   0   0   0   0   2   2   2   0   0   2   2   2   0   0   0   0   0   0   0   2   2   2   2   0   0   0   0   2   0   2   2   2   2   0   2   2   0   0   0   2   0   2   0   0   2   2   2   0   0   0   2   2   0   0   2   0   0   2   2   0   0   0   0   2   0   2   2   2   2   2   0   2   0   0   2   2   2   2   0   2   2   2   0   0   2   0   2   0   2   0   0   2   0   2   2   2   0   2   0   2   2   0   0   0   0   2   2   0   2   2   2   2   0   0   0   0   0   0   2   0   2   0   2   2   0   0   0   0   2   2   2   2   2   0   0   2   2   0   2   0   0   2   2   0   2   2   0   2   2   2   0   2   2   0   0   2   2   0   0   2
 MK-4-15                2   2   0   2   0   2   2   0   0   2   0   2   2   0   0   0   0   2   2   2   0   2   0   0   2   0   2   2   0   2   2   2   0   0   2   0   2   2   0   0   0   0   0   0   2   2   2   0   0   2   2   2   0   0   0   0   0   0   0   2   2   2   2   0   2   0   0   2   0   2   0   2   0   0   2   0   0   0   0   2   2   2   0   0   2   2   2   0   0   0   2   2   2   0   2   0   0   2   2   0   0   0   0   2   0   0   2   2   2   0   0   2   0   2   2   2   2   2   0   2   2   2   0   0   2   0   2   0   2   0   0   2   0   2   2   2   2   2   0   2   2   0   0   0   0   2   2   0   2   2   2   2   0   0   0   0   0   0   2   0   2   0   2   2   0   0   0   0   2   2   2   2   2   0   0   2   2   0   0   0   0   2   2   0   2   2   0   2   2   2   0   2   2   2   0   2   2   0   0   2
 MK-4-16                2   2   0   2   0   2   2   0   0   2   0   0   2   0   0   0   0   2   2   2   0   0   0   0   2   2   2   2   0   2   2   0   0   0   2   0   2   2   0   2   2   0   2   0   2   2   2   0   0   2   2   2   2   2   0   0   0   0   0   2   2   2   2   0   2   0   0   2   0   2   0   2   0   0   2   0   0   0   0   2   2   2   0   0   2   2   2   2   0   2   2   2   2   2   0   0   0   2   2   0   0   0   0   2   0   0   2   2   0   0   0   2   2   2   2   2   2   2   0   0   2   2   0   0   2   0   2   0   2   0   0   2   0   0   2   2   2   2   0   2   2   0   0   0   0   2   0   0   2   2   0   2   0   0   0   0   0   0   2   0   2   0   2   2   0   0   0   0   2   2   2   0   0   0   2   2   2   0   0   2   2   2   2   0   2   2   0   2   2   2   0   2   2   2   0   2   2   0   0   2
 MK-5-1                 0   0   0   0   2   2   0   0   0   0   0   0   2   0   2   0   2   2   0   2   2   0   2   2   0   2   2   2   2   2   0   2   0   0   0   0   2   2   0   2   0   2   2   2   0   0   0   0   2   0   0   0   2   2   2   2   0   2   0   2   0   0   2   0   2   2   2   2   2   2   0   2   2   0   0   2   2   0   2   2   2   0   2   0   2   0   0   2   2   2   0   2   2   0   2   2   0   0   0   0   0   2   2   0   2   2   2   2   2   2   2   0   2   0   0   2   0   0   0   2   2   2   2   2   0   0   2   0   2   0   0   2   0   0   0   2   2   0   0   2   2   2   2   2   0   2   2   0   0   2   2   0   0   2   0   0   2   0   0   0   0   0   2   0   0   2   2   0   2   2   0   0   0   0   2   0   0   2   2   0   0   2   2   0   0   0   2   0   0   0   2   2   2   2   2   0   0   2   0   0
 MK-5-2                 0   0   0   0   2   2   2   0   0   0   0   2   2   0   2   0   2   2   0   2   2   0   2   2   0   2   2   2   2   2   0   2   0   2   0   0   0   2   0   2   0   0   2   2   0   0   0   2   2   0   0   2   2   2   2   2   0   2   0   2   0   0   2   0   2   2   2   2   2   2   0   2   2   0   0   2   2   0   2   2   2   0   2   0   2   0   0   2   0   0   0   2   0   0   2   2   0   0   0   0   0   2   2   0   2   0   2   2   2   2   2   0   2   0   0   2   0   0   0   2   2   2   2   2   0   0   2   0   2   0   0   2   0   0   0   2   2   0   2   2   2   2   2   2   0   2   2   0   2   2   2   0   0   2   0   0   2   0   0   0   0   0   2   0   0   0   2   0   2   2   0   0   0   0   2   0   0   2   2   0   0   2   2   2   0   0   2   0   2   0   2   2   2   2   2   0   0   2   0   2
 MK-5-3                 0   0   0   2   2   2   2   0   0   0   2   2   2   0   2   0   2   2   0   2   2   0   2   2   0   2   2   2   2   2   0   2   2   2   0   0   0   2   0   2   0   0   2   2   0   0   0   2   2   0   0   2   2   2   2   2   2   2   0   2   0   0   2   0   2   2   2   2   2   2   0   2   2   0   0   2   2   0   2   2   2   0   2   0   0   0   0   2   0   0   0   2   2   0   0   2   0   0   0   0   0   2   0   0   2   2   2   2   2   2   2   0   2   0   0   2   2   0   0   2   2   2   2   2   0   0   2   0   2   0   0   2   0   2   0   2   0   2   2   2   2   2   2   2   0   2   2   0   2   2   2   0   0   2   0   2   2   0   2   0   0   2   2   0   0   0   2   0   2   0   0   0   0   2   2   0   0   2   2   2   0   2   2   2   0   0   2   0   2   0   2   2   2   2   2   0   0   2   0   2
 MK-5-4                 0   0   2   2   0   2   2   0   0   0   2   2   2   0   2   0   2   2   0   2   2   0   2   2   0   2   2   2   2   2   0   2   2   2   0   0   0   2   0   2   0   0   2   2   0   0   0   2   2   0   0   2   2   2   2   2   2   0   2   2   0   0   2   0   2   2   2   2   2   2   0   2   0   0   0   2   2   0   2   2   2   0   2   0   0   0   0   2   0   0   0   0   0   0   0   2   0   0   0   0   0   2   2   0   2   0   0   2   2   2   2   0   2   0   0   2   2   0   0   2   2   2   2   2   0   0   2   0   2   0   0   0   0   2   0   2   0   0   2   2   2   2   2   2   0   2   2   0   2   2   2   0   0   2   0   2   2   0   0   0   0   2   2   0   0   0   2   0   2   0   0   0   0   0   0   0   0   2   2   2   0   2   2   2   0   0   2   0   2   0   2   2   0   2   2   0   0   2   0   2
 MK-5-5                 0   0   2   2   0   2   2   0   0   0   2   2   2   2   2   0   2   2   0   2   2   0   2   2   0   2   2   2   2   2   0   2   2   2   0   0   0   2   0   2   0   0   2   2   0   0   0   2   2   0   0   2   2   2   2   2   2   0   2   2   0   0   0   0   2   2   2   2   2   0   2   2   0   0   2   2   2   0   2   2   2   0   2   0   0   0   0   2   0   0   0   2   0   2   0   2   0   0   2   0   0   2   2   2   2   0   0   2   2   0   2   0   2   2   0   2   2   0   0   2   2   2   0   2   0   0   2   0   2   0   0   2   0   2   0   2   0   0   2   2   2   2   2   2   0   2   2   0   2   2   2   0   0   2   0   2   2   0   0   0   0   2   2   2   2   0   2   2   2   0   0   0   0   0   0   0   0   2   2   0   0   2   2   2   0   0   2   0   2   0   2   0   0   2   2   0   0   2   0   2
 MK-5-6                 0   0   2   2   2   0   2   0   0   0   2   2   2   2   2   0   2   2   0   2   2   0   2   2   0   2   2   2   2   2   0   2   2   2   0   0   0   2   0   2   0   0   2   2   2   0   0   2   2   0   0   2   2   2   2   2   2   0   2   2   0   0   0   0   2   2   2   2   2   0   2   2   0   0   2   2   2   0   2   2   2   0   2   0   0   0   0   2   0   0   0   2   2   2   2   2   0   0   2   0   0   2   2   2   2   2   0   2   2   0   2   0   2   2   0   2   2   0   0   2   2   2   0   0   2   0   2   0   2   0   2   2   0   2   0   2   0   0   2   2   2   2   2   2   0   2   0   0   2   2   2   0   0   0   0   2   2   0   0   0   0   2   0   2   2   0   2   2   2   0   0   0   2   0   2   0   0   2   2   0   2   2   2   2   0   0   2   0   2   0   0   0   0   2   2   0   0   2   0   2
 MK-5-7                 2   0   2   2   2   0   2   0   0   0   2   2   2   2   2   0   2   2   0   2   2   0   2   2   0   2   2   2   2   2   0   2   2   2   0   2   2   0   0   2   0   0   2   2   2   0   0   2   2   0   0   2   2   2   2   0   2   0   0   2   0   0   2   0   2   2   2   2   2   2   2   2   0   0   2   2   2   2   2   2   0   0   2   0   0   0   0   2   0   0   0   2   2   2   2   2   0   0   2   0   0   2   2   2   2   2   0   2   0   0   2   2   2   2   0   2   2   2   0   2   2   2   0   0   2   0   2   0   2   0   2   2   0   2   0   2   0   0   2   2   2   2   2   2   0   2   0   0   2   2   2   0   0   0   0   2   2   0   0   2   0   2   0   0   2   0   2   2   2   0   0   0   2   0   2   0   2   2   0   0   2   2   2   2   0   2   0   0   2   0   0   0   0   2   2   0   2   2   0   0
 MK-5-8                 2   0   2   2   2   0   0   0   0   0   2   2   2   2   2   0   2   2   0   2   2   0   2   2   0   2   2   0   2   2   0   2   2   2   0   2   2   0   0   2   0   0   2   2   2   0   0   2   0   0   0   2   2   2   2   0   2   0   0   2   0   0   2   0   2   2   2   2   2   0   2   2   0   0   2   2   0   2   2   0   0   0   2   0   0   0   0   2   0   0   0   2   2   2   0   2   0   0   2   0   0   2   2   2   2   2   0   2   2   0   2   2   0   2   0   2   2   2   0   0   2   2   0   2   2   0   2   2   2   0   2   2   0   2   0   2   0   2   2   2   2   2   2   2   0   2   0   0   2   2   2   0   0   0   0   2   2   0   0   2   0   2   0   0   2   0   0   2   2   0   0   0   2   0   2   0   2   2   0   0   2   2   2   2   0   2   0   0   2   0   0   0   0   2   2   0   2   2   0   0
 MK-5-9                 2   0   2   2   2   0   0   0   0   0   2   2   0   2   2   0   2   2   0   2   2   0   2   2   2   2   2   0   2   2   0   2   0   2   0   2   2   0   2   2   0   0   2   2   0   0   0   2   0   0   0   2   2   2   2   0   0   0   0   2   2   0   2   2   2   2   2   2   2   0   2   2   2   0   0   0   0   2   2   0   0   0   2   0   0   0   0   2   0   0   0   2   2   2   0   2   0   0   2   0   0   2   2   2   2   2   2   2   2   0   2   2   0   2   2   2   2   2   0   0   2   2   2   2   2   0   2   2   2   0   2   0   2   2   0   2   0   0   2   2   2   2   2   2   0   2   0   0   2   2   2   0   0   0   0   2   2   0   0   2   0   2   0   0   2   0   0   2   2   0   2   0   0   2   2   0   2   2   0   0   2   2   2   2   0   2   0   0   2   0   0   0   0   2   2   0   2   2   0   0
 MK-5-10                2   0   2   0   2   0   2   0   0   0   2   2   2   2   2   0   2   0   0   2   2   0   2   2   2   2   2   0   2   2   0   0   0   2   0   2   2   0   2   2   0   0   2   2   0   0   0   2   0   0   0   2   2   2   2   0   0   0   0   2   2   0   2   0   2   2   2   2   2   0   2   2   2   0   0   0   0   0   2   0   0   0   2   0   0   0   0   2   0   0   0   2   2   2   0   2   0   0   2   0   0   2   2   0   2   0   2   2   2   0   2   2   0   2   2   2   2   2   0   0   2   2   2   2   0   0   2   2   2   0   0   0   0   2   0   2   0   0   2   2   0   2   2   2   0   2   0   0   2   2   2   0   0   0   2   2   2   2   0   2   0   2   0   0   2   0   2   2   2   0   2   0   0   2   2   0   2   2   0   0   2   2   2   2   0   2   0   0   2   0   2   0   0   2   2   0   2   2   0   0
 MK-5-11                2   2   2   0   2   0   2   0   0   0   2   2   2   0   2   0   2   2   0   2   2   0   2   2   0   2   2   0   2   2   0   0   0   2   0   2   2   0   2   2   0   0   2   2   0   0   0   2   0   0   0   2   2   2   2   0   0   0   0   2   2   0   2   0   2   2   2   2   2   0   2   2   2   0   0   0   0   0   2   0   0   0   2   0   0   0   0   2   0   0   0   2   0   2   2   2   0   0   2   2   0   2   2   0   2   0   0   2   0   0   2   2   0   2   2   2   2   2   0   0   0   2   2   2   0   0   2   2   2   0   0   0   0   2   0   2   0   0   2   2   0   2   2   2   0   2   0   0   2   2   2   0   0   0   2   2   2   2   0   0   0   2   0   0   2   0   2   0   2   0   2   0   0   2   2   0   2   2   0   0   2   2   2   2   0   2   0   0   2   0   2   0   0   2   0   0   2   2   0   0
 MK-5-12                2   2   2   0   2   0   2   0   0   0   2   2   2   0   2   0   2   2   0   2   2   0   2   2   0   2   2   0   2   2   0   0   0   2   0   2   2   2   2   2   0   0   2   2   0   0   0   2   0   0   0   2   2   2   2   0   0   0   0   2   2   0   2   0   2   2   2   2   2   0   2   2   2   0   2   0   0   0   2   0   0   0   2   0   0   0   0   2   0   0   0   0   2   2   2   2   0   0   2   2   0   2   2   0   2   0   0   0   0   0   2   2   0   2   2   2   2   2   0   0   2   2   2   2   0   2   2   2   2   2   0   0   2   2   2   2   0   0   2   2   0   2   2   2   0   2   0   2   2   2   2   0   0   0   2   2   2   2   0   0   0   2   0   2   2   0   2   0   0   0   2   0   0   2   2   0   2   2   0   0   2   2   2   2   2   2   0   0   2   0   0   0   0   2   0   0   2   2   0   0
 MK-5-13                2   2   2   0   2   0   2   0   0   2   2   2   2   0   2   0   2   2   0   2   0   0   2   2   0   2   2   0   2   2   0   0   0   2   0   2   2   2   2   2   0   0   2   2   0   0   0   2   0   0   0   2   2   2   2   0   0   0   0   2   2   0   2   0   2   2   2   0   2   0   2   0   2   0   2   0   0   0   2   0   0   0   2   0   0   0   0   2   0   0   0   0   2   2   2   2   0   0   2   2   0   2   2   0   2   0   2   0   0   0   2   2   0   2   2   2   0   2   0   0   2   2   2   2   2   2   2   2   2   2   0   0   0   2   2   2   2   0   2   2   2   2   2   2   0   2   0   2   2   2   2   0   0   0   0   0   2   2   0   0   0   2   0   0   2   0   2   0   0   0   2   0   0   2   2   0   2   2   0   0   2   2   2   2   2   0   2   0   2   0   0   0   0   2   0   0   2   2   0   0
 MK-5-14                0   2   2   0   2   0   0   0   0   2   0   2   2   0   2   0   2   2   0   2   2   0   2   2   0   2   2   0   0   2   2   0   0   2   0   2   2   0   2   2   0   0   2   2   0   0   0   2   0   0   0   2   2   2   2   2   0   0   0   2   2   0   2   0   2   2   2   0   2   0   2   2   2   0   2   0   0   0   2   0   0   0   2   2   0   0   0   0   0   2   0   0   2   2   2   2   0   0   2   2   0   2   2   0   2   0   2   0   0   0   2   2   0   2   2   2   0   2   0   0   2   0   2   2   2   2   2   2   2   2   0   0   0   2   2   2   2   0   2   2   2   2   0   0   0   2   0   2   2   2   2   0   0   0   0   0   2   2   0   0   0   2   0   0   2   0   2   0   0   0   2   0   0   2   2   0   0   2   0   2   0   2   2   0   2   0   2   2   2   0   2   0   0   0   0   0   2   2   0   2
 MK-5-15                0   2   2   0   2   0   0   0   0   2   0   2   0   0   2   0   2   2   0   2   2   2   2   2   0   2   2   0   0   2   2   2   0   2   0   0   2   0   2   0   0   0   2   2   0   0   0   2   0   0   0   2   2   2   2   2   0   0   0   2   2   0   2   2   2   2   2   0   2   0   2   2   2   2   2   0   0   0   2   0   0   0   0   0   0   0   0   0   0   2   0   0   2   2   2   2   2   0   2   2   0   2   2   0   2   0   2   0   2   2   2   2   0   2   2   2   0   2   0   0   2   0   2   2   2   2   2   2   2   2   0   0   0   2   0   2   2   0   2   2   2   0   2   0   0   2   0   2   2   2   2   0   0   0   0   0   2   2   0   0   0   2   0   0   2   0   2   0   2   0   2   0   0   2   2   0   0   2   0   2   0   2   2   0   2   0   2   2   2   2   2   0   0   0   0   0   2   2   0   2
 MK-5-16                0   2   2   0   2   0   0   0   0   0   0   2   0   0   2   0   2   2   2   2   2   2   2   2   0   2   2   0   0   2   2   2   2   0   0   0   2   0   2   0   0   0   2   2   0   0   0   2   0   0   0   2   2   2   2   2   0   0   2   2   2   0   2   2   2   2   2   0   2   2   0   2   2   2   2   0   0   0   2   0   0   2   0   2   0   0   0   0   0   2   0   0   2   2   2   2   2   0   2   2   0   2   2   0   2   0   2   0   2   2   2   0   0   2   2   2   0   2   0   0   2   0   2   2   2   2   2   2   2   2   0   0   0   2   0   2   2   0   2   2   2   0   0   0   0   2   0   2   2   2   0   0   0   0   0   0   2   2   0   0   0   2   0   0   2   0   2   0   0   0   2   0   0   2   0   0   0   2   0   2   0   2   0   0   2   0   2   0   2   2   2   0   0   0   0   0   0   2   0   2
 MK-6-1                 2   2   0   0   0   0   0   0   0   2   0   0   0   2   2   2   2   2   2   0   2   0   2   0   0   0   0   0   2   0   2   2   2   0   0   2   2   2   2   2   2   2   0   2   2   0   0   2   2   0   0   2   0   0   0   2   2   0   0   0   0   2   0   2   2   2   0   2   0   2   0   2   2   0   2   0   2   2   0   0   2   2   0   2   2   0   2   2   2   0   0   0   0   2   2   0   0   2   0   2   0   2   2   0   2   2   2   2   0   0   2   2   0   2   2   2   0   0   0   2   0   2   2   0   0   2   2   2   0   2   0   0   2   0   0   2   0   0   0   0   0   0   0   2   0   2   0   0   0   0   2   2   0   0   0   2   2   2   0   0   2   2   0   2   2   0   0   0   2   2   0   2   2   0   2   2   0   2   2   2   0   0   2   2   2   0   0   0   2   2   2   0   2   2   0   2   0   0   2   2
 MK-6-2                 2   2   0   0   0   0   0   0   0   2   0   0   0   2   2   2   2   2   2   0   2   0   2   2   0   2   0   0   2   0   2   2   2   0   0   2   2   2   2   2   2   2   0   2   2   0   0   2   2   0   0   2   0   0   0   2   2   0   0   2   0   2   0   2   2   2   0   2   2   2   2   2   2   0   2   0   2   2   0   0   2   2   0   2   0   0   2   2   2   2   0   0   0   2   2   0   0   0   0   2   0   2   2   0   2   2   2   2   0   0   2   2   0   0   2   2   0   2   0   2   2   2   2   2   0   2   2   2   0   0   0   0   2   0   0   2   0   0   0   0   0   0   0   2   0   2   0   0   0   0   2   2   0   0   0   2   2   2   0   0   2   2   0   2   2   0   0   0   2   2   0   0   2   0   2   2   0   2   2   2   0   0   2   0   2   0   0   0   2   2   2   0   2   2   0   2   0   0   2   2
 MK-6-3                 2   2   0   0   2   2   0   0   2   2   0   0   0   2   2   2   2   2   2   0   2   0   2   2   0   2   2   0   2   0   2   2   2   2   0   2   0   2   2   2   2   2   0   2   2   0   0   2   2   0   0   2   0   0   0   2   2   0   0   2   0   2   0   0   2   2   2   2   0   2   2   2   2   0   2   0   2   2   0   0   2   2   0   2   0   0   2   2   2   2   0   0   0   0   2   0   0   2   0   0   0   2   2   0   2   2   2   2   0   0   2   2   0   0   2   2   2   2   2   2   2   0   2   2   0   2   2   2   0   0   0   0   2   2   0   2   0   0   0   0   0   0   0   2   0   2   0   0   0   0   2   2   0   2   0   2   2   2   0   0   2   2   0   2   2   0   0   0   2   2   0   0   2   0   2   2   0   2   2   2   2   0   2   0   2   2   0   0   2   2   2   0   2   2   0   2   0   0   2   2
 MK-6-4                 0   2   0   2   2   2   0   0   2   2   2   0   0   2   2   2   2   2   2   0   2   0   2   2   0   2   2   0   2   0   2   2   2   0   0   2   0   2   2   2   2   2   0   2   2   0   0   2   2   0   0   2   0   0   0   2   2   0   0   2   0   2   0   0   2   2   2   2   0   2   2   2   2   0   2   0   2   2   0   0   2   2   0   2   0   0   2   2   2   2   0   0   0   0   2   0   0   2   2   0   0   2   2   0   0   2   2   0   2   0   2   2   0   0   2   2   2   2   2   2   2   0   2   2   0   2   2   2   0   0   0   0   2   2   0   2   0   0   0   0   0   0   0   2   2   2   2   2   0   0   2   2   0   2   0   2   2   2   0   2   2   2   0   0   2   0   0   0   2   2   0   0   2   0   2   2   0   2   2   2   2   0   2   0   2   2   0   0   2   2   2   0   2   2   0   2   0   2   2   2
 MK-6-5                 0   2   0   2   2   2   0   0   2   2   2   0   0   2   2   2   2   0   2   0   2   0   0   2   0   2   2   0   0   0   0   2   2   0   0   2   0   0   0   2   2   0   0   2   2   0   2   2   2   0   0   2   0   0   0   2   2   0   0   2   0   2   0   0   0   2   2   2   0   2   0   2   2   0   2   0   2   2   2   0   2   2   0   2   0   0   0   2   0   2   0   0   0   0   2   0   2   2   2   0   0   2   2   0   0   2   2   0   2   0   2   2   0   2   2   2   2   0   2   2   0   0   0   2   0   2   2   2   0   0   0   0   2   2   0   2   0   0   2   0   0   0   0   2   2   2   2   0   2   0   2   2   0   2   0   2   2   2   2   2   2   2   0   0   2   0   0   0   2   2   0   0   2   0   2   2   0   2   0   2   2   0   0   0   2   2   0   0   2   2   2   0   2   2   0   2   0   2   0   2
 MK-6-6                 0   2   0   0   2   2   0   0   2   0   2   0   0   2   2   2   2   0   2   2   2   2   2   2   0   2   2   0   0   0   0   2   2   0   0   2   0   0   0   2   2   0   0   2   2   0   2   2   2   0   0   2   0   0   0   2   2   0   0   2   0   2   0   0   0   2   0   2   0   0   0   2   0   0   2   0   2   0   2   0   2   2   0   2   0   0   0   2   0   2   0   0   2   0   0   0   2   2   2   0   0   2   2   0   0   2   2   0   2   0   2   2   0   2   2   2   2   0   2   2   0   0   0   2   0   2   2   2   0   0   0   0   2   2   0   2   0   0   2   0   0   2   0   2   0   2   0   0   2   0   2   2   0   2   0   2   2   2   2   2   2   2   0   0   0   0   0   0   2   2   0   0   2   0   2   2   2   2   0   2   2   0   0   0   2   2   0   0   2   2   2   0   0   2   0   2   0   2   0   2
 MK-6-7                 0   2   0   2   2   2   0   0   0   0   2   0   0   0   2   2   2   0   2   2   2   2   2   0   0   2   2   0   0   0   0   2   2   0   0   2   0   0   0   2   2   0   0   2   2   0   2   2   2   0   0   2   0   0   0   2   2   0   0   2   0   2   2   0   0   2   0   0   0   0   0   2   0   0   2   0   2   0   2   0   2   2   0   2   0   0   0   2   0   2   0   0   0   0   0   0   2   2   2   0   0   2   2   0   2   2   2   0   2   0   2   2   0   2   2   2   2   0   0   2   0   0   0   2   2   2   2   2   0   0   0   0   2   2   0   2   0   0   0   0   0   2   0   2   0   2   2   0   2   0   2   2   0   2   0   2   2   2   2   2   2   2   0   0   0   0   2   0   2   2   0   0   2   0   2   2   2   2   0   2   2   0   0   0   0   2   0   2   2   2   2   0   0   0   0   2   0   2   0   2
 MK-6-8                 0   2   0   2   2   2   0   0   0   0   2   0   0   0   2   2   2   2   2   2   2   2   2   0   0   2   2   0   0   0   0   2   2   2   0   2   0   2   0   2   2   0   0   2   2   2   2   2   2   0   0   2   0   0   0   2   0   0   0   2   0   2   2   0   0   2   0   0   0   0   0   2   0   0   2   0   2   0   2   0   2   2   0   2   0   0   0   2   0   2   0   0   0   0   0   0   0   2   2   0   0   2   2   0   2   2   2   0   2   2   2   2   0   2   2   2   2   0   0   2   0   0   0   2   2   2   2   2   2   0   0   0   0   2   0   2   0   0   0   0   0   2   0   2   0   2   2   2   2   0   2   2   0   2   0   2   0   2   2   2   2   2   2   0   0   0   2   0   2   2   0   0   0   0   2   0   2   2   0   2   2   2   0   0   0   2   0   2   2   2   2   0   0   0   2   2   0   2   0   2
 MK-6-9                 0   2   0   2   2   2   0   0   0   0   2   0   0   0   2   2   2   2   2   0   2   2   2   0   0   2   2   0   0   2   0   2   2   2   0   0   0   2   0   2   2   0   2   0   2   2   2   2   2   0   0   2   0   0   2   2   0   0   0   2   0   2   2   0   0   2   0   0   0   0   0   2   2   0   2   0   2   0   2   0   2   2   0   0   0   0   0   2   0   2   0   0   0   0   0   0   0   2   2   0   0   2   2   0   2   2   2   0   2   2   0   2   0   2   2   2   2   0   0   2   0   0   0   0   2   2   2   2   2   0   0   0   0   2   0   2   0   0   0   2   0   2   0   0   0   2   2   2   2   0   2   2   0   0   0   2   2   2   2   2   2   0   2   0   0   0   2   0   2   2   0   0   0   0   2   0   2   2   2   2   2   0   0   0   0   2   0   2   2   2   0   0   0   0   0   2   0   0   2   2
 MK-6-10                0   2   0   2   2   0   0   0   0   0   2   0   0   0   2   2   2   2   2   0   2   2   2   2   2   2   2   0   0   2   0   2   2   2   0   0   0   2   0   2   2   2   2   0   2   2   2   2   0   2   0   2   0   0   2   0   2   0   0   2   0   2   0   0   2   2   0   0   2   0   0   2   2   0   2   0   2   0   2   0   2   2   0   0   0   0   0   2   2   2   0   0   2   0   0   0   0   2   2   0   0   2   0   0   2   2   2   0   2   2   2   2   0   2   0   2   0   0   0   2   0   0   0   0   2   2   2   2   2   0   2   0   0   2   0   2   0   0   0   2   0   2   0   0   0   2   2   2   0   0   2   2   0   0   0   2   2   2   2   2   2   0   2   2   0   0   2   0   2   2   0   0   0   0   2   0   2   0   2   2   2   0   0   0   0   2   0   2   2   2   0   2   0   0   0   2   0   0   0   2
 MK-6-11                0   2   0   2   2   0   0   0   0   0   2   0   0   0   2   2   2   0   2   0   2   2   2   2   0   2   2   0   0   2   0   2   2   0   0   0   2   2   0   2   2   2   2   0   2   2   2   2   0   2   0   2   0   0   2   0   2   0   0   2   0   2   0   0   2   0   0   0   2   0   0   2   2   0   2   0   2   0   2   0   2   2   0   0   0   0   0   2   2   2   2   0   2   0   0   2   0   2   2   0   0   2   0   0   2   2   2   0   2   2   2   2   0   2   0   2   0   0   0   2   0   0   0   0   2   2   2   2   2   0   2   2   0   2   0   0   0   0   0   2   0   0   2   0   0   2   2   2   0   0   2   2   0   0   0   2   2   2   2   0   2   0   2   2   0   0   2   2   0   2   0   0   0   0   2   0   0   0   2   2   0   0   0   0   0   2   0   2   2   2   0   2   0   0   0   2   0   0   0   2
 MK-6-12                0   2   0   2   0   0   2   0   0   0   0   0   0   0   0   2   2   0   2   0   2   2   2   2   0   2   2   0   0   2   0   2   2   0   0   0   0   2   0   2   0   2   2   2   2   2   2   2   0   2   0   2   0   0   2   2   2   0   0   2   0   2   0   0   2   0   0   0   2   0   0   2   2   0   2   0   2   0   2   0   2   2   0   0   0   0   0   2   2   2   2   0   2   0   0   2   2   2   2   2   0   2   0   2   2   2   2   0   0   2   2   2   0   2   0   2   0   0   0   2   0   0   0   0   2   2   0   2   0   0   2   2   0   2   0   0   0   0   0   2   0   0   0   0   0   2   2   2   0   0   2   2   0   0   0   2   2   2   2   0   2   0   2   2   0   0   2   2   0   2   0   0   0   0   2   0   0   0   2   2   0   0   0   0   0   2   0   0   0   2   0   2   0   0   0   2   0   0   0   2
 MK-6-13                0   2   2   0   0   0   2   0   0   0   2   0   0   0   0   2   0   0   2   0   0   2   2   2   0   2   2   0   0   2   0   2   2   0   0   0   2   2   0   2   0   2   0   2   2   2   2   2   0   2   0   2   0   0   2   2   2   0   0   2   0   2   0   0   2   0   0   0   2   0   0   2   2   0   0   0   2   0   2   0   2   2   0   0   0   0   0   2   2   2   2   0   0   0   0   2   2   2   2   2   0   2   0   2   2   2   2   0   0   2   0   2   0   2   0   2   0   0   0   2   0   0   0   0   2   2   0   2   0   0   2   2   0   2   0   0   0   0   0   2   0   0   0   0   0   2   2   2   0   0   2   2   0   0   0   2   2   2   2   0   2   0   2   2   0   0   2   2   0   2   0   0   0   2   2   0   0   0   2   2   0   0   0   0   0   2   0   0   0   2   0   2   0   2   0   2   0   0   2   2
 MK-6-14                0   2   2   0   0   0   2   0   0   0   2   0   0   2   0   2   0   0   0   0   0   2   2   2   0   2   2   0   0   2   0   2   2   0   0   0   2   2   0   2   2   2   0   2   2   2   2   2   0   2   2   2   0   0   2   0   2   0   0   2   0   2   2   2   2   0   0   0   2   0   0   0   2   0   0   0   2   2   2   0   2   2   0   2   0   0   0   0   2   2   2   0   0   0   0   2   2   2   2   2   0   2   0   2   2   2   2   0   2   2   0   2   0   2   2   2   0   0   0   0   0   0   0   0   2   2   0   2   2   0   2   2   0   2   0   0   0   0   0   2   0   0   0   0   0   2   2   2   2   0   2   2   0   0   0   2   2   2   2   0   2   0   2   2   0   2   2   2   0   2   0   0   0   2   2   0   0   0   2   2   0   0   0   0   0   2   0   0   0   2   0   2   0   2   0   0   0   0   2   2
 MK-6-15                0   2   2   0   0   0   0   0   0   0   2   0   0   2   0   2   2   0   0   0   0   2   2   2   0   2   2   2   0   2   0   0   2   0   0   0   2   2   0   2   2   2   0   2   0   2   2   2   0   2   2   2   0   0   2   0   2   0   0   2   0   2   2   2   2   0   0   0   2   0   0   0   2   0   0   0   2   2   2   0   2   2   0   2   2   0   0   0   2   2   2   0   0   0   0   2   2   2   2   2   2   2   0   2   2   2   0   0   0   2   0   2   2   2   2   2   0   0   0   0   0   0   0   0   2   2   2   2   2   0   2   2   0   2   0   2   0   0   0   2   0   0   0   0   0   2   2   0   2   0   2   0   0   0   0   2   0   2   2   0   2   0   2   2   0   2   2   0   0   2   0   0   0   2   2   0   0   0   2   2   2   0   0   0   0   0   0   0   0   2   0   2   0   2   0   0   0   0   2   2
 MK-6-16                0   2   2   0   0   0   0   0   0   0   2   0   0   2   0   2   2   0   0   0   0   2   2   2   0   2   0   2   0   2   0   0   2   0   0   0   2   0   0   2   2   2   0   0   0   2   2   2   0   0   2   2   0   0   2   0   2   0   0   2   0   2   2   2   2   0   0   0   2   0   0   0   2   2   0   0   2   2   2   0   2   2   0   2   2   0   0   0   2   2   0   0   0   0   0   0   2   2   2   2   2   2   0   2   2   2   2   0   0   2   0   2   2   2   2   2   0   0   0   0   0   2   0   0   2   2   2   2   2   0   2   2   0   2   0   2   0   0   0   2   0   0   0   0   0   2   2   0   2   0   2   0   2   0   2   2   0   2   2   2   2   0   2   0   0   2   2   0   0   2   0   0   0   2   2   0   0   0   2   2   2   2   0   0   0   0   0   0   0   2   0   2   0   2   0   0   0   0   2   2
 
!****************************************** Phenotypic Data **********************************************************
!-100.0 is resevred for missing phenotype
SimulatedTrait1        14.3864   16.3583   16.0596   14.7682   18.4625   14.1983   13.5808   15.3897   13.3862   16.5182   16.9925   16.5383   14.1727   13.6188   14.5446   16.5814   13.9067   14.9904   15.6745   13.9930   14.8599   13.8118   12.8149   12.2393   16.9374   13.7048   14.1992   16.4130   12.8519   16.0995   17.2211   13.5918   15.4879   13.5333   13.1851   13.3272   16.6251   15.2043   15.1163   13.6398   16.7942   14.7445   14.9410   12.4923   16.1777   16.0465   15.9091   16.6156   16.3338   15.4008   14.9080   15.9007   13.8447   13.6216   11.7037   13.7252   15.7182   14.8335   15.9611   16.6028   15.9980   14.1954   14.9331   15.3877   12.9729   15.7146   13.1043   16.2948   14.1496   14.0495   14.5025   15.5677   14.8144   14.8890   15.1665   14.8322   16.4220   14.2965   15.0439   15.1033   16.7806   15.6641   13.6041   13.7841   16.8503   14.5322   17.2983   13.6879   16.8072   14.3456   15.3259   13.4543   17.9613   14.1439   15.1509   15.1319   17.0787   14.8131   13.4238   15.0378   13.1695   14.8862   18.2512   16.1260   12.4766   14.2756   16.1625   12.3676   13.4339   14.2683   15.5105   16.0117   14.7338   16.9064   14.2741   14.8561   14.8951   13.7951   14.6560   15.3135   16.5410   16.7048   14.7545   16.5208   15.0849   16.3154   15.0663   13.6633   16.2248   15.0758   13.7717   15.9028   16.2232   15.9068   15.7027   13.4105   13.4179   16.6987   15.0929   14.5287   14.7176   15.1730   16.6825   13.9843   17.1551   17.4024   13.9433   17.9758   13.2802   16.6665   13.4294   14.0597   14.4234   15.4960   16.9155   14.0294   16.6422   14.8415   15.0543   15.3640   14.9960   15.3404   15.0655   16.9644   14.6781   15.4816   13.8447   15.9005   13.5027   16.7067   14.5475   14.5773   13.7780   15.7888   16.5233   14.0836   14.0536   13.2914   15.1157   13.2370   15.0530   16.7040   15.4014   15.0812   14.5952   14.7472   12.9803   15.2978   12.3614   15.0200   15.7569   16.0536   13.6605   15.8258   15.7859   14.6995   15.5672   12.7355   14.5341   14.1784
SimulatedTrait2        10.2415    9.4096    8.9753   11.1879    9.3012    9.1492   10.5777   11.2531   10.0676    8.7307    9.8378    9.5579   10.2410   10.2406    8.8598    9.1961   10.4377   11.5800    8.9770   10.7844    9.9341    9.8928    9.6772   10.1892    9.1074   10.3620   10.1207   10.0024   10.5798    9.2444    8.4066   10.3708    8.9574   10.0042   10.9198    9.6978    9.8242   10.1666    9.8379   10.4432    8.9455   10.9000   10.6719   10.7362    9.9164   10.2364    9.2363    9.7441    9.6928    9.7368    9.4359    9.5162   10.5409   10.9398    9.4391   11.3939    9.9800    9.2187   10.2004    9.0531    9.3210    9.7392    9.0895   10.3529    9.7976   10.4819   10.9106    9.7480   10.2506    8.6131    9.4373    8.9454   10.6187   10.7228   10.5760   10.9799    8.8760   10.9185   10.5891   10.3806    9.5925    9.2479   10.9571   10.3813    9.7113   10.0607    9.7132   10.7167    8.9744   10.1623    9.5348   10.8948    9.8535   10.4993    9.3463   10.1090   10.3396    9.7026   10.4966    9.6582   11.0357    9.4636    9.2721    9.6953   10.4307    9.4329    9.0934    9.8040   10.5580   10.3422    9.5879    9.8346    8.7024    9.1627   10.4616   10.4278   10.8483   10.9902    9.9152    9.9108    9.6838    8.8667    9.8691    9.0383    8.7153    9.3432    9.8124    9.3637    8.9978   10.6246    8.6665    9.7064    9.2988    9.0167    9.3772   10.2848   10.4297   10.8720   11.1215    9.0950    9.6962    9.5446    8.8020    9.6362    9.8546    9.0208    9.5395   10.0313   10.9614    9.8727   11.1023   11.2365    9.6280    9.5211    8.8265    9.0295    9.8371    9.7319    9.2676    8.9209    9.2171   10.3017    9.6155    9.0242    9.8204   10.2460    9.8694    9.3091   10.1985    9.1332   11.5750   10.1727   10.2504    9.3386   10.0971   10.6608    9.3876   10.1069   10.7009   10.4197   10.0010    9.9142    9.8091   10.3600   10.8714   10.8270   10.2778   10.6184    9.8190   10.4360    8.8065    9.5893   11.1433    8.9271    9.6358   10.7285    8.7463   10.8584   11.6552    9.7907
 
