# Supplementary material for: Inclusive Composite Interval Mapping of QTL by Environment Interactions in Biparental Populations
Source: PLoS One. 2015 Jul 10;10(7):e0132414. doi: 10.1371/journal.pone.0132414 (PMC4498613; doi:10.1371/journal.pone.0132414)
Supplement: S5 File — (ZIP) [file pone.0132414.s005.zip › H=0.5/L1/run_00132.met]

!**********************Note: lines staring with "!" are remarks and will be ignored in the program********************
!*********************************General Information**********************************
!Assuming F1 = P1 x P2, populations available in QTL IciMapping are: 
!  1, P1BC1F1 = P1 x F1, the first backcrossing where P1 is used as the recurrent parent;
!  2, P2BC1F1 = P2 x F1, the first backcrossing where P2 is used as the recurrent parent;
!  3, F1DH, F1-derived doubled haploids; 
!  4, RIL or F1RIL, recombination inbred lines through the repeated selfing of F1;
!  5, P1BC1RIL, recombination inbred lines through the repeated selfing of P1BC1F1;
!  6, P2BC1RIL, recombination inbred lines through the repeated selfing of P2BC1F1;
!  7, F2, the selfing generation of F1;
!  8, F3, the selfing generation of F2;
!  9, P1BC2F1, the second backcrossing where P1 is used as the recurrent parent; 
! 10, P2BC2F1, the second backcrossing where P2 is used as the recurrent parent;
! 11, P1BC2RIL, recombination inred lines through the repeated selfing of P1BC2F1; 
! 12, P2BC2RIL, recombination inred lines through the repeated selfing of P2BC2F1; 
! 13, P1BC1F2, the selfing generation of P1BC1F1; 
! 14, P2BC1F2, the selfing generation of P2BC1F1; 
! 15, P1BC2F2, the selfing generation of P1BC2F1; 
! 16, P2BC2F2, the selfing generation of P2BC2F1; 
! 17, P1BC1DH, P1BC1F1-derived doubled haploids; 
! 18, P2BC1DH, P2BC1F1-derived doubled haploids; 
! 19, P1BC2DH, P1BC2F1-derived doubled haploids; 
! 20, P2BC2DH, P2BC2F1-derived doubled haploids; 
   3      !Mapping Population (see remarks above)
   2      !Mapping Function (1 for Kosambi; 2 for Haldane; 3 for Morgan)
   2      !Marker Space Type (1 for intervals; 2 for positions)
   1      !Marker Space Unit(1 for centiMorgans; 2 for Morgan)
   6      !Number of Chromosomes (or Linkage Groups)
 200      !Size of the mapping population
   2      !Number of environments
 
!***************************************** Chromosomes and Linkage Maps **********************************************
!Chromosome                 NumMarkers
-CH1                        16
-CH2                        16
-CH3                        16
-CH4                        16
-CH5                        16
-CH6                        16
!Linkage map (Marker name followed by position or the interval length)
 MK-1-1                1     0.000
 MK-1-2                1    10.000
 MK-1-3                1    20.000
 MK-1-4                1    30.000
 MK-1-5                1    40.000
 MK-1-6                1    50.000
 MK-1-7                1    60.000
 MK-1-8                1    70.000
 MK-1-9                1    80.000
 MK-1-10               1    90.000
 MK-1-11               1   100.000
 MK-1-12               1   110.000
 MK-1-13               1   120.000
 MK-1-14               1   130.000
 MK-1-15               1   140.000
 MK-1-16               1   150.000
 MK-2-1                2     0.000
 MK-2-2                2    10.000
 MK-2-3                2    20.000
 MK-2-4                2    30.000
 MK-2-5                2    40.000
 MK-2-6                2    50.000
 MK-2-7                2    60.000
 MK-2-8                2    70.000
 MK-2-9                2    80.000
 MK-2-10               2    90.000
 MK-2-11               2   100.000
 MK-2-12               2   110.000
 MK-2-13               2   120.000
 MK-2-14               2   130.000
 MK-2-15               2   140.000
 MK-2-16               2   150.000
 MK-3-1                3     0.000
 MK-3-2                3    10.000
 MK-3-3                3    20.000
 MK-3-4                3    30.000
 MK-3-5                3    40.000
 MK-3-6                3    50.000
 MK-3-7                3    60.000
 MK-3-8                3    70.000
 MK-3-9                3    80.000
 MK-3-10               3    90.000
 MK-3-11               3   100.000
 MK-3-12               3   110.000
 MK-3-13               3   120.000
 MK-3-14               3   130.000
 MK-3-15               3   140.000
 MK-3-16               3   150.000
 MK-4-1                4     0.000
 MK-4-2                4    10.000
 MK-4-3                4    20.000
 MK-4-4                4    30.000
 MK-4-5                4    40.000
 MK-4-6                4    50.000
 MK-4-7                4    60.000
 MK-4-8                4    70.000
 MK-4-9                4    80.000
 MK-4-10               4    90.000
 MK-4-11               4   100.000
 MK-4-12               4   110.000
 MK-4-13               4   120.000
 MK-4-14               4   130.000
 MK-4-15               4   140.000
 MK-4-16               4   150.000
 MK-5-1                5     0.000
 MK-5-2                5    10.000
 MK-5-3                5    20.000
 MK-5-4                5    30.000
 MK-5-5                5    40.000
 MK-5-6                5    50.000
 MK-5-7                5    60.000
 MK-5-8                5    70.000
 MK-5-9                5    80.000
 MK-5-10               5    90.000
 MK-5-11               5   100.000
 MK-5-12               5   110.000
 MK-5-13               5   120.000
 MK-5-14               5   130.000
 MK-5-15               5   140.000
 MK-5-16               5   150.000
 MK-6-1                6     0.000
 MK-6-2                6    10.000
 MK-6-3                6    20.000
 MK-6-4                6    30.000
 MK-6-5                6    40.000
 MK-6-6                6    50.000
 MK-6-7                6    60.000
 MK-6-8                6    70.000
 MK-6-9                6    80.000
 MK-6-10               6    90.000
 MK-6-11               6   100.000
 MK-6-12               6   110.000
 MK-6-13               6   120.000
 MK-6-14               6   130.000
 MK-6-15               6   140.000
 MK-6-16               6   150.000
!*********************************** Marker Types ********************************************************************
!Co-dominant marker: When heterozygote F1 is present, P1 is coded as 2, F1 is coded as 1, and P2 is coded as 0; Otherwise, P1 is coded as 2, and P2 is coded as 0. 
!Dominant marker: When heterozygote F1 is present, P1 and F1 are coded as 12, and P2 is coded as 0; Otherwise, P1 is coded as 2, and P2 is coded as 0.  
!Recessive markers: When heterozygote F1 is present, P1 is coded as 2, and F1 and P2 are coded as 10; Otherwise, P1 is coded as 2, and P2 is coded as 0. 
!Missing marker is coded as -1. 
 MK-1-1                 0   0   2   2   2   2   2   2   0   0   0   2   2   2   2   0   0   2   2   0   0   2   0   0   2   0   2   2   2   0   2   2   0   2   2   0   0   0   2   0   2   0   0   0   2   0   0   2   2   2   2   2   2   0   2   0   2   0   0   0   0   0   2   0   0   2   0   0   0   2   0   2   2   2   0   2   0   0   2   0   2   2   2   2   0   2   2   0   0   0   2   2   2   0   2   0   2   0   0   2   2   0   0   0   2   2   2   0   2   0   0   0   2   2   2   2   2   2   0   2   2   0   2   2   0   2   0   2   0   0   2   0   0   2   2   2   0   2   0   2   0   0   0   0   0   2   0   2   2   2   2   0   0   2   2   0   2   0   2   0   0   2   0   0   0   2   0   2   0   0   2   2   2   0   2   2   0   2   0   2   0   2   2   2   0   2   0   0   2   0   0   2   2   0   0   0   2   0   0   2
 MK-1-2                 0   0   2   0   0   2   2   2   2   0   0   2   2   2   2   2   0   2   2   0   0   2   0   0   2   0   2   2   2   0   2   2   0   2   2   2   0   0   2   0   2   0   2   0   2   0   0   2   2   2   2   2   2   0   2   0   2   0   0   0   0   0   2   0   0   2   0   0   0   2   0   2   0   0   2   0   0   0   2   0   2   0   2   2   0   0   2   0   0   0   2   2   2   0   2   2   2   0   2   2   2   0   0   0   2   2   2   0   2   2   0   2   2   0   2   2   2   2   0   2   2   0   2   0   0   2   0   2   0   0   2   0   0   2   2   2   0   0   2   2   0   0   0   0   2   0   0   2   2   2   2   0   0   2   2   2   2   0   2   0   0   2   0   0   0   2   0   0   0   0   2   2   2   0   2   2   0   2   2   0   0   2   2   0   0   2   0   0   2   0   0   2   2   0   0   0   2   0   0   2
 MK-1-3                 0   0   2   0   0   0   2   2   0   0   0   2   2   2   2   2   0   2   2   0   0   2   0   0   2   2   2   2   2   0   2   2   0   2   2   2   0   0   0   0   2   0   0   0   2   0   2   2   2   2   2   2   2   0   2   0   2   0   2   2   0   0   2   0   0   2   0   0   0   0   0   2   0   0   2   0   0   0   2   0   0   2   2   2   0   0   2   0   0   0   0   2   0   0   2   2   2   0   0   2   2   0   0   0   2   0   2   0   2   2   0   2   0   0   2   2   2   2   0   2   2   0   2   2   0   2   0   2   0   0   2   0   0   2   0   2   0   0   2   0   0   0   0   0   2   0   0   2   2   2   2   0   0   2   2   2   0   0   2   0   0   0   0   2   0   2   0   2   0   0   2   0   2   0   2   0   0   0   2   2   0   2   2   0   2   2   0   0   2   0   0   2   2   0   0   0   2   0   0   2
 MK-1-4                 2   0   2   0   2   2   2   2   0   0   0   2   2   2   2   2   0   2   0   0   0   2   0   2   2   2   2   2   2   0   2   2   0   2   2   2   0   0   0   0   0   0   0   0   0   0   2   2   2   2   2   2   0   0   0   0   2   0   2   2   0   0   2   0   0   2   0   0   0   0   0   2   0   0   2   0   0   0   2   0   0   2   2   2   2   0   2   0   0   0   0   2   2   2   2   2   2   0   0   2   2   0   0   0   2   0   2   0   2   2   0   2   0   0   2   2   2   2   0   2   2   0   0   2   0   0   0   2   0   0   2   0   0   2   0   2   0   0   2   0   0   0   0   0   2   0   0   2   2   2   2   0   0   2   2   2   0   0   2   0   0   0   0   0   2   2   0   2   2   0   2   0   2   0   0   0   0   0   2   2   0   0   2   0   2   2   0   0   0   0   0   0   2   0   2   0   2   2   0   2
 MK-1-5                 2   0   2   0   2   2   2   2   0   2   2   2   0   2   2   2   0   2   0   0   0   2   0   2   2   2   2   2   2   0   0   2   0   2   2   2   0   0   0   0   0   0   0   0   0   2   2   2   2   2   2   2   0   2   0   0   2   0   2   2   0   0   2   0   0   2   2   0   0   0   0   2   0   0   2   0   0   0   2   0   2   2   2   2   2   0   2   2   0   0   0   2   2   2   2   2   2   0   0   2   2   0   0   0   2   0   2   0   2   2   2   2   0   0   2   2   2   2   0   2   2   0   0   2   0   0   0   2   2   0   2   0   0   2   0   2   0   0   0   0   0   2   0   0   2   0   0   2   2   2   2   0   0   2   0   2   0   2   2   0   0   0   0   0   0   2   0   2   2   0   2   0   2   0   0   2   0   0   2   2   0   0   2   0   2   2   0   0   0   0   0   0   2   0   2   0   2   0   0   2
 MK-1-6                 2   0   2   0   2   2   2   2   0   2   2   2   0   2   2   2   0   2   0   0   0   2   0   2   2   2   2   2   2   0   0   2   0   2   2   2   0   0   2   0   0   2   0   2   0   2   2   2   2   2   2   2   0   2   0   0   2   0   2   2   0   0   2   0   0   2   2   0   0   0   0   2   0   0   0   0   0   0   2   2   2   2   2   0   2   2   2   2   0   0   0   2   2   2   2   2   2   2   0   2   2   0   0   0   2   0   2   0   2   2   2   2   0   0   2   2   2   0   0   2   2   0   0   2   0   0   2   0   2   0   2   0   0   2   0   2   0   0   0   0   0   2   0   0   2   0   0   2   2   2   2   0   0   2   0   2   0   2   2   0   0   2   0   0   0   2   0   2   2   2   0   2   2   0   0   2   0   0   2   2   0   0   2   0   2   2   2   0   0   0   0   2   2   0   2   0   2   0   0   2
 MK-1-7                 2   2   2   0   2   2   2   2   0   2   2   2   0   0   2   2   0   2   0   0   0   2   0   2   2   2   2   2   2   0   0   2   0   2   2   2   0   0   0   0   0   2   0   0   0   2   2   2   2   2   2   2   0   2   0   0   2   0   0   2   0   0   2   0   0   2   2   2   0   0   2   2   0   2   0   0   2   0   2   2   2   2   2   0   2   2   2   2   0   0   0   2   2   0   2   2   2   2   0   2   2   0   0   0   2   0   0   2   2   2   2   2   0   0   2   2   2   0   0   2   2   2   0   2   0   0   2   0   2   0   2   0   0   2   0   2   0   0   0   0   0   2   0   0   2   0   0   0   2   2   2   0   0   2   0   2   0   2   2   0   0   2   0   0   0   0   0   2   2   2   0   2   2   2   0   2   0   0   2   2   0   0   2   0   2   2   2   0   0   0   0   2   0   0   2   0   2   0   0   0
 MK-1-8                 2   2   2   2   2   2   0   2   2   2   2   2   0   0   2   2   0   2   2   0   0   0   0   2   2   0   2   2   0   0   0   2   0   2   2   2   0   0   0   0   0   0   0   0   0   2   0   2   2   2   2   2   0   2   0   0   2   0   0   2   0   0   2   2   0   2   2   2   0   0   2   2   0   2   0   0   0   0   2   2   2   2   2   0   2   2   2   2   0   0   0   2   2   2   2   2   2   2   2   2   2   0   0   0   2   0   0   2   2   2   2   2   0   0   2   2   2   0   0   2   2   2   0   2   0   0   2   2   2   0   0   0   0   2   0   2   0   0   0   0   0   2   0   0   2   0   0   0   2   0   2   0   0   2   0   2   0   2   2   0   2   2   0   0   0   0   0   2   2   2   0   2   2   2   0   2   2   2   2   2   0   2   2   0   2   2   2   0   0   0   0   2   0   0   2   0   2   0   0   0
 MK-1-9                 2   2   2   2   2   2   0   2   2   2   2   2   0   0   2   2   0   2   2   0   0   0   0   2   2   0   2   2   0   0   0   2   0   2   2   2   2   0   0   0   0   0   2   0   0   2   0   2   2   2   2   2   0   2   0   2   2   0   0   2   2   0   2   2   0   2   2   2   0   0   2   2   0   2   0   2   0   0   2   0   0   2   2   0   2   2   2   2   0   0   0   2   2   2   2   2   2   2   2   2   2   0   2   0   2   2   0   2   2   2   0   2   0   2   0   2   2   0   0   2   0   2   0   0   0   0   2   2   2   0   0   0   0   2   0   2   0   0   0   0   2   2   0   0   2   0   0   0   2   0   2   2   0   2   0   2   0   2   2   0   2   2   0   0   0   0   0   0   2   0   0   2   2   2   0   2   2   2   2   2   0   0   2   0   2   2   2   0   0   0   0   2   0   0   2   0   2   0   0   0
 MK-1-10                2   2   2   2   2   2   0   2   2   2   2   2   0   0   0   2   0   2   2   0   0   0   0   2   2   2   2   2   0   0   0   2   0   0   0   2   0   0   0   0   0   0   2   0   2   0   0   0   2   2   2   2   0   2   0   0   2   0   0   2   2   0   2   2   0   2   0   0   0   0   2   2   0   2   0   2   0   0   2   2   0   2   2   2   2   2   2   2   0   0   0   2   2   2   2   2   2   2   2   0   2   0   2   0   2   2   0   2   2   2   0   0   0   2   0   2   2   0   0   2   2   2   2   0   2   0   0   2   2   0   2   0   0   2   0   2   0   0   0   0   2   2   0   0   2   0   0   0   0   0   2   2   0   2   0   2   0   2   2   0   2   2   0   0   0   0   0   0   2   2   0   2   0   0   2   2   2   2   2   0   0   0   2   2   2   2   2   0   0   0   0   2   0   0   2   0   2   0   0   0
 MK-1-11                2   2   2   2   2   2   0   2   2   2   2   2   0   0   0   2   2   2   0   0   0   0   2   2   2   2   2   0   0   0   0   2   0   0   0   2   0   0   2   0   0   0   2   0   2   0   0   0   2   2   2   2   0   2   0   0   2   2   2   2   0   0   2   2   0   2   0   0   0   0   2   2   0   2   0   2   0   0   2   2   0   2   2   2   2   2   0   2   2   0   0   2   2   2   2   2   0   2   2   0   2   0   2   0   2   2   0   2   2   2   0   0   0   2   0   2   2   0   0   2   0   2   2   0   2   0   2   2   2   0   2   2   0   2   0   2   0   0   0   0   2   2   0   0   2   0   0   2   0   0   2   2   0   2   0   2   0   2   2   2   2   2   0   0   0   2   0   0   2   2   0   0   0   0   2   2   2   2   2   0   0   0   2   2   2   2   2   0   0   0   0   2   0   0   2   0   2   0   0   0
 MK-1-12                2   2   0   0   2   2   2   2   2   2   2   2   0   0   2   2   2   2   0   0   0   0   2   2   2   2   2   0   0   0   0   2   0   0   0   2   0   0   2   0   0   0   2   0   2   0   0   0   2   0   2   2   0   2   0   2   2   2   2   2   0   0   2   2   0   2   0   0   0   0   2   2   0   2   0   2   0   0   2   2   0   2   2   2   2   2   0   2   2   2   0   0   2   2   2   0   0   2   0   0   0   0   2   0   2   2   2   2   2   2   0   0   0   0   0   0   2   2   0   2   0   2   2   0   2   2   2   2   2   0   2   2   0   2   0   2   0   0   0   0   2   2   0   0   0   0   0   2   0   0   2   0   0   2   2   2   0   0   2   2   2   2   0   0   0   2   0   0   0   2   0   2   0   0   2   2   2   2   2   0   0   0   2   2   0   2   2   0   0   0   2   2   0   0   2   0   2   0   0   0
 MK-1-13                2   2   0   0   2   2   2   2   2   2   2   2   0   0   2   2   0   0   0   0   0   0   2   2   2   2   0   0   0   0   2   2   0   0   0   2   0   0   2   0   0   0   2   0   2   0   0   0   2   0   2   2   0   2   0   2   2   2   2   2   0   0   2   2   0   2   0   0   0   0   2   2   0   2   0   2   0   0   2   2   0   2   2   2   2   2   0   2   2   2   0   0   2   2   2   0   0   2   0   0   0   0   2   0   2   2   2   0   2   2   0   0   0   0   2   0   2   2   0   0   0   2   2   0   2   2   2   0   2   0   2   0   0   2   0   2   0   0   0   0   0   2   0   0   0   0   0   2   2   0   2   0   0   2   2   2   0   0   2   2   0   0   0   0   0   2   0   0   0   2   0   2   0   0   2   0   2   2   2   0   0   0   2   2   0   2   2   0   0   0   2   2   0   0   2   0   2   0   0   0
 MK-1-14                2   2   0   0   2   2   2   2   2   2   2   2   0   0   2   2   0   0   0   0   0   0   2   2   2   2   0   0   0   0   2   2   0   0   0   2   0   2   0   0   0   0   2   0   2   0   0   0   2   0   2   2   0   2   0   2   2   2   2   2   0   0   0   2   0   2   0   0   0   0   2   2   2   2   0   0   0   0   2   2   0   2   2   2   2   2   2   2   2   2   2   0   2   2   2   2   0   2   2   0   0   2   2   0   2   2   2   0   2   2   0   0   0   0   2   0   0   0   0   0   0   0   2   0   2   2   2   0   2   0   2   0   0   2   0   2   0   0   0   0   0   2   0   0   0   0   0   2   2   0   2   2   0   2   2   2   0   0   2   2   0   0   0   0   0   2   2   0   2   2   0   0   0   0   2   0   0   0   2   0   0   0   2   0   0   2   2   0   0   0   2   0   0   0   2   0   2   0   0   0
 MK-1-15                2   2   0   0   2   2   2   2   2   2   2   2   0   0   2   2   0   0   2   0   0   0   2   2   2   2   0   0   0   0   2   2   0   0   2   2   0   2   0   0   0   0   2   0   2   0   0   0   2   0   2   2   0   2   0   2   2   2   2   2   0   0   0   2   0   2   0   0   0   0   2   2   2   2   2   0   0   0   0   0   0   2   2   0   2   2   2   2   2   2   2   0   2   2   2   0   0   2   2   0   2   2   2   0   2   2   2   0   2   2   0   0   0   0   2   0   0   0   0   0   0   0   2   2   0   2   2   0   2   0   2   0   0   2   0   2   0   0   2   0   0   2   0   0   0   0   0   2   2   0   2   2   0   2   2   2   0   0   2   2   2   0   0   2   0   2   2   0   2   2   0   0   0   0   2   0   0   0   2   0   0   0   2   0   0   2   2   0   0   0   2   0   0   0   2   2   2   2   0   0
 MK-1-16                2   2   0   0   2   0   2   2   2   2   2   2   0   0   2   2   0   0   2   0   0   0   2   2   2   2   0   0   0   0   2   0   0   0   2   2   0   2   0   0   0   0   0   0   2   0   0   2   2   0   2   2   0   2   0   2   2   2   0   2   0   0   2   2   0   2   0   0   2   0   2   2   2   2   2   0   0   0   0   0   0   2   2   0   2   2   2   0   2   2   2   0   0   2   2   0   0   0   2   0   2   2   0   0   2   2   2   0   2   2   0   0   0   0   2   0   0   0   0   0   0   0   2   2   0   2   2   0   2   0   2   0   2   2   0   2   0   0   0   0   0   2   0   0   0   0   0   2   2   0   2   2   0   2   2   2   0   0   2   2   2   0   0   2   0   2   2   0   2   2   0   0   0   0   2   0   0   0   2   0   2   0   2   2   0   0   2   0   0   0   2   0   0   2   2   2   2   2   0   0
 MK-2-1                 0   0   0   2   2   2   0   0   2   0   0   0   2   2   2   0   2   0   2   2   0   0   2   2   0   0   0   0   0   0   0   0   2   0   0   0   2   2   0   2   0   0   2   2   2   2   2   0   2   0   0   0   2   0   0   0   0   0   0   0   0   2   2   0   0   2   2   0   2   0   2   2   0   0   0   0   0   0   0   0   2   2   0   2   2   2   0   0   0   0   2   0   0   0   2   2   2   2   0   0   2   2   0   0   2   2   0   0   0   0   0   2   2   2   2   0   0   0   0   0   0   0   0   0   2   2   0   2   0   2   2   0   2   2   2   0   0   2   0   2   0   0   2   2   0   2   0   2   2   0   0   0   0   0   0   2   0   0   0   0   0   0   2   0   0   2   0   2   0   0   0   2   2   0   0   0   2   2   0   2   0   0   0   2   0   0   0   0   0   0   0   2   0   2   0   0   2   0   0   0
 MK-2-2                 2   0   0   0   2   0   0   0   2   0   0   0   2   2   0   0   2   0   2   2   0   0   2   2   0   0   0   0   0   0   0   0   2   0   0   0   2   2   0   2   0   0   2   2   2   2   2   0   2   0   0   0   2   0   2   2   0   0   0   0   0   2   2   0   0   2   2   0   2   0   2   2   0   0   0   0   0   0   0   0   2   2   2   2   2   2   0   0   0   0   2   0   0   2   0   2   2   2   2   0   2   2   0   0   2   2   0   0   0   0   0   2   2   2   2   0   0   0   0   0   0   0   0   0   2   2   0   2   2   2   0   0   0   2   2   0   0   0   0   2   2   0   2   2   0   2   0   2   2   0   0   2   0   0   0   2   0   0   2   0   0   0   2   0   0   0   0   2   0   2   0   2   2   0   0   0   2   2   2   2   2   0   0   2   0   0   0   0   2   0   0   2   0   2   0   0   2   0   0   2
 MK-2-3                 0   0   0   0   2   0   0   0   2   0   0   0   2   2   0   0   2   0   2   2   0   0   2   2   0   0   0   0   0   0   0   0   2   0   0   0   2   2   0   2   0   0   2   2   2   2   2   0   2   2   2   0   2   0   2   2   0   0   0   0   0   2   2   0   0   2   2   0   2   0   2   2   2   0   0   0   0   0   0   0   2   2   0   2   2   2   0   0   0   0   2   0   2   0   0   2   2   2   2   0   2   2   0   0   2   2   0   0   0   0   0   0   2   2   2   0   0   0   0   0   0   0   0   0   2   2   0   2   2   2   0   0   0   0   2   0   0   0   0   2   2   0   2   2   0   2   0   2   2   0   0   2   0   0   0   2   0   0   2   0   0   0   2   0   0   2   0   2   0   2   0   2   2   0   0   0   2   2   2   2   2   0   0   2   2   0   0   0   2   0   0   2   0   0   0   0   2   0   0   2
 MK-2-4                 0   2   2   0   2   0   0   0   2   0   0   0   2   2   0   0   2   0   2   2   0   0   2   0   0   0   0   0   0   0   0   0   2   0   0   2   2   2   0   2   0   0   0   0   2   2   2   0   2   2   0   0   2   0   2   2   0   0   0   0   0   2   2   0   0   2   2   0   2   0   2   2   2   0   0   0   0   0   0   0   2   2   0   2   2   2   2   2   0   2   2   2   2   0   0   2   2   2   2   0   0   2   0   0   2   2   0   0   0   2   0   0   2   2   2   0   0   0   0   0   0   0   0   0   2   2   0   2   2   2   0   0   0   0   2   2   0   0   0   2   2   0   2   2   0   2   0   2   2   0   0   2   0   0   0   2   0   0   2   0   2   0   2   0   0   2   0   2   0   2   0   2   2   0   2   0   2   2   0   2   2   0   0   2   2   0   0   0   2   0   0   2   0   2   0   0   0   2   0   2
 MK-2-5                 2   2   2   0   2   2   0   0   2   0   0   2   2   2   0   0   2   0   2   2   0   0   2   0   0   0   0   0   0   0   2   0   0   0   0   2   2   2   0   2   0   0   0   2   2   2   2   0   0   2   0   0   2   0   2   2   0   2   0   0   0   2   2   0   0   2   2   0   2   0   2   2   2   0   2   0   0   0   0   0   2   0   0   2   0   2   2   2   0   0   2   2   2   0   0   2   2   2   2   0   0   2   0   0   2   2   0   0   2   2   0   0   0   2   2   0   0   0   0   2   0   0   0   0   2   0   0   2   2   0   2   0   0   0   2   2   0   0   0   2   2   0   2   2   0   2   0   2   2   0   0   2   0   0   0   2   0   0   2   0   2   0   2   0   0   2   0   2   0   2   0   2   2   0   2   2   2   2   0   2   2   0   0   2   2   0   0   0   2   0   0   2   0   0   0   0   0   2   0   0
 MK-2-6                 2   2   2   0   2   0   0   0   2   0   0   2   2   2   0   2   0   0   2   2   0   2   2   0   2   0   0   0   0   2   2   0   2   0   0   2   2   2   0   2   0   0   0   2   2   2   2   0   0   2   0   0   2   0   0   2   0   2   0   0   0   2   2   0   2   2   2   0   2   0   2   2   2   0   2   0   0   0   2   0   2   0   0   2   0   2   2   2   0   0   2   2   2   0   0   2   2   2   2   0   0   2   0   0   2   0   0   0   0   2   0   0   0   0   2   0   0   0   0   2   0   0   0   0   2   0   2   2   2   0   2   0   0   0   2   0   0   0   0   2   2   2   2   2   0   2   0   2   2   2   0   2   0   0   0   2   0   0   2   0   2   0   2   0   0   2   0   2   0   2   0   2   2   0   2   2   2   2   0   2   0   0   0   2   0   0   0   0   2   0   0   2   0   0   0   0   0   2   0   0
 MK-2-7                 2   2   2   0   2   0   0   0   2   2   0   2   0   2   0   2   0   0   2   2   0   2   2   0   0   0   0   0   2   2   2   2   0   0   0   2   2   2   0   2   0   2   0   2   2   2   2   0   0   0   0   0   2   0   2   2   0   2   0   0   0   2   2   0   2   2   2   0   2   2   2   2   2   0   2   0   0   0   2   0   2   0   0   2   0   2   2   2   0   0   2   2   2   0   0   2   2   2   2   0   0   2   0   0   2   0   0   2   0   2   0   0   0   0   2   0   0   0   0   2   0   0   0   2   2   0   2   2   2   0   2   0   2   0   2   0   0   0   0   2   2   2   2   2   0   2   0   2   2   2   0   2   0   0   0   2   0   0   2   2   2   0   2   0   0   2   0   2   0   2   0   2   2   0   2   0   2   2   0   2   2   0   0   2   0   0   0   0   2   2   0   2   0   0   0   0   0   2   2   2
 MK-2-8                 2   2   2   0   2   0   0   0   2   2   0   2   0   2   0   2   0   0   0   2   0   2   2   0   0   0   0   0   2   2   2   2   0   0   0   2   2   2   0   2   0   2   0   2   2   2   2   0   0   0   0   0   2   0   2   2   0   2   0   0   0   2   2   0   2   2   2   0   0   2   2   2   0   0   2   0   0   0   0   0   2   0   0   2   0   2   2   2   0   0   2   2   2   0   0   2   0   2   2   0   0   2   0   0   2   0   0   2   0   2   0   0   0   0   2   0   0   0   2   2   0   0   0   0   2   0   2   2   2   0   2   0   0   0   2   0   0   0   0   2   2   2   2   2   0   2   2   2   2   2   0   2   0   0   0   2   0   0   2   2   2   0   2   0   0   2   0   2   0   2   2   2   2   0   2   0   0   2   0   2   2   0   2   2   0   0   0   0   2   2   0   2   0   0   0   0   0   2   2   0
 MK-2-9                 2   2   2   2   2   0   0   0   2   2   0   2   0   0   0   2   0   2   0   2   0   2   0   0   0   0   0   0   2   2   2   2   0   0   0   2   2   2   0   0   0   2   0   2   2   2   2   0   0   0   0   2   2   0   2   2   0   0   0   0   0   2   2   0   2   2   2   0   0   0   2   0   0   0   2   0   0   0   0   0   2   0   0   2   0   2   2   2   0   0   2   0   2   0   0   2   0   2   2   0   0   2   0   0   2   0   0   2   0   2   0   0   0   0   2   2   0   0   2   0   0   0   0   0   2   0   2   2   2   0   2   0   0   0   0   0   2   0   0   0   2   2   2   2   0   2   2   2   0   0   0   2   0   0   0   2   0   0   2   2   2   0   2   2   0   2   0   2   0   2   2   2   2   2   2   0   0   2   0   2   2   0   2   2   0   2   0   0   2   2   2   2   0   0   0   0   2   2   2   0
 MK-2-10                2   2   2   0   2   0   0   0   2   2   0   2   0   0   0   2   2   2   0   0   0   2   0   0   0   0   0   0   2   2   2   0   0   0   0   2   2   2   0   0   0   2   0   2   2   2   2   0   2   2   0   2   2   0   2   2   0   0   0   0   0   2   0   2   2   2   2   0   0   2   2   0   0   0   2   2   0   0   0   0   2   0   0   2   0   2   2   2   0   0   2   0   2   0   0   2   0   2   2   0   0   2   0   0   2   0   0   2   0   2   2   0   0   0   2   2   0   0   2   0   0   0   0   2   2   0   2   2   2   0   2   0   0   0   0   0   2   0   0   0   2   2   2   2   0   0   2   0   0   0   0   0   2   0   0   2   2   0   2   2   2   0   2   2   0   2   0   2   0   2   2   2   0   2   2   0   0   2   0   2   2   0   2   2   0   0   0   0   2   2   2   2   0   2   0   0   2   0   2   0
 MK-2-11                2   2   2   0   2   0   0   0   2   2   0   2   0   0   0   2   0   2   0   0   0   2   0   0   2   0   0   0   2   2   2   0   0   0   0   2   2   2   0   0   0   2   0   2   2   0   2   0   2   2   0   2   2   0   2   2   0   0   0   0   0   2   0   2   2   2   2   0   0   2   2   0   0   0   2   0   0   0   0   0   2   0   0   2   0   2   2   2   0   0   2   2   2   0   0   2   0   2   2   0   0   2   0   0   2   0   2   2   0   2   2   0   0   0   2   2   0   0   2   2   0   0   0   2   0   0   0   0   2   0   2   0   2   0   0   0   2   0   0   0   0   2   2   2   2   0   2   0   0   0   0   0   2   0   0   2   0   2   2   2   2   0   2   2   0   2   0   2   0   2   2   2   0   2   2   0   0   0   0   2   2   0   0   2   0   0   0   2   2   2   2   2   0   2   0   0   2   0   2   0
 MK-2-12                2   2   2   0   2   2   2   0   2   0   0   0   2   0   0   2   0   2   0   0   0   2   0   0   2   0   0   2   2   0   2   0   0   0   0   2   2   2   0   2   0   2   0   2   2   0   2   0   2   2   0   2   2   0   2   2   2   0   0   0   0   2   2   2   2   0   0   0   0   2   2   0   0   0   2   0   0   0   0   0   0   0   0   2   0   0   2   2   2   0   2   2   2   0   0   2   0   2   2   0   0   2   0   0   2   0   2   2   0   2   2   0   0   0   2   2   0   0   2   2   0   0   2   2   0   0   0   0   2   0   2   0   2   2   0   0   2   0   0   0   0   2   2   2   2   0   2   2   0   0   0   0   2   0   0   2   0   2   2   2   2   0   2   2   0   2   0   0   0   2   2   2   0   2   2   0   2   0   0   2   2   0   0   2   0   0   0   2   2   2   2   0   0   2   0   0   2   0   2   0
 MK-2-13                2   2   2   0   2   2   2   0   2   0   0   0   2   0   0   2   0   2   0   0   0   2   0   0   2   0   0   2   2   0   2   2   0   0   0   2   2   2   0   2   0   2   0   2   2   0   2   0   2   2   2   0   2   0   2   2   2   2   0   0   0   2   2   2   2   0   0   0   0   2   2   0   0   2   2   0   0   0   0   0   0   0   2   2   0   0   2   2   2   0   2   2   2   0   0   0   0   2   2   0   0   2   0   0   2   0   2   2   0   2   2   0   0   0   2   2   0   0   2   2   0   0   2   2   2   0   0   0   2   2   2   0   2   2   2   0   2   2   0   0   0   2   2   2   2   2   2   2   0   0   0   2   2   0   0   2   0   2   2   2   0   0   2   0   0   2   0   0   0   2   2   2   0   2   2   0   2   0   0   2   2   0   0   2   0   0   2   2   2   2   2   0   0   2   0   0   2   0   2   0
 MK-2-14                2   2   2   0   2   2   2   2   2   0   0   0   2   0   0   2   0   2   2   0   0   2   0   0   2   2   0   2   2   2   2   2   0   0   0   2   2   2   0   2   2   2   0   2   0   0   0   0   2   2   2   2   2   0   2   2   2   2   0   0   0   2   2   2   0   0   0   0   0   2   2   2   0   2   2   0   0   0   0   0   0   0   2   2   0   0   2   2   2   0   2   2   2   0   0   0   0   2   2   0   0   2   0   0   2   0   2   2   0   2   2   0   0   0   2   2   0   0   2   0   0   0   0   2   2   0   0   0   2   2   2   0   2   2   0   0   2   2   0   2   0   2   2   2   0   0   2   2   0   0   0   2   2   0   0   2   0   2   2   2   0   0   0   0   0   2   0   0   0   2   2   2   0   2   2   0   2   0   0   2   2   0   0   2   2   0   2   2   2   2   2   0   0   2   2   0   2   0   2   0
 MK-2-15                2   2   2   0   2   2   2   2   2   0   0   0   2   0   0   2   0   2   2   0   2   0   0   0   2   2   0   2   2   2   2   2   0   0   0   2   2   2   0   2   2   2   0   2   0   0   0   0   2   2   2   0   2   0   2   2   2   2   0   0   0   2   2   2   0   2   0   0   0   2   2   2   0   2   2   0   2   2   0   2   0   0   2   2   0   2   0   2   0   2   2   2   2   0   0   2   0   2   0   0   0   2   0   2   2   0   2   2   0   0   2   0   0   0   0   2   0   0   2   0   0   0   0   2   0   0   2   0   2   2   2   0   2   2   2   0   0   2   0   2   0   2   2   2   0   0   2   2   0   0   0   2   2   0   0   2   0   2   2   2   0   0   2   0   0   2   0   0   0   2   2   2   0   2   2   0   2   0   0   2   2   0   0   0   2   0   2   2   2   2   2   0   0   0   2   0   2   0   2   0
 MK-2-16                2   2   2   0   2   2   2   2   2   0   0   0   2   0   0   2   0   0   2   0   2   0   0   2   2   2   0   2   0   2   2   2   0   0   0   2   2   2   0   2   2   2   0   2   0   0   0   0   2   2   0   0   2   0   2   2   2   2   0   0   0   2   2   2   0   2   0   0   0   2   2   2   0   2   2   0   2   2   2   2   0   0   2   0   0   2   0   2   0   2   2   2   2   0   0   2   0   2   0   0   0   2   0   2   2   0   0   2   0   0   2   0   0   0   2   2   0   0   2   0   0   0   0   2   0   0   2   0   2   2   2   0   2   2   2   0   0   2   0   2   0   2   2   0   0   0   2   2   0   0   2   0   2   0   0   0   0   2   2   2   0   0   2   0   0   0   0   2   0   2   2   2   0   2   2   2   2   0   0   2   2   0   2   0   0   0   2   2   2   2   2   0   0   0   2   0   2   0   2   2
 MK-3-1                 2   0   0   2   2   2   2   0   2   0   2   2   2   2   0   2   2   0   0   0   2   0   2   0   0   2   2   0   2   0   0   2   2   0   0   2   0   2   0   0   0   0   2   2   2   0   2   2   2   2   0   0   2   0   2   2   2   2   0   0   2   2   2   0   2   0   2   0   0   2   0   2   0   0   0   0   0   2   2   2   0   2   2   2   0   0   2   0   0   2   2   2   0   0   0   2   2   2   2   2   0   0   0   2   0   0   2   2   0   0   0   0   0   2   2   2   2   0   0   2   0   2   0   0   0   2   2   2   2   0   2   2   0   0   2   2   2   2   0   2   0   0   2   0   2   2   2   0   2   0   2   0   0   0   0   0   2   2   2   0   0   0   0   2   2   0   2   0   2   2   2   0   0   0   2   0   2   2   0   2   0   2   0   2   2   0   0   0   2   2   0   2   0   0   0   0   2   2   0   2
 MK-3-2                 0   0   0   2   2   2   2   2   2   0   2   2   2   2   2   2   0   0   0   2   2   2   2   0   0   2   2   0   2   0   0   2   2   0   0   2   0   2   0   0   0   0   2   2   2   2   2   2   2   0   0   0   2   2   2   2   2   2   0   0   2   2   2   0   2   0   2   0   0   0   2   2   0   0   0   0   2   2   2   2   0   2   2   2   0   2   2   0   0   2   2   2   0   0   0   2   2   2   2   2   0   0   0   2   0   2   0   0   0   0   0   0   0   2   2   2   2   0   0   2   0   2   0   0   2   2   2   2   2   0   2   2   0   2   2   2   2   2   0   2   0   0   2   0   2   2   2   0   2   0   2   0   0   0   0   0   0   2   2   0   0   0   2   0   2   0   2   0   2   2   2   0   0   0   0   0   2   2   0   2   0   2   0   2   2   0   0   0   2   0   0   2   2   0   0   0   2   2   0   2
 MK-3-3                 2   0   0   2   2   2   2   2   2   2   2   2   2   0   0   2   0   0   0   2   2   2   2   0   0   2   0   0   2   0   0   2   2   0   0   2   0   2   0   0   0   0   2   2   2   2   2   2   2   0   0   0   2   2   2   2   2   2   2   2   0   2   2   0   2   0   2   0   0   0   2   2   0   0   2   0   2   2   2   2   0   2   2   2   0   2   0   2   0   2   2   2   0   0   0   2   2   2   2   2   0   0   0   2   0   2   0   0   2   0   0   0   0   2   2   2   2   0   0   2   0   2   0   0   0   2   2   2   2   2   2   0   0   2   2   2   2   0   2   2   0   0   2   0   2   2   2   2   2   0   2   0   0   0   2   0   0   2   2   2   0   0   2   0   2   0   2   0   2   2   2   0   2   0   0   0   2   2   0   2   2   2   0   2   2   0   0   0   2   0   0   2   2   0   0   0   2   2   0   2
 MK-3-4                 2   0   0   2   2   2   2   0   2   2   2   2   2   0   0   2   0   0   0   0   2   2   2   0   0   2   0   0   2   0   0   2   2   0   0   2   0   2   0   0   0   0   2   2   2   0   2   2   2   0   0   0   2   2   2   2   0   2   0   0   0   2   2   2   2   0   2   0   0   0   2   2   0   0   0   0   2   2   2   2   0   2   2   2   0   2   0   2   2   2   2   2   0   0   0   2   2   2   2   2   0   0   0   2   0   2   0   2   2   0   0   0   0   2   2   2   2   0   0   2   0   2   0   2   0   2   2   2   2   2   2   0   0   2   2   2   2   0   2   2   0   0   2   0   2   2   2   2   2   0   2   0   0   0   2   0   0   2   2   2   0   0   2   2   2   0   0   0   2   2   2   0   2   0   0   0   2   2   0   2   2   2   0   2   2   0   0   0   2   0   0   2   2   0   0   0   2   2   0   2
 MK-3-5                 2   0   0   2   2   2   2   0   0   2   2   2   2   0   0   2   0   0   0   0   2   2   2   0   0   2   2   0   2   0   0   2   2   0   0   2   0   0   2   2   0   0   2   0   2   0   2   2   2   0   0   0   0   2   2   2   0   2   0   0   0   0   2   2   2   0   2   0   2   2   2   2   2   0   0   0   2   2   2   2   0   2   2   2   2   2   0   2   0   2   2   2   0   0   0   2   2   2   2   2   0   0   0   2   0   2   0   2   2   0   0   0   0   2   2   0   2   0   0   2   0   2   0   2   0   2   2   2   2   2   2   0   0   2   2   2   0   0   2   2   0   0   2   0   0   2   0   2   2   0   2   0   0   2   2   0   0   2   2   2   0   0   2   2   2   0   0   0   2   2   2   0   2   0   0   0   2   2   0   2   2   0   0   2   2   0   0   0   2   0   0   2   2   0   0   0   2   2   0   2
 MK-3-6                 2   0   0   2   2   0   2   0   0   2   2   2   2   2   0   2   0   0   0   2   2   2   2   0   0   2   2   0   2   0   0   2   2   0   2   2   2   2   2   0   0   0   2   0   2   0   2   2   2   0   0   0   0   2   2   2   0   2   0   0   0   0   2   2   2   0   0   0   2   2   2   2   2   0   0   0   0   2   2   2   0   2   0   2   2   2   0   2   0   2   2   2   0   0   0   2   2   2   2   2   0   0   0   2   0   2   0   2   2   0   0   0   0   2   0   0   2   0   0   2   0   0   0   2   0   2   2   0   2   2   0   0   2   0   2   2   0   0   2   2   0   0   2   0   0   2   0   2   2   0   0   0   0   2   2   0   0   2   2   2   0   0   2   2   2   0   0   0   2   2   2   0   2   0   0   0   2   0   0   2   2   0   0   2   2   0   0   0   2   0   2   2   2   0   0   0   2   2   0   2
 MK-3-7                 2   0   0   2   2   0   2   0   0   2   2   2   2   2   0   2   0   0   0   2   2   0   2   0   0   2   2   0   2   0   0   2   2   0   0   2   2   2   2   0   0   0   2   0   2   0   2   2   2   0   0   0   0   2   2   2   0   2   0   0   0   0   2   2   2   0   0   0   2   2   2   2   2   0   0   0   0   2   2   2   0   2   0   2   2   2   0   2   0   2   2   2   0   0   0   2   2   2   2   2   0   0   0   0   0   2   0   2   2   0   0   0   0   2   0   0   2   0   0   2   0   0   0   2   0   2   2   0   2   0   0   0   2   0   2   2   2   0   2   2   2   0   2   0   0   0   0   2   2   0   0   0   0   2   2   0   0   2   2   0   0   0   2   2   2   0   0   0   2   2   2   0   2   0   0   0   2   0   0   2   2   0   0   2   2   0   0   0   2   0   0   2   2   0   0   0   0   2   0   2
 MK-3-8                 2   0   0   2   2   0   0   2   0   2   2   2   2   0   0   2   0   0   0   2   2   0   2   2   0   2   2   0   2   0   0   2   2   2   0   2   0   2   0   0   0   0   2   0   2   0   2   2   2   0   0   0   0   2   2   0   0   2   2   0   0   2   2   2   2   0   0   0   2   2   2   2   2   0   0   0   0   2   0   2   2   2   0   2   2   2   0   2   0   2   2   2   0   0   0   2   2   2   2   2   0   0   0   0   0   2   0   2   2   0   0   2   0   2   0   0   2   0   0   2   0   0   0   2   0   2   2   0   2   2   0   0   2   0   2   2   0   0   2   2   2   0   2   0   0   0   0   2   2   0   0   0   0   0   2   0   0   2   2   0   0   0   2   2   2   0   0   0   2   2   2   0   2   0   0   0   2   0   0   2   2   2   0   0   2   0   0   0   2   0   0   0   2   0   0   0   0   2   0   2
 MK-3-9                 2   0   0   2   2   0   0   2   0   2   2   2   2   0   0   2   0   0   0   0   2   0   2   2   0   2   2   0   2   0   2   2   2   2   0   2   0   2   0   0   0   0   2   2   2   0   2   2   2   0   0   0   0   2   2   0   0   2   2   2   0   0   2   2   0   0   0   0   2   2   2   2   2   0   0   0   0   2   0   2   2   2   0   2   2   2   2   2   0   2   2   2   0   0   0   2   2   2   2   2   0   0   0   0   0   2   2   2   2   0   0   2   0   2   0   0   2   2   0   2   0   0   0   2   0   2   2   0   2   2   0   0   2   0   2   2   0   0   2   2   2   2   2   0   0   0   0   2   2   0   0   0   0   0   2   0   0   2   2   0   0   0   2   2   0   0   0   0   2   2   2   0   2   0   0   0   2   0   0   2   2   2   0   0   2   0   0   0   2   0   0   0   2   0   0   0   0   2   0   2
 MK-3-10                2   0   0   2   0   2   2   2   0   2   0   2   2   0   0   2   0   0   0   0   2   0   2   2   0   2   2   0   2   0   2   2   2   2   0   2   0   2   0   0   0   0   0   2   2   0   2   2   2   0   0   0   0   2   2   2   0   2   2   2   0   0   2   2   0   0   0   0   2   2   2   2   2   0   2   0   0   2   0   2   2   2   0   2   2   2   2   2   0   2   2   2   0   0   0   2   2   2   2   2   0   0   0   0   0   2   2   2   2   2   0   2   0   2   0   0   0   2   2   2   0   0   0   2   0   2   2   0   2   0   0   2   2   0   2   0   0   0   2   2   2   2   2   0   0   2   0   2   2   0   0   0   2   0   2   0   0   0   0   0   0   0   2   2   0   0   2   0   2   2   2   2   0   0   0   0   2   0   0   2   2   0   0   0   2   0   0   0   2   0   0   0   2   0   0   0   0   2   0   2
 MK-3-11                2   0   0   2   0   2   0   2   0   2   0   2   2   0   0   2   0   0   0   0   2   0   2   2   0   2   2   0   2   0   0   2   0   2   0   2   0   2   0   0   0   0   0   2   2   0   2   2   2   0   2   0   2   2   2   2   0   2   2   2   0   0   2   2   0   0   2   0   0   2   0   2   2   0   2   0   0   2   0   2   2   2   0   0   2   2   2   2   0   2   2   2   0   0   0   0   2   2   2   2   0   0   0   0   0   2   0   0   2   0   0   2   2   2   0   0   0   2   2   2   0   0   0   2   0   2   2   0   2   0   0   2   2   2   2   0   0   0   2   2   0   2   2   0   0   2   0   2   2   2   0   0   2   0   2   0   0   0   0   0   2   0   2   2   0   0   2   2   2   2   2   2   0   0   0   0   0   0   0   2   2   0   0   0   0   0   0   0   2   0   0   0   2   0   2   0   0   0   0   2
 MK-3-12                2   0   0   2   0   2   0   2   0   2   0   0   0   0   0   0   0   0   0   0   2   0   2   0   0   2   2   0   2   0   0   2   0   2   0   2   0   2   0   0   0   0   0   2   2   0   0   2   2   0   2   0   2   2   2   2   2   2   0   2   0   0   2   2   0   0   0   0   0   2   0   2   2   0   2   0   0   2   0   2   2   2   0   0   2   2   2   2   0   0   2   2   0   0   2   0   0   2   0   2   0   0   0   0   0   2   0   0   0   0   0   2   2   2   0   0   0   2   2   2   0   0   0   0   0   2   0   0   2   0   0   2   2   2   2   0   0   0   2   0   2   2   2   0   0   2   0   2   2   2   0   0   2   0   2   0   0   0   0   0   2   0   2   2   0   0   2   2   2   2   2   2   0   2   0   2   0   0   0   2   0   0   0   0   0   0   0   0   2   0   0   0   0   0   2   2   0   0   0   2
 MK-3-13                2   0   0   2   0   2   0   2   0   2   0   0   0   0   0   0   0   2   0   0   2   0   2   0   0   2   2   0   2   0   0   0   0   2   0   2   0   0   0   0   0   0   2   2   2   0   0   2   2   0   2   0   2   0   2   2   2   2   0   2   0   0   2   2   0   0   0   0   0   2   2   2   2   0   2   0   0   2   0   2   2   2   0   0   2   2   2   2   0   0   2   0   0   0   2   0   0   2   0   2   0   0   0   0   0   2   0   0   0   0   2   2   0   2   0   0   0   2   2   2   0   0   0   0   0   0   0   0   2   0   0   2   2   2   2   2   0   0   2   2   0   2   2   0   0   2   0   2   2   2   0   0   2   0   2   0   0   0   0   0   0   0   2   2   0   0   2   2   2   2   2   2   0   2   0   2   0   0   0   2   0   0   0   0   0   2   0   0   2   0   0   0   0   0   2   2   2   0   0   2
 MK-3-14                2   0   0   2   0   2   0   2   0   2   0   2   0   0   0   0   0   2   0   0   2   0   2   0   0   2   2   0   2   0   0   0   0   2   0   2   0   0   0   0   0   0   2   2   2   0   0   0   0   0   2   0   2   0   0   2   2   2   2   2   0   0   2   2   0   0   2   0   0   2   2   2   2   0   2   0   0   2   2   2   2   2   0   0   2   2   2   2   0   0   2   0   0   0   2   0   0   2   0   2   0   0   0   2   0   2   0   0   0   0   0   2   0   2   0   0   0   2   2   2   0   0   0   0   0   0   0   0   2   0   0   2   2   2   2   2   0   0   2   2   0   0   2   0   0   2   0   2   2   2   0   0   2   0   0   0   0   0   0   0   0   0   2   2   0   0   2   2   2   2   2   2   0   2   0   0   0   0   0   2   0   0   0   0   2   2   0   0   2   0   0   0   0   0   2   2   2   0   0   2
 MK-3-15                2   0   0   2   0   2   0   2   0   2   0   2   0   0   0   0   0   2   0   0   2   0   0   0   0   2   0   0   2   0   2   0   0   2   0   2   0   0   0   0   0   2   0   2   2   0   0   0   2   0   2   0   2   2   0   2   2   2   2   2   0   0   2   2   0   0   0   0   0   2   0   2   2   0   2   0   0   2   0   2   2   0   0   0   2   2   2   2   0   0   0   0   0   0   2   0   0   2   0   2   0   2   0   2   0   2   0   0   0   0   0   2   0   2   0   2   0   2   2   2   0   0   0   0   0   0   0   0   2   0   0   2   2   2   2   2   0   0   2   2   0   0   2   0   0   2   0   2   2   2   0   0   2   0   0   0   0   0   0   2   0   0   2   2   0   0   2   2   2   2   2   2   0   0   0   0   0   0   0   2   2   0   0   0   2   2   0   0   2   0   0   2   0   0   2   2   2   0   0   2
 MK-3-16                2   0   0   2   0   0   2   2   2   2   0   0   0   0   0   0   0   2   2   0   2   0   0   0   0   2   2   0   2   0   2   0   0   2   0   2   0   0   0   0   0   2   0   2   2   0   2   0   2   2   2   0   2   2   0   2   2   2   2   0   0   2   2   2   0   0   0   0   0   2   0   2   2   0   2   0   2   2   0   2   2   0   2   0   2   2   2   2   0   0   0   0   0   0   2   0   0   2   0   2   0   2   0   2   0   2   0   0   0   0   0   2   0   2   0   2   0   2   2   2   0   0   0   0   0   0   0   0   2   0   0   2   2   2   2   2   0   0   2   0   2   0   2   0   0   2   0   2   2   2   0   0   2   0   0   0   0   0   0   2   0   2   2   2   0   0   2   2   2   2   2   2   2   0   0   0   0   0   0   0   2   0   0   0   2   2   0   0   2   0   0   2   0   0   0   2   2   0   0   2
 MK-4-1                 0   2   0   0   0   2   0   2   0   2   2   0   0   0   0   0   2   0   2   2   2   0   2   2   0   0   2   0   0   2   2   2   0   2   2   2   2   0   2   2   2   2   2   2   2   2   2   0   2   0   2   2   2   0   0   0   0   2   0   0   2   0   2   2   0   0   0   0   2   0   0   2   2   0   0   0   0   2   0   0   2   0   0   2   2   2   2   0   2   2   2   2   2   0   2   2   0   0   2   0   2   0   0   0   0   0   2   0   0   2   2   0   0   2   0   0   2   0   0   2   2   0   0   2   2   0   0   2   0   2   2   2   0   2   2   0   0   2   0   2   2   0   0   0   0   0   0   0   2   2   2   2   2   0   2   0   2   2   0   2   2   2   0   2   0   2   2   0   2   0   2   2   2   2   2   2   0   0   2   0   2   0   2   0   0   2   2   2   2   0   2   2   0   0   0   2   0   2   0   2
 MK-4-2                 0   2   0   0   0   2   0   2   0   2   2   0   0   0   0   0   2   0   2   2   2   0   2   2   2   0   2   0   2   2   2   2   0   2   2   2   2   0   2   2   2   2   2   0   2   2   2   0   2   0   2   0   2   0   0   2   0   2   0   0   2   0   2   0   0   0   0   0   2   0   0   2   2   0   0   0   0   2   0   0   2   0   0   2   2   2   0   0   2   0   2   2   2   0   2   2   0   0   2   0   2   0   0   0   0   0   2   0   0   2   2   0   0   2   0   2   2   0   0   2   2   2   0   2   2   0   0   2   0   2   2   2   0   2   2   0   2   2   0   2   0   0   0   0   0   2   0   0   2   2   2   0   2   0   2   0   2   2   0   2   2   2   0   2   0   2   2   0   2   0   2   2   2   2   2   2   0   0   2   0   2   0   2   0   0   0   2   2   2   0   0   2   0   0   0   2   2   0   0   2
 MK-4-3                 0   2   0   0   0   2   2   2   0   2   2   0   2   2   0   2   2   0   2   2   2   0   2   2   2   0   2   0   2   0   2   2   0   2   0   2   2   0   2   2   2   2   0   0   2   2   2   0   2   0   2   0   2   0   0   2   0   2   0   2   2   0   2   0   0   0   0   0   2   0   0   2   2   0   0   0   0   2   0   0   2   0   0   2   2   2   0   0   2   0   0   2   0   0   0   2   0   0   2   2   2   0   0   0   0   0   2   0   0   2   2   0   0   0   0   2   2   0   0   2   2   2   0   2   0   0   0   2   0   0   2   2   0   2   2   0   2   2   0   2   0   0   0   0   0   2   0   0   2   2   2   0   2   0   2   0   2   2   0   2   2   2   0   2   2   2   2   0   2   0   0   2   2   2   2   2   0   0   0   0   2   0   2   0   0   0   2   2   2   0   0   2   0   0   0   2   2   0   0   2
 MK-4-4                 0   2   0   2   0   2   2   2   0   2   2   0   2   0   0   2   2   0   2   2   2   0   2   2   2   0   2   0   0   0   2   0   2   2   0   0   2   0   2   2   2   2   0   0   2   2   2   0   2   0   2   0   2   0   0   2   0   2   0   2   2   0   2   0   0   0   2   0   2   0   0   2   0   0   0   0   0   2   0   0   2   0   0   2   2   2   0   0   2   0   0   2   0   0   0   2   2   0   2   2   2   0   0   0   0   0   0   0   0   2   2   0   0   0   0   2   2   0   0   2   2   2   0   0   0   0   0   2   0   0   2   2   0   2   2   0   2   2   0   2   0   0   2   2   0   2   0   0   2   0   2   0   2   0   0   0   2   2   0   2   2   2   0   2   2   0   2   0   2   0   0   2   2   2   2   2   0   0   0   0   2   0   2   0   0   0   2   2   2   0   0   2   0   0   0   2   2   0   0   2
 MK-4-5                 0   2   2   2   0   2   2   2   0   2   2   0   2   0   0   2   0   0   2   2   2   2   2   2   2   0   2   0   0   0   2   0   2   2   0   0   2   0   2   2   2   2   0   0   2   2   2   0   2   2   2   0   2   0   0   2   0   2   0   2   0   0   2   0   0   0   2   0   2   0   0   2   0   0   0   0   0   2   0   0   2   2   0   2   0   2   0   0   2   0   0   2   0   0   0   2   2   0   2   2   2   0   0   0   0   0   0   0   0   2   2   0   0   2   0   2   0   0   0   2   2   2   0   0   0   0   0   2   0   0   2   2   0   2   2   0   2   2   0   2   0   0   2   2   0   2   0   0   2   0   2   2   2   0   0   0   2   2   2   0   2   0   0   2   2   0   2   0   0   0   0   2   2   2   2   2   0   2   0   0   0   0   2   0   0   0   2   2   2   0   0   2   0   2   0   2   2   0   0   2
 MK-4-6                 0   2   2   2   0   0   2   2   0   2   2   0   0   0   0   2   0   0   2   2   2   2   2   2   2   0   2   0   0   0   2   0   2   0   2   0   2   0   2   2   2   2   0   0   2   0   2   0   2   2   2   0   2   0   0   2   0   2   0   2   2   0   2   0   0   0   2   0   2   0   2   2   0   2   0   0   0   2   0   0   2   2   0   2   0   2   0   0   2   0   0   2   0   0   0   2   2   0   2   2   2   0   0   0   0   0   0   0   0   2   2   0   0   2   0   2   0   0   0   2   2   2   0   0   0   0   0   2   0   0   2   2   0   2   2   0   2   0   0   2   0   0   0   2   0   2   0   0   2   0   2   2   2   0   0   0   2   2   2   0   2   0   0   2   2   0   2   0   0   2   0   2   2   2   2   2   0   2   0   0   0   0   2   0   0   0   2   2   2   0   2   2   0   2   0   2   2   0   0   2
 MK-4-7                 0   2   2   2   0   0   2   0   0   2   2   0   0   0   0   2   0   0   2   2   2   2   2   2   2   0   2   0   0   0   2   0   2   0   2   0   2   0   2   2   2   2   0   0   2   0   2   0   2   2   2   0   2   0   0   2   2   2   0   2   2   0   2   0   0   0   2   2   2   0   2   2   0   2   0   2   0   2   0   0   2   2   0   2   2   2   0   0   2   2   0   2   0   0   0   2   2   0   2   2   2   0   2   0   0   0   0   0   0   2   2   0   0   2   0   2   0   0   0   2   2   2   0   0   0   0   0   0   0   0   2   2   0   0   2   0   2   0   0   2   0   0   0   2   0   2   0   0   2   0   2   2   2   0   0   0   2   2   2   0   2   0   0   2   2   0   2   2   0   2   0   2   2   0   2   2   0   2   0   0   0   0   2   0   0   0   2   2   2   0   2   2   0   2   0   2   2   0   0   2
 MK-4-8                 0   2   2   2   0   0   2   0   0   2   0   0   0   0   0   2   0   0   2   2   2   0   2   2   2   0   0   0   0   0   2   0   2   0   2   0   2   0   2   2   2   2   0   0   2   0   2   0   2   0   2   0   0   0   0   0   2   2   0   2   0   0   2   0   0   0   2   2   2   0   2   0   0   2   0   2   0   2   0   0   2   2   0   2   0   2   0   2   2   2   0   2   0   0   0   2   2   2   2   0   2   2   0   0   0   0   0   0   0   2   2   0   0   2   0   2   0   0   0   2   2   2   0   0   0   2   0   0   0   0   0   2   0   0   2   0   2   0   0   2   0   0   0   2   0   2   0   0   2   0   2   2   2   0   0   0   2   2   2   0   2   0   2   2   2   0   2   2   0   2   0   2   2   0   2   0   0   2   0   0   0   0   2   0   0   0   2   2   2   0   2   2   0   2   0   2   2   0   0   2
 MK-4-9                 0   2   2   2   0   0   2   0   2   2   0   2   0   0   2   2   0   0   2   2   2   0   2   2   2   0   0   0   0   0   2   0   2   0   2   2   2   0   2   0   2   2   0   2   2   0   2   0   2   0   2   0   0   0   0   0   2   2   0   2   0   0   2   0   0   2   2   2   2   0   2   0   0   2   0   2   0   2   0   0   2   2   0   0   0   2   0   2   2   2   0   2   0   0   2   2   2   2   2   0   0   2   0   0   0   0   0   2   0   2   2   0   2   2   0   0   0   0   0   2   2   2   0   0   0   2   0   0   0   0   0   0   0   0   2   0   2   0   0   2   0   0   0   2   0   2   0   0   0   0   2   2   2   0   0   2   2   2   2   0   2   0   2   2   2   0   2   2   0   2   0   2   2   0   2   0   0   2   2   0   0   0   2   0   0   0   2   2   2   0   2   2   0   2   0   2   2   0   0   0
 MK-4-10                2   2   2   0   0   0   2   0   2   2   0   0   0   0   2   2   0   2   2   2   2   0   2   2   0   0   0   0   0   0   2   0   2   0   2   2   2   2   2   0   0   2   0   2   2   0   2   0   2   0   2   2   0   0   0   0   2   0   0   2   0   0   2   0   0   2   2   2   2   0   2   0   0   0   0   2   0   2   0   0   0   2   0   2   0   2   0   2   2   2   0   2   0   0   2   2   2   0   2   0   0   2   0   0   0   0   0   2   0   2   2   0   2   2   2   0   2   0   0   2   2   2   0   0   0   2   0   0   0   0   0   0   0   0   2   0   2   0   0   2   0   0   0   2   0   2   0   0   0   0   2   2   2   0   0   2   2   2   2   0   2   0   2   2   0   0   2   2   0   2   2   2   2   0   2   0   0   2   2   0   2   0   2   0   0   0   2   2   2   0   2   2   0   2   0   2   2   0   0   0
 MK-4-11                2   2   2   0   0   2   2   0   2   2   0   0   0   0   2   2   0   2   2   2   2   0   2   2   0   0   0   2   0   0   2   0   2   0   2   2   2   2   2   0   0   2   0   2   2   0   2   2   2   0   2   2   0   0   0   0   2   0   0   2   0   0   2   0   0   2   2   2   0   0   2   0   0   0   0   2   2   2   0   0   0   2   0   2   0   2   0   2   2   2   0   0   0   0   2   2   2   0   2   0   2   2   0   0   0   0   0   2   0   2   2   0   2   0   2   0   0   0   2   0   2   2   0   0   0   2   0   0   0   0   0   0   0   0   2   2   2   2   0   2   0   0   2   2   0   2   0   0   0   0   2   0   2   0   0   2   2   2   2   0   2   0   2   2   0   0   2   2   0   0   0   2   2   0   2   0   0   0   2   0   2   0   0   0   0   0   2   2   2   0   2   2   0   2   0   2   2   0   0   0
 MK-4-12                2   2   2   0   0   2   2   0   2   2   0   0   0   0   2   2   0   2   2   2   2   0   2   2   0   0   0   2   0   0   2   2   0   0   2   2   2   2   2   0   0   2   0   2   2   0   2   2   2   0   2   2   0   0   0   0   0   0   0   2   0   0   2   0   2   2   2   2   2   0   2   0   0   0   2   2   2   2   0   0   0   2   0   2   2   0   0   2   2   2   0   0   0   0   2   2   2   0   2   0   2   2   0   2   0   0   0   2   0   2   2   0   2   0   2   0   0   0   2   0   2   2   0   0   0   2   0   0   0   0   0   0   0   0   2   2   2   2   0   2   0   0   2   2   0   2   0   0   2   0   2   0   2   0   0   2   2   2   2   0   2   0   2   2   0   0   2   2   0   0   0   0   2   0   2   0   0   0   2   2   2   0   0   0   0   0   2   2   2   0   2   2   0   2   0   2   0   0   0   2
 MK-4-13                2   2   2   0   0   2   2   0   2   2   2   0   0   0   2   2   0   0   2   2   2   2   2   2   0   0   0   2   0   0   2   2   0   0   2   2   2   2   2   0   0   2   0   2   2   0   2   2   2   0   2   2   0   0   0   0   0   0   0   2   2   2   2   0   2   2   2   2   2   0   2   2   2   0   2   2   2   2   0   0   0   2   0   2   2   0   0   0   2   2   0   0   0   2   2   0   2   0   2   0   2   2   0   2   0   0   2   2   0   2   2   2   2   0   2   0   0   0   0   0   2   2   0   0   0   2   0   0   0   0   0   0   0   0   2   2   2   2   0   2   0   0   0   2   0   0   0   0   2   0   2   0   0   0   0   2   2   0   2   0   0   0   2   2   0   0   2   2   2   0   0   2   2   0   2   0   2   0   2   2   2   0   0   0   0   0   2   0   2   0   2   2   0   2   0   2   0   0   2   2
 MK-4-14                2   2   2   2   0   2   2   0   2   2   2   0   0   0   2   2   0   0   2   0   2   2   2   2   0   0   0   0   0   0   2   2   0   0   2   2   2   2   2   0   0   2   0   2   2   0   2   2   2   0   2   2   0   0   0   0   2   0   0   2   2   2   0   2   2   2   2   2   2   0   2   2   2   0   2   2   2   2   0   0   0   2   0   2   2   2   0   0   2   2   0   0   2   2   2   0   2   0   2   0   0   0   0   2   0   0   2   2   0   2   2   2   2   2   2   0   0   0   0   0   2   2   0   0   0   2   0   0   0   0   0   0   0   2   2   2   2   2   0   2   0   0   0   2   2   0   0   0   2   0   2   0   0   0   0   2   2   0   2   0   0   0   2   2   0   0   2   0   0   0   0   2   2   2   2   0   2   0   2   2   2   0   0   0   0   0   2   0   2   2   0   2   2   2   2   2   0   0   2   2
 MK-4-15                2   2   2   2   0   2   2   0   2   2   2   0   0   0   2   2   0   0   2   0   2   2   2   2   0   0   0   2   2   0   2   2   0   0   2   2   2   2   2   0   0   2   0   2   2   0   2   2   0   0   0   2   0   0   0   0   2   2   2   2   2   2   0   2   2   2   2   2   2   0   2   2   2   0   2   0   2   2   0   0   0   2   0   2   2   2   0   0   2   2   0   0   2   2   2   0   2   0   0   0   0   2   0   2   0   0   2   2   0   2   2   2   2   2   2   0   0   0   0   0   2   2   0   0   0   2   0   0   0   0   0   0   2   2   2   2   0   2   0   2   0   2   0   2   0   0   0   0   2   0   2   0   0   0   0   2   2   0   2   0   0   0   2   2   0   0   2   0   0   0   0   2   2   2   2   0   2   0   2   2   2   0   0   2   0   0   2   0   2   2   0   2   2   2   2   2   2   0   2   0
 MK-4-16                2   2   2   2   0   2   2   0   2   2   2   0   0   0   2   2   2   0   2   0   0   2   2   2   0   0   0   2   2   0   2   2   0   0   2   2   2   2   2   0   0   2   0   2   2   0   2   2   0   0   2   2   0   0   2   0   2   2   2   2   0   2   0   0   2   2   2   2   2   0   2   2   2   2   2   0   2   2   0   0   0   2   0   0   2   2   0   0   0   2   0   0   2   2   2   2   2   0   0   0   0   2   0   2   0   0   2   2   0   2   2   2   2   2   2   0   2   2   0   0   2   2   0   0   0   2   0   0   0   0   0   0   2   2   2   2   0   2   0   2   0   2   0   2   0   0   0   0   2   0   2   0   0   0   0   2   2   0   2   0   0   0   2   2   0   0   2   0   2   0   0   2   2   2   2   0   2   0   2   2   2   0   0   2   0   2   2   0   2   2   0   2   2   2   2   2   2   0   2   0
 MK-5-1                 2   2   0   2   0   2   2   2   0   0   2   0   2   0   0   2   2   0   0   0   0   0   2   0   2   2   0   0   2   2   0   0   0   0   0   2   0   2   0   0   2   0   2   2   2   2   0   2   0   2   2   2   2   2   2   2   0   2   0   2   2   0   2   0   2   2   2   0   2   0   0   2   2   2   2   0   0   0   2   2   2   2   0   0   0   2   2   2   0   0   0   0   2   2   0   0   2   0   0   0   2   2   2   2   0   2   2   2   0   2   2   2   2   0   2   0   2   0   2   0   2   2   2   2   0   0   0   2   0   0   0   0   2   2   0   2   0   0   2   0   0   2   2   2   0   0   0   2   2   0   2   0   2   2   0   2   2   2   2   2   2   0   2   0   2   2   0   2   0   0   2   2   0   2   2   2   0   0   0   0   2   0   0   2   0   0   2   2   2   0   2   0   0   0   2   0   2   2   0   2
 MK-5-2                 2   2   0   2   2   2   2   2   0   0   2   0   0   0   0   2   2   0   0   0   0   0   2   0   2   2   0   0   0   2   0   0   0   0   0   2   0   2   0   0   2   0   2   0   2   2   0   0   0   2   2   2   2   2   2   2   0   2   0   2   2   0   2   0   2   2   2   0   2   0   0   2   2   2   2   0   0   0   0   2   2   2   0   0   2   0   2   2   0   0   0   0   2   2   0   0   2   2   0   0   2   2   2   2   0   2   2   2   0   2   0   2   2   0   2   0   2   0   2   0   2   2   2   2   0   0   0   2   0   0   0   0   2   2   0   2   0   2   2   0   0   2   2   0   0   0   0   2   2   0   2   0   2   2   0   2   2   2   2   2   2   0   0   0   2   2   2   2   0   0   2   2   0   2   2   2   0   2   0   0   2   0   0   2   0   0   2   2   0   0   2   0   0   0   2   0   2   2   0   2
 MK-5-3                 0   2   0   2   2   2   2   0   2   0   2   2   0   0   0   2   2   0   0   0   0   0   2   2   2   2   0   0   0   2   0   0   0   0   0   2   0   2   0   0   2   0   2   0   2   2   0   0   0   2   2   2   2   2   2   2   0   2   0   2   0   0   2   0   2   2   2   0   2   0   0   2   2   2   2   0   0   0   0   2   2   2   0   0   2   0   0   2   0   0   0   0   2   2   0   0   2   2   0   0   2   2   2   2   0   2   2   2   2   2   0   2   2   0   2   0   2   0   2   0   2   2   2   2   0   2   0   2   0   0   0   0   2   2   2   0   0   2   2   0   0   2   0   2   0   0   0   0   2   0   2   0   0   2   0   2   2   0   2   2   2   0   0   0   2   2   2   2   0   0   2   2   0   2   2   2   0   2   0   0   2   0   0   2   0   0   2   2   0   0   2   0   0   0   2   2   2   2   0   2
 MK-5-4                 0   2   0   2   2   2   2   0   2   0   2   0   0   0   0   2   2   2   0   0   0   0   2   2   2   2   0   0   0   2   0   0   0   0   0   0   0   2   2   0   2   0   2   0   2   2   0   0   2   2   2   2   2   2   2   2   0   2   0   2   0   0   2   0   2   2   2   0   2   0   0   2   2   2   0   0   0   0   0   2   2   2   2   0   2   0   0   2   2   0   0   0   2   0   2   0   2   2   0   0   2   0   2   2   0   0   2   2   2   0   0   2   2   0   2   0   2   0   2   0   2   2   2   2   0   2   0   2   2   0   0   0   2   2   2   0   0   2   0   0   2   2   0   2   0   0   0   2   2   0   2   0   0   2   2   2   2   0   2   2   2   2   0   0   2   2   2   2   0   0   0   2   0   2   0   2   0   2   0   0   2   0   0   2   0   0   2   2   0   0   2   0   0   0   2   2   2   2   0   2
 MK-5-5                 0   2   0   2   2   2   0   2   2   0   2   0   0   2   0   2   2   2   0   0   0   0   2   2   2   2   0   0   0   2   0   0   0   0   2   0   0   2   2   0   2   2   2   0   2   0   0   0   2   2   2   2   2   2   2   2   0   2   0   2   0   0   2   0   2   2   2   0   2   0   0   2   2   2   2   0   0   0   0   2   0   2   2   0   2   0   0   2   2   0   0   0   2   0   2   0   2   2   0   0   2   2   2   0   0   0   2   2   2   0   0   2   2   0   2   0   2   0   2   0   2   2   2   2   2   2   0   2   2   0   0   0   2   2   2   0   0   2   0   0   2   2   0   2   0   0   0   2   0   0   2   0   0   0   2   2   2   0   2   2   2   2   2   0   2   2   2   2   0   0   0   2   0   2   0   2   0   2   0   0   2   0   2   0   2   0   2   2   0   0   2   0   0   0   2   2   2   0   0   2
 MK-5-6                 0   2   0   0   2   2   0   2   2   0   2   0   2   2   0   2   2   2   0   0   0   0   2   2   2   2   0   0   2   2   0   0   0   0   2   0   0   2   2   0   2   0   2   0   2   0   0   0   2   2   2   2   2   2   2   2   0   2   2   2   0   0   0   0   2   0   2   0   2   0   0   2   2   2   0   0   0   0   0   2   0   2   2   0   2   0   0   2   0   0   0   0   2   0   2   0   2   2   0   0   0   2   2   0   0   0   2   2   0   0   0   2   2   2   2   0   2   0   2   0   2   2   2   2   2   2   0   2   2   0   0   2   2   2   2   0   0   2   0   0   2   2   0   2   0   0   0   2   0   0   0   0   0   0   2   0   0   0   2   2   2   2   2   0   2   2   2   0   0   0   0   2   0   2   0   2   0   2   0   0   2   0   2   0   2   0   2   2   0   0   2   0   0   0   2   2   2   2   0   2
 MK-5-7                 0   2   0   0   2   2   2   2   2   0   2   0   2   2   0   2   2   0   0   0   0   0   2   2   2   2   0   0   2   2   0   0   2   0   2   0   0   2   2   0   2   0   0   0   2   2   0   0   2   0   2   2   2   2   2   2   0   2   2   2   2   0   0   0   2   0   2   0   2   0   0   2   2   2   2   0   0   0   0   2   0   2   2   0   2   0   0   2   0   0   0   0   0   0   2   0   2   2   0   2   0   2   2   0   0   0   2   2   0   0   0   2   2   2   2   0   2   0   2   0   2   2   2   2   2   2   0   2   0   0   0   2   2   2   2   0   0   2   0   0   2   2   0   2   0   0   0   2   0   0   0   0   0   0   2   0   0   0   0   2   2   2   2   2   2   2   2   0   0   0   0   0   0   2   0   2   0   2   0   0   2   0   2   0   2   0   2   0   0   2   2   0   2   0   2   2   2   2   0   2
 MK-5-8                 0   2   0   0   2   2   2   2   2   2   0   0   2   2   0   2   2   0   0   0   0   0   2   2   2   2   0   0   2   2   2   2   2   0   2   0   2   2   2   0   2   0   2   0   0   2   0   0   2   0   2   2   2   2   2   2   0   0   2   2   2   0   0   0   2   0   2   0   2   0   2   2   0   2   2   0   0   0   0   2   2   2   0   0   2   0   0   2   0   2   0   0   0   0   2   2   2   2   0   2   0   0   2   0   0   0   2   0   0   0   0   2   2   2   2   0   2   0   2   0   2   2   2   2   0   2   2   0   0   0   0   2   2   2   2   0   0   2   0   0   2   2   0   2   0   2   0   0   0   0   0   0   0   0   2   0   2   2   2   2   2   2   2   2   2   2   2   0   0   0   0   0   0   2   2   2   0   2   0   0   2   0   2   0   2   0   2   0   0   2   2   0   2   0   0   0   2   2   0   2
 MK-5-9                 0   2   0   0   2   0   2   2   2   2   0   0   2   2   0   2   0   2   0   0   0   0   0   2   2   2   0   0   0   2   2   2   2   2   2   0   2   2   2   0   2   0   2   0   0   2   0   0   0   0   2   2   2   2   2   2   0   0   2   2   2   0   0   0   2   0   2   0   2   0   2   2   0   2   2   0   0   0   2   2   2   0   0   0   2   0   0   2   0   2   0   0   0   0   2   2   2   2   0   2   0   0   2   0   0   0   2   0   2   0   0   2   2   2   2   0   2   0   2   2   2   2   2   2   0   2   0   0   2   0   0   2   2   2   2   0   0   2   0   2   2   2   0   2   0   2   0   0   0   0   2   0   0   0   2   0   2   2   2   2   2   2   2   2   2   2   2   0   0   0   0   0   0   2   2   2   0   2   0   0   2   2   2   0   2   0   2   0   0   2   2   0   2   0   0   0   2   2   0   2
 MK-5-10                0   2   0   0   2   0   2   2   2   2   0   0   2   2   0   2   2   2   2   0   0   0   0   2   2   2   0   0   0   2   2   2   2   2   2   2   2   2   2   0   2   2   2   0   0   2   0   0   0   0   2   2   0   2   2   2   0   0   2   2   2   0   0   0   2   0   2   0   2   0   2   2   0   2   2   0   0   0   2   2   2   0   0   0   2   0   0   2   0   0   0   0   0   0   2   2   2   2   0   2   0   0   2   0   0   0   2   0   0   0   0   0   2   2   2   0   2   0   2   2   2   2   2   2   2   2   0   0   2   0   0   2   2   2   2   0   0   2   0   2   0   2   0   2   0   2   0   0   2   0   2   0   0   0   2   0   2   2   2   2   2   2   2   0   2   2   2   0   0   2   0   0   0   2   2   2   0   2   0   0   2   2   2   0   2   0   2   0   0   2   2   0   2   0   0   0   2   2   0   2
 MK-5-11                0   2   0   0   2   0   2   2   2   2   0   0   2   2   0   2   2   2   0   0   0   0   0   0   2   2   0   0   0   2   2   2   2   2   2   2   2   0   2   0   2   2   0   0   0   2   0   0   0   0   0   2   0   2   2   2   0   0   2   2   2   0   0   2   2   0   0   2   2   0   2   2   0   2   0   2   0   0   2   2   2   0   0   2   2   0   0   2   0   0   0   0   0   0   0   2   2   2   0   2   0   0   2   0   0   0   2   0   0   0   0   0   0   2   0   0   0   2   2   2   2   2   2   2   2   0   0   0   2   0   0   2   2   2   2   0   0   2   0   2   0   2   0   2   0   2   0   0   2   0   2   0   0   0   2   0   2   0   2   0   0   2   2   0   2   2   2   0   0   2   0   0   0   2   2   2   0   2   0   0   2   2   2   2   2   0   2   0   0   2   2   0   2   0   0   0   2   2   0   2
 MK-5-12                0   2   2   0   2   0   2   2   2   2   0   0   2   2   0   2   2   2   0   0   0   0   0   0   2   2   0   0   0   2   0   2   2   2   2   2   2   0   0   0   2   2   0   0   0   2   0   0   0   0   0   2   0   2   2   2   2   0   2   2   2   0   2   2   2   0   0   2   2   0   2   2   2   2   0   2   0   0   2   2   2   0   0   2   2   0   0   2   0   2   0   0   0   0   0   2   2   2   0   2   0   0   2   0   0   0   2   0   0   2   0   0   0   2   2   0   0   2   2   2   2   2   2   2   2   0   0   0   2   0   2   2   2   2   2   0   0   2   0   2   0   2   0   2   0   2   0   0   2   0   2   0   0   0   2   0   2   0   2   0   0   2   2   0   2   0   2   0   0   2   0   0   0   2   2   2   2   2   0   0   2   2   2   2   2   0   2   0   2   2   2   2   2   2   0   0   0   2   0   2
 MK-5-13                0   2   2   0   2   0   2   2   2   2   0   0   2   2   0   2   2   2   0   0   0   0   2   0   2   0   0   0   2   2   0   2   2   2   2   2   0   0   0   2   2   2   0   0   0   2   0   0   0   0   0   2   0   2   2   2   2   0   2   2   2   0   2   0   2   0   0   2   0   0   2   2   2   2   0   2   0   0   2   2   2   0   0   2   2   0   0   2   0   2   2   0   0   0   0   2   2   2   0   2   0   0   2   0   0   0   2   0   0   2   0   0   0   2   2   0   2   2   2   2   2   2   2   2   2   0   0   0   2   0   2   2   2   2   2   0   0   0   0   2   0   2   0   2   0   2   0   0   2   0   2   0   0   0   2   0   2   0   2   0   2   2   2   0   2   0   2   2   0   2   0   0   0   2   2   2   2   2   0   0   2   2   2   2   2   0   2   0   2   2   2   2   2   2   0   0   0   2   0   2
 MK-5-14                0   2   2   0   2   0   2   2   2   2   0   0   2   2   0   2   0   2   0   0   0   0   2   0   2   0   0   2   2   2   0   2   2   2   2   0   0   0   0   2   2   2   0   0   0   2   0   0   0   0   0   2   0   2   2   0   2   0   2   2   2   0   2   0   2   0   0   2   0   0   2   2   2   2   0   2   0   0   2   2   2   2   0   2   2   0   0   2   0   2   2   2   0   0   0   2   2   2   0   2   0   0   2   0   0   0   2   0   0   2   0   0   0   2   2   0   2   2   0   2   2   2   2   2   2   0   0   0   2   0   2   2   2   2   2   0   0   0   0   2   0   2   2   2   0   2   0   0   2   0   2   2   0   2   0   0   2   0   2   0   2   2   2   0   2   0   2   2   0   2   0   0   0   2   2   2   2   2   0   0   2   0   2   2   2   0   2   0   2   2   2   2   2   2   0   0   0   2   0   2
 MK-5-15                0   2   2   0   2   0   2   2   2   2   0   2   2   2   0   2   0   2   0   0   0   0   2   0   2   0   0   0   2   2   0   2   2   2   2   2   0   0   0   2   2   2   0   0   0   2   0   0   2   0   0   2   0   2   2   0   2   0   2   2   0   0   2   0   2   0   0   2   0   0   2   2   2   2   0   2   0   0   2   2   2   2   0   2   2   0   0   2   0   0   2   2   0   0   0   2   2   2   0   2   0   0   0   0   0   0   2   0   0   2   0   0   0   2   2   0   2   2   0   0   2   2   2   2   2   0   0   0   2   0   2   2   2   2   2   0   0   0   0   2   0   2   0   2   2   2   0   0   2   0   2   2   0   2   0   0   2   0   0   2   2   2   2   0   2   0   2   2   0   2   0   0   0   2   2   2   2   2   0   0   2   0   2   2   2   0   2   0   2   2   2   2   2   2   0   0   0   2   0   2
 MK-5-16                0   2   2   0   2   0   2   2   2   2   0   2   2   2   0   2   0   2   0   2   0   0   2   0   0   0   0   0   2   2   2   2   2   2   0   2   0   0   0   2   2   0   0   2   2   2   2   0   2   0   0   2   0   2   0   0   2   0   2   2   0   0   2   2   2   0   0   2   0   0   2   2   2   2   0   2   0   0   2   2   2   2   0   2   2   0   0   2   0   0   2   2   0   0   2   2   2   2   0   2   0   0   0   2   0   0   2   0   0   2   0   0   0   2   2   0   2   2   0   0   2   2   2   2   2   0   0   0   2   0   0   2   2   2   2   0   0   0   0   2   0   0   0   2   2   0   0   0   2   0   2   0   0   2   0   0   2   0   0   2   2   2   2   0   2   0   2   2   2   2   0   0   0   2   2   2   2   2   0   0   2   0   2   2   2   0   2   0   2   2   2   0   2   2   0   0   0   2   0   2
 MK-6-1                 2   0   2   2   0   2   0   0   2   0   0   0   2   0   2   2   2   0   0   2   0   2   2   0   0   0   0   0   2   0   0   2   2   2   0   0   2   2   0   2   0   0   0   0   2   0   0   0   0   2   2   2   0   0   0   0   0   2   0   2   0   2   2   2   2   2   2   2   0   2   2   2   2   2   0   0   0   0   0   2   0   0   0   2   2   0   2   0   0   2   2   2   2   0   0   0   0   0   0   2   2   0   0   2   2   2   0   2   0   2   0   2   2   2   2   0   0   2   2   0   2   2   0   2   0   2   0   2   2   0   2   0   0   0   2   2   0   2   2   2   2   2   2   2   2   2   2   2   2   0   2   0   2   0   0   0   2   2   2   0   2   0   0   2   2   2   0   2   2   0   0   0   2   0   0   0   2   0   0   2   2   2   2   0   0   0   0   0   0   2   0   0   2   0   0   0   2   2   0   2
 MK-6-2                 2   0   2   0   0   2   0   0   2   0   0   0   2   0   0   2   2   0   0   2   0   2   0   0   0   0   2   0   2   0   0   2   2   2   0   2   2   2   0   2   0   0   0   0   2   0   0   0   0   2   2   2   0   0   0   0   0   2   0   0   0   2   2   2   2   0   2   2   0   2   2   2   2   2   0   0   0   0   0   2   0   0   0   2   2   0   2   0   0   2   2   0   0   0   2   0   0   0   0   2   2   0   2   2   2   2   0   2   0   2   0   2   2   2   2   0   0   2   2   0   0   2   0   2   0   2   0   0   2   0   2   0   0   0   2   2   0   2   2   2   2   2   2   2   2   2   2   2   2   0   0   0   2   0   0   0   2   2   2   0   2   0   0   2   2   2   0   2   2   0   0   0   0   0   0   0   2   2   0   2   2   2   0   0   0   0   0   0   0   0   2   0   0   0   0   0   2   2   0   2
 MK-6-3                 2   0   2   0   2   2   0   0   2   0   0   0   0   0   0   2   2   0   0   2   0   2   0   0   0   0   2   0   2   0   0   2   2   2   0   2   2   0   0   2   0   0   0   2   2   0   0   0   0   2   2   0   2   0   0   0   0   2   0   2   0   2   2   2   2   0   2   2   0   2   2   2   0   2   0   0   0   0   0   2   0   0   0   2   2   0   2   0   0   2   2   0   0   2   2   0   0   0   0   2   2   0   2   2   0   2   0   2   0   0   0   2   2   2   2   0   0   2   2   0   0   2   0   2   0   2   0   0   2   0   2   0   0   0   2   2   0   2   2   2   2   2   2   2   2   2   2   2   2   0   0   2   2   0   0   2   2   2   2   0   2   0   0   2   2   2   0   2   2   0   0   0   2   0   0   0   2   2   0   2   2   2   0   0   2   0   0   0   2   0   2   0   0   0   0   0   2   2   0   2
 MK-6-4                 2   0   2   0   2   2   0   0   2   0   2   0   0   0   2   2   2   0   0   2   0   2   0   0   0   0   2   0   2   0   0   2   2   2   0   2   2   0   0   2   0   0   0   2   0   0   0   0   0   2   2   0   2   0   0   0   2   2   0   2   0   2   2   2   2   0   2   2   0   2   2   2   0   2   0   0   0   0   0   2   0   0   0   2   0   2   2   0   0   2   2   0   2   2   2   0   0   0   0   0   2   0   2   2   0   2   0   2   0   0   0   2   2   2   2   0   0   2   2   0   0   2   0   2   0   2   0   0   2   0   2   0   0   0   2   0   0   2   2   2   2   2   2   2   2   2   2   2   2   0   0   2   2   0   2   2   2   2   2   0   2   0   0   2   2   2   0   2   2   0   0   0   2   0   0   0   2   2   0   2   2   2   0   0   2   0   0   0   2   0   2   0   0   0   2   2   2   2   0   2
 MK-6-5                 0   0   2   0   2   2   0   0   2   0   2   0   0   0   2   2   2   0   0   2   0   2   2   0   0   0   0   0   2   0   0   2   2   2   2   2   2   0   0   2   0   0   0   2   0   0   0   0   0   2   2   0   2   0   0   2   2   2   0   2   2   2   2   2   2   0   2   2   0   2   2   2   0   2   0   0   0   0   0   2   0   0   0   2   0   0   2   0   2   0   2   0   2   2   2   0   2   0   0   0   2   0   2   2   0   2   0   2   0   0   0   2   2   2   2   0   0   2   2   0   0   0   0   2   0   2   0   0   2   0   2   0   0   0   2   0   0   2   2   2   2   2   2   2   2   2   2   2   2   0   0   2   2   0   2   2   2   2   2   0   2   0   0   2   2   2   0   2   2   0   0   0   2   0   0   0   2   0   0   0   2   2   2   0   2   0   0   2   2   0   2   0   0   0   2   2   2   2   0   0
 MK-6-6                 0   0   2   0   2   2   0   0   2   0   2   0   0   0   2   2   2   0   2   2   0   0   2   0   0   0   0   2   0   0   0   2   2   0   2   2   2   0   0   2   0   0   0   2   0   0   0   0   0   2   2   0   0   0   0   2   2   2   0   2   2   2   2   2   2   0   2   2   0   2   0   2   0   2   0   2   0   2   0   2   0   0   2   2   0   0   2   0   2   0   2   0   2   2   2   0   2   0   0   0   2   0   2   2   0   2   0   2   0   0   2   2   2   2   2   0   0   0   2   0   0   0   0   2   0   2   0   0   0   2   2   0   0   0   2   0   0   2   2   2   2   2   2   2   2   2   2   2   0   0   2   2   0   0   2   2   2   2   2   0   2   0   0   2   2   2   0   2   2   0   0   0   2   0   0   0   2   0   0   0   2   2   2   2   2   0   0   0   2   0   2   0   0   0   2   0   2   2   0   0
 MK-6-7                 0   0   2   0   2   2   0   0   2   0   2   0   0   0   2   2   2   0   2   2   2   0   2   0   0   2   0   2   0   0   0   2   2   0   2   2   2   0   0   0   0   0   0   2   0   2   0   0   0   2   2   0   0   0   0   2   2   2   0   2   2   2   2   2   2   0   2   0   0   2   0   2   0   2   0   2   0   2   0   2   2   0   2   2   0   0   2   2   2   0   2   0   2   0   2   0   2   0   0   0   2   0   2   2   0   2   0   2   0   0   2   2   2   2   2   0   0   0   0   0   2   0   0   2   0   2   0   0   0   2   2   0   0   2   2   2   0   2   2   2   0   2   2   2   0   2   0   2   0   2   2   2   0   0   2   0   2   2   2   2   2   0   0   2   2   2   2   2   2   0   0   0   2   2   0   2   2   0   0   0   2   0   2   2   2   0   0   0   2   0   2   0   0   0   2   2   0   2   0   2
 MK-6-8                 0   0   2   0   2   2   0   0   2   0   2   0   0   0   2   2   2   0   2   2   2   0   2   0   0   2   0   0   0   2   0   2   2   0   0   2   2   0   2   0   0   0   0   2   0   2   0   2   0   2   2   2   0   0   0   2   2   2   0   2   0   2   2   0   2   0   2   0   2   0   2   2   2   2   2   2   0   2   0   2   2   0   2   2   0   2   2   2   0   0   0   0   2   0   2   0   2   0   0   0   2   0   2   2   0   2   2   2   0   0   2   2   2   2   2   0   0   0   0   0   2   0   0   2   0   2   0   0   0   2   2   0   0   2   2   2   0   2   2   2   0   2   2   2   0   2   0   2   0   2   0   0   0   0   2   0   2   2   2   2   2   0   0   2   2   2   2   2   2   0   0   0   2   2   0   2   2   0   0   0   2   0   2   2   2   0   0   0   2   0   2   0   0   0   2   2   0   2   0   2
 MK-6-9                 0   0   2   0   2   2   0   0   2   0   2   0   0   0   2   2   2   0   2   2   2   0   2   0   0   2   0   2   0   2   0   2   2   0   0   0   0   0   2   0   0   0   0   2   0   2   0   2   0   2   2   2   0   0   0   2   2   2   0   2   0   2   2   0   2   0   2   0   2   0   2   2   2   2   2   2   0   2   0   2   2   0   2   2   0   2   2   2   0   0   0   0   2   0   2   0   2   0   0   0   2   0   2   2   0   2   2   2   0   0   2   2   2   2   2   0   0   0   0   0   0   0   0   2   2   2   2   0   0   2   2   0   0   0   2   2   0   2   2   2   0   0   2   2   0   2   0   2   0   0   2   0   0   0   2   0   2   2   0   2   2   0   2   2   2   2   0   2   2   2   2   0   2   2   0   2   2   0   0   0   0   0   2   2   2   0   0   0   0   0   2   0   0   0   0   2   0   2   0   2
 MK-6-10                0   0   2   0   0   2   0   0   2   2   0   2   0   0   2   0   2   0   2   2   2   0   2   0   0   2   0   2   0   2   0   2   2   0   0   0   0   0   2   0   0   2   0   2   0   2   0   2   0   0   2   2   0   0   0   2   2   2   0   2   0   2   2   0   0   0   2   0   0   0   2   2   2   2   2   2   0   2   0   2   2   0   2   2   0   2   2   2   0   0   0   0   2   0   2   0   2   0   0   0   2   2   2   2   0   2   2   2   2   0   2   2   2   2   2   0   0   2   0   0   0   0   0   2   2   2   2   0   0   2   2   0   0   0   2   2   0   2   2   2   0   0   2   2   0   2   0   2   0   0   2   0   0   0   2   0   2   2   0   2   2   0   2   2   2   2   0   2   2   2   2   0   2   0   2   2   2   2   0   0   0   2   2   2   2   0   0   0   0   0   2   0   0   0   0   2   0   2   0   2
 MK-6-11                0   0   2   0   2   2   0   0   2   0   0   2   0   0   2   0   2   0   2   2   2   0   2   0   0   2   0   2   2   2   0   2   2   2   0   0   0   0   2   2   0   2   0   2   0   2   0   2   0   0   2   2   0   0   0   2   2   2   0   2   0   2   2   0   0   0   2   0   0   0   2   2   2   2   2   2   0   0   0   2   2   0   2   2   0   2   0   2   0   0   2   0   2   0   2   0   2   0   0   0   2   0   2   0   0   2   2   2   2   0   0   2   2   2   2   0   0   2   0   0   0   0   0   2   2   0   2   0   0   2   2   0   0   0   2   2   2   2   2   2   0   0   2   2   0   2   0   2   0   0   2   0   0   0   2   0   0   2   0   2   2   0   2   2   2   2   0   2   2   2   2   0   0   0   2   2   0   2   0   0   0   2   0   0   2   2   0   0   2   0   2   0   0   0   0   2   0   0   0   2
 MK-6-12                2   0   2   0   2   2   0   2   2   0   0   2   2   0   2   0   2   0   2   2   2   2   2   0   0   0   0   2   0   2   0   2   2   2   0   0   0   0   2   2   0   2   0   2   2   2   0   2   0   0   2   2   0   0   0   2   2   2   0   2   0   2   2   0   0   0   2   0   0   0   2   2   2   2   2   2   0   0   0   2   2   0   2   2   0   2   2   2   0   0   2   0   2   0   2   0   0   0   0   0   2   0   0   0   2   2   2   2   2   0   2   2   2   2   2   0   2   2   0   0   0   0   0   2   2   0   2   0   0   2   2   0   0   0   2   2   2   2   2   2   2   0   2   2   0   2   0   2   0   0   2   0   0   0   2   0   0   2   0   2   2   0   2   2   2   2   0   2   2   2   2   0   0   0   2   2   0   2   0   0   0   2   0   0   2   2   0   0   0   2   2   0   0   0   0   0   0   0   0   2
 MK-6-13                2   0   2   0   2   2   0   2   0   0   0   2   2   0   2   0   0   0   0   0   2   0   2   0   0   0   0   2   0   2   0   2   2   2   0   0   0   0   2   0   2   2   0   2   2   2   0   2   0   0   2   2   0   0   0   2   2   2   0   2   0   2   2   2   0   0   2   0   0   2   2   2   2   2   2   2   0   0   0   2   2   0   2   2   0   2   2   2   0   0   0   0   2   0   2   0   0   0   0   0   2   0   0   0   2   0   2   2   2   0   2   2   2   2   2   0   2   2   0   0   0   0   0   2   2   0   2   0   0   2   2   0   0   0   2   2   2   2   2   0   2   0   2   2   0   2   0   2   0   0   2   0   0   0   2   0   0   2   0   2   2   0   2   2   2   2   0   2   2   2   2   0   0   0   2   2   0   2   0   0   0   2   0   0   2   2   0   0   0   2   2   0   0   0   0   0   0   0   0   2
 MK-6-14                2   0   2   2   2   2   0   2   0   0   0   2   2   0   2   0   0   0   0   0   0   2   2   0   0   0   0   2   0   2   0   2   2   2   0   2   0   2   2   0   2   2   0   2   2   2   0   2   0   0   2   2   0   0   0   2   2   2   0   2   0   2   2   2   0   0   2   0   2   2   2   2   2   2   2   2   0   2   0   2   2   0   2   2   0   2   2   2   2   0   0   0   2   0   2   0   0   0   0   0   2   0   0   2   2   0   2   2   2   0   0   0   2   2   2   0   2   2   0   0   0   0   0   2   2   0   2   0   2   2   2   0   0   2   2   2   2   2   2   0   0   0   2   2   0   2   0   2   0   0   2   0   0   0   2   0   0   2   0   2   2   0   0   2   2   2   0   2   2   2   2   0   0   0   2   2   0   2   0   0   0   2   0   0   2   2   2   0   0   2   2   0   0   0   2   0   0   0   0   2
 MK-6-15                2   0   2   2   2   2   0   2   0   0   0   2   2   0   2   0   0   0   0   0   0   0   2   0   0   0   0   2   0   2   0   0   2   2   0   2   0   2   2   0   2   2   0   2   2   2   0   0   0   0   2   2   0   0   0   2   2   2   0   2   0   2   2   2   0   0   2   0   0   2   2   2   2   2   2   2   0   2   2   2   2   0   2   2   0   2   2   2   2   0   2   2   2   0   0   0   0   2   2   0   2   0   2   2   2   0   2   2   2   0   0   0   2   2   2   0   2   2   0   2   0   0   0   2   2   0   2   0   2   2   2   0   0   2   2   2   2   2   2   2   0   0   2   2   0   2   0   2   0   0   2   0   0   0   2   0   0   2   0   2   2   0   0   2   2   2   0   2   2   2   2   0   0   0   2   2   0   2   0   0   0   2   0   0   0   0   2   0   0   0   2   0   0   2   2   0   0   0   0   2
 MK-6-16                2   0   2   2   2   2   0   2   0   0   0   2   2   0   2   0   2   0   0   0   0   2   2   0   0   0   0   2   2   2   0   0   2   2   0   2   0   2   2   0   2   2   0   2   2   0   0   0   0   0   2   2   2   2   0   2   2   0   0   2   0   2   2   2   2   0   2   0   0   2   2   2   2   2   2   0   0   2   2   2   2   0   2   2   2   0   0   2   2   0   0   0   2   0   2   0   0   2   2   0   2   0   2   2   2   2   2   2   2   0   0   0   2   2   2   0   2   2   0   2   0   0   0   2   2   0   2   0   2   2   2   0   0   2   2   2   0   2   2   2   0   0   2   2   0   2   2   2   0   0   2   2   0   0   0   0   0   2   0   2   2   0   0   2   2   2   0   2   2   2   2   0   0   0   2   2   0   2   0   0   0   0   0   0   0   0   2   0   0   0   2   0   0   0   2   0   2   0   0   2
 
!****************************************** Phenotypic Data **********************************************************
!-100.0 is resevred for missing phenotype
SimulatedTrait1        15.0333   15.0640   16.9558   14.1852   15.7326   14.9460   18.0505   17.8698   13.8274   15.7653   12.2729   16.8074   15.6496   16.6672   16.4674   16.1351   14.3134   15.5417   14.6033   12.0967   12.5361   15.7070   15.0770   13.9533   16.2445   14.9157   16.5124   15.0658   15.1421   14.7278   15.8458   16.0231   14.0198   17.3881   15.8129   16.5632   15.3690   14.5227   15.1762   13.4346   14.6682   15.5160   13.7982   14.7639   14.0169   16.1293   15.3485   16.5339   16.1789   15.9948   16.6927   16.4490   14.5227   15.8703   13.5447   14.1385   16.9636   13.0601   15.2588   15.6843   15.3044   12.8353   16.0226   14.1315   13.2837   17.2530   15.5520   12.2646   13.5017   14.6748   12.5804   14.7847   14.3200   13.4681   15.1879   14.3325   12.8692   15.0243   16.3284   15.2128   14.9404   15.9879   15.9457   15.8933   15.3552   16.8098   15.7452   16.5363   14.5996   14.5126   14.8498   16.7949   15.0846   14.1321   15.4671   14.7685   14.8714   16.0753   14.0126   17.2609   14.9316   12.8570   14.1039   15.1005   15.7556   13.0179   16.8328   15.2135   15.5272   16.0576   14.8700   16.2172   13.4185   12.8164   14.7632   16.0155   14.3221   16.1247   14.7558   16.5666   16.5347   14.4291   13.0554   15.2735   13.4592   16.3947   15.2748   14.7876   14.7952   14.4317   15.2119   13.7962   14.4196   17.2671   13.7783   17.2564   15.8007   11.6445   15.6825   15.0121   14.2900   13.7939   14.2528   13.5735   15.3673   14.8968   14.4200   14.7905   14.4261   16.5165   17.3111   13.5004   14.0309   14.5794   15.4866   15.5380   14.3903   15.0344   17.2159   15.2636   14.9438   14.3941   14.2880   16.0978   14.2572   13.2751   14.3022   16.3223   15.9359   16.0510   14.0624   14.0638   16.8824   16.2231   13.9091   15.1985   14.2953   15.1641   16.0565   15.7341   13.3061   12.8610   14.4289   13.0070   16.0977   15.6005   15.6081   16.7467   12.9818   14.0772   14.7453   15.7753   14.2436   14.3145   15.9472   14.6407   16.9069   15.9068   12.8730   16.4698
SimulatedTrait2        10.4618   11.7449    9.8016    9.4679   10.1852    9.3722   10.1371    9.9708   10.3712   10.9569   10.7351   10.4359    9.4201    9.2589    8.9827    9.5887   10.6494    9.2756   10.1991   10.6036   10.2657    9.0416   10.9343   10.7521   10.1576    9.2343    9.2044    9.4895    8.9528    9.7632    9.6936    8.2772   10.3490    9.9438    9.1766    9.1855   10.2205    9.8278    9.6000   10.4122    8.5520   11.0402   10.7890   10.7857   10.0422   11.3600    9.1146    8.5533    9.3399    9.3788    9.0957    9.5102   10.0237    9.6550   10.4112   10.3640    9.7626   10.4635    9.3673    9.2306   11.1757   10.7214    9.0716   10.5511   10.4702   10.0952   10.0183   10.6892   10.7139   10.2508   10.0986   10.0214   11.1145    9.5223    9.7733   11.0555   10.4832   10.2162    9.6059   10.2493   10.3895    8.6717   10.0521    9.4051    8.1447    9.7922    9.9152    9.9562   10.2471   10.3718   10.5820    8.9930   11.1293    8.6037    9.0668    9.8500    9.5702    9.9999    9.9269    9.9916    9.3062   10.5274    9.8032   10.5160    9.5124   10.8634    9.1097   10.6758    9.6276    9.6271   10.7490    9.1395   10.8826   10.6591    9.5062    9.7432    9.4050    8.8865    9.6000    8.3607    9.6362   10.8932    8.8907    9.3247   10.5620   10.0663   11.0385    9.6433    9.8721   10.8943    9.3893   10.8632   10.8729    9.6435   10.8104    9.9409   10.2234   10.1532   10.1487   10.5030   10.1248   10.6330   10.7780   10.4637    9.3438   10.3026   10.2973    9.6913    9.0297    9.6033    9.6408   10.7578    9.7425    9.6094    9.4086    9.9835   10.8357    9.7467    9.2690   10.0685   10.4433   10.0087   11.1869   10.2236    9.5489   10.4954   10.0797    9.4731    9.4287    9.4420    9.6032   10.2306    8.9450   10.5565   10.6394   10.6529    9.8795   10.7753    9.0153    9.1134   10.7018   11.3464    8.7731   10.7629    9.5098    8.7537   10.3950   10.1780   10.7284    9.9827    9.9018    9.2017    9.1526   10.4961    9.9851   10.8701    8.6988   10.0690   11.0918    9.3037
 
