# Supplementary material for: Inclusive Composite Interval Mapping of QTL by Environment Interactions in Biparental Populations
Source: PLoS One. 2015 Jul 10;10(7):e0132414. doi: 10.1371/journal.pone.0132414 (PMC4498613; doi:10.1371/journal.pone.0132414)
Supplement: S5 File — (ZIP) [file pone.0132414.s005.zip › H=0.5/L1/run_00133.met]

!**********************Note: lines staring with "!" are remarks and will be ignored in the program********************
!*********************************General Information**********************************
!Assuming F1 = P1 x P2, populations available in QTL IciMapping are: 
!  1, P1BC1F1 = P1 x F1, the first backcrossing where P1 is used as the recurrent parent;
!  2, P2BC1F1 = P2 x F1, the first backcrossing where P2 is used as the recurrent parent;
!  3, F1DH, F1-derived doubled haploids; 
!  4, RIL or F1RIL, recombination inbred lines through the repeated selfing of F1;
!  5, P1BC1RIL, recombination inbred lines through the repeated selfing of P1BC1F1;
!  6, P2BC1RIL, recombination inbred lines through the repeated selfing of P2BC1F1;
!  7, F2, the selfing generation of F1;
!  8, F3, the selfing generation of F2;
!  9, P1BC2F1, the second backcrossing where P1 is used as the recurrent parent; 
! 10, P2BC2F1, the second backcrossing where P2 is used as the recurrent parent;
! 11, P1BC2RIL, recombination inred lines through the repeated selfing of P1BC2F1; 
! 12, P2BC2RIL, recombination inred lines through the repeated selfing of P2BC2F1; 
! 13, P1BC1F2, the selfing generation of P1BC1F1; 
! 14, P2BC1F2, the selfing generation of P2BC1F1; 
! 15, P1BC2F2, the selfing generation of P1BC2F1; 
! 16, P2BC2F2, the selfing generation of P2BC2F1; 
! 17, P1BC1DH, P1BC1F1-derived doubled haploids; 
! 18, P2BC1DH, P2BC1F1-derived doubled haploids; 
! 19, P1BC2DH, P1BC2F1-derived doubled haploids; 
! 20, P2BC2DH, P2BC2F1-derived doubled haploids; 
   3      !Mapping Population (see remarks above)
   2      !Mapping Function (1 for Kosambi; 2 for Haldane; 3 for Morgan)
   2      !Marker Space Type (1 for intervals; 2 for positions)
   1      !Marker Space Unit(1 for centiMorgans; 2 for Morgan)
   6      !Number of Chromosomes (or Linkage Groups)
 200      !Size of the mapping population
   2      !Number of environments
 
!***************************************** Chromosomes and Linkage Maps **********************************************
!Chromosome                 NumMarkers
-CH1                        16
-CH2                        16
-CH3                        16
-CH4                        16
-CH5                        16
-CH6                        16
!Linkage map (Marker name followed by position or the interval length)
 MK-1-1                1     0.000
 MK-1-2                1    10.000
 MK-1-3                1    20.000
 MK-1-4                1    30.000
 MK-1-5                1    40.000
 MK-1-6                1    50.000
 MK-1-7                1    60.000
 MK-1-8                1    70.000
 MK-1-9                1    80.000
 MK-1-10               1    90.000
 MK-1-11               1   100.000
 MK-1-12               1   110.000
 MK-1-13               1   120.000
 MK-1-14               1   130.000
 MK-1-15               1   140.000
 MK-1-16               1   150.000
 MK-2-1                2     0.000
 MK-2-2                2    10.000
 MK-2-3                2    20.000
 MK-2-4                2    30.000
 MK-2-5                2    40.000
 MK-2-6                2    50.000
 MK-2-7                2    60.000
 MK-2-8                2    70.000
 MK-2-9                2    80.000
 MK-2-10               2    90.000
 MK-2-11               2   100.000
 MK-2-12               2   110.000
 MK-2-13               2   120.000
 MK-2-14               2   130.000
 MK-2-15               2   140.000
 MK-2-16               2   150.000
 MK-3-1                3     0.000
 MK-3-2                3    10.000
 MK-3-3                3    20.000
 MK-3-4                3    30.000
 MK-3-5                3    40.000
 MK-3-6                3    50.000
 MK-3-7                3    60.000
 MK-3-8                3    70.000
 MK-3-9                3    80.000
 MK-3-10               3    90.000
 MK-3-11               3   100.000
 MK-3-12               3   110.000
 MK-3-13               3   120.000
 MK-3-14               3   130.000
 MK-3-15               3   140.000
 MK-3-16               3   150.000
 MK-4-1                4     0.000
 MK-4-2                4    10.000
 MK-4-3                4    20.000
 MK-4-4                4    30.000
 MK-4-5                4    40.000
 MK-4-6                4    50.000
 MK-4-7                4    60.000
 MK-4-8                4    70.000
 MK-4-9                4    80.000
 MK-4-10               4    90.000
 MK-4-11               4   100.000
 MK-4-12               4   110.000
 MK-4-13               4   120.000
 MK-4-14               4   130.000
 MK-4-15               4   140.000
 MK-4-16               4   150.000
 MK-5-1                5     0.000
 MK-5-2                5    10.000
 MK-5-3                5    20.000
 MK-5-4                5    30.000
 MK-5-5                5    40.000
 MK-5-6                5    50.000
 MK-5-7                5    60.000
 MK-5-8                5    70.000
 MK-5-9                5    80.000
 MK-5-10               5    90.000
 MK-5-11               5   100.000
 MK-5-12               5   110.000
 MK-5-13               5   120.000
 MK-5-14               5   130.000
 MK-5-15               5   140.000
 MK-5-16               5   150.000
 MK-6-1                6     0.000
 MK-6-2                6    10.000
 MK-6-3                6    20.000
 MK-6-4                6    30.000
 MK-6-5                6    40.000
 MK-6-6                6    50.000
 MK-6-7                6    60.000
 MK-6-8                6    70.000
 MK-6-9                6    80.000
 MK-6-10               6    90.000
 MK-6-11               6   100.000
 MK-6-12               6   110.000
 MK-6-13               6   120.000
 MK-6-14               6   130.000
 MK-6-15               6   140.000
 MK-6-16               6   150.000
!*********************************** Marker Types ********************************************************************
!Co-dominant marker: When heterozygote F1 is present, P1 is coded as 2, F1 is coded as 1, and P2 is coded as 0; Otherwise, P1 is coded as 2, and P2 is coded as 0. 
!Dominant marker: When heterozygote F1 is present, P1 and F1 are coded as 12, and P2 is coded as 0; Otherwise, P1 is coded as 2, and P2 is coded as 0.  
!Recessive markers: When heterozygote F1 is present, P1 is coded as 2, and F1 and P2 are coded as 10; Otherwise, P1 is coded as 2, and P2 is coded as 0. 
!Missing marker is coded as -1. 
 MK-1-1                 0   2   2   2   0   2   0   0   0   0   2   0   2   0   0   2   2   0   0   0   2   2   0   0   2   2   0   2   0   0   2   0   2   0   2   0   2   0   0   0   0   2   0   0   0   0   2   0   2   0   2   2   2   0   2   2   0   2   2   0   0   0   2   2   0   0   2   0   2   0   0   2   0   2   0   0   0   2   0   0   0   0   2   0   0   2   2   0   0   2   2   2   0   0   2   2   0   2   2   2   0   2   0   2   0   2   0   0   2   2   0   2   0   2   2   0   0   2   0   2   0   2   0   0   2   2   2   0   0   0   2   2   0   2   2   2   2   0   0   0   2   0   0   2   0   2   2   2   0   0   0   0   2   0   0   0   0   0   0   0   0   2   0   2   0   0   0   2   2   0   2   0   0   2   0   2   2   2   2   2   2   2   2   0   2   2   2   0   2   0   2   0   2   2   0   2   2   0   0   0
 MK-1-2                 0   2   2   2   0   0   0   0   0   0   2   0   2   0   0   2   2   0   0   0   2   2   0   0   2   2   0   2   0   0   2   0   0   0   2   0   2   0   0   0   2   2   0   0   0   0   2   0   2   0   0   2   0   2   2   0   0   2   2   0   2   0   2   2   0   0   2   0   2   0   0   2   0   2   0   0   0   2   2   0   0   0   2   0   0   2   2   2   0   2   0   2   0   0   2   2   0   2   2   2   2   2   0   2   0   2   0   0   2   2   2   2   0   2   2   0   0   2   0   2   2   0   2   0   2   2   2   0   0   0   2   2   0   2   2   2   2   0   0   0   2   0   0   2   0   2   2   2   0   0   0   0   2   0   0   0   0   0   0   0   0   2   0   2   0   0   0   2   2   0   0   0   0   0   0   2   2   2   2   2   0   2   2   0   2   2   2   0   2   0   2   0   2   2   0   0   2   0   0   0
 MK-1-3                 0   2   2   2   0   0   2   0   0   0   2   0   2   0   0   2   2   2   0   0   2   2   0   0   2   2   2   2   0   0   2   0   0   0   2   0   2   0   0   0   2   2   0   0   0   0   2   0   2   0   0   2   0   2   2   0   0   2   2   0   2   0   2   2   2   0   2   0   2   2   0   2   0   2   0   0   2   2   2   0   0   0   2   0   0   2   2   2   0   2   0   2   0   0   2   2   0   2   2   2   2   2   0   2   0   2   0   0   2   2   2   2   0   2   2   0   0   0   0   2   2   0   2   0   2   2   2   0   0   0   2   2   0   2   2   2   0   0   0   0   2   0   0   2   0   2   2   2   2   0   0   0   2   0   0   0   0   0   0   0   0   2   0   2   0   0   0   2   0   0   0   0   0   2   0   2   2   2   2   2   0   2   2   0   2   2   2   0   2   0   2   0   2   0   0   0   2   0   0   0
 MK-1-4                 0   2   2   2   0   0   2   0   0   0   2   0   2   0   0   2   2   2   0   0   2   2   0   0   2   0   2   2   0   2   2   0   0   0   2   0   2   0   0   0   2   0   0   0   0   0   2   0   2   0   0   2   0   2   2   2   0   2   2   0   2   0   2   2   2   0   2   0   2   2   0   2   0   2   0   2   2   2   0   0   0   0   2   0   0   2   2   2   2   2   0   2   0   0   2   2   0   2   2   2   2   2   0   2   0   2   0   0   2   2   2   2   0   2   2   0   0   0   0   2   2   0   2   0   2   2   2   0   0   2   2   2   0   2   2   2   0   0   0   0   2   0   0   2   0   2   2   2   2   0   0   0   2   0   0   0   0   0   2   2   0   2   0   2   0   0   0   2   0   0   0   0   0   2   0   2   0   2   2   2   0   2   2   0   2   0   2   0   2   0   2   0   2   0   0   2   2   0   0   0
 MK-1-5                 2   2   2   2   0   0   2   0   0   0   2   0   2   0   0   2   2   2   0   0   2   2   0   0   2   0   0   2   0   2   2   0   0   0   2   0   2   0   0   0   2   0   0   0   0   0   2   0   2   0   2   2   0   2   2   2   0   2   2   0   2   0   2   2   2   0   2   0   2   2   0   2   0   2   0   2   2   2   0   2   0   0   2   0   0   2   2   2   2   2   0   2   0   0   2   2   0   2   2   2   2   2   0   0   0   2   2   0   0   2   2   2   2   2   2   2   0   2   0   2   2   0   2   0   2   2   2   2   2   0   2   2   0   2   2   2   0   0   0   0   2   0   0   2   0   2   2   2   0   0   0   0   2   0   0   0   0   0   2   2   0   2   0   2   0   0   0   2   0   0   0   0   0   2   0   2   0   2   2   2   0   2   2   0   2   0   2   2   2   0   0   0   2   0   0   2   0   0   0   0
 MK-1-6                 2   2   2   2   0   0   2   0   0   0   2   0   2   0   0   2   2   2   0   0   2   2   0   0   2   0   0   2   0   0   2   0   0   0   2   0   2   0   0   0   2   0   0   0   0   0   2   0   2   0   2   2   0   2   2   2   0   2   2   0   2   0   2   2   2   0   2   0   2   2   0   2   0   2   0   2   2   2   0   2   0   0   2   0   0   2   2   0   2   2   0   2   0   0   2   2   0   2   2   2   2   2   0   0   0   2   2   0   2   2   2   2   0   2   2   2   0   2   0   2   2   0   2   0   2   2   2   2   2   0   2   2   0   2   2   2   2   0   0   0   2   0   0   2   0   2   2   2   0   0   0   0   2   0   2   0   0   0   2   2   2   2   0   2   0   0   0   0   0   0   0   0   0   2   0   2   0   2   2   2   0   2   2   0   2   0   2   2   2   0   0   0   2   0   0   2   0   0   0   0
 MK-1-7                 2   2   2   2   0   0   2   0   0   0   2   0   2   0   0   2   2   2   0   0   2   2   0   0   2   0   0   0   0   0   2   2   0   0   2   0   2   0   0   0   2   0   0   0   0   0   2   0   2   0   0   2   0   2   2   2   0   2   2   0   2   0   2   2   2   0   2   0   2   2   0   0   0   2   0   2   0   2   0   2   2   0   2   0   0   2   2   0   2   2   0   0   0   0   2   2   0   0   2   2   2   0   0   0   2   2   2   0   2   2   2   2   0   2   2   2   0   2   0   2   2   0   2   0   2   2   2   2   2   0   0   2   0   2   2   2   2   0   0   2   2   0   0   2   0   2   2   2   0   0   0   0   2   0   2   0   0   0   2   2   2   2   0   2   2   0   0   2   2   0   0   0   0   2   0   2   0   2   2   0   0   2   2   0   2   2   2   2   2   0   0   0   2   0   0   2   0   0   0   0
 MK-1-8                 2   2   2   2   0   0   2   0   0   0   2   0   2   0   0   2   2   2   2   0   2   2   0   0   2   0   2   0   0   0   2   2   0   0   2   0   2   0   0   0   2   0   0   0   0   0   2   0   2   2   0   2   0   2   2   2   0   2   2   0   2   0   2   2   2   0   2   0   2   0   2   0   0   0   0   2   0   2   0   2   2   0   2   0   2   2   2   0   2   2   0   0   0   0   2   2   0   0   2   2   0   0   0   0   2   0   2   0   2   2   2   2   0   0   2   2   2   2   0   2   2   0   2   0   2   2   2   2   2   0   0   2   0   0   2   2   0   0   0   2   2   0   0   2   0   2   2   2   0   0   0   0   2   0   2   0   0   0   2   0   2   2   0   2   2   0   0   2   2   0   0   0   0   2   0   2   0   2   2   0   0   2   2   0   2   2   2   2   2   0   0   0   2   0   0   2   0   0   0   0
 MK-1-9                 2   0   2   2   0   0   2   0   0   0   2   2   2   0   0   2   2   2   2   0   2   2   0   0   0   0   2   0   0   0   2   2   0   2   2   0   2   0   0   2   2   0   0   0   0   0   2   2   2   2   0   2   0   2   2   2   0   2   0   0   2   0   2   2   2   0   2   0   2   2   2   0   0   0   0   2   0   2   0   2   2   0   2   0   2   0   2   0   2   2   0   0   0   0   2   2   0   0   2   2   0   0   0   0   0   0   2   0   2   2   2   2   0   0   2   2   2   2   0   2   2   2   2   0   2   2   2   2   2   0   0   2   0   2   0   2   0   0   0   2   2   0   0   2   0   2   0   2   0   0   0   0   2   0   2   0   0   0   2   0   2   2   0   2   2   0   0   0   2   0   2   0   0   2   0   2   0   2   2   0   0   2   2   2   2   0   0   2   2   0   0   0   2   0   2   2   0   0   0   0
 MK-1-10                2   0   0   2   0   0   2   2   0   0   2   2   2   0   0   2   2   2   2   0   0   2   2   0   0   0   2   0   2   0   2   2   0   2   2   0   2   0   0   2   2   0   0   0   0   0   2   2   2   2   0   2   0   2   0   2   0   2   0   0   2   0   2   2   2   2   2   0   2   2   2   0   0   0   0   2   0   2   0   2   2   0   2   0   2   0   2   0   2   2   0   0   0   0   2   2   0   0   2   2   0   0   0   0   0   0   2   0   2   2   2   2   0   0   2   2   2   2   0   2   2   2   2   0   0   0   2   2   2   0   0   2   0   2   0   2   0   0   0   2   2   0   0   2   2   2   0   0   0   0   0   0   2   0   2   0   0   0   2   2   2   0   2   2   2   0   0   0   2   0   2   0   0   2   0   2   0   2   2   0   0   0   2   2   2   0   0   2   2   0   0   0   2   0   2   2   0   0   0   0
 MK-1-11                2   0   0   2   0   0   2   2   0   0   2   2   2   2   2   2   2   2   2   2   0   2   2   0   0   0   2   0   2   0   2   2   0   2   2   0   2   0   2   2   2   0   2   0   2   0   2   2   0   2   0   2   2   2   0   2   0   2   0   0   2   0   2   2   2   2   2   2   2   2   2   0   0   0   0   2   0   2   0   2   2   0   2   0   2   0   0   0   2   2   0   0   0   2   0   2   2   0   2   2   0   0   2   0   0   0   2   0   2   2   2   2   0   0   2   2   2   2   0   2   2   2   2   0   0   2   2   2   0   0   0   2   0   0   0   2   0   0   0   2   2   2   0   2   2   2   0   0   0   0   0   0   2   0   2   0   2   2   2   2   2   0   2   2   2   0   0   0   2   0   0   0   0   2   0   2   0   2   2   0   0   0   2   2   2   0   0   2   2   0   0   0   2   0   2   0   0   0   0   0
 MK-1-12                0   0   0   2   0   0   2   0   0   2   2   2   2   2   0   2   2   2   2   2   0   2   2   0   0   0   2   2   2   0   2   0   0   2   2   0   2   0   2   2   2   0   2   0   2   0   2   2   0   2   0   0   2   2   0   2   0   2   0   0   2   0   2   2   2   2   0   2   2   2   2   0   0   2   0   2   0   2   2   2   2   0   2   2   2   0   0   0   2   2   0   0   0   2   0   2   2   0   2   2   0   0   2   0   0   0   2   0   2   2   2   2   2   2   2   2   2   2   0   2   2   2   2   0   2   2   2   2   0   0   0   2   0   0   0   2   0   0   0   2   2   2   0   2   2   2   0   0   0   0   0   2   2   0   2   0   2   2   2   0   2   0   2   2   0   0   0   0   2   0   0   0   0   2   0   2   2   2   2   0   0   0   2   2   2   0   0   2   2   0   0   0   2   2   2   0   0   2   0   0
 MK-1-13                0   0   0   2   0   0   0   0   0   2   2   2   0   2   0   2   2   2   2   2   0   2   2   0   0   0   0   2   2   0   2   0   0   2   2   0   2   0   2   2   2   0   2   0   2   0   0   2   0   2   0   0   2   2   0   2   0   2   0   0   2   0   0   2   2   2   0   2   0   2   2   0   0   2   0   2   0   2   2   2   2   0   2   2   2   0   0   0   0   0   0   0   0   2   0   2   2   0   2   2   0   0   2   0   0   0   2   0   2   2   2   0   2   2   2   2   2   0   0   2   2   2   2   0   2   2   2   2   0   0   0   2   0   0   0   2   0   0   0   2   0   2   0   2   0   2   0   0   0   0   0   2   2   0   2   0   2   2   2   0   2   0   2   0   0   0   0   0   2   0   0   0   0   2   0   2   2   2   2   0   2   0   2   2   2   0   2   2   2   0   0   0   2   2   2   0   2   2   0   0
 MK-1-14                0   0   0   2   0   0   0   2   0   2   2   0   0   2   2   2   2   2   2   2   0   2   2   0   0   0   0   2   2   0   2   2   0   2   2   0   0   0   2   2   0   0   2   0   0   0   0   0   0   2   0   0   2   0   0   2   0   2   0   0   2   0   0   2   2   2   0   2   0   0   2   0   0   2   0   2   0   2   2   2   2   0   0   2   0   0   0   0   0   0   0   0   0   2   0   0   2   0   2   2   0   0   2   0   0   0   2   0   2   2   2   0   2   2   2   2   2   0   0   2   2   2   2   0   0   2   2   2   0   0   0   2   0   0   0   0   0   0   0   2   0   2   0   2   0   2   0   0   0   0   0   2   2   0   2   0   2   2   2   0   2   0   2   0   0   0   0   0   2   2   0   0   0   2   0   2   2   2   2   0   2   0   2   0   0   2   2   2   2   0   0   0   2   2   2   0   2   2   0   2
 MK-1-15                0   2   0   2   0   2   0   2   0   2   2   0   0   2   2   2   0   2   2   2   0   2   2   0   0   0   2   0   0   0   2   2   0   2   2   0   0   0   0   2   0   0   2   0   0   0   0   0   0   2   2   0   2   0   0   2   0   2   2   0   2   0   0   2   2   2   0   0   0   2   2   0   0   2   0   2   0   2   2   2   2   0   0   0   0   0   0   0   0   0   0   0   2   2   0   0   2   2   0   2   0   0   2   0   0   0   2   0   2   2   2   0   0   2   2   2   2   2   0   2   2   2   2   0   0   2   2   2   0   0   0   2   0   0   0   0   0   0   0   2   0   2   0   2   0   2   0   2   0   0   0   2   2   0   2   0   2   2   2   0   2   0   2   0   0   0   0   2   0   2   0   0   0   2   2   2   2   2   2   0   2   0   2   0   0   2   2   2   2   0   0   0   2   2   2   0   2   2   0   2
 MK-1-16                0   2   0   2   0   2   0   2   0   2   2   0   0   2   2   2   2   2   2   2   0   2   2   0   0   0   2   2   0   0   2   2   0   2   2   0   0   0   0   2   0   0   2   0   0   2   0   0   0   2   2   0   2   0   0   2   0   2   0   0   2   0   0   2   2   2   0   0   0   2   2   0   0   2   2   2   0   2   2   2   2   0   0   0   0   0   0   0   0   0   0   0   2   2   0   0   2   2   0   2   0   0   2   0   0   0   2   0   2   2   2   0   0   2   2   2   2   2   2   0   2   2   2   0   0   2   2   0   0   0   0   2   0   0   0   0   0   0   0   2   0   2   0   2   0   2   0   2   2   0   0   2   2   0   2   0   2   2   2   0   2   0   2   0   2   0   0   2   0   2   0   0   0   2   2   2   2   0   2   0   2   0   2   0   0   2   2   2   2   0   0   0   2   2   2   0   2   0   0   2
 MK-2-1                 2   0   2   2   0   0   2   2   2   2   2   0   2   2   0   0   0   2   2   0   2   2   2   2   2   2   0   0   2   2   2   2   2   0   0   2   0   0   2   0   0   2   0   2   0   0   0   2   0   0   2   2   2   0   2   0   2   0   2   2   2   2   0   2   0   2   2   0   0   2   0   2   0   2   0   0   0   0   2   2   0   2   0   2   2   0   0   0   2   0   2   2   0   0   2   2   0   2   0   0   0   0   2   0   0   0   2   0   2   2   0   0   2   2   2   2   0   0   0   2   2   0   2   2   2   0   0   0   0   0   2   2   0   0   0   0   2   0   0   0   0   0   2   0   2   2   2   2   2   0   2   2   2   0   2   2   0   2   0   2   0   2   0   0   2   2   2   2   0   0   2   0   2   2   0   2   2   2   0   2   2   2   2   2   0   0   2   0   2   2   2   2   0   0   0   0   2   0   0   2
 MK-2-2                 2   0   2   2   0   0   2   2   2   2   2   0   2   2   0   0   0   2   2   0   2   2   2   2   2   2   0   0   2   2   2   2   2   0   0   0   0   0   2   0   0   2   0   2   0   0   2   0   0   0   2   2   2   0   2   0   0   0   2   2   2   2   2   2   0   2   2   0   0   2   0   2   0   2   0   0   0   0   2   2   0   2   0   2   0   0   0   0   2   0   2   2   0   0   2   2   0   2   0   0   0   0   2   2   0   0   2   0   2   2   0   0   2   2   2   2   0   0   0   2   2   0   0   2   2   0   0   0   0   0   2   2   0   0   0   0   2   0   0   0   0   0   2   0   2   2   2   2   2   0   2   2   2   0   0   2   0   2   0   0   0   2   0   0   2   2   2   2   2   0   2   0   2   2   0   2   2   0   0   2   2   0   2   2   0   0   2   2   2   2   0   2   0   0   0   0   2   0   2   2
 MK-2-3                 2   0   2   2   0   2   2   2   2   2   2   0   2   2   0   0   2   2   2   0   2   2   2   2   2   2   0   0   2   2   2   2   2   0   0   0   0   0   2   0   0   2   0   2   0   0   2   0   0   0   2   2   2   0   2   0   0   0   2   2   2   2   2   2   0   2   2   2   0   2   0   2   0   2   0   0   0   0   2   2   0   2   0   2   0   0   2   0   2   0   2   2   0   2   2   2   0   2   0   0   0   0   2   2   0   0   2   0   2   2   0   0   2   2   2   0   0   0   0   2   2   0   0   2   2   0   0   0   0   0   2   2   0   0   2   2   2   0   0   0   2   0   2   0   2   2   2   2   2   2   2   2   2   0   0   2   0   2   0   2   0   2   0   0   2   2   2   2   2   0   2   2   0   2   0   2   2   2   2   0   2   0   2   2   0   0   2   2   0   2   0   2   2   0   0   0   2   0   2   2
 MK-2-4                 2   0   2   2   0   2   2   2   2   2   2   2   2   2   0   0   2   2   2   2   2   2   2   2   2   2   0   0   2   2   2   2   2   0   0   2   0   0   2   0   0   2   0   0   0   0   2   0   0   0   2   2   2   0   2   0   0   0   2   2   2   2   2   2   0   2   2   2   0   2   0   2   0   2   0   0   0   0   2   2   0   2   0   2   0   0   2   0   2   0   0   2   0   0   2   2   0   2   0   0   0   2   2   2   0   0   2   0   2   2   0   0   2   0   2   0   0   0   0   2   0   0   0   2   2   0   0   0   0   2   2   2   0   0   2   2   2   0   0   0   2   0   2   0   2   2   2   2   2   2   2   2   2   0   0   2   2   2   2   2   0   2   2   0   2   2   2   2   2   0   2   2   0   2   0   2   2   2   2   0   2   0   2   2   0   0   2   2   0   2   0   2   2   0   0   0   2   0   0   2
 MK-2-5                 2   0   2   2   0   2   2   2   2   2   2   2   2   2   0   0   0   0   2   2   2   2   0   2   2   2   0   0   0   2   2   2   2   2   0   2   0   0   2   0   0   2   0   0   0   0   2   0   0   0   2   0   0   0   2   0   0   0   2   2   2   2   2   2   0   2   2   2   0   0   0   0   0   2   2   0   0   0   2   2   0   2   0   2   0   0   2   0   2   0   0   2   0   0   2   0   0   2   0   0   0   2   2   2   0   0   2   0   2   2   0   2   2   0   2   0   0   0   0   2   0   0   0   0   2   2   0   0   0   2   2   0   0   0   2   2   2   0   0   0   2   0   2   0   2   2   2   2   2   2   2   2   2   0   0   2   2   2   2   0   0   2   0   0   2   2   2   2   2   0   2   2   2   0   0   2   2   2   2   2   2   0   2   2   0   0   2   2   0   2   2   2   2   2   0   0   2   0   0   2
 MK-2-6                 2   0   2   2   0   2   2   2   2   2   2   2   2   2   0   0   0   0   2   2   2   0   0   2   2   2   0   0   0   2   2   2   2   2   0   2   2   0   2   0   0   0   0   0   0   0   2   0   0   0   2   0   0   0   2   0   0   0   2   2   2   2   2   2   0   0   2   2   0   0   0   2   0   2   2   0   0   0   0   2   2   2   0   0   0   2   0   0   2   0   0   2   2   0   2   0   0   2   2   0   0   2   2   2   0   0   2   0   2   0   0   2   2   0   2   0   0   0   0   2   2   0   0   2   2   2   0   0   0   2   2   0   0   0   2   2   2   2   0   0   2   2   2   0   2   2   2   0   2   0   2   2   2   0   0   2   2   2   2   0   0   2   0   0   2   2   2   0   2   0   0   2   2   0   0   0   0   2   0   2   0   0   2   2   0   0   2   2   0   2   2   0   2   0   0   0   0   0   0   2
 MK-2-7                 2   0   2   2   0   2   2   0   2   2   2   2   2   2   0   0   2   0   2   2   2   0   0   2   2   2   0   0   2   2   2   2   2   2   0   2   2   0   2   0   0   0   0   0   0   0   2   0   0   0   2   0   0   0   2   2   0   0   2   2   2   2   2   0   0   2   2   2   0   0   0   0   0   2   0   0   0   0   0   2   2   2   0   2   0   2   0   0   2   0   0   2   2   0   2   0   0   2   2   0   0   2   2   2   0   0   2   0   2   0   0   2   2   2   2   0   0   0   0   2   2   0   0   2   2   0   0   2   0   2   0   0   0   0   0   2   2   2   0   0   2   2   2   0   2   2   2   2   0   0   2   2   2   0   0   2   2   2   2   0   0   2   0   0   2   2   2   0   2   0   0   2   0   2   0   0   0   2   0   0   0   0   2   2   0   0   2   2   0   0   2   0   2   0   0   2   0   0   0   2
 MK-2-8                 2   0   2   2   0   2   2   0   2   2   2   2   2   2   0   0   2   0   2   0   0   2   0   2   2   0   0   0   2   2   2   2   2   0   2   2   2   0   2   0   0   0   0   0   0   0   2   0   0   0   2   0   0   0   2   2   0   0   2   2   2   2   0   0   0   2   2   2   2   0   0   0   0   2   0   0   0   0   0   2   0   2   0   2   0   2   0   0   2   0   0   2   2   0   2   0   0   2   2   0   2   2   2   2   0   2   2   0   2   0   0   2   2   2   2   0   0   0   0   0   2   0   0   2   2   0   0   2   0   2   0   0   0   0   0   2   2   2   0   0   0   2   2   0   2   2   2   2   2   0   2   2   2   0   0   2   2   2   0   0   0   2   0   0   2   2   2   0   2   2   0   2   0   2   0   0   2   2   0   0   0   0   2   2   0   0   2   2   0   0   2   0   0   2   0   2   0   0   0   2
 MK-2-9                 2   0   2   2   0   0   2   0   2   2   2   2   2   2   0   0   2   0   2   0   0   0   0   2   2   0   0   0   2   2   2   2   2   0   2   2   2   0   2   0   2   0   2   0   0   0   2   0   2   2   2   0   0   2   2   2   0   0   2   2   2   2   0   0   0   2   2   2   2   0   0   0   0   2   0   0   0   0   0   2   0   2   0   0   0   2   0   0   2   0   0   2   2   0   2   0   2   2   0   0   2   2   0   2   0   2   0   0   2   0   2   2   2   2   2   0   0   0   0   0   2   0   0   2   0   0   0   2   0   2   0   0   0   0   0   2   2   2   0   0   0   0   2   0   2   2   2   2   2   0   2   2   0   0   0   2   2   2   0   0   0   2   0   0   2   2   2   0   2   2   0   2   0   2   0   0   2   2   0   0   0   0   2   2   0   0   2   2   0   0   2   0   0   2   0   2   0   0   0   0
 MK-2-10                2   0   2   2   0   0   2   0   2   2   2   2   2   0   0   0   2   2   0   0   0   0   0   2   2   0   0   0   2   2   2   0   2   0   2   2   2   2   2   0   0   0   2   0   0   0   2   0   2   2   2   2   0   2   2   2   0   0   2   2   2   0   0   0   0   2   2   2   2   2   0   0   2   2   0   0   0   2   0   2   0   2   0   0   0   2   0   0   2   0   2   2   2   0   2   0   0   0   0   0   2   2   0   2   2   2   0   0   2   0   2   2   2   2   2   0   0   2   0   0   2   0   2   2   0   0   0   2   0   2   0   0   0   0   0   2   2   2   0   0   0   0   2   0   2   2   2   2   2   2   2   2   2   0   0   2   2   2   0   0   0   2   0   0   2   2   2   0   2   2   0   2   2   2   0   0   2   2   0   2   0   0   2   2   0   0   2   2   0   0   2   0   0   2   0   2   0   0   0   0
 MK-2-11                2   0   2   0   0   2   2   0   2   2   2   2   2   0   0   0   0   2   0   0   0   0   0   2   2   0   0   0   2   2   2   0   2   0   2   2   2   2   2   0   0   2   2   0   0   0   2   0   2   2   0   2   0   2   2   2   0   0   0   2   2   0   0   0   2   2   2   2   2   2   0   2   2   0   0   0   0   2   0   2   0   2   0   0   0   2   0   0   2   0   2   2   2   0   2   0   0   0   0   0   2   2   0   2   0   2   2   0   2   0   0   0   2   2   2   0   0   2   0   0   2   0   0   2   0   0   0   2   0   2   0   0   0   0   0   2   2   2   2   2   0   0   2   0   2   2   2   2   2   2   2   2   2   0   0   0   0   2   0   0   0   0   0   0   2   2   2   0   0   2   0   2   2   0   0   0   2   2   0   2   0   0   0   0   0   0   2   2   2   0   2   0   0   2   0   2   0   2   0   2
 MK-2-12                2   0   2   0   0   2   2   0   2   2   2   2   2   0   0   0   0   2   0   0   2   2   0   2   2   0   0   2   2   2   2   2   2   0   2   2   2   2   2   0   0   2   2   0   0   2   2   0   2   2   0   2   0   2   0   2   0   0   0   2   2   0   0   0   2   2   2   2   2   2   0   2   2   0   0   0   0   2   0   2   0   2   2   0   0   2   0   2   2   0   2   2   2   0   2   0   0   0   0   0   2   2   0   2   0   2   2   0   2   0   0   0   2   2   2   0   0   2   0   2   2   0   0   2   0   0   0   2   0   2   0   0   0   0   0   2   2   2   2   2   0   0   2   2   0   2   2   2   2   2   2   2   2   0   0   0   0   2   0   0   0   0   0   0   0   2   2   0   0   2   0   2   2   2   0   0   2   2   0   2   0   0   0   0   0   0   2   2   2   0   2   0   0   2   0   2   0   0   0   2
 MK-2-13                2   0   2   0   0   2   2   0   2   2   2   2   2   0   0   0   2   2   0   0   2   2   0   2   2   2   0   2   2   2   2   0   2   0   2   2   2   2   2   0   0   2   2   0   0   0   2   0   2   2   0   2   0   2   0   0   2   0   0   2   2   0   0   0   2   2   2   2   2   2   0   2   2   0   0   0   2   2   0   2   2   0   2   0   0   0   0   2   2   0   2   2   2   0   2   0   0   0   0   0   2   0   0   2   0   2   2   0   2   0   0   0   2   2   2   0   0   2   0   2   2   0   0   2   0   0   2   0   2   2   0   0   0   0   0   2   2   2   2   2   0   0   2   2   0   2   2   2   2   2   0   2   2   0   0   0   0   2   0   0   0   0   0   0   0   2   2   0   0   2   0   2   2   2   0   0   2   2   2   2   0   2   0   0   0   0   2   2   2   0   2   0   2   0   0   0   0   0   0   2
 MK-2-14                0   0   2   0   0   2   2   0   2   2   2   2   2   0   0   0   2   2   0   0   0   2   0   2   2   2   0   2   2   2   2   0   2   0   2   2   2   2   2   0   0   2   2   0   0   0   2   0   2   2   0   2   0   2   0   0   2   0   0   0   2   0   0   0   2   2   2   2   0   2   0   0   2   0   0   2   0   2   0   0   0   0   2   0   0   0   0   2   2   0   2   2   2   2   2   0   0   0   0   0   0   0   0   2   0   2   2   2   2   0   0   0   2   2   2   0   0   0   0   2   2   0   0   0   0   0   2   0   2   2   0   0   0   0   2   0   0   2   2   0   0   0   2   0   0   2   2   2   2   0   0   2   2   0   0   2   0   2   0   0   0   0   0   0   0   2   2   0   2   2   0   2   2   2   0   0   2   2   2   2   2   2   0   0   0   0   2   2   2   0   0   0   2   0   2   0   0   0   2   2
 MK-2-15                0   0   2   0   0   2   0   0   2   2   2   0   2   0   0   0   2   2   0   0   0   0   0   2   2   2   0   2   2   2   2   0   2   0   2   2   0   2   2   0   0   2   2   0   0   0   2   2   2   2   0   2   0   2   0   0   2   2   0   0   2   0   0   0   2   2   2   2   0   2   0   0   2   0   0   2   0   2   0   0   0   0   2   2   0   0   0   2   0   0   2   2   2   2   2   0   0   0   0   2   0   0   0   2   0   2   2   2   2   0   0   0   2   2   2   0   0   0   0   2   2   0   0   0   0   0   2   0   2   2   0   2   0   0   2   0   0   2   2   0   0   0   2   0   0   2   2   2   2   0   0   2   2   2   0   2   0   2   0   0   0   2   0   2   0   2   2   0   2   2   0   2   2   2   0   0   2   2   2   2   2   2   0   0   0   0   2   2   2   0   0   0   0   0   2   0   0   0   2   2
 MK-2-16                0   0   2   0   0   2   0   0   0   2   2   0   0   0   0   0   2   2   0   0   2   0   0   2   2   0   0   0   2   2   2   0   2   0   2   2   0   2   2   0   0   2   2   0   0   0   2   2   2   2   0   2   0   2   0   0   2   2   2   0   2   2   0   0   2   2   2   2   2   2   0   0   2   0   0   2   0   2   0   0   0   2   2   2   0   0   0   2   0   0   2   2   0   2   2   0   0   0   0   2   0   0   0   2   0   2   2   0   0   0   0   0   2   2   2   0   0   0   0   2   0   2   0   0   0   0   2   0   2   2   0   2   0   0   2   0   0   2   2   0   0   0   2   0   0   2   2   2   0   0   0   2   2   2   0   2   2   2   0   0   0   0   0   2   0   2   2   0   2   0   0   2   2   2   0   2   2   2   2   2   2   2   2   0   0   0   2   2   2   0   0   0   0   0   2   0   0   0   2   0
 MK-3-1                 2   0   0   0   0   2   2   2   2   0   0   0   0   2   2   2   0   0   0   0   0   0   0   0   2   2   0   0   0   2   2   0   0   2   2   2   2   0   2   0   0   2   2   0   2   0   0   0   2   2   2   2   0   0   2   2   0   2   2   2   0   2   0   2   2   0   0   2   2   0   2   0   2   0   2   0   2   0   2   2   0   2   2   0   0   0   0   0   0   0   0   0   0   2   2   2   0   0   0   2   0   2   2   2   2   2   0   2   0   2   2   0   0   0   2   2   0   2   2   0   0   0   2   0   2   2   2   0   0   2   2   0   0   0   2   2   0   0   2   0   2   0   2   2   2   0   2   2   0   0   2   0   0   0   2   0   2   0   2   0   2   2   0   2   2   0   0   0   0   0   2   2   2   2   0   2   2   0   2   2   2   0   2   2   0   2   0   0   0   0   2   0   0   2   0   2   0   0   2   0
 MK-3-2                 2   0   2   0   0   2   2   0   2   0   0   0   0   0   0   2   0   0   0   0   0   0   0   0   2   2   0   0   0   2   0   0   0   2   2   2   2   0   2   0   0   2   2   0   2   0   0   0   2   2   2   2   0   0   2   2   0   2   2   2   0   0   0   2   2   0   0   2   2   0   2   0   2   0   2   0   2   0   2   2   0   2   0   0   0   0   0   0   0   0   0   0   0   2   2   0   0   0   0   2   0   2   2   0   2   2   2   2   0   2   2   0   0   0   0   0   0   2   2   0   0   0   2   0   2   2   2   0   0   0   0   0   0   0   2   2   0   0   2   0   2   0   2   2   2   0   2   2   0   0   2   0   0   2   2   0   2   0   0   0   2   2   0   2   2   0   0   0   0   0   2   2   2   2   0   0   2   0   2   2   2   0   2   2   0   2   0   0   0   0   2   0   0   2   0   2   0   0   2   0
 MK-3-3                 2   2   2   0   0   0   2   0   2   0   0   2   0   0   0   2   0   0   0   0   0   0   0   0   2   2   0   0   0   2   0   0   2   2   2   2   2   0   2   0   0   2   2   0   2   0   0   0   2   2   2   2   0   0   2   2   0   2   2   2   0   0   0   2   2   0   0   2   2   0   2   0   2   0   2   0   2   0   0   2   0   2   0   0   0   0   0   0   0   0   0   0   0   2   2   0   0   0   0   2   0   2   2   0   2   2   2   2   0   2   2   0   0   0   0   0   0   2   2   0   0   0   2   0   2   2   2   0   0   0   0   0   0   0   2   2   0   0   2   0   2   0   0   2   2   2   2   2   0   0   2   0   0   2   2   0   2   0   0   0   2   2   0   2   0   0   0   0   0   2   2   2   2   2   0   0   2   0   2   2   2   0   2   2   0   2   0   2   0   0   2   0   0   2   0   2   0   0   2   0
 MK-3-4                 2   2   0   0   0   0   2   0   2   0   0   2   0   0   2   0   0   0   0   2   0   0   0   0   0   2   0   0   0   2   0   0   2   0   2   2   2   0   2   0   0   2   2   0   2   0   0   0   0   2   2   2   0   0   2   2   0   2   2   2   0   0   0   2   2   0   0   2   2   0   2   0   2   0   2   2   2   0   2   2   0   2   0   2   0   0   2   0   0   0   0   0   0   2   2   0   0   0   2   2   0   2   2   2   2   2   2   2   0   2   2   2   0   0   0   0   0   2   2   0   2   0   2   0   2   2   2   0   0   0   0   0   0   0   0   2   0   0   2   0   2   0   2   2   2   2   2   2   0   0   2   0   0   2   2   0   2   0   0   0   2   2   0   2   0   0   0   0   0   2   2   0   2   2   0   0   2   0   2   2   2   0   2   2   0   2   0   2   0   0   2   0   0   0   0   2   2   0   2   0
 MK-3-5                 2   2   0   0   0   0   2   0   2   0   0   2   0   0   2   0   0   0   0   2   0   0   0   0   0   2   0   0   0   0   0   0   2   0   2   2   2   0   2   0   0   2   2   0   2   0   0   0   0   2   2   2   0   0   2   2   0   2   2   2   0   0   0   2   0   0   0   2   2   0   2   0   2   0   2   2   2   0   2   2   0   2   0   2   0   0   2   0   0   2   0   0   0   2   2   0   2   0   0   2   0   2   2   2   2   2   2   0   0   2   2   2   0   0   0   0   0   2   2   0   2   0   2   0   2   0   2   0   0   0   0   0   0   0   0   2   0   2   2   2   2   0   2   2   2   2   2   2   0   0   2   0   0   2   2   0   2   0   0   0   2   2   0   2   0   0   2   0   2   2   2   0   2   2   0   2   2   0   2   2   2   0   2   2   0   2   0   0   0   0   2   0   0   0   0   2   2   2   2   0
 MK-3-6                 2   2   0   0   0   0   2   0   2   0   0   2   0   0   2   0   0   0   0   2   2   0   0   0   0   2   0   0   2   0   0   0   2   0   0   0   2   0   2   0   0   2   2   0   2   0   0   2   0   0   2   2   0   0   2   2   0   2   2   2   0   0   0   0   0   0   0   2   2   0   2   0   0   0   2   2   2   0   2   2   0   2   0   2   0   0   2   0   0   2   0   0   0   2   2   0   2   0   0   2   2   2   2   2   2   2   2   0   0   2   2   2   0   0   0   0   0   0   2   0   2   0   0   0   2   0   2   0   0   0   0   0   0   0   0   2   0   2   0   2   2   0   0   2   2   2   2   2   0   0   2   0   0   2   2   0   2   0   0   0   2   2   0   2   0   2   2   2   2   2   2   0   2   2   0   2   2   0   2   2   2   0   2   2   0   2   0   0   0   2   2   0   0   0   2   2   2   2   2   0
 MK-3-7                 2   2   2   0   0   0   2   0   0   0   0   2   0   0   2   0   2   0   0   2   2   0   0   0   2   0   0   0   2   0   0   0   2   0   0   0   2   2   2   0   0   2   2   0   2   0   0   2   0   0   2   0   0   2   2   0   0   2   2   2   0   0   2   0   0   0   0   2   2   2   2   0   0   0   2   2   2   2   2   0   0   2   2   2   0   0   2   0   2   2   0   0   0   2   2   0   2   0   0   2   2   2   0   2   2   2   2   0   0   2   2   2   0   0   0   0   0   0   2   0   2   0   0   0   2   0   2   0   0   0   0   0   0   0   0   2   0   2   0   2   2   2   0   2   2   2   2   2   0   0   2   0   0   2   0   0   2   0   0   0   2   2   0   2   0   0   2   2   2   2   2   0   2   2   0   2   0   0   2   2   2   0   2   2   0   2   0   2   2   2   2   0   0   0   2   2   2   2   2   0
 MK-3-8                 2   2   2   0   2   0   2   0   0   0   0   2   0   0   2   0   2   0   0   2   2   2   0   0   2   0   0   0   2   0   0   0   2   2   0   2   2   2   2   0   0   2   2   0   2   0   0   2   0   0   2   0   2   2   2   0   0   2   2   2   0   0   2   0   0   0   0   2   2   2   2   0   0   0   2   2   2   2   2   0   0   0   2   2   0   0   0   0   2   2   0   0   0   2   2   0   0   0   0   2   0   2   0   2   2   2   2   0   0   2   2   2   0   2   0   0   0   2   2   0   2   0   0   0   2   0   2   0   0   0   0   0   0   0   0   2   0   0   0   2   2   2   0   2   2   2   2   2   2   0   2   0   0   2   0   0   2   0   0   0   2   2   0   2   2   0   2   2   2   2   2   0   2   2   0   2   0   0   2   2   2   0   2   2   0   2   0   2   2   2   0   0   0   0   2   2   2   0   2   2
 MK-3-9                 2   2   2   0   2   0   2   0   0   0   2   2   0   0   2   0   2   0   2   0   2   2   0   2   0   0   0   0   2   0   0   0   2   2   0   2   2   2   2   0   0   0   2   0   2   0   2   2   0   0   2   0   2   2   2   0   0   2   2   2   0   0   2   0   0   0   0   0   0   2   2   0   0   0   2   2   2   2   2   0   0   0   2   2   0   2   0   0   0   2   0   2   0   2   2   0   0   0   0   2   0   2   0   2   2   0   2   0   0   2   2   0   0   2   0   0   0   2   2   0   2   0   0   0   2   2   2   0   0   0   0   0   0   0   0   2   0   0   0   2   2   2   0   2   2   2   2   2   0   0   2   0   0   2   0   0   2   0   0   0   2   2   0   2   2   2   2   2   2   2   2   0   2   2   0   2   0   0   0   2   2   2   2   2   0   2   0   0   2   2   0   0   0   0   2   2   2   0   2   2
 MK-3-10                2   2   2   0   2   0   2   0   0   0   2   2   0   0   0   0   2   0   2   0   2   2   0   2   0   0   0   0   2   0   0   0   2   2   0   2   2   2   2   0   0   0   2   0   2   0   0   2   0   0   2   2   2   2   2   0   0   0   2   2   0   0   2   0   0   0   0   0   0   2   2   2   2   0   2   2   2   0   2   0   2   0   2   0   0   2   0   0   0   2   0   2   0   2   2   0   0   0   0   2   0   2   0   2   2   0   2   0   0   2   2   2   0   2   0   0   0   2   2   2   2   0   2   2   2   2   2   0   0   0   0   0   0   2   0   2   0   0   0   2   2   2   0   2   2   2   2   2   0   0   2   0   2   2   0   0   2   2   0   0   0   2   0   2   2   2   0   2   2   0   2   0   2   2   0   2   0   0   0   2   2   2   2   0   0   2   0   0   2   2   0   0   0   0   0   2   2   0   2   2
 MK-3-11                0   2   2   0   2   0   2   0   0   0   2   2   0   2   0   0   2   0   2   0   2   2   2   2   0   0   2   0   2   2   0   0   2   2   0   2   2   2   2   0   0   0   2   0   2   0   0   2   0   0   0   2   2   2   2   0   0   0   2   2   0   0   2   0   0   0   0   0   0   2   2   2   2   0   2   2   2   0   2   0   2   0   2   0   0   0   0   0   0   2   0   2   0   2   2   0   0   0   0   2   0   0   0   2   0   0   2   0   0   2   2   2   0   2   2   0   0   2   0   2   2   0   2   2   2   2   2   0   0   0   0   0   0   2   0   2   0   0   2   2   0   2   0   2   2   2   2   2   0   0   2   0   2   2   0   0   2   2   0   0   2   2   0   2   2   2   0   2   0   0   2   0   2   2   0   2   0   2   0   2   2   2   2   0   0   2   0   0   2   2   0   0   0   0   0   2   2   0   0   2
 MK-3-12                0   2   2   0   2   0   2   0   0   0   2   0   0   2   0   0   2   0   2   0   2   2   2   2   0   0   0   0   2   2   0   0   2   2   0   2   2   2   2   0   0   0   2   0   2   0   0   2   0   0   0   2   2   2   2   0   0   0   2   2   0   0   2   2   0   0   0   2   0   2   2   2   2   0   2   2   2   0   2   0   2   0   2   0   0   0   0   2   2   2   0   2   0   2   2   0   0   0   0   2   0   0   0   2   0   0   2   0   0   2   2   2   0   2   2   2   2   2   0   2   2   0   2   0   2   2   2   0   0   2   0   0   0   2   0   2   0   0   2   0   2   2   0   2   2   2   2   2   0   0   2   0   2   2   2   0   2   2   0   0   2   2   0   2   2   2   0   2   0   0   2   0   2   2   0   2   0   2   0   2   2   2   2   0   0   2   0   2   2   2   0   2   0   0   0   2   2   0   0   2
 MK-3-13                0   2   2   0   2   0   2   0   2   2   2   0   0   2   0   0   2   0   0   0   2   2   2   2   0   0   2   0   2   2   0   0   2   0   0   2   2   2   2   0   0   0   0   0   2   0   0   2   0   0   2   2   2   0   2   2   0   0   2   2   0   0   2   2   0   0   0   2   0   2   2   2   2   0   2   2   2   0   2   0   2   0   2   0   0   0   0   2   2   2   0   2   0   2   2   0   0   0   0   2   0   0   0   2   0   0   2   0   0   2   2   2   0   0   2   2   2   2   0   0   2   0   2   0   2   2   2   0   0   2   0   2   0   2   0   0   0   2   2   0   2   0   0   2   0   2   2   2   0   2   2   0   2   2   2   0   2   2   0   0   2   2   0   2   2   2   0   0   2   0   2   0   2   2   0   2   0   2   0   2   0   2   2   0   0   2   0   2   0   2   0   2   0   0   0   2   2   0   0   2
 MK-3-14                0   2   2   0   2   0   2   0   2   2   2   0   2   2   0   0   2   0   0   0   2   2   2   2   0   0   2   0   2   2   0   0   2   0   0   2   2   2   2   0   0   0   2   0   2   0   0   2   0   0   2   0   2   0   2   2   0   0   2   2   0   0   2   2   0   0   0   2   0   0   2   2   2   0   2   2   2   0   2   0   2   0   0   0   0   0   0   2   2   2   0   2   0   2   2   0   2   0   0   0   0   2   0   2   0   0   2   2   0   2   2   2   0   0   2   2   2   2   0   0   2   0   2   0   2   2   2   0   0   2   0   2   0   2   2   0   0   2   2   0   2   0   0   2   0   2   2   0   0   2   2   0   2   2   2   0   2   2   0   0   2   2   0   2   2   2   0   0   2   0   2   0   2   2   0   2   0   2   0   2   0   2   2   0   0   2   0   2   0   2   0   2   0   0   0   2   2   0   2   2
 MK-3-15                0   2   2   0   0   0   2   0   2   2   2   0   2   2   0   0   2   0   0   0   2   0   2   2   0   0   2   0   2   2   0   0   2   0   0   2   2   2   2   0   0   0   2   2   2   0   0   2   0   0   0   0   2   0   2   2   0   0   2   2   0   0   2   2   0   0   0   2   0   2   2   2   2   0   2   2   2   0   2   0   0   0   0   0   0   0   0   2   2   0   0   2   0   2   2   0   2   0   0   0   0   2   0   2   0   0   2   2   0   2   2   2   0   0   2   2   2   2   0   0   2   2   2   0   0   2   2   0   0   2   0   2   0   2   2   2   0   2   2   0   2   0   0   0   2   0   2   2   0   2   2   0   2   2   2   0   2   2   0   0   0   2   0   2   2   2   0   0   2   2   2   0   2   2   2   2   0   2   0   2   0   2   2   0   0   2   0   2   0   2   2   2   0   0   0   0   2   0   2   2
 MK-3-16                0   2   2   0   0   0   2   0   2   2   2   0   2   2   2   0   2   0   0   0   2   0   2   2   0   0   2   2   0   2   0   0   2   0   0   0   0   2   2   0   0   0   2   2   2   0   0   2   2   0   2   0   2   0   2   2   0   0   2   2   0   0   2   2   2   0   0   2   0   2   2   2   2   0   2   2   2   0   2   0   0   0   0   0   0   0   0   2   2   0   2   2   0   2   2   0   2   0   0   0   0   2   0   2   2   0   2   2   0   2   2   2   0   0   2   2   2   2   0   0   2   0   2   0   0   2   2   0   0   2   0   0   0   0   2   2   2   2   0   0   2   0   0   0   2   0   2   2   0   2   2   0   2   2   2   0   2   2   0   0   0   2   0   0   2   2   0   0   2   2   2   0   2   2   2   2   0   2   0   2   0   2   2   0   0   2   0   2   0   0   2   2   0   0   0   0   2   0   2   2
 MK-4-1                 2   2   0   2   2   2   2   2   2   0   0   0   2   0   0   2   2   0   0   0   0   2   2   0   2   2   0   2   0   0   0   0   0   2   2   2   0   0   2   2   2   0   2   0   0   0   2   0   2   2   0   2   0   0   0   0   2   2   0   0   0   2   2   2   0   0   0   2   2   2   2   0   0   0   2   0   0   2   0   2   2   0   0   0   2   2   0   0   0   0   0   2   2   0   2   2   2   0   2   0   0   2   0   2   2   0   0   2   2   2   0   2   2   2   0   2   0   0   0   0   0   0   2   2   2   0   2   0   2   0   0   0   0   0   2   2   0   0   0   2   0   2   0   0   2   0   2   2   2   0   2   2   2   2   0   0   2   0   2   0   2   0   0   2   2   2   2   2   2   2   2   0   0   0   0   2   2   0   0   0   0   2   2   2   0   0   0   0   0   2   2   0   0   0   2   2   2   0   2   2
 MK-4-2                 2   2   0   2   2   2   2   2   2   0   0   0   2   0   0   2   2   0   0   0   0   2   2   0   2   2   0   2   0   2   0   0   0   0   2   2   0   0   2   2   2   0   2   0   0   0   2   0   2   2   0   2   0   0   0   0   2   2   0   0   0   2   0   2   0   0   0   2   2   2   2   0   0   0   2   0   0   2   0   2   2   0   0   0   2   2   0   0   0   2   0   2   2   0   2   2   2   0   2   0   2   0   0   2   2   0   0   2   2   2   0   2   2   2   0   2   0   0   0   0   0   0   2   2   2   0   2   0   0   0   0   0   0   0   2   2   2   0   0   2   2   0   2   0   0   0   2   0   2   0   2   2   2   2   0   0   2   0   2   0   2   0   0   2   2   0   2   2   2   2   2   0   2   0   0   2   2   0   0   0   0   0   2   2   0   0   0   0   0   2   2   0   0   0   2   0   2   0   2   2
 MK-4-3                 2   2   0   2   2   2   2   2   2   0   0   0   2   0   0   2   2   0   0   0   0   0   2   0   2   2   0   2   0   2   0   0   2   0   2   2   0   0   2   2   2   0   2   0   0   0   2   0   2   2   0   2   0   0   0   0   2   2   0   0   0   2   0   2   0   0   0   2   2   2   2   0   0   0   2   2   0   2   0   2   2   0   0   0   2   2   0   0   0   2   2   0   2   0   2   2   2   0   2   0   2   0   0   0   2   0   0   2   2   2   0   2   2   2   0   2   0   0   0   0   0   0   2   2   2   0   2   0   0   0   0   0   2   0   2   2   2   0   0   2   2   0   2   0   0   0   2   0   2   0   2   2   2   2   0   0   2   0   2   0   2   0   0   2   2   0   0   2   2   2   0   0   2   0   0   2   2   0   0   0   2   0   2   2   0   0   0   0   0   2   2   0   2   0   2   0   0   0   0   2
 MK-4-4                 2   2   0   2   2   2   2   2   0   0   0   0   2   0   0   2   0   0   0   0   0   0   2   0   2   0   0   2   0   2   0   0   2   0   2   2   0   0   0   2   2   0   2   0   0   0   2   2   2   2   0   2   0   0   0   0   2   0   0   0   0   0   0   2   0   0   0   2   2   2   2   0   0   0   2   2   0   2   0   2   2   0   0   0   2   2   2   0   0   2   2   0   2   0   2   2   2   2   0   0   2   0   2   2   2   0   0   0   2   2   0   2   2   2   0   2   0   2   0   0   0   0   2   2   2   0   2   0   0   0   0   0   2   2   2   2   2   0   0   2   2   0   2   0   0   0   2   0   2   0   2   2   2   0   0   0   2   0   2   0   2   0   0   2   2   2   0   2   2   2   0   0   2   0   0   2   2   0   0   0   2   0   2   2   0   0   0   0   0   2   2   0   2   0   2   0   0   0   0   2
 MK-4-5                 2   2   0   2   2   2   0   0   0   0   0   0   0   0   2   0   0   0   0   2   0   0   2   0   2   0   0   2   0   2   0   0   2   0   2   2   0   2   0   2   2   0   2   0   0   0   2   2   2   2   2   2   0   0   0   2   2   0   0   0   0   0   0   2   0   2   0   2   2   2   2   0   0   0   2   0   0   2   0   0   2   0   0   0   2   2   2   2   0   2   2   2   2   0   2   0   0   2   0   0   2   0   2   2   0   0   0   0   2   0   0   0   2   2   2   0   0   2   2   0   2   0   2   2   2   0   2   2   0   2   0   0   2   2   2   2   2   0   0   2   2   0   2   0   0   0   2   0   2   2   2   2   2   0   0   0   0   0   2   0   2   0   0   2   2   2   0   2   2   2   0   0   2   0   0   2   2   2   0   0   2   0   2   2   0   0   0   0   0   2   0   0   2   0   2   0   0   0   0   2
 MK-4-6                 2   2   0   2   2   0   0   0   2   0   0   0   0   0   2   0   0   0   0   2   0   0   2   0   2   0   2   2   0   2   0   0   2   0   2   2   0   2   0   2   2   0   2   0   0   0   2   2   2   2   2   2   0   0   0   2   2   0   0   0   0   0   0   2   0   2   0   2   2   0   2   0   0   0   2   0   0   2   0   0   2   0   0   0   2   2   2   2   0   2   2   2   2   0   2   0   0   2   2   0   0   0   2   2   0   0   0   0   0   0   0   0   2   2   2   0   0   2   2   0   2   0   2   2   2   2   2   2   0   2   0   0   2   2   2   2   0   0   0   2   2   0   2   0   0   0   2   0   2   2   2   2   2   0   0   0   0   0   2   0   2   2   0   2   0   2   2   2   2   0   2   0   2   0   0   2   2   2   0   0   0   0   2   2   0   0   2   0   0   2   0   0   2   0   2   0   0   0   0   2
 MK-4-7                 2   2   0   0   2   0   0   0   2   0   0   0   0   0   2   0   0   0   2   2   2   0   2   0   2   2   2   2   0   2   0   0   2   0   2   2   2   2   2   0   2   0   2   0   0   0   2   2   0   2   2   2   0   0   2   2   2   0   0   0   0   0   0   0   0   2   0   2   2   0   2   0   0   0   2   0   0   2   2   0   2   0   0   0   2   2   2   2   0   2   2   2   2   0   2   0   2   2   2   0   0   0   2   2   0   0   0   0   0   0   0   0   2   2   2   0   0   2   2   0   2   0   2   2   2   2   2   2   0   2   0   0   2   2   2   2   0   0   0   2   2   0   2   0   0   0   2   0   2   2   2   2   2   0   2   0   0   0   2   0   2   2   0   2   0   2   2   0   2   0   2   0   2   0   0   2   2   0   0   2   0   0   2   2   0   0   2   2   0   2   0   0   2   2   2   0   0   0   0   2
 MK-4-8                 2   2   0   0   2   0   0   0   2   0   0   0   0   0   2   0   0   0   2   2   2   0   0   0   2   2   2   2   0   2   0   0   2   0   2   2   2   2   2   0   2   0   2   0   0   0   2   2   0   2   2   2   0   0   2   2   2   2   0   0   0   0   2   0   0   2   0   2   2   0   2   0   0   0   2   0   0   2   2   0   2   0   2   0   2   2   2   2   0   2   2   2   2   0   2   0   2   2   2   0   0   0   2   2   2   0   0   0   0   0   0   0   2   2   0   0   0   2   2   0   2   0   2   2   2   2   2   2   0   2   2   0   2   2   2   2   0   0   0   2   2   0   2   0   0   0   0   0   2   2   2   0   2   0   0   0   0   0   2   0   2   2   0   2   0   2   2   0   2   0   2   0   2   0   2   2   2   0   0   2   2   0   2   2   0   0   2   2   0   2   2   0   2   0   2   0   0   0   2   2
 MK-4-9                 2   2   0   0   2   0   2   0   2   0   0   0   0   0   2   0   0   0   2   2   0   0   0   0   2   2   2   2   2   2   0   0   2   0   2   2   2   2   2   0   2   0   2   0   0   0   2   2   0   2   2   2   0   0   2   2   2   2   0   0   0   0   2   0   2   2   0   2   2   0   0   0   0   0   2   0   0   2   2   0   0   0   2   0   2   2   2   2   0   2   2   2   2   0   2   0   2   0   2   0   0   0   2   2   2   0   0   0   0   0   2   0   2   2   2   0   0   2   2   0   2   2   2   2   2   2   2   2   2   2   2   0   2   2   2   2   0   0   0   2   2   0   2   0   0   0   0   0   2   2   2   0   2   0   2   0   0   0   2   0   2   2   0   2   0   2   2   0   2   2   2   0   2   0   2   2   2   0   0   2   2   0   2   2   2   0   2   0   0   2   2   0   2   0   2   2   0   0   0   0
 MK-4-10                2   2   0   0   2   0   2   0   2   0   2   0   0   0   2   0   0   0   2   2   2   0   0   0   2   0   2   2   2   2   0   0   2   0   2   2   2   2   2   0   2   0   2   0   0   0   2   2   0   2   2   2   0   0   2   2   2   2   0   0   0   0   2   0   2   2   0   2   2   0   2   2   0   0   2   0   0   2   2   0   2   0   2   0   2   2   2   2   0   2   2   2   2   0   2   2   2   0   2   0   0   0   2   2   2   0   0   0   0   0   2   0   2   2   2   2   2   2   0   0   2   2   2   2   2   0   2   2   2   2   2   0   2   2   2   2   0   0   0   2   2   0   2   0   0   0   2   0   2   2   2   2   2   0   2   0   2   0   0   0   2   2   2   2   0   0   2   0   2   2   2   0   2   0   2   2   2   0   0   2   2   0   2   2   2   0   2   0   0   2   2   0   2   0   2   2   0   2   0   0
 MK-4-11                2   2   0   2   2   0   2   0   2   0   2   0   0   0   2   0   0   0   2   2   0   0   0   0   2   0   2   2   2   2   2   0   2   0   0   2   2   0   2   0   2   0   2   0   0   2   0   0   0   2   2   2   0   0   2   2   2   2   0   2   0   0   2   0   2   2   0   2   2   0   2   2   0   0   2   0   0   2   2   2   2   0   2   0   2   2   2   2   2   2   2   2   2   2   0   2   2   0   2   0   0   0   2   2   2   0   0   0   0   0   2   0   2   2   2   2   2   2   0   0   2   2   2   2   2   0   0   2   2   2   0   0   2   2   2   2   0   0   0   2   2   0   2   0   0   0   2   0   2   2   2   2   2   0   2   0   2   2   0   0   2   2   2   2   0   0   2   0   2   2   2   0   2   2   2   2   2   2   0   2   2   0   2   2   2   0   2   0   0   2   2   0   2   0   2   2   0   2   0   0
 MK-4-12                2   2   0   2   2   0   2   0   2   2   2   0   0   0   2   0   0   2   2   2   2   0   2   0   0   0   2   2   2   2   0   0   2   2   2   2   2   0   0   0   2   0   2   0   0   2   0   0   0   2   2   0   0   0   2   2   2   0   0   2   0   0   2   0   2   2   0   2   2   0   0   2   0   0   2   0   0   2   2   2   2   0   2   0   2   2   2   2   2   2   2   2   2   2   0   2   2   0   2   0   0   0   2   0   2   0   0   0   0   0   2   0   2   2   2   2   2   2   0   0   0   2   2   2   2   0   0   2   2   0   0   0   0   0   2   2   0   0   0   2   2   0   2   0   0   0   2   0   2   2   2   2   2   0   2   0   2   2   0   0   2   2   2   2   0   0   2   0   2   2   2   0   2   0   2   2   2   0   2   2   2   0   0   2   2   0   2   0   0   0   2   0   2   0   2   2   0   2   0   0
 MK-4-13                2   2   0   2   2   0   2   2   2   0   2   0   0   2   2   0   0   2   2   2   2   0   2   0   0   0   2   2   2   2   0   0   2   2   2   2   2   0   0   0   2   0   2   0   2   2   0   0   0   2   2   0   0   0   2   2   2   0   0   2   0   0   2   0   2   2   0   2   2   2   0   2   0   0   2   0   0   0   2   2   2   0   2   0   2   2   2   2   2   2   2   2   2   2   0   2   2   0   2   0   0   0   2   2   2   0   0   0   0   0   2   0   2   2   2   2   2   0   0   0   0   2   2   2   2   0   0   0   2   0   0   0   0   0   2   2   0   0   0   2   2   0   0   0   0   0   0   0   2   2   2   2   2   0   2   0   2   2   0   2   2   2   2   2   0   0   2   0   0   2   2   2   2   0   2   2   0   0   2   2   2   0   0   2   0   0   2   2   0   2   2   0   2   0   2   2   0   2   0   0
 MK-4-14                2   0   0   2   2   0   2   2   2   0   2   0   0   2   2   0   0   2   2   2   2   0   2   0   0   0   2   2   2   2   0   0   2   2   2   2   2   0   0   0   2   2   0   0   2   2   0   0   0   2   2   0   0   0   2   0   2   0   0   0   2   0   2   0   2   2   0   2   2   2   0   2   0   0   2   0   0   0   2   2   2   2   2   0   2   2   2   2   2   0   2   2   2   0   0   2   2   0   2   0   0   0   2   2   2   0   0   0   2   0   2   0   2   2   2   2   0   0   0   0   0   2   0   2   2   0   0   0   2   0   0   0   0   0   2   0   0   0   0   2   2   2   0   0   0   0   0   0   2   2   2   2   2   0   2   0   2   2   0   2   2   2   2   2   0   0   2   0   0   2   2   2   2   0   2   2   0   0   2   2   2   0   0   2   0   0   2   2   2   2   2   0   2   0   2   2   0   2   0   0
 MK-4-15                2   0   2   2   2   0   2   2   2   2   2   0   0   0   2   0   0   2   2   2   2   0   2   0   2   0   2   2   2   2   0   0   2   2   2   2   2   0   0   2   2   2   0   2   2   2   0   0   0   2   2   0   0   0   2   0   2   0   0   0   0   0   2   0   2   2   2   2   2   2   0   2   0   0   2   0   0   0   2   2   2   2   2   0   2   2   2   2   0   0   2   2   2   0   0   2   2   2   2   0   0   0   2   2   2   0   0   0   2   0   0   0   2   0   2   2   0   0   0   0   0   2   0   2   2   0   0   0   2   0   0   0   0   0   2   0   0   0   0   2   0   2   0   0   0   0   0   0   2   2   2   2   2   0   2   2   2   2   0   2   2   2   2   2   0   0   0   0   0   2   2   2   2   0   2   0   0   0   0   0   0   0   0   2   0   0   2   0   2   2   2   0   2   0   2   0   0   2   0   0
 MK-4-16                0   0   2   2   2   2   0   2   2   2   2   0   0   0   2   0   0   0   2   2   2   0   2   0   2   0   2   2   2   2   0   0   2   2   2   2   2   0   0   2   2   2   0   2   2   2   0   0   0   2   2   0   0   2   2   0   2   0   0   0   0   0   2   0   2   2   2   2   2   2   2   2   0   0   2   0   0   0   0   2   2   2   2   0   0   2   2   2   0   2   2   2   2   0   0   2   2   2   2   0   0   0   2   2   2   0   0   0   2   0   0   0   2   0   0   2   0   0   0   0   0   2   0   2   2   2   0   0   2   0   0   0   0   0   2   0   0   0   0   2   0   2   2   0   0   0   0   0   2   2   2   2   0   0   2   2   2   2   0   2   2   2   2   0   0   0   0   2   0   2   2   0   2   0   2   0   0   0   0   0   0   2   0   2   0   0   2   0   0   2   2   0   2   0   2   2   0   2   0   0
 MK-5-1                 0   0   2   2   2   0   2   0   2   2   2   2   2   2   0   2   0   2   2   2   0   2   0   2   0   2   2   0   0   0   2   0   2   2   2   2   0   2   0   0   0   2   2   2   0   0   0   0   0   2   0   0   2   0   0   2   2   0   2   0   0   2   0   0   2   0   0   0   2   0   2   2   0   2   2   2   0   0   2   0   2   2   2   2   0   0   2   2   0   2   2   2   0   0   2   2   2   0   2   2   2   0   0   2   0   0   0   2   0   0   2   0   2   0   2   2   0   2   0   0   0   2   2   2   0   0   2   0   2   0   0   0   2   2   0   0   2   2   2   0   0   2   2   2   0   2   2   2   2   0   2   2   2   0   0   2   2   2   0   0   2   0   2   0   2   0   2   2   2   2   2   0   2   0   0   2   2   2   0   2   0   0   2   2   0   0   0   0   0   0   2   2   0   0   2   0   2   2   0   2
 MK-5-2                 2   0   2   2   2   0   2   0   2   2   2   2   2   2   0   0   2   2   2   2   0   2   0   2   0   2   2   2   2   0   2   0   2   0   2   2   0   0   0   0   0   2   2   0   0   0   0   2   0   2   2   0   2   0   0   2   2   0   2   0   0   2   0   0   0   0   0   0   2   0   2   2   0   2   2   2   0   2   2   2   2   2   2   2   0   0   2   2   0   2   2   2   0   0   2   2   2   0   2   2   2   0   0   0   0   0   0   2   0   0   2   0   2   0   2   2   0   2   0   0   0   2   0   2   0   0   2   0   0   0   0   2   2   2   0   0   2   0   2   0   0   2   2   2   0   2   2   2   2   0   2   2   2   0   0   2   2   2   0   0   2   0   2   0   2   0   2   2   2   2   2   0   2   0   0   0   2   2   0   2   0   0   0   2   0   0   0   0   0   0   2   0   2   0   2   0   2   0   0   2
 MK-5-3                 2   2   2   2   2   0   2   0   2   2   2   2   2   2   0   0   2   2   2   2   0   2   0   2   0   2   2   2   2   0   2   0   2   0   2   2   0   0   0   0   0   2   2   0   0   0   0   2   0   2   2   0   2   0   0   2   2   0   2   0   0   2   0   2   0   0   2   0   2   0   0   2   2   2   2   0   0   2   2   0   2   2   2   2   0   0   2   2   2   2   2   2   0   0   2   2   2   0   2   2   2   0   0   0   0   2   0   2   0   2   2   0   2   0   2   2   0   2   0   0   0   2   0   2   0   0   2   0   0   0   0   2   2   2   2   0   2   0   2   2   0   2   2   2   0   2   2   2   2   0   2   2   2   0   0   2   2   2   0   0   2   0   2   0   2   0   2   2   2   2   0   0   0   0   0   0   2   2   0   2   0   0   0   2   0   0   0   0   0   0   2   0   2   0   2   0   2   0   0   2
 MK-5-4                 2   2   2   2   2   0   2   0   2   2   2   2   2   2   2   0   2   0   0   0   0   2   0   2   2   2   2   2   2   0   2   0   2   0   2   2   0   0   0   2   0   2   2   0   2   2   0   2   0   0   2   0   2   0   0   2   2   0   2   0   0   2   0   2   0   0   2   0   2   2   0   2   2   2   2   0   2   2   2   2   2   2   2   2   0   0   2   2   2   2   2   2   0   0   2   2   2   0   0   2   2   0   0   0   0   2   0   0   0   0   0   0   2   0   2   2   0   2   0   0   0   2   0   2   0   0   2   0   0   0   0   2   2   0   2   0   2   0   2   2   0   2   2   2   0   2   0   2   2   0   2   2   0   0   0   2   2   2   0   2   2   0   2   0   2   0   2   2   2   2   0   2   0   0   0   0   2   2   0   2   0   0   0   2   0   0   0   0   0   2   2   0   2   0   2   0   0   2   2   2
 MK-5-5                 0   2   2   2   2   2   2   0   2   2   2   2   2   2   2   0   2   0   0   0   0   2   0   2   0   2   2   2   2   0   2   0   2   2   2   2   0   0   0   2   0   2   2   0   2   2   0   2   0   2   2   0   2   0   0   2   2   0   2   0   0   2   0   2   0   0   2   0   2   2   0   2   2   2   2   0   2   2   2   0   2   0   2   2   0   0   2   2   2   2   2   2   0   0   2   2   2   0   0   2   2   0   0   0   0   2   0   0   0   0   0   0   2   0   2   2   0   2   0   2   0   2   0   2   0   0   2   0   2   0   0   2   2   0   2   0   2   0   2   2   0   2   2   0   0   2   0   0   2   0   2   2   0   0   0   0   2   2   0   2   2   0   2   0   2   0   2   2   2   2   0   2   0   0   0   0   2   0   0   2   0   0   0   2   0   0   0   0   0   0   2   0   2   0   2   0   2   2   2   2
 MK-5-6                 0   2   2   2   2   2   2   0   2   2   2   0   2   2   2   0   2   0   0   0   0   2   2   2   0   2   0   2   2   0   2   2   2   2   0   2   0   0   0   2   0   2   2   0   2   2   0   2   0   2   2   0   2   0   0   2   0   0   2   0   0   2   0   2   0   0   2   0   2   2   0   2   2   2   2   0   2   2   0   0   2   0   2   2   0   0   2   2   2   2   2   2   0   0   2   2   2   0   0   2   2   0   0   0   0   2   0   0   0   0   0   0   0   0   2   2   0   2   0   0   0   2   0   2   0   0   2   0   2   0   0   2   2   0   2   0   2   2   2   2   0   0   2   0   0   0   0   0   2   0   2   2   0   0   0   0   2   2   0   2   2   0   2   2   2   0   0   2   2   0   0   2   2   0   0   0   2   0   0   2   0   0   0   2   2   0   0   0   2   0   2   0   2   0   2   0   2   0   2   2
 MK-5-7                 0   0   2   2   2   2   2   0   2   2   2   0   2   0   2   0   2   0   2   0   0   2   2   2   2   2   0   2   2   0   2   2   2   2   0   2   0   0   0   2   0   2   2   0   2   2   0   2   0   0   2   0   2   0   0   2   0   0   2   2   0   2   0   2   0   0   2   0   0   2   2   2   2   2   2   0   2   2   0   2   2   0   2   2   0   0   2   2   2   2   2   2   0   0   2   2   2   0   0   2   2   0   0   0   0   2   2   0   0   0   0   2   0   0   2   2   0   0   0   0   0   2   0   0   0   0   2   2   2   0   0   0   2   0   2   0   2   2   2   2   0   0   2   0   0   0   0   0   2   0   0   2   0   2   0   0   2   2   0   2   0   0   2   2   2   0   0   2   2   0   0   2   2   0   2   2   2   0   0   2   0   0   0   2   2   0   0   0   2   0   2   0   2   0   2   2   0   0   2   2
 MK-5-8                 2   0   2   2   2   2   2   0   2   2   2   0   2   0   2   2   2   0   2   0   0   2   2   2   2   2   0   2   2   0   2   2   2   2   0   2   0   2   0   2   2   2   2   0   2   2   0   2   0   0   0   0   2   0   0   2   0   2   2   2   0   2   0   2   0   0   2   0   0   2   2   2   2   2   0   0   2   2   0   2   2   0   2   2   0   0   0   2   2   2   2   2   0   0   2   2   2   0   0   2   2   0   0   0   0   2   2   0   0   0   0   2   0   0   2   2   0   2   0   0   0   2   0   0   0   0   2   2   2   0   0   0   0   0   2   0   2   2   2   2   0   0   2   0   0   0   0   0   2   0   0   2   0   2   0   0   2   2   0   2   0   2   2   0   2   0   0   2   2   0   0   2   2   0   2   2   2   2   0   0   0   0   0   2   2   0   0   0   2   0   2   0   2   0   2   2   0   0   2   2
 MK-5-9                 2   0   2   2   2   2   2   0   2   2   2   0   2   0   2   0   2   0   2   0   0   2   2   2   2   2   0   2   2   0   2   2   2   2   0   2   0   2   0   0   2   2   2   0   2   2   0   2   0   0   0   0   2   0   0   0   0   0   2   2   0   2   0   2   0   0   2   0   2   2   2   2   2   2   0   0   2   2   0   2   2   2   2   2   0   0   0   2   2   2   2   2   0   0   2   2   2   0   0   2   2   0   0   0   0   2   2   0   0   0   0   0   0   0   2   2   0   2   0   2   0   2   2   0   0   0   2   2   2   0   0   0   0   0   2   0   2   2   2   2   0   0   2   0   0   0   0   2   2   0   0   2   0   0   0   0   2   0   0   2   0   2   2   0   2   0   0   2   2   0   0   2   2   0   2   2   2   2   0   0   0   2   0   2   2   0   0   0   2   0   2   0   2   0   2   2   2   0   0   2
 MK-5-10                2   0   2   2   2   2   2   0   0   2   0   0   2   0   2   0   2   0   2   0   2   2   2   2   2   2   0   2   2   0   0   2   2   2   0   2   0   2   0   0   2   2   2   0   2   0   2   2   0   2   0   2   2   0   0   2   0   0   2   2   0   2   0   2   0   0   2   2   2   2   2   2   2   0   0   2   2   0   0   2   2   2   2   2   0   0   0   2   2   2   2   2   0   0   2   2   2   0   0   2   2   0   0   0   0   2   2   0   0   0   0   0   0   0   2   2   0   2   0   0   0   0   2   0   0   0   2   2   2   0   0   0   0   0   2   0   2   2   2   2   0   0   2   0   0   0   0   2   0   0   0   0   0   0   0   2   2   0   0   2   0   2   2   0   2   0   0   2   2   0   0   2   2   2   2   2   0   2   0   2   0   2   0   2   0   0   2   0   2   0   2   0   2   0   2   2   2   0   0   2
 MK-5-11                2   0   2   2   2   2   2   0   0   2   2   0   0   0   2   0   2   0   2   0   2   2   2   2   2   0   0   2   2   0   0   2   2   2   0   0   0   2   0   0   2   0   2   0   2   0   2   0   0   2   0   2   0   0   0   2   0   0   2   2   0   2   0   2   0   0   2   2   2   2   2   0   2   0   0   2   0   2   0   2   2   0   2   0   0   0   0   2   2   2   2   0   0   0   2   2   2   2   0   2   2   0   0   0   0   2   2   0   0   0   0   0   0   0   2   2   0   2   0   0   2   0   2   0   0   0   2   0   2   0   0   0   0   0   2   0   2   2   2   2   0   0   2   0   0   0   0   2   2   0   0   0   0   0   0   2   2   0   0   2   0   0   2   0   2   0   2   2   2   0   0   2   2   2   2   0   0   2   0   2   0   2   2   0   0   0   2   0   2   0   2   0   2   0   2   2   2   0   0   2
 MK-5-12                2   2   2   2   2   2   2   0   0   2   2   0   0   0   2   0   2   0   2   2   2   2   2   2   2   0   0   2   2   0   0   2   2   2   2   0   0   0   0   0   2   0   2   0   2   0   0   2   0   2   0   2   0   0   0   2   0   0   0   2   0   2   0   2   0   0   2   2   2   2   2   2   2   2   0   2   0   0   0   2   2   0   0   0   0   0   0   2   2   2   2   0   0   0   2   2   2   2   0   2   2   0   0   0   0   2   2   0   0   0   0   0   0   0   2   2   0   0   0   0   2   0   2   0   0   0   2   0   2   0   0   0   2   0   2   0   2   0   2   2   0   0   2   0   0   0   0   2   2   0   0   2   0   0   0   2   2   0   0   2   0   0   2   0   2   0   2   2   2   0   0   2   2   2   2   0   0   2   0   2   2   2   2   0   0   0   2   0   2   0   2   0   2   0   2   2   2   0   0   2
 MK-5-13                0   2   2   2   2   2   2   2   0   2   2   2   0   0   2   0   2   0   2   2   2   2   2   0   2   0   0   2   2   0   0   2   2   2   2   0   0   0   0   0   2   0   2   0   2   2   0   2   0   2   0   2   0   0   0   2   0   0   0   2   0   2   0   2   0   0   2   2   2   2   2   0   2   2   0   2   0   0   0   2   2   0   0   0   0   0   0   2   2   2   2   0   2   0   2   2   2   2   0   2   2   0   2   2   0   0   2   0   0   0   0   0   2   0   2   2   0   2   0   0   2   0   2   0   0   0   2   0   2   0   2   0   2   0   2   0   0   0   2   2   0   2   2   0   0   2   0   2   2   0   0   2   0   0   0   2   2   0   0   2   0   0   0   2   2   0   2   2   2   0   0   2   2   2   2   2   0   2   0   2   2   2   2   0   2   0   2   0   2   0   2   0   2   0   2   2   2   0   0   2
 MK-5-14                0   0   2   2   0   2   2   0   0   2   2   0   0   0   2   2   2   0   2   2   2   2   2   0   2   0   0   2   2   0   0   0   0   2   2   0   2   2   0   0   2   0   2   0   2   0   0   2   0   2   0   2   0   0   0   2   0   0   0   2   0   2   0   2   0   0   2   2   2   2   2   2   2   0   0   0   0   0   0   2   2   0   0   2   0   0   0   2   2   2   2   0   2   2   2   2   2   2   2   2   2   0   2   2   0   0   2   0   0   2   0   0   2   0   2   2   0   2   0   0   2   0   0   0   2   0   2   0   2   0   2   0   2   0   0   0   0   0   2   2   0   2   2   0   0   2   0   2   2   0   0   2   0   0   0   2   2   0   0   2   0   0   0   2   2   2   2   2   2   0   0   2   2   2   2   2   0   2   0   2   2   2   2   0   2   0   2   0   2   0   2   0   2   0   2   2   0   0   0   2
 MK-5-15                2   0   2   2   0   2   2   0   0   2   2   0   0   0   2   2   2   0   2   2   2   2   0   2   2   0   0   0   2   0   0   0   0   2   2   0   2   2   0   0   2   2   2   2   2   0   0   2   0   2   0   2   0   0   0   2   0   0   0   2   2   2   0   0   0   2   2   2   2   2   0   2   2   0   0   0   0   0   0   2   2   0   0   2   0   0   0   2   2   2   2   0   2   2   2   2   2   2   2   2   2   0   2   2   0   0   2   0   0   2   0   0   2   2   2   2   0   2   0   0   2   0   0   0   2   0   2   0   2   2   2   0   2   0   0   0   0   0   2   2   0   2   2   0   0   2   0   2   2   0   0   2   0   0   0   0   0   0   0   2   0   0   0   2   2   2   2   2   2   0   2   2   2   2   2   2   0   2   2   2   2   2   2   0   2   0   2   0   2   2   2   2   0   0   2   2   0   0   0   2
 MK-5-16                2   2   2   2   0   2   2   2   2   2   2   0   0   0   2   2   2   0   2   0   2   2   0   2   2   0   0   0   0   0   0   0   0   2   2   2   2   2   0   0   0   2   2   2   2   0   0   2   0   2   0   2   2   0   2   2   0   0   0   2   2   2   0   0   0   2   2   2   2   2   0   2   2   0   0   0   2   0   0   2   2   0   2   2   0   0   0   2   2   2   0   0   2   0   2   2   2   2   2   2   2   0   2   2   2   0   2   0   0   2   0   0   2   2   2   2   2   2   0   0   2   0   0   0   2   2   2   0   2   2   2   0   2   0   0   0   0   0   2   2   0   2   2   0   0   2   0   2   0   0   0   2   0   0   0   2   0   0   0   2   2   0   2   2   2   2   2   2   2   0   2   2   2   2   2   2   0   2   2   2   2   2   2   0   2   0   2   0   2   2   2   2   0   0   2   2   0   0   0   2
 MK-6-1                 0   0   2   2   0   2   2   0   0   0   0   2   2   2   0   0   2   0   0   2   0   0   0   2   0   0   2   2   0   2   2   2   0   0   2   2   0   2   0   0   0   2   2   2   0   2   0   0   0   0   2   2   2   0   0   2   0   2   0   2   2   0   0   2   0   0   0   2   2   2   0   2   2   2   0   0   2   2   2   2   0   2   0   2   2   2   2   0   2   2   2   2   2   0   2   2   0   0   0   0   0   2   0   2   2   2   2   2   2   2   2   0   0   2   2   2   0   0   2   2   2   0   0   0   2   2   2   2   2   0   2   2   2   2   2   2   0   0   0   0   2   0   2   0   2   0   2   0   0   2   0   0   0   0   2   2   0   0   2   2   2   2   2   2   0   2   0   2   2   2   2   0   0   2   0   2   0   2   0   0   2   0   2   0   2   0   0   0   2   2   0   0   0   2   0   2   2   0   0   2
 MK-6-2                 0   0   2   2   2   2   2   0   0   0   0   2   2   2   2   0   2   0   0   2   0   0   2   2   0   0   2   2   0   2   2   2   0   0   2   0   0   2   0   2   0   2   2   2   0   2   0   0   0   0   2   2   2   0   0   2   0   2   2   2   2   0   0   0   0   2   0   2   2   2   0   2   2   2   0   2   2   2   2   2   0   2   0   2   2   2   2   0   0   2   2   2   2   0   2   2   0   0   2   0   2   2   0   2   2   0   2   2   2   2   2   0   0   2   2   2   0   0   2   2   2   2   0   0   0   2   2   2   0   0   0   2   2   2   2   2   0   0   0   0   2   0   2   0   2   0   2   0   0   2   0   0   0   0   2   2   0   0   0   2   2   2   2   2   0   2   0   2   2   2   2   2   0   2   0   0   0   2   0   0   2   0   2   0   2   0   0   0   2   2   0   0   0   2   0   2   2   0   0   2
 MK-6-3                 0   0   2   2   2   2   0   0   0   0   0   2   2   2   2   0   2   0   0   2   0   0   2   2   0   0   0   2   0   2   2   2   0   0   2   0   0   0   0   2   0   2   2   2   0   2   0   0   0   2   0   2   2   0   0   2   0   2   2   2   2   2   0   0   0   2   0   2   2   2   0   0   2   2   0   2   2   2   2   2   0   2   0   2   2   2   2   0   0   2   2   2   0   0   0   2   0   0   2   0   2   2   0   2   2   0   2   2   2   2   2   0   0   2   2   2   0   0   2   2   2   2   0   0   0   2   2   2   0   0   0   2   2   2   2   2   0   0   0   0   2   0   0   0   2   0   2   0   0   2   2   0   0   0   2   2   0   0   0   2   0   2   2   2   0   2   0   2   2   0   2   2   2   2   0   0   0   2   0   0   2   0   2   0   2   0   0   0   0   0   0   0   0   2   0   0   2   0   0   2
 MK-6-4                 0   0   0   2   2   2   0   0   0   2   0   2   2   2   2   2   2   0   0   2   0   0   2   2   0   0   0   2   0   2   2   2   0   0   2   0   0   0   0   2   0   2   2   2   0   2   0   0   0   2   0   2   2   0   0   2   0   2   2   2   2   2   0   0   0   2   0   2   2   2   0   2   2   2   0   2   2   2   2   2   0   2   0   2   2   2   0   0   0   2   2   2   0   0   0   2   0   0   2   0   2   2   0   2   2   2   2   2   2   2   2   0   2   2   2   2   0   0   2   2   2   2   0   0   2   2   2   2   0   0   0   2   2   2   2   2   0   0   0   0   2   0   0   0   2   0   2   0   0   2   2   0   2   0   2   2   0   0   0   2   2   2   0   2   0   2   0   0   2   0   2   2   0   2   2   0   0   0   0   2   2   0   2   0   2   0   0   0   0   0   0   0   0   2   0   0   2   0   2   2
 MK-6-5                 2   0   0   2   2   2   0   0   0   2   0   2   2   0   2   2   2   0   0   2   0   0   2   2   0   0   0   2   0   0   2   2   0   0   2   0   0   0   0   2   0   0   2   2   0   2   0   0   0   2   0   2   2   0   0   2   0   0   0   2   2   2   0   0   0   2   0   0   2   2   0   2   2   2   2   2   2   2   2   0   0   2   0   2   2   0   0   0   0   2   2   2   0   0   0   2   0   0   0   0   2   2   0   2   2   2   2   2   2   2   2   0   2   2   2   2   2   0   2   2   2   2   0   0   2   2   0   2   0   2   0   0   2   2   2   2   0   0   0   0   2   0   0   0   2   0   2   0   0   2   2   0   2   0   2   2   0   0   0   2   2   2   0   2   0   2   0   0   2   0   2   2   0   0   2   0   2   0   2   2   2   0   2   0   2   0   0   0   0   0   0   0   0   2   0   0   2   0   2   2
 MK-6-6                 2   2   0   2   2   2   2   0   0   0   0   2   2   2   2   2   2   0   0   2   0   0   2   2   0   0   0   2   0   0   2   2   0   0   0   0   0   0   0   0   0   0   2   2   0   2   0   0   0   2   0   0   2   0   0   2   0   0   0   2   2   2   0   0   0   2   0   0   2   2   0   2   2   2   2   2   2   2   2   0   0   2   0   2   0   0   0   0   0   2   2   2   2   0   0   2   0   0   2   0   2   2   0   2   2   0   2   2   2   2   2   0   2   2   2   2   2   0   2   2   2   2   2   0   2   2   0   2   0   2   0   0   2   2   0   2   2   0   0   0   2   0   0   2   2   0   2   0   0   2   2   0   2   0   2   2   0   0   0   2   2   2   0   2   0   2   0   0   2   0   2   2   0   0   2   0   2   2   2   0   2   0   2   0   2   2   2   0   0   2   0   0   0   2   0   0   2   0   2   2
 MK-6-7                 2   2   0   2   2   2   2   0   0   0   0   2   2   2   2   0   2   0   0   2   0   0   2   2   0   0   0   2   0   0   2   2   0   0   0   0   2   0   0   2   2   0   2   2   0   0   2   0   0   2   0   0   2   0   0   2   0   0   0   2   2   2   0   0   0   2   0   0   2   2   0   2   2   2   2   2   2   2   2   2   0   2   0   2   0   0   0   0   0   2   2   2   2   2   0   2   0   0   2   0   2   2   0   2   2   0   2   2   2   2   2   0   2   2   2   2   2   0   2   2   2   2   2   0   2   2   0   2   0   2   0   0   2   2   0   2   0   2   0   2   2   0   0   2   2   0   2   0   2   2   2   0   2   0   0   0   0   0   2   2   2   2   0   2   0   2   2   0   2   0   2   2   0   2   2   0   2   2   2   2   2   0   2   0   2   2   2   0   0   2   0   0   0   0   0   0   2   0   2   2
 MK-6-8                 2   2   0   2   2   2   2   2   0   0   0   2   2   2   2   0   2   0   0   0   0   0   2   2   0   0   0   2   0   0   2   2   0   0   0   0   2   0   0   2   2   0   2   2   0   0   2   0   2   2   0   0   2   0   0   2   0   0   0   0   2   2   0   0   0   2   2   0   2   0   0   2   2   2   0   0   2   2   2   2   0   2   2   2   0   0   0   0   0   2   2   2   2   2   0   2   0   0   0   0   2   2   0   2   2   0   2   2   2   2   2   0   2   0   2   2   2   0   2   2   2   2   2   0   2   0   0   0   0   2   0   0   2   2   0   2   0   2   0   2   0   0   0   2   2   0   2   0   2   2   2   0   2   0   0   0   0   0   2   2   2   2   0   2   0   2   2   0   2   0   2   2   0   2   2   0   2   2   2   2   2   0   2   0   2   2   0   0   0   2   0   0   0   0   0   0   2   0   2   2
 MK-6-9                 2   2   0   2   2   2   2   2   0   0   0   2   2   2   2   0   2   0   0   2   0   0   2   2   0   0   2   2   0   0   2   2   0   0   0   0   2   0   0   2   2   0   2   2   0   0   2   0   2   2   0   0   2   0   0   2   0   0   0   0   0   2   0   0   0   2   2   2   2   2   0   2   2   2   0   0   2   2   2   2   0   2   2   2   0   0   0   0   0   2   2   2   2   2   0   0   0   0   0   0   2   2   0   0   2   0   2   2   2   2   2   0   2   2   2   2   2   0   2   2   2   2   2   0   0   0   2   0   0   2   2   0   2   2   0   2   0   2   0   2   0   0   0   0   2   0   2   0   2   2   2   0   2   0   0   0   0   0   2   2   2   2   0   2   0   2   2   0   2   0   2   2   0   2   2   0   2   2   2   0   2   0   2   0   2   2   0   0   2   2   0   0   0   0   0   0   2   0   2   2
 MK-6-10                2   0   0   2   2   2   0   2   0   0   0   2   2   2   2   0   2   0   0   2   0   0   2   2   0   0   2   2   0   2   2   2   0   0   0   0   2   0   0   2   2   0   2   2   0   2   2   0   2   2   0   0   2   0   0   2   0   0   0   0   0   2   0   0   0   2   2   2   2   2   0   2   2   2   0   0   2   2   2   2   0   2   2   2   0   0   2   0   0   2   2   2   2   2   0   0   0   2   0   0   2   2   0   0   2   0   2   0   2   2   2   0   2   2   2   2   0   2   2   2   2   2   0   0   0   0   2   0   0   2   2   0   2   2   0   2   0   2   0   2   0   0   0   0   2   2   2   0   2   2   0   0   2   0   0   0   2   0   2   2   2   2   0   2   0   2   2   0   0   0   2   0   0   2   2   0   2   2   2   0   2   0   2   0   2   2   0   0   2   2   2   0   0   0   0   0   2   0   2   2
 MK-6-11                2   0   0   0   2   2   0   2   0   0   0   0   2   2   2   0   2   0   0   2   0   0   2   2   0   0   0   0   0   2   2   2   0   0   0   0   2   0   0   2   2   0   2   2   0   2   2   0   2   2   0   0   2   0   2   2   0   0   0   0   0   2   0   0   0   2   2   2   2   2   0   2   2   2   0   2   2   0   2   2   2   2   2   2   0   2   2   0   2   2   2   2   2   2   0   0   0   2   2   0   2   2   2   0   2   2   2   0   2   2   2   0   2   2   2   0   0   2   2   2   2   2   0   0   0   0   2   0   0   2   2   0   2   2   0   2   0   2   0   2   0   0   0   0   2   2   0   0   2   2   0   0   2   2   0   0   2   0   2   2   2   2   0   2   0   2   2   0   0   0   2   0   0   2   0   2   2   2   2   0   2   0   2   0   0   2   0   0   2   2   2   0   0   0   0   0   2   0   2   2
 MK-6-12                2   0   0   0   2   2   0   2   0   0   0   0   2   2   2   0   2   0   0   2   0   0   2   2   0   0   0   2   0   2   2   2   0   0   0   0   2   0   0   2   2   0   0   2   0   2   2   0   2   2   0   0   0   0   2   2   0   0   0   0   0   2   0   0   0   0   2   2   2   2   0   2   2   2   0   2   2   0   0   2   2   0   2   2   2   2   2   0   0   2   2   2   2   0   0   0   0   2   2   0   2   2   2   0   2   2   2   0   2   2   2   0   2   0   2   0   0   2   2   2   2   2   0   2   0   0   2   0   0   2   2   0   2   2   0   2   0   2   0   2   0   0   0   0   2   2   0   0   2   2   0   0   2   2   0   0   2   2   2   2   2   2   0   2   0   2   2   0   0   0   2   0   0   2   0   2   2   2   2   0   2   0   2   0   0   2   0   0   2   2   2   0   0   2   2   0   2   0   2   2
 MK-6-13                2   0   0   0   2   2   0   0   0   0   0   0   2   2   2   0   2   0   0   2   0   0   2   2   0   0   0   2   0   2   2   2   2   0   0   0   0   0   0   2   2   0   0   2   0   0   2   0   2   2   0   0   0   0   2   2   0   0   0   0   0   2   2   0   2   0   2   2   2   2   0   2   0   2   0   2   2   0   0   2   2   0   2   2   2   2   2   0   0   2   2   0   2   0   0   0   0   2   2   0   2   2   2   0   2   2   2   0   2   2   2   0   2   0   2   0   0   2   2   2   2   2   0   2   0   0   2   0   0   2   2   0   2   2   0   2   0   2   0   2   0   0   0   0   2   0   0   0   2   2   0   0   0   2   0   0   2   2   2   2   2   2   0   2   0   2   2   0   0   2   2   0   0   2   0   2   2   2   2   0   2   0   2   0   0   2   0   0   2   2   2   0   0   0   2   0   2   0   2   2
 MK-6-14                2   0   0   0   2   2   0   0   0   0   0   2   2   2   2   0   2   0   0   2   0   0   2   2   0   0   0   2   0   2   2   2   2   0   0   0   0   0   0   2   2   2   0   2   0   0   2   0   2   2   0   0   0   0   2   0   0   0   0   0   0   2   2   0   2   0   2   2   0   2   0   2   0   2   0   2   2   0   0   2   2   0   2   2   2   2   0   0   0   2   2   0   2   0   0   2   0   2   2   0   2   2   2   0   2   2   2   0   2   2   2   0   2   0   2   0   0   2   2   2   2   2   0   2   0   0   2   2   0   2   0   0   2   2   0   2   0   2   0   2   0   2   0   0   2   0   0   0   2   2   2   0   0   2   0   0   2   2   2   2   2   0   0   2   0   2   2   0   0   2   2   0   2   2   0   2   2   2   2   0   2   0   2   0   0   2   0   0   2   2   2   0   0   0   2   0   2   0   2   2
 MK-6-15                2   0   0   2   2   2   0   0   0   0   0   2   2   2   2   0   2   0   0   2   0   0   2   2   0   0   0   2   0   0   2   2   2   0   0   0   0   0   0   2   2   2   0   2   0   0   0   0   0   2   0   0   0   0   2   0   0   0   0   0   0   2   2   0   2   0   2   2   0   2   0   2   0   2   2   2   2   0   0   2   2   0   2   2   0   2   0   0   0   2   0   0   2   0   0   0   0   2   2   2   2   2   2   0   2   2   2   0   2   0   2   0   0   0   0   0   0   2   2   2   2   2   0   2   0   0   2   2   0   2   0   0   2   2   0   2   0   2   0   2   0   2   0   0   2   0   0   0   2   2   2   0   0   2   0   0   2   2   2   2   2   0   0   2   0   2   2   0   0   2   2   0   2   2   0   2   2   2   2   0   2   0   2   0   0   2   0   0   2   0   2   0   0   0   2   0   2   0   2   2
 MK-6-16                0   0   0   2   2   2   0   0   0   0   2   2   2   2   2   0   2   0   0   2   0   0   2   2   0   0   0   2   0   0   2   2   2   0   0   0   0   0   0   2   2   2   0   2   0   0   0   0   0   2   2   0   0   0   2   2   0   0   0   0   0   2   2   0   2   0   2   2   0   2   0   2   0   2   2   2   2   0   0   2   2   0   2   2   2   2   0   0   0   2   0   0   2   0   0   0   0   2   2   2   2   2   2   0   2   2   2   0   2   0   2   0   0   0   0   0   0   2   2   2   2   2   2   2   2   0   2   2   0   2   0   0   2   2   0   2   0   2   0   2   0   2   0   0   2   0   0   2   2   2   2   0   0   2   0   0   2   2   2   2   2   2   0   2   0   2   2   0   0   2   2   0   2   2   0   2   2   0   2   0   2   2   2   0   0   2   0   0   2   0   0   2   0   0   2   0   2   0   2   2
 
!****************************************** Phenotypic Data **********************************************************
!-100.0 is resevred for missing phenotype
SimulatedTrait1        14.5301   16.2818   16.1205   15.1925   14.8206   13.4145   15.9395   14.6572   12.9695   12.9216   17.6161   14.4426   15.3307   13.0684   13.9600   14.1090   15.6902   15.5845   14.1271   12.9322   17.5120   14.7769   13.5620   14.2837   15.8272   14.1228   15.0545   14.6990   13.2012   14.9098   16.8018   13.3070   14.6684   13.7105   16.8958   14.7677   15.5473   14.9003   13.9101   12.4749   17.3091   15.3055   13.8841   14.6576   13.1740   13.1797   16.3588   13.9752   16.8347   13.7919   13.3643   15.5513   13.2135   17.7645   15.6502   17.0266   13.0353   15.9518   14.7883   14.5559   16.4711   13.7388   15.1811   14.3288   15.5141   13.9338   15.9204   14.0551   17.3797   16.4302   14.4847   16.5181   14.0916   14.4844   13.3241   16.1539   15.2217   17.5639   15.2062   13.7760   12.9471   14.2004   15.3346   15.6391   13.9993   14.9097   18.5502   14.8100   15.0772   17.6464   13.6460   16.0250   14.8906   14.5161   17.2802   16.2656   15.8409   13.7101   16.0255   15.3399   17.2968   15.6473   14.4327   14.7603   15.4222   14.8200   15.2711   14.1973   16.3701   16.7948   15.7680   15.6836   15.6951   14.9591   15.6599   15.6455   13.8958   15.3157   13.2221   17.2967   14.8301   13.3628   15.8144   14.2368   16.3272   16.7823   15.5546   15.4736   12.9428   15.4553   15.9124   16.2329   14.6200   15.8716   15.3406   17.1729   15.0164   13.3530   14.5462   13.5908   16.8974   13.3857   14.0156   17.4380   14.1238   16.7587   16.2262   16.7298   14.9037   14.5883   14.9404   11.7871   16.7580   13.9418   15.2305   13.5883   14.2665   15.0237   16.0615   14.4303   14.8886   15.8094   14.6015   16.2161   14.9813   12.3007   15.2959   16.8338   14.0846   14.3067   14.5209   14.1341   13.7597   14.2711   14.7353   15.6127   15.5237   16.1493   16.5773   15.6833   14.6916   16.6608   14.2294   13.6281   16.1292   14.4268   14.5736   15.1523   17.1164   13.0758   14.9859   12.7561   15.9639   15.2276   13.2983   15.6434   15.8750   14.1688   14.1882   14.5941
SimulatedTrait2        10.8868    9.6847    9.9558   10.0774    9.8860   10.6395   10.2968   10.5558   11.5250   11.3397    9.8044   10.3492    8.8971   10.7154   10.6760   10.0053   10.2390    9.6665   10.2067    9.6248    8.9423    9.8579   10.0260    9.5711    9.8169   11.2762    9.0301    9.6143   11.1043    9.3195    8.9913   10.8164    9.7151   10.4250   10.1654   10.9594    9.0627   10.1767    9.7324   11.1926   10.6170    9.9114   10.9895   10.5917    9.9696   10.5993    9.7564   11.5997   10.0554   10.4789    9.8544   10.8284   10.1884    9.7805    8.8844    9.7304   10.5859    8.8933    9.7168    9.4021    9.6780   11.0372    8.9068    9.1619    9.7744   11.4330   10.0537   10.2342    9.7737   10.4184   10.1143    9.6037   10.3509    8.5564   10.3565    8.4407   10.1563    9.5308    9.6213   10.9122   10.1384   11.2754    9.6956    9.5540   11.2704    9.6910    9.2587    9.4782   10.0888    9.0066   11.1489   10.6445   10.4639   10.1875   10.8419    8.1937   10.4088    9.6814   10.1100    9.8397    8.9096    8.8235   11.2495    9.8403   10.2175    9.1027    9.9928   10.4166   10.0490    8.8904   10.1368    9.7047   10.8032    9.9996    9.5064   11.1567   11.0115    9.9368   10.9271    9.3156    9.5540   10.5769   10.8183   10.7645    8.2656    9.6800    9.7979   10.6077   10.5294    9.2170    9.2691   10.0786   10.0491    9.4196    9.5997   10.0066   10.1599   10.4141   10.9659   11.4740    9.3363   10.3915   11.0796    9.2275   10.8911    9.6557    9.8365    9.8369    9.6838   10.0031   10.9969   10.4137    8.7944   10.1518   10.4990   10.7887    9.7350   10.5555    9.9907    9.9469   10.5520   10.1500   10.1019    9.5004   10.0622   10.8613   10.0380   10.0120   11.0498    9.9633   10.8673   10.3975   10.7900    9.1585   11.6395    9.4318    9.8847    9.5556   10.0369    8.8022   10.1665    9.0439    9.2094   11.2079    8.8447    9.6862    9.3872   10.5081    9.5693   10.8622    8.6747   10.9492    9.1468   11.2742   10.5061   10.2644   10.0757   11.1073   10.7415   10.1279
 
