# Supplementary material for: Inclusive Composite Interval Mapping of QTL by Environment Interactions in Biparental Populations
Source: PLoS One. 2015 Jul 10;10(7):e0132414. doi: 10.1371/journal.pone.0132414 (PMC4498613; doi:10.1371/journal.pone.0132414)
Supplement: S5 File — (ZIP) [file pone.0132414.s005.zip › H=0.5/L1/run_00134.met]

!**********************Note: lines staring with "!" are remarks and will be ignored in the program********************
!*********************************General Information**********************************
!Assuming F1 = P1 x P2, populations available in QTL IciMapping are: 
!  1, P1BC1F1 = P1 x F1, the first backcrossing where P1 is used as the recurrent parent;
!  2, P2BC1F1 = P2 x F1, the first backcrossing where P2 is used as the recurrent parent;
!  3, F1DH, F1-derived doubled haploids; 
!  4, RIL or F1RIL, recombination inbred lines through the repeated selfing of F1;
!  5, P1BC1RIL, recombination inbred lines through the repeated selfing of P1BC1F1;
!  6, P2BC1RIL, recombination inbred lines through the repeated selfing of P2BC1F1;
!  7, F2, the selfing generation of F1;
!  8, F3, the selfing generation of F2;
!  9, P1BC2F1, the second backcrossing where P1 is used as the recurrent parent; 
! 10, P2BC2F1, the second backcrossing where P2 is used as the recurrent parent;
! 11, P1BC2RIL, recombination inred lines through the repeated selfing of P1BC2F1; 
! 12, P2BC2RIL, recombination inred lines through the repeated selfing of P2BC2F1; 
! 13, P1BC1F2, the selfing generation of P1BC1F1; 
! 14, P2BC1F2, the selfing generation of P2BC1F1; 
! 15, P1BC2F2, the selfing generation of P1BC2F1; 
! 16, P2BC2F2, the selfing generation of P2BC2F1; 
! 17, P1BC1DH, P1BC1F1-derived doubled haploids; 
! 18, P2BC1DH, P2BC1F1-derived doubled haploids; 
! 19, P1BC2DH, P1BC2F1-derived doubled haploids; 
! 20, P2BC2DH, P2BC2F1-derived doubled haploids; 
   3      !Mapping Population (see remarks above)
   2      !Mapping Function (1 for Kosambi; 2 for Haldane; 3 for Morgan)
   2      !Marker Space Type (1 for intervals; 2 for positions)
   1      !Marker Space Unit(1 for centiMorgans; 2 for Morgan)
   6      !Number of Chromosomes (or Linkage Groups)
 200      !Size of the mapping population
   2      !Number of environments
 
!***************************************** Chromosomes and Linkage Maps **********************************************
!Chromosome                 NumMarkers
-CH1                        16
-CH2                        16
-CH3                        16
-CH4                        16
-CH5                        16
-CH6                        16
!Linkage map (Marker name followed by position or the interval length)
 MK-1-1                1     0.000
 MK-1-2                1    10.000
 MK-1-3                1    20.000
 MK-1-4                1    30.000
 MK-1-5                1    40.000
 MK-1-6                1    50.000
 MK-1-7                1    60.000
 MK-1-8                1    70.000
 MK-1-9                1    80.000
 MK-1-10               1    90.000
 MK-1-11               1   100.000
 MK-1-12               1   110.000
 MK-1-13               1   120.000
 MK-1-14               1   130.000
 MK-1-15               1   140.000
 MK-1-16               1   150.000
 MK-2-1                2     0.000
 MK-2-2                2    10.000
 MK-2-3                2    20.000
 MK-2-4                2    30.000
 MK-2-5                2    40.000
 MK-2-6                2    50.000
 MK-2-7                2    60.000
 MK-2-8                2    70.000
 MK-2-9                2    80.000
 MK-2-10               2    90.000
 MK-2-11               2   100.000
 MK-2-12               2   110.000
 MK-2-13               2   120.000
 MK-2-14               2   130.000
 MK-2-15               2   140.000
 MK-2-16               2   150.000
 MK-3-1                3     0.000
 MK-3-2                3    10.000
 MK-3-3                3    20.000
 MK-3-4                3    30.000
 MK-3-5                3    40.000
 MK-3-6                3    50.000
 MK-3-7                3    60.000
 MK-3-8                3    70.000
 MK-3-9                3    80.000
 MK-3-10               3    90.000
 MK-3-11               3   100.000
 MK-3-12               3   110.000
 MK-3-13               3   120.000
 MK-3-14               3   130.000
 MK-3-15               3   140.000
 MK-3-16               3   150.000
 MK-4-1                4     0.000
 MK-4-2                4    10.000
 MK-4-3                4    20.000
 MK-4-4                4    30.000
 MK-4-5                4    40.000
 MK-4-6                4    50.000
 MK-4-7                4    60.000
 MK-4-8                4    70.000
 MK-4-9                4    80.000
 MK-4-10               4    90.000
 MK-4-11               4   100.000
 MK-4-12               4   110.000
 MK-4-13               4   120.000
 MK-4-14               4   130.000
 MK-4-15               4   140.000
 MK-4-16               4   150.000
 MK-5-1                5     0.000
 MK-5-2                5    10.000
 MK-5-3                5    20.000
 MK-5-4                5    30.000
 MK-5-5                5    40.000
 MK-5-6                5    50.000
 MK-5-7                5    60.000
 MK-5-8                5    70.000
 MK-5-9                5    80.000
 MK-5-10               5    90.000
 MK-5-11               5   100.000
 MK-5-12               5   110.000
 MK-5-13               5   120.000
 MK-5-14               5   130.000
 MK-5-15               5   140.000
 MK-5-16               5   150.000
 MK-6-1                6     0.000
 MK-6-2                6    10.000
 MK-6-3                6    20.000
 MK-6-4                6    30.000
 MK-6-5                6    40.000
 MK-6-6                6    50.000
 MK-6-7                6    60.000
 MK-6-8                6    70.000
 MK-6-9                6    80.000
 MK-6-10               6    90.000
 MK-6-11               6   100.000
 MK-6-12               6   110.000
 MK-6-13               6   120.000
 MK-6-14               6   130.000
 MK-6-15               6   140.000
 MK-6-16               6   150.000
!*********************************** Marker Types ********************************************************************
!Co-dominant marker: When heterozygote F1 is present, P1 is coded as 2, F1 is coded as 1, and P2 is coded as 0; Otherwise, P1 is coded as 2, and P2 is coded as 0. 
!Dominant marker: When heterozygote F1 is present, P1 and F1 are coded as 12, and P2 is coded as 0; Otherwise, P1 is coded as 2, and P2 is coded as 0.  
!Recessive markers: When heterozygote F1 is present, P1 is coded as 2, and F1 and P2 are coded as 10; Otherwise, P1 is coded as 2, and P2 is coded as 0. 
!Missing marker is coded as -1. 
 MK-1-1                 0   2   2   2   0   0   0   0   0   2   2   0   2   2   2   2   2   0   0   2   0   0   0   2   2   2   2   0   0   2   2   2   0   0   2   2   0   2   0   0   0   2   2   2   2   2   2   2   2   2   0   0   2   2   2   2   0   0   2   0   0   0   2   0   0   0   0   0   0   0   0   0   2   2   0   2   0   2   2   0   0   2   0   2   2   0   0   2   2   2   2   0   2   0   2   2   0   2   0   2   0   0   2   2   2   2   2   2   2   0   0   2   0   2   2   2   0   2   0   2   0   0   0   2   0   2   0   0   0   2   0   0   0   0   0   0   0   2   2   2   0   2   0   0   2   2   0   0   0   2   2   2   0   2   0   0   2   0   0   2   0   0   0   2   0   2   2   2   0   2   0   0   2   0   2   2   0   2   2   0   0   0   0   0   2   2   2   2   2   0   0   0   0   2   2   0   2   0   0   2
 MK-1-2                 2   2   2   2   0   0   0   0   0   2   2   0   2   0   2   2   2   0   0   2   0   0   0   2   2   2   0   0   0   2   2   2   0   0   2   2   0   2   0   0   0   2   2   2   2   2   2   2   2   2   0   0   2   2   2   2   2   0   2   0   0   0   2   2   0   0   0   2   0   0   0   0   2   2   0   2   0   2   2   2   2   2   2   2   0   0   0   0   2   2   0   0   2   0   2   2   0   2   0   2   0   0   2   0   2   2   2   2   2   0   2   2   0   2   2   2   0   0   0   2   0   0   0   2   0   2   0   0   0   2   0   0   0   0   0   2   0   0   2   2   0   2   0   2   2   2   0   0   0   2   2   0   0   2   0   0   2   2   0   2   0   0   0   0   0   2   2   2   0   0   0   0   2   0   2   2   0   2   2   2   0   0   0   0   2   2   2   2   2   0   0   0   0   2   2   0   2   0   0   2
 MK-1-3                 2   2   2   0   0   0   0   0   0   2   0   0   2   0   2   2   2   0   0   2   0   0   0   2   2   2   0   0   0   2   2   0   0   0   2   2   0   2   0   0   0   2   2   2   2   2   2   2   2   0   0   0   2   2   2   2   2   0   2   0   0   0   2   2   0   2   0   2   0   0   0   0   2   2   0   2   0   2   2   2   2   2   2   2   0   0   0   0   2   2   2   2   2   0   2   2   0   2   0   2   0   0   2   0   2   2   2   2   2   0   2   2   0   0   2   2   0   0   2   2   0   0   0   2   0   2   0   0   0   2   0   0   0   0   2   2   0   0   2   2   0   2   0   2   2   2   0   0   2   2   2   0   0   2   0   0   2   2   0   2   0   0   2   0   0   2   0   2   0   0   0   0   2   0   2   2   0   2   0   2   2   0   2   0   2   2   2   2   2   0   0   0   0   2   2   0   2   0   0   2
 MK-1-4                 2   2   2   0   0   2   0   0   0   2   0   0   2   0   2   2   2   0   2   2   0   0   0   2   2   2   0   0   2   0   2   0   0   0   2   2   0   0   0   0   0   2   2   2   2   2   2   2   2   0   0   2   2   0   2   2   2   0   2   0   0   2   2   2   2   2   0   2   0   0   0   0   0   2   0   2   0   2   2   2   2   2   2   2   0   0   0   0   2   2   2   2   2   0   2   2   0   2   0   0   0   0   2   0   2   2   2   2   2   0   2   2   2   0   2   2   0   0   2   2   0   0   0   2   0   2   0   0   0   2   0   2   0   0   2   2   0   0   2   2   0   2   0   2   2   2   0   0   2   2   2   0   0   2   0   0   2   2   0   2   0   2   2   0   0   2   2   2   0   0   0   0   2   2   0   2   0   2   0   2   2   2   2   0   2   2   2   2   2   0   0   0   2   2   2   0   2   0   0   2
 MK-1-5                 2   2   2   0   0   2   0   0   0   2   0   0   2   0   2   2   2   0   2   0   0   0   0   2   2   2   0   0   2   0   2   0   0   0   2   2   0   0   0   0   0   2   2   2   2   2   2   2   2   0   0   2   2   0   2   2   2   0   2   0   0   2   2   2   0   2   0   0   0   0   0   0   0   2   0   2   0   2   2   2   2   2   2   2   0   0   0   0   2   2   2   2   2   0   2   2   0   2   0   0   2   0   2   0   2   2   2   2   2   0   2   0   0   0   2   2   0   0   2   0   0   0   0   2   0   2   0   0   0   2   0   2   0   0   0   2   0   0   2   2   0   2   0   2   2   2   0   0   0   2   2   0   0   2   0   0   0   2   0   2   0   2   2   0   2   2   2   2   0   0   0   0   2   2   0   2   0   2   0   2   2   2   2   0   2   2   2   2   2   0   0   0   2   2   2   0   2   0   0   2
 MK-1-6                 2   0   2   0   0   2   0   0   0   2   0   0   2   0   0   2   2   0   2   2   0   0   0   2   2   0   0   0   2   2   2   0   0   0   2   2   0   0   0   0   0   2   0   2   2   2   2   2   2   0   2   2   2   0   2   2   2   0   0   0   0   2   2   2   0   2   0   0   2   0   0   0   0   2   0   2   0   2   2   2   2   2   2   2   0   0   0   0   2   2   2   2   2   0   2   2   0   2   0   0   2   0   2   0   2   2   2   2   2   0   2   0   0   0   2   2   0   2   2   0   0   0   0   2   0   2   0   0   0   0   0   2   2   0   0   2   0   0   2   0   0   2   0   2   2   2   0   0   0   2   2   0   0   0   0   0   0   2   0   2   0   2   2   0   2   2   0   2   0   0   2   0   2   2   0   2   2   2   0   2   2   2   2   0   2   0   2   2   2   0   0   0   2   2   2   0   2   0   0   2
 MK-1-7                 2   0   2   0   0   2   0   0   0   2   0   0   2   0   0   2   2   0   0   2   0   0   0   2   2   0   0   0   2   2   2   0   2   0   2   2   2   0   0   0   0   2   0   0   2   2   2   2   2   0   2   0   2   0   2   2   2   0   0   2   0   2   2   2   0   2   0   0   2   0   0   0   0   2   0   2   0   2   2   2   2   2   2   2   0   0   0   0   2   2   2   2   2   0   2   2   0   2   0   0   2   0   2   0   2   2   0   2   2   0   0   0   0   0   2   2   0   2   2   0   0   0   0   2   0   2   0   0   0   0   0   2   2   0   0   2   0   0   2   0   0   2   0   2   2   2   0   0   0   2   2   0   0   0   0   0   0   0   0   2   0   2   2   0   2   2   0   2   0   0   2   0   2   2   2   2   2   2   0   2   2   2   2   0   2   0   2   2   0   0   0   0   2   2   2   0   2   0   0   2
 MK-1-8                 2   0   2   0   0   2   0   0   2   2   0   0   2   0   0   2   2   0   0   2   0   0   0   2   2   0   0   0   2   2   2   0   2   0   2   2   2   0   0   0   2   0   0   0   0   2   2   2   2   0   2   0   2   0   2   2   2   0   0   2   0   2   2   0   0   2   0   0   2   0   0   0   2   2   0   2   0   2   0   2   2   2   0   2   0   2   0   0   2   2   2   2   2   0   2   2   0   2   0   0   2   0   0   0   2   2   0   2   2   0   0   2   0   2   2   2   0   2   2   0   2   0   0   2   0   2   0   0   0   0   0   2   2   0   0   0   0   0   2   2   0   2   0   2   2   2   0   0   0   2   2   2   0   0   0   0   0   0   0   0   2   2   2   0   2   2   2   2   0   2   2   0   2   2   2   2   2   2   0   2   2   2   2   0   2   2   2   2   0   0   0   0   2   2   2   0   2   0   0   2
 MK-1-9                 2   0   2   0   0   2   0   0   2   2   0   2   2   0   0   2   2   0   0   2   0   0   0   2   2   0   0   0   2   2   2   0   2   0   2   0   2   0   0   2   2   0   0   0   0   2   2   2   2   0   2   0   2   0   2   2   2   0   0   2   2   0   0   0   0   0   0   0   2   0   0   0   0   2   0   2   0   2   0   2   2   2   2   2   0   2   0   0   0   2   2   2   2   0   2   2   0   2   0   0   2   0   0   0   2   2   2   2   2   0   0   2   0   2   2   2   0   2   2   0   2   2   0   2   0   2   0   0   0   0   0   2   2   0   0   0   0   0   2   2   0   2   0   2   2   2   0   0   0   2   2   2   0   0   2   2   0   0   0   0   2   2   2   0   2   2   2   2   0   2   0   0   2   2   2   2   2   2   2   2   2   2   2   0   2   2   0   2   0   0   0   0   2   2   2   0   2   0   0   0
 MK-1-10                2   2   2   0   0   2   0   0   2   2   0   2   2   0   0   2   2   0   0   2   0   0   0   2   2   0   0   2   2   2   2   0   2   0   2   0   2   0   0   2   2   0   0   0   0   2   2   2   2   0   2   0   2   0   2   2   2   0   0   2   2   0   0   0   2   0   0   0   2   0   0   0   2   2   2   2   2   2   0   2   2   2   2   2   0   2   0   0   2   2   2   2   2   0   2   2   0   2   0   0   2   0   0   0   2   2   2   2   2   2   0   0   0   2   2   2   0   2   2   0   2   2   0   2   0   2   2   0   0   0   0   2   2   0   0   0   2   0   2   2   2   2   0   2   2   2   0   2   0   2   2   2   0   0   2   2   0   0   2   0   2   2   2   0   2   2   2   2   0   2   0   0   2   2   2   2   2   2   2   2   2   2   2   0   2   2   0   2   0   2   0   0   2   2   2   0   2   0   0   0
 MK-1-11                0   2   2   0   0   0   0   0   2   2   0   2   2   0   2   2   2   0   0   2   0   0   0   2   0   0   0   2   2   2   2   0   2   0   2   0   2   0   0   0   2   0   0   0   0   2   0   2   2   0   2   0   2   0   2   2   2   0   0   2   2   0   2   0   2   0   0   0   0   0   0   0   2   2   2   2   0   2   0   2   2   2   2   2   0   2   0   0   0   2   2   2   2   0   2   2   0   2   0   0   2   0   2   2   2   2   2   2   2   2   0   0   0   0   2   2   0   2   2   0   2   2   0   2   0   2   2   2   0   0   0   2   2   0   0   0   2   0   2   2   0   2   0   2   2   2   0   2   0   2   2   2   0   2   2   2   0   0   0   0   2   2   2   0   2   0   2   2   0   2   0   0   2   2   2   0   2   2   0   0   2   2   0   0   2   2   0   2   0   2   2   0   2   2   2   0   2   0   0   0
 MK-1-12                0   2   2   0   0   0   0   0   2   2   0   2   2   0   2   2   2   0   0   2   0   0   0   2   2   0   0   2   2   2   2   0   2   0   2   0   2   0   0   0   2   2   0   0   0   2   2   2   2   0   2   0   2   0   2   2   2   0   0   0   2   0   2   2   0   0   0   0   0   0   0   0   2   2   2   0   0   2   0   2   2   0   2   2   0   2   0   0   0   2   2   2   2   0   2   2   0   2   0   0   2   0   2   2   2   2   2   2   0   2   0   0   0   0   2   2   0   2   2   0   2   2   0   0   0   2   2   2   0   0   0   2   2   0   0   0   2   0   2   2   0   2   0   2   2   2   0   2   0   0   2   2   0   2   2   2   0   0   0   0   2   2   2   0   2   0   2   2   0   2   0   0   2   2   2   0   2   2   0   0   0   2   0   0   2   2   0   2   0   2   2   0   2   2   2   0   2   0   0   0
 MK-1-13                2   2   2   0   0   0   0   0   2   2   0   2   2   0   2   2   2   0   0   2   2   0   0   2   2   0   0   2   2   2   2   0   2   0   2   0   2   0   2   0   2   2   2   0   0   2   2   2   2   0   2   0   2   0   0   2   2   0   0   2   2   0   2   2   0   0   0   2   0   0   0   0   2   0   2   0   0   2   0   2   2   0   2   2   0   2   0   0   0   2   2   2   0   0   2   2   0   2   0   0   2   0   2   2   2   2   2   0   0   0   0   0   0   0   0   2   0   2   2   2   2   0   0   0   0   2   2   2   0   0   0   2   2   0   0   0   2   0   2   2   0   0   0   2   2   2   0   2   0   0   2   0   0   0   0   2   0   0   0   0   2   2   2   0   2   0   2   2   2   2   0   0   2   2   2   0   2   0   0   0   0   2   2   0   2   2   0   2   0   2   2   2   2   2   2   0   2   0   0   0
 MK-1-14                2   2   2   0   0   0   0   0   2   2   0   2   2   0   2   2   2   0   0   0   2   0   0   2   0   0   0   2   2   2   2   0   2   0   2   0   2   0   2   0   2   2   2   0   0   2   2   2   2   0   0   0   2   0   0   2   2   0   2   2   2   0   2   2   0   0   0   2   0   0   0   0   2   0   2   0   0   2   0   2   2   0   2   2   0   2   0   0   0   0   2   0   0   0   0   2   2   2   0   0   2   2   2   2   2   0   2   0   0   0   0   0   0   0   0   2   0   2   2   2   2   0   0   2   0   2   2   0   0   0   0   0   2   0   2   0   2   0   2   0   2   0   0   2   2   2   0   2   0   0   2   0   0   0   0   2   0   0   0   0   0   2   0   0   2   0   2   2   2   2   0   0   2   2   2   0   2   0   0   0   0   2   2   0   2   0   0   2   0   2   2   2   2   2   0   0   2   0   0   0
 MK-1-15                2   2   2   0   0   0   0   0   2   2   0   2   2   0   2   2   2   0   0   0   2   0   0   2   0   0   0   2   2   2   2   0   2   0   2   0   2   0   2   0   0   0   2   0   0   2   2   2   2   0   0   0   2   0   0   2   2   0   2   2   2   0   0   2   0   2   2   2   0   0   2   0   2   2   2   0   0   2   0   2   2   0   2   2   0   2   0   0   0   0   2   0   0   2   2   2   2   2   2   0   2   2   2   2   2   0   2   0   2   0   0   0   0   0   0   2   0   2   2   2   2   0   2   2   0   2   2   0   2   0   0   0   2   0   2   0   2   0   2   0   0   0   0   2   2   2   0   2   0   0   2   0   0   0   0   2   0   0   0   0   0   2   0   0   2   2   2   0   2   0   0   0   2   2   2   0   2   0   0   0   2   2   2   0   2   0   2   2   0   2   2   2   2   2   0   0   0   0   0   0
 MK-1-16                2   2   2   0   2   0   0   0   2   2   0   2   2   0   0   2   2   0   0   0   2   0   0   2   0   0   0   2   2   2   0   0   2   0   2   0   2   0   2   0   0   0   2   0   0   2   2   2   2   0   0   0   2   0   0   2   2   0   2   2   2   2   0   2   0   2   2   2   0   0   2   0   2   2   2   0   0   2   0   2   2   2   2   2   0   2   0   0   0   0   2   0   0   2   2   2   2   0   2   2   2   2   2   2   2   0   2   0   2   0   0   0   0   0   0   2   0   2   2   2   2   0   2   2   2   2   2   0   2   0   0   0   2   2   2   0   2   0   2   0   0   0   0   2   2   2   2   2   0   0   0   0   0   0   2   2   0   0   0   0   0   2   0   0   2   2   2   0   2   0   0   0   2   2   2   0   2   2   0   0   2   2   2   0   2   0   0   2   0   2   2   0   2   2   0   0   0   0   0   0
 MK-2-1                 0   2   0   0   0   2   2   0   2   0   0   2   0   2   0   2   2   2   0   0   2   2   0   2   2   0   2   2   2   0   2   0   0   2   0   2   0   0   0   2   0   2   0   0   0   0   2   2   2   0   0   2   0   2   0   2   2   2   2   0   2   0   2   0   0   2   2   2   0   2   0   2   2   2   0   2   0   2   2   0   0   0   2   2   0   0   2   0   2   2   2   0   0   0   0   0   2   0   2   0   0   2   0   2   0   0   2   2   0   2   2   2   0   2   2   0   2   2   2   2   2   0   0   2   2   2   2   0   2   0   0   0   0   0   2   0   0   2   2   2   2   2   0   2   2   0   0   0   0   0   2   2   0   0   2   2   2   2   2   2   2   2   0   2   2   0   0   2   2   0   0   0   2   0   2   2   0   0   2   2   2   0   0   0   2   0   2   0   2   0   0   0   2   2   2   0   0   2   2   2
 MK-2-2                 0   2   0   0   0   2   2   2   2   0   0   2   0   2   0   2   2   2   0   0   2   2   0   0   2   2   2   2   2   0   0   0   0   2   0   2   2   0   0   2   0   2   0   0   0   0   0   2   2   0   0   2   2   2   0   2   0   2   2   0   2   0   2   2   0   0   2   2   0   0   0   2   2   2   0   2   0   2   0   0   0   0   2   2   0   0   2   0   2   2   2   0   0   0   0   0   2   0   2   2   0   2   0   2   0   0   2   2   0   2   2   2   0   2   2   0   0   2   2   2   2   0   0   2   2   2   2   0   2   0   0   0   0   0   2   0   0   2   0   2   0   2   2   2   2   0   0   0   0   0   2   2   0   0   0   2   2   2   2   2   2   2   0   0   2   2   0   2   2   0   0   0   2   2   2   2   0   0   2   2   2   0   0   0   2   0   0   0   2   0   0   0   2   2   2   0   0   2   2   2
 MK-2-3                 0   2   2   2   0   2   2   2   2   2   0   2   0   2   0   2   2   2   2   0   2   2   0   0   2   2   2   2   2   0   0   0   0   2   0   2   2   0   0   2   0   2   0   0   0   0   0   2   2   0   0   2   2   2   2   2   0   2   2   0   0   0   2   2   0   0   2   2   2   0   0   2   2   2   0   2   0   2   0   0   0   0   2   2   0   0   2   0   2   2   2   0   2   0   0   0   2   0   2   2   0   2   0   2   0   0   2   2   0   2   2   2   0   2   2   2   0   2   2   2   2   0   0   2   2   2   2   0   2   0   0   0   0   0   2   0   0   0   0   2   0   2   2   2   2   0   0   2   0   0   2   2   2   0   0   2   2   0   2   2   2   2   0   0   2   2   0   2   2   0   0   0   2   2   2   2   0   0   2   2   2   0   0   0   2   2   0   0   2   0   2   0   2   2   2   0   2   2   0   2
 MK-2-4                 0   2   2   2   2   0   2   2   0   2   0   2   0   2   0   2   2   2   2   0   2   2   0   0   2   2   2   2   0   0   0   0   0   2   0   2   2   2   0   2   0   2   0   0   0   0   0   2   2   0   0   2   2   2   2   2   0   2   2   0   0   0   2   2   0   0   2   2   2   0   0   2   2   2   2   2   0   2   0   0   0   0   2   2   0   0   2   0   2   2   2   0   0   0   0   0   0   2   2   2   0   2   0   2   0   0   2   2   0   2   2   2   0   2   2   2   0   2   2   2   2   0   0   2   0   2   2   0   2   0   0   0   0   0   2   0   0   0   0   0   0   2   2   2   2   0   0   2   0   0   2   2   2   0   0   2   2   0   2   2   2   2   2   0   2   2   0   2   2   0   0   0   2   2   2   2   0   0   2   2   2   2   0   0   2   2   0   0   2   0   2   0   2   2   2   0   2   2   0   2
 MK-2-5                 0   2   2   2   2   0   2   2   0   2   0   2   0   2   0   0   2   2   2   2   2   2   0   0   2   2   2   2   0   0   2   0   0   2   0   2   2   2   0   2   0   2   0   0   0   2   0   2   2   0   0   2   0   2   2   2   0   2   2   0   0   0   2   2   0   0   2   2   2   0   2   2   2   2   0   2   0   2   0   2   0   0   2   2   0   0   2   0   2   2   0   0   0   0   0   0   0   2   2   2   0   2   0   2   0   0   2   2   0   2   2   2   0   2   2   2   2   2   2   2   2   0   0   2   0   2   2   0   2   0   0   0   0   0   2   0   0   2   0   0   0   2   2   2   2   0   0   2   0   0   2   2   2   0   0   2   2   0   2   2   2   2   2   0   0   2   0   2   0   0   0   0   2   2   2   2   0   2   2   2   0   2   0   0   2   2   0   0   2   0   2   0   2   2   2   0   2   0   0   2
 MK-2-6                 0   2   2   2   2   0   2   2   0   2   0   2   2   2   0   0   2   2   2   2   2   2   2   0   2   0   2   2   0   0   0   0   0   2   0   2   2   2   0   2   0   2   0   0   0   2   0   2   2   0   2   2   0   2   2   2   0   0   0   0   0   0   2   2   0   2   2   2   2   0   2   2   2   2   0   2   0   2   0   2   0   0   2   2   0   0   2   0   2   2   0   0   0   0   0   0   0   2   2   2   0   2   2   2   0   0   2   2   0   2   2   2   0   2   2   2   2   2   2   2   2   0   0   2   0   2   2   2   2   0   0   0   0   0   2   0   0   0   0   0   0   2   2   2   2   0   0   2   0   0   2   2   2   0   0   2   2   0   2   0   2   2   2   0   0   2   0   2   0   0   0   0   2   2   2   2   2   2   2   2   0   2   0   0   2   2   0   0   2   0   2   0   2   2   2   2   2   0   0   2
 MK-2-7                 0   2   2   2   2   0   2   2   2   2   0   2   2   0   0   0   2   2   2   2   2   2   2   0   2   0   2   2   0   0   0   0   0   2   0   2   2   2   0   2   0   2   0   0   0   2   0   2   2   0   2   2   0   2   2   2   0   0   0   0   0   0   0   2   0   2   2   2   2   0   2   2   2   2   0   2   0   2   0   2   0   2   2   2   0   2   2   2   2   2   0   0   0   0   0   0   0   2   2   2   0   0   2   2   0   2   2   2   0   2   0   2   0   2   2   2   0   2   2   2   2   0   0   2   0   2   2   0   2   0   0   0   0   2   2   0   0   0   0   0   0   2   2   2   2   0   0   2   0   2   2   2   2   0   0   2   2   0   2   0   2   2   2   0   0   2   0   2   0   0   0   0   2   2   2   2   2   2   2   2   0   2   0   0   2   2   0   0   0   0   2   0   2   2   2   2   2   0   0   2
 MK-2-8                 0   2   2   0   2   0   2   2   2   2   0   2   2   0   0   0   2   2   2   2   2   0   2   0   2   0   2   2   0   0   0   0   0   2   0   2   0   2   0   2   2   2   0   0   0   0   0   2   2   0   2   2   0   2   2   2   0   0   0   0   0   0   0   2   0   2   2   2   2   0   2   2   2   2   2   2   0   2   0   2   0   2   2   2   0   2   2   2   2   2   0   0   2   0   0   0   0   2   2   2   0   0   2   2   0   2   0   2   0   2   0   2   0   0   2   2   0   2   2   0   2   0   2   2   0   2   0   0   2   0   0   0   2   2   2   0   0   0   0   0   0   2   2   2   2   0   0   2   0   2   2   2   2   0   2   2   2   0   2   0   2   2   2   0   0   2   0   2   0   0   0   0   2   2   2   2   2   2   2   2   2   2   0   0   2   2   2   0   0   0   2   0   2   2   2   2   2   0   0   2
 MK-2-9                 2   2   2   0   2   0   2   2   0   2   0   2   2   0   0   0   2   2   2   2   2   0   2   0   2   0   2   2   0   0   0   0   0   2   0   2   0   2   0   2   2   2   0   0   0   0   0   2   2   0   2   2   0   2   2   0   0   0   0   0   0   0   2   2   0   2   2   2   2   0   2   2   2   2   2   2   0   2   0   2   0   2   2   2   0   2   2   2   0   0   0   0   2   0   0   0   0   2   2   0   0   0   0   2   2   2   0   2   2   2   0   2   2   0   2   0   0   2   2   0   2   0   2   0   0   2   0   0   0   0   0   0   2   0   2   0   0   0   0   0   0   2   0   2   2   0   2   2   0   2   2   2   2   0   2   0   2   0   2   0   2   2   2   0   0   2   0   2   0   0   0   0   2   2   2   2   0   2   0   2   2   2   0   0   2   2   2   0   0   0   2   0   2   2   2   2   2   0   0   2
 MK-2-10                2   2   2   0   2   0   2   2   0   2   0   2   2   0   0   0   2   0   2   2   2   0   2   0   2   0   2   2   2   2   0   0   0   2   0   2   0   2   0   2   2   2   2   0   0   2   0   0   2   0   2   2   0   2   2   0   0   0   0   0   0   0   0   2   0   2   0   2   0   0   0   2   2   2   2   2   0   2   0   2   0   2   2   2   0   2   2   2   2   0   0   0   2   0   0   0   0   2   2   0   0   0   0   2   2   2   0   2   2   2   0   2   2   0   0   0   0   2   0   0   2   0   2   0   0   2   0   0   2   0   0   0   2   0   2   0   2   0   0   0   0   2   0   2   2   0   2   2   0   2   2   2   2   0   2   0   2   0   2   0   2   2   2   2   0   2   0   2   0   0   0   2   2   2   2   2   0   2   0   2   2   2   2   0   2   2   2   0   0   0   2   2   2   2   2   2   2   0   0   2
 MK-2-11                2   2   2   0   2   0   0   0   0   2   2   2   2   0   0   0   2   0   2   2   2   0   2   0   2   0   2   2   0   2   0   0   0   0   0   2   0   2   0   2   2   2   2   0   0   2   2   0   2   2   2   2   0   2   2   0   0   0   0   0   0   0   0   0   0   2   0   2   0   0   0   2   2   2   2   2   0   2   0   2   0   2   2   2   0   0   2   2   2   0   0   0   2   0   0   0   0   2   2   0   0   2   0   2   2   0   0   2   0   2   0   2   2   0   0   0   0   2   0   2   2   0   2   0   0   2   0   0   2   0   0   0   0   0   2   0   2   0   2   0   0   2   0   2   2   0   2   2   0   2   2   2   2   0   0   0   2   0   2   0   2   2   0   2   0   2   0   2   0   0   0   2   2   2   2   2   0   2   0   2   2   2   2   0   2   2   2   0   0   0   2   2   2   0   2   2   2   0   0   2
 MK-2-12                2   2   2   0   2   2   0   0   0   2   2   2   2   0   0   0   2   0   2   2   2   0   2   0   2   0   2   2   2   2   0   0   0   0   0   2   0   2   0   0   2   0   2   0   0   2   2   0   0   2   2   2   0   2   0   0   0   0   0   2   0   2   0   0   0   2   0   2   0   0   0   2   2   2   2   2   0   2   0   0   0   2   2   2   0   0   2   0   2   0   0   2   2   0   0   0   0   2   2   0   0   2   0   2   2   0   0   2   0   2   0   2   2   0   0   0   2   2   0   2   2   0   2   0   0   2   2   0   2   0   0   0   0   2   2   0   2   0   2   0   0   2   0   2   2   0   2   2   2   0   2   2   2   0   0   2   2   2   2   0   0   2   0   2   0   2   0   0   0   0   0   2   0   0   2   2   0   2   2   2   0   2   2   0   0   2   2   0   0   0   2   2   2   0   2   2   2   0   0   2
 MK-2-13                2   2   2   2   2   2   0   0   0   2   2   2   2   0   0   0   2   0   2   2   2   0   2   0   0   2   2   2   2   2   0   0   0   0   0   2   0   2   0   0   2   0   2   0   0   2   2   0   2   2   2   2   0   2   0   0   0   0   0   2   2   2   0   0   0   2   0   2   0   0   0   2   2   2   2   2   0   2   0   0   0   2   2   2   0   0   2   0   2   0   2   2   2   0   0   0   0   2   2   0   0   0   0   0   0   0   0   2   0   2   0   2   2   0   0   0   2   2   0   2   2   0   2   0   0   0   2   0   0   0   0   0   0   2   2   0   2   0   2   2   0   2   0   2   2   0   2   2   2   0   2   2   2   0   0   2   2   2   2   0   0   2   2   2   0   2   0   0   0   0   0   2   0   0   2   2   0   2   2   2   0   2   2   0   0   2   2   0   0   0   2   2   0   0   2   2   2   2   0   2
 MK-2-14                2   2   2   2   2   2   0   0   0   2   0   2   2   0   0   0   2   0   2   2   2   0   2   0   0   0   2   2   2   2   0   0   0   2   0   0   0   2   2   0   2   2   2   0   0   2   2   0   2   2   2   2   0   2   0   0   0   0   0   2   2   2   0   0   0   2   0   2   0   0   0   2   2   2   2   2   0   2   0   0   0   0   2   2   0   0   2   0   2   0   2   2   2   0   0   0   0   0   2   0   0   0   0   0   0   0   0   2   0   2   0   2   2   0   2   2   2   2   0   2   2   0   2   0   0   0   2   2   0   0   0   0   0   0   2   0   0   0   2   2   0   2   0   2   2   0   2   2   0   0   2   2   2   0   0   2   2   2   2   0   0   2   2   2   0   2   2   0   0   0   2   0   0   0   2   2   0   2   2   2   0   2   2   2   0   2   2   0   0   0   2   2   2   0   2   2   2   2   0   2
 MK-2-15                2   2   0   2   0   2   0   0   0   2   0   2   2   0   0   0   2   0   2   2   2   0   2   0   0   0   2   2   2   0   0   0   0   2   0   0   0   2   2   0   2   2   2   0   0   2   2   0   2   2   2   2   0   2   0   0   0   2   0   2   2   0   0   2   0   2   0   2   0   0   0   2   2   2   0   2   0   2   2   0   0   0   2   2   0   0   2   0   2   2   2   2   2   0   0   0   2   0   2   0   0   0   2   0   0   0   0   2   0   2   0   2   2   0   2   2   2   2   0   2   2   0   2   0   0   0   2   2   0   0   0   0   2   0   2   0   0   0   2   2   0   2   0   2   2   0   2   2   0   0   2   0   0   0   2   2   2   2   2   2   0   2   2   2   0   2   2   2   0   0   2   0   0   0   2   2   0   2   2   2   0   2   2   2   0   0   2   0   0   0   2   2   2   0   2   2   0   2   0   2
 MK-2-16                2   2   0   2   0   2   0   2   0   2   0   2   2   0   0   0   2   0   2   2   0   0   2   0   0   0   2   2   2   0   0   0   0   2   0   0   0   2   2   2   2   2   2   0   0   2   2   0   2   2   2   2   0   2   0   0   0   2   0   2   0   0   0   2   0   2   0   2   0   0   0   2   2   2   0   2   0   2   2   0   0   0   2   2   0   0   2   0   2   2   2   2   2   0   0   0   2   0   0   0   2   0   2   2   0   2   0   2   0   2   0   0   0   0   2   0   2   2   0   2   2   2   2   0   2   0   0   2   0   0   0   0   2   0   2   0   0   0   2   2   0   2   0   2   2   0   2   2   0   0   0   0   0   0   2   2   2   2   2   2   2   2   2   2   0   0   2   2   0   0   2   0   0   0   2   2   0   2   2   2   0   0   2   2   0   0   2   2   2   0   2   2   2   0   2   2   0   2   2   2
 MK-3-1                 2   0   2   0   0   2   2   2   0   0   2   0   2   0   2   2   0   0   2   2   2   0   0   0   0   2   0   2   0   0   0   0   0   0   2   0   0   0   2   2   2   0   2   0   2   0   0   2   2   2   2   0   2   2   0   2   2   2   2   2   2   2   2   2   2   0   0   0   2   0   0   2   0   2   2   0   2   2   0   0   2   0   2   2   2   0   0   0   0   2   2   0   2   2   0   0   0   2   0   0   2   0   2   0   0   2   0   2   2   0   2   0   2   2   0   2   0   2   2   0   2   0   0   2   2   2   0   2   2   0   0   0   0   0   2   0   0   0   0   2   0   0   0   2   2   0   2   2   0   0   2   2   2   2   0   0   0   2   0   0   0   0   0   0   0   0   0   0   0   0   2   2   2   2   2   0   2   2   0   0   2   0   0   0   2   2   2   2   2   0   2   0   0   2   2   0   0   2   0   2
 MK-3-2                 2   0   2   0   2   2   2   0   0   0   0   0   2   0   2   2   0   0   2   2   2   0   0   2   0   2   0   2   0   0   0   0   0   0   2   0   0   0   2   2   2   0   2   0   2   0   0   2   2   2   2   0   2   2   0   2   2   2   2   2   2   2   2   0   2   0   0   0   2   0   0   2   0   2   0   0   2   2   0   0   2   0   2   0   2   0   0   0   0   2   0   0   0   2   2   0   0   2   0   0   2   0   2   0   0   0   0   2   2   0   2   0   2   2   0   2   0   2   2   0   2   0   0   2   2   0   0   2   2   0   0   0   0   0   0   0   2   0   0   2   0   0   0   2   2   2   0   0   0   0   0   2   2   2   2   0   0   0   0   0   0   0   0   0   0   0   0   0   0   0   2   2   2   2   2   0   2   2   2   0   2   0   2   0   2   0   2   2   0   0   2   0   0   2   0   0   0   2   0   0
 MK-3-3                 2   0   2   0   2   2   2   0   0   0   0   0   2   0   2   2   0   0   2   2   2   0   0   2   0   2   0   2   0   0   2   0   0   0   2   0   0   0   0   2   2   0   2   0   2   0   0   2   2   2   2   0   2   2   0   2   2   0   2   2   2   2   2   0   2   0   0   2   2   0   2   2   0   2   0   0   2   2   2   0   2   0   2   0   2   0   0   2   0   2   0   0   0   2   2   0   0   2   0   0   2   0   2   0   0   0   0   2   2   0   2   0   0   2   2   2   0   2   2   0   2   0   0   2   0   0   0   2   2   0   0   0   0   2   0   0   2   0   0   2   0   0   0   2   0   2   0   0   0   0   0   2   2   2   2   0   0   0   0   0   0   2   0   0   0   0   0   0   0   0   0   2   2   0   2   0   0   2   0   0   2   0   2   0   2   0   2   2   0   0   2   0   0   2   0   0   0   0   2   0
 MK-3-4                 2   0   2   0   2   2   2   0   0   0   2   0   2   0   2   2   0   2   2   2   2   0   0   2   0   2   0   2   0   0   2   0   0   0   2   0   0   0   0   2   2   0   2   0   2   0   0   2   2   2   0   0   2   2   0   2   2   0   2   2   0   2   2   0   2   2   0   2   2   0   2   2   0   2   0   0   2   2   2   0   0   0   2   0   2   0   0   2   0   2   0   0   0   2   2   2   0   2   0   2   2   0   2   0   0   0   0   2   2   0   2   0   0   2   2   2   0   2   2   0   2   2   0   0   0   0   0   2   2   0   0   0   0   2   0   0   2   0   0   2   0   0   0   2   0   2   0   0   0   0   0   2   2   2   2   0   2   0   0   0   0   2   0   0   0   0   0   0   0   0   0   2   2   0   2   0   0   2   0   0   2   0   2   0   0   0   2   2   0   2   2   0   0   2   0   0   0   0   2   0
 MK-3-5                 2   0   2   0   2   2   2   0   0   0   2   0   2   0   2   2   0   0   2   2   2   0   0   2   0   2   0   2   0   0   0   0   0   0   2   0   2   0   0   2   2   2   2   0   2   0   0   0   2   2   0   0   2   2   0   0   2   0   2   2   0   2   2   0   2   2   0   0   0   0   2   2   0   2   0   0   2   0   2   2   0   0   2   0   2   2   0   0   0   2   0   0   0   2   2   2   0   2   0   0   2   0   2   0   0   0   0   2   2   0   2   0   2   2   2   2   0   2   2   2   2   2   0   0   0   0   0   2   2   0   0   0   2   2   0   0   2   2   0   2   0   2   0   2   0   2   0   0   2   0   0   2   2   0   2   0   2   0   0   2   0   0   0   0   2   0   0   2   0   0   0   2   2   0   2   0   0   2   0   0   2   0   2   0   0   2   2   2   0   2   2   0   0   0   0   0   0   2   2   0
 MK-3-6                 2   0   2   0   2   2   2   0   0   0   2   0   0   0   2   2   2   0   2   0   2   2   0   2   0   2   0   2   0   0   0   0   0   2   2   2   2   0   0   2   2   2   2   0   2   0   2   0   2   2   0   0   2   2   0   0   2   0   2   2   0   2   2   2   2   2   0   0   0   2   2   2   0   2   0   2   2   0   2   2   0   0   2   0   2   2   0   0   0   2   0   0   0   2   2   2   0   2   0   0   2   0   2   0   0   0   0   2   2   0   2   0   2   2   2   2   0   2   2   2   2   2   0   0   0   0   0   2   2   0   0   2   2   2   0   0   2   2   0   2   0   2   0   2   0   0   0   0   2   0   0   2   2   0   2   0   2   0   0   2   0   0   0   0   2   0   0   2   0   0   2   2   2   0   2   0   0   2   0   2   0   0   2   0   0   2   2   0   0   2   2   0   0   0   0   0   2   2   2   0
 MK-3-7                 2   0   0   0   2   2   0   0   0   0   2   0   0   0   2   2   2   0   2   0   2   2   0   0   0   2   0   2   0   0   0   0   0   2   2   2   2   2   0   2   2   2   2   0   2   0   0   0   2   2   2   2   2   0   0   0   2   0   2   2   0   2   2   2   2   2   0   0   0   2   2   2   0   2   0   2   2   0   0   2   0   0   0   0   2   2   0   0   0   2   0   0   0   2   2   2   0   2   2   2   2   2   0   0   0   2   0   2   2   0   2   0   0   2   2   2   0   2   2   2   2   2   0   2   0   0   0   2   2   0   0   0   2   2   0   0   2   2   0   2   0   2   0   2   0   0   0   0   2   0   0   2   2   2   2   0   2   0   2   2   0   0   0   0   0   0   2   2   0   0   2   0   2   0   2   0   0   2   0   2   0   0   2   2   2   2   2   0   0   0   2   0   0   0   2   0   2   2   2   0
 MK-3-8                 2   0   0   0   2   2   2   0   0   2   0   0   0   0   2   2   2   0   2   0   2   2   0   0   0   2   0   0   0   2   0   0   0   2   2   2   2   2   0   2   2   2   2   0   2   0   0   0   2   2   2   0   2   0   2   0   2   0   2   2   0   2   0   2   2   2   0   0   2   2   2   2   0   2   0   2   0   0   0   2   0   0   0   0   2   2   2   2   0   0   0   0   0   0   2   2   0   2   2   2   2   2   2   0   2   2   0   2   2   2   2   0   0   2   0   2   0   2   2   2   2   2   0   2   0   0   0   2   2   2   0   0   2   2   0   0   2   2   0   2   0   2   0   2   0   0   0   0   2   0   0   2   2   2   2   0   2   0   2   2   0   0   0   0   0   0   0   2   0   0   0   0   0   0   2   0   0   2   0   2   0   0   2   2   2   2   2   0   0   0   2   0   0   0   2   0   2   2   2   0
 MK-3-9                 0   0   0   0   2   2   2   0   0   2   0   2   2   0   2   2   2   0   2   0   2   2   0   0   2   0   0   0   0   2   0   0   0   2   2   2   2   2   0   2   0   2   2   0   2   0   0   0   2   2   2   0   0   0   2   0   2   0   2   0   0   2   0   2   2   2   0   0   2   2   2   2   0   2   0   2   0   0   0   2   0   0   0   2   2   2   2   0   0   0   2   0   0   0   2   2   0   0   2   2   2   2   0   0   2   2   0   2   2   2   2   0   0   2   0   2   0   2   2   2   2   2   0   2   0   0   0   2   2   2   2   0   2   2   0   0   2   2   0   0   0   0   0   2   0   0   0   0   2   0   0   2   2   2   2   0   2   0   2   0   0   0   0   0   2   0   2   2   2   0   0   0   0   0   2   0   0   2   2   2   0   0   2   2   2   2   0   0   0   0   2   0   0   0   2   0   2   2   2   0
 MK-3-10                0   0   0   2   0   2   2   0   0   2   0   2   2   0   2   2   2   0   2   2   2   2   0   0   2   0   0   0   0   2   0   0   0   2   2   2   2   2   0   2   0   2   2   0   0   0   0   2   0   2   2   0   0   0   2   0   2   0   2   0   0   0   0   2   2   2   0   0   2   0   0   2   0   2   0   2   0   0   0   2   2   0   2   0   2   2   2   0   0   0   2   0   0   0   2   2   0   0   2   0   2   2   0   0   2   2   0   2   2   2   2   0   0   2   0   2   0   0   2   2   0   0   0   2   2   0   0   2   2   2   2   0   2   2   0   0   2   2   0   0   0   0   0   2   0   2   0   0   2   2   0   2   2   2   2   0   2   0   2   0   0   0   0   2   2   0   2   2   2   0   0   0   0   2   2   0   0   2   2   2   0   0   2   2   2   2   0   0   2   0   2   0   0   0   2   2   2   2   2   0
 MK-3-11                0   0   0   2   0   0   2   0   0   2   0   2   2   0   2   2   2   0   2   2   2   2   0   0   2   0   0   0   0   2   0   0   0   0   2   2   2   2   2   0   0   0   2   0   0   0   0   2   0   2   2   0   0   0   2   0   2   0   2   0   0   0   0   2   2   2   0   0   2   0   0   2   0   2   0   0   0   0   0   2   2   2   2   0   2   2   2   0   0   0   2   0   0   2   2   2   0   0   2   0   2   2   0   0   2   2   0   2   0   2   2   0   0   2   0   2   0   0   2   2   0   2   0   2   2   0   0   2   2   2   2   0   2   2   0   0   2   2   0   0   0   0   0   2   2   2   0   0   2   2   0   2   2   2   2   0   2   0   2   2   0   0   0   2   2   0   2   2   2   0   0   0   0   2   0   0   2   2   2   2   0   0   2   2   2   2   0   0   2   2   2   0   0   0   2   2   2   0   0   0
 MK-3-12                0   0   0   2   0   0   2   0   0   2   2   2   2   0   2   0   2   0   2   2   2   2   0   0   2   0   0   0   2   2   0   0   0   0   2   2   2   2   2   0   0   0   2   0   0   0   0   2   0   2   2   0   0   0   2   0   2   2   2   0   0   0   0   2   2   2   0   0   2   0   2   2   0   2   0   0   0   2   2   2   2   2   2   0   2   0   2   0   0   0   2   0   0   2   2   2   0   0   2   0   2   2   0   0   0   2   0   2   0   2   2   0   0   2   0   2   0   0   2   2   0   2   0   2   2   2   2   2   0   2   2   0   2   2   0   2   2   2   0   2   0   0   0   2   2   2   0   0   2   2   0   2   2   2   2   0   2   0   2   0   0   2   0   2   2   0   2   2   2   0   0   0   0   2   2   0   2   2   2   2   0   0   2   2   2   0   0   0   2   2   2   0   2   2   2   2   2   0   0   0
 MK-3-13                0   0   2   2   0   0   2   0   0   2   2   2   0   0   2   0   2   0   2   2   2   2   0   0   2   0   2   0   2   2   2   0   2   0   2   2   2   2   2   0   0   2   2   0   0   0   0   2   0   2   2   0   0   2   2   0   2   2   2   0   0   0   0   2   0   2   0   0   2   0   2   2   0   2   0   0   0   2   2   2   0   2   2   0   2   0   2   0   0   0   2   0   0   2   2   2   0   0   2   0   2   2   0   0   0   2   0   2   0   2   2   0   0   2   0   2   0   0   2   2   0   2   0   2   2   2   2   2   0   2   2   0   2   2   0   2   2   2   0   0   0   0   0   2   2   0   0   0   2   2   0   2   2   0   2   0   2   0   2   0   0   2   0   2   2   0   2   2   2   0   0   0   0   2   2   0   2   2   2   2   0   0   2   2   2   0   0   0   2   2   0   0   2   2   2   2   2   0   0   0
 MK-3-14                2   0   2   2   0   2   2   0   0   2   2   2   0   0   2   0   0   0   2   2   2   2   2   0   2   0   2   0   2   2   2   0   2   0   2   2   2   2   0   0   0   2   2   0   0   0   0   2   2   2   2   0   0   2   2   0   2   2   2   0   0   0   0   2   2   2   0   0   2   0   2   2   0   0   0   0   0   2   2   2   0   2   2   0   2   2   2   0   0   0   2   2   0   2   2   2   0   0   2   0   2   2   0   0   0   2   0   0   0   2   2   0   0   2   0   2   0   0   2   2   0   2   0   2   2   2   2   2   0   2   2   0   2   2   2   2   2   0   0   0   0   0   0   2   2   0   0   2   2   2   0   2   2   0   2   0   2   0   2   0   0   2   0   2   2   0   2   2   0   0   0   0   2   2   2   0   2   2   2   2   0   0   2   2   2   0   0   0   2   2   0   0   2   2   2   2   0   0   0   0
 MK-3-15                2   0   2   2   2   2   2   0   0   2   2   2   2   0   2   0   0   0   2   2   2   0   2   0   2   0   2   0   2   2   2   0   2   0   2   0   2   2   0   0   0   2   2   2   0   0   0   2   0   2   2   0   0   2   2   0   2   2   2   0   2   0   0   0   2   2   0   0   2   0   2   2   2   0   0   2   2   2   2   2   0   2   2   0   2   2   2   0   0   2   2   2   0   2   2   2   0   0   2   0   2   2   0   0   0   2   0   2   0   2   2   0   0   0   0   2   0   0   2   2   0   2   0   2   2   2   2   2   0   2   2   0   2   2   2   2   2   0   0   0   0   0   0   2   2   0   0   2   2   2   0   2   0   0   2   0   2   0   2   0   0   2   0   2   2   0   2   2   0   0   0   0   2   2   2   0   2   2   2   0   0   0   2   2   2   0   0   0   2   2   0   0   0   2   2   2   0   0   0   0
 MK-3-16                2   0   2   2   2   2   2   0   0   2   2   2   2   0   2   0   2   0   2   2   2   0   2   0   2   0   2   2   2   2   2   0   2   0   2   0   2   2   0   0   0   2   2   2   0   0   0   0   0   2   2   0   0   2   2   2   2   2   2   0   2   0   0   0   2   2   0   2   0   0   2   2   2   2   0   2   2   2   2   2   0   2   2   0   2   2   2   0   0   2   2   2   0   2   2   2   0   0   2   0   2   2   0   0   0   2   0   2   0   2   2   0   0   0   0   2   2   0   2   2   0   2   0   2   2   2   2   2   0   2   2   0   2   2   2   2   2   0   0   0   0   2   0   2   2   2   0   2   2   2   0   2   0   0   2   0   2   0   0   0   0   2   2   2   2   0   2   2   0   0   0   0   0   2   2   0   2   2   2   0   0   0   2   2   0   0   2   0   2   2   0   2   0   0   2   2   0   0   0   0
 MK-4-1                 0   2   2   2   2   2   2   2   0   0   2   0   2   2   2   2   2   2   0   2   2   2   0   2   2   0   0   2   2   2   2   2   2   2   2   0   0   0   0   2   2   2   2   0   0   2   2   0   0   0   2   2   0   0   0   0   0   0   2   0   2   0   2   0   0   2   0   0   0   0   2   0   2   2   0   0   0   0   0   0   2   2   0   0   0   0   2   0   2   2   0   2   2   0   2   0   2   0   2   0   0   0   2   2   0   0   2   2   2   0   0   0   0   0   2   2   0   0   2   2   0   2   0   0   2   2   0   2   2   2   2   2   0   2   2   2   0   2   2   2   2   0   0   0   0   2   2   0   0   0   0   2   0   0   2   2   0   2   0   2   2   2   2   0   0   2   2   0   2   0   2   0   2   0   0   2   2   2   2   0   0   0   0   0   2   2   2   0   2   0   2   0   0   2   0   0   0   2   2   2
 MK-4-2                 0   2   2   2   2   2   2   2   0   0   2   0   2   2   2   2   2   2   0   2   2   2   0   2   2   0   0   2   2   2   2   2   2   2   0   0   0   0   0   2   2   2   2   0   0   2   2   0   0   0   2   2   0   0   2   0   0   0   2   0   2   0   2   0   0   2   0   0   0   0   2   0   2   2   0   2   0   0   0   0   0   2   0   0   0   0   2   0   2   2   0   2   2   0   2   0   2   0   2   0   0   0   2   0   0   0   2   2   2   0   0   0   0   0   2   2   0   0   2   2   0   2   0   0   2   2   0   2   2   2   2   2   0   2   2   2   0   2   2   2   2   0   0   0   0   2   2   0   0   0   0   2   0   0   2   2   0   2   0   2   2   2   2   0   0   0   0   0   2   0   0   2   2   0   0   0   0   2   0   0   2   0   0   0   2   2   2   0   2   0   2   0   0   2   0   0   0   2   2   2
 MK-4-3                 0   2   2   0   2   2   2   2   0   2   2   0   0   0   0   2   2   0   2   2   2   2   0   2   2   0   0   0   2   0   2   2   2   2   0   0   0   0   0   2   2   2   2   0   0   2   2   0   0   2   2   2   0   0   2   0   0   0   2   2   2   0   2   0   0   2   0   0   0   0   2   0   0   2   0   2   0   0   0   0   0   2   0   0   0   2   2   2   2   2   0   2   2   0   2   0   0   0   0   0   0   0   2   0   0   0   2   2   2   0   0   0   0   0   2   2   0   0   2   2   0   2   0   2   2   2   0   2   2   2   2   2   0   2   2   2   0   2   2   2   2   0   0   0   0   0   2   2   0   0   0   2   0   0   2   2   0   0   0   2   2   2   2   0   0   2   0   0   2   0   0   2   2   0   0   0   0   2   0   0   0   0   0   0   2   2   2   0   2   0   2   0   2   2   0   0   0   2   0   2
 MK-4-4                 0   0   2   0   2   2   0   2   0   2   2   0   0   0   0   2   2   0   2   2   2   0   0   0   2   0   0   0   2   0   0   2   2   2   2   2   0   0   0   2   2   2   2   2   0   2   2   0   0   2   2   2   0   0   2   0   0   0   2   2   2   0   2   0   0   2   0   0   0   2   2   0   0   2   0   2   0   0   2   0   0   2   0   0   0   2   2   2   2   2   0   2   2   2   2   0   0   0   2   0   0   0   2   0   0   0   2   2   2   0   0   0   2   0   2   2   0   0   2   2   0   2   0   2   2   2   0   2   2   2   2   2   0   2   2   2   0   2   2   0   2   0   0   0   0   0   2   0   0   0   0   2   0   0   2   2   0   0   0   0   2   2   2   2   0   2   0   0   2   0   2   2   0   0   0   0   0   0   0   0   2   0   0   0   2   0   2   0   0   0   2   0   2   2   0   0   0   2   0   2
 MK-4-5                 0   0   2   0   0   2   0   2   2   0   2   0   0   0   2   2   2   0   2   2   2   0   0   0   0   0   0   0   2   0   0   2   2   2   2   2   0   0   0   2   0   2   2   2   0   2   2   2   0   2   2   2   0   0   2   0   0   0   2   2   2   0   2   0   0   2   0   0   0   2   2   2   0   2   0   0   0   0   2   0   0   2   0   0   2   2   2   0   2   2   0   0   2   2   2   2   0   0   2   0   0   0   2   0   2   0   2   0   2   0   0   0   2   0   0   2   0   0   0   2   0   2   0   0   0   2   0   2   2   2   2   2   0   2   2   2   0   2   2   0   2   0   0   0   0   0   2   0   0   0   2   2   0   0   0   2   0   0   2   0   2   2   0   2   0   2   2   0   2   0   2   2   2   0   0   0   0   0   0   0   2   0   0   2   2   0   2   0   0   0   2   0   0   0   0   0   0   2   0   2
 MK-4-6                 0   0   2   0   0   2   0   0   2   0   2   0   0   0   2   2   2   2   2   2   2   0   0   0   0   0   0   0   0   0   0   2   2   2   2   2   0   0   0   0   2   2   2   2   0   2   2   2   0   0   2   2   0   0   2   0   0   2   2   2   2   0   2   0   0   2   0   0   2   2   2   2   0   2   0   0   0   0   0   0   0   2   0   0   2   2   2   0   2   2   0   0   2   2   2   2   0   0   2   0   0   0   2   0   2   2   2   0   2   0   0   0   0   0   0   2   0   0   2   2   0   2   0   0   0   2   0   2   2   2   2   0   0   2   2   2   2   2   2   0   2   0   0   0   0   0   2   0   0   0   2   2   0   0   0   2   0   0   2   0   0   2   2   2   0   2   2   0   2   0   2   2   2   0   0   0   0   0   0   0   0   0   0   2   2   0   2   0   0   0   2   0   0   0   0   0   0   2   0   2
 MK-4-7                 0   0   2   0   0   2   0   0   2   0   2   0   0   0   2   0   2   2   2   2   2   2   2   0   0   0   0   0   0   2   2   2   2   2   2   2   0   0   0   0   0   2   2   2   0   2   2   2   0   0   2   2   0   0   2   0   0   2   2   2   2   0   2   0   0   2   2   0   2   2   2   2   0   2   2   0   0   0   0   0   0   2   0   0   2   2   2   0   0   2   2   0   2   2   2   2   0   0   2   0   0   0   0   0   2   2   2   2   2   0   0   0   0   0   0   2   0   0   2   2   0   2   2   0   0   2   0   2   2   2   2   0   0   2   2   2   2   0   2   0   2   0   0   0   0   0   2   0   0   0   2   2   0   0   0   2   0   0   0   0   0   2   2   2   0   2   2   0   2   2   2   2   2   0   0   0   0   0   0   0   0   0   0   2   2   0   2   0   0   0   2   0   2   0   0   0   0   2   0   2
 MK-4-8                 0   0   2   2   0   2   0   0   0   2   2   0   0   0   2   0   2   2   2   2   2   2   0   0   0   0   0   0   2   2   2   2   2   2   2   2   0   0   2   0   0   2   2   0   0   2   2   2   0   0   2   2   0   0   2   0   0   2   2   2   2   0   0   0   0   2   2   0   2   0   2   2   0   2   2   0   0   0   0   0   0   2   0   0   2   2   2   2   0   2   2   0   2   0   2   2   0   0   2   0   0   2   0   0   2   2   2   2   2   0   0   0   0   0   0   2   0   0   2   2   0   2   2   2   0   2   0   2   2   0   2   0   0   2   2   2   2   0   2   0   0   0   0   0   0   0   2   0   0   0   0   2   0   0   0   2   0   0   0   0   0   2   2   2   0   2   2   0   2   2   0   2   2   0   0   0   0   0   0   0   0   0   0   2   0   0   0   0   0   0   2   2   2   0   0   0   0   2   2   2
 MK-4-9                 0   0   2   0   0   2   0   0   0   2   2   0   0   0   2   0   2   2   2   2   2   2   0   0   0   0   0   2   2   2   2   2   2   2   2   2   0   0   2   0   0   2   2   0   0   2   2   2   0   0   2   2   0   0   2   0   0   2   2   2   2   0   0   0   0   2   2   0   2   2   2   0   0   2   2   0   0   0   0   2   0   2   0   0   2   2   2   2   0   2   2   0   2   0   2   2   2   0   2   0   0   2   0   0   2   0   2   2   2   0   0   0   0   0   0   2   0   2   2   2   0   2   2   2   0   2   0   2   2   0   2   0   0   2   2   2   2   0   2   0   0   0   2   0   0   0   2   0   0   0   0   2   0   2   0   2   0   2   0   0   0   2   2   2   2   2   2   0   2   2   0   2   2   0   0   0   0   0   0   0   0   0   0   2   0   0   0   0   2   0   2   2   2   0   0   0   0   2   2   2
 MK-4-10                0   0   2   2   0   2   0   0   0   2   2   0   0   0   2   0   0   0   2   2   2   2   2   0   0   0   0   2   2   2   2   2   2   2   2   2   0   0   0   0   0   0   2   0   0   2   0   2   2   0   2   2   0   0   0   0   0   2   2   2   0   0   0   0   0   2   2   2   2   2   2   0   0   2   2   0   0   0   0   2   0   2   0   0   2   2   2   2   0   2   0   0   2   0   2   2   2   2   2   0   0   2   0   2   2   0   2   2   2   0   2   0   0   0   0   2   0   2   2   2   2   2   2   2   0   2   2   2   2   2   2   0   0   2   2   2   2   0   2   0   0   0   2   2   0   0   2   0   2   0   0   2   0   2   0   2   0   2   0   0   0   2   2   2   2   0   2   0   2   2   0   2   2   0   0   0   0   0   0   0   0   0   0   2   0   0   0   0   2   0   2   2   2   0   0   0   0   2   2   2
 MK-4-11                0   0   2   2   0   2   0   0   0   2   2   0   0   0   2   0   0   0   2   2   2   2   2   0   0   0   0   2   0   2   2   2   2   0   2   2   0   0   0   0   0   0   2   2   0   2   0   2   0   0   2   2   0   0   0   0   0   2   2   2   0   0   2   0   0   2   2   0   2   0   2   0   0   2   2   0   0   0   0   2   0   0   2   0   2   2   2   2   0   2   0   0   2   0   2   2   2   2   2   0   0   2   0   2   2   0   2   2   2   0   2   0   0   0   0   2   0   2   2   2   2   2   2   2   0   2   2   2   2   2   2   0   0   2   2   2   2   0   2   0   0   0   2   0   0   0   2   2   2   0   0   2   0   2   0   2   0   2   0   0   0   2   2   2   2   0   2   0   2   2   0   2   2   0   0   0   0   0   0   0   0   0   0   2   0   0   0   0   0   0   2   2   2   0   0   0   0   2   2   2
 MK-4-12                0   0   2   2   0   2   2   0   0   2   2   0   0   0   2   0   0   0   2   2   2   2   2   0   0   2   0   2   0   2   2   2   2   0   2   2   0   0   0   0   0   0   2   2   0   2   0   2   0   0   2   2   0   0   0   2   0   2   0   2   0   0   2   0   0   2   0   0   2   0   2   0   0   2   2   0   0   0   0   2   0   0   0   0   2   2   2   2   0   2   0   0   2   0   2   2   2   0   2   0   0   2   0   2   2   0   2   2   2   0   0   0   0   0   0   2   0   2   2   2   2   2   2   2   0   2   2   2   2   2   2   0   0   2   2   0   2   0   2   0   0   0   2   0   0   0   2   2   0   0   0   2   0   2   0   2   0   0   0   2   0   2   2   2   2   0   2   0   2   2   0   2   2   0   0   0   0   0   0   0   0   0   0   2   0   0   0   0   0   0   2   2   0   0   0   0   0   2   2   2
 MK-4-13                0   0   2   2   0   2   2   0   0   2   2   0   0   0   2   0   0   0   2   2   2   2   2   0   0   2   0   2   0   2   2   2   2   2   2   2   0   0   0   0   0   0   2   2   0   2   0   2   0   0   2   2   0   0   0   2   0   2   0   2   0   0   2   0   0   2   0   2   2   0   2   0   0   0   2   0   0   0   0   2   0   2   0   0   2   2   0   2   0   2   0   0   2   0   2   2   2   2   2   0   0   2   0   2   2   0   2   2   0   0   0   0   0   0   0   2   0   2   2   2   0   2   2   2   0   2   2   2   2   2   2   0   0   2   2   0   2   2   0   0   0   2   2   0   0   0   0   2   0   0   0   2   0   2   0   2   0   0   0   2   0   2   2   2   2   0   2   2   2   2   0   2   2   0   0   0   0   0   0   0   0   0   0   0   0   2   0   0   0   0   0   2   0   0   0   0   0   2   2   2
 MK-4-14                0   0   2   2   0   2   2   0   0   0   2   2   0   0   2   0   0   0   2   0   0   2   2   0   0   2   0   2   0   2   2   2   2   2   0   2   2   2   0   0   2   0   2   2   0   2   0   2   0   0   2   2   0   0   0   2   0   2   2   2   2   0   2   0   0   2   0   2   2   2   2   0   0   2   2   0   0   2   0   2   0   2   2   0   2   2   0   2   0   2   0   0   2   0   2   2   2   0   2   0   0   2   0   0   2   0   2   2   0   0   0   0   0   0   0   2   2   2   0   2   0   2   2   2   0   2   2   2   0   2   2   0   0   2   2   0   2   2   0   0   0   0   2   2   0   0   0   2   0   0   0   2   0   2   0   2   0   0   0   2   0   2   2   2   2   0   2   2   2   2   0   0   2   0   0   0   0   0   0   2   0   0   0   0   0   0   0   0   0   0   0   0   0   0   0   0   0   2   2   2
 MK-4-15                0   0   2   2   2   2   2   0   0   0   2   2   0   0   2   0   0   2   2   0   0   2   2   0   0   2   0   2   0   2   2   2   2   2   0   2   2   2   0   2   2   0   2   2   0   2   0   2   0   0   2   2   0   0   0   2   0   2   2   2   2   0   0   0   0   0   0   2   2   2   2   0   0   2   2   0   0   2   0   2   2   2   2   0   2   2   0   2   0   2   0   0   2   2   0   2   2   0   2   0   0   2   0   0   2   0   2   0   2   0   0   0   0   2   0   2   2   2   2   2   2   2   2   2   0   2   2   2   0   2   2   0   2   2   0   0   2   2   0   0   0   2   2   2   0   0   0   2   0   0   0   2   0   0   2   2   0   0   0   2   0   2   2   2   2   0   2   2   2   2   0   0   2   0   2   0   0   0   0   0   0   0   0   0   0   0   0   2   0   0   0   0   2   0   0   0   0   2   2   2
 MK-4-16                0   0   2   2   2   0   2   0   0   0   2   2   0   0   2   2   0   2   2   0   0   2   2   2   0   2   2   2   0   2   2   2   2   2   0   2   2   2   0   2   2   0   2   2   2   2   0   0   0   2   2   2   0   2   0   2   0   2   2   2   2   0   0   0   0   0   0   2   2   2   2   0   2   2   2   0   0   2   2   2   2   2   2   0   2   2   0   2   0   2   0   0   2   2   0   0   2   0   2   0   0   2   0   0   2   0   2   0   0   0   0   0   0   2   0   2   2   2   2   2   2   2   2   2   0   2   2   2   0   2   2   0   2   2   0   0   2   2   0   0   0   2   0   2   0   0   0   2   0   0   0   2   0   0   2   2   0   0   0   2   0   2   0   2   2   0   0   2   0   2   0   2   0   0   2   0   0   0   0   0   0   0   0   0   0   0   0   2   0   0   0   0   2   0   0   0   0   2   2   2
 MK-5-1                 2   2   0   0   2   2   0   0   2   2   0   2   2   2   2   0   2   2   2   0   0   0   2   0   0   2   0   2   2   2   0   2   2   0   2   0   0   0   0   0   2   0   2   0   2   0   2   2   2   0   2   0   2   0   0   2   2   0   2   0   2   0   0   0   0   2   0   0   2   0   2   0   0   2   2   2   2   2   0   2   2   0   2   0   0   0   2   2   2   2   2   0   2   0   2   2   2   0   0   2   0   2   0   2   0   2   2   0   2   0   2   0   2   2   0   2   2   2   2   0   0   0   2   2   2   0   2   0   0   2   2   2   2   0   2   2   2   2   0   0   2   0   0   0   2   0   2   0   2   0   0   2   0   0   2   0   0   0   0   0   2   2   2   0   2   2   0   0   2   2   2   0   0   2   0   0   2   0   0   0   0   2   2   0   0   0   0   0   0   2   2   2   2   2   0   2   2   2   0   0
 MK-5-2                 2   2   0   0   2   2   0   0   2   2   0   2   2   2   2   0   2   2   2   0   0   0   2   0   0   2   0   2   2   2   0   2   2   0   2   0   0   0   0   0   2   0   2   0   2   0   2   2   2   0   2   0   2   0   2   2   2   0   2   0   2   0   0   0   0   2   2   0   2   0   2   0   0   2   2   2   2   2   0   0   2   0   0   0   0   0   0   2   2   2   0   2   2   0   2   2   0   2   0   2   0   2   0   0   0   2   2   0   2   0   2   0   2   2   2   2   2   2   2   0   0   0   2   2   2   0   2   0   2   2   2   2   0   0   2   2   2   2   0   2   2   0   2   0   2   0   2   0   2   0   0   2   0   0   2   0   0   0   0   0   2   2   2   2   2   2   0   0   2   2   0   0   0   2   0   0   2   0   0   0   0   2   2   0   0   0   0   0   2   2   2   2   2   0   0   0   2   2   2   0
 MK-5-3                 0   2   2   0   2   2   0   0   2   2   0   2   2   2   2   0   2   2   2   2   0   0   2   0   0   2   0   2   2   2   2   2   2   0   0   0   0   0   0   0   2   0   2   0   2   2   2   2   2   2   2   0   2   0   2   2   2   0   2   0   2   0   2   0   0   0   2   0   2   2   2   0   2   2   2   2   2   2   0   0   2   2   0   0   0   0   2   2   2   2   0   2   2   0   2   2   0   2   0   2   2   2   0   0   0   2   2   0   2   0   2   0   0   2   2   2   2   2   2   0   0   0   2   0   2   0   2   0   2   2   2   2   2   0   2   2   2   2   0   2   2   0   2   0   2   0   0   0   2   2   0   2   2   0   2   0   0   0   0   0   2   2   2   0   2   2   0   0   2   2   0   0   0   2   0   0   2   0   0   2   0   2   2   0   0   2   0   0   2   2   2   2   2   2   0   0   0   2   2   2
 MK-5-4                 0   2   2   0   2   2   0   0   2   2   0   2   2   2   2   0   2   2   2   2   0   2   2   0   0   2   0   2   0   0   2   2   2   0   0   0   0   0   0   0   2   2   2   0   2   2   0   2   2   2   2   0   2   0   0   0   2   0   2   0   0   0   2   0   0   0   0   0   2   2   2   2   0   2   2   2   2   2   0   0   2   2   0   0   0   0   2   2   2   2   2   2   2   0   2   2   2   0   0   2   2   2   2   0   0   2   2   0   2   0   2   0   0   2   0   2   2   2   2   0   0   0   0   0   2   0   2   0   2   2   2   2   2   0   2   2   2   2   0   2   2   0   2   0   0   0   0   0   2   2   0   2   2   0   2   0   0   0   0   0   2   2   0   0   2   2   0   0   2   2   0   0   2   2   0   0   2   0   0   0   0   2   2   0   0   2   0   0   2   0   2   2   2   2   0   0   0   0   2   2
 MK-5-5                 0   2   2   2   2   2   0   0   2   2   0   2   2   2   2   0   2   2   2   2   0   2   0   0   2   2   0   2   0   0   0   0   2   0   0   0   0   0   0   0   2   2   2   0   2   2   0   2   2   2   2   0   2   0   0   2   2   0   2   0   0   0   2   0   0   0   0   0   2   2   2   2   0   2   2   2   2   2   2   0   2   2   0   0   2   0   2   2   2   0   2   2   2   2   2   2   2   0   0   0   2   2   2   0   0   2   2   0   2   0   2   2   0   2   0   0   2   2   2   0   2   0   0   2   2   0   2   0   2   2   2   2   2   0   2   2   2   2   0   2   2   0   2   0   0   0   2   0   2   2   0   2   2   0   2   0   0   0   0   0   2   2   2   2   2   2   0   0   2   2   0   0   2   2   0   0   2   0   0   0   0   2   2   0   0   2   0   0   2   0   2   2   0   2   0   0   2   0   2   2
 MK-5-6                 0   2   2   2   2   2   0   0   2   2   0   2   2   2   2   0   2   2   2   2   0   2   0   0   2   0   0   0   0   0   0   0   2   0   0   0   0   0   0   0   0   2   2   0   2   2   0   2   2   2   2   0   2   2   0   2   2   0   2   0   2   0   2   0   0   0   0   0   2   2   2   2   0   2   2   2   2   2   0   2   2   2   0   0   2   0   2   2   2   0   2   2   2   2   2   2   2   0   0   0   2   2   2   0   0   2   2   0   2   0   2   0   2   0   0   0   2   0   2   0   2   0   0   2   0   0   2   2   2   2   2   2   2   0   2   2   2   2   0   2   0   0   2   0   0   0   2   0   2   2   0   2   0   0   2   0   0   0   0   0   2   2   2   2   2   2   0   0   2   2   0   0   2   2   0   0   2   2   0   0   0   2   2   0   2   2   0   0   2   0   2   2   0   0   0   0   2   2   2   2
 MK-5-7                 0   2   2   2   2   2   0   0   2   2   0   2   0   2   2   0   2   2   2   2   0   2   0   0   2   0   0   0   0   0   0   0   2   0   0   0   0   0   0   0   0   2   2   0   0   2   0   2   2   2   2   0   2   2   0   2   0   0   2   0   0   0   2   2   0   0   0   0   2   2   2   2   0   2   2   2   2   2   0   2   2   2   0   0   2   0   2   2   2   0   0   2   0   2   2   2   2   0   0   0   2   0   2   0   0   2   2   0   2   0   2   0   2   0   0   2   2   0   2   0   2   0   0   2   0   0   2   2   2   0   2   0   2   0   2   0   2   2   0   2   0   0   2   0   0   0   2   0   2   2   0   2   0   0   2   0   0   0   0   0   2   2   2   2   2   2   0   0   2   2   2   0   2   2   0   0   2   0   0   0   0   0   2   0   2   0   0   0   2   2   2   2   0   2   0   2   0   2   0   2
 MK-5-8                 0   2   2   2   2   2   2   0   2   2   0   2   0   2   2   0   2   0   2   2   0   2   0   0   2   0   0   0   0   0   0   0   2   0   0   0   2   0   0   0   0   2   2   2   0   2   0   2   2   2   0   0   2   2   2   2   0   0   2   0   0   0   2   2   0   0   0   2   2   2   2   2   0   2   2   2   0   0   0   2   2   0   0   0   2   0   2   2   2   0   0   0   0   2   2   2   2   0   0   0   2   0   2   0   0   2   2   0   2   0   0   0   2   0   0   0   2   0   2   0   2   2   0   2   0   0   2   2   2   0   2   0   2   0   2   0   2   2   0   2   0   0   0   0   0   0   2   0   2   2   0   2   0   2   2   2   0   0   0   0   2   0   2   2   2   2   0   0   2   2   2   0   0   2   0   0   2   0   0   0   0   0   2   0   2   0   0   0   2   2   2   2   0   2   0   2   0   2   0   2
 MK-5-9                 0   2   2   2   2   2   2   0   2   2   0   2   0   0   2   0   2   0   2   2   0   2   2   0   2   0   0   0   2   2   0   2   2   2   0   0   2   0   0   0   0   2   2   2   0   2   0   0   2   2   0   0   2   2   2   2   0   0   2   0   0   0   2   2   0   0   0   0   2   0   2   2   0   2   2   2   0   0   0   2   2   0   0   0   2   0   2   2   2   0   2   0   0   2   2   2   2   0   0   0   2   0   2   0   0   2   2   0   2   0   0   2   2   0   0   0   0   0   2   0   2   2   0   2   0   0   2   2   2   0   2   2   2   0   2   0   2   0   0   2   0   2   0   0   0   0   0   0   2   2   0   2   0   2   2   2   0   0   0   2   2   0   2   2   2   2   0   0   2   2   2   0   0   2   2   0   2   2   0   2   2   0   2   0   2   2   0   0   2   2   2   2   0   2   0   2   0   2   0   2
 MK-5-10                0   2   2   2   2   2   2   0   2   2   0   2   0   0   2   0   2   0   2   2   0   2   2   0   2   0   0   0   2   2   0   2   2   2   0   0   2   0   0   0   0   2   2   2   0   2   2   0   0   2   0   0   2   2   2   2   0   2   2   0   0   0   2   2   0   0   0   0   2   0   2   2   0   2   2   2   0   0   0   2   2   0   0   0   2   0   2   2   2   0   2   0   0   2   2   2   0   0   0   0   2   0   2   0   0   2   2   0   2   0   0   2   2   0   0   0   0   0   2   0   2   2   0   2   0   0   2   2   2   0   2   2   2   0   2   0   2   0   2   2   0   2   0   0   0   0   0   0   2   2   0   0   0   2   2   2   0   0   0   2   2   0   2   2   2   2   0   0   2   2   2   0   0   2   2   0   2   2   0   0   2   0   2   0   2   2   0   0   2   2   2   2   0   2   2   2   0   2   0   2
 MK-5-11                2   2   2   2   2   2   2   0   2   2   0   2   0   0   2   0   2   0   2   2   0   2   2   0   2   2   0   0   2   2   0   2   2   2   0   2   2   0   0   0   0   0   2   2   0   2   2   0   0   2   0   2   2   2   2   2   0   2   2   0   0   2   2   2   0   0   0   0   2   0   2   0   0   2   2   2   0   0   0   2   2   0   2   0   2   2   2   2   2   0   2   0   0   2   2   2   0   0   0   0   2   0   2   0   0   2   2   2   2   2   0   2   2   0   0   0   0   0   2   0   2   2   0   2   0   0   2   2   2   0   2   2   2   0   2   2   2   0   2   2   0   2   0   0   0   0   0   0   2   2   0   0   0   2   2   2   0   0   0   2   2   0   2   2   2   2   0   0   2   2   2   0   0   2   2   0   2   2   0   0   2   0   2   0   2   2   0   0   2   2   2   2   0   2   2   2   0   0   0   2
 MK-5-12                2   2   2   2   2   2   2   0   2   2   0   2   0   0   2   0   2   0   2   2   0   2   2   0   2   2   0   0   2   2   0   2   0   0   0   2   2   0   0   0   0   0   2   2   0   2   0   0   0   2   0   2   2   2   2   2   0   2   2   0   0   2   2   2   0   0   0   0   2   0   2   0   0   2   2   2   0   0   0   2   2   0   2   0   2   2   2   2   2   0   2   0   0   2   2   2   0   0   0   0   0   2   2   0   0   2   2   2   2   2   0   2   0   0   0   0   0   0   2   0   2   2   0   2   0   0   2   2   2   0   2   2   2   0   2   2   2   0   2   0   0   2   0   0   0   0   0   0   0   2   0   0   2   2   2   2   0   0   0   2   2   0   2   2   0   2   0   0   2   2   2   0   0   2   2   0   2   2   0   0   2   0   2   0   2   2   0   0   2   2   2   2   0   2   2   2   0   0   0   0
 MK-5-13                2   0   2   2   2   2   2   0   2   2   0   2   0   0   2   0   2   0   2   2   0   2   2   0   2   2   0   2   2   2   0   2   0   0   2   2   2   0   0   0   0   0   2   2   0   2   0   2   0   2   0   2   2   0   2   2   0   2   2   0   0   2   2   0   0   0   0   0   2   0   2   0   0   2   2   2   0   0   0   2   2   0   2   0   2   2   2   2   2   0   2   0   0   2   2   2   0   2   0   0   0   2   2   0   0   2   2   0   0   2   0   2   0   0   2   0   0   0   2   0   2   2   0   2   0   0   2   2   2   0   2   2   2   0   2   2   2   0   2   0   0   2   2   0   2   0   0   0   0   2   0   0   2   2   2   2   0   0   0   2   0   0   2   2   0   0   0   0   2   2   2   0   0   2   2   2   2   2   0   0   2   0   2   0   2   2   0   0   2   2   2   2   0   2   2   2   0   0   0   0
 MK-5-14                2   2   2   2   2   2   2   0   2   2   0   2   0   0   0   0   2   0   2   2   0   0   2   0   2   2   0   0   2   2   0   2   0   0   2   2   2   0   0   0   0   0   0   2   0   2   0   2   0   2   0   2   2   0   2   2   0   2   2   0   0   0   2   0   2   0   0   2   2   0   2   0   0   2   0   2   2   0   0   2   2   0   2   0   0   2   2   2   2   0   2   2   0   2   2   2   0   0   0   0   0   2   2   0   0   2   2   0   0   2   0   2   0   0   2   0   0   0   2   0   2   0   0   2   0   0   0   2   2   0   2   2   2   0   2   2   2   0   2   0   0   2   2   0   2   0   0   0   0   2   0   0   2   0   2   2   0   0   2   2   0   0   2   2   0   0   0   0   2   2   2   0   0   0   0   2   2   2   0   0   2   0   2   2   2   0   0   2   2   2   2   2   0   2   2   2   0   0   0   0
 MK-5-15                2   2   2   2   2   2   2   0   2   2   0   2   2   0   0   0   0   0   2   2   0   0   2   0   2   2   0   0   2   2   0   2   0   0   2   2   0   0   0   0   0   0   0   2   0   2   0   2   0   2   0   2   2   0   2   2   0   2   2   0   0   0   2   2   2   0   2   2   2   0   2   0   2   2   0   0   0   0   0   2   2   0   2   0   2   2   2   2   2   0   2   2   0   2   2   0   0   0   0   0   0   2   2   0   0   2   2   0   0   2   0   2   2   0   2   0   0   0   0   0   2   0   0   2   0   0   0   2   2   0   2   0   2   0   2   2   0   0   2   0   0   2   2   2   2   0   0   0   0   2   0   0   2   0   0   2   0   0   2   2   0   0   2   2   0   0   0   0   2   2   2   2   0   0   0   2   2   2   0   0   2   0   2   2   2   0   0   2   0   2   0   2   0   2   2   2   0   0   0   0
 MK-5-16                2   2   2   2   2   2   2   0   2   2   0   2   2   0   2   2   0   0   2   2   0   0   2   0   2   2   0   0   2   0   0   2   0   0   2   0   0   0   0   0   0   0   0   2   0   2   2   2   0   2   0   2   2   0   2   2   0   2   2   0   0   0   2   2   2   0   2   2   2   0   2   0   2   2   0   0   0   0   0   2   2   0   2   2   2   0   2   2   2   0   2   2   0   2   2   0   0   2   0   0   0   2   2   0   0   2   2   0   0   2   0   2   2   0   2   2   0   0   0   0   2   2   0   2   0   0   0   2   2   0   2   0   2   0   2   2   0   0   2   0   0   2   2   2   2   0   0   0   0   2   0   0   0   0   2   2   0   0   2   2   0   0   2   2   0   0   0   2   0   2   2   2   0   0   0   2   2   2   0   0   2   0   2   2   2   0   0   2   0   2   0   2   0   2   2   2   0   0   0   0
 MK-6-1                 2   0   0   2   0   2   2   2   2   0   0   0   2   0   0   2   0   2   2   2   0   0   0   2   2   0   2   2   2   0   2   2   2   2   2   2   2   2   2   0   0   0   0   2   2   2   2   2   2   0   2   2   0   0   2   2   2   0   2   2   2   0   0   2   2   2   0   0   2   2   2   0   0   2   2   2   0   2   2   2   2   2   0   2   0   0   2   0   0   2   2   2   2   0   2   0   0   2   2   2   2   0   0   2   0   2   2   0   2   0   0   2   2   0   2   0   2   0   0   2   2   0   2   0   0   2   0   0   2   0   2   0   0   0   0   2   0   2   0   2   0   0   0   2   0   0   2   0   2   0   2   2   2   0   0   0   2   2   2   0   0   0   2   0   0   0   2   2   0   2   2   0   2   0   2   0   0   2   2   2   2   2   2   0   0   2   0   0   2   2   2   2   2   0   0   2   2   0   2   0
 MK-6-2                 2   0   2   0   0   2   2   2   2   0   0   0   2   0   2   2   0   2   2   2   0   0   0   2   2   0   2   2   2   0   2   2   2   2   2   2   0   2   2   0   0   0   0   2   2   2   2   2   2   0   2   2   0   0   2   2   2   0   2   2   2   0   0   2   2   0   0   0   2   2   2   0   2   2   2   2   0   2   2   2   2   2   0   2   0   0   2   0   0   2   2   2   2   0   0   0   0   2   2   2   2   0   0   2   0   2   2   0   2   0   0   2   2   0   2   0   2   0   0   2   0   0   2   0   0   2   0   0   2   0   2   0   0   0   0   2   0   0   0   0   2   2   0   2   0   0   2   0   0   0   2   0   2   0   0   0   0   2   0   0   0   0   2   0   0   0   2   2   0   2   2   0   2   0   2   0   0   2   2   2   2   0   2   0   0   2   0   0   2   2   0   2   2   0   0   2   2   0   2   0
 MK-6-3                 0   0   2   0   0   2   2   2   0   0   0   0   2   2   0   0   0   0   0   2   0   2   0   2   2   0   2   2   2   0   2   2   2   2   2   2   0   2   2   0   0   0   0   0   2   2   2   2   2   0   2   2   2   0   2   2   2   0   2   2   2   0   0   2   2   0   0   0   2   2   2   0   0   2   2   2   0   2   2   2   2   2   0   2   0   0   2   0   0   2   2   2   2   0   0   0   0   2   2   0   2   0   0   2   0   2   2   0   2   2   0   0   2   0   2   0   2   0   0   2   0   0   2   0   0   2   0   0   2   0   2   0   0   0   0   0   0   0   0   0   2   2   0   2   0   2   2   0   0   0   2   0   2   2   0   0   0   2   0   0   2   0   2   0   0   0   2   2   0   2   2   0   2   2   2   0   0   2   2   2   2   0   2   0   0   2   2   0   2   2   0   2   2   2   0   2   0   2   2   0
 MK-6-4                 0   0   2   0   0   2   2   2   0   0   0   0   2   2   0   0   0   0   0   2   0   0   0   2   2   0   2   2   2   0   2   2   2   2   2   2   0   2   2   0   0   0   0   2   2   0   2   2   2   0   0   2   2   0   2   2   2   0   2   2   2   0   0   2   2   0   0   0   2   2   0   0   0   2   2   2   0   0   2   2   0   2   0   2   0   0   2   0   2   2   2   0   2   0   0   0   0   2   2   0   2   0   0   2   2   2   2   2   2   2   0   2   2   0   0   0   2   0   0   2   0   0   0   0   2   0   0   0   2   0   2   0   0   0   0   0   0   0   0   0   2   2   0   2   0   2   2   0   0   0   2   0   0   2   0   0   0   2   0   0   2   0   2   0   2   0   2   2   0   2   2   0   2   2   2   0   0   2   2   2   2   0   2   0   0   2   2   0   2   0   0   2   2   2   0   2   0   2   2   0
 MK-6-5                 0   0   2   0   0   2   2   2   0   0   0   2   2   2   0   2   0   0   0   2   0   0   0   2   2   0   2   2   2   0   2   2   2   2   2   2   0   2   0   0   0   0   2   2   0   0   2   2   2   0   0   2   2   0   2   2   2   0   2   0   2   0   2   2   2   2   0   0   2   2   0   0   0   2   0   2   0   2   2   2   0   2   0   2   0   0   2   0   2   0   2   2   2   0   0   0   2   2   2   0   2   0   2   2   2   2   2   2   2   0   0   2   2   0   0   0   2   0   0   2   0   0   0   0   2   2   0   0   2   0   2   0   0   0   0   0   0   0   0   0   2   2   0   2   0   2   2   0   2   0   2   0   0   2   0   0   0   2   0   0   2   0   2   0   0   0   2   2   0   2   0   0   2   2   0   0   2   2   2   2   2   0   2   0   0   0   2   2   2   0   0   2   2   2   0   2   0   2   2   0
 MK-6-6                 0   0   2   0   0   2   2   2   0   0   0   0   2   2   0   0   0   0   0   2   0   0   0   2   2   0   2   2   2   0   2   2   2   2   2   2   0   2   2   2   0   0   2   2   0   0   2   0   2   0   2   2   2   0   0   2   2   0   2   0   2   0   2   2   2   2   0   0   2   0   0   2   0   2   0   2   0   0   2   2   0   2   0   0   0   0   2   0   0   2   2   2   2   0   0   0   0   2   2   0   2   0   2   2   2   2   2   2   2   0   0   2   0   0   0   0   2   0   0   2   0   0   0   2   2   0   0   0   2   2   2   0   0   0   0   0   2   0   0   0   2   2   0   2   0   2   2   0   2   2   2   0   0   2   0   0   0   2   0   0   2   0   2   0   0   0   0   2   0   2   0   0   2   2   0   0   2   0   2   2   2   0   2   0   0   0   2   2   2   0   0   2   2   2   0   2   0   2   2   0
 MK-6-7                 0   0   2   0   2   2   2   2   0   0   2   2   0   2   0   0   0   0   0   2   0   0   0   2   2   0   2   2   2   0   2   2   2   2   0   2   0   2   0   2   2   0   2   2   0   0   2   0   2   0   2   2   2   2   0   2   2   0   2   0   2   0   2   2   2   2   0   0   2   0   0   2   0   2   0   2   0   0   2   2   0   2   0   0   0   0   2   0   0   2   0   2   2   0   0   0   0   2   0   0   2   0   2   2   2   2   2   2   2   0   0   2   0   0   0   0   2   0   0   2   0   0   0   2   2   0   0   0   2   2   2   0   0   0   0   0   2   0   0   0   2   2   0   2   0   2   0   0   2   2   2   0   0   2   0   0   0   2   0   0   2   0   2   0   0   0   2   0   0   2   2   0   2   2   0   0   2   0   2   2   2   0   2   0   0   0   2   2   2   0   0   2   2   2   2   2   2   2   2   0
 MK-6-8                 0   0   2   0   0   0   2   2   0   0   0   2   0   0   0   0   0   0   2   2   0   0   0   2   2   0   2   2   0   0   2   2   2   2   0   0   0   0   0   0   2   2   2   2   2   0   2   0   0   0   0   2   2   0   0   2   2   0   2   0   2   0   2   2   2   2   0   0   0   2   0   2   0   2   2   0   0   2   2   0   0   0   0   0   0   0   2   0   0   2   0   2   2   0   0   0   0   2   0   0   2   0   2   2   2   2   2   2   0   0   0   2   0   0   0   0   2   2   0   2   0   0   2   0   2   0   0   0   2   2   0   0   0   0   0   0   0   0   0   0   0   2   0   2   0   2   0   0   2   2   2   0   0   2   0   0   0   2   0   2   2   0   2   2   2   0   2   0   0   2   2   0   2   2   0   0   2   0   2   2   2   0   2   0   0   0   2   2   2   0   0   2   2   2   2   2   2   2   2   0
 MK-6-9                 0   0   2   0   0   0   2   2   0   0   0   2   0   0   0   0   0   2   2   2   0   0   0   2   2   0   2   2   0   2   2   2   2   2   0   2   0   0   0   0   2   2   2   2   2   0   2   0   0   0   0   0   2   0   2   2   2   0   2   0   2   0   2   2   2   2   0   0   0   2   0   2   0   2   2   0   0   0   2   0   0   0   0   0   2   0   2   0   0   2   0   2   2   0   0   0   0   2   0   0   2   0   2   2   0   2   2   2   0   0   0   2   0   2   0   0   0   2   0   2   0   0   2   0   2   2   0   2   2   2   0   0   0   0   0   0   2   0   0   0   0   2   0   2   0   2   0   0   2   2   2   0   0   2   0   0   0   2   2   2   2   0   2   0   2   2   2   0   2   2   2   0   2   2   0   0   2   2   2   2   2   0   2   0   0   0   2   2   2   0   0   2   2   2   2   2   2   2   2   0
 MK-6-10                0   0   2   0   2   0   2   2   0   0   0   2   0   0   2   0   0   2   2   2   0   0   0   2   2   0   2   2   0   2   2   2   2   2   0   2   0   0   0   0   2   2   2   2   2   0   2   0   0   0   0   0   2   0   2   2   2   0   2   0   2   0   2   2   2   2   0   0   0   2   0   2   2   2   2   0   0   0   2   0   0   2   2   0   0   0   2   0   2   2   2   2   2   0   2   0   0   2   0   0   2   0   2   2   0   2   0   2   0   0   0   2   0   0   2   0   2   2   0   2   0   0   2   0   2   2   0   2   2   2   0   0   0   0   2   0   0   0   2   0   2   2   0   0   0   2   0   0   2   2   2   0   2   2   0   0   0   2   2   2   2   2   2   0   2   0   2   0   2   2   2   0   2   2   0   0   2   2   2   2   2   0   0   2   0   2   2   2   2   2   0   2   2   2   2   2   2   2   2   0
 MK-6-11                0   0   2   0   2   0   2   2   0   0   0   2   0   0   2   0   0   2   2   2   0   0   0   2   2   0   2   2   0   2   2   2   2   2   0   2   2   0   0   0   2   2   0   2   2   0   2   0   0   0   0   0   2   0   2   2   0   2   2   0   2   0   2   2   2   2   0   0   0   2   0   2   2   2   2   0   0   0   2   0   0   2   2   0   0   0   2   0   2   0   2   2   2   2   2   0   0   2   0   2   2   0   2   2   2   2   0   2   0   0   0   2   0   0   0   0   2   2   0   2   0   0   2   0   0   2   0   2   2   2   0   0   0   0   2   0   0   2   2   0   2   2   0   0   0   0   0   0   2   2   2   0   2   2   0   0   0   2   2   2   2   2   2   0   2   0   0   0   2   2   2   0   2   2   0   0   2   2   2   0   2   2   0   2   0   2   2   0   2   2   0   0   2   2   2   2   2   2   2   0
 MK-6-12                0   2   2   0   2   0   2   2   0   0   2   0   0   0   0   0   0   2   2   2   0   0   0   2   2   0   2   2   0   2   2   2   2   2   0   2   2   0   0   0   2   2   2   2   2   0   2   0   0   0   0   0   2   0   2   2   0   2   2   0   2   0   2   2   2   2   0   2   2   2   0   0   2   2   2   0   2   0   2   0   0   2   2   0   0   0   2   0   2   0   2   0   2   2   2   0   0   2   0   2   2   0   2   0   0   0   0   2   0   0   0   2   0   0   0   0   2   2   0   2   0   0   2   2   0   2   0   0   2   2   0   0   0   0   2   0   0   2   2   0   2   2   0   0   0   2   0   0   2   2   2   0   2   2   0   0   0   2   2   2   2   2   2   0   2   0   0   0   2   0   0   0   0   2   0   0   2   0   2   0   2   0   0   0   0   2   2   0   2   0   2   0   2   2   2   2   2   2   2   0
 MK-6-13                0   2   2   0   2   0   2   2   0   0   2   0   0   0   0   0   0   0   2   2   0   0   0   2   2   0   2   2   0   2   2   2   2   2   0   2   2   0   0   0   2   2   2   2   0   0   0   0   0   0   0   2   0   0   2   2   0   2   2   0   2   0   2   2   2   2   0   2   2   0   0   0   2   0   2   0   2   0   2   0   2   2   2   2   0   0   2   2   2   0   2   0   2   2   0   0   0   2   0   2   2   0   2   0   0   0   0   2   0   0   0   2   0   0   0   0   2   2   0   0   0   0   2   2   0   2   0   0   2   2   0   0   0   0   2   0   0   2   2   0   2   2   0   0   0   2   0   0   2   2   2   0   2   2   0   0   0   2   0   2   2   2   2   0   2   0   0   0   2   0   0   0   2   0   0   0   2   0   2   0   0   2   0   0   0   2   2   2   2   0   2   0   2   2   2   2   2   0   2   0
 MK-6-14                0   2   2   2   2   0   2   2   0   0   2   0   0   0   0   0   0   2   2   2   2   0   0   2   2   0   2   2   0   2   2   2   2   2   0   2   0   0   0   0   2   2   2   2   0   0   0   0   0   0   0   2   0   0   2   2   0   2   2   0   2   0   2   0   2   2   0   2   2   0   0   0   2   0   2   0   2   0   2   2   2   2   2   0   0   0   2   2   2   0   2   0   2   2   0   0   0   2   0   2   0   0   2   0   0   0   0   2   0   0   0   2   0   0   2   0   2   2   2   0   0   0   2   2   0   2   0   0   2   2   0   2   0   0   2   0   0   2   2   0   2   2   0   0   0   2   0   0   2   2   0   0   2   2   0   0   0   2   0   2   2   2   2   0   2   0   0   0   2   0   0   0   2   0   0   0   2   0   2   0   0   2   0   0   0   2   2   2   2   0   0   0   2   2   0   0   0   0   2   0
 MK-6-15                0   2   2   2   2   0   2   2   0   0   0   0   0   2   0   0   0   2   2   2   2   0   0   2   2   0   2   2   0   0   2   2   2   2   0   2   0   0   0   0   2   2   0   2   0   0   0   0   0   0   0   2   2   0   2   2   0   2   2   0   0   2   0   0   2   2   0   0   2   2   0   0   2   0   2   0   2   0   2   2   2   2   2   0   0   2   2   2   2   0   2   0   2   2   0   0   0   2   0   2   0   0   2   2   0   0   0   0   0   0   0   2   0   0   2   0   2   2   2   0   0   0   2   2   0   2   0   0   2   2   0   2   0   0   2   2   0   2   2   0   2   2   0   0   2   2   0   0   2   2   0   2   2   2   0   0   0   2   0   2   2   2   0   0   2   0   0   0   2   0   0   2   2   0   2   0   2   0   2   0   0   2   0   0   0   0   2   2   2   0   0   0   2   2   0   0   0   0   2   0
 MK-6-16                0   2   2   2   2   0   0   2   2   0   0   2   0   2   0   0   0   2   2   2   2   0   2   2   2   0   2   2   0   0   2   2   2   2   0   2   0   0   0   2   2   2   0   2   0   0   0   0   0   0   0   2   2   0   2   0   0   2   2   2   0   2   0   0   2   2   0   2   2   2   0   0   2   0   2   2   2   0   2   2   2   2   2   0   0   2   2   2   2   0   2   0   2   2   0   0   0   2   0   2   0   0   2   2   0   0   0   2   0   0   0   2   0   0   2   0   2   2   2   0   0   0   2   2   0   0   0   0   2   2   0   2   0   0   2   2   0   0   2   0   2   2   0   0   2   2   0   0   2   2   0   0   2   2   2   0   0   2   0   0   2   2   0   0   0   0   0   0   2   2   0   2   2   0   2   0   2   0   2   0   0   2   2   0   0   0   0   2   2   0   0   0   2   2   0   0   0   0   2   0
 
!****************************************** Phenotypic Data **********************************************************
!-100.0 is resevred for missing phenotype
SimulatedTrait1        16.6187   15.7152   15.1588   14.2444   15.4173   15.9670   12.8020   14.1764   14.4316   16.5464   12.9445   15.1935   15.5958   14.0277   13.8469   15.8529   15.6059   14.5779   15.1497   16.7626   15.8905   14.6930   13.9010   15.6429   17.8148   15.6250   13.4921   13.5056   15.0647   16.3363   16.6986   13.9382   15.7007   13.7357   14.8610   17.2017   16.4356   13.3666   14.2840   12.5288   12.8785   17.5951   15.7336   16.3908   15.1838   16.3567   15.5576   16.4383   15.8833   14.0529   16.7466   14.9380   16.8474   14.9780   16.3303   14.9202   16.3188   15.2575   16.2327   12.5546   13.0313   13.6084   14.8009   14.5927   14.6414   14.6219   12.9317   13.4220   14.2229   13.1662   15.0090   14.2959   13.4861   15.9441   14.8736   15.7994   14.4728   16.2252   15.4314   16.5329   15.7353   15.8800   15.6823   16.5133   13.8208   13.9718   13.9457   13.0426   14.7925   15.3685   15.4549   14.8755   14.7840   13.4606   15.9942   15.9330   13.8263   17.3610   14.4515   13.3037   14.2651   13.2187   17.3428   14.5299   15.6533   16.8491   15.2186   15.5654   16.1203   11.1556   15.9179   14.4584   15.1154   12.5636   17.0879   14.5391   11.0237   15.2816   15.3559   14.5429   14.4367   14.9109   14.7633   14.6205   13.5128   14.7454   14.8252   14.7768   15.1069   13.7876   14.7029   14.4320   14.3263   13.0778   14.7527   15.9276   15.2050   13.3039   15.9967   14.8116   13.4778   15.5552   12.7883   16.4151   15.2744   15.5236   14.0911   12.1448   15.9015   15.2075   14.9984   14.0897   13.9773   14.9073   14.4791   12.7197   15.0304   14.8472   12.9632   16.3840   16.1154   14.4900   14.5994   13.5853   15.3775   15.9340   13.2382   15.9446   13.0323   14.0108   14.5113   14.9686   16.1829   13.5709   14.7996   16.3919   15.6208   15.0983   14.2423   18.6931   15.6077   14.0191   16.8671   13.2427   16.0582   15.4174   16.0122   15.6338   14.7894   13.4511   12.9507   14.0648   16.2838   14.7777   15.2538   14.6723   16.2082   13.2142   12.4485   17.3302
SimulatedTrait2        10.2714    9.2788   10.6450   10.2626   10.8009    9.8038    9.8564   10.4258   10.3305    9.2269   10.4210   10.3147    9.1074   10.2000    9.7123    9.3820    9.4946    9.9289   10.2800    9.5798    9.5663   10.7682   10.2367   10.5415    9.9440    8.9532   10.4339   10.0781   10.6925    9.6367    9.5800   10.5169   10.2511   10.3347    8.8164    9.4202   10.8849   10.9948   10.5926    9.9964   10.5086    9.4438    9.4358    8.7673    9.7537    9.5464    9.2392    9.0542    9.8597   10.0817   10.1377    9.8786    9.0201    9.8136    8.9283    9.3558    9.2783   11.5148    9.9611   10.6989   10.3198   11.3141    8.7267    9.8104    9.5138    9.1234   10.0071    9.4389   10.0548   10.8483   10.7746   11.0039   10.3663    8.7672   11.0138    9.8138   10.2177    9.0007    8.2476    9.2057    9.0257    9.7114   10.1436    9.4250   10.3399   10.7083   10.5786   10.6269    9.7772    9.1714    8.5982    9.8750   10.0008    9.9053    9.2297    9.4034   11.1732    8.7454    9.9787   11.0781   11.0236   10.1504    9.3517   10.1493    9.4307    8.8063    9.6651    9.3167    9.4749   10.7901    9.5930    9.7140   10.1449   10.3960    8.8544    9.3857   10.1763   10.6599    9.8895    8.7454   10.8048   10.2885   10.3433    9.8774   10.9460    8.9000   10.7403   10.2211   10.0214   10.0886    9.7531    9.9628   10.8953   11.3331    9.5572    9.1895   10.7527   10.6826   10.1690    9.5453   10.1143    8.7592   10.1925   10.2841    9.7376    8.7393   11.5662   10.3444    9.7640    9.5007    9.0788   10.6122   10.9959    9.3949   10.6883   10.0466    9.6684    8.6072   10.3800    9.2201   10.2789   10.6370    9.4729   11.5802   10.4838    9.4726   11.3670   10.0697   10.2872   10.7308   10.0503   10.9675   10.0250   10.2189    9.5023    9.6579    9.9301    9.7331   10.8996    9.4442    9.9541   10.2923    9.4492   11.4300    9.4994    9.8663    9.2912    9.8857    9.5649   11.4817   10.3982    9.5986    9.0090    9.7361    9.1901   11.1125    8.8416   10.1643   10.2072    9.3416
 
