# Supplementary material for: Inclusive Composite Interval Mapping of QTL by Environment Interactions in Biparental Populations
Source: PLoS One. 2015 Jul 10;10(7):e0132414. doi: 10.1371/journal.pone.0132414 (PMC4498613; doi:10.1371/journal.pone.0132414)
Supplement: S5 File — (ZIP) [file pone.0132414.s005.zip › H=0.5/L1/run_00136.met]

!**********************Note: lines staring with "!" are remarks and will be ignored in the program********************
!*********************************General Information**********************************
!Assuming F1 = P1 x P2, populations available in QTL IciMapping are: 
!  1, P1BC1F1 = P1 x F1, the first backcrossing where P1 is used as the recurrent parent;
!  2, P2BC1F1 = P2 x F1, the first backcrossing where P2 is used as the recurrent parent;
!  3, F1DH, F1-derived doubled haploids; 
!  4, RIL or F1RIL, recombination inbred lines through the repeated selfing of F1;
!  5, P1BC1RIL, recombination inbred lines through the repeated selfing of P1BC1F1;
!  6, P2BC1RIL, recombination inbred lines through the repeated selfing of P2BC1F1;
!  7, F2, the selfing generation of F1;
!  8, F3, the selfing generation of F2;
!  9, P1BC2F1, the second backcrossing where P1 is used as the recurrent parent; 
! 10, P2BC2F1, the second backcrossing where P2 is used as the recurrent parent;
! 11, P1BC2RIL, recombination inred lines through the repeated selfing of P1BC2F1; 
! 12, P2BC2RIL, recombination inred lines through the repeated selfing of P2BC2F1; 
! 13, P1BC1F2, the selfing generation of P1BC1F1; 
! 14, P2BC1F2, the selfing generation of P2BC1F1; 
! 15, P1BC2F2, the selfing generation of P1BC2F1; 
! 16, P2BC2F2, the selfing generation of P2BC2F1; 
! 17, P1BC1DH, P1BC1F1-derived doubled haploids; 
! 18, P2BC1DH, P2BC1F1-derived doubled haploids; 
! 19, P1BC2DH, P1BC2F1-derived doubled haploids; 
! 20, P2BC2DH, P2BC2F1-derived doubled haploids; 
   3      !Mapping Population (see remarks above)
   2      !Mapping Function (1 for Kosambi; 2 for Haldane; 3 for Morgan)
   2      !Marker Space Type (1 for intervals; 2 for positions)
   1      !Marker Space Unit(1 for centiMorgans; 2 for Morgan)
   6      !Number of Chromosomes (or Linkage Groups)
 200      !Size of the mapping population
   2      !Number of environments
 
!***************************************** Chromosomes and Linkage Maps **********************************************
!Chromosome                 NumMarkers
-CH1                        16
-CH2                        16
-CH3                        16
-CH4                        16
-CH5                        16
-CH6                        16
!Linkage map (Marker name followed by position or the interval length)
 MK-1-1                1     0.000
 MK-1-2                1    10.000
 MK-1-3                1    20.000
 MK-1-4                1    30.000
 MK-1-5                1    40.000
 MK-1-6                1    50.000
 MK-1-7                1    60.000
 MK-1-8                1    70.000
 MK-1-9                1    80.000
 MK-1-10               1    90.000
 MK-1-11               1   100.000
 MK-1-12               1   110.000
 MK-1-13               1   120.000
 MK-1-14               1   130.000
 MK-1-15               1   140.000
 MK-1-16               1   150.000
 MK-2-1                2     0.000
 MK-2-2                2    10.000
 MK-2-3                2    20.000
 MK-2-4                2    30.000
 MK-2-5                2    40.000
 MK-2-6                2    50.000
 MK-2-7                2    60.000
 MK-2-8                2    70.000
 MK-2-9                2    80.000
 MK-2-10               2    90.000
 MK-2-11               2   100.000
 MK-2-12               2   110.000
 MK-2-13               2   120.000
 MK-2-14               2   130.000
 MK-2-15               2   140.000
 MK-2-16               2   150.000
 MK-3-1                3     0.000
 MK-3-2                3    10.000
 MK-3-3                3    20.000
 MK-3-4                3    30.000
 MK-3-5                3    40.000
 MK-3-6                3    50.000
 MK-3-7                3    60.000
 MK-3-8                3    70.000
 MK-3-9                3    80.000
 MK-3-10               3    90.000
 MK-3-11               3   100.000
 MK-3-12               3   110.000
 MK-3-13               3   120.000
 MK-3-14               3   130.000
 MK-3-15               3   140.000
 MK-3-16               3   150.000
 MK-4-1                4     0.000
 MK-4-2                4    10.000
 MK-4-3                4    20.000
 MK-4-4                4    30.000
 MK-4-5                4    40.000
 MK-4-6                4    50.000
 MK-4-7                4    60.000
 MK-4-8                4    70.000
 MK-4-9                4    80.000
 MK-4-10               4    90.000
 MK-4-11               4   100.000
 MK-4-12               4   110.000
 MK-4-13               4   120.000
 MK-4-14               4   130.000
 MK-4-15               4   140.000
 MK-4-16               4   150.000
 MK-5-1                5     0.000
 MK-5-2                5    10.000
 MK-5-3                5    20.000
 MK-5-4                5    30.000
 MK-5-5                5    40.000
 MK-5-6                5    50.000
 MK-5-7                5    60.000
 MK-5-8                5    70.000
 MK-5-9                5    80.000
 MK-5-10               5    90.000
 MK-5-11               5   100.000
 MK-5-12               5   110.000
 MK-5-13               5   120.000
 MK-5-14               5   130.000
 MK-5-15               5   140.000
 MK-5-16               5   150.000
 MK-6-1                6     0.000
 MK-6-2                6    10.000
 MK-6-3                6    20.000
 MK-6-4                6    30.000
 MK-6-5                6    40.000
 MK-6-6                6    50.000
 MK-6-7                6    60.000
 MK-6-8                6    70.000
 MK-6-9                6    80.000
 MK-6-10               6    90.000
 MK-6-11               6   100.000
 MK-6-12               6   110.000
 MK-6-13               6   120.000
 MK-6-14               6   130.000
 MK-6-15               6   140.000
 MK-6-16               6   150.000
!*********************************** Marker Types ********************************************************************
!Co-dominant marker: When heterozygote F1 is present, P1 is coded as 2, F1 is coded as 1, and P2 is coded as 0; Otherwise, P1 is coded as 2, and P2 is coded as 0. 
!Dominant marker: When heterozygote F1 is present, P1 and F1 are coded as 12, and P2 is coded as 0; Otherwise, P1 is coded as 2, and P2 is coded as 0.  
!Recessive markers: When heterozygote F1 is present, P1 is coded as 2, and F1 and P2 are coded as 10; Otherwise, P1 is coded as 2, and P2 is coded as 0. 
!Missing marker is coded as -1. 
 MK-1-1                 2   2   2   0   2   0   2   2   0   0   0   2   2   2   0   0   0   2   0   2   2   2   2   0   0   0   0   2   2   2   0   0   0   2   2   2   0   2   0   2   2   0   0   0   0   0   0   2   2   2   2   2   0   0   2   2   0   0   0   2   0   2   0   2   0   2   2   2   2   2   2   2   0   0   2   0   2   0   2   2   0   2   2   0   0   2   2   2   0   0   2   0   0   0   0   0   2   0   2   0   2   0   0   0   0   2   2   2   0   0   2   0   0   0   2   2   2   2   0   2   2   2   2   2   2   0   2   2   2   0   0   2   0   2   2   2   0   2   0   0   0   0   2   2   2   2   2   2   0   2   2   0   0   0   2   0   2   2   0   0   0   0   2   0   0   2   2   2   2   0   2   2   2   0   2   0   0   0   0   2   0   2   0   2   2   0   0   0   0   2   2   2   0   0   2   0   0   2   0   0
 MK-1-2                 2   2   2   0   2   0   2   2   0   0   0   2   2   2   0   0   0   2   0   2   2   2   2   0   0   0   0   0   2   2   0   0   0   2   2   2   0   0   0   2   2   0   0   0   0   0   0   2   2   2   2   2   0   0   2   2   0   0   0   2   0   2   0   2   0   2   2   2   2   2   2   2   0   0   2   0   2   0   2   2   0   2   2   0   0   2   2   2   0   0   2   0   0   0   0   0   2   0   2   0   2   0   0   0   0   2   2   2   0   0   2   0   2   2   2   2   2   0   0   0   2   2   2   2   2   0   2   2   2   0   0   2   0   2   2   2   0   2   0   0   0   0   2   0   2   2   2   2   0   2   2   0   0   2   2   0   2   2   0   0   0   0   2   0   0   2   2   2   2   0   2   2   2   0   2   0   0   0   0   2   0   0   0   0   2   0   0   0   0   2   2   2   0   0   2   0   0   2   0   0
 MK-1-3                 0   2   2   2   2   0   2   2   0   0   0   0   2   2   0   0   2   2   0   2   2   0   0   2   2   0   0   0   2   2   0   2   0   2   2   2   0   0   0   2   2   0   0   0   0   0   0   2   2   2   2   2   0   0   2   2   0   0   2   2   0   2   0   2   0   2   2   2   2   2   2   2   2   0   2   0   0   0   2   2   0   2   2   0   0   2   2   2   0   0   2   0   0   0   0   0   2   0   2   0   2   0   0   2   0   2   2   2   0   0   2   2   2   2   2   2   2   0   0   0   2   2   2   2   2   0   2   2   2   0   0   2   0   2   2   2   0   2   0   0   0   0   2   0   2   2   2   2   0   2   2   0   0   2   2   0   2   2   0   0   0   0   2   0   0   2   2   2   2   0   2   2   2   0   2   0   0   2   0   2   0   0   0   0   2   0   2   0   0   2   2   2   2   0   2   0   0   2   0   0
 MK-1-4                 0   2   2   2   2   0   0   2   0   0   0   0   2   2   0   2   2   2   0   0   2   2   0   2   2   0   0   0   0   2   0   2   0   2   2   2   0   0   0   2   2   2   0   0   0   0   0   2   2   2   2   2   0   0   2   2   0   0   2   2   0   2   0   2   0   2   2   2   2   2   2   2   2   0   2   0   0   0   2   2   0   2   2   0   0   2   2   2   0   0   2   0   0   0   0   0   2   0   2   0   2   0   0   2   0   2   2   2   0   0   2   2   2   0   0   2   2   0   0   0   2   2   2   2   2   0   2   2   2   2   0   0   0   2   2   0   0   2   0   0   0   0   2   0   2   2   2   2   0   2   2   0   0   2   2   0   2   2   0   0   0   0   2   0   2   2   2   0   0   0   2   2   2   0   2   0   0   2   0   0   0   0   0   0   2   0   2   0   0   2   2   0   2   0   2   0   2   2   0   0
 MK-1-5                 0   2   2   2   2   0   0   2   0   0   0   0   2   2   0   2   2   2   0   0   0   2   0   2   2   0   0   0   0   2   0   0   0   2   2   2   0   0   0   2   2   2   0   0   0   0   0   2   2   2   2   2   0   0   2   2   0   0   2   2   0   2   0   2   0   0   2   2   2   2   2   2   2   0   2   0   0   0   2   0   0   2   2   0   2   2   2   2   0   0   2   0   0   0   0   0   2   0   2   0   2   0   0   2   0   2   2   0   0   2   2   2   2   0   0   2   2   0   0   2   2   2   2   2   2   2   2   2   2   2   0   0   0   2   2   0   0   2   0   0   0   0   2   0   2   2   2   2   0   2   2   0   0   2   2   0   2   0   0   0   0   0   2   0   2   2   2   0   0   0   2   2   0   0   0   0   0   2   2   0   0   0   0   2   2   0   2   0   0   2   2   0   2   0   2   0   2   2   0   0
 MK-1-6                 0   2   2   2   2   0   0   0   0   0   0   0   0   2   0   0   2   2   0   0   0   2   0   2   2   0   2   0   0   2   0   0   0   2   2   2   0   0   0   2   2   2   0   0   0   0   0   2   2   2   2   2   0   0   2   2   0   0   2   2   0   2   0   0   0   2   2   2   2   0   2   0   2   0   0   0   0   0   2   0   0   2   2   0   2   2   2   2   0   0   2   0   0   2   0   0   2   0   2   0   2   0   0   2   2   2   2   0   2   2   2   2   2   0   0   2   2   0   0   2   0   2   2   2   2   2   2   2   2   2   2   0   0   2   2   2   0   2   0   0   0   0   2   2   2   2   2   2   0   2   2   0   0   2   2   0   2   0   0   0   0   0   2   0   2   2   2   0   2   0   2   2   0   0   0   0   0   2   2   0   2   0   0   2   2   0   2   0   0   2   2   0   2   0   2   0   2   2   0   0
 MK-1-7                 0   2   2   2   2   0   0   0   0   0   0   0   0   2   0   0   2   2   0   0   0   2   0   2   2   0   2   0   0   2   0   0   0   2   2   2   2   0   0   2   2   2   0   0   0   0   0   2   2   2   0   2   0   0   2   2   0   0   2   2   0   2   0   0   0   2   2   2   2   2   2   0   2   0   0   0   0   0   2   0   0   2   2   0   2   2   2   2   0   0   2   0   0   2   0   2   2   0   2   0   2   0   0   2   2   2   2   0   2   2   2   2   0   0   0   2   2   0   0   2   2   2   2   2   2   2   2   2   2   2   2   0   0   2   2   2   0   2   0   0   0   0   2   2   2   2   2   2   0   2   2   0   0   2   2   0   2   0   0   0   0   2   2   0   2   2   2   0   2   0   2   2   0   0   2   0   0   2   2   0   2   0   0   2   2   0   2   0   0   2   2   0   2   0   2   0   2   2   0   0
 MK-1-8                 0   2   2   0   2   0   0   2   0   0   0   0   0   2   0   0   2   2   0   0   0   2   0   2   2   0   2   0   0   2   0   0   0   2   2   2   2   0   0   2   2   2   0   0   2   0   2   2   2   2   0   2   0   2   2   2   0   0   2   2   0   2   0   0   0   2   2   2   2   2   0   2   2   0   0   0   0   0   2   0   0   2   2   0   2   2   2   2   0   0   2   0   0   2   0   0   2   0   0   0   2   0   0   2   2   2   2   0   2   2   2   2   0   0   0   2   2   2   0   2   2   2   2   2   2   2   0   2   2   2   2   2   0   2   2   2   0   2   0   0   0   0   2   2   2   2   2   2   0   2   2   0   0   2   2   0   2   0   0   0   0   2   2   0   2   2   2   0   2   0   2   2   0   2   2   0   0   2   2   0   2   0   2   2   2   0   2   0   0   2   2   0   2   0   2   0   2   2   0   2
 MK-1-9                 0   2   2   0   2   0   0   2   0   2   0   0   0   2   0   0   2   2   0   0   0   0   0   2   2   0   2   0   0   2   0   0   0   2   2   2   2   0   0   2   2   2   0   0   2   0   2   0   2   2   0   0   0   2   2   2   0   0   2   2   0   2   0   0   0   2   2   2   2   2   2   2   2   0   0   0   0   0   2   0   0   2   2   0   2   2   2   2   0   0   2   0   0   2   0   0   2   0   0   0   2   0   0   2   2   2   2   0   2   2   2   2   0   0   0   0   2   2   0   2   2   2   2   2   0   2   0   2   2   2   2   2   0   2   0   2   0   0   0   0   0   0   2   2   0   0   2   2   0   2   2   0   0   2   2   0   2   0   0   0   0   2   2   0   2   0   2   0   2   2   2   2   0   2   2   0   0   2   2   0   2   0   2   2   2   0   2   0   0   2   0   0   2   2   2   2   2   2   0   2
 MK-1-10                0   2   2   0   0   0   0   2   0   2   0   0   0   0   0   2   2   2   0   0   0   0   0   0   2   0   2   0   0   2   0   0   0   2   2   2   2   0   2   2   2   2   0   0   2   0   0   0   2   2   0   0   0   2   2   2   0   2   2   2   2   0   0   0   0   0   2   2   2   2   2   2   2   0   2   0   0   0   2   0   0   2   2   0   2   2   0   2   0   0   2   0   0   2   0   0   2   0   2   0   0   0   0   2   2   2   2   0   2   2   2   0   2   0   0   0   2   2   0   2   2   2   2   2   0   2   0   2   2   2   2   2   0   2   0   2   0   0   0   0   0   0   2   2   0   0   2   2   0   0   2   0   0   2   2   0   2   0   0   0   2   2   2   0   2   0   2   0   2   2   2   2   0   2   2   0   0   2   2   0   0   2   2   2   2   2   2   0   0   2   0   0   2   2   0   2   2   2   0   0
 MK-1-11                0   2   2   0   0   0   0   2   0   2   0   0   0   0   0   2   2   2   0   0   0   2   0   2   2   0   2   2   0   0   0   0   0   2   2   2   2   0   2   2   2   2   0   0   2   0   0   0   2   2   0   0   0   2   2   2   0   2   2   2   2   0   0   0   0   0   2   0   2   2   2   2   2   0   2   0   0   0   2   0   0   2   2   0   2   2   0   2   0   0   2   0   0   2   0   0   2   0   2   0   0   0   0   2   2   0   2   0   2   2   2   0   2   2   0   0   2   2   0   2   2   2   2   2   0   2   0   2   2   2   2   2   0   0   0   2   0   0   0   0   0   0   2   2   0   2   2   2   0   0   2   0   0   2   2   0   2   2   2   0   2   0   2   2   2   0   2   0   2   2   2   2   0   0   2   0   0   2   2   0   0   2   2   0   0   2   2   0   0   2   0   0   2   2   0   2   2   2   0   2
 MK-1-12                0   2   2   0   0   0   0   2   0   2   0   0   0   0   0   2   2   2   0   0   2   2   0   2   2   0   2   2   0   0   0   0   2   2   2   2   2   0   2   2   2   2   0   0   2   2   0   0   2   2   0   2   0   2   2   2   0   2   2   2   0   2   0   0   0   0   2   0   2   2   2   2   2   0   2   0   0   0   2   2   0   2   2   0   2   2   0   2   0   0   2   0   0   0   0   0   2   0   2   0   0   0   0   2   2   0   2   0   2   2   2   0   2   2   0   0   2   2   0   2   2   2   2   2   2   2   0   2   2   2   2   2   0   0   0   2   0   0   0   0   0   0   2   2   0   0   2   2   0   0   2   0   0   2   2   0   0   2   2   0   2   0   2   2   2   2   2   0   2   0   2   2   0   2   2   0   0   2   2   0   0   2   2   0   0   2   2   2   0   0   0   0   2   2   0   2   2   2   0   2
 MK-1-13                0   2   2   0   0   0   0   2   0   2   0   0   0   0   0   2   2   2   0   0   2   2   0   2   2   0   2   0   0   0   0   0   2   2   2   2   2   0   2   2   2   2   0   0   2   2   0   0   2   2   0   2   0   0   2   2   0   2   2   2   0   2   0   0   0   0   2   0   2   0   0   0   2   0   2   0   0   0   2   2   0   2   2   0   2   2   0   2   0   0   2   0   0   0   0   0   2   0   2   0   0   0   2   2   2   0   2   0   2   2   2   0   2   2   0   0   2   2   0   2   2   2   2   2   2   2   0   2   0   2   2   2   0   0   0   2   0   0   0   0   0   0   2   2   0   0   2   2   0   0   2   0   2   0   2   0   0   2   2   0   2   0   2   2   2   2   2   0   2   0   2   2   0   2   2   2   0   2   2   0   0   2   2   0   0   2   0   2   0   0   0   0   2   2   0   2   2   2   0   2
 MK-1-14                2   2   2   2   0   0   0   2   0   2   0   0   0   0   0   2   2   2   0   0   2   0   0   2   0   0   2   0   0   0   0   0   2   2   2   2   2   0   2   2   2   2   0   0   2   0   0   0   2   2   0   2   0   0   2   2   0   2   0   0   0   2   0   0   0   0   2   0   2   0   0   0   2   0   2   0   0   0   2   2   0   2   2   0   2   2   0   2   0   0   2   0   0   0   0   0   2   0   2   0   0   0   2   2   2   0   2   0   2   2   2   0   2   0   0   0   2   0   0   2   2   2   2   2   2   2   0   2   0   2   2   2   2   0   0   2   0   0   0   2   0   0   2   2   0   0   2   2   0   0   2   0   2   0   2   0   0   2   2   0   2   0   2   2   2   0   2   0   2   0   2   2   0   2   0   0   0   2   2   2   0   2   0   0   0   2   0   2   0   0   0   0   2   2   0   2   2   0   0   2
 MK-1-15                2   2   2   2   0   0   0   0   0   2   0   0   0   0   0   2   2   2   0   0   2   0   2   2   0   2   2   0   0   0   0   0   2   2   2   2   2   0   2   2   0   2   0   0   2   0   2   0   2   2   0   2   0   0   2   2   0   2   0   0   0   2   0   0   0   0   0   0   2   0   0   0   2   0   2   0   0   0   2   2   0   2   2   0   2   2   0   2   0   0   2   0   0   0   2   0   2   0   2   0   0   0   2   2   2   0   2   0   2   2   0   0   2   0   2   0   0   2   0   2   2   2   2   2   2   2   0   2   0   0   2   2   2   0   0   0   0   0   2   2   0   0   0   2   0   0   2   2   0   0   2   0   2   0   2   0   0   2   2   0   2   0   2   2   2   0   2   0   2   0   2   2   0   2   0   0   0   0   2   2   0   2   0   2   0   2   0   2   0   0   0   0   2   2   0   2   2   0   0   2
 MK-1-16                2   2   2   2   0   0   0   0   0   2   0   0   0   0   0   2   2   2   0   2   2   0   0   0   0   2   2   0   0   0   0   2   2   2   2   2   2   0   2   2   0   2   2   0   2   0   2   0   2   0   0   2   0   2   2   2   2   2   0   0   0   2   0   2   0   2   0   0   2   0   0   0   2   0   2   0   0   0   0   2   0   2   2   0   2   2   0   2   0   2   2   0   0   0   2   2   2   0   2   0   0   0   2   2   2   0   2   0   2   2   0   0   2   0   2   0   0   2   0   2   2   2   2   2   2   2   0   2   2   0   2   2   2   0   0   0   0   0   2   0   0   0   0   2   0   0   2   2   0   0   2   0   2   0   2   0   0   2   0   0   0   0   2   2   2   2   2   0   2   2   2   2   0   2   0   2   0   0   2   2   0   2   0   2   0   2   2   2   0   0   0   0   2   0   0   2   2   0   0   2
 MK-2-1                 0   2   2   2   2   2   2   0   2   2   0   0   0   2   2   2   2   2   2   2   0   2   2   0   0   0   0   0   0   0   2   2   2   0   0   2   2   2   2   2   2   2   2   2   0   2   0   0   2   0   2   0   2   0   2   0   2   0   0   2   0   0   0   2   0   0   0   0   0   0   0   2   0   0   0   0   0   0   2   2   0   2   0   0   2   2   0   2   0   0   0   0   0   2   2   2   2   0   0   0   0   2   0   2   2   0   0   0   2   0   0   2   0   2   0   0   0   0   0   0   0   0   2   0   2   0   2   2   2   0   0   0   0   2   0   2   2   2   0   0   0   2   2   0   0   2   2   0   2   2   0   2   0   2   0   2   2   2   2   0   0   0   2   0   2   2   2   0   0   0   2   2   2   0   0   2   0   0   0   2   0   0   2   2   0   2   0   0   0   0   0   2   2   0   2   2   2   0   0   2
 MK-2-2                 0   2   2   2   2   2   2   0   2   0   0   0   0   2   2   0   0   2   2   0   0   2   0   0   0   0   0   0   0   0   2   0   2   0   0   2   2   2   2   2   2   2   2   0   2   2   0   0   2   0   2   0   2   2   2   0   2   0   2   0   0   0   0   2   0   0   0   0   0   0   0   2   0   2   0   0   0   0   2   2   0   2   0   2   2   2   0   2   0   0   0   0   0   2   0   2   2   0   0   2   0   2   0   2   2   0   0   0   2   0   0   2   0   2   0   0   0   0   0   0   0   0   2   0   2   0   2   0   2   0   0   0   2   2   0   2   2   2   0   0   0   2   2   0   0   2   2   2   2   2   0   2   0   2   0   0   2   2   2   0   0   0   2   0   2   2   0   0   0   0   2   0   2   0   0   2   0   0   0   2   0   0   2   2   2   2   0   0   0   0   0   2   2   0   2   2   2   0   2   2
 MK-2-3                 0   2   2   2   2   2   2   0   2   0   0   0   0   0   2   2   0   2   2   0   0   2   0   0   0   0   0   0   0   0   2   0   2   0   0   2   2   2   2   2   2   2   2   0   2   2   0   0   2   0   2   0   2   2   2   0   2   2   2   0   0   0   0   2   2   0   0   0   2   0   0   2   0   2   2   0   0   0   2   2   0   0   0   2   2   2   2   2   0   0   0   0   0   2   0   2   2   0   0   2   0   2   2   2   2   0   0   0   2   0   0   2   0   2   0   0   0   0   0   0   0   2   2   2   0   0   2   0   0   0   0   0   2   2   0   2   2   2   0   0   0   2   2   0   0   0   2   2   2   2   0   2   0   2   0   0   2   2   2   0   0   0   2   0   2   2   0   0   0   0   2   2   2   0   0   2   0   0   0   2   0   0   2   2   0   2   0   0   0   0   2   2   2   0   2   2   2   0   2   2
 MK-2-4                 0   2   0   2   2   2   2   0   2   0   0   0   0   0   2   2   0   2   2   0   0   2   0   0   0   2   0   0   0   0   2   0   2   0   0   2   2   0   2   2   2   2   2   0   2   2   0   0   2   2   2   0   0   2   0   0   2   2   2   0   0   0   0   2   2   0   0   0   2   0   0   2   0   2   2   0   0   0   2   2   0   0   0   2   2   2   2   2   0   0   0   0   0   2   0   2   2   0   0   2   0   2   2   2   2   0   0   0   0   0   0   2   0   2   0   0   0   0   0   0   0   2   2   2   0   0   2   0   0   0   0   0   0   2   0   2   2   2   0   0   0   0   2   0   2   0   2   2   2   2   0   2   2   2   0   0   2   2   2   0   0   0   2   2   2   2   0   0   0   0   0   0   2   0   0   2   0   0   0   2   0   0   2   2   0   2   2   0   0   0   2   2   2   0   2   2   2   0   2   0
 MK-2-5                 0   0   0   2   0   2   2   0   2   0   0   0   0   0   2   2   0   2   2   0   0   2   0   0   0   2   0   0   0   0   2   0   2   0   0   2   2   0   2   2   2   2   2   0   2   2   0   0   2   2   2   0   0   2   0   2   2   2   2   2   0   0   2   0   2   0   0   0   2   0   0   2   0   2   2   0   0   0   2   2   0   0   0   2   2   2   0   2   0   0   0   0   0   2   0   2   2   0   0   2   0   2   2   2   2   0   0   0   0   0   0   2   0   2   0   0   0   0   0   0   0   2   2   2   0   0   2   0   0   0   0   2   0   2   0   2   0   2   0   0   0   0   2   0   2   0   2   2   2   2   0   2   0   2   0   0   2   2   2   0   0   0   2   2   2   2   0   0   0   0   0   0   2   0   0   2   2   0   2   2   0   0   2   2   0   2   2   0   0   0   2   2   2   0   2   2   2   0   2   0
 MK-2-6                 0   0   0   0   2   2   2   0   2   0   0   0   0   0   2   2   0   2   2   0   0   2   0   0   0   2   0   0   2   0   2   2   2   0   0   2   2   0   2   2   2   2   2   0   2   2   2   2   2   2   2   0   0   0   0   2   0   2   2   2   0   0   2   0   0   0   0   0   0   0   0   2   0   2   2   0   0   0   2   2   2   2   0   2   2   2   0   2   0   0   0   0   0   2   0   2   2   0   0   2   0   2   2   2   2   0   0   0   2   0   0   2   0   2   0   0   0   0   0   2   0   2   2   2   0   0   2   0   0   0   0   2   0   2   2   2   2   2   0   0   0   0   2   0   2   0   2   2   2   2   0   0   0   2   0   0   2   2   2   0   0   0   2   2   2   2   0   0   0   0   0   0   0   0   0   2   2   0   2   2   0   0   0   2   0   2   2   0   0   0   2   2   2   0   0   2   2   0   2   0
 MK-2-7                 2   0   0   0   2   0   2   0   2   0   0   0   0   0   2   2   0   2   2   0   0   2   0   0   0   2   0   2   2   0   2   2   2   0   0   2   2   0   2   2   2   2   2   0   0   2   2   2   2   0   2   0   0   2   0   2   0   2   2   2   0   0   0   0   0   0   0   0   0   0   0   2   0   0   2   0   0   0   2   0   2   2   0   0   2   2   0   2   0   0   0   0   0   2   0   2   2   0   2   0   0   2   2   2   2   0   0   2   2   0   0   2   0   2   0   0   0   0   0   2   0   2   2   2   0   0   2   0   0   0   0   2   0   2   2   2   2   2   0   0   0   0   2   0   2   0   0   2   2   2   0   0   0   2   0   0   2   2   2   0   2   0   2   2   2   2   0   0   0   0   0   0   0   0   0   2   2   0   2   2   0   0   0   2   0   2   2   0   0   0   2   2   0   0   0   2   2   0   0   0
 MK-2-8                 2   0   0   0   2   0   2   0   2   0   0   0   0   0   2   2   0   2   2   0   0   2   0   0   0   2   0   2   2   0   2   2   2   0   0   2   2   0   2   2   2   2   2   0   0   0   2   2   2   0   2   0   0   2   0   2   0   0   2   2   2   0   0   0   0   0   0   0   2   0   0   2   0   2   2   0   0   0   2   0   2   2   0   0   2   0   0   2   0   2   0   0   0   2   0   2   2   0   0   0   0   2   2   2   2   2   0   0   2   0   0   2   0   2   0   2   0   0   2   2   0   2   2   2   0   2   2   0   0   2   0   2   0   2   2   2   2   0   0   0   0   0   2   0   2   0   0   2   2   2   0   0   0   2   0   0   2   2   2   2   2   2   2   2   2   2   0   0   0   0   0   0   0   0   0   2   2   0   2   2   0   0   0   2   0   2   2   0   0   0   2   0   0   0   2   2   2   0   0   0
 MK-2-9                 0   0   0   0   2   0   2   0   2   0   0   0   0   0   2   2   0   2   0   0   0   2   0   0   0   2   0   2   2   0   2   2   0   0   0   2   2   0   2   0   2   2   2   0   0   0   2   2   0   0   2   0   0   2   0   2   0   0   2   2   0   0   0   0   0   0   0   0   2   0   0   2   0   2   2   0   0   0   2   0   2   2   0   0   2   0   0   2   0   2   0   0   2   2   0   2   2   0   0   0   0   2   2   2   0   2   0   0   2   0   0   0   0   0   0   2   2   0   2   2   0   0   2   2   0   2   2   0   0   2   0   2   0   2   2   2   2   0   0   0   0   0   2   0   2   0   0   0   2   2   0   0   0   2   0   0   2   2   2   2   2   2   0   0   2   0   0   0   0   0   0   0   0   0   0   2   2   0   2   0   0   0   0   0   0   2   2   0   0   0   0   0   2   0   2   2   2   0   0   0
 MK-2-10                0   0   0   0   2   0   2   0   2   2   2   0   0   0   2   2   0   2   0   0   0   2   0   0   0   2   0   0   2   0   2   0   0   0   0   2   2   0   2   0   0   2   2   0   0   0   2   2   2   0   0   0   0   2   0   2   0   0   2   2   0   0   0   0   0   0   0   0   2   0   2   2   0   2   2   0   0   0   2   0   0   2   0   0   2   0   2   2   0   2   0   0   2   2   0   2   2   0   2   0   0   2   2   2   0   2   0   0   2   0   0   0   0   0   0   2   0   2   2   2   0   0   2   2   0   2   2   0   0   2   0   2   0   0   2   2   2   0   0   0   2   0   0   0   2   0   0   2   2   2   0   0   0   2   0   0   2   2   2   2   2   2   0   0   2   0   2   0   0   0   0   0   0   0   0   2   2   0   2   0   0   0   0   0   2   2   2   0   0   0   2   0   2   0   2   2   2   2   0   0
 MK-2-11                0   0   0   0   2   0   2   0   2   2   2   0   0   0   2   2   0   2   0   0   0   2   0   0   0   2   2   0   2   0   0   0   0   0   0   2   2   0   2   2   0   0   2   0   0   0   2   2   2   0   0   2   2   0   0   2   0   0   0   2   0   0   0   0   0   0   0   0   2   0   2   2   0   2   2   0   0   0   2   0   0   2   0   0   2   0   2   2   0   2   0   0   2   2   0   0   2   0   2   0   0   2   2   2   0   2   0   0   2   0   0   0   0   0   0   2   0   2   2   2   0   0   0   2   0   2   2   0   2   0   0   2   0   0   2   0   2   0   0   0   2   0   2   0   2   0   0   2   2   2   0   0   0   2   0   0   2   2   2   0   2   2   0   0   2   0   2   0   0   0   0   0   0   0   0   2   2   0   2   0   0   0   2   0   2   2   2   0   0   0   2   0   2   2   2   2   2   2   0   2
 MK-2-12                0   0   0   0   2   2   2   0   2   2   2   0   0   0   2   2   0   2   2   0   0   2   0   0   0   2   2   2   2   0   0   0   0   0   0   2   2   0   2   2   0   0   2   0   0   2   2   2   2   0   0   2   2   0   0   0   2   0   0   2   0   0   0   0   0   0   0   0   2   0   2   2   0   2   2   0   0   0   0   0   0   0   0   0   2   0   2   2   0   0   0   0   2   2   0   2   2   0   2   0   0   2   0   2   0   2   0   0   2   0   0   0   0   0   0   2   0   2   2   2   0   0   0   0   0   2   2   0   2   0   0   2   0   2   2   0   2   0   0   0   2   0   2   0   0   2   0   2   2   0   0   2   0   2   0   0   2   2   2   0   0   0   0   0   2   0   2   0   2   0   2   2   0   0   0   0   2   0   2   0   0   0   2   0   2   2   2   0   0   0   2   0   2   2   2   2   2   2   0   2
 MK-2-13                0   0   2   0   2   2   0   0   2   2   2   0   0   0   0   2   0   2   0   0   0   2   0   0   0   2   2   2   2   0   0   2   0   0   0   2   2   2   2   2   0   0   2   0   0   2   2   2   2   0   0   2   2   2   0   0   2   0   2   2   0   0   0   0   0   0   0   0   2   0   2   2   0   0   2   0   0   0   0   0   0   2   0   0   0   0   2   2   0   0   0   2   0   0   0   0   2   0   2   0   0   0   0   2   0   0   0   0   2   2   0   0   0   0   2   2   0   2   2   2   0   0   0   0   0   2   0   0   2   0   0   2   0   2   2   0   2   0   0   0   2   0   2   0   2   2   0   2   2   0   0   2   0   0   0   0   2   2   2   0   0   0   0   0   2   0   2   2   2   0   2   2   0   0   2   0   0   0   2   0   0   0   0   0   2   2   2   0   0   0   0   0   2   0   2   2   2   2   0   0
 MK-2-14                0   0   2   0   2   2   2   0   2   2   2   0   0   0   0   2   0   2   0   0   0   2   0   0   0   2   2   2   2   2   0   2   0   2   0   2   2   2   2   2   0   0   2   0   0   2   2   2   2   0   2   2   2   2   0   0   2   2   0   2   0   0   0   0   0   0   0   0   2   0   2   2   0   0   2   0   0   0   0   0   0   2   0   0   0   0   2   2   2   0   0   2   0   0   2   0   2   0   2   0   0   0   0   2   0   0   0   0   0   2   0   0   2   0   2   0   0   2   2   2   0   0   0   0   0   0   0   0   2   0   0   2   0   0   2   0   2   0   0   0   2   0   2   0   2   2   0   0   2   0   0   2   0   0   0   0   2   2   2   0   0   0   0   0   2   0   2   2   2   0   2   2   0   2   2   0   0   0   0   0   0   0   0   0   2   2   2   0   0   0   0   0   2   0   2   2   2   2   0   0
 MK-2-15                2   0   2   0   2   2   2   0   0   2   2   0   0   0   0   2   0   2   0   0   0   0   0   0   0   2   2   2   2   2   0   2   0   2   0   2   2   2   2   2   0   0   2   0   0   2   2   2   2   0   2   2   2   2   0   0   2   2   0   2   0   0   0   0   0   0   0   0   2   0   2   2   0   0   2   0   0   0   0   0   0   0   0   0   0   0   2   0   2   0   0   2   0   0   2   0   2   0   2   0   0   0   0   2   0   0   0   2   0   2   0   0   2   0   2   0   0   2   2   2   0   0   0   0   0   0   0   0   2   0   0   2   0   2   2   0   2   0   0   0   2   0   2   0   2   0   0   0   2   0   0   2   0   0   0   0   2   0   2   0   0   0   0   2   2   0   2   2   2   0   2   2   0   0   2   0   0   2   0   0   0   0   0   2   2   2   2   0   0   0   0   0   2   0   2   2   2   2   0   0
 MK-2-16                2   0   2   0   2   2   2   0   0   2   2   0   0   0   0   2   2   2   0   0   0   0   0   2   0   2   2   0   2   2   0   2   0   2   0   2   2   2   2   2   0   0   0   0   2   2   2   2   2   0   2   2   0   0   0   0   2   2   0   2   0   2   0   2   0   0   0   0   2   2   2   2   0   0   2   0   2   0   0   0   0   0   0   0   0   0   2   0   2   0   0   0   0   0   2   0   2   0   0   0   0   2   0   2   0   0   0   2   0   0   0   0   2   0   2   0   0   2   2   2   0   0   0   0   0   0   0   0   2   0   0   2   0   2   0   0   0   0   0   0   0   0   2   0   2   0   0   0   2   0   0   2   0   0   0   0   0   0   2   0   0   0   2   2   2   0   2   2   2   0   2   2   0   0   2   0   0   2   0   0   0   0   0   2   2   2   2   0   0   0   2   0   2   0   2   2   2   2   0   0
 MK-3-1                 2   0   2   2   0   0   0   0   0   0   0   2   0   2   2   0   2   2   0   0   0   2   2   2   2   2   0   0   0   0   2   2   2   2   0   0   2   0   0   0   0   2   0   2   2   2   0   2   2   2   2   2   0   2   0   0   2   2   0   2   2   2   2   0   0   0   2   2   2   2   2   2   2   0   2   0   0   2   2   2   2   2   0   0   2   0   0   2   2   0   0   2   0   0   2   2   0   0   0   0   2   2   2   2   0   0   2   0   0   2   0   0   0   0   0   0   2   0   2   0   0   0   0   0   0   2   0   2   0   2   0   0   2   0   0   0   2   2   2   2   0   2   0   0   0   0   2   0   0   2   2   0   2   0   2   0   0   2   0   0   2   2   0   2   2   2   2   2   0   0   0   2   2   0   0   2   0   0   2   0   0   0   2   2   0   0   0   2   0   0   0   2   2   2   2   0   2   2   0   2
 MK-3-2                 2   0   2   2   0   0   0   0   0   0   0   2   0   2   2   0   2   2   0   0   0   2   2   2   2   2   0   0   2   0   2   2   0   2   0   2   2   0   0   0   0   2   0   2   2   2   0   2   2   0   2   2   0   2   0   0   2   2   0   2   2   2   2   0   0   0   2   2   2   2   0   2   2   0   2   0   2   2   2   2   2   2   0   0   2   0   0   2   2   0   0   2   0   0   2   2   0   0   0   0   2   2   2   2   0   0   2   0   0   2   0   0   0   0   0   0   2   2   2   0   0   0   0   2   0   2   0   2   0   2   0   0   2   0   0   0   2   2   2   0   0   2   0   0   0   0   2   0   0   2   2   0   2   0   0   0   0   2   0   0   2   2   2   2   0   2   2   2   0   0   0   2   2   0   2   2   0   2   2   0   0   0   2   2   0   0   0   2   0   0   0   2   2   0   2   0   2   2   0   2
 MK-3-3                 2   2   2   0   0   0   0   0   0   0   0   2   0   2   2   0   2   0   0   0   0   2   0   2   2   2   0   0   2   0   2   2   0   2   0   2   2   0   0   0   0   2   0   2   0   2   0   2   2   0   2   2   0   2   0   0   2   2   0   2   2   2   0   0   0   0   2   2   2   2   0   2   0   0   2   0   0   2   2   2   2   2   0   0   2   0   2   2   2   2   0   2   0   0   2   2   0   0   0   0   2   2   2   2   0   0   2   0   0   2   0   0   0   0   0   0   2   2   2   0   0   0   0   2   0   2   0   2   0   2   0   0   0   0   0   0   0   2   2   0   0   2   0   0   0   0   2   0   0   2   0   0   2   0   0   0   0   2   0   0   2   2   2   2   2   2   0   2   0   2   0   2   2   0   2   2   0   2   2   0   0   0   2   2   0   0   0   2   0   0   0   0   2   0   2   0   2   2   0   0
 MK-3-4                 2   2   2   0   0   0   2   0   0   0   0   2   0   0   2   0   0   0   0   0   0   2   0   2   2   2   0   0   2   0   2   0   0   2   0   2   2   0   0   0   0   2   0   2   0   2   0   2   2   0   2   2   0   2   0   0   2   2   0   2   2   2   0   0   0   0   2   2   2   2   0   2   0   0   2   0   0   0   0   2   2   2   0   0   2   0   2   2   0   2   0   2   0   0   2   2   0   0   0   0   2   2   2   2   0   0   2   0   0   0   0   0   0   2   0   0   2   2   2   0   0   0   0   2   0   2   0   2   0   2   0   0   0   0   0   0   2   2   2   0   0   2   0   0   0   0   2   0   0   2   0   0   2   0   0   0   0   2   0   0   2   2   2   2   2   0   0   2   0   2   0   2   2   0   2   2   0   2   0   0   2   0   2   2   2   0   0   2   0   0   0   0   0   2   2   0   2   2   0   0
 MK-3-5                 2   2   2   0   0   0   2   0   0   0   2   2   0   0   2   0   0   0   0   0   0   2   0   2   2   2   0   0   2   0   2   0   0   2   0   2   2   0   0   0   0   2   0   2   0   2   0   2   2   0   2   2   0   2   0   2   2   2   0   2   2   2   0   0   0   0   2   0   2   2   2   2   0   2   2   2   0   0   0   2   2   2   0   0   2   0   2   2   0   2   0   2   0   0   2   2   0   0   0   0   2   2   2   2   0   0   2   0   0   0   2   0   0   2   0   0   2   2   2   0   0   0   0   2   0   2   0   2   0   2   0   0   0   0   0   0   2   2   2   0   0   2   2   2   0   0   2   0   0   2   0   0   2   0   0   0   2   2   0   0   2   2   2   0   2   2   0   2   0   2   0   2   2   0   0   0   0   2   0   0   2   0   2   2   2   0   0   2   0   0   0   0   0   2   0   0   0   2   0   2
 MK-3-6                 2   2   2   0   0   0   2   0   0   0   2   2   2   0   2   0   0   2   0   0   0   2   0   2   2   2   0   0   2   0   2   0   0   2   0   2   2   0   0   0   0   2   0   2   2   2   0   0   2   0   2   2   0   2   0   2   2   2   0   2   2   2   0   0   0   0   2   0   2   2   2   2   0   0   2   2   0   0   2   2   2   2   0   0   2   0   2   2   2   2   0   2   0   0   2   2   0   0   0   0   2   2   2   2   0   0   2   0   0   0   2   2   0   2   0   0   2   2   2   0   0   0   0   2   0   0   0   2   0   2   0   0   0   0   0   0   2   2   2   0   0   0   2   2   0   0   2   0   0   2   0   0   2   0   0   2   2   2   0   2   2   2   2   0   0   2   0   2   0   2   0   2   2   0   0   0   0   2   0   0   2   0   2   2   2   0   0   2   0   2   0   0   0   2   0   0   0   2   0   2
 MK-3-7                 2   2   2   0   0   0   2   0   0   2   2   2   2   0   2   0   2   2   0   0   0   0   0   0   2   2   0   0   2   0   2   0   0   2   0   2   2   0   0   0   0   2   0   2   2   2   0   0   2   0   2   2   0   2   0   2   2   2   0   2   2   2   0   0   0   0   2   0   2   2   2   2   0   0   2   0   2   0   2   2   2   2   0   0   2   0   2   2   2   2   0   2   0   0   2   2   0   0   0   0   2   2   0   2   0   0   2   0   0   0   2   2   0   2   0   0   2   2   2   0   0   0   0   2   0   2   0   2   0   2   0   2   0   0   0   0   2   2   2   0   0   0   2   2   0   2   2   0   0   2   0   0   2   0   0   2   2   2   0   2   2   2   2   2   2   2   0   2   0   2   0   0   2   0   0   0   0   2   0   0   2   0   2   2   2   0   0   2   0   2   0   0   0   2   0   0   0   0   0   2
 MK-3-8                 2   2   2   0   0   0   2   0   0   2   2   2   2   0   2   0   2   2   0   0   0   2   0   0   2   2   0   0   2   0   2   0   0   2   0   2   2   2   0   0   0   2   0   2   2   2   0   0   2   0   2   2   0   2   0   2   0   2   0   2   2   2   0   0   0   0   2   0   2   2   2   0   0   2   2   0   2   0   2   2   2   2   0   2   2   0   0   2   2   2   0   2   0   0   2   2   0   0   0   0   2   2   0   2   0   0   2   0   0   0   2   2   0   2   0   2   0   2   2   0   0   0   0   0   0   2   0   2   0   2   0   2   0   0   2   0   2   2   2   0   0   0   2   2   0   2   2   0   0   2   0   0   2   0   0   2   2   2   0   2   2   2   2   2   0   2   0   0   0   2   0   0   2   0   0   0   0   2   0   0   2   0   2   2   2   0   0   0   0   2   0   0   0   2   0   0   0   0   0   2
 MK-3-9                 2   2   2   2   0   0   2   0   0   2   2   2   2   0   2   0   2   2   0   0   0   2   0   0   2   2   2   0   2   0   2   0   0   2   0   2   2   2   0   0   0   2   0   2   2   2   0   2   2   0   2   2   0   0   0   2   0   2   2   2   2   2   0   0   0   0   2   0   2   2   2   0   0   2   2   0   2   2   2   2   2   2   0   2   2   0   0   2   2   2   0   2   0   0   2   0   0   0   0   0   2   2   0   2   2   0   0   0   0   0   2   2   0   0   0   2   0   2   2   0   0   0   2   0   0   2   0   2   0   2   0   2   0   0   2   0   0   2   2   0   0   0   2   2   0   2   0   0   0   2   0   0   0   0   0   2   2   2   0   2   0   2   2   2   0   2   0   0   0   2   0   0   2   0   0   0   0   0   2   2   2   2   2   2   2   0   0   0   0   2   0   0   0   2   0   0   0   0   0   2
 MK-3-10                2   2   2   2   0   0   2   0   0   2   2   2   2   0   2   0   2   2   0   0   0   2   0   0   2   2   2   0   2   0   2   0   0   2   0   2   2   2   2   0   2   2   0   0   2   2   2   2   2   0   2   2   0   0   0   2   0   2   2   2   2   2   0   0   0   0   2   0   2   0   2   0   0   2   2   2   2   2   2   2   2   0   0   2   2   0   0   2   2   2   0   2   0   0   2   2   0   2   0   0   2   2   0   2   2   0   0   0   0   0   0   2   0   0   0   2   0   2   2   2   0   0   2   0   0   2   0   2   0   2   0   2   0   0   2   0   2   2   2   0   0   0   2   2   0   2   0   0   0   2   0   0   0   2   0   2   2   0   0   2   0   2   2   2   0   2   0   0   0   2   0   0   2   0   0   0   2   0   2   2   0   2   2   2   2   0   0   0   0   2   0   0   0   0   0   0   0   0   0   2
 MK-3-11                2   2   0   2   0   0   0   0   0   2   2   2   2   0   2   0   2   2   0   0   0   2   0   0   2   2   2   0   2   0   2   0   0   2   0   2   2   2   2   0   2   2   0   0   2   2   2   2   0   0   2   2   0   0   0   2   2   2   2   0   2   2   0   0   2   0   2   0   2   0   2   0   0   2   2   0   2   2   2   2   2   0   0   2   2   0   0   2   2   2   0   2   0   0   2   2   0   0   0   0   2   2   0   2   2   0   0   0   2   0   0   2   0   0   0   2   0   2   2   2   0   0   2   0   0   2   0   2   0   2   0   2   0   0   2   0   2   2   2   0   0   0   2   2   0   2   0   0   0   2   0   0   0   2   0   2   2   0   0   2   0   2   2   2   0   2   0   0   2   2   0   0   2   0   0   0   2   0   2   2   2   2   2   2   2   0   0   0   0   2   0   0   0   0   0   0   0   0   0   2
 MK-3-12                2   2   0   0   0   0   0   0   0   2   2   2   2   0   2   0   2   0   0   0   0   2   0   0   0   2   2   0   0   0   2   0   0   2   2   2   2   2   2   0   2   2   0   0   2   2   2   2   0   0   2   2   0   0   0   2   2   2   2   0   2   2   0   0   2   0   0   0   2   0   2   0   0   2   2   2   2   2   2   2   2   0   0   2   0   0   0   2   2   2   0   2   0   0   0   2   0   0   0   0   0   2   0   2   2   0   0   0   2   0   0   2   0   0   0   2   0   2   2   2   0   0   0   2   0   2   0   2   2   2   0   2   0   0   2   0   2   2   2   0   0   0   2   2   0   2   0   0   0   2   0   0   0   2   0   2   2   0   2   2   0   2   2   2   0   2   0   0   2   2   0   0   2   0   0   0   2   0   2   0   2   2   2   2   2   0   0   0   0   2   0   0   0   0   0   0   0   0   2   2
 MK-3-13                2   0   0   0   0   0   0   0   2   2   2   0   2   0   2   0   2   0   0   0   2   2   0   0   0   2   2   0   0   0   0   0   0   2   2   2   2   2   2   0   2   2   0   0   2   2   2   2   0   0   2   2   0   2   0   2   2   2   2   0   2   2   0   0   2   0   0   0   2   0   2   0   0   2   0   2   0   2   2   2   2   0   0   2   2   0   0   2   0   2   0   0   0   0   0   2   0   0   0   0   0   2   0   2   2   0   0   0   2   0   0   2   0   0   0   0   0   2   2   2   0   0   0   2   2   2   0   2   2   2   0   2   0   0   2   0   2   2   2   0   0   0   2   2   0   2   0   0   0   0   2   0   0   2   0   2   0   0   0   2   0   2   2   2   0   2   2   0   2   2   0   0   2   0   0   0   2   2   0   0   2   2   2   2   0   0   0   0   0   2   0   0   0   0   0   0   0   2   2   2
 MK-3-14                2   0   0   0   0   0   0   0   2   2   2   0   2   0   0   0   2   0   0   2   2   0   0   0   2   2   2   0   2   0   0   0   0   2   2   2   2   2   2   0   2   2   0   0   2   2   2   2   0   0   2   2   0   2   2   2   2   2   2   0   2   0   0   0   2   0   0   0   2   0   2   0   0   2   0   2   0   2   2   2   2   0   0   2   2   0   0   2   0   0   0   0   2   0   0   2   0   0   0   0   0   2   0   2   2   2   0   0   2   0   0   2   0   0   0   0   0   2   2   2   0   0   0   2   0   2   0   2   0   2   0   2   2   0   2   0   2   2   2   0   0   0   2   2   0   2   0   0   0   0   2   0   0   2   0   2   0   0   0   2   0   2   2   2   2   2   2   0   2   2   0   0   2   0   0   0   2   2   0   0   2   2   2   2   0   2   0   0   0   2   0   0   0   0   0   0   0   0   2   2
 MK-3-15                2   0   0   0   0   0   0   0   2   0   2   0   2   0   0   2   2   0   0   2   2   2   0   0   2   0   2   0   2   0   0   0   0   0   0   2   0   2   0   0   2   2   0   0   2   2   2   2   0   0   2   2   2   2   2   2   2   0   2   2   0   0   2   0   2   0   0   2   2   0   2   0   0   2   0   2   0   2   2   2   2   0   0   2   2   0   0   2   0   0   0   0   2   0   0   2   0   0   2   0   0   2   0   2   2   2   0   0   2   0   0   2   0   0   0   0   0   2   2   2   0   0   2   2   0   2   0   0   0   2   0   2   0   0   2   0   2   0   0   0   0   2   2   2   0   2   0   0   2   0   2   0   0   0   2   2   0   0   0   2   0   2   2   2   2   2   2   0   2   2   0   0   2   0   0   0   0   2   0   2   2   2   0   2   2   2   0   0   2   2   0   0   0   0   0   0   0   2   2   2
 MK-3-16                0   0   0   0   0   2   0   0   2   0   2   0   2   0   0   2   2   0   0   0   2   0   0   0   2   0   2   0   2   0   0   0   0   0   0   2   0   2   0   0   2   2   0   0   0   2   2   2   0   0   2   2   2   2   2   2   2   0   2   2   2   0   2   0   2   0   0   0   2   0   2   0   0   2   2   2   0   2   0   2   2   0   0   0   2   0   0   2   0   2   0   0   2   2   0   2   0   0   0   0   0   2   0   2   2   2   0   2   2   0   0   2   0   0   0   0   0   2   2   2   0   0   2   2   0   2   0   0   0   2   0   2   0   0   2   0   2   0   0   0   0   2   0   2   0   2   0   0   2   0   2   0   0   0   2   2   0   2   0   2   2   2   2   2   2   2   0   0   2   2   0   0   2   0   0   0   0   2   0   2   0   2   2   2   2   2   0   0   2   2   2   0   0   0   0   0   2   2   2   2
 MK-4-1                 0   2   2   0   0   2   0   2   0   2   0   0   2   0   0   2   2   0   2   2   2   0   0   0   2   0   0   0   0   2   0   0   0   2   0   0   0   2   0   2   0   0   2   0   2   2   2   0   2   0   2   2   2   0   0   2   2   0   2   2   2   0   0   0   0   2   0   2   2   2   2   2   2   0   2   2   0   2   2   0   2   2   0   2   2   0   0   0   0   0   0   2   0   2   2   0   0   0   0   2   2   0   0   0   2   2   2   0   0   0   2   0   2   0   0   0   0   2   2   2   2   2   0   0   2   2   2   2   2   0   2   2   2   0   2   0   2   2   0   0   2   2   2   2   2   2   0   0   0   2   0   0   2   0   2   0   2   0   0   2   2   0   2   2   0   2   2   2   2   2   0   2   0   0   2   0   0   2   2   0   2   2   0   2   2   0   2   0   0   2   0   2   2   0   0   0   0   2   0   0
 MK-4-2                 0   2   2   0   0   2   0   2   0   2   2   0   2   0   0   2   2   0   0   2   2   2   0   0   2   0   0   0   0   0   0   0   0   0   0   0   0   2   0   2   0   0   2   0   2   2   2   0   2   0   2   2   2   0   2   2   2   0   2   2   2   0   0   2   2   0   0   2   2   2   2   2   2   0   2   2   0   2   2   0   0   2   2   2   2   0   0   0   2   0   2   2   0   2   2   0   2   0   0   2   2   0   0   0   2   0   2   0   2   0   2   0   2   0   2   0   0   2   2   2   2   2   0   0   2   2   2   0   2   0   2   2   2   0   2   0   2   2   0   2   2   2   0   2   2   2   0   0   0   2   0   0   2   0   2   0   2   0   0   2   2   2   2   2   0   2   2   2   2   2   0   2   2   0   2   0   2   2   2   0   2   0   0   2   2   0   2   0   0   2   0   2   0   0   0   2   0   2   0   0
 MK-4-3                 0   2   2   0   0   2   0   2   0   2   2   0   2   0   2   0   2   0   0   2   2   2   0   0   2   0   0   2   2   0   0   0   0   0   0   0   0   2   0   2   0   2   2   0   2   2   2   0   2   2   2   2   2   0   2   2   2   0   2   2   2   0   0   2   2   0   0   2   0   2   2   2   2   0   2   2   0   2   2   0   0   2   2   2   2   0   0   0   2   0   2   2   0   2   2   0   2   0   0   2   2   0   0   0   2   0   2   0   2   0   2   2   2   2   2   0   0   2   2   2   2   2   0   0   2   2   2   0   2   0   2   2   0   0   2   0   2   2   0   2   2   2   0   2   2   2   0   0   0   2   0   0   0   0   2   0   2   0   0   2   2   2   2   2   0   2   2   2   2   2   0   2   2   0   2   0   2   2   2   0   2   0   2   2   2   0   2   0   0   2   0   2   0   0   0   2   0   2   0   0
 MK-4-4                 0   2   2   0   0   2   0   2   0   2   2   0   2   0   2   0   2   0   0   2   2   2   0   0   2   0   0   2   0   0   0   0   0   0   0   0   0   2   0   0   0   2   0   0   2   2   2   0   2   0   2   2   2   0   2   0   0   0   2   2   2   0   0   2   2   0   0   2   0   2   2   2   2   0   2   2   0   2   2   0   0   2   2   2   2   0   0   2   0   0   2   2   0   2   2   0   2   2   0   2   2   0   0   0   2   0   2   0   0   0   2   2   2   2   0   2   2   2   2   2   2   2   0   0   2   2   2   0   0   0   2   2   0   2   2   0   2   2   0   2   2   2   0   2   2   2   0   0   0   2   0   2   0   0   2   0   0   0   0   2   2   2   2   2   0   2   2   2   2   2   0   2   2   0   2   0   2   2   0   0   2   0   2   2   0   0   2   0   0   2   0   2   0   0   0   2   0   2   0   0
 MK-4-5                 0   2   2   0   0   0   0   2   0   2   2   0   0   0   2   0   2   0   0   2   2   2   0   0   2   0   0   0   0   2   0   0   0   0   0   0   0   2   0   0   0   0   0   0   2   2   0   0   2   0   2   2   0   0   0   0   0   0   0   2   2   0   0   2   2   0   0   2   0   2   0   2   2   0   2   2   0   2   2   0   0   0   2   0   2   0   0   0   0   0   2   2   0   2   2   0   2   2   0   2   2   2   0   0   2   2   2   0   0   2   2   2   2   2   0   2   2   2   2   2   2   2   0   0   2   2   2   0   0   0   2   2   0   2   0   0   2   2   2   2   2   2   0   2   2   2   2   0   2   2   0   2   0   0   2   0   0   0   0   2   2   0   2   2   0   2   0   2   2   2   0   2   2   0   2   0   2   2   0   2   2   0   2   0   0   0   2   0   0   2   0   2   0   0   0   2   2   2   0   0
 MK-4-6                 0   2   2   0   0   0   0   2   0   0   2   0   0   2   2   0   2   0   0   2   2   2   0   0   2   0   0   0   0   2   0   0   0   0   0   2   0   2   0   0   0   2   0   2   0   2   0   0   2   0   2   2   0   0   0   0   0   0   0   2   2   2   0   2   2   0   0   2   2   0   0   2   0   0   0   2   0   2   2   0   0   2   2   2   2   2   0   0   0   0   2   2   0   2   0   0   2   2   0   2   2   2   0   0   2   2   2   0   2   2   2   2   2   2   0   2   2   2   2   2   2   2   0   0   2   2   2   0   0   2   2   2   0   2   0   0   2   0   2   2   2   2   0   2   2   2   2   0   2   2   0   0   0   0   2   0   0   0   0   2   2   0   2   2   0   2   0   2   2   2   0   2   2   0   2   0   0   2   0   2   2   0   2   0   2   0   2   0   0   2   0   2   0   0   0   2   2   2   0   0
 MK-4-7                 0   2   2   0   0   0   0   2   0   0   2   0   0   0   0   0   2   0   0   2   2   2   0   0   2   0   0   0   0   2   0   2   0   0   0   2   0   2   0   0   0   2   0   2   0   2   0   0   2   0   2   2   0   0   0   0   0   0   0   2   2   2   0   2   2   0   0   2   2   0   0   2   0   0   0   2   0   2   2   0   0   2   2   2   2   2   0   0   0   0   2   2   0   2   0   0   2   2   0   2   2   2   0   0   2   2   2   0   2   2   2   2   2   2   0   2   2   0   0   2   2   2   0   0   2   2   2   0   0   2   2   2   2   2   0   0   2   0   2   2   2   2   0   2   2   2   2   0   2   2   0   0   0   0   2   0   0   0   0   2   2   0   2   2   0   2   0   2   2   2   0   2   2   2   2   0   0   2   0   2   2   0   2   0   2   0   2   0   0   2   0   0   2   0   0   2   2   2   0   0
 MK-4-8                 0   2   2   0   2   0   0   2   2   0   0   0   0   0   0   0   2   0   0   2   2   2   0   0   2   0   0   0   0   2   0   2   0   0   0   2   0   0   0   0   0   2   0   0   0   2   0   0   0   0   2   2   0   0   0   0   0   0   0   2   2   2   0   2   2   0   0   2   2   0   0   2   0   0   0   2   0   2   0   0   0   2   2   2   2   0   0   0   0   0   2   2   0   2   2   0   0   2   0   2   2   2   0   0   2   2   2   0   2   2   2   2   2   2   0   2   2   0   0   2   2   2   0   2   2   2   2   0   0   2   2   2   2   2   0   0   2   0   2   2   2   2   0   2   2   2   2   0   2   2   0   0   0   2   2   0   0   0   0   2   2   0   2   2   0   0   0   0   2   2   0   2   2   2   2   0   0   2   0   2   2   0   2   0   0   0   2   0   0   2   0   0   0   2   0   2   2   2   0   0
 MK-4-9                 0   2   2   0   2   0   0   0   2   0   0   0   0   0   0   0   2   0   0   2   2   2   0   0   2   0   0   0   2   2   0   2   0   0   0   2   0   2   0   2   0   2   0   0   0   2   0   0   0   0   2   2   0   0   0   2   0   2   0   2   2   2   0   2   0   0   0   2   2   0   0   2   2   0   0   2   0   2   2   0   0   2   2   2   2   0   0   0   0   0   2   2   0   2   2   0   0   2   0   2   2   0   0   0   2   0   0   0   2   2   2   2   2   2   0   2   2   0   0   2   2   2   0   2   2   2   2   0   0   2   2   0   2   2   0   0   2   0   2   2   2   2   0   2   2   2   2   0   2   2   0   0   0   2   2   0   2   0   0   2   2   0   2   2   0   0   0   0   2   2   0   2   0   2   2   0   0   2   0   2   2   0   2   0   0   0   2   0   0   2   2   0   2   2   0   2   2   0   0   0
 MK-4-10                0   2   2   0   2   2   0   0   2   0   0   0   0   0   0   0   2   0   0   2   2   2   0   0   2   0   0   0   2   2   0   2   0   0   0   0   0   2   0   2   0   2   0   0   0   2   0   0   0   0   2   2   0   0   2   2   0   2   0   2   2   2   0   2   0   0   0   2   2   0   0   2   2   0   2   2   0   2   2   0   0   2   2   2   2   0   0   0   0   0   2   2   2   2   0   0   0   0   0   2   0   0   0   0   0   0   0   0   2   2   2   2   2   2   0   2   2   0   0   2   2   2   0   2   2   2   2   0   0   0   0   0   2   2   0   0   2   0   2   2   2   0   0   2   2   2   2   0   2   2   0   0   0   2   2   0   2   0   0   2   2   0   2   2   0   0   2   0   2   2   0   2   0   2   2   0   0   2   0   2   2   0   2   0   0   0   2   0   0   2   0   0   2   2   2   2   2   0   0   0
 MK-4-11                0   2   2   0   2   2   0   0   2   0   0   2   0   0   0   0   2   0   0   0   2   2   0   0   2   0   0   0   2   2   0   0   2   0   0   0   0   2   0   2   0   2   0   0   0   2   0   0   0   0   2   2   0   0   2   2   0   2   0   2   2   0   0   2   0   0   0   2   2   0   0   2   2   2   2   2   0   2   2   0   0   2   2   2   2   0   0   0   2   0   2   2   2   2   2   0   2   0   0   2   0   0   0   0   0   0   0   0   2   2   2   0   2   2   0   0   2   2   0   2   2   2   0   2   2   0   2   0   0   0   0   0   2   2   0   2   2   0   2   2   2   0   0   2   2   2   2   0   2   2   0   0   0   2   2   2   2   0   0   2   0   0   2   2   0   2   2   0   2   0   0   2   0   2   2   0   0   2   0   2   2   0   2   0   0   0   2   0   0   2   0   0   2   2   2   2   2   0   2   0
 MK-4-12                0   2   2   0   2   2   0   0   2   0   0   2   0   0   0   0   2   0   0   0   2   2   0   0   2   0   0   0   2   2   2   2   2   2   0   0   0   2   0   2   0   2   0   0   0   2   0   0   0   0   2   2   2   0   2   2   0   2   0   2   2   0   0   2   0   0   0   2   2   2   0   2   2   2   2   2   0   0   2   0   0   2   2   2   2   0   2   0   2   0   0   2   0   2   2   0   2   0   0   2   0   0   0   0   0   0   2   0   2   2   2   0   2   2   0   0   2   2   0   2   2   2   0   2   2   2   2   0   0   0   0   0   2   2   0   2   2   0   2   2   2   0   0   2   2   2   2   0   2   2   0   0   0   2   2   2   2   0   0   2   0   0   2   2   0   2   2   0   2   0   0   2   0   2   0   0   0   2   2   2   2   0   2   0   0   0   2   0   0   2   0   0   2   2   2   2   2   0   2   0
 MK-4-13                0   2   2   0   0   2   0   0   2   0   0   2   0   2   0   0   2   0   0   0   2   2   0   0   2   0   0   0   2   2   0   2   2   2   2   0   0   2   0   2   0   2   0   0   0   2   0   0   0   0   2   2   2   0   0   2   2   2   0   2   2   0   0   2   0   0   0   2   2   2   0   2   0   2   0   2   0   0   2   0   0   2   2   2   2   0   2   0   2   0   0   2   0   2   2   0   2   0   0   2   2   0   0   0   0   2   2   2   2   2   2   2   2   2   0   0   2   2   0   2   2   2   0   2   2   2   2   0   0   0   0   0   2   2   0   2   2   0   2   2   2   0   0   2   2   2   2   0   2   2   2   0   0   2   2   2   2   0   0   2   0   0   0   2   0   2   2   0   2   0   0   2   0   0   0   0   0   2   2   2   2   0   2   0   0   0   2   0   0   2   0   0   2   2   2   2   2   0   2   0
 MK-4-14                0   2   2   0   0   2   0   0   2   0   0   2   0   2   0   0   2   0   2   0   2   2   0   0   2   0   0   0   2   2   0   2   2   0   2   0   0   2   0   2   0   2   0   0   0   2   0   0   0   0   0   0   0   0   0   2   2   2   0   2   2   0   0   2   0   0   0   2   2   2   0   2   0   2   0   2   0   2   2   0   0   2   2   2   2   2   2   0   2   0   2   2   0   2   2   0   2   0   0   2   2   0   0   0   0   2   2   2   2   2   2   0   2   2   0   0   2   2   0   2   2   2   0   2   2   2   2   0   0   0   0   0   2   2   0   2   2   0   2   2   2   0   0   2   2   2   2   0   2   2   0   0   0   0   2   2   2   0   0   2   0   0   0   2   0   2   2   2   2   0   0   2   0   0   2   0   0   2   2   2   2   0   0   0   0   0   2   0   0   0   0   0   2   2   0   2   2   0   2   0
 MK-4-15                2   2   0   0   0   2   0   0   2   0   0   0   0   2   0   0   2   0   2   0   2   2   0   0   2   0   2   0   0   2   0   2   2   0   2   0   0   2   0   2   0   2   0   0   0   2   0   0   0   0   2   0   0   0   0   0   2   2   0   2   2   0   2   2   0   0   0   2   2   2   0   0   0   2   0   0   0   2   2   0   0   2   2   2   2   2   2   0   0   0   2   2   0   0   2   2   2   0   0   2   2   0   0   0   0   2   2   2   2   2   2   0   2   2   0   0   2   2   0   2   2   2   0   2   2   2   2   0   0   0   0   0   0   2   0   2   2   0   2   2   2   0   0   2   2   2   2   0   2   2   0   0   0   0   2   2   2   0   0   2   0   0   0   2   0   2   2   2   2   0   0   2   0   0   2   0   0   2   2   0   2   0   0   0   0   0   2   0   0   0   0   0   2   2   0   2   2   0   2   0
 MK-4-16                2   2   0   0   0   2   0   0   2   0   2   2   2   2   0   0   2   0   2   0   2   2   0   0   2   0   0   0   0   2   0   2   0   0   2   0   0   2   0   2   0   0   0   0   0   2   0   0   0   0   2   0   0   0   0   0   2   2   0   2   2   0   2   2   0   0   0   0   2   0   0   0   0   2   0   0   2   2   2   2   0   2   2   2   2   2   2   0   0   0   2   2   0   0   2   2   2   0   0   2   2   0   0   0   0   2   2   2   2   2   2   0   2   0   0   0   2   2   0   2   2   2   0   2   2   2   2   0   2   0   0   0   0   2   0   2   0   0   2   2   2   0   0   2   2   0   2   0   2   2   0   2   0   0   2   2   2   0   0   2   0   0   2   2   0   2   2   2   0   0   0   2   0   0   0   0   0   2   2   0   2   0   0   0   2   0   2   0   0   0   0   0   2   2   0   2   2   0   2   0
 MK-5-1                 0   0   0   2   2   0   0   0   2   0   2   0   2   0   0   2   0   0   0   2   2   0   0   2   2   2   2   0   0   2   2   0   0   0   2   2   2   2   0   2   2   0   2   0   2   0   0   0   2   2   0   2   2   2   2   2   0   2   0   0   0   0   2   0   2   0   0   2   2   2   2   2   2   2   2   0   0   2   0   0   2   0   0   2   0   2   2   2   0   0   0   2   2   2   0   2   2   0   2   2   2   0   0   0   2   2   0   2   0   2   0   0   0   0   0   2   2   2   2   2   0   2   0   0   2   2   0   2   2   0   0   2   0   0   2   0   2   2   2   2   2   2   0   2   2   2   2   0   2   2   0   0   0   0   2   2   0   2   0   0   0   2   0   0   2   0   0   0   0   2   0   0   2   2   2   2   2   2   0   2   0   0   0   2   0   2   2   0   2   0   0   0   2   2   0   0   2   2   0   0
 MK-5-2                 0   0   0   2   2   0   0   0   2   0   2   0   2   0   0   2   0   0   0   2   2   0   0   2   2   2   2   0   0   2   2   0   0   2   2   2   2   2   0   0   2   0   2   0   2   0   0   2   2   2   0   2   2   2   2   2   0   2   0   0   0   0   2   0   2   0   0   2   2   2   2   2   2   2   2   0   0   2   0   0   2   0   2   2   0   2   2   2   0   0   0   2   2   2   0   2   2   0   2   2   2   0   0   0   2   2   0   2   0   2   0   0   2   0   0   2   2   2   2   2   0   2   0   0   2   2   0   2   2   0   0   2   0   0   2   0   2   2   2   2   2   2   0   2   2   2   2   0   2   2   0   0   0   0   2   2   2   2   0   0   0   2   0   0   2   0   0   0   2   2   0   0   2   2   2   2   2   2   0   2   0   0   0   2   0   2   2   0   2   2   0   0   2   2   0   0   2   2   2   0
 MK-5-3                 0   0   0   2   2   0   0   0   2   0   0   0   2   2   2   2   0   0   0   2   2   0   0   2   2   2   2   0   0   2   2   2   0   2   2   2   2   2   0   0   2   2   2   0   2   0   0   2   2   2   0   2   0   2   2   2   0   2   0   0   0   0   0   0   0   0   0   2   2   2   2   2   2   2   2   0   0   2   0   0   2   0   2   2   0   2   2   2   2   0   0   2   0   2   0   0   2   0   2   2   2   0   0   0   2   0   0   2   0   2   0   0   2   0   0   2   2   2   2   0   0   2   0   0   2   2   2   2   2   0   0   2   0   0   2   0   2   2   2   2   2   2   0   2   2   0   2   0   2   2   0   0   0   0   2   2   2   2   0   0   0   2   0   0   2   0   0   0   2   2   0   0   2   0   2   2   2   2   0   2   0   0   0   0   0   2   2   0   2   2   2   0   2   2   0   0   2   2   2   0
 MK-5-4                 0   0   2   2   2   0   0   0   2   0   0   0   2   2   2   2   2   0   0   2   2   0   0   2   2   2   0   0   0   2   0   2   0   2   2   2   2   2   0   0   2   2   2   0   2   0   0   2   2   2   0   2   0   2   0   2   0   0   0   0   0   0   0   0   0   0   0   2   2   2   2   2   2   2   2   0   0   2   0   0   0   0   2   2   0   2   2   2   2   0   0   2   0   2   0   0   2   0   2   2   2   0   0   0   2   0   0   2   0   0   0   2   2   2   0   2   2   2   2   0   0   2   0   0   0   2   2   0   2   0   0   2   0   0   2   0   2   2   2   2   2   2   0   2   2   0   2   0   2   2   0   0   2   0   2   2   2   2   0   0   0   2   2   0   2   0   0   0   2   2   0   0   2   0   2   2   2   2   0   2   0   0   0   0   2   2   2   0   2   2   2   0   2   2   0   0   2   2   2   0
 MK-5-5                 0   0   2   2   2   2   0   0   2   0   0   0   2   2   2   2   2   0   0   0   2   0   0   2   2   2   0   0   0   2   0   2   0   2   2   2   2   2   0   0   2   2   2   0   2   0   0   2   2   2   0   2   0   2   0   0   0   0   0   0   0   0   0   0   0   0   0   2   2   2   2   2   2   2   2   0   0   2   0   0   0   0   2   2   0   2   0   2   2   0   0   0   0   2   0   0   0   0   2   2   2   0   0   0   2   0   0   2   0   0   0   2   2   2   0   2   2   2   2   0   0   2   0   0   0   2   2   0   2   0   0   2   0   0   0   0   0   2   2   2   0   2   0   2   2   0   2   0   2   2   0   0   2   0   2   2   2   2   0   0   0   2   2   0   0   0   0   0   2   2   0   0   2   2   0   2   0   2   0   2   0   0   0   0   2   2   2   0   2   2   2   0   0   2   2   2   2   2   2   0
 MK-5-6                 2   0   2   0   2   2   0   0   2   0   0   2   2   2   2   2   2   0   0   0   2   0   0   2   2   2   0   0   0   2   0   2   0   2   2   2   0   2   2   0   2   2   2   0   2   0   0   2   2   2   0   2   0   0   0   0   0   0   0   0   0   0   2   0   2   0   0   2   2   2   0   2   2   2   2   0   0   2   0   0   0   0   0   2   0   2   0   2   2   0   2   0   0   2   0   0   2   0   2   2   2   0   0   0   2   0   0   2   0   0   0   2   2   0   0   2   2   2   2   0   0   2   0   2   0   2   2   0   2   0   0   2   0   0   0   2   0   2   2   2   0   2   0   2   2   0   2   0   2   2   0   0   2   0   2   0   2   0   0   0   0   2   0   0   0   0   2   0   2   2   0   0   2   2   0   2   0   2   0   2   0   2   0   0   2   2   2   0   2   2   2   0   0   2   2   2   2   2   2   2
 MK-5-7                 2   0   2   0   2   2   0   0   2   0   0   2   2   2   2   2   2   0   0   2   2   0   0   2   0   2   0   0   0   2   0   2   0   2   2   2   0   0   2   2   2   2   2   0   2   0   0   2   2   2   0   2   0   0   0   0   0   0   0   0   0   0   2   0   2   0   0   0   2   2   0   2   2   2   2   0   0   2   0   0   0   0   0   2   0   2   0   2   2   0   0   0   0   2   0   2   2   0   0   2   2   0   0   0   2   0   0   2   0   0   0   2   2   0   0   0   2   2   2   0   0   2   0   0   0   2   2   0   2   0   0   2   0   0   2   0   0   2   2   2   0   2   0   2   2   0   2   0   2   2   0   0   0   0   2   0   2   0   0   0   2   2   0   2   0   0   2   0   2   2   0   0   2   2   0   2   0   2   0   2   0   2   0   2   2   2   2   0   2   2   2   0   0   2   2   2   2   2   2   2
 MK-5-8                 2   2   0   0   2   2   0   0   2   0   0   2   2   2   2   2   2   0   0   2   2   0   0   2   0   2   0   0   0   2   0   2   0   2   2   2   0   0   2   2   2   2   2   0   2   2   0   0   2   0   0   0   0   0   0   0   0   0   0   0   0   0   2   0   2   0   0   0   2   2   0   2   2   2   2   0   0   2   0   0   0   0   0   2   2   2   0   2   2   0   0   0   0   2   0   2   2   0   0   2   2   0   0   2   0   0   2   2   0   0   0   2   2   0   0   0   0   2   2   0   0   2   0   0   0   2   2   0   0   0   0   2   0   0   2   0   0   0   2   2   0   2   0   2   0   0   2   0   2   2   0   0   0   0   2   0   2   0   0   0   2   2   0   0   0   0   2   0   2   2   0   0   2   2   0   2   0   0   0   2   0   0   0   2   2   0   2   0   0   2   2   0   0   2   2   2   2   2   2   2
 MK-5-9                 2   2   0   0   0   2   0   0   2   0   0   2   2   2   0   2   2   0   0   0   2   0   0   2   0   2   0   0   0   2   0   2   0   2   2   2   0   0   2   2   2   2   2   0   2   2   0   0   0   0   0   0   0   0   0   0   0   0   0   0   0   0   2   0   2   0   2   0   2   2   0   2   2   2   2   0   2   2   0   0   0   2   0   2   2   2   0   2   2   0   0   0   0   2   0   2   2   0   0   0   2   0   0   2   2   0   2   2   0   0   0   2   2   0   0   0   0   2   2   0   0   2   0   0   0   0   0   0   0   0   0   2   0   0   2   0   0   0   2   2   2   2   0   0   0   0   2   0   2   2   0   0   0   0   2   0   2   0   0   0   2   2   0   0   0   0   2   0   2   2   0   0   0   2   0   2   0   0   0   2   0   0   0   2   2   0   2   0   0   2   2   0   0   2   2   2   2   2   2   2
 MK-5-10                0   2   0   0   0   2   0   0   2   0   0   2   2   2   0   2   2   0   0   0   2   0   0   2   2   2   2   0   0   2   0   2   0   2   2   2   0   0   2   2   2   2   2   2   0   2   0   0   0   0   0   0   0   0   0   0   0   0   0   0   0   0   2   0   2   0   2   0   2   2   0   2   2   2   2   0   2   2   0   0   0   2   0   2   2   2   0   2   2   0   0   0   0   2   0   2   2   0   0   0   2   0   0   2   2   0   2   0   0   0   0   2   2   0   0   0   2   2   2   0   2   2   0   2   0   0   0   0   0   0   0   2   0   0   2   0   0   0   2   2   2   2   0   0   0   0   2   0   2   2   0   0   0   0   2   2   2   0   2   0   2   2   0   0   0   0   2   0   2   2   0   0   0   2   0   2   0   0   0   2   0   0   0   0   2   0   2   0   0   2   2   0   0   2   2   2   2   2   2   0
 MK-5-11                0   0   0   0   0   0   0   0   2   0   0   2   2   2   2   2   2   0   2   0   2   0   0   2   2   2   2   0   0   2   0   2   0   2   2   2   2   0   2   0   0   2   2   2   0   2   0   0   2   0   0   0   2   0   0   0   0   0   2   0   2   0   2   0   2   0   2   0   2   2   0   2   2   0   2   0   2   2   0   0   0   2   0   2   2   2   0   2   0   0   0   0   0   2   0   2   0   0   0   0   2   2   0   2   2   0   2   0   0   0   0   2   2   0   0   0   2   2   2   0   2   2   0   2   0   0   0   0   0   0   2   2   0   2   2   0   0   0   2   2   2   2   0   0   0   0   2   0   2   2   0   2   0   0   2   2   2   0   0   0   2   2   0   0   0   2   2   0   2   0   0   0   0   2   0   2   0   0   0   2   0   0   0   0   2   0   2   0   0   2   2   0   0   2   2   0   2   2   0   2
 MK-5-12                0   0   0   0   0   0   0   0   2   0   0   2   2   2   2   2   2   0   2   0   2   0   0   2   2   2   2   0   0   2   0   2   0   2   2   2   2   0   2   0   0   2   2   0   0   2   0   0   2   0   0   0   0   0   0   0   0   0   2   0   2   0   2   0   2   2   2   0   2   2   0   2   2   0   2   0   2   2   0   0   0   0   0   2   2   2   0   2   0   0   0   0   0   2   0   0   0   0   0   0   2   2   0   2   2   2   2   0   0   0   0   2   0   0   0   0   2   2   2   0   2   2   0   2   0   0   0   0   0   0   2   2   0   2   2   2   0   2   0   2   2   2   0   2   2   0   2   0   2   2   0   2   2   0   2   2   0   0   2   0   2   2   0   0   2   2   2   0   2   0   0   0   0   2   2   2   0   0   0   2   0   0   0   0   2   0   2   0   0   0   2   0   0   2   2   0   2   2   0   0
 MK-5-13                0   0   0   0   2   0   0   0   2   0   0   0   2   2   2   2   2   0   2   0   0   0   0   2   2   2   2   0   0   2   0   2   0   2   2   2   0   0   2   0   0   2   2   0   0   2   0   0   2   2   0   0   0   0   2   0   0   0   2   0   2   0   2   2   2   2   2   0   2   0   0   2   2   0   0   0   2   2   0   0   0   0   2   2   2   2   0   2   2   0   0   0   0   2   0   0   0   0   0   0   2   2   0   2   2   2   2   2   0   2   0   2   0   0   0   0   0   2   2   0   2   2   0   2   0   0   0   0   0   0   2   2   0   2   2   2   0   2   0   2   0   2   0   2   2   0   2   0   0   2   2   2   0   0   2   2   0   0   2   0   2   2   0   2   2   2   0   0   2   0   0   0   0   2   2   2   0   0   0   2   0   0   0   0   2   0   2   0   0   0   2   0   0   2   2   0   2   2   0   2
 MK-5-14                0   0   0   0   2   2   0   0   2   0   0   0   2   2   2   2   0   0   2   0   0   0   0   2   2   2   2   0   0   2   0   2   0   2   2   2   0   0   2   0   0   2   2   0   2   2   0   0   0   2   0   2   0   0   2   0   0   0   0   0   2   0   2   2   2   2   2   0   2   0   0   2   2   0   0   0   2   2   2   0   0   0   2   2   2   2   2   2   2   0   0   0   2   2   0   0   0   0   0   2   2   2   0   2   0   2   2   2   0   2   0   2   0   0   0   0   0   2   2   0   2   2   0   2   0   0   0   0   0   0   2   2   0   2   0   2   0   2   0   2   0   2   0   2   2   0   0   0   0   2   2   2   0   2   2   2   0   0   2   0   2   2   0   0   2   0   0   2   2   0   2   0   2   2   2   2   0   0   0   2   0   0   0   0   2   0   2   0   2   0   2   0   2   2   0   0   2   2   2   2
 MK-5-15                0   0   2   0   2   2   0   0   0   0   0   0   2   2   2   2   0   0   2   0   0   0   0   2   2   2   2   0   0   2   0   2   0   2   2   2   0   0   2   0   2   2   2   0   2   2   0   0   0   2   0   2   0   2   2   0   0   2   0   0   2   0   2   2   2   2   2   0   2   0   0   2   2   0   0   0   2   0   2   0   0   0   0   2   2   2   2   2   2   0   2   0   0   0   0   0   0   0   0   2   2   2   0   2   0   2   2   2   2   2   0   2   0   0   0   0   0   2   2   0   2   2   0   2   0   0   0   0   2   0   2   2   0   2   0   2   0   0   0   2   0   2   0   0   2   0   0   2   0   0   0   2   0   2   2   2   0   0   2   0   2   2   0   0   2   0   2   2   2   0   2   0   2   2   2   2   2   0   0   0   0   0   0   0   2   0   2   0   2   0   2   0   0   2   0   0   2   2   2   2
 MK-5-16                0   0   2   0   2   2   0   0   0   0   2   0   2   2   2   2   0   0   2   0   0   0   0   0   2   2   2   0   2   0   0   2   0   2   2   2   0   0   2   0   0   0   2   2   2   2   0   0   0   2   0   2   0   2   2   0   0   2   0   0   2   0   2   2   2   2   2   0   2   0   0   2   2   0   2   0   2   0   2   0   0   0   0   2   2   2   2   2   0   0   0   0   0   0   2   0   0   0   2   2   2   2   0   2   0   2   2   2   2   2   0   2   0   0   0   0   0   2   0   0   2   2   0   2   0   0   0   0   2   0   2   2   0   2   0   0   0   2   0   2   0   2   0   0   2   0   0   2   0   0   0   2   0   2   2   2   0   0   2   0   2   2   0   0   2   0   2   2   2   0   2   2   2   2   2   2   2   2   0   0   0   0   0   0   2   0   2   0   2   0   2   0   2   2   0   0   2   2   2   2
 MK-6-1                 2   0   0   0   0   2   0   2   2   0   0   0   2   2   2   0   0   2   0   0   0   0   0   0   0   2   2   2   0   2   2   2   0   0   0   2   0   2   0   0   0   2   0   0   2   0   2   2   0   0   2   2   0   2   0   0   0   2   2   0   2   2   2   0   0   2   0   2   2   2   0   0   0   2   2   0   2   0   2   2   0   2   0   2   2   0   0   2   2   0   2   2   2   0   2   2   0   0   2   0   2   0   2   0   0   0   0   2   2   2   0   2   0   2   2   2   0   2   0   2   0   0   2   0   0   2   0   0   0   2   0   2   2   0   0   2   2   0   0   2   0   2   2   2   0   2   0   0   2   0   0   0   0   2   0   2   2   0   0   2   0   2   2   0   0   2   0   2   0   2   0   0   2   2   2   2   2   0   0   0   2   2   0   2   2   2   0   2   0   2   2   0   2   2   2   2   0   0   0   2
 MK-6-2                 2   0   2   0   0   2   0   0   2   0   0   0   2   2   0   0   0   2   0   0   0   0   0   0   0   0   2   2   0   2   2   2   0   0   0   0   0   2   0   0   0   2   0   0   2   0   2   2   2   0   0   2   0   2   0   0   0   2   2   0   0   2   2   0   0   2   0   2   2   2   0   0   0   2   2   0   2   2   2   2   0   2   0   2   2   0   0   0   2   0   0   0   2   0   2   2   0   0   2   0   0   0   2   0   0   0   0   2   2   2   0   2   0   2   2   0   0   2   0   2   0   0   2   0   0   2   0   0   0   2   0   0   2   0   0   2   2   0   0   2   0   2   0   2   0   2   0   2   2   0   0   0   2   2   0   2   2   0   0   2   0   2   2   0   0   2   0   2   0   2   0   2   2   2   0   2   2   0   0   0   2   2   0   2   2   2   0   2   0   2   2   0   2   2   2   2   0   0   0   2
 MK-6-3                 2   0   2   0   0   2   0   0   2   2   0   0   2   0   0   0   0   2   0   0   2   0   0   0   0   0   2   2   0   2   2   2   0   0   0   0   0   2   0   0   0   2   0   0   2   0   2   2   2   2   0   2   0   2   0   0   0   2   2   0   0   2   0   0   0   2   0   2   2   0   0   0   0   2   2   0   2   2   2   2   0   0   0   0   2   0   0   0   2   0   0   0   2   0   2   2   0   0   2   0   0   0   2   0   0   0   0   2   2   2   0   2   0   2   2   0   0   2   0   2   0   0   2   0   0   2   0   2   0   2   0   0   2   0   0   2   2   0   0   2   0   2   0   2   0   2   2   0   2   0   0   0   0   2   0   2   2   0   2   2   0   2   2   0   0   2   0   2   0   2   0   0   2   2   0   2   2   0   0   0   2   2   0   2   2   2   0   2   0   2   2   0   2   2   2   2   0   2   0   2
 MK-6-4                 0   0   2   0   0   2   2   0   2   2   0   0   2   0   0   0   0   2   0   0   2   2   0   0   0   2   2   2   0   2   2   2   0   0   0   0   0   2   0   2   0   2   2   0   2   0   2   2   2   2   0   2   0   2   0   0   0   2   2   0   0   2   0   0   0   2   0   0   2   0   0   0   2   2   2   0   2   2   2   2   0   0   0   0   2   0   0   0   2   0   0   0   2   0   2   2   0   0   2   2   0   0   2   0   0   0   0   2   2   2   0   2   2   2   2   0   0   2   0   2   0   0   2   0   0   0   0   2   0   2   0   0   2   0   0   2   2   0   0   0   0   2   0   2   0   2   2   0   2   0   0   0   0   2   0   2   2   0   2   2   0   2   2   0   0   2   0   2   2   2   0   0   2   2   0   2   2   0   0   2   0   2   0   2   2   2   0   2   2   2   2   0   2   2   0   2   0   2   0   2
 MK-6-5                 0   0   2   0   0   2   2   0   2   2   0   0   2   0   0   0   0   2   0   0   2   2   0   0   0   2   2   2   2   2   2   2   0   0   0   0   0   2   2   2   0   2   2   0   2   0   2   2   2   2   0   2   0   2   0   0   0   2   2   0   0   2   0   0   0   2   2   0   2   2   0   0   2   2   2   0   2   2   2   2   0   0   0   0   2   0   0   0   2   0   0   0   2   0   2   2   0   0   2   2   0   0   2   0   0   0   0   2   2   2   0   2   2   2   2   0   0   2   0   2   0   0   2   0   0   0   0   2   0   2   0   0   2   0   0   2   0   0   0   0   0   2   0   2   0   2   0   0   2   0   0   0   0   2   2   2   2   0   2   2   0   2   2   0   0   2   0   2   2   2   2   0   2   2   0   2   2   0   0   2   0   2   0   2   2   2   0   2   2   2   2   0   2   2   0   2   0   2   0   0
 MK-6-6                 0   0   2   0   0   2   0   0   2   2   0   0   2   0   0   2   0   2   0   0   2   2   0   0   0   2   2   2   0   2   0   2   2   0   0   0   0   0   0   2   0   0   2   0   2   0   2   2   2   2   0   2   0   2   0   0   0   2   2   0   0   2   0   0   0   2   2   0   2   2   0   0   2   2   2   0   2   2   0   2   0   0   0   0   2   0   0   0   2   0   0   0   2   0   2   2   2   0   2   2   0   0   2   0   0   0   0   0   0   2   0   2   2   2   2   0   0   2   0   0   0   0   2   0   0   0   0   2   0   2   0   0   2   0   0   2   2   0   0   0   0   2   2   2   0   2   0   0   2   0   0   0   2   2   2   2   2   0   2   2   0   2   2   0   0   2   0   2   2   2   0   0   2   2   0   2   2   2   0   2   0   2   0   2   2   2   2   2   2   2   2   0   2   2   0   2   0   2   2   0
 MK-6-7                 0   0   2   0   0   2   0   0   2   2   0   0   2   0   0   2   0   2   0   0   2   2   0   0   0   2   2   2   0   2   0   2   2   0   0   0   0   0   0   2   0   0   2   2   2   0   2   2   2   2   0   2   0   0   2   0   0   2   2   0   0   0   0   0   0   2   2   0   2   2   0   0   2   2   2   2   2   2   0   2   0   0   0   0   2   0   0   0   2   0   2   0   2   0   2   2   2   0   2   2   0   2   2   0   0   0   2   0   0   2   0   2   2   0   2   0   2   2   0   0   2   0   2   0   0   0   0   2   0   2   0   0   2   0   0   2   2   2   0   0   0   2   2   0   0   2   0   0   2   0   2   0   2   2   2   2   2   0   2   2   0   2   2   0   0   2   0   2   2   2   0   0   2   2   0   2   2   2   0   0   0   2   0   2   2   2   2   2   2   2   2   2   0   2   0   2   0   2   2   0
 MK-6-8                 0   0   2   0   0   2   0   0   0   2   2   0   2   0   0   2   0   2   0   0   2   0   0   0   0   2   0   2   0   2   0   2   2   0   0   0   0   0   0   2   0   0   0   2   2   0   2   2   2   2   2   2   0   2   2   0   0   2   2   0   0   0   0   0   0   2   2   0   2   2   0   0   2   2   2   2   2   2   0   0   2   0   0   0   2   0   0   0   2   0   2   0   2   0   2   2   2   0   2   0   0   2   0   0   0   0   2   0   0   2   2   2   2   0   2   0   2   0   0   2   2   2   2   0   0   0   0   2   0   2   0   0   2   0   0   2   2   2   0   2   2   2   2   0   0   2   0   0   2   0   2   2   2   2   2   2   2   0   2   2   0   2   2   0   0   0   0   2   0   2   0   0   2   2   0   2   2   2   0   0   0   2   0   2   2   2   2   2   2   2   2   2   0   2   0   2   0   2   2   0
 MK-6-9                 0   0   2   2   0   2   0   0   0   2   2   0   2   0   0   2   0   2   0   0   0   0   0   0   0   2   0   2   0   2   0   0   2   0   0   0   0   0   0   2   0   0   0   2   2   2   2   2   2   0   2   2   0   2   0   0   0   2   2   0   0   0   0   0   0   2   2   2   2   2   0   0   2   2   0   0   2   0   0   2   2   0   0   0   2   0   0   0   2   0   2   0   2   0   0   2   2   0   2   0   0   2   0   0   0   0   0   0   0   2   2   0   2   0   2   0   2   0   0   2   0   2   2   0   0   0   0   2   0   2   0   2   2   0   0   2   2   2   0   2   0   2   2   0   0   2   0   0   2   0   2   2   2   0   2   2   2   0   2   2   0   2   2   0   0   0   0   2   0   2   0   0   2   2   0   2   2   0   0   0   0   2   0   0   2   0   2   2   2   2   2   2   2   2   0   2   0   2   2   0
 MK-6-10                0   0   2   2   0   2   2   0   0   2   2   0   2   0   0   2   0   2   2   0   0   0   0   0   0   2   0   2   0   2   2   0   2   0   0   0   0   2   0   2   0   0   0   2   2   2   2   2   2   0   2   2   0   0   0   0   0   2   0   0   0   0   0   0   0   2   0   2   0   2   0   0   2   2   0   0   2   0   0   2   2   2   0   0   2   0   0   0   2   0   2   0   2   0   0   2   2   2   2   0   0   2   0   0   0   0   0   0   0   2   2   0   0   0   2   0   2   0   0   2   0   2   2   0   0   0   0   2   0   2   0   2   2   0   0   2   2   2   0   2   0   2   2   0   0   2   0   0   2   0   0   2   2   0   2   2   2   0   2   2   0   2   2   0   2   0   0   0   0   2   0   0   2   2   2   0   2   0   0   0   0   2   0   0   0   0   0   2   2   2   2   2   2   2   0   2   0   2   2   0
 MK-6-11                0   0   2   2   0   2   2   0   0   0   2   0   2   0   0   2   0   0   0   0   0   0   0   2   2   2   0   2   2   2   2   0   2   0   2   0   0   2   0   2   0   0   0   0   0   2   0   2   2   0   2   2   0   0   0   0   2   2   0   0   0   0   0   0   0   2   0   2   0   0   0   0   2   2   0   0   0   0   0   2   0   2   0   0   2   0   0   0   2   2   2   0   2   2   0   2   2   2   2   0   0   2   2   0   0   0   0   0   0   2   2   0   0   0   2   0   2   0   0   2   0   0   2   0   0   0   0   2   0   2   0   2   2   0   0   2   2   2   0   2   0   2   0   0   0   2   0   0   2   0   2   2   2   0   0   2   2   0   2   2   2   2   0   0   2   0   0   0   0   2   0   0   2   2   2   0   2   0   0   0   0   2   0   0   0   0   0   2   2   0   2   2   2   2   2   2   0   2   2   0
 MK-6-12                0   0   2   2   0   2   2   0   0   0   2   0   0   0   2   2   0   0   0   0   0   0   2   2   2   2   2   2   2   2   2   0   2   0   2   0   0   2   0   0   0   0   0   0   0   2   0   2   2   0   2   2   0   0   0   0   2   2   0   0   0   0   0   0   0   2   0   2   0   0   0   0   2   2   0   0   0   0   0   2   0   2   0   0   2   0   0   0   2   0   2   0   2   2   0   2   2   2   2   0   0   2   2   0   0   0   0   0   0   2   2   0   0   0   2   0   2   0   0   0   0   0   2   0   0   0   0   2   0   2   0   2   2   0   0   2   2   2   0   2   2   2   0   0   0   2   0   2   0   2   2   2   2   0   0   2   2   0   2   2   2   2   0   0   0   0   0   0   0   2   0   0   2   2   2   0   2   2   0   0   0   2   0   0   0   0   0   0   2   0   2   2   2   2   2   2   0   2   2   0
 MK-6-13                0   0   2   2   0   2   2   0   0   0   2   0   0   0   2   2   0   0   0   0   0   0   2   2   2   2   2   2   2   2   2   0   2   0   2   0   0   2   0   0   0   0   0   2   0   2   0   2   2   2   2   0   0   0   0   0   2   2   0   0   0   0   0   0   0   2   0   2   0   0   0   0   2   2   0   0   0   0   0   2   0   0   0   0   2   0   0   0   2   0   2   0   2   2   0   2   2   2   2   0   0   2   2   0   0   2   0   0   0   2   2   0   0   0   2   2   2   0   0   0   0   0   2   0   2   0   0   2   0   2   0   0   2   0   0   2   0   2   2   2   2   2   0   0   0   2   0   2   0   0   2   2   2   0   0   2   2   0   2   2   2   2   0   0   2   0   0   0   2   2   0   2   0   2   2   0   2   2   0   0   0   0   0   0   0   0   0   0   2   0   2   2   2   2   2   0   0   2   2   0
 MK-6-14                0   0   2   2   0   0   2   0   0   0   2   0   0   0   0   2   0   0   0   0   0   0   2   2   2   2   2   2   0   2   2   0   2   0   2   0   0   2   0   0   0   0   0   2   0   2   0   2   2   2   2   0   2   0   0   0   2   2   0   2   0   0   0   0   0   2   0   2   0   0   0   0   2   2   0   0   0   0   0   2   0   0   0   0   2   0   0   0   2   0   2   0   2   2   0   2   2   2   2   0   0   2   0   0   0   2   0   0   2   2   2   0   0   0   2   2   2   0   0   2   0   0   2   0   2   0   0   2   0   2   0   0   2   0   2   2   0   2   2   2   2   2   0   0   0   2   0   2   0   0   2   2   2   0   0   2   2   2   2   2   2   2   0   0   2   0   0   0   2   2   0   2   0   2   2   0   2   2   0   0   0   0   0   0   0   0   0   0   2   0   2   2   2   2   2   0   0   2   2   0
 MK-6-15                0   2   2   2   0   0   2   0   0   0   2   0   0   0   2   2   0   0   0   0   0   0   2   2   2   2   2   2   0   2   2   0   2   0   2   0   0   2   0   0   0   0   0   2   0   2   0   2   2   2   2   0   2   0   0   0   2   2   0   2   0   0   0   0   0   2   2   2   0   0   0   2   2   2   0   0   2   2   0   2   0   0   0   0   2   2   0   0   2   0   2   0   0   2   0   2   2   2   2   0   0   2   0   0   0   2   0   0   2   2   2   0   2   0   2   2   2   0   0   0   0   0   2   0   2   0   0   2   0   2   2   0   2   0   2   2   0   0   2   2   2   2   2   0   0   2   2   2   0   0   2   2   2   0   0   2   2   2   2   2   2   2   0   0   2   0   0   0   2   2   0   2   0   2   0   0   2   2   0   0   0   0   0   0   0   0   0   0   2   0   2   2   2   2   2   2   0   2   2   0
 MK-6-16                0   2   2   2   0   0   2   0   0   0   2   0   0   0   2   2   0   0   0   0   0   0   2   2   0   0   2   2   0   0   2   0   2   0   2   0   0   2   2   2   0   0   0   2   0   2   0   2   2   2   2   0   2   0   0   0   2   2   0   2   0   0   0   0   2   2   2   2   0   0   0   2   2   2   0   0   2   0   0   0   0   0   0   0   2   2   0   0   2   0   2   2   0   2   0   2   2   2   2   0   0   2   2   0   0   2   0   0   2   2   0   0   2   0   2   2   2   0   0   0   0   0   2   0   2   0   0   2   0   2   0   2   2   0   2   0   0   0   2   2   0   2   2   0   0   2   2   0   2   0   0   2   2   0   0   2   0   2   2   2   2   2   0   0   2   0   0   0   2   2   0   2   0   2   0   0   2   2   0   0   0   0   0   0   0   0   0   0   2   0   2   2   2   2   2   2   0   2   2   0
 
!****************************************** Phenotypic Data **********************************************************
!-100.0 is resevred for missing phenotype
SimulatedTrait1        13.5743   15.2038   16.2416   16.2332   16.0770   13.4771   14.9824   14.8222   12.6292   13.7461   15.4085   12.0753   15.1458   15.5769   13.3781   13.5313   16.3831   15.3685   14.0236   14.5909   14.2420   16.9238   14.9685   16.5419   17.0913   14.1840   14.4749   13.0002   14.1707   16.4911   14.3817   16.4612   14.5903   14.8551   16.1343   15.6895   13.7393   15.0942   14.5581   16.2101   16.1252   16.1554   13.7451   13.6941   14.0470   16.2919   12.4881   15.3707   15.6186   15.6821   15.2807   15.9129   13.4908   13.8196   15.7965   15.9097   13.9834   13.1169   16.2578   15.3622   15.1486   16.7713   15.1824   14.8855   14.1431   14.3721   15.8080   15.7713   16.3741   14.6761   16.3348   14.1728   14.9754   12.8637   15.0531   14.9681   14.9016   14.3324   15.6886   14.2407   14.9353   17.5382   13.9020   12.7390   14.9558   17.3020   16.4197   16.7021   14.7787   14.3795   16.5544   14.1955   14.9721   13.9440   13.2193   14.7309   16.3312   13.6712   15.2482   13.6228   15.0315   12.5703   13.2650   15.2431   15.8195   16.9354   15.9727   16.2889   15.3571   14.9160   14.8729   16.5323   14.9288   13.7556   14.2860   16.2594   15.9070   13.8022   14.2199   13.9741   15.4478   15.2842   16.1688   16.0796   16.2751   14.1504   15.5105   15.5430   15.7262   15.9676   14.5910   14.7807   14.8723   16.3848   13.9083   13.8235   14.1730   15.5062   14.0190   14.0659   13.7740   13.5415   15.7588   15.2558   17.3290   15.6947   16.4574   16.1001   13.9466   16.4823   15.6393   14.4470   15.4469   15.8190   15.0927   14.9687   18.1230   14.5742   14.2971   13.2455   13.8960   14.2517   16.8784   13.7506   15.3223   15.4602   15.6771   13.2557   14.4953   14.2933   16.4191   16.2200   15.3754   14.0549   15.6350   14.5665   14.9769   16.0378   14.2867   14.2088   15.2054   14.0074   14.0837   15.8244   14.9049   12.3355   16.2551   13.1624   14.8576   17.3899   16.6367   14.3939   16.7150   12.7743   16.4817   12.4775   14.6466   15.5330   14.5380   13.2279
SimulatedTrait2        10.3331    9.3100    8.5020    9.1496    9.5345   10.1704    9.5561    9.4971   10.1022   10.5671   10.8622    9.9665    9.3645    9.2730    9.8837    9.4753   10.1235    8.9316   10.3331    9.2044    9.7971    9.8768   10.2101    8.7288    9.9224   11.0894   10.7384   10.9618   10.6686    9.2663   10.5926    9.4903   10.5285    9.6857    9.7179   10.0864    9.9132   11.0808   10.7005    9.1304    8.5177    9.7058   10.2026   10.9649   10.1498   10.9825   10.9449   10.0088    9.9138    8.5036   10.2425    8.7381    9.7888   10.8482    9.6713   10.5648   11.1935    9.1231    9.0245    9.8119   10.3351   10.2002    9.7863   10.4325   10.4129   10.1680    9.5369    9.3160    9.2425    9.8443    9.0831    9.7808   10.5379   10.1763    8.5988   10.9607    9.7314   10.0831    9.1379    9.3243    9.9344    8.6934    9.7319   10.8530   10.6418    9.7486   10.0270    9.0535   10.6811   10.4711    7.9685   11.1608   10.5258   10.0441   10.0090   10.8537    8.8607    9.9800    9.8969    9.5567    9.2518   10.6914    9.2653    9.5780   10.8399   10.0758    9.6940    9.8053   11.7752    9.7746    8.8755    9.4929    9.5161   10.0428   10.8826    9.9433    9.0311   10.7179   10.1363   10.7338    9.9847    9.3325    9.7408    9.6502    9.2939   11.0840    9.4585    9.6969    8.6630   10.3341    9.8196   10.6552   10.4567    9.6169    9.2385   10.7298   11.0111   10.0526   10.4149   10.5536   10.9872   10.0891    9.7960   10.6482    9.1651    8.8062    9.1664    9.8438   11.0248   10.6062    9.1420    9.8991   10.6426    9.2393    9.5048   10.4236    8.7054    9.3796   10.0423   11.0599   11.1480   10.6521    9.5926   10.5124   10.3802    9.1662    8.4517    9.5029    9.8630   10.3308    9.6381    9.0061   10.3706   11.2924    8.8292   10.7935   11.2026    9.1184   10.7195    9.3873   10.2690   10.6034   10.2428   11.0933   10.6292   11.7392    9.2560   10.4603   10.9295    9.1311    8.9895   10.1833    8.7469   10.0731    8.8961   11.1963   10.4693    9.4209    9.8920   10.0226
 
