# Supplementary material for: Inclusive Composite Interval Mapping of QTL by Environment Interactions in Biparental Populations
Source: PLoS One. 2015 Jul 10;10(7):e0132414. doi: 10.1371/journal.pone.0132414 (PMC4498613; doi:10.1371/journal.pone.0132414)
Supplement: S5 File — (ZIP) [file pone.0132414.s005.zip › H=0.5/L1/run_00137.met]

!**********************Note: lines staring with "!" are remarks and will be ignored in the program********************
!*********************************General Information**********************************
!Assuming F1 = P1 x P2, populations available in QTL IciMapping are: 
!  1, P1BC1F1 = P1 x F1, the first backcrossing where P1 is used as the recurrent parent;
!  2, P2BC1F1 = P2 x F1, the first backcrossing where P2 is used as the recurrent parent;
!  3, F1DH, F1-derived doubled haploids; 
!  4, RIL or F1RIL, recombination inbred lines through the repeated selfing of F1;
!  5, P1BC1RIL, recombination inbred lines through the repeated selfing of P1BC1F1;
!  6, P2BC1RIL, recombination inbred lines through the repeated selfing of P2BC1F1;
!  7, F2, the selfing generation of F1;
!  8, F3, the selfing generation of F2;
!  9, P1BC2F1, the second backcrossing where P1 is used as the recurrent parent; 
! 10, P2BC2F1, the second backcrossing where P2 is used as the recurrent parent;
! 11, P1BC2RIL, recombination inred lines through the repeated selfing of P1BC2F1; 
! 12, P2BC2RIL, recombination inred lines through the repeated selfing of P2BC2F1; 
! 13, P1BC1F2, the selfing generation of P1BC1F1; 
! 14, P2BC1F2, the selfing generation of P2BC1F1; 
! 15, P1BC2F2, the selfing generation of P1BC2F1; 
! 16, P2BC2F2, the selfing generation of P2BC2F1; 
! 17, P1BC1DH, P1BC1F1-derived doubled haploids; 
! 18, P2BC1DH, P2BC1F1-derived doubled haploids; 
! 19, P1BC2DH, P1BC2F1-derived doubled haploids; 
! 20, P2BC2DH, P2BC2F1-derived doubled haploids; 
   3      !Mapping Population (see remarks above)
   2      !Mapping Function (1 for Kosambi; 2 for Haldane; 3 for Morgan)
   2      !Marker Space Type (1 for intervals; 2 for positions)
   1      !Marker Space Unit(1 for centiMorgans; 2 for Morgan)
   6      !Number of Chromosomes (or Linkage Groups)
 200      !Size of the mapping population
   2      !Number of environments
 
!***************************************** Chromosomes and Linkage Maps **********************************************
!Chromosome                 NumMarkers
-CH1                        16
-CH2                        16
-CH3                        16
-CH4                        16
-CH5                        16
-CH6                        16
!Linkage map (Marker name followed by position or the interval length)
 MK-1-1                1     0.000
 MK-1-2                1    10.000
 MK-1-3                1    20.000
 MK-1-4                1    30.000
 MK-1-5                1    40.000
 MK-1-6                1    50.000
 MK-1-7                1    60.000
 MK-1-8                1    70.000
 MK-1-9                1    80.000
 MK-1-10               1    90.000
 MK-1-11               1   100.000
 MK-1-12               1   110.000
 MK-1-13               1   120.000
 MK-1-14               1   130.000
 MK-1-15               1   140.000
 MK-1-16               1   150.000
 MK-2-1                2     0.000
 MK-2-2                2    10.000
 MK-2-3                2    20.000
 MK-2-4                2    30.000
 MK-2-5                2    40.000
 MK-2-6                2    50.000
 MK-2-7                2    60.000
 MK-2-8                2    70.000
 MK-2-9                2    80.000
 MK-2-10               2    90.000
 MK-2-11               2   100.000
 MK-2-12               2   110.000
 MK-2-13               2   120.000
 MK-2-14               2   130.000
 MK-2-15               2   140.000
 MK-2-16               2   150.000
 MK-3-1                3     0.000
 MK-3-2                3    10.000
 MK-3-3                3    20.000
 MK-3-4                3    30.000
 MK-3-5                3    40.000
 MK-3-6                3    50.000
 MK-3-7                3    60.000
 MK-3-8                3    70.000
 MK-3-9                3    80.000
 MK-3-10               3    90.000
 MK-3-11               3   100.000
 MK-3-12               3   110.000
 MK-3-13               3   120.000
 MK-3-14               3   130.000
 MK-3-15               3   140.000
 MK-3-16               3   150.000
 MK-4-1                4     0.000
 MK-4-2                4    10.000
 MK-4-3                4    20.000
 MK-4-4                4    30.000
 MK-4-5                4    40.000
 MK-4-6                4    50.000
 MK-4-7                4    60.000
 MK-4-8                4    70.000
 MK-4-9                4    80.000
 MK-4-10               4    90.000
 MK-4-11               4   100.000
 MK-4-12               4   110.000
 MK-4-13               4   120.000
 MK-4-14               4   130.000
 MK-4-15               4   140.000
 MK-4-16               4   150.000
 MK-5-1                5     0.000
 MK-5-2                5    10.000
 MK-5-3                5    20.000
 MK-5-4                5    30.000
 MK-5-5                5    40.000
 MK-5-6                5    50.000
 MK-5-7                5    60.000
 MK-5-8                5    70.000
 MK-5-9                5    80.000
 MK-5-10               5    90.000
 MK-5-11               5   100.000
 MK-5-12               5   110.000
 MK-5-13               5   120.000
 MK-5-14               5   130.000
 MK-5-15               5   140.000
 MK-5-16               5   150.000
 MK-6-1                6     0.000
 MK-6-2                6    10.000
 MK-6-3                6    20.000
 MK-6-4                6    30.000
 MK-6-5                6    40.000
 MK-6-6                6    50.000
 MK-6-7                6    60.000
 MK-6-8                6    70.000
 MK-6-9                6    80.000
 MK-6-10               6    90.000
 MK-6-11               6   100.000
 MK-6-12               6   110.000
 MK-6-13               6   120.000
 MK-6-14               6   130.000
 MK-6-15               6   140.000
 MK-6-16               6   150.000
!*********************************** Marker Types ********************************************************************
!Co-dominant marker: When heterozygote F1 is present, P1 is coded as 2, F1 is coded as 1, and P2 is coded as 0; Otherwise, P1 is coded as 2, and P2 is coded as 0. 
!Dominant marker: When heterozygote F1 is present, P1 and F1 are coded as 12, and P2 is coded as 0; Otherwise, P1 is coded as 2, and P2 is coded as 0.  
!Recessive markers: When heterozygote F1 is present, P1 is coded as 2, and F1 and P2 are coded as 10; Otherwise, P1 is coded as 2, and P2 is coded as 0. 
!Missing marker is coded as -1. 
 MK-1-1                 2   2   0   2   0   2   2   0   2   0   2   2   0   0   2   2   2   0   2   0   2   2   0   0   2   0   2   2   2   2   2   0   2   2   2   2   0   2   2   2   0   0   2   0   2   2   0   0   2   0   2   0   2   2   0   2   0   0   0   0   0   0   2   0   2   2   0   2   0   0   2   0   2   0   2   2   0   0   0   0   0   2   2   0   0   0   2   2   2   2   0   2   0   0   0   0   2   0   0   2   2   2   2   2   2   2   2   2   2   0   2   0   0   2   2   2   2   2   0   2   2   0   0   0   0   0   0   0   2   0   2   2   0   2   0   0   0   0   2   2   2   0   2   2   0   0   2   2   2   2   2   0   0   2   2   0   0   2   0   2   2   0   2   0   2   2   0   0   0   2   2   0   2   0   2   2   2   2   0   0   0   0   2   2   2   2   0   2   0   2   2   2   2   0   2   2   2   2   2   0
 MK-1-2                 2   2   0   2   2   2   2   2   2   0   2   2   0   0   2   2   0   0   0   0   2   2   0   0   2   2   2   2   2   2   2   0   2   2   2   2   0   2   2   2   0   0   2   0   2   2   0   0   2   0   2   0   2   2   0   2   0   0   0   0   0   0   2   0   2   2   0   2   0   0   2   0   2   2   2   2   0   2   0   0   0   2   2   0   0   0   2   2   2   2   0   2   0   0   0   0   2   0   0   2   2   2   2   2   2   2   2   2   2   0   2   0   0   2   2   2   2   2   0   2   2   0   0   0   0   0   0   0   2   0   2   2   0   2   0   0   0   0   2   2   2   0   2   2   0   0   0   2   2   2   2   0   0   2   2   0   2   0   0   2   2   0   0   0   2   2   0   0   0   2   2   0   2   0   2   2   2   2   0   2   0   0   0   2   2   2   0   2   0   2   2   2   2   0   2   2   2   2   2   0
 MK-1-3                 2   2   0   2   2   2   2   2   2   0   2   2   0   0   2   0   0   2   0   0   2   2   0   0   2   2   2   2   2   2   2   0   2   2   2   0   0   2   2   2   0   2   2   0   2   2   0   0   2   0   2   0   2   2   0   2   2   0   0   0   0   0   2   0   2   2   0   2   0   0   2   0   2   0   2   2   0   2   0   0   0   2   2   0   0   0   2   2   2   2   0   2   0   0   0   0   2   0   0   2   2   2   0   2   2   2   2   2   2   0   2   0   0   2   2   2   0   2   0   2   2   0   0   0   0   0   2   0   2   2   0   2   0   2   0   0   0   0   2   0   2   0   2   2   0   0   0   2   2   2   2   0   0   2   2   0   2   0   0   2   2   0   0   0   2   2   0   0   2   2   2   2   2   2   2   2   2   2   0   2   2   0   0   2   2   2   0   0   0   2   2   2   2   0   0   2   2   2   2   0
 MK-1-4                 2   2   0   2   2   2   2   2   2   0   2   2   0   0   2   0   0   2   0   0   0   2   0   0   2   2   2   2   2   2   2   0   2   2   2   0   2   0   2   2   0   2   2   0   2   2   0   0   2   0   2   0   2   2   0   2   2   2   0   0   0   0   0   0   2   0   0   2   0   0   2   0   2   0   2   2   0   2   0   0   0   2   2   0   0   0   2   2   2   2   0   2   0   0   0   0   2   0   0   2   2   0   0   2   2   2   2   2   2   0   2   0   0   2   2   2   2   2   2   2   2   0   0   0   0   0   2   0   2   2   0   2   0   2   0   0   0   0   2   0   0   2   2   0   0   0   0   2   2   2   0   0   0   2   2   0   2   0   0   2   2   0   0   0   2   2   0   0   2   0   2   0   2   0   2   2   2   2   0   2   0   0   0   0   0   2   0   0   0   2   2   2   2   0   0   2   2   2   0   0
 MK-1-5                 0   2   0   2   2   2   2   2   2   0   0   2   0   0   2   0   0   2   0   0   0   2   0   0   2   2   2   2   2   2   0   0   2   2   2   2   2   0   2   2   2   2   2   0   2   2   0   0   2   0   2   2   2   2   0   2   2   2   0   0   2   0   0   0   2   0   0   2   0   0   2   0   2   0   2   2   0   2   0   0   0   2   2   0   0   0   2   2   0   2   0   2   0   0   2   0   2   2   0   2   2   0   0   2   2   2   2   0   2   0   2   0   0   2   2   2   2   2   0   2   2   2   0   0   0   0   2   0   2   2   0   2   0   2   2   0   0   0   2   0   0   2   2   0   0   0   0   2   2   2   0   0   0   2   2   0   2   0   0   2   2   0   0   0   0   2   0   0   2   0   2   0   2   2   2   2   2   2   0   0   0   2   0   0   0   2   0   0   0   0   2   2   2   0   0   0   2   2   0   0
 MK-1-6                 0   2   0   2   2   2   2   2   2   0   0   2   0   0   2   0   0   2   0   0   0   2   0   0   2   2   2   2   2   2   0   0   2   2   2   2   2   2   2   2   2   2   2   2   2   2   0   0   2   0   2   2   2   2   0   2   2   2   0   0   2   0   0   0   2   0   0   0   0   0   2   0   2   0   2   2   0   2   0   0   0   2   2   0   0   0   2   2   0   2   0   2   0   0   2   2   2   2   0   2   2   0   0   2   2   2   2   0   2   0   2   0   0   2   2   2   2   2   0   2   2   2   0   0   0   0   2   2   2   2   0   2   0   2   0   0   0   0   2   0   0   2   2   0   0   0   0   2   2   2   0   0   0   2   2   0   2   0   2   0   2   0   0   0   0   2   0   0   2   0   2   0   2   2   2   0   2   2   0   0   0   2   0   0   0   2   2   0   0   0   2   2   2   0   0   0   2   2   2   0
 MK-1-7                 0   2   0   2   2   2   2   2   2   0   0   2   2   0   2   0   0   2   0   0   0   2   0   0   2   2   2   2   2   2   0   0   2   2   2   2   0   2   0   2   2   0   2   2   2   2   0   0   2   0   0   2   2   2   0   2   2   2   0   0   2   0   0   2   2   2   0   0   0   0   2   2   2   0   2   2   0   2   0   0   0   2   2   0   0   0   2   2   0   2   0   2   0   0   2   2   2   2   0   2   2   0   0   2   2   2   2   0   2   0   2   0   0   2   2   2   2   2   0   2   2   2   0   0   2   0   0   2   2   2   0   2   0   2   0   0   0   0   2   0   0   0   2   0   0   0   0   2   0   0   0   0   0   0   2   0   2   0   2   2   2   2   0   0   0   2   0   0   2   0   0   0   2   2   2   0   2   2   0   0   0   2   0   0   0   2   2   0   0   0   2   2   0   0   0   0   2   2   2   0
 MK-1-8                 0   2   0   2   0   2   2   2   2   0   0   2   2   0   2   0   0   2   0   0   0   0   0   0   2   2   2   2   2   2   0   0   2   2   2   2   0   2   0   2   2   0   2   2   2   2   0   0   2   0   0   2   2   0   0   2   2   2   0   0   2   2   0   2   2   2   0   0   0   0   2   2   2   0   2   0   0   2   0   0   0   2   2   0   0   0   2   0   0   2   0   2   0   0   2   2   2   2   0   2   2   0   0   2   0   2   2   0   2   0   2   0   0   2   2   2   2   2   0   2   2   2   0   2   2   0   0   2   0   2   0   2   2   2   0   0   0   0   2   0   0   0   2   0   0   0   0   2   0   0   0   0   0   0   0   0   0   2   0   2   2   2   0   2   0   2   0   0   2   2   0   0   2   0   0   0   0   2   0   0   2   2   2   2   0   2   2   0   0   0   2   2   0   0   0   0   2   2   2   0
 MK-1-9                 0   2   0   2   0   2   2   0   2   2   0   2   2   0   2   0   0   2   0   0   2   2   0   0   2   0   2   2   2   2   0   2   0   2   2   2   0   2   0   2   2   0   2   2   2   2   0   0   2   0   0   2   0   0   0   2   2   2   0   0   2   2   0   0   2   2   0   0   0   0   2   0   2   0   0   0   0   2   0   0   0   2   2   0   0   0   2   0   0   2   0   2   2   0   2   2   2   2   2   2   2   0   0   2   0   2   0   0   2   0   2   0   0   2   0   2   0   2   0   2   2   2   0   2   2   0   0   2   0   2   0   2   2   2   0   0   0   0   2   0   0   0   2   0   0   0   0   2   0   0   0   0   0   0   0   0   0   2   0   2   2   2   2   2   0   2   0   0   0   2   0   0   2   0   0   0   0   2   0   2   2   2   2   0   0   2   2   0   0   0   2   2   0   0   0   0   2   2   2   0
 MK-1-10                0   2   0   0   0   2   2   0   2   2   0   0   2   2   2   2   0   2   0   0   0   2   0   0   2   0   2   0   2   2   0   2   0   2   2   0   0   2   0   2   2   0   2   0   0   2   0   0   0   0   0   2   0   0   0   2   2   2   2   2   2   2   0   2   2   2   0   0   0   2   2   2   2   0   0   0   0   2   0   0   0   2   2   0   0   0   2   0   0   2   0   2   2   0   2   2   2   2   2   2   2   0   0   2   0   2   0   0   2   0   2   0   2   2   0   0   0   2   0   0   2   2   0   2   2   0   0   2   0   2   0   2   2   2   0   0   0   0   2   0   2   0   2   0   2   0   0   2   0   0   0   2   0   0   2   0   0   2   0   2   2   0   2   2   0   0   0   0   0   2   0   2   2   0   0   0   0   2   0   2   2   2   2   0   0   2   2   0   0   0   0   2   0   0   0   2   2   2   2   0
 MK-1-11                0   0   0   0   0   2   2   0   2   2   0   0   0   2   2   2   0   2   2   0   0   2   0   2   2   0   0   0   2   2   0   2   0   2   2   2   0   2   0   2   2   2   2   0   2   2   0   0   0   0   0   2   0   0   0   2   2   2   2   2   2   2   0   2   2   2   0   0   0   0   2   2   2   0   0   0   2   2   2   0   0   0   2   0   0   0   2   0   0   2   0   2   2   0   2   2   2   2   2   2   2   0   0   2   0   2   0   0   2   0   2   0   2   0   0   0   0   2   0   0   2   2   0   2   2   0   0   2   0   2   0   2   2   2   0   0   0   2   2   0   2   0   2   0   2   0   0   2   0   0   0   2   0   0   2   0   0   2   0   2   2   0   2   2   0   0   0   2   0   2   0   2   2   0   0   0   0   0   0   2   2   2   2   0   0   2   2   0   0   0   0   2   0   0   0   2   2   2   2   0
 MK-1-12                0   0   0   0   0   2   2   0   2   2   0   0   0   2   2   0   0   2   2   0   0   2   0   2   2   0   0   0   2   2   0   2   2   2   2   2   0   2   0   2   2   0   2   0   0   2   0   0   0   0   0   2   0   0   0   2   2   0   2   2   2   2   0   2   2   2   0   0   2   0   2   2   2   0   0   0   2   2   2   0   0   0   2   0   0   0   2   0   0   2   0   2   0   0   2   2   0   2   2   2   2   0   0   2   0   2   0   0   2   0   2   0   2   2   0   0   0   0   0   0   2   2   0   2   2   0   0   2   0   2   0   2   2   2   0   0   0   2   2   2   2   0   2   0   2   0   0   2   0   0   0   2   0   0   2   0   0   2   0   2   2   0   2   2   0   2   0   2   0   0   0   2   2   0   0   0   0   0   0   2   0   2   2   0   2   2   2   0   0   0   0   2   0   0   0   2   2   2   2   0
 MK-1-13                0   2   0   0   0   2   2   0   2   2   0   0   0   2   2   0   0   2   2   0   0   2   0   2   2   0   0   0   2   2   0   2   2   0   2   2   0   0   2   2   2   0   2   0   0   2   0   0   0   0   2   2   0   0   0   2   2   0   2   2   2   2   0   2   2   2   0   2   2   0   2   2   2   0   0   0   2   2   2   0   0   0   2   0   0   0   2   2   0   2   0   2   0   0   2   2   0   2   2   2   2   0   0   0   0   2   0   0   2   0   2   0   2   2   2   0   0   0   0   0   2   2   0   2   2   0   0   2   0   2   0   2   2   2   0   0   0   2   2   2   2   0   2   0   2   0   0   0   0   0   0   0   2   0   2   0   0   2   0   2   2   0   2   2   0   2   0   2   0   0   0   2   2   0   2   2   0   0   0   2   0   2   0   0   2   0   2   0   0   0   0   2   0   0   2   2   2   2   2   0
 MK-1-14                0   0   0   0   0   2   2   0   2   2   2   0   0   2   2   0   2   2   2   0   0   2   0   0   2   0   0   0   2   2   0   2   2   0   2   2   0   0   0   2   0   0   2   0   2   2   0   2   0   0   2   2   0   0   0   2   2   0   2   2   2   2   0   2   2   2   0   2   2   0   2   2   0   0   0   0   2   2   2   0   2   0   2   0   0   0   2   2   0   2   0   2   0   0   2   2   0   2   2   2   2   0   0   0   0   2   0   0   2   2   2   0   2   2   2   0   0   0   0   2   2   2   0   0   0   0   0   2   0   2   0   2   2   2   0   0   0   2   2   2   2   0   2   0   2   0   0   0   0   2   0   0   2   0   2   0   0   2   0   2   2   0   2   2   0   2   0   2   0   0   0   2   2   0   2   2   0   0   0   2   0   0   0   0   2   0   2   0   0   0   0   0   0   0   2   2   2   2   2   0
 MK-1-15                0   0   0   0   0   2   2   0   2   2   2   0   0   2   2   0   2   2   2   0   0   2   0   0   2   0   2   2   0   2   0   2   0   0   2   2   0   0   0   2   0   0   2   0   2   2   0   2   0   0   2   2   0   0   0   2   2   0   0   2   2   2   0   2   2   2   0   2   2   2   2   2   0   0   0   0   2   2   2   0   0   0   2   0   0   0   2   2   0   2   0   2   0   0   2   2   0   2   2   2   2   0   0   0   0   2   0   0   2   0   2   0   2   2   2   0   0   0   2   0   2   2   0   0   0   0   0   2   0   2   2   2   2   2   0   0   0   2   2   2   2   0   2   0   2   0   2   0   0   2   0   0   2   0   2   0   0   2   0   2   2   0   2   2   2   0   0   2   0   0   0   2   2   0   2   2   0   0   0   2   0   0   2   0   2   0   2   0   0   0   0   0   0   0   0   2   2   2   0   0
 MK-1-16                0   0   0   2   0   2   2   0   2   2   2   0   0   2   2   2   2   2   2   0   0   2   0   0   0   0   2   2   0   0   0   0   0   0   2   2   0   0   0   2   0   0   2   0   2   0   0   2   0   0   2   2   0   0   0   2   2   0   0   2   2   2   0   2   2   2   2   2   0   2   2   2   0   0   0   0   2   2   0   0   0   0   2   2   0   0   2   2   2   2   0   2   2   0   2   0   0   0   2   2   2   0   0   0   0   2   0   0   2   0   2   0   2   2   2   0   0   0   2   0   2   2   0   0   2   0   0   2   0   2   2   2   2   2   0   0   0   2   2   0   2   0   2   0   2   0   2   0   0   2   0   0   2   0   2   2   0   2   0   2   2   0   2   2   2   0   0   2   0   0   0   2   2   0   2   2   0   0   0   2   0   0   2   0   0   0   2   2   2   0   0   0   0   0   0   2   2   2   0   0
 MK-2-1                 2   0   0   2   0   2   2   0   2   0   2   0   2   0   0   2   0   2   2   0   2   0   2   0   2   2   0   0   0   2   0   0   2   0   0   0   0   0   0   0   2   2   0   2   0   0   0   0   2   2   2   2   2   0   2   0   0   2   2   2   0   0   2   2   2   2   0   2   2   0   2   0   2   0   0   2   2   0   0   2   2   2   2   0   0   0   2   0   2   2   2   0   0   0   0   0   2   2   0   2   2   0   0   0   2   2   2   0   0   2   2   0   2   0   0   2   2   2   2   0   2   0   2   0   2   0   0   0   2   2   0   2   0   0   0   0   2   0   0   0   2   2   2   0   2   0   2   0   2   2   0   0   0   2   0   2   0   0   2   0   2   0   2   0   0   2   2   0   0   0   2   2   2   0   2   0   2   0   0   2   0   0   2   2   2   2   0   2   2   0   2   0   2   0   0   2   0   2   2   0
 MK-2-2                 2   0   2   2   0   2   2   0   2   0   2   0   0   0   0   2   0   2   2   0   2   0   2   0   2   2   0   0   0   2   0   0   2   0   0   0   0   0   0   0   2   2   0   2   0   0   0   0   0   2   2   2   0   0   2   0   0   2   2   2   0   0   0   2   2   2   0   2   2   0   2   0   2   0   0   2   0   2   0   2   2   2   2   0   0   0   2   0   2   2   2   0   0   0   0   0   2   2   0   2   2   0   0   0   2   2   2   0   0   2   2   0   2   0   0   0   2   2   2   0   2   2   2   0   2   0   0   0   2   2   0   2   2   0   0   0   2   0   0   0   0   2   2   0   2   0   2   0   2   2   0   0   0   2   0   2   0   0   2   0   2   0   2   0   0   2   2   0   2   0   2   2   2   0   2   0   2   2   2   2   0   0   2   2   2   2   0   2   2   2   2   0   2   0   0   2   2   2   2   0
 MK-2-3                 2   0   2   2   0   0   2   0   2   0   2   0   0   0   0   2   0   2   2   0   2   0   2   0   2   2   2   0   0   2   2   0   2   0   0   2   0   0   0   0   2   2   0   2   0   0   0   0   0   2   2   0   0   0   2   0   0   2   2   2   0   0   0   2   2   2   0   2   2   0   2   0   2   0   0   2   0   2   0   2   0   2   2   0   0   0   2   0   2   2   2   0   0   0   0   0   2   2   0   2   2   0   0   0   2   2   2   0   0   2   2   0   0   0   0   0   2   2   2   0   0   2   0   0   2   0   2   0   2   2   0   2   2   2   0   0   2   0   0   0   0   2   2   0   2   2   2   0   2   2   0   0   2   0   0   2   0   0   2   2   2   0   2   2   0   0   2   0   2   0   2   0   2   0   2   0   2   2   2   2   0   0   2   2   2   2   0   0   2   2   2   0   2   0   0   2   2   0   0   0
 MK-2-4                 2   0   0   2   2   0   2   0   2   0   2   0   0   0   0   2   0   0   2   0   2   0   2   0   2   2   2   0   2   2   2   0   0   0   0   2   0   0   2   0   2   2   0   2   0   0   0   0   0   2   2   0   0   0   2   0   0   2   2   2   0   0   0   2   2   2   0   2   2   0   2   0   2   0   0   2   0   0   2   2   0   2   2   0   0   0   2   0   2   2   0   0   0   2   0   0   2   2   0   2   2   2   0   0   2   2   2   0   0   2   2   2   0   0   2   0   2   2   2   2   0   2   0   0   2   0   2   0   2   2   0   2   2   2   0   0   2   0   0   0   0   2   2   0   2   2   2   2   2   2   0   0   2   0   0   2   0   0   0   2   2   0   2   2   0   0   2   0   0   0   2   0   2   0   2   0   2   2   2   2   0   0   2   2   2   2   0   0   2   2   0   0   2   0   0   2   2   0   0   2
 MK-2-5                 2   0   0   0   2   0   0   0   2   0   2   0   0   0   0   2   0   0   2   0   2   0   0   0   2   2   0   0   2   2   2   0   0   0   0   2   0   0   2   0   2   2   0   2   0   0   0   0   0   2   2   0   0   0   2   2   0   2   2   2   2   0   0   2   2   2   0   0   2   0   2   0   2   0   0   2   0   0   2   2   0   0   2   0   0   0   2   2   2   0   2   0   0   2   0   0   2   2   0   2   2   2   0   0   2   2   2   0   0   2   2   2   0   0   2   0   2   2   2   2   0   2   0   0   0   0   2   0   2   2   0   0   2   2   0   0   2   0   0   0   0   2   2   0   0   2   2   2   2   2   0   0   0   0   0   2   0   0   0   2   2   0   2   2   0   0   2   0   0   0   2   0   2   0   0   0   2   2   2   2   0   0   2   2   0   2   0   0   2   2   0   0   2   0   0   2   2   0   0   2
 MK-2-6                 2   2   0   0   2   0   0   0   0   0   2   0   0   0   0   2   0   0   2   0   0   2   0   0   2   0   0   2   2   0   2   2   0   0   0   2   2   0   2   0   2   2   0   2   0   2   0   0   0   2   0   0   0   0   2   2   0   2   0   0   0   2   0   2   2   2   0   0   2   0   0   0   2   0   0   2   0   0   2   2   0   0   2   0   0   0   2   2   2   0   2   0   0   0   0   0   2   2   0   2   2   2   0   0   2   2   0   0   2   2   2   2   0   0   2   0   2   2   2   2   0   2   0   0   0   0   2   0   2   2   0   0   2   2   0   0   2   0   0   0   0   2   2   0   0   2   0   2   2   2   0   0   0   0   0   2   0   0   0   2   2   0   2   2   0   0   2   0   2   0   2   0   2   0   0   0   2   2   0   2   2   0   2   2   0   2   0   0   2   2   0   0   2   0   0   2   2   0   0   2
 MK-2-7                 2   2   0   0   2   0   0   0   0   0   2   0   2   0   2   0   0   0   2   0   0   2   0   2   2   0   0   2   2   0   2   2   0   0   0   2   2   0   2   0   2   2   0   2   0   2   0   0   0   2   0   0   0   0   2   2   0   2   0   2   0   0   0   2   2   2   0   0   2   0   0   0   2   0   0   2   0   0   0   2   0   0   2   0   0   0   2   2   2   2   0   0   0   0   0   0   2   2   0   2   2   2   0   0   2   2   0   0   2   2   2   2   0   0   2   0   2   0   2   2   0   2   0   2   0   2   2   0   2   2   2   0   2   2   0   0   2   2   2   0   0   2   2   0   0   2   0   2   2   2   0   0   0   0   2   2   0   0   0   2   2   2   2   2   0   0   0   0   2   0   2   0   2   0   0   0   0   2   0   2   2   0   2   2   0   2   0   0   2   2   0   0   2   0   0   2   2   0   0   2
 MK-2-8                 2   2   0   0   2   0   0   0   0   0   0   0   2   0   0   0   0   2   2   0   0   2   0   2   2   0   0   2   2   0   2   2   0   0   0   2   2   0   2   0   2   0   2   2   0   2   2   0   0   2   0   0   2   0   2   2   0   0   0   2   0   0   0   2   2   2   0   0   2   0   0   0   2   0   0   0   0   0   0   2   0   0   2   0   0   0   2   2   2   2   0   0   0   0   0   0   2   0   0   0   2   2   2   0   2   2   0   2   2   2   2   2   0   0   2   0   0   2   2   2   0   2   0   2   0   2   2   0   2   2   2   0   0   0   0   0   2   2   2   0   0   2   2   0   0   2   0   2   2   2   0   0   0   0   2   2   0   0   0   2   0   2   2   2   0   0   0   0   2   0   2   0   2   0   0   2   0   2   2   2   2   0   2   2   0   2   0   0   2   2   0   0   2   0   0   2   2   0   2   0
 MK-2-9                 2   0   0   0   2   0   0   0   0   0   0   0   2   0   0   0   0   2   2   0   2   2   0   2   2   0   0   2   2   0   2   2   0   0   0   2   2   0   2   0   0   0   2   0   0   2   2   0   0   2   0   0   2   0   0   2   0   0   0   2   0   0   0   2   2   2   0   0   2   0   0   0   2   2   0   0   0   0   0   2   0   0   2   0   2   0   2   2   2   0   0   0   0   0   0   0   2   0   0   0   2   2   2   0   2   2   2   2   2   2   2   2   0   0   2   0   0   2   0   2   0   2   0   0   2   2   2   0   2   2   2   0   0   0   0   2   2   2   2   0   0   2   2   0   0   2   0   2   2   2   0   0   2   0   2   2   0   0   0   2   0   2   2   2   0   0   0   2   2   0   2   0   2   0   0   2   0   2   2   2   2   0   2   2   0   2   0   0   2   0   0   0   0   0   0   2   2   0   2   2
 MK-2-10                2   0   0   0   2   0   0   2   0   0   0   0   0   0   0   0   0   2   2   0   2   2   0   2   2   0   0   2   2   0   2   2   0   0   2   2   2   0   2   0   0   0   2   0   0   2   2   0   0   2   0   0   2   0   2   2   0   0   0   0   0   0   0   2   2   2   0   0   2   0   0   0   0   2   0   0   0   0   0   2   0   0   2   0   2   0   2   2   2   0   0   0   0   0   0   0   2   0   0   0   0   0   2   2   2   2   2   2   2   2   2   2   0   0   0   0   0   2   0   2   0   2   0   0   0   2   2   0   2   2   2   0   0   0   0   2   2   2   2   0   0   2   2   2   0   2   0   2   0   2   0   0   2   0   0   2   0   0   2   2   0   2   2   2   0   0   0   2   2   0   2   0   2   0   0   2   0   2   2   0   2   2   2   0   0   2   0   0   2   0   0   0   0   0   0   2   2   0   2   2
 MK-2-11                2   0   0   0   2   0   0   2   0   0   0   0   0   0   0   0   0   2   2   0   2   2   0   2   0   0   0   2   2   0   2   2   0   0   2   2   2   0   0   0   0   0   2   0   0   2   2   0   0   2   0   2   2   0   2   2   0   2   0   0   0   0   0   2   2   2   0   2   2   0   0   0   0   0   0   0   0   0   0   2   0   0   2   0   2   0   2   2   0   0   0   0   0   0   0   0   2   0   0   0   0   0   2   2   2   2   2   2   0   2   2   2   0   0   0   2   0   2   0   2   0   2   0   0   0   2   2   0   2   2   2   0   0   2   0   2   2   2   2   0   0   2   2   2   0   2   0   2   0   2   0   0   0   0   0   2   0   2   2   0   0   2   2   0   2   2   0   2   2   0   2   0   2   0   0   2   0   2   2   0   2   2   2   0   0   2   0   0   2   0   0   0   0   0   0   2   2   0   2   2
 MK-2-12                2   0   0   0   2   0   0   2   0   0   0   0   0   0   0   0   0   2   2   0   2   2   2   2   0   2   2   2   2   0   2   2   0   0   2   2   2   0   0   0   0   0   2   0   0   2   2   0   0   2   0   0   2   0   2   2   0   2   0   0   0   0   0   2   2   0   0   2   2   0   0   0   0   0   0   0   0   0   0   2   2   0   2   0   2   0   2   2   2   0   0   0   0   0   0   0   2   0   0   0   2   0   2   2   2   2   2   2   0   0   2   2   0   0   0   2   0   0   0   2   2   2   0   0   0   2   2   0   2   2   2   0   0   2   0   2   2   2   2   0   0   2   2   2   0   2   0   2   0   2   0   0   2   0   0   2   0   2   2   0   0   2   2   0   2   2   0   2   2   0   2   0   2   0   0   2   2   2   0   0   2   2   2   0   0   2   0   0   2   0   0   0   0   0   0   0   2   0   2   2
 MK-2-13                2   0   2   0   2   0   0   2   0   0   0   0   0   0   0   2   0   2   2   2   0   2   2   2   0   0   0   2   2   0   2   2   0   0   2   2   2   0   0   0   0   0   2   0   0   2   2   0   2   2   0   0   2   0   2   0   0   2   0   0   0   0   0   2   2   0   0   2   0   0   0   0   0   0   0   0   0   0   0   2   2   0   2   0   2   0   2   2   2   0   0   0   0   0   0   0   2   0   0   0   2   0   0   0   2   0   2   2   0   0   2   2   0   0   0   2   0   0   0   2   2   2   0   0   0   2   2   0   2   2   2   0   0   2   0   2   2   2   2   0   0   2   2   2   0   0   0   2   0   0   0   0   2   0   0   2   0   2   0   0   0   2   2   0   2   0   0   2   2   0   2   0   2   0   0   2   2   2   0   0   2   0   2   0   0   2   0   0   2   0   0   0   0   0   0   0   2   0   2   2
 MK-2-14                2   0   2   0   2   2   0   2   0   0   0   0   0   0   0   2   0   2   2   2   0   2   2   2   0   0   0   2   2   0   2   2   0   0   2   2   2   0   0   0   0   0   2   0   0   2   2   0   2   2   0   0   2   0   2   0   0   2   0   0   0   0   0   2   2   0   0   2   0   0   0   0   0   0   0   0   0   0   0   2   2   0   2   0   2   0   0   0   2   0   0   0   0   0   0   0   2   0   2   0   2   0   0   0   2   0   2   2   0   0   2   2   0   0   0   2   0   0   0   2   0   2   0   0   0   2   2   0   2   2   2   0   0   2   0   2   2   2   0   0   0   0   2   2   0   0   0   2   0   0   0   0   2   0   0   2   0   2   0   0   0   2   2   0   2   0   0   2   2   0   2   0   0   0   0   2   2   2   0   0   0   0   2   0   0   2   0   0   2   0   0   0   0   0   0   2   2   0   2   2
 MK-2-15                2   2   2   0   0   2   0   2   0   0   0   0   0   0   0   2   2   2   2   2   0   2   2   2   0   0   0   2   0   0   2   2   0   0   2   2   2   0   0   0   2   0   2   0   0   2   2   2   2   2   0   0   2   0   2   0   0   2   0   0   0   0   0   2   2   0   0   2   2   0   0   0   0   0   2   0   0   2   0   2   2   0   2   0   2   0   0   0   2   0   0   0   0   0   0   0   2   0   2   0   2   0   0   0   2   0   2   2   0   0   2   2   0   2   0   2   2   0   0   2   0   0   0   0   0   2   2   0   2   0   2   0   0   2   0   2   2   2   0   0   2   0   2   2   0   0   0   2   0   0   0   0   2   0   0   2   0   2   0   0   0   2   2   0   2   0   0   2   2   0   2   0   0   0   0   2   2   2   0   0   0   0   2   0   0   2   0   0   0   0   2   2   0   0   0   2   2   0   2   2
 MK-2-16                2   2   2   0   0   2   0   2   0   0   0   0   0   0   0   2   2   2   2   2   2   2   2   2   0   0   0   2   0   0   2   2   0   0   2   2   2   0   0   0   2   0   0   0   0   2   2   2   2   2   0   2   2   0   2   0   0   2   0   0   0   0   0   2   2   0   0   2   2   0   0   0   0   0   2   2   2   2   0   2   2   0   0   0   2   2   0   0   2   0   0   0   0   2   0   0   2   0   2   0   2   0   0   0   2   0   2   2   0   2   2   2   0   2   0   2   2   0   2   2   2   0   0   0   0   2   2   0   2   0   2   0   0   2   2   2   0   2   0   0   2   0   2   2   0   0   0   2   0   0   0   0   2   0   0   2   0   2   2   0   0   2   2   0   2   0   0   2   2   0   2   0   0   0   0   2   2   2   0   0   0   0   2   0   0   2   0   0   0   0   0   2   0   0   0   0   2   0   2   2
 MK-3-1                 2   0   2   2   2   2   0   2   0   2   2   0   0   0   2   0   0   2   2   0   2   2   0   2   0   2   2   2   2   2   2   0   0   2   2   0   2   2   0   0   2   0   0   2   2   0   2   2   2   2   0   2   2   2   0   2   2   0   2   0   2   2   0   2   2   0   2   2   2   0   0   2   2   2   0   0   2   2   2   0   2   0   2   0   2   2   2   0   0   2   2   2   2   0   0   0   2   0   0   2   2   0   2   2   2   0   2   2   2   0   2   2   0   0   2   2   0   0   2   0   0   2   2   0   0   0   0   0   2   0   0   2   2   2   2   0   0   2   0   0   2   0   2   0   0   0   0   2   2   0   2   0   2   0   0   0   0   0   0   0   2   0   2   0   0   2   0   2   2   2   0   0   2   2   0   0   2   2   2   0   0   0   0   0   2   2   0   2   0   2   2   2   0   2   2   2   2   0   2   0
 MK-3-2                 2   0   2   2   2   2   0   2   0   2   2   0   0   0   2   0   0   2   2   0   2   2   0   2   0   2   2   2   2   2   2   0   2   2   2   0   2   0   0   2   2   0   2   0   2   0   2   2   2   2   2   2   2   2   0   2   2   0   2   0   2   2   0   2   2   0   2   2   2   0   0   2   2   2   0   0   2   2   2   0   2   0   0   0   2   2   2   0   0   2   2   0   2   0   0   0   2   0   0   2   0   0   2   2   2   0   2   2   2   0   2   2   0   0   2   2   2   0   2   0   0   2   2   2   0   0   2   0   2   0   0   2   2   2   2   0   0   2   0   0   2   0   2   0   0   0   2   2   2   0   2   0   2   0   0   0   0   0   0   2   2   0   2   0   0   2   0   2   2   2   0   0   0   2   0   0   2   2   2   0   0   0   0   0   2   2   0   2   0   2   2   2   0   2   0   2   2   0   2   0
 MK-3-3                 2   0   2   2   2   2   0   0   0   2   2   0   0   0   2   0   0   2   2   0   2   2   0   2   0   2   2   2   2   2   2   0   2   2   2   2   2   0   0   2   2   0   2   0   2   0   2   2   2   2   0   2   2   2   0   2   2   0   2   2   2   2   2   2   2   0   2   2   2   2   0   2   2   2   2   0   2   2   2   0   2   0   0   0   2   2   2   0   0   2   2   0   2   0   0   0   2   0   0   2   0   0   2   2   2   0   0   2   2   0   2   2   0   0   2   2   2   0   2   0   0   2   2   2   0   0   2   0   2   0   0   2   2   2   2   0   0   2   0   0   2   0   2   0   0   0   2   2   2   0   0   0   2   0   0   0   0   0   0   2   2   0   2   2   0   0   0   2   2   2   0   0   0   2   2   0   0   2   2   0   0   0   0   0   2   2   0   2   0   2   2   2   0   2   0   2   2   0   2   0
 MK-3-4                 2   0   2   2   2   2   0   0   0   2   0   0   0   0   2   0   0   2   2   0   2   2   0   2   0   2   2   2   2   0   2   0   2   2   2   2   2   0   0   2   0   0   2   0   2   0   2   2   2   0   0   2   2   0   0   2   2   0   2   2   2   2   2   2   2   0   2   2   2   2   0   2   2   2   2   2   0   2   2   0   2   0   0   0   2   2   2   0   0   2   2   0   2   0   0   0   2   0   0   2   0   0   2   2   0   0   0   2   2   2   2   2   0   0   2   2   2   0   2   2   0   2   2   2   0   0   2   0   2   0   0   2   0   2   2   0   0   2   0   0   2   0   2   0   0   0   2   2   2   0   0   0   2   0   0   0   0   0   0   2   2   0   2   2   0   0   0   2   2   2   0   0   0   2   2   0   0   2   2   0   0   0   0   0   2   2   0   2   0   2   2   2   0   2   2   2   2   0   2   0
 MK-3-5                 2   0   2   2   2   2   0   0   0   2   0   0   0   0   2   2   0   0   2   2   2   2   2   2   0   2   2   2   2   0   2   0   2   2   2   2   0   0   0   2   0   0   2   0   2   0   2   2   2   0   0   2   2   0   0   2   2   0   2   2   2   2   2   2   2   0   0   2   2   2   0   2   2   2   2   2   0   2   2   0   2   0   0   0   2   0   2   2   0   2   2   0   2   0   0   0   2   0   0   2   0   0   2   2   0   0   0   0   2   2   2   0   0   0   2   0   2   0   2   2   0   2   2   2   0   0   2   0   2   2   0   2   0   2   2   0   2   2   0   0   2   0   2   0   0   0   2   2   2   0   0   0   2   0   0   0   0   0   0   0   2   0   2   2   0   0   0   2   2   0   0   0   0   2   2   0   0   2   2   0   0   0   0   0   2   2   0   2   0   2   2   2   0   2   2   0   2   0   2   0
 MK-3-6                 2   0   2   2   2   2   0   0   0   2   0   0   0   0   2   2   0   2   2   0   2   2   2   2   0   2   2   2   2   0   2   0   2   2   0   2   0   0   0   2   0   0   2   0   0   0   2   2   2   0   0   2   2   0   0   2   2   0   2   2   2   0   2   2   2   0   0   2   2   2   0   2   2   2   2   2   0   2   2   0   2   0   0   0   2   0   2   2   0   0   2   0   2   0   0   0   2   0   0   2   0   0   2   2   0   0   0   2   2   2   2   0   0   0   2   0   2   0   2   2   2   2   2   2   2   0   2   0   2   2   0   2   0   2   2   0   2   2   0   0   2   0   2   0   0   2   2   2   2   0   0   0   2   0   2   2   0   0   0   2   2   0   2   2   0   0   0   2   2   0   0   0   0   2   2   0   0   2   0   0   0   0   0   0   2   2   0   2   0   2   2   2   0   2   0   0   2   0   2   0
 MK-3-7                 2   0   2   0   2   2   0   0   0   2   0   2   0   0   2   2   2   2   2   0   2   2   2   2   0   2   2   0   2   0   2   0   2   2   0   0   2   2   0   2   0   0   2   0   0   0   0   2   2   0   0   2   2   2   0   2   2   2   2   2   2   0   2   2   2   0   0   2   2   2   2   2   2   2   2   2   0   2   2   0   2   0   0   0   0   0   2   2   2   0   2   0   2   0   0   0   2   0   0   2   0   2   2   2   0   0   0   2   2   2   2   2   0   0   2   0   2   0   0   2   2   2   2   2   2   0   2   0   2   2   0   0   0   2   2   0   2   2   0   2   2   0   2   2   0   2   2   0   2   0   0   0   0   0   2   2   2   0   0   2   2   0   2   2   0   0   0   2   2   0   0   0   0   2   2   0   0   2   0   0   0   0   0   0   2   2   0   2   0   0   2   2   0   0   0   0   2   0   2   0
 MK-3-8                 2   0   2   0   2   2   0   2   0   0   0   2   0   0   2   2   2   2   2   0   2   0   2   2   0   2   2   0   2   0   2   0   2   2   0   0   0   2   0   2   0   2   2   0   0   0   0   2   2   0   0   2   2   2   0   2   2   2   2   2   2   0   2   2   2   0   0   2   2   2   2   2   2   2   2   2   0   2   2   0   2   0   0   0   0   2   2   2   2   0   2   0   2   0   0   0   0   0   0   2   0   2   0   2   0   0   0   2   2   2   2   2   0   0   2   0   2   0   0   2   2   2   2   2   2   0   2   0   2   2   0   0   0   2   2   0   2   2   0   2   2   0   0   2   0   2   2   0   2   0   0   0   0   0   2   2   2   0   2   0   2   0   0   2   0   0   0   2   2   0   0   0   0   2   2   0   0   2   0   0   0   0   0   0   2   2   0   0   0   0   2   2   0   0   0   0   2   0   2   0
 MK-3-9                 2   0   2   0   2   2   0   2   2   0   0   2   0   0   2   2   2   0   2   0   2   0   2   2   0   2   2   0   2   0   0   2   2   2   0   0   0   2   0   2   0   2   2   0   0   2   0   2   2   0   0   2   2   2   0   2   2   2   2   2   2   0   2   2   2   0   0   2   2   2   2   2   2   2   2   2   0   2   2   2   2   0   0   0   0   2   2   2   2   0   2   0   2   0   0   2   0   0   2   2   0   2   0   2   0   0   0   2   2   2   0   2   0   0   2   0   2   0   0   2   2   2   2   2   2   0   2   2   2   2   0   0   2   2   2   0   2   2   0   2   2   0   0   2   0   2   2   0   2   0   0   0   0   0   2   2   2   0   2   0   2   0   2   2   2   0   0   2   2   0   0   2   0   2   2   0   0   2   0   0   0   0   0   0   2   2   0   0   0   0   2   2   0   0   0   0   2   0   2   0
 MK-3-10                2   0   2   0   2   2   0   2   2   0   0   2   0   0   2   2   2   0   0   0   2   0   2   2   0   2   2   0   2   0   0   2   2   2   0   0   0   2   0   2   2   2   2   0   0   2   0   2   2   0   0   2   2   2   0   2   2   2   2   2   0   0   0   2   0   0   0   0   0   2   2   2   0   2   2   2   2   2   2   2   2   0   2   0   2   2   2   2   2   0   2   0   2   0   0   2   0   2   2   2   2   2   0   2   0   0   0   2   0   2   0   2   0   0   2   2   0   0   0   2   2   2   2   2   2   0   2   2   2   2   0   0   2   2   2   0   2   2   0   0   2   0   0   2   0   2   2   0   2   0   0   0   0   0   0   2   2   0   2   0   2   0   2   2   2   0   0   2   2   0   0   2   0   2   2   0   0   2   0   0   0   0   0   0   2   2   0   0   0   0   2   2   0   2   0   2   2   0   2   0
 MK-3-11                2   0   2   0   2   2   2   2   0   0   0   2   0   0   2   2   2   0   2   0   2   0   2   2   0   0   2   0   2   0   0   2   2   2   0   0   0   2   2   2   2   2   0   0   0   2   0   2   2   0   0   2   2   2   0   2   2   2   2   2   0   0   0   2   0   0   0   0   0   2   2   2   0   2   2   2   2   0   2   2   2   0   2   2   2   2   2   2   2   0   2   0   2   0   0   2   0   2   2   0   2   2   0   0   0   0   0   2   0   2   0   2   0   0   2   2   0   0   0   0   0   2   0   0   2   0   2   2   2   2   0   0   2   2   2   0   2   2   0   0   2   0   0   2   0   2   2   0   2   0   0   2   0   0   0   2   2   0   2   0   2   0   2   2   2   0   0   2   2   0   0   2   0   2   2   2   2   2   0   0   0   0   2   0   2   2   0   0   0   0   0   2   0   2   0   2   2   0   2   0
 MK-3-12                2   0   2   0   2   2   2   2   0   0   0   2   0   0   2   2   2   0   2   0   2   0   2   2   0   0   2   0   2   0   0   2   2   2   0   2   0   0   2   2   2   2   0   0   0   0   0   2   2   0   0   0   2   2   0   2   2   2   0   2   0   0   0   2   0   0   0   0   0   2   2   2   0   2   2   2   2   0   2   2   2   0   2   2   2   2   2   2   2   0   2   0   2   0   0   2   0   2   2   0   0   2   0   0   0   0   0   2   0   0   0   2   2   0   2   2   0   0   0   0   2   2   0   0   2   0   2   2   2   2   0   0   2   2   2   0   2   2   0   0   2   2   0   2   0   2   2   2   2   0   0   2   0   0   0   0   2   0   2   0   2   0   2   2   2   2   0   2   2   0   0   2   0   2   2   2   2   2   0   0   0   0   2   0   2   0   0   0   0   0   0   2   0   2   0   2   2   2   2   0
 MK-3-13                2   0   0   2   2   2   2   2   0   0   0   2   0   2   2   0   2   0   2   0   2   0   2   2   2   0   2   0   2   0   0   2   2   2   0   2   0   0   2   2   2   2   0   0   0   0   0   2   2   0   0   2   2   2   0   2   2   2   0   2   0   0   0   2   0   0   0   0   0   2   2   0   0   2   2   2   2   2   2   2   2   2   2   2   2   2   2   2   2   0   0   0   2   0   0   2   0   2   2   0   0   2   0   0   0   0   0   2   0   0   0   2   2   0   0   2   0   0   0   0   2   2   0   0   2   2   2   0   2   2   0   0   2   2   2   0   2   2   0   0   2   2   0   2   0   0   2   2   2   0   2   2   0   0   0   0   0   0   2   0   2   0   2   2   2   2   0   2   2   0   0   2   0   2   2   2   2   2   0   0   0   0   2   0   2   0   0   0   0   0   0   2   0   2   0   2   2   2   2   0
 MK-3-14                2   0   0   2   2   2   2   2   0   0   0   0   0   2   2   0   2   0   2   0   2   0   2   2   2   2   2   0   2   0   0   2   2   2   0   0   0   0   2   2   2   2   2   0   0   0   0   2   2   0   0   2   2   2   0   2   2   2   0   2   0   0   0   2   2   2   0   0   0   2   0   0   0   2   2   2   2   2   0   0   2   2   0   2   2   2   2   2   2   0   2   0   2   0   0   2   0   2   2   0   0   0   0   0   0   0   0   2   0   0   0   2   0   0   0   2   0   0   0   0   2   0   2   0   2   2   2   0   2   2   0   0   2   2   2   0   2   2   0   0   2   2   0   2   0   0   2   2   2   0   2   2   0   0   2   0   0   0   2   0   2   0   2   2   2   2   0   2   2   0   0   2   0   2   2   2   2   2   2   0   0   0   2   2   2   0   0   0   2   0   0   2   0   2   0   0   0   2   2   0
 MK-3-15                2   2   0   2   2   2   2   2   0   0   0   2   0   2   2   0   2   0   2   0   2   0   2   2   2   2   2   2   2   0   0   2   2   2   0   0   0   0   2   2   2   2   2   2   2   0   0   2   2   0   0   2   2   2   0   2   2   2   0   2   2   0   0   2   2   2   0   0   0   2   0   0   0   2   2   2   2   2   0   0   2   2   0   2   2   2   0   2   2   0   2   0   2   0   0   2   0   2   2   0   0   0   0   0   0   0   0   2   0   0   0   2   0   0   0   0   0   0   0   0   2   2   2   0   2   2   2   0   2   2   2   2   2   2   2   0   2   2   0   2   2   2   0   2   0   0   2   2   2   0   2   2   0   0   2   0   0   0   2   0   0   0   2   0   2   2   0   2   2   0   0   2   0   2   0   2   2   2   0   0   0   2   2   2   2   2   0   0   2   0   0   2   0   2   0   0   0   2   2   0
 MK-3-16                2   2   0   2   0   0   0   2   0   0   0   2   0   2   2   0   2   0   2   2   2   2   2   2   2   2   2   2   2   0   0   0   2   2   2   0   0   0   2   0   2   2   2   2   0   0   0   0   2   0   0   2   2   2   0   2   2   2   0   2   2   0   0   2   2   2   0   0   0   2   0   0   0   0   2   2   2   2   0   0   2   2   0   2   0   2   0   2   2   0   2   0   2   2   0   2   0   2   2   0   0   0   0   0   0   0   0   2   0   0   0   2   0   0   0   0   2   0   0   0   2   2   2   0   0   2   2   0   2   2   2   2   2   2   2   0   2   2   0   2   2   2   0   2   0   0   2   2   2   0   2   2   0   0   2   0   0   0   2   0   0   0   2   0   2   2   0   0   2   0   0   2   0   2   0   2   2   2   0   0   0   2   2   2   2   2   0   0   2   0   0   2   0   2   0   0   0   2   2   0
 MK-4-1                 2   0   2   2   0   0   2   2   2   2   0   2   0   2   2   2   0   2   0   2   0   0   2   0   2   2   2   0   2   0   0   2   0   2   2   2   2   0   0   0   2   2   0   2   2   0   2   0   2   0   0   2   0   2   2   0   2   2   2   0   2   2   0   2   0   0   0   2   0   2   0   2   0   0   2   0   2   2   2   2   2   2   2   0   2   2   0   2   0   0   2   2   0   0   0   2   2   2   0   2   0   2   0   0   2   0   2   0   0   2   2   2   2   0   2   0   0   2   2   0   0   0   2   2   2   0   0   0   2   0   2   2   0   0   2   2   0   2   2   0   2   0   0   2   2   0   0   0   0   0   0   2   2   2   2   0   2   0   2   0   0   0   0   2   0   2   2   0   2   0   2   2   2   2   0   0   2   2   0   2   2   2   2   0   0   2   0   0   2   0   2   2   2   2   0   2   0   0   0   2
 MK-4-2                 2   0   2   2   0   0   2   2   2   2   0   0   0   2   2   2   0   2   0   0   2   0   2   0   2   2   2   0   2   0   0   2   0   2   2   2   2   0   0   0   2   2   0   2   0   0   2   0   2   0   0   2   2   2   2   0   0   2   2   0   2   2   0   2   0   0   0   2   0   2   0   2   0   2   2   0   2   2   2   2   2   2   2   0   2   2   0   2   0   0   2   0   0   0   0   2   2   2   2   2   0   2   0   0   2   0   2   0   0   2   2   2   2   0   0   0   0   2   2   0   0   0   2   2   2   0   0   0   2   0   2   2   0   0   2   2   0   2   2   0   2   0   0   2   2   0   0   0   0   0   0   2   2   2   2   2   2   0   2   0   0   2   2   2   0   2   2   0   2   0   2   2   2   2   0   2   2   2   2   2   2   2   2   0   2   2   0   0   2   0   2   2   2   2   0   2   0   0   0   2
 MK-4-3                 2   0   2   2   2   0   2   2   2   2   0   0   0   2   2   2   0   2   0   0   0   0   2   0   2   0   0   0   2   0   0   0   0   2   2   2   0   0   0   0   2   2   0   2   0   0   2   2   2   0   0   0   2   2   2   2   0   2   2   2   0   2   0   2   2   0   0   2   0   2   0   0   0   2   2   0   0   2   2   2   2   2   2   0   2   2   0   2   0   0   0   0   0   0   0   2   2   0   2   2   0   2   0   0   2   0   0   0   0   2   2   2   2   0   0   0   0   2   2   2   0   0   2   2   2   2   0   0   2   2   2   2   0   0   2   2   0   2   2   0   2   0   0   2   2   0   2   0   0   0   2   2   2   2   2   2   2   0   2   0   0   2   2   2   0   2   2   0   2   0   2   2   0   2   0   2   2   2   2   2   2   2   2   0   2   2   0   0   2   0   2   2   2   2   2   0   0   0   0   2
 MK-4-4                 2   0   2   2   2   0   2   2   2   2   0   0   0   2   2   2   0   2   0   0   0   0   2   0   2   0   0   2   2   0   0   0   0   2   2   2   0   0   0   0   2   2   0   2   0   0   2   0   2   2   0   0   2   2   2   2   2   2   2   2   0   2   0   2   2   0   2   2   0   2   0   0   0   2   2   0   0   2   2   2   2   2   2   0   2   2   0   2   0   0   0   0   0   0   0   2   2   0   2   2   0   2   0   0   2   0   0   0   0   2   2   2   2   0   0   0   2   2   2   2   0   0   2   2   2   2   0   0   2   2   2   2   0   0   2   2   0   2   2   0   2   0   0   2   2   0   2   0   0   0   2   0   2   2   2   2   2   0   0   0   0   2   2   2   0   0   0   0   2   0   2   2   0   2   0   2   2   2   2   2   0   2   2   0   2   2   2   2   2   0   2   2   0   2   2   0   0   0   0   2
 MK-4-5                 2   0   2   2   2   0   2   2   2   0   0   0   0   2   2   2   0   2   0   0   0   0   0   0   2   0   0   0   2   2   0   0   0   2   2   2   0   0   0   0   2   2   0   2   0   0   2   0   2   2   0   0   2   2   2   2   2   2   2   2   0   0   2   2   2   0   2   2   0   0   0   0   0   2   2   0   0   2   2   2   2   2   2   0   0   2   0   2   0   0   0   0   0   0   0   2   2   0   2   2   2   2   0   0   2   0   2   0   0   2   2   2   2   0   0   0   2   0   2   2   0   0   0   2   2   2   0   0   2   0   2   0   0   0   0   2   0   2   2   0   2   0   0   2   2   0   2   0   0   0   2   0   2   2   2   2   2   0   0   0   0   2   2   0   0   0   0   0   2   0   2   2   0   0   0   2   2   2   2   2   0   2   0   0   2   2   2   2   2   0   2   2   0   2   2   0   0   0   0   2
 MK-4-6                 2   0   2   0   2   0   2   2   2   0   0   0   0   2   2   2   0   2   0   0   0   0   0   0   2   0   0   0   2   2   0   0   0   2   2   2   0   0   0   0   0   2   2   0   0   0   2   0   2   2   0   0   2   2   2   2   0   2   2   2   0   0   0   2   2   0   0   2   0   0   0   0   0   2   2   0   0   2   0   2   2   2   2   0   0   2   0   2   0   0   0   2   0   0   0   2   2   0   2   2   2   2   0   0   2   0   2   0   0   2   2   2   2   0   0   0   2   0   2   2   0   0   0   2   2   2   0   0   2   0   2   0   0   0   0   2   0   2   2   0   2   0   0   2   2   2   2   0   0   0   2   0   2   2   0   2   2   0   2   0   0   2   2   0   0   0   0   0   0   0   2   2   0   0   0   2   0   2   2   2   0   2   0   0   2   2   2   2   2   0   2   2   0   2   0   0   0   0   0   2
 MK-4-7                 2   0   2   0   2   0   0   2   2   0   0   0   0   2   2   2   0   2   2   0   0   0   0   2   2   0   0   0   2   2   0   2   0   2   2   2   0   0   0   0   0   2   2   0   0   2   0   2   2   2   0   0   2   0   2   2   0   2   2   2   2   0   0   2   2   0   0   2   0   0   0   0   0   2   2   2   0   2   0   2   2   2   2   0   0   2   0   2   0   0   0   2   0   0   0   2   2   0   2   2   2   2   0   0   2   0   2   0   0   2   2   2   2   0   0   0   2   0   2   2   0   0   0   2   2   2   0   0   2   0   0   0   0   0   0   2   0   2   2   0   2   0   0   2   2   0   2   0   0   0   2   0   2   2   0   2   2   0   2   0   0   2   2   0   0   0   0   0   0   0   2   2   0   2   0   2   0   2   2   2   0   2   0   0   2   0   2   2   2   0   2   2   0   2   0   0   0   2   0   2
 MK-4-8                 2   0   2   0   2   0   0   2   2   0   0   0   0   2   2   2   0   2   2   0   0   2   0   2   2   0   0   0   2   2   0   2   0   2   2   2   0   2   0   0   0   2   0   0   0   2   2   2   2   2   0   0   2   0   2   2   0   0   2   2   2   0   0   2   2   2   0   2   0   0   0   0   0   2   2   2   0   2   0   0   2   2   2   0   0   2   0   2   0   2   2   2   0   0   0   2   2   0   2   2   2   2   0   0   2   0   2   0   0   2   0   2   2   0   0   0   2   0   2   2   0   0   0   2   2   2   0   0   2   0   0   0   2   0   0   2   0   2   2   2   2   0   0   2   2   0   2   0   0   0   2   0   0   2   0   2   0   0   2   2   2   2   2   0   2   0   2   0   0   0   2   2   0   0   0   2   0   2   0   0   0   2   0   0   2   0   2   2   2   0   2   2   0   2   0   0   0   2   2   2
 MK-4-9                 2   0   2   0   2   0   0   2   2   0   0   0   0   0   2   2   0   2   2   2   0   2   0   2   2   0   0   0   2   2   2   2   0   2   2   2   0   0   0   0   0   2   0   0   0   2   2   0   2   2   0   0   2   0   0   2   0   0   2   2   2   0   0   2   2   2   0   2   0   0   0   0   0   2   2   2   0   2   0   0   2   0   2   0   0   2   2   2   0   2   2   0   0   0   0   2   2   0   0   2   2   2   0   0   2   0   2   0   0   2   0   2   2   0   0   0   2   0   2   2   2   0   0   2   2   2   0   0   2   0   0   2   2   0   0   2   0   2   2   2   2   0   0   2   2   0   2   0   0   0   2   0   0   2   0   2   0   0   2   2   2   2   2   0   2   0   2   0   0   2   2   2   0   0   0   2   0   2   0   0   0   2   0   0   2   0   2   2   2   0   2   2   0   2   0   0   0   2   0   2
 MK-4-10                2   0   0   0   0   0   2   2   2   0   0   0   0   0   2   2   0   2   2   2   0   2   0   2   2   0   0   0   2   2   2   2   0   2   2   0   0   0   0   0   2   2   0   0   0   2   2   0   2   2   0   0   2   0   0   2   0   0   2   2   2   0   0   2   2   0   0   2   0   0   0   0   0   2   2   2   0   2   0   0   2   0   2   0   0   2   2   2   0   2   2   0   2   0   0   2   2   0   0   2   2   2   0   0   2   0   2   0   2   2   2   2   0   0   0   0   2   0   2   2   2   0   0   2   2   2   2   0   2   0   0   2   2   0   2   2   0   2   0   2   2   0   0   2   2   0   2   0   0   2   2   0   0   2   0   2   0   0   2   2   2   2   2   0   2   0   2   2   0   2   2   2   0   0   0   2   0   2   0   0   0   0   0   0   2   0   2   2   2   0   2   2   0   2   0   0   0   2   0   2
 MK-4-11                2   0   0   0   0   0   2   2   2   2   0   0   2   0   2   2   0   2   2   0   0   2   0   2   2   0   2   0   2   2   2   2   0   2   2   0   0   0   0   0   0   2   0   0   0   2   2   0   2   2   0   0   2   0   2   2   0   0   2   0   2   0   2   2   2   0   0   2   0   0   0   0   0   2   0   2   0   2   0   0   2   0   2   0   0   2   2   2   0   0   2   0   2   0   0   2   2   0   0   2   2   2   0   0   2   0   0   0   2   2   2   2   0   0   2   0   0   0   0   2   2   0   0   2   2   2   2   0   2   0   0   2   2   0   2   2   0   2   0   2   2   0   2   2   2   0   2   0   0   2   2   0   0   2   0   2   0   0   2   2   2   2   2   2   2   0   2   2   0   0   2   2   0   0   0   2   0   2   0   0   2   0   0   0   2   0   2   2   2   0   2   2   0   2   0   0   0   2   0   2
 MK-4-12                2   0   0   0   0   0   2   2   2   0   0   0   2   2   2   2   0   2   2   0   0   2   0   2   2   0   2   0   2   2   2   2   0   2   2   0   0   0   0   0   0   2   0   0   0   2   2   0   2   2   0   0   2   0   2   2   2   0   2   0   2   0   2   2   2   0   0   2   0   0   2   0   0   2   0   2   0   2   0   0   2   0   2   0   0   2   2   0   0   0   2   0   2   0   0   2   2   0   0   2   2   2   0   0   2   0   0   0   2   2   2   2   0   0   2   0   0   0   0   2   2   0   0   2   2   2   2   0   2   0   0   2   2   0   0   0   0   2   0   2   2   0   0   2   0   0   2   0   0   2   2   2   2   2   0   2   0   0   2   2   2   2   2   2   2   0   2   2   0   2   2   2   0   0   0   0   0   2   0   0   2   0   0   0   2   0   2   2   2   0   2   0   0   2   0   0   0   2   0   2
 MK-4-13                2   0   2   0   0   0   2   0   0   0   0   0   2   2   2   2   0   2   2   0   2   2   0   2   2   0   2   2   2   2   2   2   0   2   2   0   0   0   0   0   0   2   0   0   0   2   2   0   2   2   0   0   2   0   2   2   0   0   2   0   2   2   2   2   2   0   0   2   0   0   2   0   0   2   2   0   0   2   0   0   2   0   2   0   0   2   2   2   0   0   2   0   2   0   0   2   2   0   0   0   2   0   0   0   2   0   0   0   2   2   2   2   2   0   2   0   0   0   0   2   2   0   0   2   2   2   2   0   2   0   0   2   2   0   0   0   0   2   0   2   2   0   0   2   2   0   2   0   0   2   2   2   2   2   0   2   0   0   2   2   0   2   2   2   0   0   2   2   0   2   2   2   0   0   0   0   0   2   0   0   2   0   0   0   2   0   2   2   2   0   0   0   0   2   0   0   0   2   0   2
 MK-4-14                2   0   2   2   0   0   2   0   0   0   0   0   2   2   2   2   0   0   0   0   2   2   0   2   2   0   2   0   2   2   2   2   0   0   2   0   2   2   0   0   0   0   0   2   0   2   2   0   2   2   0   0   2   0   2   2   0   0   0   0   2   2   2   2   2   0   0   2   0   0   2   2   0   2   2   0   2   2   0   0   2   0   2   2   0   2   2   2   0   0   2   0   2   0   0   2   2   2   0   0   0   0   2   0   2   0   0   0   2   2   2   2   2   2   2   2   0   0   0   2   2   0   0   2   2   2   2   0   2   0   0   2   2   0   0   0   0   2   0   2   2   0   0   2   2   0   0   0   0   2   2   0   2   2   0   2   0   0   2   2   0   2   2   2   0   0   2   2   0   0   2   2   0   0   0   0   0   0   0   0   2   0   0   0   2   2   2   2   2   0   0   2   0   2   0   0   0   2   0   2
 MK-4-15                2   0   2   2   0   0   0   0   0   0   0   0   2   2   2   2   0   0   0   0   2   2   0   2   2   0   2   0   2   2   2   2   2   0   2   2   2   2   0   0   0   0   0   2   0   2   2   0   2   2   0   0   2   0   2   0   0   0   0   0   2   2   2   2   2   0   0   2   0   0   0   2   0   0   2   0   2   2   0   0   2   0   2   2   0   2   2   2   0   0   2   0   2   0   0   2   2   2   0   0   0   0   2   0   2   0   0   0   2   0   2   2   2   2   2   2   0   0   0   2   2   0   0   2   0   0   2   0   2   0   0   0   2   0   0   0   0   2   0   0   2   2   0   0   2   0   0   0   0   2   2   0   2   0   0   2   0   0   2   2   0   2   2   2   0   0   0   2   0   2   2   2   0   2   0   0   0   2   2   0   2   0   0   0   2   2   2   2   2   0   0   2   2   2   0   0   2   2   0   2
 MK-4-16                2   2   2   2   0   2   0   0   0   0   0   2   0   2   2   2   0   0   0   0   2   2   0   0   2   0   0   0   2   2   2   2   2   0   0   0   2   2   0   0   2   0   0   2   0   2   2   0   2   2   0   0   2   0   2   0   0   0   0   0   2   0   2   0   2   0   0   2   0   0   0   2   0   0   2   0   2   2   0   0   2   0   2   0   0   2   2   0   0   0   2   0   2   0   0   2   2   2   0   0   2   0   2   0   2   0   0   0   2   2   2   2   0   2   2   2   0   0   2   2   0   0   0   2   0   0   2   0   2   2   0   0   2   0   0   0   2   2   0   0   2   2   0   0   2   0   0   0   0   0   0   0   2   0   2   2   0   0   2   0   0   2   2   0   0   0   0   2   0   2   2   2   0   2   0   0   0   2   0   0   0   0   0   0   2   2   2   2   2   2   0   2   2   2   0   0   2   2   0   2
 MK-5-1                 2   0   2   0   2   0   0   2   0   2   0   0   0   2   0   2   2   2   0   2   2   2   0   2   0   0   0   0   2   2   0   0   0   0   0   2   0   2   2   2   0   0   0   2   0   0   2   0   0   2   0   2   0   2   2   0   0   2   0   2   0   2   0   0   0   2   0   0   2   0   0   2   0   0   0   2   0   0   2   0   2   0   0   2   0   2   2   0   2   2   0   2   0   0   0   2   0   0   2   0   2   2   2   2   2   0   2   0   0   2   0   0   0   0   2   2   2   2   2   2   0   2   2   0   0   2   2   2   0   2   0   2   2   2   2   2   2   2   2   0   2   2   0   0   2   0   0   0   2   0   2   0   0   2   2   2   0   2   0   2   2   2   2   0   0   0   0   2   2   2   2   0   2   2   2   2   2   0   0   2   2   0   2   2   0   0   2   2   0   0   2   0   0   2   2   2   2   0   0   0
 MK-5-2                 2   0   2   0   2   0   0   2   0   2   0   2   0   2   0   2   2   2   0   2   0   2   0   2   0   0   0   0   2   2   0   0   0   0   0   2   0   2   2   2   0   0   0   2   0   2   0   0   0   2   0   2   0   2   2   2   2   2   0   2   0   2   0   2   0   2   0   0   2   0   0   2   0   0   0   0   0   0   2   0   2   0   0   2   0   2   2   0   2   2   0   2   0   0   0   2   0   0   2   0   2   2   2   2   2   0   2   0   0   2   0   0   0   0   2   2   2   2   2   2   0   2   2   0   0   2   2   2   0   2   0   2   2   2   2   2   2   2   2   0   2   2   0   0   2   0   0   0   2   2   2   2   0   2   0   2   0   2   0   2   2   2   2   0   2   0   0   2   2   2   2   0   2   2   0   2   2   0   0   2   2   0   2   2   0   0   2   2   0   0   2   0   0   0   2   2   2   0   0   0
 MK-5-3                 2   0   2   0   2   0   0   2   0   2   0   2   0   2   0   2   2   2   0   2   0   2   0   2   0   2   2   0   2   2   2   0   0   0   0   2   2   0   2   2   0   0   0   2   0   2   0   0   0   2   0   2   0   2   2   2   0   2   0   2   0   2   0   2   0   2   0   2   2   0   0   2   0   2   0   0   0   0   2   0   2   0   0   2   0   2   2   0   2   2   0   2   0   0   0   2   0   0   2   0   2   2   2   2   2   0   2   0   0   2   0   0   0   0   2   0   2   2   2   2   0   2   2   0   0   2   2   2   0   2   0   2   2   0   2   0   2   2   2   0   2   2   0   2   2   0   0   0   2   2   2   2   0   2   2   0   0   2   0   0   2   2   2   0   2   0   0   2   2   2   2   0   2   0   0   2   2   0   0   2   2   0   2   2   0   0   2   2   0   0   2   0   0   0   2   2   2   0   0   0
 MK-5-4                 2   0   2   0   2   0   0   2   0   2   0   2   0   2   2   2   2   2   2   2   0   2   0   2   0   2   2   0   2   2   2   0   0   0   0   2   2   0   2   2   0   0   2   2   2   2   0   0   0   2   0   2   0   2   2   2   0   2   0   2   0   2   0   0   0   2   0   2   2   0   0   2   0   2   0   0   0   0   2   0   2   0   0   2   0   2   0   0   2   2   0   2   0   0   2   2   0   0   2   0   2   2   0   2   2   2   2   0   0   2   0   0   2   0   2   0   2   2   0   2   0   2   2   0   0   0   2   2   2   2   0   2   2   0   2   0   2   2   2   2   2   2   2   2   2   0   0   0   2   2   2   2   0   2   2   0   0   2   0   0   2   2   2   0   2   0   0   2   2   2   2   0   2   0   2   2   2   0   0   2   2   0   2   2   0   0   2   2   0   2   2   0   0   0   2   2   2   0   0   0
 MK-5-5                 2   0   2   0   2   2   0   2   0   2   0   2   0   2   2   2   2   2   2   0   2   2   0   2   0   0   2   2   2   2   2   0   0   0   0   2   2   0   2   2   0   0   2   2   2   2   0   0   0   2   0   2   2   2   2   2   0   2   0   2   0   2   0   0   0   2   0   2   2   0   0   2   0   0   0   0   0   0   2   0   2   0   0   2   0   2   0   0   2   2   0   2   0   0   2   2   2   0   2   0   2   0   0   2   2   2   2   2   0   2   0   0   2   0   2   0   2   2   0   0   0   2   0   0   0   2   2   2   2   0   0   2   2   0   2   2   2   2   2   2   2   2   2   0   2   0   0   0   2   2   2   2   2   2   2   0   0   0   0   0   2   2   2   0   2   0   0   2   2   2   2   0   2   0   2   0   2   0   0   0   2   0   2   0   0   0   2   2   0   2   2   0   0   2   2   2   2   0   0   0
 MK-5-6                 2   0   2   0   2   2   0   2   0   0   0   2   2   2   2   2   2   2   2   0   2   2   0   2   0   0   2   2   2   2   2   0   0   0   0   2   2   0   2   0   0   0   2   2   0   2   0   0   0   2   0   2   2   0   2   2   0   2   0   2   0   2   0   0   0   2   0   2   2   0   0   2   0   2   0   0   0   0   2   0   0   0   0   2   0   2   0   0   2   0   0   0   0   0   2   2   2   0   2   0   0   0   0   2   2   2   2   2   0   2   0   0   2   0   2   0   2   2   0   0   0   0   0   0   0   2   2   2   2   0   0   2   2   0   2   2   2   2   2   2   0   2   0   0   2   0   0   0   2   2   2   0   2   2   2   0   0   0   0   0   2   2   2   2   2   0   0   2   2   2   0   2   2   0   2   2   2   0   0   0   2   0   2   0   0   0   2   2   0   2   2   0   2   2   2   2   2   0   0   0
 MK-5-7                 2   0   2   0   2   2   0   2   0   0   0   2   2   2   2   2   2   2   2   0   2   2   0   2   0   0   0   2   2   2   2   0   0   0   0   0   2   0   2   0   0   2   2   2   0   2   0   2   0   2   2   2   2   0   0   2   2   2   0   2   0   2   0   0   0   2   0   2   2   0   0   2   2   2   0   0   0   2   2   2   0   0   2   2   0   2   0   2   2   0   0   0   0   0   2   2   2   0   0   0   0   0   0   2   2   2   2   2   0   2   0   2   2   0   2   0   2   2   0   2   0   0   0   0   0   2   0   2   2   0   0   2   2   0   2   2   2   2   2   2   0   2   2   0   2   0   0   0   2   2   2   0   2   2   2   0   0   0   0   0   2   2   2   2   2   0   0   2   2   2   0   2   2   0   2   2   2   0   0   0   2   0   2   2   0   0   2   2   0   2   0   0   2   0   2   2   0   0   0   2
 MK-5-8                 2   0   0   0   0   2   0   2   0   0   0   2   2   2   2   2   2   2   2   0   2   2   0   2   2   0   0   2   2   2   2   0   0   0   0   2   2   0   2   2   0   0   2   2   0   2   0   2   0   2   2   2   2   0   0   2   2   2   0   2   0   2   2   0   0   2   0   2   2   0   0   2   2   2   0   0   0   2   2   2   0   2   2   2   0   0   0   2   2   0   0   0   0   0   2   2   2   2   0   0   2   0   0   2   2   2   2   2   0   0   0   2   2   0   2   0   2   2   0   2   0   0   0   0   0   2   2   2   2   0   0   0   2   2   0   0   2   2   2   2   0   2   2   0   2   0   0   0   2   2   2   0   2   2   2   0   0   0   0   2   2   2   2   2   2   0   0   0   2   2   0   0   2   0   2   2   0   0   0   0   2   0   2   2   0   0   0   2   0   2   0   0   2   0   2   2   0   0   0   0
 MK-5-9                 2   0   0   0   0   0   0   2   0   2   0   2   2   0   0   2   2   2   2   0   2   0   0   2   2   0   0   2   2   2   2   0   0   0   0   2   2   0   2   2   0   2   0   2   0   2   0   2   0   2   2   2   2   0   0   2   2   2   0   2   0   2   2   0   0   2   0   2   2   0   0   2   2   2   0   0   0   2   2   2   0   2   2   2   0   0   0   2   2   0   0   2   2   0   2   2   2   2   0   0   0   0   0   2   2   0   2   0   0   0   0   2   2   0   2   0   2   2   0   2   0   0   0   0   0   2   2   2   2   0   0   0   2   2   0   0   2   2   2   2   0   2   2   2   2   0   2   0   2   2   2   0   2   2   2   0   0   0   0   2   2   2   2   2   2   0   0   0   2   2   0   0   2   0   2   2   0   0   0   0   2   0   2   2   0   0   0   2   0   2   0   0   2   0   2   2   2   0   0   2
 MK-5-10                2   0   0   0   0   0   0   2   0   2   0   2   2   0   0   2   2   2   2   0   2   0   0   2   2   2   0   2   2   2   2   0   0   0   0   2   0   0   2   2   0   2   0   2   0   2   0   2   0   2   2   2   2   0   0   2   2   2   0   2   0   2   2   0   0   2   0   2   2   0   0   2   2   2   0   0   0   2   2   0   0   2   2   2   0   2   0   0   2   0   0   2   2   0   2   2   2   2   0   0   0   0   0   2   2   0   2   0   0   0   0   2   2   0   2   0   2   2   0   2   0   0   0   0   0   2   0   2   2   0   0   0   2   2   0   0   2   2   0   2   0   2   2   2   2   0   2   0   2   2   2   0   2   2   2   2   0   0   0   2   2   2   2   2   2   0   0   0   2   2   0   0   2   0   2   2   0   0   0   0   2   0   2   2   0   0   0   2   2   2   0   0   2   2   2   2   0   0   0   0
 MK-5-11                2   0   0   0   2   0   0   2   0   2   0   0   2   0   0   2   2   2   2   0   2   0   0   2   2   2   2   2   2   2   2   0   0   0   0   2   0   0   2   2   0   2   0   2   2   2   0   2   0   2   2   2   2   0   0   2   2   2   0   0   0   2   2   0   2   2   0   2   2   0   0   2   2   2   0   0   0   2   0   0   0   2   2   2   2   2   0   0   2   0   0   2   2   0   2   2   2   2   0   0   0   0   2   2   2   0   2   0   0   0   0   2   2   0   2   0   2   2   0   2   0   0   0   2   0   0   0   2   2   0   0   0   2   2   0   0   0   2   2   2   0   2   2   2   2   2   2   0   0   2   2   0   2   2   2   2   0   0   2   0   2   2   2   2   2   0   0   0   2   2   2   0   2   0   2   2   0   0   2   0   2   0   0   2   0   0   0   2   2   2   0   0   2   2   0   2   0   0   0   0
 MK-5-12                2   0   0   0   2   0   0   2   0   2   0   0   2   0   0   2   2   2   2   0   2   0   0   2   2   2   2   2   2   2   2   0   0   0   0   2   2   0   2   2   0   0   0   2   2   2   0   2   0   2   2   2   2   0   0   2   2   2   0   0   0   2   2   0   2   2   0   2   2   0   0   2   2   2   0   0   0   0   0   0   0   2   2   2   2   2   2   0   2   0   0   2   2   2   2   0   2   2   0   0   2   0   0   2   2   2   0   0   0   0   0   2   2   0   2   0   2   2   0   2   0   0   0   2   0   0   0   2   2   0   0   0   2   2   0   0   0   2   2   2   0   2   2   2   2   2   2   0   0   2   2   0   2   2   2   2   0   0   2   0   2   2   0   2   2   0   0   0   2   2   2   0   2   0   2   2   0   0   2   0   2   0   0   2   2   0   0   2   2   2   0   0   2   2   0   2   0   0   2   0
 MK-5-13                2   0   2   0   2   0   0   0   0   2   0   0   2   0   0   2   2   0   2   0   2   0   0   2   2   2   2   2   2   2   2   2   0   0   0   2   2   2   0   2   0   2   2   2   2   2   0   2   0   2   2   2   2   0   0   2   2   2   0   0   0   0   2   0   2   2   0   2   2   0   0   2   2   2   0   2   0   0   0   0   0   2   2   2   2   2   2   0   0   0   0   2   2   2   2   0   2   2   0   0   2   0   2   2   2   2   0   2   0   0   0   2   2   0   2   0   2   2   0   2   0   0   0   2   0   0   0   2   2   0   0   0   2   2   0   0   0   2   2   2   0   2   2   2   2   2   0   0   0   2   2   0   2   2   2   2   0   0   2   0   2   0   0   2   2   0   0   0   2   2   0   0   2   0   0   2   0   0   2   0   2   0   0   2   2   0   0   2   2   2   0   0   2   2   0   2   2   0   2   0
 MK-5-14                2   0   0   0   2   0   0   0   0   0   0   0   2   0   0   2   2   0   2   0   2   0   0   2   2   2   2   2   2   2   0   2   0   0   0   2   0   2   0   2   0   2   2   2   2   2   0   2   0   2   2   2   2   0   0   2   2   2   0   0   0   0   2   0   2   2   0   2   2   0   0   2   2   2   0   2   0   0   0   0   2   2   2   2   0   2   2   0   0   0   0   2   2   2   2   0   2   2   0   0   2   0   0   2   0   0   0   2   0   0   0   2   2   0   2   0   2   2   0   2   0   0   0   2   2   0   0   2   2   0   0   0   2   2   0   0   0   2   2   2   0   2   2   2   2   2   0   0   0   2   2   0   2   0   2   2   0   0   2   0   2   0   2   2   2   0   0   0   2   2   0   0   2   0   0   2   0   0   2   0   2   2   0   2   2   0   0   2   2   2   0   0   2   2   0   2   2   0   2   0
 MK-5-15                2   0   0   0   2   0   0   0   2   0   0   0   2   0   0   2   2   0   0   0   0   0   0   2   2   2   2   2   2   2   0   2   0   0   0   2   0   2   0   0   0   2   2   2   0   2   0   2   0   0   2   0   2   0   0   2   2   2   0   2   0   0   2   0   0   0   0   2   0   0   0   2   2   2   0   2   0   0   0   0   2   2   2   2   0   2   2   0   0   0   0   2   2   2   2   0   2   2   0   0   2   0   0   2   0   0   0   2   0   0   0   2   2   0   2   0   2   2   2   2   0   2   2   0   2   0   0   2   0   0   0   0   2   2   0   0   0   2   0   2   0   2   2   2   2   2   0   0   0   2   2   2   2   0   2   0   0   0   2   0   2   0   2   2   2   0   0   0   2   2   0   0   2   0   0   2   0   0   2   0   2   0   0   2   2   0   2   2   2   2   0   0   2   2   0   2   2   0   2   0
 MK-5-16                2   0   0   0   2   0   0   2   0   0   0   0   0   0   0   2   2   0   0   0   0   0   0   2   2   2   2   2   2   2   0   0   0   0   0   2   0   2   0   0   0   2   2   2   0   2   0   2   0   0   2   0   2   0   0   2   2   2   0   2   0   2   2   0   0   0   0   2   0   0   0   0   2   2   0   2   0   0   0   0   2   2   2   2   0   2   2   0   0   0   0   2   2   2   2   0   2   2   0   2   2   0   0   2   0   0   0   2   0   0   0   0   0   0   2   0   0   2   2   2   0   0   2   0   2   0   0   2   2   0   0   0   2   2   0   2   0   2   0   0   0   2   2   2   2   2   0   0   0   2   2   2   2   0   2   0   0   0   2   0   2   2   2   2   2   0   0   0   2   2   0   0   2   0   0   2   0   0   2   2   2   2   0   2   2   0   2   2   2   2   0   0   0   2   0   2   2   0   2   0
 MK-6-1                 0   0   2   0   2   0   2   2   0   2   2   2   2   2   0   0   0   0   2   2   2   2   0   0   0   2   0   0   2   2   0   2   0   2   2   2   2   2   0   0   0   0   2   2   0   0   2   2   2   0   2   0   2   0   0   2   0   0   0   2   2   0   2   2   0   0   2   0   0   2   0   0   2   2   2   2   0   0   0   0   0   2   0   2   2   0   2   2   2   0   2   0   2   0   2   2   0   0   2   2   0   2   0   0   0   0   2   0   0   2   0   2   2   0   2   0   2   2   2   2   0   2   0   0   2   0   0   0   0   0   0   0   0   2   2   2   2   0   2   2   2   0   0   0   2   2   2   2   0   0   2   0   2   0   0   2   0   2   0   2   2   2   0   0   2   2   0   0   2   0   2   2   2   0   2   2   0   0   0   0   2   0   0   2   2   2   0   2   0   2   0   2   0   2   2   0   2   2   0   0
 MK-6-2                 0   0   2   0   2   0   2   2   0   2   2   2   2   2   0   0   0   0   2   2   2   2   0   0   0   2   0   0   2   2   0   0   0   0   2   2   2   2   0   0   0   0   2   2   0   2   2   2   2   0   2   0   2   0   2   2   0   0   2   2   2   0   2   2   0   0   2   0   0   2   0   0   2   2   0   2   0   2   0   0   0   2   0   2   2   0   2   2   2   0   2   0   2   0   2   2   0   0   2   2   0   2   2   0   0   0   2   2   0   2   0   2   2   0   2   0   2   2   2   2   0   2   0   0   0   0   0   0   0   0   0   0   0   0   2   2   2   0   2   2   0   0   0   0   2   2   2   2   2   0   2   0   2   0   0   2   0   2   0   2   2   0   0   0   2   2   2   2   2   2   2   2   2   0   2   2   0   0   2   0   2   0   0   2   2   2   0   2   0   2   0   2   0   2   2   0   2   2   2   0
 MK-6-3                 0   0   2   0   2   0   2   2   0   2   2   2   2   2   0   0   0   0   2   2   2   2   0   0   0   2   0   0   2   2   0   0   2   0   0   2   2   2   0   0   0   0   2   2   0   2   2   2   0   0   2   0   2   0   0   2   0   0   0   2   2   0   2   2   0   0   2   0   0   2   0   2   2   2   0   2   0   2   0   0   0   2   0   2   2   0   2   2   0   2   2   0   2   0   2   2   0   0   2   2   0   2   2   0   0   0   2   2   0   2   0   2   2   0   2   0   2   2   2   2   0   2   0   0   0   0   0   0   0   0   0   0   0   0   2   2   2   0   0   2   0   0   0   0   2   2   2   2   2   0   2   0   2   2   0   2   0   2   0   2   2   0   0   0   2   2   2   2   2   2   2   2   2   0   0   2   0   0   2   0   2   0   0   2   2   2   0   2   0   0   0   2   0   2   0   0   2   2   2   0
 MK-6-4                 0   0   2   0   2   0   2   2   0   2   2   2   2   2   0   2   0   0   2   2   2   2   0   0   0   2   0   0   2   2   0   0   2   0   2   2   0   2   0   2   0   0   2   2   2   2   0   2   0   0   2   0   2   0   0   2   0   0   0   2   2   0   2   2   0   0   2   0   0   2   0   2   2   2   0   0   0   2   0   0   0   2   0   2   2   0   2   2   0   2   2   0   2   0   2   0   0   0   0   2   0   2   2   0   2   0   2   0   0   2   0   2   2   0   2   0   2   2   2   2   0   2   0   0   0   0   2   0   0   0   0   0   0   0   2   2   2   0   0   2   0   0   0   0   2   2   2   2   2   0   2   2   2   2   0   2   0   2   0   2   2   0   0   0   2   2   0   2   2   2   2   2   2   0   0   2   0   0   2   0   2   0   0   2   2   2   0   2   0   0   0   0   0   2   0   0   2   2   2   0
 MK-6-5                 0   0   0   0   0   0   2   0   0   2   2   2   2   2   2   2   0   0   2   2   2   2   0   0   0   2   0   0   0   2   0   0   2   0   0   2   0   2   0   2   0   0   2   2   2   2   0   2   0   0   2   0   2   0   0   0   0   0   0   0   2   0   2   2   0   0   2   0   0   2   0   2   2   2   0   0   2   2   0   2   0   2   0   2   2   0   2   2   0   2   2   0   2   0   2   2   0   0   0   2   0   2   2   0   2   0   2   0   0   2   0   2   0   0   2   0   2   2   2   2   2   2   0   2   0   0   2   0   0   0   0   0   0   0   2   2   2   0   0   2   0   0   0   0   2   2   0   2   2   0   2   2   2   2   0   2   0   2   0   0   2   0   0   0   2   2   0   2   2   2   2   2   2   0   0   2   0   0   2   0   2   0   0   0   2   0   2   2   0   0   0   2   2   2   0   0   2   2   2   0
 MK-6-6                 0   0   0   0   0   2   2   0   0   2   2   2   2   2   0   2   0   0   2   2   2   2   0   0   2   2   0   0   0   0   0   0   2   0   0   2   0   2   0   2   0   0   2   2   2   2   2   0   0   0   2   0   2   0   0   0   0   0   0   0   2   0   2   2   0   0   0   0   0   2   0   2   2   0   2   0   2   2   0   2   0   2   0   2   2   0   2   2   0   2   2   0   2   0   2   2   0   0   0   2   0   0   2   0   2   0   2   0   0   2   0   0   0   0   2   2   2   2   2   2   2   2   0   2   0   0   2   0   0   0   0   0   0   0   0   2   2   0   0   0   0   2   0   0   2   2   0   2   2   0   2   2   2   2   0   2   0   2   0   2   2   0   0   0   0   2   0   2   2   2   2   2   2   0   0   2   0   0   2   2   2   0   0   0   2   0   2   2   0   0   0   2   2   2   0   2   2   2   2   0
 MK-6-7                 0   0   0   2   0   2   2   0   0   2   2   2   2   2   0   2   0   0   2   2   2   0   0   0   2   2   0   0   0   0   0   0   2   0   0   2   0   2   0   2   0   0   2   2   0   2   2   0   0   0   2   0   2   2   0   0   0   0   0   0   2   0   2   2   0   0   0   0   0   2   0   2   0   0   2   0   2   2   0   2   0   2   0   2   2   0   2   2   0   2   2   0   2   0   2   2   0   0   0   2   0   0   2   0   2   2   2   0   0   2   0   0   0   0   2   2   2   2   2   2   2   0   0   2   0   0   2   0   2   0   0   0   0   0   0   0   2   0   0   0   0   2   0   0   2   2   2   2   2   0   2   2   2   2   0   2   0   2   0   2   2   0   0   0   0   2   0   2   2   2   2   2   2   0   0   2   0   0   2   2   2   0   0   0   2   0   2   2   0   0   0   2   2   2   0   2   2   2   2   0
 MK-6-8                 0   0   0   2   0   2   2   0   0   2   2   2   2   2   0   2   0   0   2   2   2   0   0   0   2   2   0   0   0   0   2   0   2   0   0   2   0   2   2   2   0   0   2   2   0   2   2   0   0   2   2   0   0   2   0   0   0   0   0   0   2   0   2   2   0   0   0   0   0   2   0   2   0   0   2   0   2   2   0   2   0   2   0   2   2   0   2   2   0   2   0   0   2   0   2   0   0   0   0   2   0   0   2   0   2   2   2   0   0   2   0   0   0   0   2   2   2   2   2   2   2   0   0   2   0   0   2   0   2   0   0   0   0   0   0   0   2   0   0   2   2   2   0   0   2   2   2   2   2   0   0   0   2   2   0   2   0   2   2   2   0   2   0   0   0   2   0   2   2   2   2   2   2   0   0   2   0   0   2   0   2   0   0   0   2   0   2   2   0   0   0   2   2   2   0   2   2   2   2   0
 MK-6-9                 0   0   0   2   0   2   0   0   0   2   2   2   2   2   0   2   0   0   2   2   2   0   0   0   2   0   0   0   0   0   2   2   0   0   2   2   2   0   2   2   0   0   2   2   0   2   2   0   0   2   2   0   0   2   0   2   0   0   0   0   2   0   0   2   0   0   0   0   0   2   0   2   0   0   2   0   2   2   0   2   0   2   0   0   2   2   2   2   0   2   0   2   2   0   0   0   0   0   0   0   2   0   2   0   2   2   2   0   0   2   0   0   2   0   2   2   2   2   2   2   2   2   0   2   0   2   2   0   2   0   0   0   0   0   0   0   2   0   0   2   2   2   2   0   2   2   2   2   2   0   0   0   2   2   0   2   0   2   2   2   0   2   0   0   0   2   0   2   2   2   2   2   2   2   0   2   0   0   2   0   2   2   0   0   2   0   2   2   0   0   0   2   0   2   0   0   2   0   2   2
 MK-6-10                0   0   0   2   0   2   0   0   0   2   2   2   2   2   0   0   0   0   2   2   2   0   0   0   2   0   0   0   0   0   0   0   0   0   0   2   2   0   0   2   0   0   2   2   2   2   2   0   0   2   2   0   0   2   0   2   0   0   0   0   2   0   0   2   0   0   0   0   0   2   0   2   0   0   2   0   2   2   0   2   0   2   0   0   2   2   2   2   0   2   2   2   2   0   0   0   0   0   0   0   2   0   2   0   2   2   2   0   0   2   0   0   2   0   2   2   2   2   2   2   2   2   0   2   0   2   2   0   2   0   0   0   0   0   0   0   2   0   2   2   0   2   2   0   2   2   2   2   2   0   0   2   2   2   0   2   0   2   2   2   0   0   0   0   0   2   0   2   2   2   2   2   0   0   0   2   0   0   2   0   2   2   0   0   2   0   2   2   0   0   0   2   0   2   0   0   2   0   2   2
 MK-6-11                0   0   0   2   0   2   2   0   0   2   0   2   2   2   0   0   0   2   2   2   2   0   0   0   2   0   0   0   0   0   0   0   0   0   0   2   2   0   0   2   0   0   0   2   2   2   2   0   0   2   2   0   0   0   0   2   2   0   0   0   2   0   0   2   0   0   0   0   0   2   0   0   0   0   2   0   2   2   0   0   0   0   0   0   2   2   0   2   0   2   2   2   2   0   0   2   0   0   0   0   2   0   2   0   2   2   2   0   0   2   0   0   0   0   2   2   2   2   2   2   2   2   0   2   0   2   2   0   2   0   0   0   0   0   0   2   2   0   2   2   0   2   0   0   2   2   2   2   2   0   0   2   2   2   0   2   0   2   2   2   0   0   0   0   0   2   0   2   0   2   2   2   0   0   0   2   0   0   2   0   2   0   0   0   2   0   2   2   0   0   0   2   0   2   0   0   2   0   2   2
 MK-6-12                0   0   0   2   0   2   2   0   0   2   0   2   2   2   0   0   0   2   2   2   2   0   0   0   2   0   0   0   0   0   0   2   0   2   0   2   2   0   0   0   0   0   0   2   2   2   2   2   0   2   2   0   0   0   0   2   2   0   0   0   2   0   0   2   0   0   0   0   0   2   0   0   0   0   2   0   2   2   0   0   2   0   0   0   0   2   2   0   0   2   2   2   2   0   0   2   0   0   0   2   2   0   2   0   2   2   2   0   0   2   2   0   0   0   2   2   2   2   2   2   2   0   0   2   0   2   2   0   2   0   0   0   0   0   0   2   0   0   2   2   0   2   0   0   2   0   0   2   2   0   0   2   2   2   0   2   0   2   2   2   0   2   0   0   0   2   0   2   0   2   2   2   0   0   0   0   0   2   2   0   2   2   0   2   2   0   2   2   0   2   0   2   0   2   0   0   2   0   2   2
 MK-6-13                0   0   0   2   2   2   2   0   0   2   0   2   2   2   2   0   0   2   2   0   2   0   0   0   2   0   0   0   0   0   0   2   0   2   0   2   0   2   0   0   0   0   2   0   2   0   2   2   0   2   2   0   2   0   0   2   2   0   0   0   2   0   0   2   0   0   0   0   0   2   0   0   2   0   2   0   2   2   0   2   2   0   0   0   0   2   2   0   0   2   2   2   2   0   0   2   0   0   0   2   2   0   2   0   2   2   2   0   0   2   2   0   2   0   2   2   2   2   2   0   2   0   0   2   0   2   2   0   2   0   0   0   0   0   0   2   0   0   2   2   0   2   0   0   0   0   0   2   2   2   0   2   2   2   0   2   0   2   0   2   2   2   0   0   0   2   0   2   0   2   2   2   0   0   0   0   0   2   2   2   2   2   0   2   2   0   2   2   0   2   0   2   0   2   0   0   2   0   0   2
 MK-6-14                0   0   0   2   2   2   2   0   0   2   0   2   0   2   2   0   0   2   2   0   0   0   0   0   2   0   0   0   0   0   2   2   0   2   0   2   0   2   0   0   0   2   2   0   2   0   2   2   0   2   2   0   2   0   0   2   2   0   0   0   2   0   0   2   0   0   0   0   0   2   0   0   2   0   2   0   2   2   0   2   2   0   0   0   2   2   2   0   0   2   2   2   2   0   0   0   0   0   0   2   2   0   2   0   2   2   2   0   0   2   2   0   0   0   2   2   2   2   2   0   2   0   0   2   2   2   2   0   2   0   0   0   0   0   0   0   0   0   2   2   0   2   0   0   0   2   0   2   2   2   0   2   2   2   0   2   0   2   2   2   2   2   0   0   0   2   0   2   0   2   2   2   0   0   0   0   0   2   0   2   2   2   0   2   0   0   2   2   0   2   0   2   0   2   0   0   2   0   0   2
 MK-6-15                0   0   0   2   2   2   2   0   0   2   0   2   2   2   2   0   0   2   2   0   0   0   0   0   2   0   2   0   0   0   2   2   0   2   0   2   0   2   0   0   0   2   2   0   2   0   2   2   0   2   2   0   2   2   0   2   2   0   0   0   2   0   0   2   0   0   2   0   2   2   0   0   2   0   2   0   2   2   0   2   2   0   0   0   0   2   2   0   0   2   2   2   2   0   0   0   0   0   0   2   2   0   2   0   2   2   2   0   0   2   2   2   0   0   2   2   2   2   2   0   2   0   0   2   2   2   2   2   2   0   0   0   0   0   0   0   0   0   2   2   0   2   0   0   2   0   0   2   2   2   0   2   2   2   0   2   0   2   2   2   2   2   0   0   0   2   0   2   0   2   2   2   0   0   0   0   0   2   0   2   2   2   0   2   0   0   2   0   0   2   0   0   0   2   0   0   2   2   0   2
 MK-6-16                0   0   0   2   2   2   2   0   0   2   0   2   2   2   2   0   0   2   2   2   0   2   0   0   2   0   2   0   0   0   2   2   0   2   0   2   0   2   2   0   0   2   2   0   0   0   2   2   0   2   2   0   0   2   0   2   2   0   0   0   2   0   0   2   0   0   2   0   2   2   0   0   2   0   2   0   0   2   0   2   2   0   0   0   0   2   2   0   0   2   2   2   2   0   0   0   0   2   0   2   2   0   2   0   2   2   2   0   0   2   2   2   0   0   2   0   2   2   2   0   2   0   0   2   2   2   2   2   2   0   0   2   0   0   0   0   0   0   2   2   0   2   0   0   2   0   0   2   2   2   0   2   2   2   0   0   0   2   2   2   2   0   2   0   0   2   0   2   2   2   2   2   0   0   0   0   0   2   0   2   2   2   0   2   0   2   2   0   0   2   0   0   0   2   0   0   2   2   0   2
 
!****************************************** Phenotypic Data **********************************************************
!-100.0 is resevred for missing phenotype
SimulatedTrait1        14.0015   15.6289   12.9538   15.1152   17.1480   15.7720   15.1821   16.3694   16.0596   13.6075   15.4110   17.0681   12.6709   13.1114   17.8385   14.7682   13.9557   17.2422   13.5895   13.3581   15.6364   17.4599   12.8751   12.0257   15.4288   15.7676   15.9176   16.6877   16.9462   17.0497   14.6669   13.3811   14.8315   17.2717   14.9083   16.3656   13.5113   17.4012   15.3314   15.3228   14.2342   15.3523   15.3037   14.0336   14.7129   15.5872   13.1836   15.4248   13.4463   14.3641   15.2235   15.7333   14.5119   16.4222   14.9421   16.0568   14.8016   15.0530   12.1396   15.5655   15.1351   14.5093   14.4990   14.0065   14.6280   16.8138   13.7620   14.8462   14.5208   13.8970   15.9132   13.4164   16.8913   14.2315   15.5098   16.7092   13.9293   14.9905   13.2106   12.6221   14.9474   14.9849   15.4537   13.4077   14.5700   13.5895   16.8603   16.8193   16.5321   17.4765   14.9489   17.0924   14.1629   11.7838   15.9960   14.0388   15.6823   15.2483   14.9864   16.5485   17.3018   14.5885   13.2289   14.9145   15.6749   16.2527   17.3475   15.7612   15.7080   13.3767   15.7011   13.9876   12.4520   15.1487   15.7682   16.1116   13.5948   17.0720   14.7584   17.0194   14.8802   15.2648   12.9330   13.7920   13.4650   14.6964   17.6007   15.0303   13.8400   16.5571   15.4638   16.2260   14.6180   16.7047   14.5176   13.4957   14.3134   14.0443   15.7961   14.5935   12.5956   15.1955   16.2774   15.3696   14.1629   13.4587   13.3880   14.4562   13.1718   17.0060   16.3539   14.9461   13.0873   14.5885   14.3312   13.3986   14.4319   11.5007   14.0492   13.5240   15.5625   14.3793   15.6883   14.2380   15.5120   17.0094   14.8002   16.1406   14.9624   14.9430   14.4245   13.4972   16.5662   15.1344   16.1738   13.4961   17.9544   16.6464   14.3330   15.0609   15.1592   14.5679   15.0035   14.2314   13.8073   15.3589   14.5710   13.7703   14.6816   14.9828   15.9120   15.3831   16.5607   13.4975   14.6732   14.9209   16.7257   15.3521   15.3105   14.7884
SimulatedTrait2         9.5435    9.9967   10.1980    9.8548    8.9049    9.6337    8.7782   10.0980    9.7949   10.6604    9.7426    9.4023    9.8701    9.5870    9.7326   10.2759   10.4956   10.4048   10.0443    9.9880   10.0692    9.3084   10.3972   10.1377    9.0873    9.0227    9.5707    9.3032    8.7813    9.4676    9.6977   10.7707    9.2700    8.9684    8.5492   10.3990    9.8686   10.4887    9.4128   10.1568   11.3011    8.7200    9.5815   10.3131    8.7864    8.1525    9.9869   10.8021    9.5690   10.8267    9.1648   10.4519    9.3361    9.7185   11.0682    9.2860    9.6506   10.1425   10.4958   10.5022    9.7486   10.4393   10.3246   10.7584    9.8622    9.5155   11.2725    8.8111   11.2296   10.4773    9.6360   10.2538   10.0550   10.7186    9.5918    9.3617   10.5997    9.3763   11.8813   11.2437   10.0192    8.5390    9.2477   10.3533    9.6220   10.8713   10.0100    9.2749   10.3993    9.3207    9.9958   10.0631   10.3460   10.6340   10.5078   10.6923    9.0221    9.7961   10.1534   10.1439    8.7245   10.1856   10.9278    9.4455    9.5078    9.7884   10.2080   10.0997    9.0847   11.2450    8.4716    9.5712    9.4962    9.5968   10.2257    9.5808   10.0477    9.9220   10.0053    8.9971    9.4452   10.1053   10.9124    9.5336    9.8194   10.9345    9.2263   10.9363    9.4924   10.3124   10.8809    9.5968   10.2168   10.0325   10.3531   10.3715   11.0743   10.9363    9.3861    9.9956   10.6718   11.0428    8.2033   10.7063    9.9287   10.0605   10.1229    9.8958    9.6854   10.0282    8.8697    9.9149   11.6647    9.8610    8.7261   10.0746   10.7379   10.6210   10.8263    9.5811    9.5295   10.5568   10.4029    9.9548    9.4997    9.4677   10.7946    9.9034    9.5208    9.3903    9.9527   11.0543    9.4030   10.0012   10.1995    9.2161    9.5334    8.7752   10.1066    9.0003    9.6488   10.8830   10.1558   10.1341   10.9284    9.2273   10.2807   10.5569    9.9514    9.6111    8.6553    9.9755    9.4257   10.5280   10.3958    9.5044    9.8641    9.6828    9.0797   10.8284
 
