# Supplementary material for: Inclusive Composite Interval Mapping of QTL by Environment Interactions in Biparental Populations
Source: PLoS One. 2015 Jul 10;10(7):e0132414. doi: 10.1371/journal.pone.0132414 (PMC4498613; doi:10.1371/journal.pone.0132414)
Supplement: S5 File — (ZIP) [file pone.0132414.s005.zip › H=0.5/L1/run_00138.met]

!**********************Note: lines staring with "!" are remarks and will be ignored in the program********************
!*********************************General Information**********************************
!Assuming F1 = P1 x P2, populations available in QTL IciMapping are: 
!  1, P1BC1F1 = P1 x F1, the first backcrossing where P1 is used as the recurrent parent;
!  2, P2BC1F1 = P2 x F1, the first backcrossing where P2 is used as the recurrent parent;
!  3, F1DH, F1-derived doubled haploids; 
!  4, RIL or F1RIL, recombination inbred lines through the repeated selfing of F1;
!  5, P1BC1RIL, recombination inbred lines through the repeated selfing of P1BC1F1;
!  6, P2BC1RIL, recombination inbred lines through the repeated selfing of P2BC1F1;
!  7, F2, the selfing generation of F1;
!  8, F3, the selfing generation of F2;
!  9, P1BC2F1, the second backcrossing where P1 is used as the recurrent parent; 
! 10, P2BC2F1, the second backcrossing where P2 is used as the recurrent parent;
! 11, P1BC2RIL, recombination inred lines through the repeated selfing of P1BC2F1; 
! 12, P2BC2RIL, recombination inred lines through the repeated selfing of P2BC2F1; 
! 13, P1BC1F2, the selfing generation of P1BC1F1; 
! 14, P2BC1F2, the selfing generation of P2BC1F1; 
! 15, P1BC2F2, the selfing generation of P1BC2F1; 
! 16, P2BC2F2, the selfing generation of P2BC2F1; 
! 17, P1BC1DH, P1BC1F1-derived doubled haploids; 
! 18, P2BC1DH, P2BC1F1-derived doubled haploids; 
! 19, P1BC2DH, P1BC2F1-derived doubled haploids; 
! 20, P2BC2DH, P2BC2F1-derived doubled haploids; 
   3      !Mapping Population (see remarks above)
   2      !Mapping Function (1 for Kosambi; 2 for Haldane; 3 for Morgan)
   2      !Marker Space Type (1 for intervals; 2 for positions)
   1      !Marker Space Unit(1 for centiMorgans; 2 for Morgan)
   6      !Number of Chromosomes (or Linkage Groups)
 200      !Size of the mapping population
   2      !Number of environments
 
!***************************************** Chromosomes and Linkage Maps **********************************************
!Chromosome                 NumMarkers
-CH1                        16
-CH2                        16
-CH3                        16
-CH4                        16
-CH5                        16
-CH6                        16
!Linkage map (Marker name followed by position or the interval length)
 MK-1-1                1     0.000
 MK-1-2                1    10.000
 MK-1-3                1    20.000
 MK-1-4                1    30.000
 MK-1-5                1    40.000
 MK-1-6                1    50.000
 MK-1-7                1    60.000
 MK-1-8                1    70.000
 MK-1-9                1    80.000
 MK-1-10               1    90.000
 MK-1-11               1   100.000
 MK-1-12               1   110.000
 MK-1-13               1   120.000
 MK-1-14               1   130.000
 MK-1-15               1   140.000
 MK-1-16               1   150.000
 MK-2-1                2     0.000
 MK-2-2                2    10.000
 MK-2-3                2    20.000
 MK-2-4                2    30.000
 MK-2-5                2    40.000
 MK-2-6                2    50.000
 MK-2-7                2    60.000
 MK-2-8                2    70.000
 MK-2-9                2    80.000
 MK-2-10               2    90.000
 MK-2-11               2   100.000
 MK-2-12               2   110.000
 MK-2-13               2   120.000
 MK-2-14               2   130.000
 MK-2-15               2   140.000
 MK-2-16               2   150.000
 MK-3-1                3     0.000
 MK-3-2                3    10.000
 MK-3-3                3    20.000
 MK-3-4                3    30.000
 MK-3-5                3    40.000
 MK-3-6                3    50.000
 MK-3-7                3    60.000
 MK-3-8                3    70.000
 MK-3-9                3    80.000
 MK-3-10               3    90.000
 MK-3-11               3   100.000
 MK-3-12               3   110.000
 MK-3-13               3   120.000
 MK-3-14               3   130.000
 MK-3-15               3   140.000
 MK-3-16               3   150.000
 MK-4-1                4     0.000
 MK-4-2                4    10.000
 MK-4-3                4    20.000
 MK-4-4                4    30.000
 MK-4-5                4    40.000
 MK-4-6                4    50.000
 MK-4-7                4    60.000
 MK-4-8                4    70.000
 MK-4-9                4    80.000
 MK-4-10               4    90.000
 MK-4-11               4   100.000
 MK-4-12               4   110.000
 MK-4-13               4   120.000
 MK-4-14               4   130.000
 MK-4-15               4   140.000
 MK-4-16               4   150.000
 MK-5-1                5     0.000
 MK-5-2                5    10.000
 MK-5-3                5    20.000
 MK-5-4                5    30.000
 MK-5-5                5    40.000
 MK-5-6                5    50.000
 MK-5-7                5    60.000
 MK-5-8                5    70.000
 MK-5-9                5    80.000
 MK-5-10               5    90.000
 MK-5-11               5   100.000
 MK-5-12               5   110.000
 MK-5-13               5   120.000
 MK-5-14               5   130.000
 MK-5-15               5   140.000
 MK-5-16               5   150.000
 MK-6-1                6     0.000
 MK-6-2                6    10.000
 MK-6-3                6    20.000
 MK-6-4                6    30.000
 MK-6-5                6    40.000
 MK-6-6                6    50.000
 MK-6-7                6    60.000
 MK-6-8                6    70.000
 MK-6-9                6    80.000
 MK-6-10               6    90.000
 MK-6-11               6   100.000
 MK-6-12               6   110.000
 MK-6-13               6   120.000
 MK-6-14               6   130.000
 MK-6-15               6   140.000
 MK-6-16               6   150.000
!*********************************** Marker Types ********************************************************************
!Co-dominant marker: When heterozygote F1 is present, P1 is coded as 2, F1 is coded as 1, and P2 is coded as 0; Otherwise, P1 is coded as 2, and P2 is coded as 0. 
!Dominant marker: When heterozygote F1 is present, P1 and F1 are coded as 12, and P2 is coded as 0; Otherwise, P1 is coded as 2, and P2 is coded as 0.  
!Recessive markers: When heterozygote F1 is present, P1 is coded as 2, and F1 and P2 are coded as 10; Otherwise, P1 is coded as 2, and P2 is coded as 0. 
!Missing marker is coded as -1. 
 MK-1-1                 2   0   2   0   2   2   0   0   0   0   0   2   2   0   2   2   2   0   0   0   2   2   2   0   2   0   0   0   0   2   0   2   0   2   2   0   2   2   2   2   0   2   0   2   2   2   2   0   0   2   0   2   2   2   2   2   2   0   0   2   2   0   0   0   0   0   2   2   2   2   0   0   2   0   2   2   2   0   0   2   2   0   2   0   2   2   0   2   2   0   0   0   2   0   2   2   0   2   0   0   2   2   2   0   0   2   2   2   2   0   0   0   0   2   0   2   0   2   0   2   2   0   2   2   2   2   2   2   0   2   2   2   2   2   0   0   0   2   0   0   2   2   2   0   0   0   2   2   2   0   0   0   2   0   0   0   0   2   0   0   2   0   0   0   0   2   2   0   0   2   0   2   0   2   0   2   2   2   2   0   0   0   2   0   2   0   2   0   2   0   2   2   2   0   2   2   2   0   0   0
 MK-1-2                 2   0   2   2   2   2   2   0   0   0   0   2   2   0   2   2   2   0   0   0   2   2   2   0   2   2   0   0   0   2   0   2   0   2   2   0   0   2   2   2   0   2   0   2   2   2   2   0   0   2   0   2   2   2   2   2   2   0   0   0   2   0   0   0   0   0   2   2   2   2   0   0   2   0   2   2   2   0   0   2   2   0   2   0   2   2   0   2   2   0   0   0   2   0   2   2   0   2   0   0   2   2   2   0   0   2   2   2   0   0   0   0   0   2   0   2   0   2   0   2   2   0   2   2   2   2   2   2   0   2   2   2   2   2   2   0   0   2   2   0   2   0   2   0   0   0   2   2   2   0   0   0   2   0   0   0   2   2   0   0   2   2   0   0   0   0   2   0   0   2   0   2   0   2   2   2   2   2   2   0   0   0   2   0   0   0   2   2   2   0   0   2   2   2   2   2   2   0   0   0
 MK-1-3                 2   0   2   2   2   2   2   0   2   0   0   2   0   0   0   2   2   0   2   0   2   2   0   2   2   2   0   0   0   2   2   2   0   0   2   0   2   2   2   2   0   2   0   2   2   2   2   0   0   2   0   2   2   2   2   2   2   0   0   0   2   2   0   0   0   0   2   0   2   2   0   0   2   0   0   2   2   0   0   2   2   0   2   0   2   2   0   2   2   0   0   0   2   0   2   2   0   2   0   0   2   2   2   0   0   2   2   2   2   2   0   2   0   2   0   2   0   2   0   2   2   0   2   2   2   2   2   0   0   2   0   2   2   2   2   0   0   2   2   2   2   0   2   0   2   0   2   2   2   0   0   0   2   2   0   0   2   2   0   0   2   2   0   2   0   0   2   0   0   0   0   2   0   2   2   2   2   2   0   0   0   0   2   2   0   0   2   2   2   0   0   2   2   2   2   2   2   0   0   0
 MK-1-4                 2   0   2   2   0   2   2   0   2   0   0   2   0   0   0   2   2   0   2   0   2   2   0   2   2   2   0   0   0   2   2   2   0   0   2   0   2   2   2   2   0   2   0   2   2   2   2   0   0   2   0   2   2   2   2   2   2   0   0   0   2   2   0   0   0   0   2   0   2   2   0   0   2   2   0   2   2   0   0   2   2   0   2   0   2   2   0   2   2   2   0   0   2   0   2   2   0   2   0   0   0   2   2   0   0   2   2   2   2   2   0   2   0   2   0   2   0   2   0   2   2   0   2   2   2   2   2   0   0   2   0   2   0   2   2   0   0   0   2   2   2   0   2   0   2   0   2   2   2   0   2   0   2   2   0   0   2   2   0   0   2   0   0   2   0   0   2   2   0   0   0   2   2   2   2   2   2   2   0   0   0   0   2   0   0   0   2   2   2   0   0   2   2   2   2   2   2   0   0   0
 MK-1-5                 2   0   0   2   0   2   2   0   2   0   0   2   0   0   0   2   2   0   2   0   2   2   2   2   2   2   0   0   0   2   2   2   0   0   2   2   0   2   2   2   0   2   0   2   2   2   2   0   0   2   0   2   2   2   2   2   0   0   0   0   0   2   0   0   0   0   2   0   2   2   0   0   2   2   0   2   2   0   0   2   2   2   2   0   2   2   0   2   2   2   0   0   2   0   2   2   2   0   0   0   0   2   2   0   0   2   2   0   2   0   0   2   0   0   0   2   0   0   0   2   2   0   2   2   2   2   0   2   0   2   0   2   0   2   2   0   0   0   2   2   2   0   2   0   0   0   2   0   2   0   2   0   2   2   0   0   0   2   0   0   2   0   2   2   0   0   2   2   0   0   0   2   2   2   2   2   2   2   0   0   0   0   2   0   0   2   2   2   2   0   0   2   2   2   2   2   2   0   0   0
 MK-1-6                 2   0   0   2   0   2   2   0   0   0   0   2   0   0   0   2   2   0   0   2   2   2   2   0   2   2   0   0   0   2   2   2   0   0   2   2   0   2   2   2   0   2   0   2   2   2   2   0   0   2   0   2   2   2   2   2   0   0   0   0   0   2   0   2   0   0   2   0   2   2   0   0   2   2   0   2   2   0   0   2   0   2   2   0   2   0   0   2   2   2   0   0   2   0   2   2   2   0   0   0   0   2   2   0   0   0   2   0   2   0   0   2   0   0   0   2   0   0   0   2   2   0   2   2   2   2   0   2   0   0   0   0   0   2   2   0   0   0   2   2   2   0   2   0   0   0   2   0   2   0   2   0   2   2   0   0   0   2   0   0   2   2   2   2   0   0   2   2   0   0   0   2   2   0   0   2   0   2   0   0   0   0   2   0   0   2   2   2   2   0   0   2   2   2   2   2   2   0   0   0
 MK-1-7                 2   0   0   2   0   2   2   0   2   0   0   2   0   0   0   2   2   0   0   2   2   0   2   0   2   2   2   0   0   2   2   2   0   0   0   2   0   2   2   2   0   0   0   2   0   2   2   0   0   2   0   2   2   0   0   2   0   2   0   0   2   2   0   2   0   0   2   0   2   2   0   2   2   2   2   2   0   0   2   2   0   2   2   0   2   0   0   0   0   2   2   0   0   0   2   2   2   2   0   0   2   2   2   0   0   0   2   0   2   0   0   2   0   0   0   2   0   0   0   2   2   0   2   2   2   2   0   2   0   0   0   2   0   2   2   0   0   0   2   2   0   0   2   0   0   0   2   2   2   0   2   0   2   2   2   0   0   2   2   0   2   2   2   2   0   0   2   2   0   0   0   2   2   0   0   2   0   2   0   2   0   0   2   0   0   2   2   0   2   0   2   2   2   2   2   2   2   0   0   0
 MK-1-8                 2   0   0   2   2   0   2   0   2   0   0   2   0   0   0   2   0   0   0   2   2   0   2   0   2   2   2   0   2   2   2   2   2   0   0   2   0   2   2   2   0   0   0   2   0   2   2   0   0   2   0   2   2   0   0   2   0   2   0   0   0   2   2   2   0   0   2   0   2   2   2   2   2   2   2   2   2   0   2   2   0   2   2   0   2   0   0   0   0   2   0   0   0   0   2   2   2   0   0   0   2   0   2   2   0   0   0   0   2   2   0   2   0   0   0   2   0   2   0   2   2   0   2   2   2   2   0   2   0   0   0   0   0   2   2   0   0   0   2   2   0   0   2   0   0   0   2   2   2   0   2   0   2   2   2   0   0   2   2   0   0   2   2   2   0   0   2   2   0   0   0   2   2   0   0   2   0   2   0   2   0   0   2   0   0   2   2   0   2   0   2   2   2   0   2   2   2   0   0   0
 MK-1-9                 2   0   0   2   2   0   2   0   2   0   0   2   0   0   0   2   2   0   0   2   2   0   2   0   2   2   2   0   2   2   2   2   2   0   0   2   0   2   2   2   0   0   0   2   0   2   2   0   0   2   2   2   2   0   0   2   0   2   0   2   0   2   2   2   0   2   2   0   2   0   2   2   2   2   2   2   2   0   2   2   0   2   0   0   2   2   0   0   0   2   0   0   0   0   2   2   2   0   0   0   0   0   2   2   0   0   0   0   2   0   0   2   0   0   0   2   0   0   0   2   2   0   0   2   2   2   2   2   0   0   2   0   0   2   2   2   0   0   2   2   0   0   2   0   2   0   2   2   2   0   0   0   2   2   2   0   0   2   2   0   0   2   2   2   0   0   2   0   2   0   0   2   2   2   0   2   0   2   0   2   0   0   2   0   0   2   2   0   2   0   2   2   2   0   2   2   0   0   0   0
 MK-1-10                2   0   0   2   2   0   2   0   2   0   0   2   0   0   0   2   2   0   0   2   2   0   2   0   2   0   2   0   2   2   2   2   2   0   0   2   0   2   2   2   0   2   0   0   0   2   2   2   0   2   0   2   2   0   0   2   0   2   0   2   0   2   0   2   0   2   2   0   2   0   2   2   2   2   2   2   2   0   2   2   0   2   2   0   2   2   2   2   0   2   0   0   0   0   2   2   2   2   0   0   0   0   2   2   2   0   2   0   2   0   2   2   0   0   0   0   0   0   0   2   0   0   0   2   2   2   0   2   0   0   2   0   0   0   2   0   2   0   2   2   0   0   2   0   2   0   2   2   0   0   0   0   2   2   2   0   0   2   2   0   0   2   2   0   0   0   2   0   2   0   0   2   2   2   0   2   2   2   0   2   0   0   2   0   2   2   2   0   2   0   2   2   2   2   2   2   0   2   0   0
 MK-1-11                2   2   0   2   2   0   2   0   2   0   0   0   0   0   0   2   2   0   0   2   0   0   2   0   2   0   2   0   2   2   2   2   2   0   0   2   0   2   2   2   0   2   0   0   0   2   2   0   0   2   0   2   2   0   0   2   0   2   0   2   0   2   0   2   0   2   2   0   2   0   2   2   2   2   2   2   2   0   2   2   0   2   2   0   2   0   2   2   0   2   0   0   0   0   2   0   2   2   0   0   0   0   2   2   2   0   2   0   2   0   2   2   0   0   0   2   0   0   0   2   0   0   0   2   2   2   0   2   0   0   2   0   0   0   2   0   2   0   2   2   0   0   2   0   2   0   2   2   2   0   0   0   2   2   0   0   0   2   2   0   0   2   0   0   0   0   2   0   2   0   0   2   0   2   2   2   2   2   0   2   0   0   2   0   2   2   2   0   2   0   2   2   2   2   2   2   0   2   0   0
 MK-1-12                2   2   0   2   2   0   2   0   2   0   0   0   0   0   0   2   2   0   0   2   0   0   2   2   2   0   2   0   2   2   2   0   2   0   0   2   0   2   2   2   0   2   0   0   0   2   2   0   0   2   0   0   2   0   0   2   0   0   0   2   0   2   0   2   0   2   2   0   2   0   2   2   2   2   2   2   2   0   2   0   0   2   2   0   2   0   2   2   0   2   0   0   2   0   2   0   2   2   0   0   0   0   0   2   2   2   0   0   2   0   2   2   0   0   0   2   0   0   0   2   0   0   0   2   2   2   0   2   0   0   2   0   0   0   2   0   2   0   2   2   0   0   2   0   2   0   2   2   2   0   0   0   0   2   0   0   0   2   2   0   0   2   0   0   0   0   2   0   0   0   0   2   0   2   2   2   2   2   0   2   0   0   2   0   0   2   2   0   2   0   2   0   2   2   2   2   0   2   0   0
 MK-1-13                0   2   0   0   2   0   2   0   2   0   0   0   2   0   0   2   0   0   0   2   0   0   2   2   2   0   2   0   2   2   0   0   2   0   0   2   0   2   2   2   0   0   0   0   0   2   2   0   2   2   0   0   2   0   0   2   0   0   0   2   0   2   0   2   0   2   2   2   0   0   2   2   2   2   2   2   2   0   2   0   2   2   2   2   2   0   2   2   0   2   0   0   2   0   2   0   0   2   0   0   0   0   2   2   2   2   0   0   2   0   2   2   0   0   0   2   0   0   0   2   0   0   0   2   0   2   0   2   0   0   2   0   0   0   0   2   0   0   2   2   0   0   2   0   2   0   2   2   2   0   0   0   0   0   0   0   0   2   2   0   0   2   0   0   0   0   2   0   0   0   0   2   0   0   2   2   2   0   0   2   0   0   2   0   0   2   2   0   2   0   2   0   2   2   2   2   0   2   0   0
 MK-1-14                0   2   0   0   2   0   0   0   2   0   0   0   2   0   0   2   2   0   0   2   0   0   2   2   2   0   2   0   2   2   2   0   2   2   0   2   0   0   2   2   0   0   2   0   0   2   2   0   2   2   0   2   2   0   0   2   0   0   0   0   0   2   0   2   0   0   2   2   0   0   2   2   2   2   2   2   2   0   0   0   2   2   2   2   2   0   2   2   0   2   0   0   2   0   2   0   0   2   0   0   0   0   2   0   2   2   0   0   2   0   2   2   0   0   0   2   0   0   0   2   0   2   0   0   0   2   2   2   2   0   0   0   2   2   0   2   0   0   2   2   0   0   2   0   2   0   2   2   2   0   0   0   0   0   0   0   0   2   2   0   0   2   0   0   0   0   0   0   0   0   0   2   0   0   0   2   2   0   0   2   0   0   2   0   0   0   2   0   2   0   2   0   2   2   2   2   0   2   0   0
 MK-1-15                0   2   0   0   2   0   0   0   2   0   0   0   2   0   0   2   0   0   0   2   0   0   2   2   2   0   2   0   2   2   2   0   2   0   0   2   0   0   2   2   0   0   2   0   0   2   2   0   2   2   0   2   2   0   0   2   0   0   0   0   0   2   0   0   0   0   2   2   0   2   0   2   2   2   2   2   2   0   0   0   2   2   2   0   2   0   2   2   0   2   0   0   2   0   2   0   0   0   0   0   2   0   0   0   2   2   0   0   2   0   0   2   0   0   0   2   0   0   0   2   0   0   0   0   2   0   0   2   2   0   0   0   0   2   0   2   2   0   2   0   0   0   2   0   2   0   2   2   2   0   0   0   0   0   0   0   0   2   2   0   0   2   0   0   0   0   0   0   0   0   0   2   0   0   0   2   2   0   0   2   0   0   2   0   0   0   2   2   2   0   2   0   0   2   2   2   0   2   0   0
 MK-1-16                0   0   0   0   2   0   2   0   2   0   0   0   2   0   0   2   0   0   0   2   0   0   2   2   2   2   2   0   2   2   2   0   2   0   0   2   0   0   2   2   0   2   2   0   0   2   2   0   2   2   0   2   0   0   0   2   2   0   0   0   0   2   0   0   0   2   2   2   0   2   2   2   2   2   0   2   2   0   0   0   2   2   2   0   2   0   2   2   0   2   0   0   2   0   2   0   0   0   0   0   2   0   0   0   2   2   0   0   0   0   2   0   0   0   0   2   0   0   0   2   0   0   0   2   2   0   0   2   2   0   0   0   0   2   0   2   2   0   2   0   0   0   2   0   0   0   2   2   2   0   2   0   0   0   0   2   0   2   2   0   0   2   0   0   0   0   0   0   0   2   0   2   0   0   0   2   0   0   0   2   0   0   2   0   0   0   2   2   2   0   2   0   0   2   2   2   0   2   0   2
 MK-2-1                 0   2   0   2   2   2   0   0   0   2   0   2   2   0   2   2   0   2   2   0   2   2   0   2   0   0   2   0   2   0   2   2   2   2   2   2   2   2   0   0   2   2   2   0   2   0   2   2   2   0   0   0   2   2   0   2   2   0   0   0   0   0   2   0   0   0   0   0   0   0   2   2   0   0   2   0   0   0   0   2   2   0   0   2   0   0   0   2   2   2   0   2   2   0   0   2   2   2   2   2   2   0   2   2   2   2   0   2   0   0   2   2   0   0   0   0   0   2   2   0   2   2   2   0   2   0   2   2   2   2   0   2   2   0   0   0   2   0   0   0   2   0   2   0   2   0   0   2   2   0   2   0   2   2   0   2   2   2   2   2   2   0   0   2   2   2   2   2   0   2   0   0   0   0   2   2   0   0   2   2   2   0   2   2   2   0   0   2   2   2   2   2   0   0   0   2   2   0   2   2
 MK-2-2                 0   0   0   2   2   2   0   0   0   2   0   2   2   0   2   2   0   2   2   0   2   2   0   0   0   0   2   0   0   0   2   2   2   0   2   2   2   2   0   0   2   2   0   0   2   0   2   2   2   2   0   0   2   2   0   2   2   0   0   0   0   0   2   0   0   0   0   0   0   0   2   2   0   0   2   0   0   0   0   2   2   0   2   2   0   0   2   2   0   2   0   2   2   0   0   2   2   2   2   2   0   0   2   2   2   2   0   2   0   0   2   2   0   0   0   0   0   2   2   0   2   0   2   0   2   0   0   2   2   2   0   2   2   0   0   0   0   0   0   0   2   2   0   2   0   0   0   2   2   0   2   0   2   2   0   2   2   2   2   2   2   0   0   2   2   2   2   2   0   2   2   0   0   0   2   2   0   0   2   2   2   0   0   2   2   0   2   2   2   2   2   2   0   0   0   2   2   2   2   0
 MK-2-3                 0   0   0   2   2   2   0   0   0   2   0   2   2   0   2   2   0   2   2   0   2   2   0   0   0   2   2   0   0   0   2   2   2   0   2   2   2   2   0   0   2   2   0   0   2   0   2   2   2   2   0   0   0   2   0   2   2   0   0   0   0   2   2   0   0   0   0   0   0   0   2   2   2   0   2   0   0   0   0   2   2   0   2   2   0   0   2   2   0   2   0   2   2   0   0   2   2   2   2   2   0   0   2   2   2   2   0   2   0   2   2   2   2   0   0   0   0   2   2   0   2   0   2   0   2   0   0   2   2   2   0   2   0   0   0   2   0   0   0   0   2   2   0   0   0   0   0   2   0   0   2   0   2   2   0   2   2   2   2   2   2   0   0   2   2   2   2   2   0   2   2   0   0   2   2   2   0   0   2   0   2   0   0   2   2   0   2   2   2   2   2   2   0   0   0   2   2   2   2   0
 MK-2-4                 0   0   0   2   0   2   0   0   0   2   0   2   2   0   2   2   0   2   2   0   2   2   0   0   0   2   2   0   0   0   2   2   2   0   2   2   2   2   0   2   2   2   0   0   2   2   2   2   0   2   0   0   0   2   0   2   2   0   0   0   0   2   2   0   0   0   0   2   2   0   2   2   2   0   0   0   0   0   0   2   2   0   2   0   0   0   2   2   0   2   0   2   2   0   0   2   0   2   2   2   2   0   2   2   2   0   0   2   0   2   2   2   0   0   0   0   0   2   2   0   2   0   2   0   2   0   0   2   0   2   0   2   0   0   0   2   0   0   0   2   2   2   0   0   0   0   0   2   0   0   0   0   2   2   0   2   2   2   2   2   2   0   0   2   2   2   2   2   0   2   2   0   0   2   2   2   2   0   2   0   2   0   0   2   2   0   0   2   2   2   2   2   0   0   0   2   2   2   2   0
 MK-2-5                 0   0   0   2   0   2   2   0   0   2   0   2   2   0   2   2   0   2   2   0   2   2   0   0   0   2   2   0   0   0   2   2   2   0   2   2   0   2   0   2   0   2   0   0   2   2   2   2   0   2   0   0   0   2   0   2   2   0   0   0   0   2   2   0   0   0   0   2   2   0   2   2   2   0   0   2   0   0   0   2   2   0   2   0   2   0   2   2   0   2   2   2   2   0   0   2   0   2   2   2   2   0   2   2   2   0   0   0   0   2   2   2   0   2   2   0   0   2   2   0   2   0   2   0   0   0   0   2   0   2   0   2   0   0   2   2   2   0   0   0   0   2   0   0   2   0   0   2   0   0   0   0   2   2   0   2   0   2   2   2   2   0   2   2   2   2   2   2   0   2   2   0   0   2   0   2   2   0   2   2   2   0   0   2   0   0   0   2   2   2   2   2   0   0   0   2   2   0   2   0
 MK-2-6                 0   0   0   2   0   2   2   0   0   2   0   2   0   0   2   2   0   2   2   0   2   2   0   2   0   2   0   0   0   0   2   2   2   0   2   2   0   2   0   2   0   2   0   0   2   2   2   2   0   2   0   0   0   2   0   2   2   0   0   2   0   2   2   0   0   0   0   2   2   0   2   2   2   0   0   2   0   0   0   2   2   0   2   0   2   0   2   2   0   2   2   2   2   0   2   2   0   2   2   0   2   0   2   2   2   0   0   0   0   2   0   2   0   2   2   0   0   2   2   2   2   0   0   0   0   0   0   2   0   2   0   2   0   0   2   2   2   0   0   0   0   0   0   0   2   0   0   2   0   0   0   0   2   2   0   2   0   2   2   2   2   0   2   2   2   2   2   2   0   2   2   0   0   2   0   2   2   0   2   2   2   0   0   2   0   2   0   2   2   2   0   2   2   2   0   2   2   0   2   0
 MK-2-7                 0   0   0   2   0   2   2   0   0   2   0   2   0   0   2   2   0   2   0   0   0   2   0   2   0   2   0   0   0   0   2   2   2   0   2   2   2   0   0   2   0   2   0   0   2   2   2   2   0   2   0   0   0   2   0   2   2   0   2   2   0   2   2   0   0   0   0   2   2   0   2   2   2   0   0   2   2   0   0   2   2   0   2   0   2   0   2   2   0   2   2   2   2   0   2   2   0   2   2   0   2   0   2   2   2   0   0   2   0   2   0   0   0   2   2   0   2   0   2   2   2   0   0   0   0   0   0   2   0   2   0   2   0   0   2   2   2   2   0   0   0   0   0   0   2   0   0   2   0   0   0   0   2   0   0   2   0   2   2   2   2   0   2   0   2   2   2   2   0   0   2   0   2   2   0   2   2   0   2   2   2   2   0   2   0   2   0   2   2   2   0   2   2   2   0   2   2   0   2   0
 MK-2-8                 0   0   0   0   0   2   2   0   0   0   0   2   0   0   2   2   0   2   0   0   0   2   0   2   0   2   0   0   0   0   2   2   2   0   2   2   2   0   0   2   0   2   0   0   2   2   2   2   0   2   0   0   0   2   0   2   2   0   2   2   0   2   2   0   2   0   0   2   2   0   0   2   2   0   0   2   2   0   0   2   2   0   2   0   2   0   2   2   0   2   2   2   2   0   2   2   0   2   2   0   2   0   2   2   0   0   0   2   2   2   0   0   0   2   2   0   2   0   0   2   2   0   0   0   0   0   0   2   0   2   0   2   0   0   2   0   2   2   0   0   2   0   0   0   2   0   0   0   0   0   0   0   2   0   0   2   0   2   2   2   2   0   0   0   2   2   2   2   0   0   2   0   2   2   0   2   2   0   2   2   2   2   0   2   0   0   0   2   2   2   0   2   2   2   0   2   2   0   2   0
 MK-2-9                 0   0   0   0   0   2   2   0   0   0   0   2   0   0   2   2   0   2   0   0   0   2   0   0   0   2   0   0   0   0   2   2   2   0   2   2   2   0   0   2   0   2   0   0   2   2   0   2   0   2   0   0   0   2   0   2   2   0   2   2   0   2   2   0   2   0   0   2   2   0   0   2   2   0   0   2   2   0   0   2   2   0   2   2   2   0   2   2   0   2   2   2   2   0   2   2   0   2   2   0   2   0   2   2   2   0   0   2   2   2   2   0   0   2   2   0   2   0   0   2   2   0   0   0   0   0   0   2   0   2   2   2   0   0   2   0   2   2   0   0   2   0   0   0   2   0   0   0   0   0   0   0   2   0   2   2   0   2   2   2   2   0   2   0   2   2   2   2   2   0   2   0   2   2   0   2   2   0   2   2   2   2   0   0   0   2   0   2   0   2   0   2   2   2   0   2   2   0   2   2
 MK-2-10                0   0   0   2   0   2   0   2   0   0   0   2   0   0   0   2   2   2   2   0   2   2   0   0   0   2   0   2   2   0   2   2   2   0   2   2   0   0   0   2   0   2   0   0   2   2   0   2   0   2   0   0   0   2   0   2   2   0   2   0   0   2   2   0   2   0   0   2   2   0   0   2   2   0   0   2   2   0   2   2   2   0   2   2   2   0   0   2   0   0   0   2   2   0   2   2   0   2   2   0   2   0   2   2   2   0   0   2   0   2   2   0   0   2   2   0   2   0   0   2   2   0   0   0   0   0   0   2   0   2   2   2   0   0   2   2   2   2   0   0   2   0   0   0   2   0   0   0   2   0   0   0   0   0   2   2   0   2   2   2   2   0   2   0   2   2   2   2   2   0   2   0   2   2   0   2   2   0   2   2   2   2   0   0   0   2   0   2   0   2   0   2   2   2   0   2   2   0   2   2
 MK-2-11                0   2   2   2   0   2   0   2   0   0   0   2   0   0   0   2   2   2   2   2   2   2   0   0   0   2   0   2   2   0   2   2   2   0   2   2   0   0   0   2   0   2   0   0   2   2   0   2   0   2   0   0   0   0   0   2   2   0   2   0   0   2   2   0   2   0   0   2   2   0   0   2   2   0   0   0   2   0   2   2   2   2   2   2   2   0   2   2   0   0   0   2   2   0   2   2   0   2   2   0   2   0   2   2   0   0   0   2   0   2   2   0   0   2   2   0   2   0   0   2   0   0   2   0   0   2   0   2   0   2   2   2   0   0   0   2   2   2   0   0   2   0   2   0   2   0   0   0   0   0   0   0   0   0   2   2   0   2   0   2   2   0   2   2   2   2   0   2   2   0   2   0   2   0   0   2   2   0   2   2   2   2   2   0   0   2   0   2   0   2   2   2   2   2   0   2   2   0   2   2
 MK-2-12                0   2   2   2   0   2   0   2   0   0   0   2   0   0   0   2   2   2   0   2   2   2   0   0   0   2   2   2   2   0   2   2   2   0   2   2   0   0   0   2   0   2   0   0   2   2   0   2   0   2   0   0   0   0   0   2   2   0   2   0   0   2   2   2   2   0   0   2   2   0   0   2   0   0   0   0   2   0   2   2   2   2   2   2   2   0   2   2   0   0   2   2   2   2   2   2   0   2   2   0   2   0   2   2   0   0   2   2   0   2   2   0   0   2   2   0   2   0   0   2   0   0   2   0   0   2   0   2   0   2   2   0   0   0   0   2   2   2   0   0   2   0   2   0   2   0   0   0   0   0   0   0   0   0   2   2   0   2   0   0   2   2   0   2   2   2   0   2   2   0   2   0   2   0   0   2   2   0   2   2   2   2   2   0   0   2   0   2   0   2   0   2   2   2   0   2   2   0   2   2
 MK-2-13                0   0   2   2   0   0   0   2   0   0   0   2   0   0   0   2   2   0   2   2   0   2   0   0   2   2   0   2   2   0   2   2   2   0   2   2   0   2   0   2   0   2   0   0   2   0   0   2   0   2   0   2   0   2   0   2   2   0   2   0   0   2   2   2   2   0   0   2   2   0   0   2   0   0   0   0   2   0   0   2   2   2   2   2   2   0   2   2   0   0   2   0   2   2   2   2   0   2   2   0   2   0   2   2   0   0   2   2   0   2   2   2   0   2   2   0   2   2   0   2   0   0   2   0   0   2   0   2   0   2   2   0   2   0   0   2   2   2   0   0   2   0   2   0   2   0   0   0   0   0   0   0   0   2   2   2   0   2   0   0   0   2   0   2   2   2   0   2   2   0   2   0   2   0   0   2   2   0   2   2   0   2   2   0   0   2   0   2   0   2   0   2   2   2   0   2   2   2   2   2
 MK-2-14                2   2   2   2   0   0   0   2   0   0   0   2   0   0   0   2   2   0   2   2   0   2   2   0   2   2   0   2   0   0   2   2   2   0   2   2   0   2   0   2   0   2   0   0   2   0   0   2   0   2   0   2   0   2   0   2   2   0   2   0   0   2   2   2   2   0   0   2   2   0   0   2   0   0   0   0   0   2   0   2   2   2   2   2   2   0   2   2   0   0   0   0   2   2   2   2   0   2   2   0   2   0   0   2   0   0   2   2   0   2   2   2   0   2   2   0   2   2   0   2   0   0   2   0   0   2   2   2   0   2   2   0   2   0   0   2   2   2   0   0   2   0   2   0   2   0   0   0   0   0   0   0   0   2   2   2   0   2   0   0   0   2   0   2   2   2   0   2   2   0   2   0   2   0   0   2   2   0   2   2   0   2   2   0   0   2   0   2   0   2   0   2   2   2   0   2   2   2   2   2
 MK-2-15                2   2   2   0   0   0   0   2   0   0   0   2   0   0   0   2   0   0   2   2   0   2   2   0   2   2   0   2   0   0   2   2   2   0   2   2   0   2   0   2   0   2   0   0   2   0   0   2   0   0   0   2   0   2   0   2   2   0   2   0   0   2   2   2   2   0   0   2   2   0   0   2   0   0   0   0   0   2   0   2   2   2   2   2   2   0   2   2   0   0   0   0   2   2   2   2   0   2   2   0   2   0   0   2   0   0   2   0   0   2   2   2   0   2   2   0   2   0   0   2   0   0   2   0   0   2   2   2   0   2   2   0   2   0   0   2   2   2   0   0   2   0   2   0   2   0   0   0   2   0   0   0   0   2   2   2   0   2   2   0   0   2   0   2   2   2   2   2   2   0   2   0   2   0   0   2   2   0   2   2   0   2   2   0   2   2   0   2   0   2   0   2   2   2   0   2   2   2   2   2
 MK-2-16                2   0   2   0   0   0   0   2   0   2   0   2   0   0   0   2   0   0   2   2   0   2   2   2   0   2   0   2   0   0   2   2   2   0   2   2   0   2   2   2   0   2   0   0   2   0   2   2   0   0   0   2   0   2   0   2   2   0   2   0   0   0   2   2   2   0   0   2   2   0   0   2   0   0   0   0   0   2   0   0   2   0   2   2   2   0   2   2   0   2   0   0   2   2   2   2   2   2   2   0   2   0   0   2   0   0   2   0   0   2   2   2   0   2   2   0   2   0   0   2   2   0   2   0   0   2   2   2   0   2   2   0   0   0   0   2   2   2   0   0   2   0   2   0   2   0   0   0   2   0   0   0   0   2   2   2   0   2   2   0   0   2   0   2   0   2   2   2   2   0   0   0   2   0   0   2   2   0   2   2   0   2   2   0   2   2   0   0   0   2   0   2   2   2   0   2   2   2   2   2
 MK-3-1                 0   0   2   2   0   2   2   0   2   2   2   2   2   2   2   2   2   2   0   2   0   2   0   0   2   2   2   0   0   2   2   2   0   0   0   2   0   2   2   0   0   2   2   2   2   0   0   0   2   2   2   2   0   0   0   0   2   2   0   0   2   2   0   2   2   0   2   0   2   0   2   2   0   2   2   2   2   2   0   0   0   2   2   0   0   0   2   2   0   0   0   2   2   0   2   0   2   0   2   0   2   2   2   2   0   0   2   2   2   2   0   2   0   0   2   0   2   2   0   2   0   2   2   0   0   2   0   0   0   0   2   2   2   2   0   2   2   2   2   2   2   0   2   0   0   2   2   0   0   0   2   2   0   2   0   2   2   2   0   2   2   2   2   0   0   2   0   0   2   2   0   0   2   0   0   2   0   2   2   2   0   0   0   2   0   0   0   2   2   0   0   0   0   2   0   0   0   0   2   2
 MK-3-2                 0   2   2   2   0   2   2   0   2   2   2   2   2   0   2   2   2   2   0   0   0   2   0   0   2   2   0   0   0   2   2   2   0   0   0   2   0   0   2   0   0   2   2   2   2   0   0   0   2   2   2   2   0   0   0   0   0   2   0   0   2   0   0   2   2   2   0   0   2   0   2   2   2   0   2   2   2   2   0   0   0   2   2   0   0   0   2   2   0   0   0   0   2   0   2   0   2   2   2   0   2   2   2   2   0   0   2   2   2   2   0   2   0   0   2   0   2   0   0   2   0   2   2   0   0   2   0   2   0   0   2   2   2   2   0   2   2   2   2   2   2   2   2   0   0   2   2   0   0   0   0   2   0   2   0   2   2   2   0   2   2   2   2   0   0   2   0   0   2   2   0   0   2   0   0   2   0   2   2   2   0   0   0   2   0   0   0   2   2   0   0   0   0   2   0   2   0   2   0   2
 MK-3-3                 0   2   2   2   0   2   2   0   2   2   2   2   2   0   2   2   2   2   0   0   0   2   0   0   2   2   0   0   0   2   2   2   0   0   0   2   0   2   2   0   0   0   2   2   2   0   0   0   2   2   2   0   0   0   0   0   0   2   0   0   2   0   0   2   0   2   0   0   2   0   2   2   2   0   2   2   2   2   0   0   0   2   2   2   0   0   2   2   0   0   0   0   2   0   2   0   0   2   2   0   2   2   2   2   0   0   2   2   2   2   0   0   0   0   2   0   2   0   0   2   0   2   2   0   0   2   0   2   0   0   2   2   2   2   0   2   2   2   2   2   2   2   2   0   0   2   2   0   0   2   0   2   0   2   0   2   2   2   0   2   2   2   2   0   2   2   0   0   2   2   0   0   2   0   0   2   0   2   0   2   0   0   0   2   0   0   2   2   2   0   0   0   0   2   0   2   0   2   0   2
 MK-3-4                 0   2   2   2   0   2   2   0   2   2   2   2   2   0   2   2   0   2   0   0   2   2   0   0   2   2   0   0   2   2   2   2   0   0   0   2   0   2   2   0   0   0   2   2   2   0   0   2   2   2   2   0   0   0   0   0   0   2   0   0   2   0   0   2   0   2   2   0   2   2   2   2   0   0   2   2   2   2   0   0   0   2   2   2   0   0   2   2   0   0   2   0   2   0   0   0   0   2   2   0   2   0   2   0   0   0   0   2   2   0   0   2   0   0   2   0   2   0   0   2   0   2   2   0   0   0   0   2   0   2   2   2   2   2   0   2   2   2   0   2   2   2   2   0   0   2   0   0   0   2   2   0   0   0   0   2   2   0   2   2   2   2   2   0   2   2   0   0   2   2   2   0   2   0   0   2   0   2   0   2   0   0   0   2   0   0   2   2   2   0   0   0   0   2   0   0   0   2   0   2
 MK-3-5                 0   0   2   2   0   2   2   2   2   2   2   2   2   0   2   2   0   2   0   0   2   2   0   0   2   2   0   2   0   2   2   2   0   2   0   2   2   2   2   0   0   0   2   2   2   0   0   2   2   2   2   0   2   0   0   0   0   2   0   0   0   2   0   2   0   2   2   0   2   2   2   2   0   0   2   2   2   2   0   2   0   2   0   2   2   0   2   2   0   0   2   0   2   0   0   0   0   2   2   0   2   0   2   0   0   0   2   2   2   0   0   2   0   0   2   2   2   0   0   2   2   2   2   0   0   0   0   2   0   2   2   2   2   2   2   2   2   2   0   2   2   2   2   0   0   2   0   0   0   2   2   0   0   0   0   2   2   0   2   2   2   2   2   0   2   2   0   0   2   0   2   0   2   0   0   2   0   2   0   2   0   2   0   2   0   0   2   2   0   0   0   0   2   0   0   0   0   2   0   2
 MK-3-6                 0   0   2   2   2   2   2   2   2   2   2   2   2   0   2   2   0   2   0   0   2   2   2   0   2   0   0   2   0   2   2   2   0   2   0   2   2   2   2   0   0   0   2   2   0   0   0   0   0   2   2   0   2   0   0   0   0   2   0   0   0   2   0   2   0   2   0   0   2   2   2   0   0   0   2   2   2   2   0   2   2   2   0   2   0   0   2   2   0   0   2   0   2   0   0   0   0   2   2   0   2   0   2   0   0   0   0   0   2   0   0   2   0   0   2   0   2   2   0   2   2   2   0   0   2   0   0   2   0   2   2   2   0   2   2   2   2   2   0   2   2   2   2   2   0   2   0   0   2   2   2   0   0   0   0   2   2   0   2   2   2   2   2   0   2   2   0   0   2   0   2   0   0   0   0   2   0   2   0   2   0   2   2   2   0   0   2   2   2   0   0   2   0   0   0   2   0   2   0   2
 MK-3-7                 0   2   2   2   2   2   2   2   0   2   0   2   2   0   2   2   0   2   2   0   2   2   2   0   2   0   0   2   0   2   2   2   0   2   2   2   2   0   2   0   0   2   2   2   0   0   2   0   0   2   2   0   2   0   0   0   0   2   0   0   2   2   0   2   0   2   0   0   2   2   2   0   0   0   2   2   2   0   0   2   2   2   2   2   0   0   2   2   0   0   2   0   2   0   0   0   0   2   2   2   0   0   2   0   0   2   0   0   2   0   0   2   0   0   2   0   2   2   2   2   2   2   0   0   2   0   0   2   0   2   2   2   0   2   2   2   2   2   0   2   2   2   2   2   0   2   0   0   2   0   2   2   0   2   2   2   2   0   2   2   2   2   0   0   2   2   0   2   2   0   2   0   0   0   0   2   0   2   0   2   0   2   2   2   0   0   2   2   2   0   0   2   2   2   0   2   0   2   0   2
 MK-3-8                 2   0   2   2   2   2   2   2   0   2   0   2   2   0   2   2   0   2   2   0   2   2   2   0   2   0   0   2   0   2   2   2   0   0   2   2   2   0   2   0   0   2   2   0   0   0   2   0   0   2   2   0   2   0   0   0   0   0   0   0   2   2   0   2   0   2   0   0   2   2   2   0   0   0   2   2   2   0   0   2   2   2   2   2   0   0   2   2   0   0   2   0   2   0   0   0   0   2   2   2   0   0   2   0   0   2   2   0   2   0   0   2   0   0   2   0   2   2   2   2   2   2   0   0   2   2   0   2   2   2   2   2   2   2   0   2   2   2   0   2   2   2   2   2   2   2   0   0   2   0   2   2   0   2   2   2   2   0   2   2   2   2   0   0   2   0   0   2   2   0   2   0   0   0   0   2   0   2   2   2   0   0   2   2   0   0   2   0   2   0   0   2   2   2   0   0   0   2   0   2
 MK-3-9                 2   0   0   2   2   0   2   2   0   2   0   2   2   0   0   0   0   2   2   0   2   2   2   0   2   0   0   2   0   2   2   2   0   0   2   2   2   0   2   0   0   2   2   0   0   0   2   0   0   2   2   0   2   2   0   0   0   0   0   0   2   2   0   2   0   2   0   0   2   2   2   0   0   2   2   0   2   0   0   2   2   2   2   2   0   0   2   2   0   0   2   0   2   0   0   0   0   2   2   2   0   0   2   0   0   2   2   0   0   0   0   0   0   0   2   0   2   2   2   2   2   2   0   0   2   2   0   2   2   2   2   2   2   2   0   2   0   2   0   2   2   2   2   2   2   0   0   0   0   0   2   2   0   2   2   2   2   0   2   2   2   2   0   0   2   0   0   2   2   0   2   0   0   0   0   2   0   2   2   2   0   0   2   2   0   0   2   0   2   0   0   2   2   2   0   2   2   2   0   2
 MK-3-10                0   2   0   2   2   0   2   2   0   2   0   2   2   0   0   2   0   2   2   0   2   2   2   0   2   0   0   2   0   2   2   2   0   0   2   2   2   0   2   2   0   2   2   0   0   0   2   2   0   2   2   0   2   2   2   0   0   0   0   0   2   2   2   2   2   2   0   2   2   2   2   0   0   2   2   0   2   0   0   2   2   2   2   0   0   0   2   2   0   0   2   0   2   2   0   0   2   2   2   2   2   0   2   0   0   2   2   0   0   0   0   0   0   0   2   0   2   2   2   0   0   2   0   0   2   2   0   2   2   2   2   2   2   2   0   0   0   2   0   2   2   2   2   2   2   0   2   0   0   0   0   2   0   2   2   2   2   2   2   0   2   2   2   2   2   0   0   0   2   0   2   0   0   2   0   0   2   2   2   2   0   0   2   2   0   0   0   0   2   2   0   2   2   0   0   2   2   2   0   2
 MK-3-11                0   0   0   2   2   0   2   2   0   2   0   2   2   0   0   2   0   0   2   0   2   2   2   0   2   0   0   2   0   2   2   2   0   0   2   2   2   0   2   2   0   2   2   0   0   0   2   2   0   0   2   0   2   2   2   0   0   0   2   0   2   2   2   2   2   2   0   2   2   2   2   0   0   0   2   0   2   0   0   2   2   2   2   0   0   0   2   2   0   0   2   0   2   2   2   0   2   2   2   2   2   0   2   0   0   2   2   0   0   0   2   0   0   0   2   0   2   2   2   0   0   2   0   0   2   2   0   2   2   2   0   2   2   2   0   0   0   0   0   2   2   2   2   2   2   0   2   0   0   0   0   2   0   2   2   2   2   2   2   2   2   2   2   2   2   0   0   0   2   0   2   0   0   2   0   0   2   2   0   0   0   2   2   2   0   0   0   2   2   2   0   2   2   0   0   2   2   2   0   0
 MK-3-12                0   0   0   2   2   0   2   2   0   2   2   2   2   0   0   2   0   0   2   0   2   2   2   0   2   2   0   2   0   0   2   2   0   0   0   2   2   0   2   2   0   2   2   0   0   0   2   2   0   0   2   0   0   2   2   0   2   0   2   0   2   2   2   2   2   0   0   2   0   2   2   0   0   0   2   0   2   0   0   0   2   2   2   0   2   2   2   2   0   0   2   0   0   2   2   0   2   2   2   2   2   0   2   0   2   2   2   0   0   0   2   0   0   0   2   0   2   2   2   0   0   2   0   0   2   2   0   2   2   2   0   2   2   2   0   0   0   0   0   2   2   2   2   2   2   0   2   0   2   0   0   2   0   2   2   2   2   2   2   2   2   2   2   2   2   0   0   0   0   0   2   0   0   2   0   0   2   2   0   0   0   2   2   0   0   0   0   2   2   2   0   2   2   0   0   2   2   2   0   0
 MK-3-13                0   0   0   2   2   0   2   2   2   2   2   2   2   0   0   2   0   0   2   0   2   2   2   0   2   2   0   2   0   0   2   2   0   0   0   2   2   2   2   0   0   2   2   0   2   0   2   2   0   0   2   0   0   2   2   0   2   0   2   0   2   2   2   2   2   0   0   2   0   2   2   0   0   0   2   0   2   0   0   0   2   2   0   0   2   2   2   2   0   0   2   0   0   2   2   0   2   2   2   2   2   0   2   0   2   0   2   0   2   0   2   0   0   2   2   2   2   0   2   0   0   2   0   0   2   2   0   2   2   2   0   2   2   2   0   2   0   0   0   2   2   2   2   2   2   0   2   0   2   0   2   2   0   2   2   2   2   2   2   2   2   2   2   2   2   0   0   0   0   0   0   0   2   2   2   0   2   2   0   0   0   2   2   0   0   0   0   2   2   0   0   2   2   0   0   2   2   2   0   0
 MK-3-14                0   0   0   2   2   0   2   2   2   2   2   2   2   0   0   2   0   0   2   0   2   0   2   0   2   0   0   2   2   0   2   2   0   0   0   2   2   2   2   0   0   2   2   0   2   0   2   2   0   0   2   0   0   2   2   0   2   0   2   0   2   2   2   2   2   0   0   2   0   2   2   0   0   0   0   0   2   0   0   0   0   2   0   0   2   2   2   2   0   0   2   0   2   0   2   0   2   0   2   2   2   0   2   0   2   0   2   0   2   0   2   0   0   2   2   2   2   0   2   0   0   2   0   0   2   2   0   2   0   2   0   2   2   2   0   0   0   0   0   2   0   2   2   2   2   0   2   0   2   0   2   2   2   2   2   2   2   2   2   2   2   2   2   2   2   0   0   2   0   0   0   0   2   2   2   0   2   2   0   0   0   2   2   0   0   0   0   2   2   0   2   2   2   2   0   2   2   2   0   0
 MK-3-15                0   0   2   2   2   0   2   2   2   2   2   2   2   2   0   2   0   0   2   0   2   0   2   0   2   0   2   2   2   0   2   2   0   0   0   2   2   2   2   0   0   2   2   0   2   0   2   2   0   0   2   0   0   2   2   0   2   0   2   2   2   2   2   2   2   0   2   2   0   0   2   0   0   0   0   0   2   0   0   0   0   0   0   0   2   2   2   2   0   0   0   2   2   0   2   0   2   0   2   2   2   0   2   0   2   0   2   0   2   0   2   2   0   2   2   2   2   0   2   0   0   2   0   0   2   2   0   2   0   2   2   2   0   2   0   0   0   0   0   2   0   2   2   2   2   0   2   0   2   0   2   2   0   2   2   2   0   0   2   2   2   0   2   2   2   0   0   2   0   0   0   0   2   2   2   0   2   2   0   0   0   0   2   2   0   0   0   2   2   2   2   2   2   2   0   2   2   2   0   0
 MK-3-16                0   0   2   2   2   2   2   2   2   2   2   2   2   0   0   2   0   0   2   0   2   0   2   0   2   0   2   0   2   2   2   2   0   0   0   0   2   2   2   0   0   2   2   0   2   0   2   2   0   0   2   0   0   2   2   2   2   0   2   0   2   2   2   2   2   0   2   2   2   0   2   0   0   0   0   2   2   0   2   0   0   0   0   0   2   2   2   0   0   0   0   2   2   0   2   0   2   0   2   2   0   0   2   0   2   0   2   2   2   0   0   2   0   0   2   2   2   0   2   0   0   2   2   2   2   0   0   2   0   0   2   2   0   2   0   0   0   0   0   0   0   2   2   2   2   0   2   0   2   0   0   2   2   2   2   2   0   0   2   0   2   0   2   2   2   0   0   2   0   0   0   0   2   0   2   0   2   0   0   0   0   0   2   2   0   0   0   2   0   2   2   2   2   2   0   2   2   2   0   0
 MK-4-1                 0   0   0   0   0   2   2   0   2   2   2   0   2   0   2   0   2   0   0   2   2   2   2   0   2   0   0   0   2   2   2   0   2   2   0   0   2   0   0   2   2   2   2   0   2   0   0   0   0   0   2   2   0   2   2   0   2   2   0   2   0   2   2   0   0   0   2   0   0   0   0   2   0   2   2   0   0   0   0   0   0   2   0   0   2   2   2   2   0   2   0   0   2   2   2   2   2   2   0   0   0   2   2   0   0   0   2   2   0   2   2   2   2   0   2   0   0   0   0   0   0   0   2   0   0   0   0   2   2   0   2   2   0   0   2   0   0   0   2   0   2   0   0   0   2   0   2   0   0   0   2   2   2   0   0   0   2   0   0   2   2   0   2   2   0   2   0   0   0   2   2   2   0   2   0   2   2   2   0   0   0   0   0   2   2   0   0   2   2   0   2   2   2   0   2   0   2   0   2   0
 MK-4-2                 0   0   0   0   0   0   2   2   2   2   2   0   2   0   2   0   2   0   2   2   2   2   2   0   2   0   0   0   0   2   2   0   0   2   0   0   0   0   2   2   0   2   2   0   2   0   0   0   0   0   2   2   0   2   2   0   2   2   2   2   0   2   2   0   0   0   2   0   0   0   0   2   0   2   0   0   0   0   0   0   0   2   0   0   2   2   0   2   0   2   0   0   2   2   2   2   2   2   0   0   0   2   2   0   0   0   2   2   0   2   2   2   2   0   2   0   0   0   0   0   0   0   2   0   0   0   0   2   2   0   0   2   0   0   2   0   0   0   2   0   2   0   0   0   0   0   2   0   0   0   2   2   2   0   0   2   2   0   0   2   2   0   0   2   0   2   0   0   0   2   2   2   0   2   0   0   2   2   2   0   0   0   2   2   2   0   0   2   2   0   2   2   2   0   2   0   2   0   2   0
 MK-4-3                 0   0   0   0   2   2   2   2   2   2   2   0   2   0   0   0   0   0   2   2   2   2   2   0   2   0   0   0   2   2   0   0   0   2   0   0   0   0   2   2   0   2   0   2   2   0   0   0   0   0   2   2   0   2   0   0   2   2   2   0   0   2   0   0   0   2   2   0   0   0   0   2   0   2   0   0   0   0   0   0   0   2   0   0   2   2   0   2   0   2   0   0   2   2   2   2   0   2   0   0   0   0   2   0   0   2   2   2   2   2   2   2   2   0   0   2   0   0   0   0   0   0   2   2   0   0   0   2   2   0   2   2   0   0   2   0   0   0   2   0   2   0   0   0   0   0   2   0   0   0   2   2   0   0   0   2   2   0   0   2   2   0   0   2   0   2   0   0   0   2   2   2   0   2   0   0   2   2   0   0   0   0   2   2   2   0   0   0   2   0   2   2   0   0   2   0   2   0   2   0
 MK-4-4                 0   0   0   0   2   2   2   2   2   2   2   0   2   0   2   0   0   0   2   2   2   2   2   0   2   2   0   0   2   2   0   0   2   2   0   0   0   0   2   2   0   2   0   2   2   0   0   0   0   2   2   2   0   2   0   0   2   2   2   0   0   2   0   0   0   2   2   0   2   0   0   2   0   2   0   2   0   0   0   0   0   0   0   0   2   0   0   2   0   2   0   0   0   2   0   2   0   2   0   0   0   2   2   0   0   2   2   2   2   0   2   2   2   0   0   2   0   0   0   0   0   0   2   2   0   0   0   2   2   0   2   2   2   0   2   0   0   0   2   0   2   0   0   0   0   0   2   0   0   0   2   2   0   0   0   2   2   0   0   2   2   0   2   2   0   2   0   2   0   2   2   2   0   2   0   0   2   2   0   2   0   0   2   2   2   0   0   0   2   0   2   2   0   0   2   0   2   0   2   0
 MK-4-5                 0   0   2   0   2   2   2   2   2   2   2   2   2   0   2   0   0   2   2   2   2   2   2   0   2   2   0   0   2   2   0   2   2   2   0   0   0   0   2   2   0   2   0   2   2   0   2   0   0   2   2   2   0   2   0   0   2   0   2   2   0   2   0   0   2   2   2   0   2   0   0   2   0   2   0   2   0   0   0   0   0   0   0   0   0   0   0   2   0   2   0   0   0   2   0   2   2   0   0   2   0   2   2   0   0   2   0   2   0   0   2   2   2   0   0   2   0   2   0   0   0   0   2   2   0   0   0   2   2   0   2   2   2   0   2   0   0   0   2   0   0   0   0   2   0   0   2   0   0   0   2   2   0   0   0   2   2   0   0   2   2   2   2   2   0   2   2   2   0   2   2   2   0   2   0   0   2   2   0   2   0   0   2   2   2   2   2   0   2   0   0   2   0   0   2   0   2   0   2   0
 MK-4-6                 0   0   2   0   2   2   0   2   2   2   2   2   2   0   2   0   0   2   2   2   2   0   2   0   0   2   0   0   2   2   0   2   2   2   0   0   0   0   2   2   0   2   0   2   2   2   2   0   0   2   2   2   0   2   0   0   2   0   2   2   0   2   0   0   2   2   2   0   2   0   0   2   2   2   0   2   0   0   0   0   0   0   0   0   0   0   0   2   0   2   0   0   0   2   0   2   2   0   0   2   0   2   2   0   2   2   0   2   0   0   2   2   2   0   0   2   0   2   0   0   0   0   2   2   0   0   0   2   2   0   2   2   2   0   2   0   0   0   2   0   0   0   0   2   0   0   2   2   0   0   2   2   0   0   0   2   2   0   0   2   2   2   2   2   0   0   2   2   2   2   2   2   0   2   0   0   0   2   2   2   0   0   2   2   2   2   2   0   2   0   0   0   0   0   2   0   2   0   2   0
 MK-4-7                 0   0   0   2   2   2   0   2   2   2   2   2   2   0   2   0   0   2   2   2   2   0   2   0   0   2   0   2   2   2   0   0   2   2   0   0   0   0   0   2   0   2   0   2   2   2   2   0   2   2   2   0   0   2   0   0   2   0   2   2   0   2   0   0   2   2   2   0   0   2   0   2   2   2   0   2   0   0   0   0   0   0   0   0   0   0   0   2   0   2   0   0   0   2   0   2   2   0   0   2   0   2   0   0   2   2   0   2   0   0   2   2   0   2   0   2   0   2   0   0   0   0   2   2   0   0   0   2   2   0   2   0   2   0   2   0   0   0   2   0   0   0   0   0   0   2   2   2   0   0   2   2   0   0   0   2   2   0   0   2   2   2   2   2   0   0   2   2   2   2   2   2   0   0   0   0   0   2   2   2   0   0   2   2   2   2   2   0   2   0   0   2   0   2   2   0   2   0   2   0
 MK-4-8                 0   0   0   2   2   2   0   2   2   2   2   2   2   0   2   0   0   2   2   2   2   0   2   0   0   2   0   2   2   0   0   0   2   0   0   0   0   0   0   2   0   2   0   2   2   2   2   0   2   2   2   0   0   2   0   0   2   0   2   2   0   2   0   0   2   2   2   0   0   2   0   2   2   2   0   2   0   0   0   0   2   0   0   0   0   2   0   2   0   2   0   2   0   0   0   2   2   0   0   2   0   2   0   0   2   2   0   2   0   2   2   0   0   2   0   2   0   2   0   0   0   0   2   2   0   0   0   2   0   0   0   0   0   2   2   0   0   0   0   0   2   0   0   0   0   0   2   2   0   0   2   2   0   0   2   2   2   0   0   2   2   2   2   2   2   0   2   2   2   2   2   2   0   0   0   0   0   2   2   2   0   0   2   2   2   2   2   0   2   0   0   2   0   2   2   0   0   2   2   0
 MK-4-9                 0   0   0   2   2   2   0   2   2   2   2   2   2   0   2   2   2   2   2   2   0   0   2   0   0   0   0   2   2   0   0   0   2   0   0   0   2   0   0   0   0   2   0   2   2   2   2   0   2   2   2   0   0   2   2   0   2   0   2   2   0   0   0   0   2   2   2   0   0   2   2   2   2   2   0   2   0   0   0   0   2   0   0   0   0   2   0   0   2   2   0   2   0   0   0   2   2   0   0   0   0   2   0   0   2   2   2   2   0   0   2   0   0   2   0   2   2   2   0   0   0   0   2   2   0   0   0   2   0   0   0   0   0   2   2   0   0   0   2   0   2   0   0   0   0   0   2   2   2   0   0   2   0   0   2   0   2   0   0   2   0   2   2   2   2   0   2   2   2   2   2   2   0   0   0   2   0   0   0   2   0   0   0   2   2   2   0   0   2   0   0   0   0   2   2   0   0   2   2   0
 MK-4-10                0   2   0   2   2   2   0   0   2   2   2   2   2   0   2   2   2   2   2   2   2   0   2   0   0   0   0   2   2   0   0   0   2   0   2   0   2   0   0   0   0   2   2   2   0   2   2   2   2   2   2   0   0   2   2   0   2   0   2   2   0   0   0   0   2   2   2   0   0   2   2   2   2   2   0   2   0   0   0   0   2   0   0   2   0   2   0   0   2   2   0   2   0   0   0   0   2   0   0   0   0   2   0   0   2   2   0   2   2   0   2   0   0   0   0   2   2   2   0   0   0   2   2   2   0   0   0   0   0   0   0   0   0   2   2   0   0   0   2   0   2   0   0   0   0   0   0   2   2   0   0   2   0   0   2   0   2   0   0   2   0   2   2   2   2   2   2   2   2   2   2   2   2   0   0   0   0   0   0   2   0   0   0   2   2   2   0   0   2   0   0   0   0   0   2   0   2   2   2   0
 MK-4-11                2   2   0   2   2   2   2   0   2   2   2   2   2   0   2   2   2   2   2   2   2   2   2   0   2   0   0   2   2   0   0   2   2   0   2   0   2   2   0   0   0   2   0   2   0   2   2   2   2   2   2   0   0   2   2   0   2   0   0   2   0   0   0   0   2   2   2   0   0   2   2   2   2   2   0   2   0   0   0   0   2   0   0   2   0   2   0   0   2   2   0   2   0   0   0   0   2   0   0   0   2   2   0   0   2   2   0   2   2   0   2   0   0   0   0   2   0   2   0   0   0   2   2   0   0   0   0   0   0   2   0   2   0   0   2   0   0   2   2   0   2   0   0   0   0   0   0   2   2   2   0   2   0   0   2   0   2   0   0   2   0   2   2   2   2   0   2   2   2   2   2   2   0   2   0   0   2   0   0   2   0   0   0   0   2   2   0   0   2   0   0   0   2   0   2   0   2   2   2   0
 MK-4-12                2   2   0   2   2   2   2   0   2   2   2   2   2   0   2   2   2   2   2   2   2   2   2   0   2   0   2   2   2   0   0   2   2   0   2   0   2   2   0   0   0   2   0   2   0   0   2   2   2   2   2   0   0   2   2   0   2   0   0   2   0   0   0   0   2   2   2   0   2   0   2   2   2   2   0   2   0   2   0   0   2   0   0   2   0   2   0   0   2   2   0   0   0   0   0   0   2   0   0   0   2   2   0   0   2   2   0   2   2   0   2   0   0   0   0   2   2   2   0   0   0   2   2   0   0   0   0   0   2   2   0   0   0   0   2   0   0   2   2   0   2   0   0   0   0   0   0   2   0   2   2   2   0   0   2   0   2   2   0   2   0   2   2   2   2   0   2   2   2   0   2   2   0   2   0   0   2   0   0   2   0   0   0   0   2   2   0   0   2   0   0   0   2   0   2   2   2   2   2   0
 MK-4-13                2   2   0   0   2   2   2   0   2   2   2   2   2   0   2   2   2   2   0   0   2   2   2   0   2   0   2   2   2   0   0   2   0   0   2   0   2   2   0   0   0   2   0   2   0   0   2   2   2   2   2   0   0   0   2   0   0   0   0   2   0   0   0   0   2   2   2   2   2   0   2   2   2   2   0   2   2   2   0   0   2   0   0   2   0   2   0   0   2   2   0   0   0   0   0   0   2   0   2   0   2   2   0   0   2   0   0   2   2   0   2   0   0   0   0   2   2   2   0   0   0   2   2   0   0   0   0   0   2   2   0   0   0   0   2   0   0   2   2   0   2   0   0   0   2   0   0   2   0   2   2   2   0   0   2   0   2   2   0   2   0   2   2   0   2   2   2   2   2   0   2   2   0   0   0   0   2   0   0   2   0   0   0   2   2   2   0   0   2   0   2   0   2   0   0   2   2   2   0   0
 MK-4-14                2   0   0   0   2   2   0   2   2   2   2   0   2   0   2   2   0   2   0   2   2   2   2   0   2   0   2   2   2   0   0   2   0   2   2   0   2   2   0   0   0   2   0   0   0   0   2   2   2   2   2   0   0   0   2   0   0   0   0   2   0   0   0   0   2   2   2   2   2   0   2   2   2   2   0   2   2   0   0   0   2   0   2   2   0   2   2   0   2   2   0   0   0   0   0   0   2   0   2   0   2   0   0   0   2   0   0   2   2   0   2   0   0   0   0   2   2   2   0   0   0   2   0   0   0   0   0   0   2   2   0   0   2   2   2   0   0   2   2   0   2   0   0   0   2   0   0   2   0   2   2   2   0   0   2   0   2   2   0   2   0   2   2   0   2   2   2   2   0   0   2   2   0   0   0   0   2   0   0   2   0   0   0   2   2   2   0   2   2   0   2   0   2   0   0   2   2   2   0   0
 MK-4-15                2   0   2   2   2   2   0   2   0   2   2   0   2   0   2   2   0   2   0   2   2   2   0   0   2   0   2   2   2   0   0   2   0   0   2   0   2   2   0   0   0   2   0   0   0   0   2   2   2   2   2   0   2   0   2   0   0   0   0   2   0   0   0   0   2   2   2   0   0   2   2   2   2   2   0   2   2   0   0   0   2   0   2   2   0   2   0   0   2   2   2   0   0   0   0   0   2   0   2   0   2   0   0   0   0   0   0   2   0   0   2   2   0   2   0   0   2   2   2   0   0   2   2   0   0   0   0   0   2   2   0   0   2   2   2   0   0   2   2   0   2   0   0   0   2   0   0   2   0   2   2   2   0   0   2   0   2   2   0   2   0   2   2   0   2   2   2   2   0   0   2   2   0   0   0   0   2   0   0   2   2   0   0   2   2   2   0   2   0   0   2   0   2   0   0   2   2   2   0   0
 MK-4-16                2   0   2   2   2   2   0   2   0   2   2   0   2   2   2   2   0   0   0   2   0   2   2   0   2   0   2   0   2   0   0   2   0   0   2   0   2   2   0   0   0   2   0   0   0   0   2   2   2   2   2   0   0   0   2   0   0   0   0   2   2   0   0   2   2   2   2   0   0   2   2   2   2   2   2   2   2   0   0   0   2   2   2   2   0   0   0   0   2   2   2   0   0   0   0   2   2   0   2   0   2   0   0   0   2   0   0   2   2   0   2   2   0   2   2   0   0   2   2   0   0   2   2   0   0   0   0   0   2   2   0   0   2   2   0   0   0   2   2   0   2   0   2   0   2   0   0   2   2   2   2   2   0   2   2   0   2   2   0   2   0   2   2   0   2   2   2   2   0   0   2   2   0   0   0   0   0   0   0   2   2   0   0   2   2   2   2   2   0   0   0   0   2   0   0   2   2   2   0   0
 MK-5-1                 2   2   2   2   0   2   2   2   0   2   0   0   2   0   2   0   0   2   2   2   2   0   0   0   0   0   0   2   0   0   0   0   0   0   2   2   2   2   2   0   0   0   2   2   2   0   0   2   0   2   2   2   2   2   0   0   2   0   0   2   2   0   2   2   0   2   2   0   2   0   2   0   2   0   2   0   2   2   2   0   2   2   2   0   2   2   2   2   2   2   2   0   0   0   2   2   0   0   2   0   2   0   2   0   2   2   0   0   0   2   2   0   2   2   2   0   0   2   0   2   0   0   2   0   2   2   0   2   2   0   0   2   0   0   0   0   0   2   0   0   2   2   2   2   0   0   0   2   0   2   0   0   0   2   2   2   2   2   2   0   0   2   2   0   2   2   2   2   2   2   0   2   2   2   0   0   0   0   2   2   2   2   0   2   2   2   2   0   2   0   2   0   2   0   0   2   2   2   0   0
 MK-5-2                 2   2   2   2   0   2   2   2   0   2   0   0   2   0   2   0   0   2   2   2   2   0   0   0   0   0   0   2   0   0   0   0   2   0   2   2   2   2   2   0   0   0   2   0   2   2   0   2   2   2   2   2   2   2   0   0   2   0   0   2   2   0   2   2   0   2   2   0   2   0   2   0   2   0   2   0   2   2   2   0   2   2   2   0   2   2   2   2   2   2   2   0   0   0   2   2   0   0   2   2   2   2   0   0   2   2   0   2   0   2   2   0   2   2   2   0   0   2   0   2   0   0   2   0   2   2   0   2   2   0   0   2   0   0   0   0   0   2   0   0   2   2   2   2   0   0   0   2   2   2   2   0   0   2   2   2   2   0   2   0   0   2   2   0   2   2   2   2   0   2   0   2   2   2   0   2   0   0   0   2   2   2   0   2   2   2   2   0   2   0   2   0   2   0   0   2   2   2   0   0
 MK-5-3                 2   2   2   2   0   2   2   0   0   2   0   0   2   0   2   0   0   2   2   0   2   2   0   0   0   2   0   0   0   0   0   0   2   2   2   2   2   2   2   0   0   0   2   0   2   2   0   2   2   2   2   2   2   2   0   0   2   0   0   2   2   0   2   2   0   2   2   0   2   0   2   0   0   0   2   2   2   2   2   0   2   2   2   0   2   2   2   0   2   2   2   0   0   0   2   2   0   0   2   2   2   2   0   0   2   2   0   2   0   2   2   0   2   2   2   0   0   2   0   2   2   2   2   0   2   2   0   2   2   0   0   2   0   0   0   0   2   2   0   0   2   2   2   2   0   2   0   2   2   2   2   0   0   2   2   0   2   0   2   0   0   2   0   0   2   2   0   2   2   2   0   2   2   2   0   0   0   0   0   2   2   2   0   2   2   2   2   0   2   0   2   0   2   0   0   2   2   0   0   0
 MK-5-4                 2   2   2   2   0   2   2   0   0   2   0   0   2   0   2   0   2   2   0   0   2   2   0   2   0   2   0   0   2   0   0   0   0   2   2   2   2   2   2   0   2   0   2   0   2   0   0   2   2   2   2   2   2   2   0   0   2   0   0   2   2   0   0   2   0   2   0   0   2   0   2   0   0   2   2   2   2   2   2   0   2   0   2   0   2   2   2   0   2   2   2   0   0   0   2   2   0   0   2   2   2   2   0   0   2   2   0   2   0   2   2   0   2   2   2   0   2   2   0   2   2   2   2   0   2   2   0   2   2   0   0   2   0   0   0   0   0   2   0   0   2   2   2   2   0   2   0   2   2   2   2   0   0   2   2   0   2   0   2   0   0   2   0   0   2   2   0   2   2   2   0   2   0   2   0   0   0   0   0   2   2   2   0   2   2   2   2   0   2   0   0   2   2   0   0   0   2   2   0   2
 MK-5-5                 2   2   2   0   0   0   2   0   0   2   0   0   2   0   2   0   2   2   0   0   2   2   0   2   0   2   0   0   2   0   0   0   0   0   2   2   2   2   2   0   2   0   2   0   2   0   0   2   2   2   2   2   2   2   0   2   2   0   0   2   2   0   0   2   0   2   0   0   2   0   2   2   0   0   2   2   2   2   2   0   2   0   2   0   0   2   2   0   2   2   2   0   0   0   0   2   2   0   2   2   2   2   0   0   2   2   0   2   0   2   0   0   2   2   2   0   2   2   0   2   2   2   2   0   2   2   0   2   2   0   0   2   0   0   0   0   0   2   0   2   2   2   2   0   0   2   0   2   2   0   2   0   0   2   2   0   2   0   2   2   2   2   0   0   2   2   0   2   2   2   0   2   0   2   0   0   0   0   0   2   0   2   0   2   2   2   2   0   2   0   0   2   2   0   0   2   2   2   0   2
 MK-5-6                 2   2   2   0   0   0   2   0   0   2   0   0   0   2   2   0   2   2   0   0   0   0   0   2   0   2   0   0   2   0   2   0   2   0   2   2   2   2   2   0   2   0   2   0   2   0   0   0   2   0   2   0   2   2   0   0   2   0   0   2   2   0   0   2   0   2   0   0   2   0   2   2   0   0   2   2   2   2   2   2   2   0   2   0   0   2   2   0   2   2   2   0   0   0   0   0   2   0   2   2   2   0   0   0   2   2   0   2   0   2   0   2   2   2   2   0   0   2   0   2   2   2   2   0   2   2   0   2   2   0   0   2   0   0   0   0   0   2   0   2   2   2   2   0   0   0   0   2   2   0   2   0   0   2   2   0   2   0   2   2   2   2   0   0   2   2   0   2   0   2   0   2   0   2   0   0   0   0   0   2   0   2   0   2   2   0   2   0   2   0   0   2   2   0   0   2   2   2   0   2
 MK-5-7                 2   2   2   0   0   0   2   0   0   2   0   0   0   2   2   0   2   2   0   0   0   2   0   2   0   2   0   0   2   0   2   0   2   0   2   2   0   2   2   0   2   0   0   2   2   0   0   0   2   0   2   0   2   2   0   0   2   0   0   2   0   0   0   2   2   2   0   0   2   0   2   2   0   0   2   2   2   2   2   2   2   2   2   0   0   2   2   0   2   2   2   0   0   0   2   0   2   0   0   2   0   0   0   0   2   2   0   2   0   0   0   2   2   2   2   2   0   2   0   2   2   2   2   0   2   0   0   2   2   0   0   0   2   0   0   0   0   2   0   2   2   2   2   0   0   0   0   2   2   0   2   0   2   2   2   0   2   2   2   2   2   2   0   0   2   2   0   2   2   2   0   0   0   2   0   0   0   0   0   0   0   2   0   2   2   0   2   0   2   0   0   2   2   0   0   2   0   0   0   2
 MK-5-8                 2   2   2   0   0   0   2   0   0   2   0   0   0   2   2   0   2   2   0   0   0   2   2   2   2   2   0   0   2   0   2   0   2   0   2   2   2   2   2   0   2   0   0   2   2   0   0   2   2   0   2   0   2   2   0   0   2   0   0   2   0   0   0   2   0   2   0   0   0   0   2   2   0   0   2   2   2   2   2   2   2   2   2   2   0   2   2   0   2   2   2   0   0   0   0   2   2   0   0   2   0   0   0   0   2   2   0   2   0   0   2   2   0   2   0   2   0   2   2   2   2   2   2   0   2   2   0   2   2   0   0   0   2   0   2   2   0   2   0   0   2   2   2   0   2   0   0   2   2   0   2   0   2   2   2   0   2   2   2   2   2   2   2   2   2   0   0   2   2   2   2   0   0   2   0   0   0   0   2   0   0   0   0   0   2   0   2   0   2   0   0   2   2   0   0   2   0   0   0   2
 MK-5-9                 2   2   2   0   0   0   2   0   0   2   0   0   0   2   2   2   2   0   0   0   0   2   2   2   2   2   0   0   0   0   0   2   2   0   2   2   2   2   2   0   2   0   0   0   0   0   0   2   2   0   2   0   2   0   0   0   2   0   0   2   0   0   0   2   0   2   0   0   0   0   2   2   0   0   2   2   2   2   2   0   2   2   2   2   0   2   2   0   2   2   2   0   0   0   0   2   0   0   0   2   0   2   0   0   2   2   0   2   0   0   2   2   0   2   0   2   2   2   0   2   2   0   2   0   2   2   0   2   2   0   0   0   2   0   2   2   0   2   0   0   2   2   2   0   2   0   0   0   2   0   2   0   2   2   2   0   2   2   2   2   2   0   2   2   2   0   0   2   2   0   2   0   0   2   0   0   0   0   2   0   0   0   0   0   2   0   2   0   2   0   0   2   2   0   0   0   0   0   0   2
 MK-5-10                2   2   2   0   0   0   2   0   0   2   2   0   0   2   2   2   2   2   0   0   0   2   2   2   2   2   2   0   0   0   2   2   2   0   2   2   2   2   2   0   2   2   0   0   0   0   0   2   2   0   0   0   2   0   0   2   2   0   0   2   2   0   0   0   0   2   0   0   0   0   2   2   0   0   2   2   2   2   2   2   2   2   2   2   0   2   2   0   2   2   2   0   0   0   0   2   0   0   0   2   0   2   0   0   2   2   0   2   0   0   2   2   0   2   0   2   2   0   0   2   2   0   2   0   2   2   0   2   2   0   2   0   2   0   2   2   0   2   2   0   2   2   2   2   2   0   2   0   2   0   2   0   2   2   2   2   2   2   2   2   2   0   2   2   2   0   0   2   2   0   0   2   2   2   0   0   0   0   2   0   0   0   0   0   2   0   2   0   0   0   0   2   2   0   0   2   0   0   0   2
 MK-5-11                0   2   2   0   0   0   0   0   0   2   2   0   2   2   2   2   2   2   0   0   0   0   2   2   2   2   2   0   0   0   2   2   2   0   0   2   2   2   2   0   2   2   0   0   0   0   0   2   2   2   0   0   2   0   0   2   2   0   0   2   2   0   0   2   0   0   0   0   0   0   2   2   0   0   2   2   2   2   2   2   2   0   2   2   0   2   2   0   2   2   2   0   0   0   0   2   0   0   0   2   0   2   0   0   2   2   0   2   0   0   2   2   0   2   0   2   2   0   2   2   2   0   2   2   2   2   0   2   2   0   2   0   2   0   0   2   2   2   2   0   0   2   2   2   2   0   2   0   2   0   2   0   0   2   0   2   2   2   0   2   2   0   2   2   2   0   0   2   0   0   0   2   2   2   0   0   0   0   2   0   0   0   2   0   2   2   2   0   0   0   0   0   2   0   0   2   0   0   0   2
 MK-5-12                2   2   2   0   0   0   0   0   0   2   2   0   2   2   2   2   2   2   0   2   0   0   0   2   2   2   2   2   0   0   2   2   0   0   0   2   2   2   2   0   2   2   2   0   0   0   0   0   2   2   0   0   2   2   0   2   2   0   0   2   2   0   0   2   0   0   0   2   2   2   2   2   0   0   2   2   2   2   2   2   2   0   2   2   0   2   2   0   2   2   0   0   0   2   0   0   0   0   0   2   0   2   0   0   2   2   0   2   0   0   2   2   2   2   0   2   2   0   2   2   2   0   0   0   2   2   0   2   2   0   2   0   2   0   0   2   2   2   2   2   0   2   2   2   2   0   2   0   2   0   2   2   0   2   0   2   0   2   0   2   0   0   2   2   2   2   0   2   0   0   0   2   2   0   0   0   0   0   2   0   0   0   2   0   2   2   2   0   0   0   0   0   2   0   2   2   0   0   0   2
 MK-5-13                2   2   2   0   0   0   0   0   0   2   2   0   2   2   2   2   2   2   0   2   0   0   0   0   2   2   2   2   0   0   2   2   2   0   0   2   2   0   2   0   2   2   2   0   0   0   0   2   2   2   0   0   0   2   0   0   2   0   0   2   2   0   0   2   0   2   0   2   2   2   2   2   0   0   2   2   2   2   2   2   0   0   2   2   0   2   2   0   2   2   0   0   0   2   2   0   0   0   0   2   0   0   0   0   2   2   0   2   0   0   2   2   2   2   2   2   2   0   2   2   2   0   0   0   2   2   0   2   0   0   0   2   2   0   0   2   2   2   2   2   0   2   2   2   2   0   2   0   2   0   2   2   0   2   0   2   0   2   0   2   0   0   2   0   2   2   0   2   0   0   2   2   2   0   0   0   2   0   2   0   0   0   2   0   2   2   2   0   0   2   0   0   2   0   2   2   2   0   0   2
 MK-5-14                2   2   2   0   0   0   0   0   0   2   2   0   2   2   2   2   2   2   0   2   0   0   0   0   0   2   2   2   0   0   2   2   2   0   0   2   2   0   2   0   2   2   2   0   0   0   0   2   2   0   0   0   0   2   0   0   2   0   0   2   2   0   0   2   0   2   0   2   2   2   2   2   0   0   2   2   2   2   2   2   0   0   2   2   0   2   2   0   2   2   0   2   0   2   2   0   0   0   0   0   0   0   0   0   2   2   0   2   0   2   2   2   2   2   2   2   2   0   2   0   2   0   2   0   2   2   0   2   0   0   0   2   2   0   0   2   2   2   2   2   0   2   2   2   2   0   2   0   2   0   2   2   0   2   0   2   0   2   0   2   0   0   0   0   2   2   0   2   0   0   2   2   2   0   0   0   2   0   2   0   0   0   2   0   2   0   2   0   0   2   0   0   2   0   2   2   2   0   0   2
 MK-5-15                2   2   2   0   0   2   0   2   0   2   2   0   2   0   2   0   2   2   2   2   0   0   0   0   2   2   2   2   0   0   2   2   2   0   0   2   2   0   2   2   2   2   2   0   2   0   0   2   2   0   0   0   0   2   0   0   2   0   0   2   2   0   0   2   2   0   0   2   2   0   2   2   0   0   2   2   2   2   0   0   0   0   0   2   0   2   2   0   2   2   0   2   0   2   2   0   0   0   0   0   0   0   0   0   2   2   0   2   0   2   2   2   2   2   2   2   2   0   2   0   2   0   2   0   2   2   0   2   0   0   0   2   0   0   0   2   0   2   2   2   0   2   2   2   2   0   2   0   2   0   2   2   0   2   2   2   0   0   0   2   2   0   0   0   0   2   0   2   0   0   2   2   2   2   0   0   2   0   2   0   0   0   2   0   2   0   2   0   0   2   0   0   2   0   2   2   0   0   2   2
 MK-5-16                2   2   2   0   0   2   0   2   0   2   2   0   2   0   2   0   2   2   2   2   0   0   0   0   2   2   2   2   0   0   2   2   2   0   0   2   2   0   2   0   2   2   0   2   2   2   0   2   2   0   0   0   0   2   0   2   2   0   0   2   2   0   0   2   2   0   2   2   2   0   2   2   0   0   2   2   2   2   0   0   0   0   0   2   0   2   0   0   2   2   0   2   0   2   2   0   0   0   0   0   0   0   0   0   2   0   0   2   0   2   2   2   2   2   2   2   2   0   2   0   2   0   2   0   2   2   0   2   0   0   0   2   0   0   0   2   0   2   2   2   0   2   2   0   2   0   2   0   2   2   0   2   0   2   2   0   2   2   0   2   2   0   0   0   2   0   0   2   2   0   2   2   2   2   0   0   2   0   2   0   0   0   2   0   2   0   2   2   0   2   0   0   2   0   2   2   0   0   0   2
 MK-6-1                 0   2   0   2   2   2   0   2   0   2   0   2   2   0   0   2   0   0   0   2   2   0   0   0   2   0   2   0   2   2   2   2   0   2   0   0   2   2   2   0   2   2   2   0   2   0   2   2   2   2   2   0   2   2   2   0   0   2   2   0   0   2   2   0   0   2   2   2   2   0   0   2   0   0   0   2   0   0   0   2   2   0   2   0   2   2   0   2   2   0   2   2   2   2   0   2   0   2   2   0   2   0   0   0   0   2   0   2   2   0   0   0   2   0   0   0   2   2   2   0   0   2   0   0   0   0   0   0   0   2   2   2   0   2   0   0   2   0   0   2   0   0   2   0   2   2   2   2   2   0   0   2   0   0   2   2   0   2   2   0   0   0   2   2   2   0   0   0   0   2   0   0   0   2   0   0   0   0   0   0   2   0   2   0   2   2   0   0   0   0   0   2   2   2   2   2   2   2   2   2
 MK-6-2                 0   2   0   2   2   0   0   2   0   2   0   2   2   0   0   2   0   0   0   2   0   0   2   0   0   0   2   0   2   2   2   0   0   2   0   0   2   2   2   0   2   2   2   0   2   0   2   2   2   2   2   2   2   2   2   0   0   2   2   0   2   2   2   0   0   2   2   2   0   2   0   2   0   0   0   2   0   0   0   2   2   0   2   0   2   2   0   2   2   0   2   2   2   0   0   2   0   2   2   0   2   0   0   0   0   2   2   2   2   0   0   0   2   0   2   0   2   0   2   0   0   2   0   0   0   0   0   0   0   2   2   2   0   0   0   0   2   0   0   2   0   0   2   0   2   2   2   2   2   0   0   2   2   0   2   2   0   2   0   0   0   0   2   2   2   0   0   0   0   2   0   0   0   2   0   0   0   0   0   0   2   0   2   0   2   2   0   0   0   0   0   2   2   2   2   2   2   2   2   2
 MK-6-3                 0   2   0   2   2   0   2   2   0   0   0   2   2   2   0   2   0   0   0   2   0   0   2   0   0   2   2   0   2   2   2   0   0   2   0   0   2   2   0   0   2   0   2   0   2   0   2   2   2   2   2   2   2   2   2   0   0   2   2   0   2   0   2   0   0   2   2   2   0   2   0   2   0   0   2   2   0   0   0   2   2   2   2   2   2   2   2   2   2   0   2   2   2   0   0   2   0   2   2   0   2   0   0   0   0   2   2   2   2   0   0   0   2   0   2   2   2   0   2   0   0   2   0   0   0   0   0   0   0   2   0   2   0   0   0   2   2   0   0   2   0   0   2   0   2   2   2   2   2   0   0   2   2   0   2   2   0   2   0   2   0   2   2   2   2   0   0   0   0   2   0   0   0   2   0   0   0   0   0   0   2   2   2   0   2   2   0   0   0   0   0   0   2   2   2   2   0   2   2   2
 MK-6-4                 2   2   0   2   2   2   2   2   0   2   0   2   2   0   0   0   0   0   0   2   0   0   2   0   2   2   2   0   0   0   2   0   0   2   0   0   2   2   0   0   2   0   2   2   2   0   2   2   2   2   0   2   2   2   2   0   0   2   2   0   2   0   2   2   0   2   2   2   0   2   0   2   2   0   2   2   0   0   0   2   2   2   2   2   2   2   2   2   2   0   2   2   2   0   0   2   0   2   2   0   2   0   0   2   0   2   2   2   2   0   0   0   2   0   2   2   2   0   2   0   0   0   0   0   0   0   0   0   0   2   0   0   0   0   0   2   2   0   0   2   0   0   0   0   2   2   0   2   2   0   0   2   2   0   2   2   0   2   0   2   0   2   2   2   2   0   0   0   0   2   0   0   0   2   0   0   0   0   0   0   2   2   2   0   2   2   0   0   0   0   0   0   2   2   2   2   0   2   2   2
 MK-6-5                 2   2   0   0   2   2   2   2   0   2   0   2   2   2   0   0   0   0   2   2   0   0   2   0   2   2   0   0   0   0   2   0   0   2   0   0   2   2   2   0   2   0   2   2   2   0   2   0   2   2   0   2   2   2   2   0   0   2   2   0   2   0   2   2   0   2   2   2   0   2   0   2   2   0   2   2   0   2   0   2   0   2   2   2   2   2   2   0   2   0   2   2   2   0   0   2   0   0   2   0   2   0   0   2   0   2   2   2   2   0   2   0   2   0   2   2   2   0   2   0   2   0   0   0   0   0   0   0   0   0   0   2   0   0   0   2   2   0   0   2   2   0   0   0   2   2   0   2   2   0   0   2   2   0   2   0   0   2   0   2   0   2   2   0   2   0   0   0   0   2   2   0   0   2   0   0   0   0   0   0   2   2   0   0   2   0   0   0   0   0   0   0   2   2   2   0   0   0   2   2
 MK-6-6                 2   2   0   0   2   2   2   2   0   2   0   2   2   2   2   0   0   0   2   2   0   0   2   0   2   2   0   0   0   2   2   0   0   2   0   0   0   2   2   0   2   2   2   2   2   2   2   2   2   2   2   2   2   2   2   0   0   2   2   0   2   0   2   2   2   2   2   2   2   2   0   2   2   0   2   2   0   2   0   2   0   0   2   2   2   2   2   0   2   0   2   2   2   0   0   2   0   0   0   0   2   2   0   2   0   2   2   2   2   0   2   0   2   0   2   2   2   0   2   0   2   0   0   0   0   0   0   0   0   0   0   2   0   0   0   2   2   0   0   2   2   0   0   0   2   2   0   2   2   0   0   2   2   2   0   0   0   2   0   2   0   2   0   0   2   0   0   2   0   2   2   0   0   2   0   0   0   0   0   0   2   2   0   0   2   2   0   0   2   0   0   0   2   2   2   0   2   0   2   2
 MK-6-7                 2   2   0   0   2   2   0   2   0   2   0   2   2   2   2   0   0   0   2   2   0   0   2   2   2   2   0   0   0   2   2   0   0   0   0   0   2   0   2   0   2   2   2   2   2   2   2   2   2   2   2   2   2   2   2   0   0   2   2   2   2   0   2   2   2   2   2   2   2   2   0   2   2   0   2   2   0   2   0   2   0   0   2   2   2   2   2   0   2   0   2   2   2   0   0   2   0   0   0   2   2   2   0   2   0   2   2   2   2   0   2   0   2   0   0   0   2   0   2   0   2   0   0   0   0   0   0   0   0   0   0   2   0   0   0   2   2   0   0   2   2   0   0   2   2   2   0   2   2   0   0   2   2   2   0   0   0   2   0   2   0   2   0   0   2   0   0   2   0   2   2   0   0   0   0   0   0   0   0   0   2   0   0   0   0   2   2   0   2   0   0   0   2   2   2   0   2   0   2   2
 MK-6-8                 2   2   0   0   2   2   0   0   0   2   0   0   2   2   2   0   0   0   2   2   0   0   2   2   2   2   0   0   0   2   2   0   0   0   0   0   2   0   2   0   2   2   2   2   2   2   2   2   2   2   2   2   0   0   2   0   0   2   2   2   0   0   2   2   2   2   2   2   2   2   0   2   2   0   2   2   0   2   0   2   0   0   2   2   2   2   2   0   2   0   2   2   2   0   0   0   0   0   0   0   2   0   0   2   0   2   2   2   2   0   2   0   2   2   0   0   2   0   2   0   2   0   0   0   0   0   2   0   2   0   0   0   0   0   0   2   2   0   0   2   2   0   0   2   2   2   0   2   2   0   0   2   2   2   0   0   0   2   0   2   0   2   0   0   2   0   0   2   0   2   2   0   0   0   0   0   2   0   0   0   2   0   0   0   0   0   2   0   2   0   0   0   2   2   2   0   2   0   2   2
 MK-6-9                 2   0   0   0   2   2   0   2   0   2   2   0   2   2   2   2   2   0   2   2   0   0   2   2   2   2   0   0   0   2   2   0   0   0   0   0   2   0   2   0   2   2   2   2   2   2   2   2   2   2   2   2   0   0   2   0   0   2   2   2   0   0   2   2   2   2   2   2   2   2   0   2   2   0   2   2   0   2   0   2   0   0   2   2   2   2   2   2   2   0   2   2   2   0   0   2   0   0   0   0   2   0   2   2   0   2   2   2   2   0   2   0   2   2   0   0   2   2   2   0   2   0   0   0   0   0   0   0   2   0   0   0   2   0   0   2   2   0   0   2   2   0   0   2   2   2   0   2   2   0   0   0   2   2   0   0   0   2   0   2   0   2   0   0   2   0   2   2   0   2   2   2   0   0   2   2   2   0   0   0   2   2   0   2   2   0   2   0   2   0   0   0   2   2   2   0   2   0   2   2
 MK-6-10                2   0   0   0   2   2   0   2   0   2   2   0   2   2   2   2   2   0   0   2   2   0   2   2   0   2   0   0   0   2   2   0   0   0   0   0   2   0   2   0   2   0   2   2   0   2   2   2   2   2   2   0   0   0   2   0   0   0   2   2   0   0   2   0   2   2   2   0   2   2   0   2   2   0   2   2   0   0   0   0   0   0   2   2   2   2   2   2   2   0   2   2   2   0   0   2   0   0   0   0   2   0   2   2   0   2   2   2   2   0   2   0   2   2   0   0   2   2   2   0   2   0   0   0   0   0   0   0   2   0   0   0   2   0   0   2   2   0   0   2   2   0   0   2   2   2   0   0   2   0   2   0   2   2   0   0   0   2   0   0   0   2   0   0   2   0   2   2   0   2   0   2   0   0   0   2   0   0   2   0   2   2   0   2   2   0   2   0   2   0   0   2   0   2   2   0   2   0   2   2
 MK-6-11                2   0   0   0   2   2   0   2   0   2   2   0   2   2   2   2   2   0   2   2   2   0   0   2   0   0   0   0   0   2   2   0   0   0   0   0   2   2   2   0   2   0   2   2   0   2   2   2   2   2   2   0   0   0   2   0   0   2   2   2   0   0   2   0   2   2   2   0   2   2   0   2   2   0   2   0   0   0   0   0   0   0   2   2   2   0   2   2   2   0   2   2   2   0   0   2   0   0   0   0   2   0   2   2   0   2   2   2   2   0   2   0   2   0   0   0   2   2   2   2   2   0   0   0   0   0   0   0   2   2   0   0   2   2   0   2   2   0   0   2   2   0   0   2   2   2   0   0   2   0   2   0   2   2   0   0   0   2   0   0   0   2   0   0   2   0   2   2   2   2   0   2   0   0   0   2   0   0   2   0   2   2   0   0   2   0   2   0   2   0   0   2   0   2   0   0   2   0   2   0
 MK-6-12                0   0   0   0   2   2   0   2   0   2   2   0   2   2   2   0   2   0   2   2   2   0   2   2   0   0   0   0   0   2   2   0   2   0   0   0   2   2   2   0   2   0   2   0   0   0   2   2   2   2   2   0   0   0   2   0   0   2   2   0   0   0   2   0   2   2   0   0   2   2   0   2   2   2   2   0   0   2   0   0   0   0   2   2   0   0   2   2   2   0   0   2   2   0   0   2   0   2   0   0   2   0   2   2   0   0   2   2   2   0   2   0   0   0   0   0   2   2   2   2   2   0   0   2   0   0   0   0   2   2   0   2   2   2   0   2   2   0   2   2   2   0   0   2   2   0   0   0   2   0   2   0   2   2   0   0   0   2   0   0   0   2   0   0   2   0   2   2   2   2   0   2   0   0   0   2   0   2   2   0   2   2   0   0   2   0   0   0   0   0   0   2   0   2   0   0   2   0   2   2
 MK-6-13                0   0   0   0   2   2   0   2   0   2   2   0   2   2   2   0   2   0   2   2   0   0   2   2   0   0   2   0   0   0   2   0   0   2   0   0   2   2   0   0   2   0   0   0   0   2   2   2   0   2   2   0   0   0   0   0   0   2   2   0   0   0   2   2   2   2   0   0   2   0   0   2   2   2   2   0   0   2   0   0   0   2   2   2   0   2   2   2   2   0   0   0   2   0   2   2   0   2   0   0   2   0   2   2   0   0   2   2   2   0   2   0   0   0   0   0   2   2   2   2   2   2   0   2   0   0   0   0   2   2   0   2   2   2   0   2   2   0   2   2   2   0   0   2   2   0   0   0   2   0   2   0   2   2   0   0   0   2   0   0   0   2   0   2   2   0   2   2   2   2   0   2   2   0   0   2   0   2   2   0   2   2   0   0   2   0   0   0   0   0   0   2   2   2   0   0   2   0   2   2
 MK-6-14                0   0   0   0   2   2   0   0   2   2   2   0   2   2   2   0   2   0   2   0   0   0   2   2   0   0   2   0   0   0   2   0   0   2   0   0   2   2   0   0   2   0   0   0   0   2   2   2   0   2   2   0   0   2   2   0   2   2   2   0   0   2   0   2   2   2   0   0   2   0   0   2   2   2   2   0   0   2   0   0   0   2   2   2   0   2   2   2   2   0   0   0   2   2   2   2   0   2   0   0   2   0   2   2   0   0   2   2   2   0   2   0   0   0   0   0   2   2   2   2   2   2   2   2   0   0   0   0   2   2   2   0   2   2   0   0   2   2   2   0   2   2   0   2   2   0   0   0   2   0   0   0   2   2   0   0   0   2   0   0   0   2   0   0   2   0   2   2   2   2   0   2   0   0   0   2   0   2   0   0   2   2   0   0   2   2   0   0   0   0   2   2   2   2   0   0   0   0   2   2
 MK-6-15                0   0   0   2   2   2   0   0   2   2   2   0   2   2   2   0   2   0   2   0   0   0   2   0   0   0   2   0   2   0   2   2   0   2   0   0   2   2   0   0   2   0   0   2   0   2   0   2   0   2   2   0   0   2   2   0   2   2   2   0   0   0   0   2   2   2   0   0   2   2   0   2   2   2   2   0   0   0   0   0   0   2   0   2   0   2   2   0   2   2   0   0   2   0   2   2   0   2   0   2   2   0   2   2   0   0   2   2   2   0   2   0   0   2   0   0   2   2   0   2   2   2   2   2   0   0   0   0   2   2   2   0   0   2   2   0   2   2   2   0   2   2   0   2   2   0   0   0   0   0   0   0   2   2   2   0   0   0   0   0   0   2   0   0   2   0   2   2   2   2   0   2   0   0   0   2   0   2   0   0   2   2   0   0   2   2   0   0   0   0   2   2   2   2   2   0   0   0   2   0
 MK-6-16                2   0   0   2   2   2   2   0   2   2   2   0   2   0   2   0   2   0   2   0   0   0   2   0   0   0   2   0   2   0   2   2   0   0   0   0   2   2   0   0   2   0   0   2   0   2   0   2   0   2   2   0   0   2   2   0   2   2   2   0   0   0   0   2   2   2   0   0   2   2   0   2   2   2   2   0   0   0   0   0   0   2   0   2   2   2   2   0   2   2   0   0   2   0   2   2   0   2   0   2   2   0   2   2   0   0   2   2   0   0   2   2   0   2   0   0   2   2   0   2   2   2   2   2   0   0   0   2   0   2   2   0   0   2   2   0   2   2   2   0   0   2   0   2   2   2   2   0   0   0   0   0   2   0   2   0   0   0   0   0   0   2   0   0   2   0   2   2   2   2   0   2   2   0   0   2   0   2   0   0   2   2   0   0   2   2   0   0   2   0   2   2   2   2   2   0   0   0   0   0
 
!****************************************** Phenotypic Data **********************************************************
!-100.0 is resevred for missing phenotype
SimulatedTrait1        16.2075   15.2010   15.5475   15.5592   13.7595   16.4182   16.2719   14.3165   16.0513   14.2761   13.6471   16.4814   15.5522   12.9452   13.9028   15.4027   15.7479   13.6537   15.0278   14.5202   16.9018   15.3019   14.0167   15.6000   15.4651   16.9182   15.1655   14.6218   15.0188   14.2255   15.8001   14.7330   13.3110   15.3879   16.4276   16.1017   13.0221   18.2880   17.5677   16.4223   12.1927   15.5402   14.4081   14.9035   14.2648   14.7502   15.0596   12.7143   13.1617   15.2948   14.9626   17.1789   16.3378   14.9235   16.2242   15.9475   15.7776   15.3058   12.9717   15.2227   16.8761   16.5172   14.5913   14.5646   14.2123   14.7808   15.6947   15.2766   17.3837   16.6533   13.9444   14.1946   16.0168   15.7180   14.0773   15.9568   15.3610   15.1338   14.5240   16.9541   16.2859   15.5497   16.4262   14.1799   15.4368   14.3282   14.4023   14.4427   15.9813   14.9981   15.2391   13.9993   16.3863   14.3454   15.6551   16.3930   13.8940   13.5322   15.5841   15.1318   13.5125   16.4038   16.0760   15.5105   15.0952   13.7022   16.3622   13.8284   15.9740   15.1272   13.0565   16.2358   15.4563   14.6226   15.0653   15.6680   11.5972   16.0053   13.5997   16.7124   15.2241   14.9162   16.1273   14.1228   17.0590   15.9715   14.7917   14.4204   14.9346   15.9521   13.6622   14.4171   12.6259   15.1613   15.2213   13.5322   13.0391   13.7465   16.9695   16.8691   14.9760   13.7939   15.6322   12.9153   13.0900   13.7559   16.2670   14.6441   16.7744   14.0806   14.7095   13.1251   16.7857   17.1839   15.8144   14.6073   14.8821   15.9629   13.7268   13.5438   16.5644   16.6913   15.6280   16.6685   14.4800   13.3260   16.6589   14.9118   13.9113   13.6995   13.5395   15.7265   14.6533   14.9996   15.9172   16.3334   14.0725   15.0714   13.8894   14.2034   13.9070   13.7010   17.2779   14.0728   15.1895   14.9474   15.1870   13.8919   15.4022   14.4432   14.7337   16.8981   17.2500   15.6744   15.7201   15.7104   15.9800   14.6612   15.0644   14.5103
SimulatedTrait2         9.9738   10.5570    8.9435    9.6181    9.6120    9.1844   10.3359   10.2430    9.5359   10.4427   11.3549    9.6052   10.7732   10.6570   11.0009    9.8972    9.1829   10.8107    9.6808   11.0229    9.1284   10.6625   11.2766    8.8204   10.1475    8.1941   10.1630   11.2435    9.2188    8.4530    9.2471    8.5380    9.5613   10.6251   10.2062   10.2271   10.0428    8.8185    9.8093    9.3823   10.6306    8.9994   10.2368    9.1563    9.9289    9.1460    8.6941   10.8458   10.7016    9.3845   10.2368   10.0181    8.7530    9.8129    9.2834   10.1072    9.3720   10.7567    9.9486   10.6669    9.1994    9.2670   11.3582   10.2123   10.2937    9.8573    9.4741    9.8747    9.4106    9.7378   11.1551    9.8948    9.9457    9.3357   10.7299    9.6626    9.5999    9.9016   10.4147    9.3114    9.9450   11.2154    9.3877   10.1780    9.1464    9.8481   10.8150    9.1870    8.9906   11.0106   10.3047   10.3376    8.7047   11.3027    9.4344    9.7216   11.3655    9.3065   10.4650   11.3005   10.6701    9.5956    9.9012   11.0845   11.0243    9.1615   10.3797    8.4002    8.7735    9.9837   11.2828    9.2358   10.5719   10.1034    9.9811    9.8545   10.2490    9.4956   11.4356    9.2314    9.9490   10.4491    9.3432    9.0695    8.8462   10.3283    9.1367   11.3376   10.7161    8.8036   10.4880    9.6848    9.9882    9.0787    9.2246   10.5249   11.1095    8.7999    9.8873    8.9474    9.8296   10.8333    9.6355   11.3355    8.9929    9.8061    9.0094    9.6817    9.5310    9.8756    9.0671    9.9969    9.6996    9.8428   10.1410    9.2842    9.3823    9.1434   10.8999   10.3539    9.7909    9.1341   10.6727    8.4072   11.0212   10.9162   10.3992   10.1341   10.8419   11.3989   10.7873    9.2465   10.3624    9.8501    9.3030    9.2437    9.3782    9.3071   10.3019   10.9506    9.8060   10.6944    9.5614    9.8112    9.3686   10.5041    9.4804    8.6953   10.4589   10.4745   10.7845    8.2970    9.8062    9.4541    9.4299    9.8054    9.4076   11.6102    9.8089   11.5894
 
