# Supplementary material for: Inclusive Composite Interval Mapping of QTL by Environment Interactions in Biparental Populations
Source: PLoS One. 2015 Jul 10;10(7):e0132414. doi: 10.1371/journal.pone.0132414 (PMC4498613; doi:10.1371/journal.pone.0132414)
Supplement: S5 File — (ZIP) [file pone.0132414.s005.zip › H=0.5/L1/run_00139.met]

!**********************Note: lines staring with "!" are remarks and will be ignored in the program********************
!*********************************General Information**********************************
!Assuming F1 = P1 x P2, populations available in QTL IciMapping are: 
!  1, P1BC1F1 = P1 x F1, the first backcrossing where P1 is used as the recurrent parent;
!  2, P2BC1F1 = P2 x F1, the first backcrossing where P2 is used as the recurrent parent;
!  3, F1DH, F1-derived doubled haploids; 
!  4, RIL or F1RIL, recombination inbred lines through the repeated selfing of F1;
!  5, P1BC1RIL, recombination inbred lines through the repeated selfing of P1BC1F1;
!  6, P2BC1RIL, recombination inbred lines through the repeated selfing of P2BC1F1;
!  7, F2, the selfing generation of F1;
!  8, F3, the selfing generation of F2;
!  9, P1BC2F1, the second backcrossing where P1 is used as the recurrent parent; 
! 10, P2BC2F1, the second backcrossing where P2 is used as the recurrent parent;
! 11, P1BC2RIL, recombination inred lines through the repeated selfing of P1BC2F1; 
! 12, P2BC2RIL, recombination inred lines through the repeated selfing of P2BC2F1; 
! 13, P1BC1F2, the selfing generation of P1BC1F1; 
! 14, P2BC1F2, the selfing generation of P2BC1F1; 
! 15, P1BC2F2, the selfing generation of P1BC2F1; 
! 16, P2BC2F2, the selfing generation of P2BC2F1; 
! 17, P1BC1DH, P1BC1F1-derived doubled haploids; 
! 18, P2BC1DH, P2BC1F1-derived doubled haploids; 
! 19, P1BC2DH, P1BC2F1-derived doubled haploids; 
! 20, P2BC2DH, P2BC2F1-derived doubled haploids; 
   3      !Mapping Population (see remarks above)
   2      !Mapping Function (1 for Kosambi; 2 for Haldane; 3 for Morgan)
   2      !Marker Space Type (1 for intervals; 2 for positions)
   1      !Marker Space Unit(1 for centiMorgans; 2 for Morgan)
   6      !Number of Chromosomes (or Linkage Groups)
 200      !Size of the mapping population
   2      !Number of environments
 
!***************************************** Chromosomes and Linkage Maps **********************************************
!Chromosome                 NumMarkers
-CH1                        16
-CH2                        16
-CH3                        16
-CH4                        16
-CH5                        16
-CH6                        16
!Linkage map (Marker name followed by position or the interval length)
 MK-1-1                1     0.000
 MK-1-2                1    10.000
 MK-1-3                1    20.000
 MK-1-4                1    30.000
 MK-1-5                1    40.000
 MK-1-6                1    50.000
 MK-1-7                1    60.000
 MK-1-8                1    70.000
 MK-1-9                1    80.000
 MK-1-10               1    90.000
 MK-1-11               1   100.000
 MK-1-12               1   110.000
 MK-1-13               1   120.000
 MK-1-14               1   130.000
 MK-1-15               1   140.000
 MK-1-16               1   150.000
 MK-2-1                2     0.000
 MK-2-2                2    10.000
 MK-2-3                2    20.000
 MK-2-4                2    30.000
 MK-2-5                2    40.000
 MK-2-6                2    50.000
 MK-2-7                2    60.000
 MK-2-8                2    70.000
 MK-2-9                2    80.000
 MK-2-10               2    90.000
 MK-2-11               2   100.000
 MK-2-12               2   110.000
 MK-2-13               2   120.000
 MK-2-14               2   130.000
 MK-2-15               2   140.000
 MK-2-16               2   150.000
 MK-3-1                3     0.000
 MK-3-2                3    10.000
 MK-3-3                3    20.000
 MK-3-4                3    30.000
 MK-3-5                3    40.000
 MK-3-6                3    50.000
 MK-3-7                3    60.000
 MK-3-8                3    70.000
 MK-3-9                3    80.000
 MK-3-10               3    90.000
 MK-3-11               3   100.000
 MK-3-12               3   110.000
 MK-3-13               3   120.000
 MK-3-14               3   130.000
 MK-3-15               3   140.000
 MK-3-16               3   150.000
 MK-4-1                4     0.000
 MK-4-2                4    10.000
 MK-4-3                4    20.000
 MK-4-4                4    30.000
 MK-4-5                4    40.000
 MK-4-6                4    50.000
 MK-4-7                4    60.000
 MK-4-8                4    70.000
 MK-4-9                4    80.000
 MK-4-10               4    90.000
 MK-4-11               4   100.000
 MK-4-12               4   110.000
 MK-4-13               4   120.000
 MK-4-14               4   130.000
 MK-4-15               4   140.000
 MK-4-16               4   150.000
 MK-5-1                5     0.000
 MK-5-2                5    10.000
 MK-5-3                5    20.000
 MK-5-4                5    30.000
 MK-5-5                5    40.000
 MK-5-6                5    50.000
 MK-5-7                5    60.000
 MK-5-8                5    70.000
 MK-5-9                5    80.000
 MK-5-10               5    90.000
 MK-5-11               5   100.000
 MK-5-12               5   110.000
 MK-5-13               5   120.000
 MK-5-14               5   130.000
 MK-5-15               5   140.000
 MK-5-16               5   150.000
 MK-6-1                6     0.000
 MK-6-2                6    10.000
 MK-6-3                6    20.000
 MK-6-4                6    30.000
 MK-6-5                6    40.000
 MK-6-6                6    50.000
 MK-6-7                6    60.000
 MK-6-8                6    70.000
 MK-6-9                6    80.000
 MK-6-10               6    90.000
 MK-6-11               6   100.000
 MK-6-12               6   110.000
 MK-6-13               6   120.000
 MK-6-14               6   130.000
 MK-6-15               6   140.000
 MK-6-16               6   150.000
!*********************************** Marker Types ********************************************************************
!Co-dominant marker: When heterozygote F1 is present, P1 is coded as 2, F1 is coded as 1, and P2 is coded as 0; Otherwise, P1 is coded as 2, and P2 is coded as 0. 
!Dominant marker: When heterozygote F1 is present, P1 and F1 are coded as 12, and P2 is coded as 0; Otherwise, P1 is coded as 2, and P2 is coded as 0.  
!Recessive markers: When heterozygote F1 is present, P1 is coded as 2, and F1 and P2 are coded as 10; Otherwise, P1 is coded as 2, and P2 is coded as 0. 
!Missing marker is coded as -1. 
 MK-1-1                 0   0   2   0   0   0   0   0   2   2   0   2   0   0   2   0   2   0   0   2   0   2   0   0   2   0   0   0   0   0   0   2   2   0   0   0   2   2   0   0   2   2   2   0   0   2   2   0   0   2   0   0   0   2   0   0   0   2   0   2   2   0   2   2   2   2   0   0   0   2   0   0   2   0   2   2   2   0   0   0   2   2   0   2   2   0   2   0   0   0   0   0   0   0   2   0   0   0   0   2   0   0   0   0   0   2   2   0   2   2   0   2   2   0   2   2   2   2   2   2   2   2   0   0   2   0   0   0   0   0   2   2   2   2   2   2   2   2   2   2   0   2   2   0   0   0   2   0   0   2   2   2   0   0   0   0   0   0   0   2   2   0   0   2   2   2   0   0   2   2   0   0   0   0   0   2   2   0   0   2   2   2   0   0   2   0   0   2   0   2   0   2   2   2   0   2   0   0   0   2
 MK-1-2                 0   2   2   0   0   0   2   0   2   2   0   2   0   0   2   0   0   0   0   2   2   0   0   0   2   2   0   0   0   0   0   2   2   0   0   0   2   2   0   0   0   2   2   0   0   2   2   0   0   2   0   0   0   0   0   2   0   2   2   2   2   0   2   2   2   2   0   0   0   2   0   0   2   0   2   2   2   0   0   2   2   2   0   2   2   0   2   0   0   0   0   0   0   0   2   0   0   0   2   2   0   0   0   0   0   2   2   0   2   2   0   0   2   2   2   2   2   2   2   2   2   2   0   0   2   0   0   0   2   2   2   2   2   2   2   2   2   2   2   2   0   2   2   0   0   0   2   2   0   2   2   2   0   0   0   0   0   0   0   2   2   0   0   2   2   2   0   0   2   2   0   0   0   0   0   2   2   0   2   2   2   2   0   0   2   0   0   2   0   2   2   0   0   2   0   2   0   0   0   2
 MK-1-3                 0   2   0   0   0   0   2   0   2   2   0   2   0   0   2   0   0   0   0   2   2   0   2   0   2   2   0   0   0   0   0   2   2   0   0   0   2   2   0   0   0   2   2   0   0   2   2   0   0   2   0   0   0   0   2   2   0   2   2   2   2   0   2   2   2   2   0   0   2   0   0   0   2   0   2   2   0   0   0   2   2   2   0   2   2   0   2   0   0   0   0   2   0   0   2   0   0   0   2   2   0   0   0   0   0   2   2   0   2   2   0   0   2   2   2   2   2   2   2   0   2   2   0   0   2   0   0   0   2   2   0   2   2   2   2   2   2   2   2   2   0   2   2   0   0   0   2   2   0   2   2   2   2   0   0   0   0   0   0   2   2   0   0   2   2   2   0   0   2   2   0   0   0   0   0   2   2   0   0   2   0   2   0   2   2   0   0   2   0   2   2   0   0   2   0   2   0   0   0   2
 MK-1-4                 0   2   2   0   0   0   2   0   2   2   0   2   0   0   2   0   0   0   0   2   2   0   2   0   2   0   2   0   0   0   0   2   2   0   0   0   2   2   0   0   0   2   0   0   0   2   0   0   0   2   0   0   0   0   2   2   0   2   2   2   2   0   2   2   2   2   0   0   2   0   0   2   0   0   2   2   0   0   0   2   2   2   0   2   2   0   2   0   0   0   0   2   0   0   2   0   2   0   2   2   0   0   0   0   0   2   2   2   2   2   0   0   2   2   2   2   2   2   2   0   2   2   0   2   2   0   0   0   2   2   0   2   2   2   2   2   2   2   2   2   0   2   2   2   0   0   2   2   0   2   2   2   0   0   0   0   0   2   0   2   2   0   0   2   2   2   0   0   2   2   0   0   2   0   0   2   2   0   0   2   2   2   0   2   2   0   0   2   0   0   2   0   0   2   0   2   0   0   2   2
 MK-1-5                 0   2   2   2   2   0   2   0   2   2   0   2   0   0   2   0   0   0   0   2   2   0   0   0   0   0   2   0   0   0   0   2   2   0   0   0   2   2   0   0   0   2   0   0   0   2   0   0   0   2   0   0   0   0   2   2   0   2   0   0   2   0   2   2   2   2   0   0   2   0   0   2   0   0   2   2   0   0   0   2   0   2   0   2   2   0   2   0   0   0   0   0   0   0   2   0   2   0   2   2   0   0   0   0   0   2   2   2   2   2   0   0   2   2   2   0   0   2   2   2   0   2   0   2   2   0   0   0   2   2   0   2   2   2   2   2   0   2   2   2   0   2   2   2   0   0   2   2   0   2   2   2   0   2   0   0   0   2   0   2   2   0   0   2   2   2   0   2   2   2   0   0   2   0   0   2   2   0   2   2   2   2   0   2   2   0   0   2   0   2   2   0   0   2   0   2   0   0   2   2
 MK-1-6                 2   2   2   2   2   0   2   0   2   0   0   2   0   0   2   0   0   0   0   2   2   0   0   0   0   0   2   0   0   0   0   2   2   0   0   0   0   2   0   0   0   2   2   0   0   2   0   0   0   2   0   0   0   0   2   2   0   2   0   0   2   0   2   2   2   2   0   0   0   0   0   2   0   0   2   2   0   0   0   2   0   2   0   2   2   0   2   0   0   0   0   0   0   0   2   0   2   0   2   2   0   0   0   0   0   0   2   2   2   2   0   2   2   2   2   0   0   2   2   2   0   2   0   2   0   0   0   0   2   2   2   2   2   2   2   2   0   2   2   2   2   2   2   2   0   0   2   2   0   2   2   0   0   2   0   0   2   2   0   2   2   0   0   2   2   2   0   2   2   2   2   0   2   0   0   2   2   0   2   2   2   2   0   2   2   0   2   2   0   2   2   0   0   2   0   2   0   0   2   2
 MK-1-7                 2   2   2   2   2   0   2   0   2   0   0   2   0   0   2   0   0   0   0   2   2   0   2   0   2   0   2   0   0   0   0   2   2   0   0   2   0   2   0   0   0   2   2   0   0   2   0   0   0   2   0   0   2   0   2   2   0   2   0   0   0   0   0   2   2   2   0   0   0   0   0   2   0   0   2   2   0   0   0   2   0   2   0   2   2   2   2   0   0   0   0   0   2   0   2   0   2   0   2   2   0   0   0   0   2   0   2   2   2   2   0   2   2   2   2   0   0   2   2   2   0   2   0   2   0   2   0   0   2   2   0   0   2   2   2   2   0   2   2   2   2   2   2   2   0   0   2   2   0   2   2   0   0   2   0   0   2   2   0   2   2   0   0   2   2   2   0   2   2   2   2   0   0   0   0   2   2   0   2   2   2   2   0   2   2   0   2   2   0   2   2   0   0   2   0   2   2   0   2   2
 MK-1-8                 2   2   2   2   2   0   2   0   2   0   0   2   2   0   2   0   2   0   0   0   2   0   2   0   2   0   2   0   0   0   0   2   2   0   0   0   0   2   0   0   0   2   2   0   0   2   0   0   0   2   0   0   2   0   2   2   0   2   0   0   0   0   0   2   2   2   0   0   0   0   0   2   0   0   2   2   0   0   0   2   0   0   0   0   0   2   2   0   0   0   0   0   2   0   2   0   2   0   2   2   0   0   0   0   2   0   2   2   2   2   0   2   2   2   2   0   0   2   2   0   0   2   0   0   0   2   0   0   2   0   0   0   0   2   2   2   0   2   2   2   2   2   2   0   0   0   2   2   0   2   2   0   0   2   2   0   2   2   0   0   2   0   0   2   2   2   2   2   2   0   2   0   0   0   0   2   2   0   2   2   2   0   0   2   2   0   2   2   0   2   2   0   2   2   0   2   0   0   2   2
 MK-1-9                 2   2   2   2   2   0   2   0   2   0   0   2   2   0   2   0   2   0   0   2   2   0   2   0   0   0   2   0   0   0   0   2   2   0   0   0   0   2   0   0   0   2   2   0   0   2   0   0   0   2   0   0   2   0   2   2   0   2   0   0   0   0   0   2   2   2   2   0   0   0   0   2   0   0   2   2   2   0   0   2   2   0   0   0   0   2   2   0   0   0   0   2   2   0   2   0   2   0   2   0   0   0   2   0   2   0   2   2   2   2   0   2   2   2   2   0   0   0   2   0   0   2   0   0   0   2   0   2   2   0   0   0   0   2   2   2   0   2   2   0   2   2   2   2   0   0   2   0   0   2   2   0   0   2   2   0   2   2   0   0   2   0   0   2   2   2   2   2   2   0   0   0   0   0   0   2   2   0   2   2   2   2   0   2   2   0   2   2   0   2   2   0   2   2   0   2   0   0   2   2
 MK-1-10                2   2   2   2   2   2   2   0   2   0   0   2   2   0   2   0   2   0   0   2   2   0   2   2   0   0   2   0   0   0   0   2   2   0   0   0   0   2   0   2   0   2   2   0   0   2   0   0   0   2   0   0   2   0   2   2   0   2   0   0   0   2   0   2   2   2   2   2   2   0   0   0   0   0   2   2   2   0   0   2   2   0   0   0   0   2   2   2   0   0   0   2   2   0   2   2   2   0   2   0   0   0   0   2   2   0   2   2   2   2   0   2   2   2   2   0   0   2   0   0   0   2   0   0   0   2   2   2   2   0   0   0   0   0   2   2   0   2   2   0   2   2   2   2   0   0   2   0   0   2   2   2   2   2   0   0   2   2   0   0   0   0   0   2   2   2   2   2   0   0   0   0   2   0   0   2   2   2   2   2   2   2   0   2   2   0   2   2   0   2   2   0   2   2   0   2   0   2   2   2
 MK-1-11                2   2   2   2   2   2   2   0   2   0   0   2   2   0   2   0   2   0   0   2   2   0   2   2   0   0   2   0   0   0   0   2   2   0   0   0   0   2   0   0   0   2   2   0   0   2   2   0   0   2   0   0   2   0   2   2   0   2   0   0   0   2   0   2   2   2   2   2   2   0   0   0   0   0   2   2   2   0   0   2   2   0   0   0   0   2   2   2   0   0   0   2   2   2   2   2   2   0   2   0   0   0   0   2   2   0   2   2   2   2   0   2   2   2   2   0   2   2   0   0   2   2   0   0   0   2   2   2   2   0   0   0   0   0   2   2   0   2   2   0   2   2   2   2   0   0   2   0   0   2   2   2   2   2   0   0   2   2   0   0   0   0   2   2   2   2   2   2   0   0   0   0   2   0   0   2   2   2   2   2   2   2   0   2   2   0   2   2   0   0   2   2   2   2   0   2   0   2   2   2
 MK-1-12                2   2   2   2   2   2   2   0   2   0   0   2   2   0   2   0   2   0   0   2   2   0   2   2   0   0   2   0   0   0   0   2   2   0   0   0   0   2   2   0   0   2   2   0   0   2   2   2   0   2   0   2   0   0   2   2   0   2   0   0   0   2   0   2   2   2   2   2   2   0   0   0   0   0   2   0   2   0   0   2   2   0   0   0   0   2   2   2   2   0   0   2   0   2   0   2   2   0   2   0   0   2   0   2   2   0   2   2   2   2   0   2   2   2   2   0   2   2   0   0   2   2   0   0   0   2   0   2   2   0   2   0   0   0   2   2   0   0   2   0   2   2   2   2   0   0   2   0   0   2   2   2   2   2   2   2   0   2   0   0   0   2   2   2   2   2   2   2   0   0   0   0   2   0   0   2   2   2   2   2   2   2   2   0   2   0   0   2   0   0   2   2   2   2   0   2   0   2   2   2
 MK-1-13                2   2   2   0   2   2   2   0   2   0   0   0   2   0   0   0   2   2   2   2   2   0   2   2   0   0   2   0   0   0   0   2   2   0   0   0   0   2   2   0   0   2   2   0   0   0   2   2   0   2   0   0   0   0   2   2   0   2   0   0   0   2   0   2   2   2   2   2   2   0   0   0   0   0   2   0   0   0   0   2   2   0   0   2   0   0   2   2   2   2   0   2   0   2   0   2   2   0   2   0   2   2   0   2   2   0   2   2   2   2   0   0   2   2   2   0   2   2   0   2   2   0   0   0   0   0   0   2   2   0   2   0   0   2   2   2   0   0   2   0   2   2   2   2   0   0   2   0   0   2   2   0   2   2   2   2   2   2   0   0   0   0   2   0   2   2   2   2   0   0   0   0   2   0   2   0   2   2   2   2   2   2   2   0   2   0   0   2   0   0   2   2   2   2   0   2   2   2   2   2
 MK-1-14                2   2   2   2   2   0   2   0   2   0   0   0   2   2   2   0   2   2   2   2   2   0   2   2   0   2   2   0   0   0   0   2   0   2   0   0   0   2   2   0   0   2   2   0   0   0   2   2   0   2   0   0   0   0   2   2   0   2   0   0   0   2   0   2   2   2   2   2   2   0   0   0   0   2   2   2   0   0   0   2   2   0   0   2   0   0   2   2   2   2   0   2   0   2   0   2   2   0   2   0   2   2   0   2   0   0   2   2   2   0   0   0   0   2   2   0   2   2   0   2   2   0   0   0   0   0   0   2   2   0   2   0   2   2   2   2   0   2   2   0   0   2   2   2   0   0   2   0   0   2   2   0   2   2   2   2   2   2   0   0   0   0   2   0   2   2   2   2   0   0   0   2   2   0   2   0   2   2   2   0   2   2   0   0   2   0   0   2   0   0   2   2   0   0   2   2   2   0   2   2
 MK-1-15                2   2   2   2   2   0   2   0   2   0   0   0   2   2   2   0   2   2   2   2   2   0   2   2   0   2   2   0   0   0   0   2   0   2   0   0   0   2   2   0   0   2   2   0   0   0   2   2   0   2   0   0   0   0   2   2   0   2   0   0   0   2   0   2   2   2   2   2   0   0   0   0   0   2   0   2   2   0   0   2   2   0   0   2   0   0   2   2   2   2   0   0   0   2   0   2   2   0   2   0   2   0   0   2   0   0   2   2   0   0   0   0   0   2   2   0   0   2   0   0   2   0   0   2   2   0   0   2   2   0   2   0   2   2   2   2   0   2   2   0   0   0   2   0   0   0   2   0   2   2   2   0   2   2   2   0   2   2   0   0   0   0   2   0   2   2   0   2   0   0   0   0   2   0   2   0   2   2   2   0   2   2   0   2   2   0   2   2   0   0   2   2   0   0   2   2   2   0   0   2
 MK-1-16                2   2   2   2   2   0   2   0   2   0   0   2   2   2   2   0   0   2   2   2   2   0   2   2   2   2   0   0   0   2   0   2   0   2   0   2   0   2   2   0   0   2   2   0   0   0   2   2   0   2   0   0   0   0   2   2   0   0   0   0   0   2   0   2   2   2   2   0   2   0   0   0   2   2   0   2   2   2   0   2   2   0   0   2   0   0   2   2   2   2   0   0   2   2   0   2   2   0   2   0   2   2   0   2   0   0   2   2   0   0   0   0   0   2   2   2   0   2   0   0   2   0   0   2   2   0   0   2   2   0   2   0   2   0   2   2   0   2   2   0   2   0   2   0   0   0   2   0   2   2   2   0   2   2   2   2   2   2   0   0   0   0   2   0   2   2   0   2   0   0   0   0   2   0   2   0   2   0   2   0   2   2   0   2   2   0   2   2   0   0   2   2   0   0   2   2   2   2   2   2
 MK-2-1                 0   2   0   2   2   0   0   0   0   0   0   2   2   0   0   0   0   0   0   2   2   0   2   2   0   2   0   0   2   0   0   2   2   0   2   0   0   0   2   0   0   0   2   0   0   0   0   0   2   0   0   0   0   0   2   2   2   2   2   0   0   2   2   0   0   2   0   0   2   2   0   2   0   2   0   0   0   2   0   2   0   0   0   2   0   2   2   0   0   0   0   0   2   2   0   0   0   0   0   2   0   0   0   0   2   2   2   0   0   2   0   2   2   0   2   0   2   0   2   0   2   0   2   2   0   2   0   0   0   0   2   0   0   2   2   2   0   0   0   0   2   2   0   0   0   2   0   0   2   0   0   0   2   0   2   0   0   2   0   0   0   2   0   0   0   0   0   2   0   0   0   0   2   0   2   2   2   2   2   0   2   0   0   0   0   2   2   0   0   0   2   0   2   0   2   0   2   0   2   2
 MK-2-2                 0   2   0   2   2   0   0   0   0   0   0   2   2   2   0   0   0   0   0   2   2   0   2   2   0   2   0   0   2   0   0   2   2   0   2   0   0   2   2   0   0   0   2   0   0   0   0   0   2   0   0   0   0   0   2   2   2   2   2   0   0   2   2   0   2   2   0   0   2   0   0   2   0   2   0   0   2   2   0   2   0   0   0   2   2   2   2   0   2   0   0   0   2   2   0   0   0   0   0   2   0   0   0   0   2   2   2   0   2   2   0   2   2   0   2   0   2   0   2   0   2   0   2   0   0   2   2   0   0   0   2   0   0   2   2   2   0   0   0   0   0   2   0   0   0   2   0   0   2   0   0   2   2   2   2   0   0   2   0   0   0   0   0   0   0   2   0   2   0   0   0   0   2   0   2   2   0   2   2   0   2   0   2   0   0   2   2   0   0   0   2   0   2   0   2   0   2   0   2   0
 MK-2-3                 0   2   0   2   2   0   0   0   0   0   0   2   0   2   0   0   0   2   0   2   2   2   2   2   0   2   0   0   2   0   0   0   2   0   2   0   2   0   2   0   0   0   2   0   0   0   0   0   2   0   2   0   0   0   2   2   2   2   2   0   0   2   2   0   2   2   0   0   2   0   0   2   0   2   0   0   2   2   0   2   2   0   0   2   2   2   2   0   2   0   0   0   0   2   0   0   0   0   0   2   0   0   0   2   0   2   2   0   2   2   0   2   2   0   2   0   2   2   0   0   2   0   2   0   0   2   0   0   2   0   2   0   0   2   2   2   0   0   0   2   0   2   2   0   0   2   0   0   2   0   0   2   2   2   2   0   0   2   0   0   0   0   0   0   0   2   0   0   0   0   2   0   2   2   2   2   0   2   2   0   2   0   2   0   0   2   2   0   0   0   2   0   2   0   2   0   2   0   2   0
 MK-2-4                 0   2   2   2   2   0   0   0   0   0   2   2   0   2   0   0   0   2   0   2   2   2   2   2   0   2   0   0   2   0   0   0   2   0   2   0   2   0   2   0   0   0   2   0   0   0   0   0   2   0   2   2   0   0   2   2   2   0   2   0   2   2   2   0   2   2   0   0   2   0   0   2   0   2   0   0   2   2   2   2   2   0   0   2   2   2   2   0   2   0   0   0   0   2   2   0   0   0   0   2   2   0   0   2   0   2   2   0   2   2   0   2   2   0   2   0   2   2   0   0   0   0   2   0   0   2   0   0   2   0   2   0   0   2   2   2   0   0   0   2   0   2   0   0   0   0   0   0   2   2   0   2   2   2   2   0   0   2   2   0   0   2   2   0   0   2   2   0   0   0   2   0   2   2   2   2   2   2   2   0   2   0   2   2   0   2   2   0   0   0   2   0   2   0   2   0   2   0   2   0
 MK-2-5                 0   2   2   2   2   0   0   0   0   2   2   2   0   2   2   0   0   2   0   0   0   2   2   2   2   2   0   0   2   0   0   0   0   0   2   0   2   0   2   0   0   0   2   0   0   0   2   0   2   0   2   2   0   0   2   2   2   0   2   0   2   2   2   0   2   2   0   0   2   0   2   2   0   2   0   0   2   2   2   2   2   0   0   2   2   2   2   0   2   0   0   0   0   2   2   0   0   0   2   2   2   2   0   2   0   2   2   0   2   2   0   2   2   0   2   2   2   2   0   0   0   0   2   0   0   2   2   0   2   0   2   0   0   0   2   2   2   0   0   0   0   2   0   0   0   0   0   0   2   2   0   2   2   2   2   0   0   2   2   0   0   2   2   0   0   2   2   0   0   0   2   0   2   2   2   2   0   2   2   0   2   0   2   2   0   2   2   0   0   0   2   0   2   2   2   0   2   0   2   0
 MK-2-6                 0   0   2   2   2   0   0   0   2   2   2   2   0   2   2   2   0   2   0   0   0   2   2   2   2   2   0   0   2   0   0   0   0   2   0   0   2   0   2   0   0   0   2   0   2   2   0   0   2   0   2   2   0   0   2   2   2   0   2   0   2   2   2   0   2   2   0   0   2   0   2   2   2   2   2   0   2   2   2   0   2   0   2   2   2   2   2   0   2   0   0   0   0   2   2   0   0   0   0   2   2   2   0   2   0   0   2   0   2   2   0   2   2   0   2   2   2   2   0   0   0   0   2   0   0   2   2   0   2   0   2   0   0   0   2   2   2   0   0   0   0   2   0   0   0   0   0   2   2   2   0   2   2   2   2   0   0   2   2   0   0   2   0   0   0   2   2   0   0   0   2   0   2   2   2   2   0   2   2   0   2   0   2   2   0   2   2   0   2   0   2   0   2   2   0   2   2   0   2   0
 MK-2-7                 0   0   0   0   2   0   0   0   2   0   0   2   0   2   2   2   0   2   0   0   0   0   2   2   0   2   0   0   2   0   0   2   0   2   0   0   2   0   0   0   0   0   2   0   0   2   0   0   2   2   2   2   0   0   2   2   2   0   2   0   2   2   2   0   2   2   2   2   2   0   2   2   2   2   2   0   2   2   2   0   2   0   2   2   2   2   0   0   2   0   0   0   0   2   2   2   0   0   0   2   2   2   0   2   0   0   2   2   2   0   0   2   2   0   2   2   2   2   0   2   2   0   2   0   0   2   2   0   2   0   2   0   2   0   2   0   2   2   0   0   0   0   0   2   0   2   0   2   2   2   0   2   2   2   2   0   0   2   0   0   0   2   0   0   0   2   2   0   0   0   2   0   2   0   2   2   0   2   2   0   2   0   2   2   0   0   2   0   2   0   2   0   0   2   0   2   2   0   2   0
 MK-2-8                 0   2   0   0   2   0   0   0   2   0   2   2   0   2   2   2   0   2   0   0   0   2   2   2   0   2   0   0   2   0   0   2   2   2   0   0   2   0   0   0   2   0   0   0   0   2   0   0   2   2   2   0   0   0   2   2   2   0   2   0   2   2   2   0   0   2   2   2   2   0   2   2   2   2   2   0   2   2   2   0   2   0   2   2   2   2   0   0   2   0   0   0   0   2   0   2   0   0   0   2   2   2   0   0   0   0   2   0   2   0   0   2   2   0   2   2   2   0   0   2   0   0   2   0   0   2   2   0   2   0   2   0   2   0   2   0   2   2   0   0   0   0   0   2   0   2   0   2   2   2   0   2   2   2   2   0   0   2   0   0   0   2   0   0   0   2   0   0   0   0   2   0   2   0   2   2   0   2   2   0   2   0   2   2   0   0   2   0   2   0   2   0   0   0   0   0   2   0   2   0
 MK-2-9                 0   2   0   0   0   0   0   0   2   0   2   2   0   2   2   2   0   2   0   0   0   2   2   2   0   2   0   0   2   0   0   0   2   2   0   0   2   0   0   0   2   0   2   0   0   2   0   0   2   2   2   0   0   0   2   2   0   0   2   0   2   2   2   0   0   2   2   2   2   0   2   0   2   2   2   0   2   2   2   0   2   2   2   2   0   2   0   0   2   0   0   0   0   0   0   2   0   0   0   2   2   2   0   0   0   0   2   0   2   0   0   2   2   0   2   2   2   0   0   2   0   0   2   0   0   0   2   0   2   2   2   0   2   0   2   0   2   2   0   0   0   0   0   2   0   2   0   2   2   2   0   0   2   0   2   0   0   0   0   0   0   2   0   0   0   2   0   0   0   0   2   0   2   0   2   2   0   2   2   0   2   0   2   2   0   2   2   0   2   2   2   0   2   0   0   0   2   2   0   0
 MK-2-10                0   2   0   0   0   0   0   0   2   0   2   2   0   0   2   0   0   2   0   0   0   2   2   2   0   2   0   0   2   0   0   0   2   2   0   0   2   0   0   0   2   0   2   0   2   2   0   0   0   2   2   0   0   0   2   2   0   0   2   0   2   2   2   0   0   2   2   2   2   0   2   0   2   2   2   0   2   2   2   0   2   2   2   2   0   2   0   0   2   0   0   0   0   0   0   2   0   0   0   2   2   2   0   0   0   0   2   0   0   0   2   2   2   0   2   2   2   2   0   0   0   0   2   0   0   0   2   0   2   2   2   0   2   0   2   2   2   2   0   0   0   0   0   2   0   2   0   2   2   2   0   0   2   0   0   0   0   0   0   0   0   2   0   0   0   2   0   0   0   0   2   0   0   0   0   2   0   2   2   0   2   0   0   2   0   2   2   0   2   2   2   0   2   0   0   0   2   2   0   0
 MK-2-11                0   2   0   0   0   0   2   0   2   0   2   2   0   0   2   0   0   2   0   0   0   2   2   2   0   0   0   0   0   0   2   0   2   2   0   0   2   0   0   0   2   2   2   0   2   2   0   0   0   2   2   0   0   0   0   2   2   0   2   0   2   2   2   0   0   2   2   2   2   0   2   0   2   2   2   0   2   2   2   0   2   2   2   2   0   0   0   0   2   0   0   0   2   0   0   2   0   0   0   2   0   2   0   0   0   0   2   0   0   0   2   2   2   0   2   2   2   2   2   0   0   0   2   0   0   0   0   0   2   2   0   0   2   0   2   2   2   2   0   0   0   0   0   2   0   2   0   2   2   2   0   0   2   0   0   0   0   0   0   0   0   2   0   0   0   2   0   0   0   0   2   0   0   0   0   2   0   0   2   0   2   0   0   2   0   0   2   0   2   2   2   0   2   0   0   2   2   2   0   0
 MK-2-12                0   2   2   0   0   0   2   0   2   0   2   2   0   0   2   0   0   2   0   0   0   2   2   2   0   0   0   0   0   0   0   0   0   2   0   0   0   0   0   0   2   2   2   0   0   2   0   2   2   2   2   0   0   2   0   2   2   0   2   0   0   2   2   2   0   2   2   2   2   0   2   0   2   2   2   0   2   2   2   0   2   2   2   2   0   0   0   0   2   0   0   0   2   0   0   2   0   0   0   0   0   2   2   0   0   2   2   0   0   0   2   2   0   0   2   2   2   2   2   0   0   0   2   0   0   0   0   0   2   2   0   2   2   0   2   2   2   2   0   0   0   0   0   2   0   2   0   2   2   2   0   0   2   0   0   0   0   0   0   0   0   2   0   2   0   2   0   0   0   0   2   0   2   0   2   2   0   0   2   0   2   0   0   2   0   0   2   2   2   2   2   0   0   0   0   2   2   2   0   0
 MK-2-13                0   2   2   0   0   0   2   0   2   0   2   2   0   0   2   0   0   2   0   0   2   2   2   2   0   0   0   0   0   0   0   0   0   2   0   0   0   0   0   0   2   0   2   0   2   2   0   2   0   2   2   0   0   2   0   2   2   2   2   0   2   2   2   0   0   0   2   2   2   0   2   0   0   0   0   0   2   2   2   0   2   2   2   2   0   0   0   0   2   0   0   0   2   2   0   2   0   0   0   0   0   2   2   0   0   2   2   0   0   0   2   2   0   0   2   2   2   2   0   0   2   0   0   0   2   0   2   0   2   2   0   2   2   0   2   2   2   2   0   0   0   0   0   2   0   2   0   2   2   2   0   0   2   0   0   0   0   0   0   0   0   2   0   2   0   2   0   0   0   0   2   2   2   0   2   2   2   0   2   0   2   0   0   2   0   2   2   2   2   2   2   0   2   0   0   2   0   2   0   0
 MK-2-14                0   2   2   0   0   0   2   0   2   0   2   2   0   0   2   0   2   2   0   0   2   2   0   2   0   2   0   0   0   0   0   0   0   2   0   0   0   0   0   0   2   0   2   0   2   2   2   2   0   2   2   0   0   2   2   2   2   2   2   0   2   2   2   0   0   0   2   2   0   0   2   0   0   0   0   2   2   2   2   0   2   2   2   2   0   0   0   0   2   0   0   0   2   2   0   2   0   0   0   0   0   2   0   2   0   2   2   0   0   0   2   2   0   0   0   2   2   2   0   0   2   0   0   0   2   0   2   0   2   2   0   2   2   0   0   2   2   2   0   0   0   0   0   2   0   2   0   2   0   2   0   0   2   0   0   0   0   0   0   0   0   2   0   2   0   2   0   0   0   0   2   2   2   0   2   2   2   0   2   2   2   0   0   2   0   2   2   2   2   2   2   0   2   0   0   2   0   2   2   0
 MK-2-15                0   2   2   0   0   2   2   0   2   0   0   2   0   0   2   0   2   0   0   0   2   2   2   2   0   2   0   0   0   0   0   0   0   2   0   0   0   0   0   2   2   2   2   0   2   2   2   2   0   2   2   0   0   2   2   2   2   0   0   2   2   2   2   2   0   0   2   2   0   0   2   0   0   0   0   2   2   2   2   0   2   2   2   2   0   0   0   0   0   0   0   2   2   2   0   2   0   0   2   0   0   2   2   2   0   2   2   0   0   2   2   2   0   0   2   2   2   2   0   2   2   0   0   2   2   0   2   2   2   2   0   2   2   0   0   2   2   2   0   0   0   0   0   2   0   0   0   2   0   2   0   0   2   0   0   0   0   0   0   0   0   2   0   2   0   0   2   0   0   2   2   2   0   2   2   2   2   0   2   2   2   0   0   2   0   2   2   2   2   2   2   0   2   2   0   2   0   2   2   0
 MK-2-16                0   2   2   0   0   2   0   0   2   0   0   2   2   0   2   0   2   0   0   0   2   2   2   2   0   2   0   0   0   0   0   0   0   2   0   0   0   0   0   0   2   2   2   0   2   2   2   2   2   2   2   0   0   2   2   0   2   0   0   2   0   2   2   2   0   0   2   2   0   0   2   0   0   0   0   2   2   2   2   0   2   0   2   2   0   0   0   0   0   0   0   2   2   2   0   2   0   0   2   0   0   2   2   2   0   2   2   0   0   2   2   2   2   0   2   2   2   2   0   2   2   0   0   2   2   0   2   2   2   2   0   2   2   2   0   0   2   2   0   0   0   0   2   2   0   0   0   2   0   2   0   0   2   0   0   0   0   0   0   0   0   0   0   2   0   0   2   0   0   2   2   0   0   0   2   2   2   0   2   2   0   0   0   2   0   2   2   2   2   2   2   0   2   2   2   2   0   2   2   0
 MK-3-1                 2   2   2   2   0   2   2   2   2   2   0   2   2   0   2   2   0   2   2   2   0   2   0   0   0   2   0   0   2   0   0   2   2   2   2   2   0   2   2   0   0   0   0   2   0   2   2   0   2   2   2   0   0   2   2   2   2   0   0   2   2   0   0   0   2   2   2   2   0   0   2   0   2   2   2   2   0   2   2   2   2   2   2   0   0   2   0   0   2   2   2   0   0   0   0   2   2   2   2   2   2   0   2   0   0   2   0   2   0   0   0   0   2   2   2   2   0   0   0   2   2   2   2   2   2   0   0   0   0   0   0   0   2   2   2   0   0   2   2   0   2   0   2   0   2   0   0   2   2   2   0   0   2   2   2   2   0   2   0   0   0   0   2   0   0   2   0   2   0   0   2   2   0   2   0   0   2   2   0   2   0   2   2   2   0   0   2   0   2   0   0   0   2   2   2   2   2   2   2   2
 MK-3-2                 0   2   2   2   0   2   2   2   2   2   0   2   2   2   2   2   0   2   2   2   0   2   0   0   2   2   0   0   2   0   0   2   2   2   2   2   0   2   2   0   0   0   0   0   0   2   2   0   2   2   2   0   0   2   2   2   2   0   0   2   2   0   0   0   2   2   2   2   0   0   2   0   2   2   2   2   0   2   2   2   2   2   2   0   0   2   0   0   2   2   2   0   0   0   0   2   2   2   2   0   2   0   2   0   0   2   0   2   0   2   0   0   2   2   0   2   0   0   0   2   2   2   2   2   2   0   0   0   0   0   0   0   2   2   2   0   2   2   2   0   0   0   0   0   2   0   0   2   2   2   0   0   2   2   2   2   0   2   0   0   0   0   2   0   0   0   0   2   0   0   2   2   0   2   0   0   2   2   0   2   0   2   2   2   0   0   2   0   2   0   0   0   2   2   2   0   2   2   2   2
 MK-3-3                 0   2   2   2   0   2   2   0   2   0   0   2   2   2   2   2   0   2   2   2   0   2   0   0   2   2   0   0   2   0   0   2   2   2   2   2   0   2   2   0   0   2   0   0   0   2   2   0   2   2   2   0   0   2   2   2   2   0   0   0   2   0   0   0   2   2   2   2   0   0   2   0   2   2   2   2   0   2   2   2   2   0   2   0   0   2   0   0   2   2   2   2   2   0   0   2   0   2   2   2   2   0   2   2   0   2   0   2   0   2   0   0   2   0   0   2   0   0   0   2   0   2   2   2   0   0   0   0   0   0   0   2   2   2   2   0   0   2   2   0   0   0   0   0   2   0   0   2   2   2   0   0   2   2   2   2   2   2   0   0   0   0   2   0   0   2   0   2   0   0   2   2   0   2   0   0   2   2   0   2   2   2   2   2   0   0   2   0   0   0   0   0   2   2   2   0   2   2   2   2
 MK-3-4                 0   2   2   2   0   2   2   0   2   0   0   2   2   2   2   2   0   0   2   2   0   2   0   0   0   2   0   0   2   0   0   2   2   2   2   2   0   2   0   0   0   2   0   0   0   0   2   0   2   2   2   0   0   2   2   2   2   0   0   0   2   0   0   0   2   2   2   2   0   0   2   0   2   2   2   2   0   2   2   2   2   0   2   0   0   2   0   0   2   2   2   2   2   0   0   2   0   2   2   2   2   0   2   2   0   2   0   2   0   2   0   0   2   0   0   2   0   0   0   2   0   2   2   0   0   0   0   0   2   0   0   2   2   2   2   0   0   2   2   0   0   0   0   0   2   0   2   2   2   2   0   0   2   2   0   0   2   0   0   2   0   0   2   0   0   2   0   2   2   0   2   2   0   2   0   0   2   0   0   0   2   2   2   2   0   0   2   0   0   2   0   0   2   0   2   0   2   2   2   2
 MK-3-5                 0   2   0   2   0   2   2   0   2   0   0   2   2   2   2   2   0   0   2   2   0   2   0   0   0   2   0   0   2   0   0   2   2   2   2   2   0   2   0   0   0   2   0   0   0   0   2   0   2   2   2   0   0   2   2   2   0   0   0   0   2   0   0   0   2   2   2   2   0   0   2   0   2   2   2   2   0   2   2   2   2   0   2   0   0   2   0   0   2   2   2   2   2   0   0   2   0   2   2   2   2   0   2   0   0   2   2   0   0   2   0   0   2   0   0   2   0   0   0   2   0   2   2   0   0   0   0   0   2   0   0   2   2   2   2   0   0   0   2   0   0   0   0   0   2   0   2   2   0   2   0   2   2   2   0   0   2   0   0   2   0   0   2   0   0   2   0   2   2   0   2   2   0   0   2   0   2   0   0   0   2   2   2   2   0   0   2   0   0   2   0   0   2   0   2   0   2   2   2   2
 MK-3-6                 0   2   0   2   0   2   2   0   2   0   2   2   2   2   0   2   0   0   2   2   0   2   0   0   0   0   0   2   2   2   0   2   2   2   2   2   0   2   0   0   0   2   0   0   0   0   2   2   0   2   2   0   0   2   2   2   0   0   0   0   2   0   0   0   2   0   2   2   0   2   2   0   0   2   2   2   0   2   2   2   2   0   2   0   0   2   0   0   2   0   2   2   2   0   0   2   0   2   2   2   2   0   2   0   2   2   2   0   0   2   0   0   2   0   0   2   0   0   0   0   0   2   2   0   0   0   0   0   2   0   0   2   2   2   0   0   0   0   2   0   0   0   0   0   0   0   2   2   0   2   0   2   2   2   0   0   2   0   0   2   0   0   0   0   0   2   0   2   2   0   2   2   0   0   2   0   2   0   0   0   2   2   2   2   0   0   0   0   0   2   0   2   2   0   2   0   2   2   2   2
 MK-3-7                 0   0   0   2   0   0   2   0   2   0   2   2   2   2   0   2   0   0   2   2   0   0   0   0   0   0   0   2   2   2   0   2   2   2   2   2   2   2   0   0   0   2   0   0   0   0   2   2   0   2   2   0   0   2   2   2   0   0   0   0   2   0   0   0   2   0   2   2   0   2   2   0   0   2   2   2   0   2   2   2   2   0   2   0   0   2   0   0   2   0   0   2   2   0   2   2   0   2   2   2   2   0   2   0   2   2   2   0   0   2   0   2   2   0   2   2   0   0   0   0   0   2   0   0   0   0   0   0   2   0   0   2   2   2   0   0   0   2   2   0   0   0   0   0   0   0   2   2   0   2   2   2   2   2   0   0   2   0   0   2   0   2   0   0   0   2   0   2   2   0   2   2   2   0   2   0   2   0   0   0   0   2   2   2   0   0   0   0   0   2   0   2   2   0   2   0   2   2   2   2
 MK-3-8                 0   2   0   2   0   0   2   0   2   0   2   2   2   2   0   0   0   0   2   2   0   0   0   0   0   0   2   2   2   2   0   2   2   2   2   2   2   2   2   0   0   2   0   0   0   0   2   2   0   2   2   0   0   2   0   2   0   0   2   0   2   0   0   0   2   0   2   2   0   2   2   2   0   2   2   2   0   2   2   2   2   0   2   0   0   0   0   0   2   0   0   2   2   0   2   2   0   2   2   2   2   0   2   0   2   2   2   0   0   2   0   0   2   0   2   2   0   0   0   0   0   2   2   0   0   0   0   0   2   2   0   0   2   2   0   2   0   2   2   0   0   0   0   0   0   0   2   2   0   2   2   2   2   2   0   0   2   0   2   2   0   2   0   0   0   2   0   2   2   0   0   2   2   0   2   0   2   2   0   0   0   2   2   0   0   0   0   0   0   2   0   2   0   0   2   0   0   2   2   2
 MK-3-9                 0   2   2   2   0   0   2   2   2   0   2   2   2   2   0   2   0   0   2   2   0   0   0   0   0   2   2   2   2   2   0   2   2   0   2   2   2   2   2   0   0   0   0   0   0   0   2   2   0   2   2   0   0   2   0   2   0   0   2   0   2   0   0   0   0   2   2   2   0   0   2   2   0   2   2   2   0   0   2   2   2   0   2   0   0   0   0   0   2   0   0   2   0   0   2   2   2   0   2   2   2   0   0   0   2   2   2   0   2   0   0   0   0   0   2   2   2   0   0   0   0   2   2   0   0   0   0   2   2   2   0   0   2   2   2   2   0   2   2   0   0   0   0   0   2   0   0   2   0   0   2   0   2   0   0   0   2   0   2   2   0   2   0   0   0   2   0   2   2   0   0   2   2   0   2   0   2   2   0   0   2   2   2   2   0   0   2   0   0   0   0   2   0   2   2   0   0   2   2   2
 MK-3-10                0   2   2   2   0   0   2   2   2   0   0   2   2   2   0   2   2   0   2   0   0   2   0   0   0   2   2   2   2   2   2   2   2   0   0   2   2   2   2   0   0   0   0   2   0   0   2   2   0   2   2   0   0   2   0   2   0   0   0   0   2   0   0   0   0   2   0   2   0   0   2   2   0   2   2   2   0   0   2   2   2   0   2   0   0   0   2   0   2   0   2   2   2   0   2   2   2   0   2   2   2   0   0   0   2   2   2   0   2   0   0   0   0   0   2   2   2   0   0   0   0   2   2   0   0   0   0   2   2   2   0   0   2   2   2   2   0   2   2   0   0   0   0   0   2   0   0   2   0   0   2   0   2   0   0   0   2   0   2   2   0   2   0   0   0   2   2   2   2   0   0   2   2   0   2   0   0   2   0   0   2   2   2   0   0   0   2   0   0   0   0   2   0   2   2   0   0   2   2   2
 MK-3-11                0   2   2   2   0   0   2   2   2   0   0   2   2   2   0   2   2   0   2   0   0   2   2   0   0   2   0   2   2   2   2   2   2   0   0   0   2   0   2   0   0   0   0   2   0   0   2   2   0   0   2   0   0   0   0   2   2   2   0   2   2   0   0   0   0   2   0   2   0   0   0   2   0   2   2   2   0   0   2   2   2   0   2   0   0   0   2   2   2   0   2   2   2   0   2   2   0   0   2   2   2   0   0   0   2   2   2   0   2   0   0   2   0   0   2   2   2   0   0   0   0   2   2   0   0   0   0   2   2   2   0   0   2   2   2   2   0   2   2   0   0   0   0   0   2   0   0   2   0   0   2   0   2   0   0   0   2   0   2   2   0   0   0   0   0   2   0   2   2   0   0   0   2   0   2   0   0   2   2   0   0   2   2   0   0   2   2   0   0   0   0   2   0   0   0   0   0   2   2   2
 MK-3-12                0   0   2   2   0   0   2   2   2   0   0   2   2   2   0   2   2   2   2   0   0   2   0   0   0   2   0   2   0   2   2   2   2   0   0   0   2   0   2   2   0   2   0   2   0   0   2   2   0   0   2   0   0   0   0   2   0   2   0   2   2   0   0   0   0   2   0   2   0   0   0   2   0   2   2   2   0   0   2   2   2   0   2   2   0   0   2   2   0   0   2   2   2   0   2   2   0   0   2   2   2   0   0   0   2   2   2   0   2   2   0   2   2   0   2   2   2   0   2   0   0   2   2   0   0   0   0   0   2   2   0   0   2   0   2   2   0   2   2   0   0   0   0   0   2   0   2   0   0   0   0   2   2   0   0   0   2   0   2   2   0   0   2   0   0   2   0   2   2   0   0   0   2   0   0   0   0   2   2   0   0   2   2   0   0   2   2   0   0   2   0   2   0   2   0   0   2   2   2   2
 MK-3-13                0   0   2   2   0   0   2   2   2   0   0   2   2   2   0   2   2   2   2   0   0   2   0   0   0   2   0   0   0   2   2   2   0   0   0   0   2   0   2   2   0   2   0   2   0   0   2   2   0   0   2   0   0   0   0   2   0   2   0   2   2   0   0   0   0   2   0   2   0   0   0   0   0   0   2   2   2   0   2   2   2   0   2   2   0   0   2   2   0   0   0   2   2   0   2   2   0   0   2   2   2   0   0   0   2   2   2   0   2   2   0   2   2   0   2   2   2   0   2   0   0   2   2   0   0   0   0   0   2   2   0   0   2   0   2   2   0   2   2   0   0   0   0   0   2   0   2   0   2   0   0   2   2   0   0   0   2   0   2   2   0   0   2   0   0   2   0   2   2   0   0   0   2   2   0   0   0   2   2   0   0   2   2   0   0   2   2   0   0   2   0   2   0   2   0   0   2   2   2   2
 MK-3-14                0   0   2   2   0   0   2   2   0   0   0   2   2   2   0   2   2   2   2   0   0   2   0   0   0   2   0   0   2   2   2   2   0   0   0   0   2   0   2   2   0   2   0   2   0   0   0   2   0   0   2   0   0   2   2   0   0   2   0   2   2   0   2   0   0   2   0   2   0   0   0   0   0   0   2   2   2   0   2   2   2   0   2   2   2   0   2   2   0   0   0   2   2   0   2   2   0   0   2   2   2   0   0   0   2   2   2   2   2   2   0   2   2   2   2   2   2   0   2   0   0   2   0   0   0   0   0   0   0   2   0   0   2   0   2   2   2   2   2   0   2   0   0   0   0   0   2   0   2   0   0   2   2   0   0   0   2   2   2   2   0   0   2   0   0   2   0   2   2   0   0   0   2   2   2   0   0   2   2   0   0   2   2   0   0   2   2   0   0   2   0   2   0   2   0   0   2   2   2   2
 MK-3-15                0   0   2   2   0   0   2   2   0   0   0   2   2   2   0   2   2   2   2   0   0   0   2   0   0   2   0   0   2   2   2   2   0   0   0   0   2   0   2   2   2   0   0   2   0   0   2   2   0   0   2   0   0   2   2   0   0   2   0   2   2   0   2   0   0   2   0   0   0   0   0   0   0   0   2   2   2   0   2   2   2   0   2   2   2   0   2   0   0   0   0   2   2   0   2   0   0   0   2   2   2   0   0   0   2   2   2   2   2   2   0   2   2   0   2   2   2   0   2   0   0   2   0   0   0   0   0   0   0   2   0   0   2   0   2   2   2   0   2   0   2   0   0   0   0   0   2   0   2   0   0   2   2   0   0   2   2   2   2   2   0   0   2   0   0   2   0   2   2   0   0   0   2   2   2   0   0   0   2   0   2   0   2   2   0   2   2   0   0   0   0   2   0   2   0   0   2   2   2   0
 MK-3-16                0   0   2   2   0   0   2   2   0   0   0   2   2   2   0   2   2   2   2   2   0   0   2   0   0   2   0   0   2   2   2   2   0   0   0   0   2   0   2   2   2   2   0   2   0   0   2   0   0   0   2   0   0   2   2   0   0   2   0   2   2   0   0   0   0   2   0   0   0   0   0   0   0   0   2   2   0   0   2   2   2   0   2   2   2   0   2   2   0   2   0   2   2   0   2   0   2   0   2   2   2   0   0   0   2   2   2   2   2   2   2   0   2   0   2   2   2   0   2   0   0   2   0   0   0   0   0   0   0   2   0   0   2   0   0   2   2   0   2   0   0   0   0   0   0   0   2   2   2   0   0   2   2   2   2   2   2   0   2   2   0   0   2   0   0   0   0   2   2   0   0   0   2   2   0   0   0   0   2   2   2   0   2   2   0   2   2   0   0   0   0   2   0   2   0   0   2   2   2   0
 MK-4-1                 2   0   0   2   0   2   2   2   0   2   0   2   2   0   0   2   0   0   0   2   0   2   2   2   0   0   2   2   0   0   2   0   0   0   0   2   2   0   0   2   2   2   0   0   0   2   2   2   0   0   0   2   0   2   0   0   0   2   0   0   0   2   0   0   2   2   0   2   2   2   2   2   0   0   2   2   0   0   2   0   2   0   2   0   2   0   0   2   2   0   0   2   2   2   0   0   0   0   2   2   0   2   0   2   0   2   0   2   0   2   0   0   0   0   0   0   0   2   0   0   0   0   0   2   0   0   0   0   0   0   0   0   0   2   2   2   2   0   2   0   2   2   2   2   0   2   2   0   2   2   0   0   0   2   2   0   2   0   0   2   0   0   0   0   0   2   2   2   0   2   0   0   2   0   0   2   2   0   0   0   0   2   2   0   2   2   2   2   2   0   2   0   0   2   0   0   0   2   0   0
 MK-4-2                 2   0   0   0   2   2   2   2   0   2   2   2   2   0   0   2   0   0   0   2   0   2   2   2   0   2   2   2   0   2   0   0   0   0   0   2   0   0   0   2   2   0   0   0   0   0   2   2   0   0   0   2   0   2   0   0   0   2   0   0   2   2   2   0   2   2   2   2   2   0   2   2   0   2   2   0   0   0   2   0   2   0   2   2   2   0   0   2   2   0   0   2   2   2   2   0   0   2   2   2   0   2   0   2   0   2   0   2   2   2   0   0   0   0   0   0   0   2   0   0   0   2   0   2   0   0   0   0   0   0   0   0   0   2   2   2   2   0   0   0   2   2   2   2   0   2   2   0   2   2   0   0   0   2   2   0   2   0   0   2   0   0   0   2   0   2   0   0   0   2   0   2   2   0   0   2   2   0   0   0   0   0   2   0   2   2   2   2   2   0   2   0   0   2   0   0   0   2   0   0
 MK-4-3                 2   0   0   0   2   2   2   2   2   2   2   2   2   0   0   2   0   0   0   2   0   2   2   2   0   2   2   2   0   2   0   0   2   0   0   2   0   0   0   2   2   2   0   0   0   0   2   2   0   2   0   2   0   2   2   2   0   2   0   0   2   2   2   0   2   0   0   2   2   0   2   2   0   2   2   0   2   0   2   0   2   0   2   2   2   0   0   2   2   0   0   0   2   2   2   0   0   0   2   2   0   2   0   2   0   2   0   2   2   2   0   0   0   0   0   0   0   0   0   0   0   2   0   2   2   0   0   2   0   0   0   0   0   0   2   2   0   0   0   0   2   2   2   2   0   0   2   0   2   0   0   0   0   2   2   0   2   0   0   2   0   2   0   2   0   2   0   0   0   2   0   2   2   0   0   2   2   0   2   2   0   0   2   0   2   2   2   2   2   0   2   2   0   2   0   0   0   2   0   0
 MK-4-4                 2   0   0   0   2   2   2   2   2   0   2   2   2   0   0   2   0   0   0   2   0   2   2   2   0   2   2   0   0   2   0   0   2   2   2   2   0   0   0   2   2   2   0   0   0   0   2   2   0   2   0   2   0   2   2   2   0   2   0   0   2   2   2   0   0   0   0   2   2   0   2   0   0   0   2   0   2   0   2   0   2   2   2   2   2   0   2   2   2   0   0   0   2   2   2   0   0   0   2   0   0   2   0   2   2   2   0   2   2   2   0   0   0   0   0   0   0   0   0   0   0   2   0   2   2   0   0   2   0   0   0   0   0   0   2   2   0   0   0   0   2   2   2   2   0   0   0   0   0   0   0   0   0   2   2   0   2   0   0   2   0   2   0   2   0   0   0   0   0   2   0   2   0   0   0   2   2   0   2   2   0   0   2   0   2   2   2   2   0   0   2   2   0   2   0   2   2   2   0   0
 MK-4-5                 2   0   0   0   2   2   2   2   2   0   2   2   2   0   0   2   0   0   0   2   0   2   2   2   0   2   0   0   0   2   0   0   2   2   2   2   0   0   0   2   2   2   0   0   0   0   2   2   0   2   0   2   0   2   0   2   0   2   0   0   2   2   2   0   0   0   0   2   2   0   2   0   0   0   2   0   2   2   2   0   2   0   2   2   2   0   2   2   2   0   0   0   2   2   2   0   2   0   2   0   0   2   0   2   2   2   0   2   2   2   0   0   0   0   0   0   0   0   0   0   0   2   0   0   2   0   0   2   0   0   0   0   0   0   0   2   0   0   2   0   2   2   2   2   2   0   0   0   0   0   0   2   0   2   2   0   2   0   0   2   0   0   0   2   0   0   0   2   0   2   0   2   0   0   0   2   2   0   2   2   0   0   2   0   2   0   2   2   0   0   0   2   0   2   0   2   2   2   2   0
 MK-4-6                 2   0   0   0   0   2   2   2   2   0   2   2   2   0   0   2   0   2   0   0   0   2   0   2   0   2   0   0   2   2   0   0   2   2   2   2   0   0   0   2   2   2   0   0   0   0   2   2   0   2   0   2   0   0   0   2   0   2   0   2   2   2   2   0   0   2   0   0   2   0   2   0   0   0   2   0   2   2   2   0   2   0   2   2   2   0   0   2   0   0   0   0   2   2   2   0   2   0   2   0   2   2   0   2   2   2   0   2   2   0   2   0   0   0   0   0   0   0   0   0   0   2   0   0   2   0   0   2   0   0   0   0   0   0   0   2   0   0   2   2   2   2   2   2   2   0   0   0   0   2   0   2   0   2   2   0   2   0   0   2   0   0   0   0   2   0   0   0   0   2   0   2   0   0   2   2   2   0   2   2   2   0   2   0   2   0   0   2   0   0   0   2   2   2   0   0   2   2   2   0
 MK-4-7                 2   0   0   0   0   2   2   2   2   2   0   2   2   0   0   2   0   2   0   0   0   2   0   2   0   2   0   0   2   2   0   0   2   2   2   2   0   0   0   2   2   2   0   0   0   0   2   2   0   2   0   2   0   0   0   2   0   0   0   2   2   2   2   0   0   2   0   0   2   0   2   2   0   0   2   0   0   2   2   0   2   2   2   2   2   0   0   2   0   0   0   0   2   2   2   0   2   0   2   2   2   2   0   2   2   2   0   2   2   0   2   0   0   0   2   0   0   0   0   0   2   2   0   0   2   0   0   2   0   0   0   0   2   0   0   2   0   0   0   2   2   2   2   2   2   0   0   0   0   0   0   2   0   2   2   0   2   0   0   2   0   0   0   0   2   0   0   0   0   2   0   2   0   0   0   2   2   0   2   2   2   0   2   2   2   2   0   2   2   0   0   0   2   2   0   0   2   2   2   0
 MK-4-8                 2   0   0   0   0   2   2   2   2   0   0   2   2   2   0   2   0   2   0   0   0   2   2   2   0   0   0   0   2   2   0   0   2   2   2   2   0   0   0   2   2   2   0   0   0   2   2   2   0   2   0   2   0   0   0   2   2   2   0   2   2   2   2   0   0   2   0   0   2   0   0   2   2   0   2   0   0   2   2   0   2   0   2   2   2   0   0   0   2   0   2   0   2   0   2   0   2   0   2   2   2   2   0   2   2   2   0   2   2   0   2   0   0   0   2   0   0   0   0   2   2   2   0   0   2   0   0   2   0   0   0   0   2   0   0   2   0   0   0   2   0   2   2   2   2   0   2   0   0   0   0   2   0   2   2   0   2   0   0   2   2   0   0   0   2   0   0   0   0   2   0   2   0   2   0   2   2   0   2   2   2   0   2   2   2   2   0   2   2   0   0   0   2   2   2   0   2   2   2   0
 MK-4-9                 2   2   0   0   0   2   2   0   0   2   0   2   2   2   0   2   0   2   0   0   2   2   2   2   0   0   0   0   2   0   0   0   2   0   2   2   0   2   0   2   2   0   0   0   0   2   2   2   0   2   0   2   0   0   0   2   2   2   0   2   2   0   2   0   0   2   0   0   0   0   2   2   2   0   2   0   0   2   2   0   2   0   2   0   2   2   0   0   2   0   2   0   2   0   0   2   2   0   2   2   2   2   0   2   2   2   0   2   2   2   2   0   0   0   2   0   0   0   0   2   2   2   0   0   2   0   0   2   0   0   2   0   2   0   0   2   0   0   2   2   0   2   0   2   2   0   2   0   0   0   0   2   0   2   0   0   2   0   0   2   0   0   0   0   2   0   0   2   0   0   0   2   0   2   0   2   2   0   2   2   2   2   2   2   2   2   0   2   2   0   0   2   2   2   2   0   2   2   2   0
 MK-4-10                2   2   0   0   0   2   2   2   0   2   0   2   2   2   2   2   0   2   0   0   2   2   2   2   0   0   0   0   2   0   0   0   2   0   2   2   0   2   0   0   2   0   0   0   0   2   2   2   0   2   0   2   0   2   0   2   2   2   0   2   2   0   2   0   0   2   0   0   0   0   2   2   2   0   2   0   0   2   2   0   2   0   2   0   2   2   0   0   2   0   0   0   2   0   0   2   2   2   2   2   2   2   0   2   0   2   0   2   2   2   2   0   0   0   2   2   0   0   0   0   0   0   0   0   2   0   0   2   0   0   2   0   2   0   0   2   0   0   2   2   0   2   0   2   0   0   2   0   0   0   0   2   0   0   0   0   2   0   2   0   0   0   0   0   2   0   2   2   0   0   0   2   2   2   2   0   2   0   2   2   2   2   2   2   2   0   0   2   2   2   0   2   2   2   2   0   2   0   2   0
 MK-4-11                2   2   0   2   0   2   2   2   0   2   0   2   2   2   2   2   0   2   0   0   2   2   2   2   0   0   0   0   2   0   2   0   2   0   2   2   0   2   0   2   2   0   0   0   0   0   2   2   0   2   0   2   0   2   0   2   2   0   0   2   2   0   2   0   0   2   0   2   0   0   2   2   2   0   2   2   2   2   2   0   2   0   2   0   2   2   0   0   2   0   0   0   2   0   0   2   2   2   2   2   2   0   0   2   0   0   0   2   2   2   2   0   0   0   2   2   0   0   0   0   0   0   0   0   2   2   2   2   0   2   2   0   0   0   0   2   0   0   2   2   0   2   0   2   0   0   2   0   0   0   0   2   0   2   0   2   2   0   2   0   0   0   0   0   2   0   2   2   0   0   0   2   2   2   0   0   2   0   2   2   2   0   2   0   2   0   0   2   2   2   0   2   2   2   2   2   2   0   2   0
 MK-4-12                2   2   0   2   0   2   2   2   0   2   2   2   2   2   2   2   0   2   0   0   0   2   2   2   0   0   0   0   2   0   0   0   2   0   2   2   0   2   0   2   2   0   0   0   0   0   2   2   0   2   2   2   2   2   0   2   2   0   2   2   2   0   2   0   0   0   0   0   0   0   2   2   2   2   2   2   2   2   2   0   2   0   2   0   2   2   0   0   2   0   2   0   2   0   0   2   2   0   2   2   2   0   0   2   0   0   0   2   2   2   2   0   0   0   2   2   0   0   0   0   0   0   2   0   0   2   2   2   0   2   2   0   0   0   0   2   0   2   2   2   0   2   0   2   0   0   2   2   0   0   0   0   0   2   0   2   2   2   0   0   0   0   0   0   2   0   0   2   0   0   0   2   2   2   0   0   2   0   2   2   2   0   2   0   2   0   0   2   2   2   0   0   2   2   0   2   2   0   2   0
 MK-4-13                2   2   0   2   0   2   2   2   0   0   2   2   2   2   2   2   0   2   0   0   0   2   2   0   0   0   0   0   2   0   0   0   2   0   2   2   0   2   0   2   2   0   0   0   0   0   2   2   2   2   2   0   2   2   0   2   2   0   2   2   0   0   2   0   0   2   0   0   0   0   2   2   2   2   2   2   2   2   2   0   2   0   2   0   2   2   0   0   2   0   2   0   2   0   2   2   2   0   2   2   0   0   0   2   0   0   0   2   2   2   2   0   0   0   2   2   0   0   0   0   0   0   0   0   0   2   2   2   0   2   2   0   0   0   0   2   0   2   2   2   0   2   0   2   0   0   2   2   0   0   0   0   0   2   0   2   2   2   0   0   0   0   0   0   2   0   0   2   0   0   0   2   0   2   0   0   2   0   2   2   2   0   2   0   2   0   0   2   2   2   0   0   2   2   0   2   2   0   2   0
 MK-4-14                2   0   0   2   2   2   2   2   0   0   2   2   2   2   2   2   0   2   0   0   0   2   2   0   0   0   0   0   2   0   0   0   0   0   2   2   0   2   0   2   2   2   0   0   0   0   2   0   2   2   2   0   2   0   0   2   2   0   2   2   2   0   2   0   0   0   0   0   0   0   2   2   2   2   2   2   0   2   2   0   2   0   2   0   2   2   0   0   2   0   2   0   2   0   2   2   2   0   2   2   0   0   0   2   0   0   0   2   2   2   2   0   0   0   2   2   0   0   0   0   0   0   0   0   0   2   0   2   0   2   2   0   0   0   0   2   0   2   2   2   0   2   0   2   0   0   2   2   0   0   0   0   0   2   0   2   2   0   0   0   0   0   0   0   2   0   0   2   0   0   0   0   0   2   2   0   2   0   0   2   2   0   2   0   2   0   0   2   2   2   0   0   2   2   0   2   2   0   2   0
 MK-4-15                2   0   0   2   2   0   2   2   0   0   2   2   2   2   2   2   0   2   0   0   0   2   2   0   0   0   0   2   2   0   0   0   0   0   2   2   0   2   0   2   0   2   0   0   0   0   2   2   0   2   2   0   0   0   0   2   2   0   2   2   2   0   2   0   0   2   0   0   0   0   2   2   2   0   2   2   0   0   2   0   2   0   2   0   2   2   2   0   2   0   2   0   2   0   0   0   2   2   2   2   0   0   0   2   0   2   0   2   2   2   2   0   0   0   2   0   0   0   0   0   0   0   0   0   0   2   0   2   0   2   2   0   0   0   2   2   0   2   2   2   0   2   0   2   0   0   2   2   0   0   0   0   0   2   0   2   2   0   2   0   0   0   0   0   2   0   2   2   2   0   0   0   0   2   2   0   2   0   0   2   2   0   2   0   2   0   2   2   2   0   0   0   2   2   0   2   2   0   2   0
 MK-4-16                2   0   0   2   2   0   2   0   0   0   0   2   2   2   2   2   0   2   0   0   0   2   2   0   0   0   0   2   2   0   0   0   0   0   2   2   0   2   0   2   0   2   0   0   0   0   2   2   0   2   2   0   0   0   0   2   0   0   2   2   2   0   2   0   0   2   0   0   0   0   2   2   2   0   2   2   0   0   2   0   2   2   2   0   2   2   2   0   2   0   2   0   2   0   2   0   2   2   2   2   0   0   0   2   0   2   0   2   2   2   2   0   0   0   0   0   2   0   0   0   0   0   0   0   0   2   2   0   0   2   2   0   0   0   2   2   0   2   2   2   0   2   0   2   2   0   2   2   0   0   0   0   0   2   0   2   2   0   2   0   0   2   0   0   2   0   2   2   2   0   0   2   0   2   2   0   2   0   0   2   2   0   2   0   2   2   2   2   2   0   0   0   2   2   0   2   2   0   2   0
 MK-5-1                 2   0   2   2   0   2   0   2   0   0   2   0   2   2   0   2   2   0   2   0   2   2   0   2   0   2   2   0   2   0   2   2   2   2   2   0   0   0   2   2   2   2   2   0   0   0   0   2   0   0   0   0   0   0   0   0   0   0   0   2   2   0   0   2   2   0   2   2   0   0   0   0   0   2   2   2   2   0   0   0   2   0   0   0   2   2   2   2   2   2   0   2   0   0   2   2   0   0   0   2   2   2   0   2   0   2   0   0   2   2   2   2   2   0   2   0   0   2   0   0   2   2   2   0   0   2   0   0   0   0   2   0   2   0   2   2   0   2   2   0   0   2   2   0   2   0   2   2   2   2   2   0   2   2   0   2   2   2   0   2   2   2   2   0   2   0   0   0   2   0   0   2   2   2   0   0   0   2   2   0   2   2   0   2   2   2   2   0   0   2   0   0   0   2   2   2   2   2   0   2
 MK-5-2                 2   0   0   2   0   2   0   2   0   0   2   0   2   2   0   2   2   2   2   0   2   2   0   2   0   2   2   0   2   0   2   2   0   2   0   0   0   0   2   2   2   2   0   0   0   0   0   2   0   0   0   0   2   0   0   0   0   0   0   2   2   0   0   2   2   0   2   2   0   0   0   0   0   2   2   2   2   0   0   0   2   2   0   0   2   2   2   2   2   2   0   2   0   0   2   2   0   0   0   2   2   2   0   2   0   2   0   0   2   2   2   2   2   0   2   0   0   2   0   2   2   0   2   0   0   2   0   0   0   0   2   0   2   0   2   2   0   2   2   0   0   0   0   0   2   0   2   2   2   2   2   0   2   2   0   2   2   2   0   2   2   2   2   0   2   0   0   2   2   0   0   2   0   2   0   0   0   2   2   0   2   2   0   2   2   2   2   0   0   2   0   0   0   2   2   2   2   2   0   2
 MK-5-3                 2   0   0   2   0   2   0   2   0   0   2   0   2   0   0   2   0   2   2   2   2   2   0   2   0   2   2   0   2   0   0   2   0   2   0   0   0   0   2   0   2   2   0   0   0   0   0   2   0   0   0   0   2   0   0   0   0   0   0   2   2   0   0   2   2   0   2   0   0   0   0   2   0   2   2   2   2   0   0   0   2   0   0   0   2   2   2   2   0   2   0   2   0   0   2   2   0   0   2   2   0   2   0   2   0   2   0   2   2   2   2   2   2   0   0   0   2   2   0   0   2   0   2   0   0   2   0   0   0   0   2   0   2   0   0   2   0   2   2   0   0   0   0   0   2   0   2   2   2   2   2   0   2   2   0   2   2   2   0   2   2   2   2   0   2   0   0   0   2   0   2   2   0   2   0   0   0   2   2   0   2   2   0   2   2   2   2   2   0   2   0   0   0   2   2   2   2   2   0   2
 MK-5-4                 2   0   0   2   0   2   0   2   0   0   2   0   2   0   0   0   0   2   2   2   2   2   0   2   0   0   2   0   2   0   0   2   0   2   2   0   0   0   2   0   2   2   0   0   0   0   0   0   2   0   0   0   2   0   0   0   0   0   0   2   2   0   0   2   0   0   2   2   0   0   0   0   0   2   2   2   2   0   2   0   2   0   0   0   2   0   2   2   0   2   0   2   0   0   2   2   2   0   2   0   2   2   0   2   0   2   0   2   2   2   0   2   2   0   0   0   2   2   2   0   2   0   0   0   2   2   0   0   0   0   2   0   2   0   0   2   2   2   2   0   0   0   0   2   2   0   2   2   2   2   2   0   2   2   0   2   2   2   0   2   0   2   2   0   0   0   0   2   2   0   2   2   0   2   0   0   0   2   2   0   2   2   0   2   2   2   0   2   2   2   0   0   0   2   2   2   2   2   0   2
 MK-5-5                 2   0   0   2   0   2   2   0   0   0   2   0   2   0   0   0   2   2   2   2   2   0   0   2   0   0   2   0   2   0   0   2   0   2   2   0   0   0   2   0   2   2   2   0   2   0   0   0   0   0   0   0   2   0   0   0   0   0   0   2   2   0   0   2   0   0   2   2   0   0   0   0   0   2   2   2   2   0   2   2   2   0   0   0   2   0   2   2   2   2   0   2   0   0   2   2   2   0   2   0   2   2   2   2   0   2   0   2   2   2   0   2   2   0   0   2   2   2   2   0   2   2   0   0   0   2   2   0   0   0   2   0   2   2   0   2   2   2   2   0   0   0   0   2   2   2   2   2   2   2   2   0   2   2   0   2   2   2   0   2   0   2   2   0   0   0   0   2   2   2   2   2   0   2   0   0   0   0   2   0   2   2   0   2   2   2   0   2   2   0   0   0   0   2   2   2   2   2   0   2
 MK-5-6                 2   0   0   2   0   2   2   0   0   0   2   0   2   0   0   2   2   2   2   2   2   0   2   2   2   0   2   0   2   0   0   2   0   0   2   0   0   0   2   0   2   0   2   0   2   0   0   0   0   0   0   0   2   0   0   0   2   0   0   2   2   0   0   2   0   0   0   2   0   0   0   0   2   2   2   2   2   0   2   2   0   0   0   0   2   0   2   0   2   2   0   2   0   0   2   2   2   0   0   0   2   2   2   2   0   2   0   2   2   2   0   2   2   0   0   2   0   2   2   0   2   0   0   0   0   2   2   0   2   0   2   0   2   2   0   2   2   2   2   2   0   0   0   2   2   2   2   2   0   2   2   0   2   2   0   2   2   2   0   2   0   2   2   0   0   0   2   2   2   2   2   2   0   2   0   2   0   0   2   0   2   2   0   2   0   2   0   2   0   0   0   0   0   2   2   2   2   2   0   2
 MK-5-7                 2   0   0   2   2   2   2   2   0   0   2   0   2   0   0   2   2   2   2   2   2   0   2   2   2   0   2   0   2   0   0   2   0   0   2   0   0   0   0   0   2   0   2   0   2   0   0   0   0   0   0   0   2   0   0   0   2   0   0   0   2   0   2   2   0   0   0   2   2   0   2   0   0   2   2   0   2   0   2   2   0   2   0   0   2   0   2   0   0   2   0   2   0   2   2   2   0   0   0   0   2   2   2   2   0   2   0   2   0   2   0   2   2   2   0   2   0   2   2   0   2   0   0   0   0   2   2   0   2   0   2   0   2   2   0   2   2   2   2   2   0   0   0   2   2   2   2   2   0   2   2   0   2   2   0   2   2   2   0   2   0   2   2   0   0   0   2   2   2   0   2   2   0   2   0   2   0   0   2   0   2   2   0   2   0   2   0   2   0   0   0   0   0   2   2   2   2   2   0   0
 MK-5-8                 0   0   0   2   2   2   2   2   0   0   2   0   2   0   0   2   2   2   2   2   0   0   2   2   2   0   2   2   2   0   0   2   0   0   2   2   0   0   0   0   2   0   2   0   2   0   0   0   2   0   0   0   2   2   0   0   2   0   2   0   2   0   2   2   0   0   0   0   2   0   2   0   0   2   2   0   2   0   2   2   2   2   2   0   2   0   2   0   0   2   0   2   2   2   2   2   0   0   0   0   2   2   2   2   0   2   0   0   0   2   0   2   2   2   2   2   2   2   2   0   2   0   0   0   0   2   0   2   0   0   2   2   2   2   0   2   2   2   0   2   0   0   0   2   2   2   2   0   0   0   2   0   2   0   0   2   2   2   0   2   0   2   0   0   0   0   2   0   2   0   2   2   0   2   0   2   0   0   2   0   2   2   2   2   0   0   0   0   0   0   0   2   0   2   2   0   2   2   0   0
 MK-5-9                 0   0   0   0   0   2   2   2   0   0   2   0   2   0   0   0   2   2   2   2   0   0   0   2   2   2   2   2   2   0   2   2   0   0   0   2   0   0   0   0   2   2   2   0   2   0   0   0   0   0   0   0   2   0   2   2   2   0   2   0   2   0   2   2   0   0   2   0   2   0   2   0   0   2   2   0   2   0   2   2   2   2   2   0   0   0   2   0   0   2   0   2   0   2   2   2   0   0   0   0   2   2   2   2   0   2   0   0   0   2   0   2   2   2   2   2   2   2   2   0   0   0   0   0   0   2   0   2   0   0   2   2   2   2   0   2   2   0   0   2   0   0   2   2   2   2   2   0   0   0   2   0   2   0   0   0   2   2   0   2   0   2   0   0   0   0   2   0   2   0   2   2   0   2   2   2   0   2   2   0   2   2   2   2   0   0   0   0   0   0   0   2   0   2   2   0   2   0   0   0
 MK-5-10                0   0   0   0   0   0   2   2   0   0   0   0   2   2   0   0   2   2   2   2   0   0   0   2   0   0   2   2   2   2   2   2   0   0   0   2   0   0   0   0   2   2   2   0   2   0   0   0   0   0   0   0   2   2   2   0   2   0   2   0   2   0   2   2   0   0   2   2   2   0   2   0   0   2   2   2   2   0   2   2   2   2   2   0   0   0   2   2   0   2   0   2   0   2   2   2   0   0   0   0   2   0   2   2   0   0   0   0   0   2   0   2   0   2   2   2   2   2   2   0   0   0   0   0   0   2   0   2   0   0   2   2   0   2   0   2   2   0   0   2   0   0   2   2   2   2   2   0   2   0   2   0   2   0   2   0   2   2   0   2   0   2   0   0   0   0   2   0   2   0   2   2   0   2   2   2   0   2   2   0   2   2   0   0   2   0   0   0   0   0   0   2   0   2   2   0   2   0   2   0
 MK-5-11                0   0   0   0   0   0   2   2   0   0   0   0   2   2   0   0   2   2   2   2   0   0   0   2   0   0   2   2   0   2   2   0   0   0   0   2   0   2   0   0   2   2   2   0   2   0   0   0   0   0   0   2   2   2   2   0   2   0   2   0   2   0   2   2   0   0   2   2   2   0   2   0   0   2   2   2   2   0   2   2   2   2   2   0   0   2   2   2   0   0   0   2   0   2   2   2   0   0   0   0   2   0   2   2   0   0   0   0   0   2   0   2   0   2   2   2   2   2   2   0   0   0   0   0   0   2   2   2   0   2   2   2   0   2   0   2   2   2   0   2   0   0   2   0   2   2   2   0   2   0   2   0   2   0   2   0   2   2   0   2   2   2   2   0   0   0   2   0   2   0   2   2   0   2   2   2   0   2   2   0   2   2   0   0   2   0   0   0   0   0   0   2   0   2   2   0   2   0   2   0
 MK-5-12                0   0   0   0   0   0   2   2   0   0   0   0   2   2   0   0   2   0   2   2   2   0   0   2   2   0   2   2   0   2   2   0   0   0   0   2   0   2   2   0   2   2   2   0   2   0   0   0   0   0   0   2   2   2   2   0   2   0   2   0   2   0   2   2   0   2   2   2   0   0   2   0   0   2   2   2   2   0   2   2   2   2   2   0   0   2   2   2   0   2   0   2   0   0   2   2   0   0   2   0   2   0   2   2   0   0   0   0   0   2   0   2   2   2   2   2   0   2   2   0   0   0   0   0   0   2   2   0   0   2   0   2   0   2   0   2   2   2   0   2   0   0   2   0   2   2   2   0   2   0   2   2   2   0   2   0   2   2   0   0   2   2   2   0   0   2   2   0   2   0   2   2   0   2   2   2   2   2   2   0   2   2   0   0   2   0   0   0   0   0   0   2   0   2   2   0   2   0   0   0
 MK-5-13                0   0   0   0   2   0   2   2   0   0   0   0   2   2   0   0   2   0   0   2   2   0   0   2   2   0   2   2   0   2   2   0   0   2   0   2   0   2   2   0   2   2   2   0   2   0   0   0   0   0   0   2   2   2   2   0   2   0   2   0   2   0   2   2   0   2   2   2   0   0   2   0   2   2   2   2   2   0   2   2   2   2   2   0   0   2   2   2   0   2   2   2   0   0   2   2   2   0   2   0   2   0   2   2   0   0   2   0   0   2   0   2   2   2   2   2   0   2   2   0   0   0   0   0   0   2   2   0   0   2   0   0   0   2   0   2   2   2   0   2   0   2   0   0   2   2   2   0   2   0   2   2   2   0   0   0   2   0   0   0   2   2   2   0   0   2   2   0   2   0   2   2   0   2   2   2   2   2   2   0   2   2   0   0   2   0   0   2   0   0   0   2   0   2   2   0   2   0   0   0
 MK-5-14                0   0   0   0   2   0   2   2   0   0   0   0   2   2   0   0   0   2   0   2   2   0   0   2   2   0   2   2   2   2   2   0   0   2   0   2   0   2   2   0   0   2   2   0   2   2   0   0   0   0   0   2   2   2   2   0   2   0   2   0   2   0   2   2   0   0   2   2   0   0   2   0   2   2   2   2   2   0   2   2   2   2   2   0   0   2   2   2   0   2   2   2   0   0   2   2   2   0   0   0   2   2   2   2   0   0   2   0   0   2   0   2   2   2   2   2   0   2   2   0   0   0   0   0   0   2   2   0   0   2   0   0   0   2   2   2   2   2   0   2   0   2   0   0   2   2   2   0   2   2   2   2   2   0   0   0   2   0   0   0   0   2   2   0   2   2   2   0   2   0   2   2   0   2   2   2   2   2   2   0   2   2   0   0   2   0   0   2   0   0   0   0   0   2   2   0   2   0   0   2
 MK-5-15                0   0   0   0   2   0   2   2   0   0   0   2   2   2   0   0   0   2   0   2   2   0   0   2   2   0   2   2   2   0   2   0   0   2   0   2   0   2   0   0   0   2   2   0   2   2   0   0   0   0   0   2   2   2   0   0   2   0   2   0   2   0   2   2   0   0   2   0   0   0   2   0   2   2   2   2   0   0   0   2   2   2   2   0   0   2   2   2   2   2   2   2   0   0   2   2   2   0   0   2   2   2   0   2   0   0   2   0   0   2   2   0   2   2   0   2   0   2   0   0   2   0   0   2   0   2   2   0   0   2   2   0   0   0   2   2   2   2   0   2   0   2   0   0   2   2   0   0   2   2   0   2   2   0   0   0   2   0   0   0   0   2   2   0   2   0   2   0   2   0   2   0   2   2   2   2   2   2   2   0   2   2   0   0   2   0   0   2   2   0   0   0   0   2   2   0   2   2   0   2
 MK-5-16                0   0   2   0   2   0   2   2   2   0   0   2   2   2   0   0   0   2   0   2   0   0   0   2   2   0   2   2   2   0   2   0   0   2   0   2   0   2   0   0   0   0   2   0   2   2   0   0   0   0   0   2   2   2   0   0   2   0   2   0   0   0   2   2   0   2   2   0   0   0   2   0   2   2   2   2   0   0   0   2   2   2   2   0   0   2   2   2   2   2   2   2   0   0   0   2   2   0   0   2   2   2   0   2   0   0   2   0   0   2   2   0   2   2   2   0   0   2   0   0   2   0   0   2   0   2   2   0   0   2   2   0   0   0   2   2   2   2   0   2   0   2   0   0   2   2   0   0   2   0   0   2   2   0   0   0   2   0   0   0   0   2   2   0   2   0   2   0   2   0   2   2   2   2   0   2   2   2   2   0   2   2   0   2   2   2   0   2   2   0   0   0   0   2   2   0   2   2   0   2
 MK-6-1                 2   2   2   2   2   0   2   2   0   2   0   2   0   2   0   2   0   0   2   2   0   0   0   0   2   2   2   2   2   2   2   0   2   2   0   0   2   0   2   0   0   2   2   0   0   2   2   2   2   2   0   0   2   0   2   0   0   0   0   0   0   2   0   2   0   0   0   0   0   2   2   0   0   2   0   0   0   0   0   2   0   2   2   0   2   0   2   0   0   2   0   2   0   0   2   2   0   0   0   2   0   0   2   0   2   2   0   2   2   2   2   0   2   2   0   0   2   2   0   0   2   0   2   2   0   2   0   2   0   2   0   0   2   2   0   2   0   0   2   0   2   2   0   2   0   2   2   0   0   2   0   2   2   2   2   2   0   2   0   2   0   2   2   2   0   0   2   2   0   2   2   0   0   2   2   0   2   0   2   0   2   0   2   2   2   2   0   2   0   0   0   0   0   0   0   0   2   2   2   2
 MK-6-2                 2   2   2   2   0   0   2   2   0   2   0   2   0   2   0   2   0   0   2   2   0   0   0   0   2   2   2   2   2   2   2   2   2   2   0   0   2   0   2   0   0   2   2   0   0   2   2   2   2   2   0   0   2   0   2   0   0   0   0   0   0   2   0   2   0   0   0   0   0   2   2   0   0   2   0   0   0   0   0   2   0   2   2   0   2   0   2   2   2   2   0   2   0   0   2   2   0   0   0   2   0   0   2   0   2   0   0   2   2   2   2   0   2   2   0   0   2   2   0   0   2   0   2   2   2   2   2   2   0   2   0   0   2   2   0   2   0   0   2   0   2   2   0   2   0   2   2   0   0   2   0   2   2   2   2   2   0   0   0   2   0   2   2   2   0   0   2   2   0   2   2   0   0   2   2   0   2   0   2   0   2   0   2   2   2   2   0   2   0   0   0   0   0   0   0   0   2   2   2   2
 MK-6-3                 2   2   2   2   0   0   2   2   0   2   0   2   0   2   0   2   0   0   2   2   0   0   2   2   2   2   2   2   2   2   2   2   2   2   0   0   2   0   2   0   0   2   2   0   0   2   2   2   2   2   0   2   2   0   0   0   0   0   0   0   0   2   0   2   0   0   0   0   0   2   2   0   0   2   2   0   0   0   2   2   0   0   2   0   2   0   2   2   2   2   0   2   0   0   2   2   0   0   0   2   0   2   2   0   2   2   0   2   2   2   2   0   2   2   0   0   2   2   0   0   0   0   2   2   2   2   2   2   0   2   2   0   2   2   0   2   0   0   2   0   2   2   0   2   0   0   2   0   0   2   0   2   2   2   2   2   0   0   0   2   0   2   2   2   0   0   2   2   0   2   2   0   0   0   2   0   2   0   2   0   2   0   2   0   0   2   0   2   0   0   0   0   0   0   0   0   2   2   2   2
 MK-6-4                 0   0   2   2   0   0   2   2   0   2   0   2   0   2   0   2   0   0   0   2   0   0   2   2   0   2   2   2   2   2   2   2   2   2   0   0   2   0   2   0   0   0   2   0   0   0   2   2   2   2   2   2   2   2   0   0   0   0   0   0   0   2   0   2   0   0   2   0   0   2   2   0   0   2   2   0   0   2   0   2   2   0   2   0   2   0   0   2   2   0   2   2   0   0   2   2   0   0   0   2   0   2   2   0   2   0   0   2   2   2   2   0   2   2   0   0   2   2   0   2   2   0   2   2   0   2   2   2   0   2   2   0   2   2   0   2   0   0   2   2   2   2   0   2   0   0   2   0   0   0   0   2   2   2   2   2   0   0   0   2   0   0   2   2   0   0   2   2   0   2   2   0   0   0   2   0   2   0   2   0   2   0   2   0   2   2   0   2   2   0   0   0   0   0   0   0   2   0   2   0
 MK-6-5                 0   0   2   2   0   2   2   2   0   2   0   2   0   2   0   2   0   0   0   2   0   0   2   2   0   2   2   2   2   2   2   2   2   2   0   0   2   2   0   0   0   0   2   0   0   0   2   2   2   2   2   2   0   2   0   0   0   0   0   2   2   2   0   2   0   0   2   0   0   2   2   0   0   2   0   0   0   2   0   2   0   0   0   0   2   0   0   2   2   0   2   2   0   0   2   2   2   0   0   2   0   2   2   0   2   0   2   2   2   2   2   0   2   2   0   0   2   2   0   2   0   0   2   2   0   2   2   2   0   2   2   2   2   2   0   2   0   0   2   2   0   2   0   2   2   0   2   2   0   0   0   2   2   2   2   2   0   0   0   2   0   0   2   2   0   0   2   2   0   2   2   0   0   0   2   0   2   0   2   0   2   0   2   0   2   2   0   0   2   0   0   0   0   2   0   0   2   0   2   0
 MK-6-6                 0   0   2   2   0   2   2   2   0   2   2   2   2   0   2   2   0   0   0   0   0   0   2   2   0   2   2   2   2   2   2   2   2   2   0   0   2   2   0   0   0   0   2   2   0   0   2   2   2   2   0   2   0   2   0   0   0   2   0   2   2   2   0   2   0   0   2   0   0   2   2   0   2   2   0   0   0   2   0   2   0   2   0   0   2   0   0   2   2   0   2   2   0   0   2   2   2   0   0   2   0   2   2   2   2   0   0   2   2   2   2   0   2   2   0   0   2   2   0   2   0   0   2   2   0   2   0   2   0   2   2   2   2   2   0   2   0   0   2   2   0   2   0   2   0   0   2   2   0   0   0   2   2   2   2   2   0   0   0   2   2   2   2   2   0   0   0   2   0   2   2   0   0   0   2   0   2   0   2   0   2   0   2   0   0   2   0   2   2   0   0   0   0   2   0   0   0   0   0   0
 MK-6-7                 0   0   2   2   0   0   2   2   0   2   2   2   2   2   2   2   0   0   0   0   0   0   2   2   0   2   2   2   2   2   2   2   2   0   0   0   2   2   0   2   0   2   2   2   0   0   2   2   2   2   0   2   0   2   0   0   0   0   0   2   2   2   0   0   0   0   2   0   2   2   0   0   0   0   0   0   0   2   0   2   0   0   0   0   2   0   0   0   0   0   2   2   0   0   2   2   2   0   0   2   0   2   2   2   2   0   0   0   0   0   2   0   0   2   0   2   2   2   0   2   0   0   0   2   0   2   0   2   0   2   2   2   2   0   0   2   0   0   2   2   0   2   0   2   0   0   2   2   2   0   0   2   0   2   2   2   0   0   2   2   2   2   2   2   0   0   0   0   0   2   2   0   0   0   2   0   2   0   2   0   2   0   2   0   0   2   2   2   2   0   2   0   0   2   0   0   0   2   0   2
 MK-6-8                 0   0   2   2   2   0   2   2   0   2   2   2   2   2   2   0   0   0   0   0   0   0   2   2   0   2   2   2   0   2   2   0   2   0   0   0   2   2   0   2   0   2   2   2   0   0   2   2   2   2   0   2   2   2   0   0   0   0   0   2   2   2   0   0   0   0   2   0   0   2   2   0   0   0   0   2   0   2   0   2   0   0   0   0   2   0   0   0   0   0   2   2   0   0   2   2   2   0   0   2   0   2   2   2   2   0   0   0   0   0   2   0   0   2   0   2   2   0   0   2   0   0   0   2   0   2   0   0   0   2   2   2   2   0   0   2   0   0   2   2   0   2   0   2   0   0   2   2   2   0   2   2   0   2   2   2   0   0   2   2   2   2   2   2   0   0   0   0   0   2   2   0   0   0   2   0   2   0   2   0   2   0   2   0   0   2   2   2   0   0   2   0   0   2   0   0   0   2   0   2
 MK-6-9                 0   0   2   2   2   0   2   2   0   2   2   2   2   2   2   0   0   0   0   0   0   0   2   2   0   0   2   2   0   2   2   0   2   2   0   0   2   0   0   2   0   2   2   2   0   0   2   2   2   2   0   2   2   2   0   0   0   0   0   2   2   0   0   0   0   0   2   0   0   2   2   0   0   0   0   2   0   2   0   2   0   0   0   2   2   0   0   0   0   0   0   2   0   0   2   0   2   0   0   2   0   2   2   2   2   0   0   0   0   0   2   0   0   2   2   2   2   0   0   2   0   0   0   2   0   2   0   0   0   2   2   0   2   0   0   2   0   2   2   2   0   2   0   2   0   0   2   2   2   0   2   0   0   2   2   2   0   0   2   2   2   2   2   2   2   2   0   0   0   2   2   0   0   0   2   0   2   0   2   0   2   0   2   0   0   2   2   2   0   2   2   2   0   0   2   0   0   2   0   2
 MK-6-10                0   0   2   0   2   0   2   2   0   2   2   2   2   2   2   0   0   0   0   0   2   0   2   2   0   0   2   0   0   2   2   0   2   2   0   0   2   0   0   2   0   2   2   2   0   2   2   2   2   2   0   2   2   0   0   0   2   2   0   2   2   0   0   0   0   0   2   0   0   0   2   0   0   0   0   2   0   0   0   2   0   0   0   0   2   0   0   0   0   0   0   2   0   0   2   0   2   0   0   2   0   2   2   2   2   0   0   0   0   0   2   2   0   2   2   2   2   0   0   2   0   0   0   2   0   0   0   0   0   2   2   0   2   0   0   2   0   2   2   2   0   2   0   2   0   2   2   2   2   0   2   0   0   2   2   2   0   0   2   2   2   2   2   2   2   2   0   0   0   2   2   2   0   0   2   0   2   0   2   2   2   0   2   0   0   2   2   2   0   2   2   2   0   0   2   0   0   2   0   2
 MK-6-11                0   0   2   0   2   0   0   2   0   2   2   2   2   2   2   0   0   0   0   0   2   0   0   2   2   2   2   0   0   2   2   0   2   2   0   0   2   0   0   2   0   2   2   2   0   2   2   2   2   2   2   2   2   0   0   0   2   2   0   2   0   0   0   0   0   0   2   0   0   0   2   0   0   0   2   2   0   0   0   2   0   2   0   0   2   0   0   0   0   0   0   2   0   0   2   2   2   0   0   2   0   2   2   2   2   0   0   0   0   0   0   2   0   2   2   2   0   0   0   2   0   0   0   2   0   0   0   0   0   2   0   0   2   2   0   2   0   2   0   2   0   2   0   2   0   2   2   2   2   0   2   0   0   2   2   2   0   0   2   2   2   2   2   2   0   2   0   0   0   2   2   2   0   0   2   0   2   0   2   2   2   0   2   0   0   2   2   2   0   2   2   2   0   0   2   0   0   2   0   2
 MK-6-12                2   0   0   0   2   0   0   2   0   2   2   2   2   2   2   0   0   0   0   0   2   0   0   2   2   2   2   0   0   2   0   0   2   2   0   0   2   0   0   2   0   2   2   0   0   2   2   2   2   2   0   2   2   0   0   0   2   2   0   2   0   0   2   0   0   0   2   0   0   0   2   0   0   0   2   2   0   0   0   2   0   2   0   0   2   2   0   0   0   0   0   2   2   0   0   2   2   0   0   2   0   2   2   2   2   0   0   0   0   2   0   2   0   2   2   2   0   0   0   2   2   0   0   2   0   0   0   0   0   2   0   0   2   2   0   2   0   2   0   2   0   2   0   0   0   2   2   2   2   0   2   0   0   2   2   2   2   0   2   2   2   0   2   2   0   2   0   0   0   2   2   2   2   0   2   0   2   0   2   2   2   0   2   0   0   2   2   2   0   2   2   2   2   0   2   0   0   2   2   2
 MK-6-13                2   2   0   0   2   0   0   2   0   0   2   2   2   2   0   0   0   0   0   0   2   0   0   2   2   2   2   0   2   0   2   0   0   2   0   0   2   0   0   0   0   2   2   0   0   2   2   2   2   2   0   2   2   0   0   0   2   0   0   2   0   2   2   0   0   0   2   0   0   0   2   0   0   0   2   2   2   2   0   2   0   2   0   0   2   2   0   0   0   2   0   2   2   0   0   2   2   2   0   2   0   2   2   2   2   0   0   0   0   2   0   2   0   2   2   0   0   2   0   2   2   0   2   0   0   0   0   0   0   2   0   0   2   0   0   0   0   2   0   2   0   0   0   0   0   2   2   2   2   0   2   0   0   2   2   2   2   0   2   2   2   2   2   2   0   2   0   0   0   2   2   2   2   0   2   0   2   0   2   2   2   0   2   2   0   2   2   2   0   2   2   0   2   0   2   0   2   2   2   2
 MK-6-14                2   0   0   2   2   0   0   2   2   0   2   2   2   2   0   0   0   0   0   0   2   0   0   2   2   2   2   0   2   2   2   2   0   2   0   0   2   0   0   0   0   2   2   2   0   2   2   2   2   2   0   2   2   0   0   0   2   2   0   2   0   2   2   0   0   0   2   0   0   0   2   0   0   0   2   2   2   2   0   2   0   2   0   0   2   2   0   0   0   2   0   2   2   0   0   2   2   2   0   2   0   2   2   2   2   2   0   0   0   2   0   2   0   2   0   0   0   2   0   2   2   0   2   0   0   0   0   0   0   2   0   0   2   0   2   0   0   2   0   2   0   0   0   0   0   2   2   2   2   0   2   0   0   2   2   2   2   0   2   2   2   2   2   0   0   0   0   0   0   2   2   2   2   0   2   0   2   0   0   2   2   0   2   2   0   0   2   2   0   2   2   0   2   0   2   0   2   2   2   2
 MK-6-15                2   0   2   2   2   0   0   2   2   0   2   2   0   2   0   2   2   0   0   0   2   0   0   2   2   2   2   0   2   2   2   0   0   2   2   0   2   0   0   0   0   2   2   2   0   2   2   2   2   2   0   2   2   0   0   0   2   2   0   2   0   2   2   0   0   0   2   0   0   2   0   0   2   0   2   2   2   2   0   2   0   2   0   0   0   2   0   2   0   0   0   2   2   0   0   2   2   2   0   2   0   0   2   2   2   0   0   0   0   2   0   2   0   2   0   0   0   0   0   2   2   0   2   0   2   0   0   0   0   2   2   0   2   2   2   0   0   2   0   2   2   0   0   0   0   2   2   2   2   0   2   0   0   2   2   2   2   0   2   2   2   2   2   0   0   0   0   0   0   2   2   2   2   0   2   0   2   2   0   2   2   0   2   2   0   0   2   2   0   0   0   0   2   0   2   2   2   2   2   2
 MK-6-16                2   0   0   2   2   0   2   2   2   0   2   2   0   2   0   2   2   0   2   0   2   0   2   2   0   2   2   0   0   2   0   0   0   2   2   0   2   0   0   0   0   2   2   2   0   2   2   2   0   2   0   2   2   0   0   0   2   2   0   2   0   2   2   0   0   0   2   0   0   2   0   0   2   0   2   2   2   2   2   2   0   0   2   0   0   2   0   2   0   0   0   0   2   0   0   2   2   2   0   2   0   0   2   2   2   0   0   0   0   2   0   2   0   2   2   0   0   0   0   2   2   0   2   2   2   2   0   2   0   2   2   0   2   2   2   0   0   2   0   2   2   0   0   0   2   2   2   2   2   0   2   0   0   2   2   2   2   0   2   2   2   2   0   0   0   0   0   0   0   2   2   2   2   0   2   0   2   0   0   2   2   0   2   2   0   0   2   0   0   0   0   0   2   0   2   2   2   2   2   2
 
!****************************************** Phenotypic Data **********************************************************
!-100.0 is resevred for missing phenotype
SimulatedTrait1        14.8904   15.7555   15.7596   13.4994   14.5266   14.9875   15.3523   13.2664   16.9443   14.5313   14.4622   15.0028   12.9598   13.1777   15.5888   13.6794   13.5136   13.6487   14.8176   14.9145   16.0089   16.1401   17.2397   13.6414   16.8227   14.8077   15.8630   14.2389   12.7244   13.3104   12.8236   16.2991   16.8037   16.0235   13.8830   13.5192   15.6508   15.9987   14.7251   13.4241   14.9319   15.0528   14.2459   15.0751   13.5993   15.8589   16.6347   14.9844   12.9473   17.4137   14.0984   12.5447   14.0795   14.7360   15.4887   17.3547   13.3318   16.1324   15.6921   15.2380   16.3381   15.3455   14.6164   16.4590   16.3974   16.9351   13.4265   13.6577   13.7783   13.7529   13.5873   13.6449   14.9095   13.5587   16.9724   15.9308   14.2412   14.4202   14.8881   15.4511   14.5113   17.4783   15.6408   16.8716   16.4771   13.4501   15.4260   14.0737   15.4430   13.9107   14.2371   15.5792   15.0173   14.6853   15.5686   15.1561   15.1442   14.3830   17.1074   17.5536   15.2746   11.8059   14.2975   13.7642   13.3236   12.8457   16.7554   15.7638   15.2872   16.5532   14.0315   16.3111   16.6437   15.9015   16.3569   14.3571   14.2734   17.7658   15.9487   15.8722   15.3579   16.2253   13.7898   14.6665   13.8755   15.0606   14.8961   15.7043   15.6710   18.4017   13.8740   17.0053   15.6242   16.2179   15.6096   16.1662   15.4125   15.3542   17.0175   16.3510   14.1605   15.5013   14.7679   15.4711   12.6384   12.4811   15.1567   16.2040   14.3281   16.3048   14.4960   14.6760   15.7693   15.5580   11.9587   13.8841   15.4680   16.2924   11.2406   16.9276   17.6951   13.0654   13.2179   16.0123   15.8092   17.4764   13.8593   14.9982   16.0491   16.4075   16.2139   13.6877   15.6196   13.1501   13.9415   14.2558   15.6161   12.9312   15.3824   16.5826   16.0281   15.9405   12.8335   16.0764   16.1955   12.4990   15.7685   17.2695   12.7954   15.9535   15.4603   13.3853   14.1548   15.8302   12.7795   15.2189   13.8348   16.2245   16.7128   16.5518
SimulatedTrait2        10.3224    9.1559   10.3314   10.6520    9.9628   10.8107    9.0569   11.3728    8.3221    9.6716   10.6228   10.9648   10.1708   10.2499    8.1318   11.5139   10.0905   10.5222   10.6070   10.1528   10.0246   10.7910    9.5704   10.7980   10.8765    9.9956    9.6162   10.9228   10.2770   10.5236   10.4524    9.1432    9.7375   10.1316   11.2894   11.3814    8.9663    9.3642   10.1679   10.8433   10.4961    9.0072   11.1887   10.8033    9.3260    9.0829    8.9335    9.1906   10.9422    9.5804   10.7498   10.9558   10.0761   10.2910    9.7580    9.5667   10.6133    9.2474    9.3219    9.7772   10.3320   11.0207    9.2213   10.1248    9.4430    9.3373   10.9629   10.4199    9.8510   10.3679   10.2545   10.0934   10.1868    9.9154    9.7284   10.0036   10.4519   10.3717   10.0492   10.0216    9.6809    9.1620   10.5143    9.8446    9.6430   10.1549    9.4156   10.4836   11.1583   10.4451   10.9084    9.9045   10.0892   10.5539    9.2173   10.4124   10.6911   10.5230    9.8054   11.1360   10.6579   10.1708   10.4831   10.1002   10.6840    9.9085    9.2165    9.1336    9.3936    9.5286   10.4880   11.0499    9.6233    9.1728   10.1867    9.7914    9.8721    9.8683   10.2204   10.8350    9.0958    9.8178   10.4167    8.8559    8.7512   10.2053   10.1999   10.4875   10.0384    9.2825   11.1235    9.5375   10.1202    9.5498    8.9404    9.2145    8.8764    9.6321    9.0242   10.0219    9.7283    9.3947    8.7780    8.9714   10.9289   10.6321   10.0151    9.1366   10.3421    9.1499    9.4780    9.2564    9.6154   11.1254   11.3693   10.8022   11.1994   10.6451   10.1418    9.8002    9.4373   10.3891   10.2682    9.3736    9.6341    8.7975   10.7092   10.4593    9.4659    9.2677    9.7032   10.1330   11.3273   10.3254   10.8027    9.5586    9.7572   10.4217   10.0423    9.7545   10.7547    9.2321    9.7173    9.3112    9.9347   10.0283   10.5263    8.7109   11.1642    9.3029   10.0633   10.6849   11.5015    9.9018    9.3738    9.8189   10.9126   10.0370    8.5749    9.2416
 
