# Supplementary material for: Inclusive Composite Interval Mapping of QTL by Environment Interactions in Biparental Populations
Source: PLoS One. 2015 Jul 10;10(7):e0132414. doi: 10.1371/journal.pone.0132414 (PMC4498613; doi:10.1371/journal.pone.0132414)
Supplement: S5 File — (ZIP) [file pone.0132414.s005.zip › H=0.5/L1/run_00140.met]

!**********************Note: lines staring with "!" are remarks and will be ignored in the program********************
!*********************************General Information**********************************
!Assuming F1 = P1 x P2, populations available in QTL IciMapping are: 
!  1, P1BC1F1 = P1 x F1, the first backcrossing where P1 is used as the recurrent parent;
!  2, P2BC1F1 = P2 x F1, the first backcrossing where P2 is used as the recurrent parent;
!  3, F1DH, F1-derived doubled haploids; 
!  4, RIL or F1RIL, recombination inbred lines through the repeated selfing of F1;
!  5, P1BC1RIL, recombination inbred lines through the repeated selfing of P1BC1F1;
!  6, P2BC1RIL, recombination inbred lines through the repeated selfing of P2BC1F1;
!  7, F2, the selfing generation of F1;
!  8, F3, the selfing generation of F2;
!  9, P1BC2F1, the second backcrossing where P1 is used as the recurrent parent; 
! 10, P2BC2F1, the second backcrossing where P2 is used as the recurrent parent;
! 11, P1BC2RIL, recombination inred lines through the repeated selfing of P1BC2F1; 
! 12, P2BC2RIL, recombination inred lines through the repeated selfing of P2BC2F1; 
! 13, P1BC1F2, the selfing generation of P1BC1F1; 
! 14, P2BC1F2, the selfing generation of P2BC1F1; 
! 15, P1BC2F2, the selfing generation of P1BC2F1; 
! 16, P2BC2F2, the selfing generation of P2BC2F1; 
! 17, P1BC1DH, P1BC1F1-derived doubled haploids; 
! 18, P2BC1DH, P2BC1F1-derived doubled haploids; 
! 19, P1BC2DH, P1BC2F1-derived doubled haploids; 
! 20, P2BC2DH, P2BC2F1-derived doubled haploids; 
   3      !Mapping Population (see remarks above)
   2      !Mapping Function (1 for Kosambi; 2 for Haldane; 3 for Morgan)
   2      !Marker Space Type (1 for intervals; 2 for positions)
   1      !Marker Space Unit(1 for centiMorgans; 2 for Morgan)
   6      !Number of Chromosomes (or Linkage Groups)
 200      !Size of the mapping population
   2      !Number of environments
 
!***************************************** Chromosomes and Linkage Maps **********************************************
!Chromosome                 NumMarkers
-CH1                        16
-CH2                        16
-CH3                        16
-CH4                        16
-CH5                        16
-CH6                        16
!Linkage map (Marker name followed by position or the interval length)
 MK-1-1                1     0.000
 MK-1-2                1    10.000
 MK-1-3                1    20.000
 MK-1-4                1    30.000
 MK-1-5                1    40.000
 MK-1-6                1    50.000
 MK-1-7                1    60.000
 MK-1-8                1    70.000
 MK-1-9                1    80.000
 MK-1-10               1    90.000
 MK-1-11               1   100.000
 MK-1-12               1   110.000
 MK-1-13               1   120.000
 MK-1-14               1   130.000
 MK-1-15               1   140.000
 MK-1-16               1   150.000
 MK-2-1                2     0.000
 MK-2-2                2    10.000
 MK-2-3                2    20.000
 MK-2-4                2    30.000
 MK-2-5                2    40.000
 MK-2-6                2    50.000
 MK-2-7                2    60.000
 MK-2-8                2    70.000
 MK-2-9                2    80.000
 MK-2-10               2    90.000
 MK-2-11               2   100.000
 MK-2-12               2   110.000
 MK-2-13               2   120.000
 MK-2-14               2   130.000
 MK-2-15               2   140.000
 MK-2-16               2   150.000
 MK-3-1                3     0.000
 MK-3-2                3    10.000
 MK-3-3                3    20.000
 MK-3-4                3    30.000
 MK-3-5                3    40.000
 MK-3-6                3    50.000
 MK-3-7                3    60.000
 MK-3-8                3    70.000
 MK-3-9                3    80.000
 MK-3-10               3    90.000
 MK-3-11               3   100.000
 MK-3-12               3   110.000
 MK-3-13               3   120.000
 MK-3-14               3   130.000
 MK-3-15               3   140.000
 MK-3-16               3   150.000
 MK-4-1                4     0.000
 MK-4-2                4    10.000
 MK-4-3                4    20.000
 MK-4-4                4    30.000
 MK-4-5                4    40.000
 MK-4-6                4    50.000
 MK-4-7                4    60.000
 MK-4-8                4    70.000
 MK-4-9                4    80.000
 MK-4-10               4    90.000
 MK-4-11               4   100.000
 MK-4-12               4   110.000
 MK-4-13               4   120.000
 MK-4-14               4   130.000
 MK-4-15               4   140.000
 MK-4-16               4   150.000
 MK-5-1                5     0.000
 MK-5-2                5    10.000
 MK-5-3                5    20.000
 MK-5-4                5    30.000
 MK-5-5                5    40.000
 MK-5-6                5    50.000
 MK-5-7                5    60.000
 MK-5-8                5    70.000
 MK-5-9                5    80.000
 MK-5-10               5    90.000
 MK-5-11               5   100.000
 MK-5-12               5   110.000
 MK-5-13               5   120.000
 MK-5-14               5   130.000
 MK-5-15               5   140.000
 MK-5-16               5   150.000
 MK-6-1                6     0.000
 MK-6-2                6    10.000
 MK-6-3                6    20.000
 MK-6-4                6    30.000
 MK-6-5                6    40.000
 MK-6-6                6    50.000
 MK-6-7                6    60.000
 MK-6-8                6    70.000
 MK-6-9                6    80.000
 MK-6-10               6    90.000
 MK-6-11               6   100.000
 MK-6-12               6   110.000
 MK-6-13               6   120.000
 MK-6-14               6   130.000
 MK-6-15               6   140.000
 MK-6-16               6   150.000
!*********************************** Marker Types ********************************************************************
!Co-dominant marker: When heterozygote F1 is present, P1 is coded as 2, F1 is coded as 1, and P2 is coded as 0; Otherwise, P1 is coded as 2, and P2 is coded as 0. 
!Dominant marker: When heterozygote F1 is present, P1 and F1 are coded as 12, and P2 is coded as 0; Otherwise, P1 is coded as 2, and P2 is coded as 0.  
!Recessive markers: When heterozygote F1 is present, P1 is coded as 2, and F1 and P2 are coded as 10; Otherwise, P1 is coded as 2, and P2 is coded as 0. 
!Missing marker is coded as -1. 
 MK-1-1                 2   0   2   2   0   2   0   0   0   0   2   2   2   2   0   0   2   2   0   0   0   0   0   0   2   0   2   0   2   0   0   2   2   0   0   0   2   0   2   2   2   0   2   2   0   2   2   2   2   0   2   0   0   0   2   2   2   0   0   0   0   2   0   2   2   2   2   0   2   0   2   2   0   2   2   0   0   0   0   0   0   0   2   0   0   2   0   0   2   0   0   0   0   0   0   2   2   2   2   0   2   0   2   0   0   2   0   2   0   2   0   2   2   0   0   0   2   0   0   2   2   0   2   0   0   0   0   0   0   2   2   2   0   2   2   2   2   0   0   2   2   2   2   0   2   0   2   0   2   0   2   0   2   2   2   0   2   0   2   2   2   2   2   0   0   2   2   2   0   0   2   2   0   2   2   2   0   0   2   0   0   0   0   2   0   0   0   2   2   2   2   0   0   0   2   2   2   2   2   0
 MK-1-2                 0   0   2   2   0   2   0   0   0   0   0   2   2   2   0   0   2   2   0   0   0   0   0   2   0   0   2   0   2   0   0   2   2   2   0   0   2   0   2   0   2   0   2   2   0   2   2   2   2   0   2   0   2   0   2   0   2   0   0   0   0   2   0   2   2   2   2   0   2   0   0   2   0   2   2   0   0   0   0   0   2   0   2   0   0   2   0   0   2   0   0   0   0   0   0   2   2   2   2   0   2   0   0   0   0   2   0   2   0   2   0   2   2   0   0   0   0   0   0   2   2   0   2   0   0   2   2   0   0   0   2   2   0   2   2   2   2   0   0   2   2   2   2   0   2   0   2   2   2   0   2   0   2   0   2   0   2   0   2   2   0   2   2   0   0   2   2   2   0   0   2   2   0   2   2   2   0   0   2   0   0   0   0   2   0   0   2   2   2   2   2   0   0   2   2   2   2   2   2   0
 MK-1-3                 0   0   2   2   0   2   0   0   0   0   0   2   2   2   0   0   2   2   0   0   0   0   0   2   0   0   0   0   2   0   0   2   2   2   0   0   2   0   2   0   2   0   2   2   0   2   2   2   2   0   2   0   2   0   2   2   2   0   0   0   2   2   0   2   2   2   0   2   2   0   0   2   0   2   2   0   2   0   0   0   2   0   2   0   0   2   0   0   2   0   0   0   0   0   0   2   2   2   2   0   2   0   0   2   0   2   0   2   0   2   0   2   2   0   0   0   0   0   0   2   2   2   2   0   0   2   2   0   0   2   2   2   2   2   2   2   2   0   0   2   2   2   2   0   2   0   2   2   2   0   2   2   2   0   2   0   2   0   2   2   0   2   2   0   0   0   2   2   0   0   2   2   0   2   2   2   0   0   2   0   0   0   0   2   0   0   2   2   2   2   2   0   0   2   2   2   2   2   2   0
 MK-1-4                 0   0   2   2   0   2   0   0   2   0   0   2   2   2   2   0   2   2   0   2   0   0   0   2   0   0   0   2   2   0   0   2   2   2   0   0   2   0   2   0   2   2   2   2   0   2   2   2   2   0   0   0   2   0   2   2   2   2   2   0   2   2   0   2   2   0   0   2   0   0   0   2   0   2   2   2   0   0   0   0   2   0   2   0   0   2   0   0   2   0   0   0   0   0   0   2   2   2   2   0   2   0   0   2   0   2   0   2   0   2   0   2   2   0   0   0   0   0   0   2   2   2   2   0   0   2   2   0   0   2   2   0   2   2   2   2   2   0   0   2   2   2   2   0   2   2   0   2   2   0   2   2   0   0   0   0   2   0   2   2   0   2   2   2   0   0   2   2   0   0   2   2   0   2   2   2   0   0   2   0   0   0   0   2   0   2   2   2   2   0   2   0   0   2   2   2   0   2   2   0
 MK-1-5                 0   0   0   2   0   2   0   0   2   0   0   2   0   2   2   0   2   2   0   2   0   0   2   2   0   0   0   2   2   0   0   2   2   2   0   0   2   0   0   0   2   2   2   0   0   2   2   2   2   0   0   0   2   0   2   2   2   2   2   0   2   2   0   2   2   0   0   2   0   0   0   2   0   2   2   2   0   0   0   0   2   0   2   0   2   2   0   2   2   0   0   0   0   0   0   2   2   2   2   0   2   0   0   2   0   2   0   2   0   2   0   0   2   0   0   0   0   0   0   2   2   2   2   0   0   2   0   0   0   2   2   0   0   2   2   0   2   0   0   2   2   2   2   0   2   2   0   2   2   0   2   2   0   0   0   0   2   0   2   2   0   2   2   2   0   0   2   2   2   0   2   2   2   2   2   2   0   0   0   0   0   0   0   2   2   0   2   2   2   0   2   0   0   2   2   2   0   2   2   0
 MK-1-6                 0   0   2   2   0   2   0   0   2   0   0   2   0   2   2   0   2   2   0   2   0   0   2   2   0   0   0   2   2   0   0   2   2   2   2   0   2   0   2   0   2   2   2   0   0   2   2   2   2   0   2   0   2   0   2   2   2   2   2   0   2   2   0   0   2   0   0   2   0   2   0   2   0   2   0   2   0   0   2   0   2   0   2   0   2   2   0   2   2   0   0   2   0   0   0   0   2   2   2   2   0   0   0   2   0   2   0   0   0   0   0   0   2   0   0   0   0   0   0   2   0   2   2   0   0   2   0   0   2   2   2   0   0   2   2   0   2   0   0   2   2   0   2   0   2   2   0   2   2   0   2   2   0   0   0   0   2   0   0   2   0   2   2   2   0   0   2   2   0   0   2   2   2   0   0   2   0   0   0   0   2   0   0   2   0   0   2   2   2   0   2   0   0   2   2   2   0   2   2   0
 MK-1-7                 0   0   2   2   0   0   0   2   2   0   0   2   0   2   2   0   2   2   0   2   0   0   0   2   0   0   0   2   2   0   0   0   2   2   2   2   2   0   2   0   0   2   2   0   0   0   2   0   2   0   2   0   2   0   0   2   2   2   2   0   2   2   0   0   0   0   0   2   0   2   0   2   0   2   2   0   0   0   0   0   0   0   2   0   2   2   0   0   2   2   0   2   0   0   0   0   2   2   2   2   0   0   0   2   0   2   0   0   0   0   2   0   2   0   0   2   0   0   0   2   0   2   0   0   0   2   0   0   2   2   2   0   0   0   2   0   2   0   0   2   2   0   2   0   2   2   0   0   2   0   0   0   0   0   0   0   2   2   0   2   0   0   2   2   0   0   2   2   0   0   2   2   0   0   0   2   0   0   0   0   2   2   0   2   0   0   2   2   2   0   0   0   0   2   2   2   0   2   2   0
 MK-1-8                 0   0   2   2   0   0   0   2   2   0   0   2   2   2   2   0   2   2   0   2   0   0   0   2   0   0   0   2   2   0   0   0   2   2   2   2   2   0   2   0   0   2   2   0   0   0   2   0   2   0   2   0   2   0   0   2   2   2   2   0   2   2   0   0   0   0   0   2   0   2   0   0   0   2   2   0   0   0   2   0   0   0   2   0   2   2   0   0   2   2   0   2   0   0   0   0   2   2   2   0   0   0   0   2   0   2   0   0   2   0   2   0   2   0   0   0   0   0   0   2   0   2   0   0   0   2   0   0   2   2   2   2   0   0   2   0   2   0   0   2   2   0   2   2   2   2   0   0   2   0   0   0   0   0   0   0   2   2   0   2   0   0   0   2   0   0   2   2   0   0   2   2   0   0   0   2   2   0   0   0   2   2   0   2   0   0   2   2   2   0   0   0   0   2   2   2   0   2   2   0
 MK-1-9                 0   0   2   2   0   0   0   2   2   0   0   2   2   0   2   0   0   2   0   2   0   0   0   2   0   0   0   0   2   0   0   0   2   2   2   2   2   0   2   2   0   2   2   2   2   0   2   0   2   2   2   0   2   0   0   2   2   2   2   0   2   2   0   0   0   0   0   2   0   2   0   0   0   2   2   0   0   0   2   0   0   0   2   0   2   2   0   0   2   0   0   2   0   2   0   0   2   2   2   0   0   0   2   2   0   2   0   0   2   0   2   0   2   0   0   0   0   0   0   2   0   2   0   0   0   2   0   0   2   2   2   2   0   0   2   0   2   2   0   2   2   0   2   2   2   2   0   0   2   0   0   0   0   0   0   0   2   2   2   2   0   0   0   2   0   0   2   2   0   0   2   2   2   0   0   2   2   0   0   0   2   2   0   2   0   0   2   2   2   0   0   0   0   2   2   2   0   2   2   0
 MK-1-10                0   2   2   2   2   0   0   2   2   0   2   2   2   0   2   0   2   2   0   2   0   0   2   2   0   0   0   0   2   2   0   0   2   2   2   2   2   0   2   2   0   2   2   2   2   0   0   0   2   2   2   0   0   0   0   2   2   2   2   0   2   2   0   0   0   0   0   2   0   2   0   0   0   2   2   2   0   0   2   0   0   0   2   0   2   2   2   0   2   0   0   2   0   2   0   2   2   2   2   0   0   0   2   2   0   2   0   0   2   0   2   0   2   0   0   0   0   0   0   0   0   0   2   0   0   2   0   0   2   2   2   2   0   0   2   0   2   2   0   2   2   0   2   2   2   2   0   0   2   0   0   0   0   0   0   0   2   2   2   2   0   0   0   2   0   0   2   2   0   0   2   0   2   0   0   2   2   0   2   0   2   2   0   2   0   0   2   0   2   0   0   0   0   2   2   2   0   2   2   0
 MK-1-11                0   2   2   2   2   0   0   2   2   0   2   2   2   0   2   0   2   0   0   2   0   0   0   0   0   2   0   2   2   0   0   0   2   2   2   2   2   0   2   2   2   2   2   2   2   0   0   0   2   2   2   0   0   0   0   0   2   2   2   0   2   2   0   0   0   0   0   2   0   0   0   0   0   2   2   2   0   0   2   0   0   0   2   0   2   2   2   0   2   0   0   2   0   2   0   2   2   2   2   0   0   2   2   2   0   2   0   0   2   0   2   0   2   0   0   0   0   0   0   0   0   0   2   0   2   2   0   0   2   2   2   2   0   0   2   0   2   2   0   2   2   0   2   2   2   2   0   0   2   0   0   0   0   0   0   0   2   2   2   0   0   0   0   2   0   0   2   2   0   0   2   2   2   0   0   2   2   0   2   0   2   2   0   2   0   2   2   2   2   0   0   0   0   2   2   2   0   0   2   0
 MK-1-12                0   2   2   2   2   0   0   2   2   0   2   2   2   0   2   0   2   2   0   2   0   0   0   0   0   2   0   2   2   0   0   0   2   2   2   2   2   0   0   2   2   2   2   2   2   0   0   0   2   2   0   0   0   2   0   0   2   2   2   0   0   2   0   0   0   0   0   2   2   0   0   0   0   2   2   2   0   2   2   0   0   0   0   0   2   2   2   0   2   0   0   2   0   2   0   2   2   2   2   0   0   2   2   2   0   2   2   0   2   0   2   0   0   0   0   0   0   0   0   0   0   2   2   2   2   2   0   0   2   2   2   2   0   0   2   0   2   2   0   2   2   0   2   2   2   2   0   0   2   2   0   0   0   0   2   2   2   2   2   0   0   0   0   2   0   0   2   2   0   2   0   2   2   0   0   2   2   0   2   0   2   2   0   2   0   2   2   2   2   0   0   0   0   2   2   2   0   0   2   0
 MK-1-13                0   2   2   0   2   0   0   2   2   2   2   2   2   0   2   0   2   2   0   2   2   0   0   0   2   2   0   2   2   0   2   0   2   2   2   2   2   0   0   2   2   2   2   2   2   0   0   0   2   2   0   0   0   0   0   0   2   2   2   0   0   2   0   0   0   0   2   2   2   0   0   0   0   2   2   2   0   2   2   0   0   0   0   2   2   2   2   0   2   2   2   2   0   2   0   2   0   2   0   0   0   2   2   2   0   2   2   0   2   0   2   0   0   0   0   0   0   0   0   0   0   2   2   2   2   2   0   0   2   2   2   2   0   0   2   0   2   2   2   2   2   2   2   2   2   2   0   0   2   2   0   0   0   0   2   2   0   2   2   0   0   0   0   2   0   0   2   2   0   0   0   2   2   0   0   2   2   0   2   2   2   2   0   2   0   2   2   2   2   0   0   0   0   2   2   2   0   2   2   0
 MK-1-14                0   2   2   2   2   0   0   2   2   2   2   0   2   0   2   0   2   2   0   2   2   0   0   0   2   2   0   2   2   2   2   0   2   2   2   0   2   0   0   2   2   0   2   2   2   0   0   0   2   2   0   0   0   0   0   0   2   2   2   0   0   2   2   0   0   0   2   2   0   0   0   0   0   2   2   2   0   2   2   0   0   2   0   2   2   2   2   0   2   2   2   0   0   2   0   2   0   2   0   0   0   2   2   2   0   2   2   0   2   0   2   0   0   2   0   0   0   0   0   0   0   2   2   2   2   2   0   0   2   2   2   2   0   2   2   0   2   2   2   2   2   2   2   2   2   2   0   0   2   2   0   0   0   0   2   2   0   2   2   0   0   0   0   2   0   0   2   2   0   0   0   2   2   0   0   2   2   0   2   2   2   0   0   2   0   0   2   2   2   2   0   0   0   2   2   2   0   2   2   0
 MK-1-15                0   2   2   2   2   0   0   2   2   2   2   0   2   0   2   0   2   2   0   2   2   0   0   0   2   2   0   2   2   2   2   0   2   2   2   0   0   0   0   2   2   0   2   2   2   0   0   0   2   2   0   0   0   0   0   0   2   2   2   0   0   2   2   0   0   0   0   2   0   0   0   0   0   2   2   2   0   2   2   2   0   2   0   2   0   0   2   0   2   2   0   0   0   0   0   2   0   2   2   0   0   0   2   2   0   2   2   0   2   0   2   0   0   2   0   0   0   0   0   0   0   2   2   2   2   2   2   0   2   0   2   2   0   2   0   0   2   0   2   2   2   2   2   2   2   2   0   0   2   2   0   0   0   0   2   0   0   2   2   0   0   0   0   2   0   0   2   2   0   0   0   0   0   0   0   2   2   0   2   0   0   0   0   2   0   0   2   2   2   0   0   0   0   2   2   2   0   2   2   0
 MK-1-16                0   2   2   2   2   0   0   2   2   2   2   0   2   0   2   0   2   2   0   0   2   0   0   0   0   2   0   2   2   2   2   2   0   2   2   0   0   0   0   2   0   0   2   2   2   0   0   0   2   2   0   0   0   2   0   0   2   0   2   0   0   2   2   0   0   0   0   2   2   2   0   0   0   2   2   2   2   2   2   2   0   0   0   2   0   0   2   2   2   2   0   0   0   0   0   2   0   2   2   0   0   0   2   2   0   2   2   0   2   0   2   0   0   2   0   0   0   0   0   0   0   2   0   2   2   2   2   0   2   0   2   2   0   2   0   0   2   0   2   2   2   2   2   2   2   2   0   0   2   0   0   0   0   0   2   0   0   2   0   0   0   0   2   2   0   0   2   2   0   0   0   0   0   0   0   2   2   0   0   0   0   0   0   2   0   0   2   2   2   0   0   2   0   2   0   2   0   2   2   0
 MK-2-1                 0   0   0   2   0   2   2   0   0   2   2   2   0   2   2   2   2   2   2   0   0   0   2   2   0   2   0   2   0   2   0   2   2   2   0   2   0   0   2   0   2   2   0   2   2   2   2   2   2   0   2   2   0   2   0   2   2   0   0   2   2   2   0   2   0   0   0   2   0   0   0   0   0   0   2   2   0   2   0   2   0   0   2   0   0   2   2   0   0   2   0   2   2   2   0   0   0   2   2   0   0   0   0   0   0   0   2   2   2   2   2   2   0   2   2   0   2   2   2   2   2   2   0   2   2   0   2   2   0   0   0   2   0   0   0   0   2   2   2   0   2   0   2   0   2   0   2   2   0   2   2   2   2   0   2   2   0   0   0   0   2   0   0   0   2   0   2   2   0   0   0   0   0   2   2   2   0   2   2   0   0   0   2   0   0   0   2   2   0   0   2   2   2   2   0   0   0   0   2   2
 MK-2-2                 0   0   2   2   0   2   2   0   0   2   0   0   0   2   2   2   2   2   2   0   0   0   2   0   0   2   0   2   0   0   0   2   2   2   0   0   0   0   2   0   2   2   0   2   2   2   2   2   2   0   2   2   0   2   2   2   2   2   0   2   2   2   0   2   0   2   2   2   0   0   0   0   0   2   2   2   0   2   2   2   0   0   2   0   0   0   2   0   0   2   0   2   2   0   0   0   0   2   2   0   0   0   0   0   0   0   2   2   2   2   2   0   0   2   2   0   2   2   2   0   2   2   0   2   0   0   0   2   0   0   0   2   0   0   0   0   0   2   2   0   2   0   0   0   2   0   0   0   0   2   2   2   2   2   0   2   0   0   0   0   2   0   0   0   2   0   2   2   0   0   0   0   0   2   2   2   2   0   2   0   0   2   2   0   0   0   2   0   0   0   2   2   0   2   0   0   0   0   2   2
 MK-2-3                 0   0   2   2   0   2   2   0   0   0   0   0   0   2   0   2   2   2   0   0   0   0   2   0   0   2   0   2   0   2   0   2   2   2   0   0   0   0   2   0   2   2   0   2   2   2   2   2   2   0   2   2   0   2   0   2   2   2   0   2   2   2   0   2   0   2   2   2   0   0   0   0   0   2   2   2   0   2   2   2   0   2   0   0   0   0   0   0   0   2   0   2   2   0   0   0   0   2   2   0   0   0   0   0   2   0   0   2   2   2   2   0   0   2   2   0   2   2   2   0   2   2   0   2   2   0   0   2   0   0   2   2   0   0   0   0   0   2   2   0   0   0   0   0   2   0   0   0   0   2   0   2   2   2   2   2   0   2   0   0   2   0   0   0   2   0   2   2   0   0   0   2   0   2   2   2   2   0   2   0   0   2   0   0   0   0   2   0   0   0   2   0   0   2   0   0   0   0   2   2
 MK-2-4                 2   2   2   2   0   2   2   0   0   0   0   0   0   2   0   2   2   2   0   0   0   0   2   0   0   2   0   2   0   2   0   2   0   2   0   0   0   0   2   2   2   2   0   2   2   2   2   2   2   0   2   2   2   2   0   2   2   2   0   2   2   2   0   2   2   2   2   2   0   2   0   0   0   2   2   2   0   2   2   2   0   2   0   0   0   0   0   0   0   2   0   2   2   0   0   0   0   2   2   0   2   2   0   0   2   0   0   2   0   2   2   0   0   2   2   0   0   2   2   0   2   2   0   2   2   0   0   2   0   0   0   0   0   0   0   0   0   2   2   0   2   0   0   0   2   0   0   0   0   2   0   2   2   2   2   2   0   2   0   0   2   0   0   0   2   2   2   2   0   0   0   2   2   2   2   2   2   0   2   0   0   2   0   0   0   0   2   0   0   0   2   2   0   2   0   0   0   0   2   2
 MK-2-5                 2   2   0   2   0   2   2   0   0   0   0   0   0   2   0   2   2   0   0   0   0   0   2   0   0   2   2   2   2   2   0   2   0   2   0   0   0   2   2   2   2   2   2   0   2   2   2   2   2   0   2   2   2   2   0   0   2   2   0   2   0   2   0   0   2   2   2   2   0   2   0   0   0   2   2   2   0   2   2   0   0   2   0   0   0   0   0   0   0   2   0   2   2   2   0   0   0   2   2   0   2   2   0   0   2   0   0   2   0   2   2   0   0   0   2   0   0   2   2   0   0   2   0   2   2   0   0   2   0   0   0   0   0   0   0   0   0   2   2   2   2   0   0   0   2   0   0   0   0   2   0   2   2   2   2   2   0   2   0   0   2   0   0   0   0   2   2   2   0   0   0   2   2   2   2   2   2   0   2   2   0   2   0   0   0   0   2   0   0   0   2   2   0   2   0   0   0   0   2   2
 MK-2-6                 2   2   0   2   2   2   2   0   0   0   0   0   0   2   0   0   2   0   0   0   0   0   2   0   0   2   2   2   2   0   0   2   0   2   0   0   2   2   2   2   0   2   2   0   2   2   2   2   2   0   2   2   2   0   0   0   2   2   0   2   0   2   0   0   2   0   2   2   0   2   0   0   0   2   2   2   2   2   2   0   0   0   0   0   2   0   0   0   0   0   0   2   2   2   0   0   0   2   2   0   2   2   0   0   2   0   2   2   0   2   2   0   2   0   2   0   0   2   2   2   0   0   0   2   2   0   0   2   0   0   0   0   0   0   0   0   0   2   2   2   0   2   0   0   2   0   0   0   0   2   0   2   2   2   2   2   0   2   0   0   2   0   0   2   0   2   0   0   2   0   0   2   2   2   0   2   2   0   2   2   0   2   2   0   0   0   2   0   0   0   2   2   0   2   0   0   0   0   2   2
 MK-2-7                 2   2   0   2   2   2   2   0   0   0   0   0   0   2   0   0   2   0   0   2   0   0   2   0   0   2   2   2   2   0   0   2   0   2   2   0   2   2   2   2   2   2   2   0   2   2   2   2   2   0   2   2   2   0   0   0   2   2   0   2   0   2   0   0   2   0   2   2   0   2   0   0   0   2   2   2   2   2   2   0   0   0   0   0   2   0   0   0   0   0   0   2   2   2   0   0   0   2   2   0   2   0   0   0   2   0   2   2   0   2   2   0   2   0   0   0   0   2   0   2   0   0   0   2   2   0   0   0   0   0   0   0   0   0   0   0   0   2   2   2   0   2   0   2   2   0   0   0   0   2   0   2   2   2   2   2   2   2   0   0   0   0   0   2   0   2   0   0   2   0   2   2   2   2   0   2   2   0   2   2   0   2   2   0   0   0   2   0   2   0   2   2   0   2   0   0   0   0   2   2
 MK-2-8                 2   2   0   2   2   2   2   0   0   0   0   0   0   0   2   0   2   0   0   2   0   2   2   0   0   2   2   0   2   0   0   2   0   2   2   2   2   0   2   2   2   0   2   0   2   2   2   2   2   0   2   2   2   0   0   2   2   2   0   2   2   2   0   0   2   0   2   2   0   2   0   0   0   2   0   2   2   2   2   0   0   0   2   0   2   0   0   0   0   0   0   2   2   2   0   0   0   2   2   0   2   0   0   0   2   0   2   2   0   2   0   0   2   0   0   0   0   2   0   2   0   0   0   2   2   0   0   0   0   0   0   0   0   0   0   0   0   2   2   2   0   2   0   0   2   0   2   0   0   2   0   2   2   2   2   2   0   2   0   0   0   0   0   2   0   2   0   0   2   0   2   2   2   2   0   2   2   0   2   2   0   2   2   0   0   0   2   0   2   0   2   2   0   2   0   0   2   0   2   0
 MK-2-9                 2   2   0   2   2   2   2   0   0   0   0   0   0   0   2   0   2   0   0   2   0   0   2   0   0   2   2   0   2   0   0   2   2   2   2   2   2   0   2   2   2   2   2   0   2   2   2   2   2   0   2   2   2   0   0   2   2   2   0   2   2   0   0   0   2   0   2   2   0   2   0   0   2   0   0   2   2   2   2   0   0   0   2   0   2   0   0   0   0   0   0   2   2   2   0   0   0   2   2   0   2   0   0   0   2   0   2   2   0   2   0   0   2   0   0   0   0   2   0   2   0   0   0   2   2   2   0   0   0   0   2   0   0   0   0   0   0   2   2   2   0   2   2   2   0   0   2   0   0   2   0   2   2   2   2   2   0   2   0   2   0   0   0   0   2   2   0   0   2   0   2   2   2   2   0   2   2   0   2   2   0   2   2   0   0   0   2   0   2   0   2   2   0   2   0   0   2   0   2   0
 MK-2-10                2   2   0   2   2   2   2   0   0   0   0   0   0   2   2   2   2   0   0   2   0   0   2   0   2   2   2   0   2   0   2   2   0   2   2   2   2   2   2   2   2   2   2   0   2   2   2   2   2   0   0   0   2   0   0   2   2   2   0   2   2   0   2   0   2   0   0   2   0   2   0   0   2   0   0   2   2   0   2   0   0   0   2   2   2   0   0   0   0   0   0   2   2   2   0   0   0   2   2   0   2   0   0   0   2   0   2   2   0   2   0   0   0   0   0   0   2   2   0   2   0   2   0   2   2   2   0   0   0   0   2   0   2   0   0   0   0   2   2   2   0   2   2   2   0   2   2   0   0   2   0   2   2   2   2   2   0   2   0   2   0   0   0   0   2   2   0   0   2   2   2   2   2   0   0   2   2   0   2   2   0   2   2   0   0   0   2   0   2   0   2   2   0   2   0   0   0   0   2   2
 MK-2-11                2   2   0   2   2   2   0   0   0   0   0   0   0   2   2   2   2   0   0   2   2   0   2   0   2   2   2   2   0   2   2   2   0   0   0   2   2   2   2   2   2   2   2   0   2   2   2   2   2   0   0   0   0   0   0   2   2   2   0   2   2   0   2   0   2   2   0   2   2   2   0   0   2   0   0   2   2   0   2   0   0   0   2   2   2   0   2   0   0   0   0   2   2   2   0   0   0   2   2   0   0   0   0   0   2   0   2   2   0   2   0   0   0   0   0   0   2   2   0   2   0   2   0   2   2   2   2   0   0   0   2   0   2   0   0   0   0   2   2   2   0   2   2   2   0   2   2   0   0   2   0   2   2   2   2   2   0   2   0   2   0   0   0   0   2   2   0   0   2   2   2   2   2   0   0   0   2   0   2   2   0   2   2   0   0   0   2   0   2   0   2   2   0   0   0   0   0   0   2   2
 MK-2-12                0   2   0   2   2   2   0   0   0   0   0   0   0   2   2   2   2   0   0   2   2   0   2   0   2   2   2   2   2   0   2   2   0   0   0   2   2   2   2   2   2   2   2   0   2   0   2   2   0   0   0   0   0   0   0   2   2   2   0   2   2   0   2   2   2   2   0   2   2   2   0   0   2   2   0   2   2   0   2   0   0   0   2   2   2   0   2   2   0   0   0   2   2   2   0   0   0   2   2   0   0   0   0   0   2   0   2   2   0   2   0   2   0   2   0   0   2   0   0   2   0   2   0   2   2   2   2   0   2   0   2   0   2   0   0   0   0   2   2   0   0   2   2   2   0   2   2   0   0   2   0   2   2   2   2   2   0   2   0   2   0   2   0   0   2   2   0   0   2   2   2   2   2   0   0   0   2   0   2   2   0   2   2   0   0   0   0   0   2   0   2   2   0   0   0   0   0   0   2   2
 MK-2-13                0   2   0   2   2   2   0   0   0   0   0   0   0   2   0   2   2   0   0   2   2   0   2   0   2   2   2   2   0   0   2   2   2   0   0   2   2   2   2   2   2   2   2   0   2   2   2   2   0   0   2   0   0   0   0   2   2   2   0   2   0   0   2   2   2   2   0   2   2   2   0   2   2   2   0   2   2   0   2   0   0   0   2   2   2   0   2   2   0   2   0   2   2   2   2   0   0   0   2   0   0   0   0   0   2   0   2   2   0   2   0   2   0   2   0   0   2   0   0   2   0   2   0   2   2   0   0   0   2   2   2   0   0   2   0   0   0   2   2   0   0   0   2   2   0   2   2   0   0   2   0   2   2   2   2   2   0   0   0   2   2   2   0   0   0   2   0   0   2   2   2   2   2   0   0   2   2   0   2   2   0   2   2   0   2   2   2   0   2   0   2   2   0   2   0   0   0   0   2   2
 MK-2-14                0   2   0   2   2   2   0   0   0   0   0   2   0   2   0   2   2   0   0   2   2   0   2   0   0   2   2   2   0   0   2   2   2   0   0   2   2   0   2   2   2   2   2   0   2   2   2   2   0   0   2   0   0   2   0   2   0   2   0   2   0   0   2   2   2   0   0   2   2   2   0   2   2   2   0   2   2   0   2   0   0   0   2   2   2   0   2   2   0   2   0   0   0   2   2   0   0   0   2   0   2   0   0   0   2   0   2   2   0   2   0   2   0   2   2   0   2   0   0   2   0   2   0   2   2   0   0   0   2   2   2   0   2   2   0   0   0   2   2   2   0   0   2   2   0   2   2   0   0   2   0   2   2   2   2   2   2   0   0   2   0   2   0   0   0   2   0   0   0   2   2   2   2   0   0   2   2   0   2   0   0   0   0   0   2   2   2   0   2   0   2   2   0   0   2   2   0   0   2   2
 MK-2-15                0   2   0   2   2   0   0   0   0   0   0   2   0   0   0   2   2   0   0   2   2   0   2   0   0   2   2   0   0   0   2   2   2   0   2   2   0   0   2   2   2   2   2   0   2   0   2   2   0   0   2   0   2   2   0   2   0   2   0   0   0   0   0   2   2   0   0   2   2   2   0   2   2   2   0   0   2   2   2   0   0   0   2   2   2   0   0   2   0   2   0   0   0   2   2   0   0   0   2   0   2   0   0   0   0   0   2   2   0   2   0   2   0   0   2   0   0   0   0   2   2   2   0   2   2   0   0   0   2   2   0   0   2   2   0   0   0   2   2   2   0   0   2   2   0   0   2   0   0   2   2   2   2   2   2   2   2   0   0   2   0   2   0   2   0   2   0   0   0   2   2   2   2   0   0   2   2   0   2   0   2   0   0   0   0   2   2   0   0   2   2   0   0   0   2   2   0   0   2   2
 MK-2-16                0   2   0   2   2   0   0   0   0   0   0   2   0   0   0   2   2   0   0   2   0   0   2   0   0   0   2   0   0   0   0   2   2   0   2   2   0   0   2   2   2   0   2   2   2   0   2   2   0   0   0   0   2   2   0   2   0   2   0   0   0   0   2   2   2   0   0   2   2   2   0   2   2   2   0   0   2   2   2   2   0   0   0   2   2   0   0   2   0   2   2   0   0   2   2   0   2   0   2   0   2   0   0   0   0   0   0   2   0   2   0   2   0   0   0   0   0   0   0   2   2   2   0   2   2   2   0   0   2   2   0   0   0   2   0   0   0   2   2   2   0   0   2   2   0   0   0   0   0   2   2   2   2   2   2   2   2   0   0   2   0   2   0   2   0   2   0   0   0   2   2   2   2   2   2   2   2   0   0   0   2   2   0   0   0   0   0   2   0   2   2   0   0   0   2   2   0   0   2   2
 MK-3-1                 0   0   2   2   2   2   0   2   2   0   2   0   0   0   2   2   0   0   0   2   2   2   0   0   2   0   2   0   2   2   2   0   2   2   2   0   2   2   0   0   0   0   2   0   2   0   2   0   2   0   2   2   0   2   0   0   2   0   0   2   2   2   2   0   0   2   0   2   2   0   2   2   0   0   0   2   0   2   0   2   0   0   0   2   0   0   0   2   0   0   2   0   2   2   2   2   2   0   0   0   0   2   0   2   2   0   2   0   0   0   2   0   0   0   0   0   2   2   0   2   0   0   0   0   2   2   2   2   2   2   0   0   2   2   2   2   2   2   2   0   2   2   2   0   2   2   2   0   0   2   2   2   0   2   2   2   0   0   0   2   2   2   0   2   2   2   0   0   0   0   2   2   0   0   0   0   2   0   2   0   0   2   0   0   2   0   0   0   0   0   0   2   0   2   2   2   0   2   2   0
 MK-3-2                 0   0   2   2   2   2   0   2   2   0   0   0   0   0   2   2   0   0   0   2   2   2   0   0   2   0   2   0   2   2   2   0   2   2   2   0   2   2   0   0   0   0   2   0   2   0   2   0   2   0   2   2   0   2   0   0   2   0   0   2   2   2   2   0   0   2   0   2   0   0   2   2   0   0   0   2   0   2   0   0   0   2   0   2   0   0   0   2   0   0   2   0   2   2   2   2   2   0   0   0   2   2   0   0   2   0   2   2   0   0   0   2   0   0   0   2   2   2   0   2   0   0   0   0   2   0   2   2   0   2   0   0   2   2   2   2   2   2   2   0   2   0   0   0   2   2   2   0   0   2   2   2   0   2   2   2   0   0   0   2   2   2   2   2   2   2   0   0   0   0   2   2   0   0   0   0   2   0   2   0   0   2   0   0   2   0   0   0   0   0   0   2   0   2   2   2   0   2   2   0
 MK-3-3                 2   2   0   0   2   2   0   2   0   0   2   0   0   0   2   2   0   0   0   2   2   2   0   0   2   0   2   2   0   2   2   0   2   2   2   0   2   2   0   2   0   0   2   0   2   0   2   0   0   0   2   2   0   2   2   0   2   2   0   2   2   2   2   0   0   2   0   2   0   0   2   2   2   0   0   2   0   2   0   0   0   2   0   2   0   0   0   2   0   0   2   0   2   2   2   2   2   0   0   2   2   2   0   0   2   0   2   2   0   0   0   2   0   0   0   2   0   2   0   0   0   0   0   2   2   0   0   2   0   2   0   0   2   2   2   2   2   0   2   0   2   0   0   0   0   2   2   0   0   2   2   2   2   2   2   0   0   0   0   2   2   2   2   2   2   2   0   0   0   0   0   2   0   0   0   0   0   0   0   0   0   2   0   0   2   0   0   0   0   0   0   2   0   2   2   2   0   2   2   0
 MK-3-4                 2   2   0   0   2   2   2   2   0   0   2   0   2   0   2   2   0   0   0   2   2   2   0   0   2   0   2   2   0   2   2   0   2   2   2   0   2   2   0   2   0   0   2   0   2   0   0   0   0   0   2   2   0   2   2   0   2   2   0   2   2   2   2   0   0   2   0   2   0   0   2   2   2   0   0   2   0   2   0   0   0   2   0   2   0   0   0   2   0   0   2   0   2   2   2   2   2   0   0   2   2   2   0   0   2   2   2   2   0   0   0   2   2   0   0   2   0   2   0   0   0   0   0   2   2   0   0   2   0   2   0   0   2   2   2   2   2   0   2   0   2   2   0   0   0   2   2   0   0   2   2   2   0   2   2   0   0   0   0   2   0   2   2   2   0   2   0   0   2   0   0   2   0   0   0   0   2   0   0   0   2   2   0   0   2   0   0   0   0   0   0   2   0   2   2   2   0   2   2   0
 MK-3-5                 0   2   0   0   2   2   2   2   0   0   2   0   2   0   2   2   0   0   0   2   2   2   0   0   2   0   2   2   2   2   0   0   2   2   2   0   2   2   2   2   2   0   2   0   0   0   0   0   0   0   0   0   0   0   2   0   2   2   0   2   2   2   2   0   0   2   0   2   0   0   2   2   2   0   0   2   0   2   0   0   0   2   0   2   0   0   0   2   0   0   2   0   2   2   2   2   2   0   0   2   2   2   2   0   2   0   2   2   0   0   0   2   2   0   0   2   0   2   0   0   0   0   2   2   2   0   0   2   0   2   0   0   0   2   2   2   2   0   2   0   2   2   0   2   0   2   2   0   0   2   2   2   0   2   2   0   0   0   0   2   0   0   2   2   0   2   0   0   2   0   2   2   0   0   0   0   2   0   0   0   2   2   0   0   0   0   0   0   0   0   0   2   0   2   2   2   0   2   2   2
 MK-3-6                 0   2   0   0   2   2   2   2   0   0   2   0   2   0   0   2   0   0   0   2   2   2   0   0   2   0   2   2   2   2   0   0   2   2   2   0   2   2   2   2   2   0   2   0   0   0   0   2   0   2   0   0   0   0   2   0   2   2   0   2   2   2   2   0   2   2   0   2   0   0   2   2   2   0   2   2   0   2   0   0   0   2   0   2   0   0   0   2   0   0   2   0   2   2   2   2   2   0   0   0   2   2   2   0   2   0   2   2   0   0   0   2   2   0   0   2   0   0   0   0   0   0   2   2   2   0   0   2   0   2   0   0   0   2   2   2   0   0   2   0   2   2   0   2   0   2   2   0   0   2   2   2   0   2   2   0   0   0   0   2   0   0   2   2   0   2   0   0   2   0   2   2   0   0   0   0   2   0   0   2   2   2   0   0   0   0   0   0   0   0   0   2   0   2   0   2   0   2   2   2
 MK-3-7                 0   0   0   0   2   2   2   2   0   0   2   0   2   0   0   2   0   0   0   0   2   2   0   0   2   0   2   2   2   2   0   0   2   2   2   0   2   2   2   2   2   0   2   0   0   0   0   2   0   0   2   0   0   0   2   0   2   2   0   2   2   0   2   0   2   2   2   2   0   0   2   2   2   0   2   0   0   2   0   0   0   2   0   2   0   0   0   2   0   0   2   0   2   2   2   2   2   2   0   0   2   2   2   0   2   0   2   2   0   0   2   2   2   0   0   2   0   0   2   0   2   0   2   2   2   0   0   2   0   2   0   0   0   2   2   2   0   0   2   0   2   2   0   2   0   2   2   0   0   2   2   2   0   2   2   0   0   0   0   2   0   0   2   2   0   2   0   0   2   0   0   2   0   0   0   0   0   0   0   2   2   2   0   0   0   0   0   0   0   0   2   0   0   2   0   2   0   2   2   2
 MK-3-8                 0   0   0   0   2   2   2   0   0   0   0   0   2   0   2   0   0   0   0   0   2   2   0   0   2   0   2   2   0   2   0   0   2   2   2   0   0   2   2   2   2   0   2   0   0   0   0   2   2   0   0   0   0   0   2   0   2   2   0   2   2   0   2   0   2   2   2   2   2   0   2   2   2   0   2   0   0   2   0   0   2   2   0   2   0   0   0   2   0   0   2   0   2   2   2   2   2   2   2   0   2   2   2   0   0   0   2   2   0   2   2   2   2   0   0   2   0   0   2   0   2   0   2   2   2   0   0   0   0   2   0   0   0   2   2   2   0   0   2   0   2   2   2   2   0   2   2   0   0   2   2   2   0   2   2   0   0   0   0   0   0   0   2   2   0   2   0   0   2   0   0   2   0   0   0   2   0   0   0   2   2   2   0   0   0   0   0   0   0   0   2   0   0   2   0   2   0   2   2   2
 MK-3-9                 0   0   0   0   2   0   2   0   0   0   0   2   2   0   2   0   0   0   0   0   2   0   0   0   2   0   2   2   0   2   0   0   0   2   2   0   2   2   2   2   2   0   2   0   0   2   0   2   2   0   0   0   0   2   2   0   2   2   2   2   2   0   0   0   2   2   2   2   2   0   2   2   2   0   0   0   0   2   0   0   2   2   0   2   0   0   0   2   0   0   2   0   2   2   2   2   2   2   2   0   2   2   2   0   0   0   2   2   2   2   2   2   2   0   0   2   0   0   2   0   2   0   2   2   2   0   0   0   0   0   0   0   0   2   0   2   0   0   2   0   2   2   2   2   0   2   2   0   0   2   2   0   0   2   0   0   0   0   0   0   0   0   2   2   0   2   2   0   2   0   0   0   0   0   0   2   0   2   0   2   2   2   0   0   0   0   0   0   2   0   2   0   0   2   0   2   2   2   2   2
 MK-3-10                0   0   0   0   2   0   2   0   0   0   0   2   2   0   2   0   2   0   0   0   2   2   0   0   2   0   2   2   2   2   0   0   0   2   2   0   2   2   2   2   2   0   2   0   0   2   0   2   2   0   0   0   0   2   2   0   2   2   2   2   2   0   0   0   2   2   2   2   2   0   2   2   2   0   0   0   2   2   2   0   2   2   0   2   0   0   0   2   0   2   2   0   2   2   2   2   2   2   2   0   2   2   0   0   0   0   2   0   2   2   2   2   0   2   0   2   0   0   2   0   2   0   2   2   2   0   0   0   0   0   0   0   0   2   0   2   0   0   2   0   2   0   2   2   0   2   2   0   0   2   2   2   0   2   2   0   0   0   0   0   0   0   2   2   0   2   2   0   2   0   2   0   0   0   0   2   0   2   0   2   2   2   0   0   0   0   0   0   2   0   2   0   0   2   0   2   2   2   2   2
 MK-3-11                0   0   0   0   2   0   2   0   0   0   0   2   2   0   2   0   2   0   0   0   2   2   2   0   2   0   2   2   2   2   0   0   0   0   2   0   2   2   0   0   2   2   2   0   0   2   0   2   0   0   0   0   2   2   0   0   0   2   0   2   0   0   0   2   2   2   2   2   2   0   2   2   2   0   0   0   2   2   2   0   2   2   0   2   0   0   0   2   0   2   2   0   2   2   2   2   0   2   2   0   2   2   2   0   0   0   2   0   2   2   2   2   0   2   0   0   0   2   2   0   2   0   2   2   2   2   0   0   0   0   0   0   0   2   0   2   0   0   2   0   2   0   0   2   0   2   2   0   0   2   2   0   0   2   2   0   0   0   0   0   0   2   2   2   0   2   2   0   2   0   2   2   0   0   0   2   0   2   0   2   2   2   0   0   0   0   0   0   2   0   2   0   0   2   0   2   2   2   2   2
 MK-3-12                0   0   0   0   2   0   2   0   2   0   0   2   2   0   2   2   2   2   0   0   2   2   0   2   0   0   2   2   0   2   2   0   0   0   2   0   2   2   0   0   2   2   2   0   0   0   0   2   0   0   0   0   2   2   0   0   0   2   0   2   0   0   0   2   2   2   2   2   2   0   2   2   2   0   0   0   2   0   2   0   2   2   0   2   2   0   0   2   0   2   2   0   2   2   2   2   0   2   2   0   2   2   2   2   0   0   2   0   2   2   2   2   2   2   0   0   0   2   2   0   2   0   2   2   2   2   0   0   0   0   0   0   2   2   0   2   0   0   2   0   2   0   0   2   0   2   2   0   0   2   2   2   0   2   2   0   0   0   0   0   0   2   2   2   0   2   0   2   2   0   2   2   0   0   0   2   0   2   0   2   0   2   0   0   0   0   0   0   2   0   2   0   2   2   0   2   2   2   2   2
 MK-3-13                0   0   0   0   2   0   2   0   2   0   0   2   2   0   2   2   2   2   0   0   2   2   0   2   0   0   2   2   0   2   2   0   2   0   2   0   2   2   0   0   2   2   0   0   0   0   0   2   0   0   0   2   0   2   0   0   0   2   0   2   0   2   0   2   2   2   2   0   2   0   2   2   0   0   0   0   2   0   0   0   2   2   0   2   2   0   0   0   0   0   2   0   2   2   2   2   0   2   2   0   2   2   2   2   0   0   0   0   2   2   2   2   2   0   0   2   0   2   2   0   2   0   0   2   0   2   0   0   0   0   2   0   2   2   0   2   0   0   2   0   2   0   0   2   0   2   2   0   0   2   2   2   0   2   2   0   0   0   0   0   0   0   2   2   0   2   0   0   0   0   2   2   0   0   0   2   0   2   0   0   0   2   0   0   0   0   0   0   2   0   2   0   2   2   2   2   2   2   2   2
 MK-3-14                0   0   0   0   2   2   2   0   2   0   0   2   2   0   2   2   2   2   0   0   2   2   0   2   0   0   2   2   0   2   2   0   2   0   2   2   2   2   0   0   2   2   0   0   0   0   0   0   0   0   0   2   0   2   0   0   2   0   0   2   0   2   2   2   2   0   2   0   2   0   2   2   0   0   0   0   2   0   0   0   2   2   0   2   2   0   0   0   0   0   2   0   2   2   2   2   0   2   2   0   2   2   2   0   0   0   0   0   2   0   2   2   2   0   0   0   0   0   2   0   2   0   0   2   0   2   0   0   0   0   2   0   2   2   0   2   0   0   2   0   0   0   0   2   0   2   2   2   0   2   2   2   0   2   2   0   0   0   0   0   0   0   0   2   0   2   0   0   0   2   2   2   0   0   0   2   0   2   2   0   0   2   0   0   0   0   0   0   2   0   2   0   2   2   2   2   2   2   2   0
 MK-3-15                0   0   0   0   2   2   0   0   2   0   0   2   2   0   2   2   2   2   0   0   2   2   0   2   0   0   0   0   0   2   2   0   2   0   2   2   2   2   0   2   2   2   0   0   0   0   0   0   0   0   2   2   0   2   0   0   2   0   0   2   2   2   2   2   2   0   2   0   2   0   2   2   0   0   0   0   2   0   0   0   2   2   0   2   2   0   0   0   0   0   2   0   2   2   2   2   0   2   2   0   0   2   2   0   0   0   2   0   2   0   2   2   2   0   0   0   0   0   0   2   2   0   0   2   2   2   0   0   0   0   2   0   2   2   0   0   0   0   0   0   0   0   0   2   0   2   2   2   0   2   2   2   0   2   0   0   0   0   0   2   0   0   0   2   0   2   0   0   0   2   2   2   0   0   0   2   0   0   2   2   0   2   0   0   0   0   2   0   0   0   2   0   2   2   2   2   2   2   2   0
 MK-3-16                0   0   0   0   2   2   0   0   2   2   0   2   2   0   0   2   2   2   0   0   2   2   0   2   0   0   0   0   0   2   2   0   2   0   2   2   2   2   0   0   2   2   0   0   0   0   0   0   0   0   2   2   0   2   0   0   2   0   0   2   2   2   0   2   2   0   0   0   2   0   2   2   0   0   0   2   2   0   0   0   0   2   0   2   2   0   0   0   0   0   2   0   2   2   2   2   0   2   2   0   0   2   2   0   0   0   2   0   2   0   2   2   2   0   0   0   0   0   0   2   2   0   0   2   2   2   0   0   0   0   2   0   0   2   0   0   0   0   0   0   0   2   0   2   0   2   0   0   0   2   2   2   0   2   0   0   0   0   2   2   0   0   0   2   0   2   0   0   0   2   0   2   0   0   0   0   0   0   2   2   0   2   0   0   0   0   2   0   0   0   2   0   2   2   0   2   2   2   2   0
 MK-4-1                 2   2   2   2   2   2   0   0   2   0   0   2   0   2   0   0   2   2   0   0   0   2   2   0   2   2   0   2   2   0   2   0   0   0   2   2   2   2   0   0   0   0   0   0   2   0   0   0   0   2   2   0   2   0   2   0   0   0   0   0   2   0   0   2   2   2   2   2   2   0   0   2   2   2   0   0   0   2   0   0   0   2   0   2   0   0   0   0   0   0   0   0   2   0   2   0   2   0   0   0   0   0   2   0   2   0   2   0   2   2   2   2   2   0   2   2   0   0   0   0   0   0   0   2   2   2   2   2   0   2   2   2   0   2   0   2   0   2   2   0   0   0   2   0   2   2   2   2   0   0   0   2   0   0   0   0   0   0   0   2   0   2   0   0   2   2   0   2   2   0   2   2   2   0   0   0   2   2   2   0   0   0   2   0   2   0   2   0   0   0   0   0   0   2   0   2   0   2   2   0
 MK-4-2                 2   0   2   2   2   2   0   0   2   0   2   2   0   2   0   0   0   2   0   2   0   2   2   0   2   0   0   2   2   0   2   0   0   0   2   2   2   2   0   0   0   0   0   0   2   0   0   0   0   0   2   0   2   0   2   0   0   0   0   0   2   0   2   2   0   0   2   2   2   0   0   2   2   2   0   0   2   2   0   0   0   2   0   0   0   0   2   0   0   2   0   0   2   0   0   2   2   0   0   0   0   0   2   0   2   2   2   0   2   0   2   2   2   0   2   2   0   0   0   0   0   0   0   0   2   2   2   2   0   2   0   2   0   2   2   0   0   2   2   0   0   0   2   0   2   2   2   2   0   0   0   2   0   0   0   2   0   0   0   2   0   2   0   0   2   0   0   2   2   0   2   2   2   0   0   0   2   2   2   0   0   0   2   0   2   0   2   0   0   0   0   0   0   2   0   2   0   2   2   0
 MK-4-3                 0   0   2   2   2   2   0   0   0   0   0   2   0   2   0   0   0   2   0   2   0   2   2   0   2   0   0   2   2   0   2   2   0   0   2   2   2   2   2   0   0   0   0   0   0   0   0   0   0   0   2   0   2   0   2   0   0   0   0   0   0   0   2   2   0   0   2   2   2   0   0   2   2   2   0   0   2   2   0   2   0   2   0   0   0   0   2   2   0   0   0   0   2   0   0   2   2   0   0   0   0   0   2   0   2   2   2   0   2   0   2   2   2   0   2   2   0   0   0   0   0   0   0   0   2   2   2   2   2   2   0   2   0   0   2   0   0   2   2   0   0   0   2   0   2   2   2   2   0   0   0   2   0   0   0   2   0   0   0   2   0   2   0   0   2   0   0   2   2   0   2   2   2   0   0   0   2   2   2   0   0   2   0   0   2   2   2   2   0   0   0   0   0   2   0   2   0   2   0   2
 MK-4-4                 0   0   0   0   2   0   0   0   0   0   0   2   0   2   0   0   0   2   0   2   0   2   2   0   2   0   0   2   2   2   2   2   0   0   2   2   2   2   2   0   0   0   0   0   0   0   2   2   0   0   2   0   2   0   2   2   0   2   0   0   0   0   2   2   0   0   2   2   2   0   0   2   2   2   0   0   2   2   0   2   2   2   0   0   0   0   2   2   0   0   0   0   2   0   0   2   2   0   0   0   0   0   2   0   2   2   2   0   2   0   2   2   2   0   2   0   0   0   0   0   0   0   0   0   2   2   2   2   2   2   0   2   0   0   2   0   0   2   2   0   2   0   2   2   2   2   2   2   0   0   0   2   0   0   0   2   0   0   0   2   0   2   0   0   2   0   0   2   2   0   2   0   2   0   0   0   2   2   2   0   0   2   2   0   0   2   2   2   0   0   0   0   0   2   0   0   0   2   0   2
 MK-4-5                 0   0   0   0   2   0   0   0   0   0   0   2   0   2   2   0   0   2   0   2   0   2   2   0   2   0   0   2   2   2   2   2   0   0   2   2   0   2   2   0   0   0   0   2   0   0   2   0   0   0   2   0   0   0   2   2   0   2   0   0   0   0   2   2   0   0   2   2   2   0   0   2   2   2   0   0   2   2   0   0   2   2   2   0   0   0   2   2   0   0   0   0   2   0   0   2   2   0   0   0   0   0   2   0   2   2   2   0   2   0   2   2   2   0   0   2   0   0   0   0   0   0   0   0   2   2   2   2   2   2   0   2   0   0   2   0   0   2   2   0   2   0   0   2   0   2   2   0   0   0   0   2   0   0   0   2   0   0   0   2   0   0   2   0   2   0   0   2   2   2   2   0   2   0   0   0   2   2   2   0   0   2   0   0   0   2   2   2   0   0   0   0   0   2   0   0   0   2   0   2
 MK-4-6                 0   0   0   0   0   0   0   0   2   0   0   2   0   0   2   0   0   2   2   2   2   2   2   0   2   0   0   2   2   2   0   2   0   0   2   2   0   2   2   0   0   0   2   2   0   0   2   0   0   0   2   0   0   0   2   0   2   2   0   0   0   0   0   2   0   0   2   2   2   0   0   2   2   2   0   2   2   2   0   0   2   2   2   0   0   0   2   2   0   0   0   0   2   0   0   0   2   0   0   0   0   0   2   0   2   2   2   2   2   0   2   2   2   0   0   2   0   0   0   0   0   0   0   0   2   2   2   2   2   2   0   2   0   0   2   0   0   2   2   0   2   0   0   2   0   2   2   0   0   0   0   0   0   2   0   2   0   0   0   2   0   0   2   0   2   0   0   2   2   2   2   0   2   0   0   0   2   2   2   0   0   2   0   0   2   2   2   2   0   0   0   0   0   0   0   0   0   2   0   2
 MK-4-7                 0   0   0   0   0   0   0   0   2   0   0   2   0   0   2   0   0   2   2   2   2   2   0   0   2   0   0   2   2   2   0   2   0   0   2   2   0   2   2   0   0   0   2   2   0   0   2   0   0   0   2   0   0   0   2   0   2   2   0   2   2   2   2   2   0   2   2   2   2   0   0   2   2   2   0   2   2   2   0   2   0   2   2   0   0   0   2   2   0   0   0   0   2   0   0   0   2   0   2   0   0   2   2   2   0   2   2   2   2   0   2   2   0   0   0   2   0   0   0   0   0   0   0   0   2   2   2   2   2   2   0   2   0   0   0   0   0   2   2   0   2   2   0   0   0   2   2   0   0   0   0   0   0   2   0   2   0   0   0   0   0   0   2   0   2   0   0   2   2   2   2   0   2   0   0   0   2   2   2   0   0   2   0   0   2   2   2   2   0   0   0   0   0   0   0   0   0   2   0   2
 MK-4-8                 2   0   0   0   0   0   0   0   2   0   0   2   0   0   2   2   0   2   2   2   2   2   0   0   2   0   0   2   0   2   2   2   0   0   2   2   0   2   2   0   0   0   2   2   0   0   2   0   0   0   2   0   0   0   2   0   2   2   0   2   2   0   2   2   0   2   2   2   2   2   0   2   2   2   0   2   2   0   0   2   2   2   0   0   0   0   2   2   0   0   0   0   2   0   0   0   2   0   2   0   0   2   0   2   2   2   2   2   2   0   2   2   0   0   0   2   0   0   0   0   0   0   0   0   2   2   2   2   2   2   0   2   0   0   0   0   2   2   2   0   2   2   0   0   0   2   2   0   0   0   0   2   0   2   0   2   0   0   0   2   0   0   2   0   2   0   0   2   2   2   2   0   2   0   0   0   2   2   2   0   0   2   0   0   2   2   2   2   0   0   0   0   0   0   0   0   0   2   0   2
 MK-4-9                 2   0   0   0   0   2   0   0   0   0   0   2   0   0   2   2   0   2   2   2   2   2   2   0   2   0   0   2   0   2   2   2   0   2   2   2   0   2   2   0   0   0   2   2   2   0   2   0   0   0   2   0   0   0   2   0   2   2   2   2   2   0   2   2   0   2   2   2   2   2   2   2   2   2   0   0   2   0   0   2   2   2   0   2   0   0   2   2   0   2   0   2   2   0   0   0   2   0   0   0   0   2   0   2   2   2   2   2   2   0   2   2   0   0   0   2   0   0   0   0   0   0   0   0   2   2   2   2   2   2   0   2   0   0   0   0   2   2   2   0   2   2   0   0   0   2   2   0   0   2   0   2   0   2   0   0   0   2   0   0   0   0   2   0   2   0   0   2   0   2   2   0   2   2   0   0   2   2   2   2   0   2   0   0   2   2   2   0   0   0   0   0   0   0   0   0   0   2   0   0
 MK-4-10                2   0   0   2   0   2   2   0   0   0   0   2   0   0   2   2   0   2   2   2   2   2   2   0   2   0   0   0   0   2   2   2   0   2   2   2   0   2   2   0   0   0   2   0   2   0   2   0   0   0   2   2   0   0   2   0   2   0   2   2   2   0   2   2   0   2   2   2   2   2   2   2   2   2   0   0   2   0   0   2   2   2   0   2   2   0   2   2   0   2   0   2   2   0   0   0   2   0   0   2   0   2   0   2   2   0   2   2   2   0   2   2   0   0   0   2   0   0   2   0   2   0   0   2   2   2   2   2   0   2   0   2   0   0   0   0   2   2   2   2   2   2   0   0   0   2   2   0   0   2   2   2   0   2   0   0   0   0   2   0   0   0   2   0   2   0   0   2   2   0   2   2   2   2   0   0   2   2   2   2   0   2   0   0   0   2   2   0   0   0   2   2   0   0   0   0   0   0   0   0
 MK-4-11                2   0   0   2   0   2   2   0   0   0   0   2   0   0   2   2   0   2   2   2   0   2   2   0   2   2   2   2   0   2   2   2   2   2   2   2   0   2   2   0   0   0   2   0   0   0   2   0   0   0   2   2   0   0   2   0   0   2   2   2   2   0   2   2   0   2   2   2   2   2   2   2   2   2   2   0   2   2   0   2   2   2   0   2   2   0   2   2   2   2   0   2   2   0   0   0   0   0   0   2   0   2   0   2   0   2   2   2   2   0   2   2   0   0   0   0   0   0   2   0   2   0   0   0   2   2   2   0   0   2   0   2   0   0   0   0   2   2   2   2   2   2   0   0   0   2   2   2   0   2   2   2   0   2   0   0   0   2   2   0   0   0   2   0   2   0   0   2   2   0   2   2   2   2   0   0   2   2   2   2   0   2   0   0   0   2   2   2   0   0   2   2   2   0   0   0   0   0   0   0
 MK-4-12                0   2   0   2   0   2   2   0   0   2   0   2   0   0   2   2   0   0   2   2   0   2   2   0   2   2   0   2   0   2   2   2   2   2   0   0   0   2   0   0   0   0   2   0   0   0   2   0   0   0   2   2   0   0   2   0   0   2   2   2   2   0   2   0   0   2   2   0   2   2   2   0   2   2   2   0   2   2   0   2   2   2   0   0   2   0   2   2   2   2   0   2   2   0   0   0   0   0   0   2   0   0   0   2   0   2   2   2   2   0   2   2   0   0   0   0   0   2   2   0   2   0   0   0   2   2   2   0   0   2   0   2   0   0   0   0   2   2   2   0   2   2   0   0   0   2   2   2   0   2   2   0   0   2   0   0   2   0   2   0   0   2   2   0   2   0   0   2   2   0   2   2   2   2   0   0   2   2   2   2   0   2   2   0   0   2   2   2   2   0   2   2   0   0   0   0   0   0   0   0
 MK-4-13                0   2   0   2   0   2   2   0   2   2   0   2   0   0   2   2   0   0   2   2   2   2   2   0   2   2   0   2   0   2   2   2   2   0   0   0   0   2   0   2   0   0   2   0   0   2   0   0   0   0   2   0   0   0   2   2   0   2   2   2   2   0   2   0   0   2   2   0   2   2   0   0   2   2   2   0   0   2   2   2   2   2   0   0   2   0   0   2   2   2   0   2   2   0   0   0   0   0   0   2   0   0   2   2   0   2   2   2   2   2   2   2   0   0   0   0   0   2   2   2   2   0   0   2   2   0   2   2   0   2   0   2   0   0   0   0   2   2   2   0   2   2   0   0   0   2   2   2   2   2   2   0   0   2   0   0   2   0   2   0   0   0   2   0   2   0   0   2   2   0   0   2   0   2   0   0   2   2   2   2   0   2   2   0   2   2   2   2   2   0   2   2   0   0   0   0   0   0   0   0
 MK-4-14                0   2   0   0   0   2   2   0   2   2   0   2   0   0   2   2   0   0   2   2   2   2   0   0   2   2   0   2   0   0   2   2   2   0   0   0   0   2   0   2   0   2   2   0   2   2   0   0   0   0   0   0   0   0   2   2   0   2   2   2   2   0   0   0   0   2   2   0   2   2   0   0   0   2   2   0   2   0   2   2   2   2   0   0   2   0   0   2   2   2   0   2   2   0   0   0   0   2   0   0   0   2   2   2   0   0   2   2   2   2   2   2   2   0   0   0   0   2   2   2   2   0   0   2   2   0   2   2   2   2   0   2   0   0   0   0   2   2   2   0   2   2   0   0   0   2   2   0   2   2   2   0   0   2   0   2   2   0   2   0   0   0   0   0   2   2   0   2   2   0   2   2   0   2   2   0   2   0   2   2   0   2   2   0   2   2   2   2   2   0   2   2   0   0   0   0   0   0   0   0
 MK-4-15                2   2   0   0   0   2   0   0   2   2   0   2   0   0   2   2   0   0   2   2   2   0   0   0   2   2   0   2   0   0   2   2   2   0   0   0   0   2   0   0   0   2   2   0   2   2   0   0   0   2   0   0   0   0   2   2   0   2   2   2   2   0   2   0   0   2   2   0   2   2   0   0   0   2   2   0   2   0   2   2   2   2   0   0   2   0   0   2   2   2   0   2   2   0   0   0   0   2   0   0   0   2   2   2   0   2   2   2   2   2   2   2   2   0   0   0   0   2   2   2   0   0   0   2   2   0   2   0   0   2   0   0   0   0   0   0   2   2   2   0   0   2   0   0   0   2   2   0   2   2   2   2   0   2   0   2   0   0   2   2   0   0   0   0   2   2   0   2   0   0   0   2   0   2   0   2   2   0   2   2   0   2   2   0   2   2   2   2   2   0   2   2   0   0   0   0   0   0   0   0
 MK-4-16                2   2   0   0   0   2   0   0   2   2   0   2   0   0   2   2   0   0   2   2   2   0   0   0   2   2   0   2   0   0   2   2   2   0   0   2   0   2   0   0   0   0   2   0   2   2   0   2   0   2   0   0   0   0   2   2   0   2   2   2   2   0   0   0   0   2   2   0   0   2   0   0   0   2   2   0   2   0   2   2   2   2   0   0   2   0   2   0   2   0   0   2   2   0   0   0   0   2   0   0   0   2   2   2   0   2   2   2   2   2   0   2   2   0   0   0   0   2   2   2   0   0   0   2   2   0   2   0   2   2   0   0   0   2   0   0   2   2   2   0   0   2   0   0   0   2   2   0   2   2   2   2   0   2   0   0   2   0   2   2   0   0   2   2   0   2   2   2   0   0   0   2   0   2   0   2   2   2   2   2   0   2   2   0   2   2   0   2   0   0   2   2   0   0   0   0   0   0   0   0
 MK-5-1                 2   2   0   0   2   2   2   2   0   0   0   0   0   2   0   2   2   0   0   0   2   2   0   0   2   2   2   2   0   2   2   2   0   0   2   2   0   0   0   2   2   0   2   0   0   0   0   0   0   0   2   2   0   2   0   0   0   2   2   0   0   0   0   0   2   0   0   0   2   0   2   0   0   2   0   2   2   2   0   2   2   2   0   2   2   0   2   0   2   2   0   2   2   2   0   2   2   0   2   0   2   2   0   0   0   0   2   2   0   2   2   2   0   0   0   0   0   0   2   0   0   0   2   0   0   2   0   0   2   0   0   0   0   0   0   0   0   2   0   0   0   2   0   2   0   0   0   0   2   2   2   2   0   2   2   0   2   2   2   0   0   2   0   2   2   2   2   2   2   0   0   0   2   2   0   0   0   0   2   2   2   0   0   0   2   2   0   2   0   2   0   2   2   0   2   2   2   2   2   0
 MK-5-2                 0   2   0   0   2   2   2   2   0   0   0   0   0   2   0   2   0   0   2   0   2   2   0   0   2   2   2   2   0   2   2   2   0   0   2   2   2   0   0   2   2   0   2   0   0   2   2   0   0   0   0   2   0   2   0   2   0   2   2   0   0   0   0   2   0   0   0   0   2   0   2   0   0   2   0   2   2   2   0   2   2   2   0   2   2   2   2   0   2   2   0   2   2   2   0   2   2   2   2   0   2   2   0   0   0   0   2   2   0   2   2   2   0   0   0   0   2   2   2   0   0   0   2   0   0   2   0   0   0   0   0   0   0   0   0   0   0   2   0   0   2   2   0   2   0   0   0   0   2   2   2   2   0   2   2   0   0   2   2   2   0   2   0   2   2   2   2   2   0   0   0   0   2   2   0   0   0   0   2   2   2   0   0   0   2   2   0   2   0   2   0   2   2   2   2   2   2   2   2   0
 MK-5-3                 2   2   0   0   2   2   2   2   0   0   0   0   0   2   0   2   0   0   2   0   2   2   0   0   2   2   2   2   2   2   2   2   0   0   2   2   2   0   0   2   2   0   2   0   0   2   2   0   0   0   0   2   0   2   0   2   0   2   2   0   0   0   0   2   0   0   0   0   2   0   2   2   0   2   0   2   2   2   0   2   2   2   0   2   2   2   2   0   2   2   0   2   0   2   0   0   2   2   2   0   2   2   0   0   0   0   2   2   0   2   2   2   0   0   2   0   2   2   2   0   0   0   2   0   0   2   0   0   0   0   0   0   0   0   2   0   0   2   0   0   2   2   0   2   0   0   0   0   2   2   2   2   0   2   2   0   0   2   2   2   0   2   0   2   2   2   2   2   0   0   0   0   2   2   0   0   0   0   2   2   2   2   0   0   0   2   0   2   0   2   0   2   2   2   2   2   2   2   2   0
 MK-5-4                 2   2   0   0   2   2   2   2   0   0   0   0   0   2   0   2   0   0   2   2   2   2   0   0   2   2   2   2   2   2   2   2   0   0   2   2   2   0   0   2   2   0   2   0   0   2   2   0   0   0   0   2   0   2   0   0   0   2   2   0   0   2   0   2   0   2   0   0   2   0   0   2   0   2   0   2   2   2   0   2   2   2   0   2   2   2   2   0   2   0   0   0   0   2   0   0   2   0   0   0   2   2   0   0   0   0   2   2   0   2   2   2   0   0   2   0   2   2   2   0   0   0   2   0   0   2   0   0   0   0   0   0   0   0   2   0   2   2   0   0   2   0   0   0   0   0   0   0   0   0   2   2   0   2   2   0   2   2   2   2   0   2   0   2   2   2   2   2   0   0   0   0   2   2   0   0   2   0   2   2   2   2   0   0   0   2   0   2   0   2   2   2   2   2   2   2   2   2   0   2
 MK-5-5                 2   2   0   0   2   2   2   2   0   2   0   0   0   2   0   2   0   0   2   2   2   2   0   0   2   2   0   2   2   2   2   2   0   0   2   2   2   0   0   2   2   0   2   0   0   2   2   0   0   0   2   2   0   2   0   0   2   2   2   0   0   2   0   2   0   2   0   0   2   0   0   0   0   2   2   2   2   2   0   2   2   2   0   2   2   2   2   0   2   0   2   0   0   2   0   0   2   0   0   0   2   2   2   0   0   2   0   2   0   2   2   2   0   0   2   0   2   2   2   0   0   0   2   0   0   2   0   0   0   0   0   0   0   0   2   0   2   2   0   0   2   0   0   0   0   0   0   0   0   0   2   2   0   2   2   0   2   2   2   2   0   2   0   2   2   2   2   2   0   0   0   0   2   2   0   0   0   0   2   2   2   2   0   0   0   0   0   2   2   2   2   2   2   2   2   2   2   2   0   2
 MK-5-6                 2   2   0   0   2   2   2   2   0   2   0   0   0   2   0   0   0   0   2   2   2   2   0   0   2   0   0   2   2   2   2   0   0   0   0   2   2   0   0   2   2   0   2   0   0   2   2   0   0   0   2   2   0   2   0   0   2   2   2   0   0   2   0   2   0   2   0   0   2   0   0   0   0   2   2   0   2   2   0   0   2   2   0   2   2   2   0   0   2   0   2   0   0   2   0   0   2   0   0   0   2   2   2   0   0   2   0   2   0   2   2   2   2   0   2   0   2   2   2   2   0   0   2   0   0   2   0   2   0   0   0   0   0   0   2   0   2   2   0   0   2   0   0   0   0   0   0   0   0   0   2   2   0   2   2   0   0   2   2   2   0   2   0   2   2   0   2   2   0   0   0   0   2   2   0   0   0   0   2   2   2   2   0   0   2   0   0   0   2   2   2   2   2   0   2   2   2   2   0   2
 MK-5-7                 2   2   0   0   2   2   2   2   0   2   0   0   0   2   0   0   0   0   2   2   2   2   0   0   2   0   0   2   2   2   2   0   2   0   0   2   2   0   0   2   2   0   2   0   0   2   2   0   2   0   2   2   0   2   0   2   2   0   2   0   0   0   0   2   0   2   0   0   2   0   0   0   0   2   2   0   2   2   0   0   2   2   0   0   2   2   0   0   2   0   2   0   0   2   0   0   2   0   0   0   2   2   2   0   0   2   0   2   2   2   2   2   2   0   2   0   0   2   2   2   0   0   2   0   0   2   0   2   0   2   0   0   0   0   2   0   2   2   0   0   2   0   0   0   0   0   0   0   0   0   2   2   0   0   2   2   0   2   2   0   0   2   2   2   2   2   2   2   0   0   0   0   2   0   0   0   0   2   2   2   2   2   0   0   0   0   0   0   0   2   2   2   2   0   2   0   0   0   0   2
 MK-5-8                 2   2   0   0   2   2   2   2   0   2   0   0   0   2   0   0   0   0   2   2   2   0   0   0   2   0   0   2   2   2   2   0   2   0   0   2   2   0   0   2   0   0   2   0   0   0   0   0   2   0   2   2   0   2   0   2   2   0   0   0   0   0   0   2   0   2   0   2   0   0   0   0   0   0   0   0   2   2   0   0   2   2   0   0   2   2   0   0   2   2   2   2   0   2   0   2   2   0   0   0   0   2   2   0   0   2   0   2   0   2   2   0   2   0   2   2   0   2   2   2   0   0   2   0   0   2   0   2   0   2   0   0   0   0   2   0   2   2   0   0   2   0   0   0   0   0   0   0   0   2   2   2   0   0   2   2   0   2   2   0   0   2   2   2   2   2   2   2   0   2   0   0   2   0   0   0   0   2   2   2   2   2   2   0   2   0   0   0   0   2   2   2   2   0   2   0   0   2   0   2
 MK-5-9                 2   2   0   2   0   2   2   2   0   2   0   0   0   2   0   0   0   0   2   2   2   0   0   2   2   0   0   2   2   2   0   0   2   0   0   2   2   0   0   2   0   2   0   0   0   0   2   0   2   0   2   2   0   2   0   2   2   0   0   0   0   0   2   2   0   2   0   2   0   0   0   0   0   0   0   0   2   2   0   0   2   2   2   0   2   2   0   0   2   2   2   2   0   2   0   2   2   0   0   2   0   2   2   0   0   2   0   2   0   2   2   0   2   0   2   2   2   2   2   2   0   0   2   2   0   0   0   2   0   2   0   0   0   0   0   0   2   2   2   0   2   0   0   0   0   0   0   0   2   2   2   2   0   0   2   2   0   2   2   0   2   2   2   2   2   2   2   2   0   2   0   0   2   0   0   0   0   2   2   2   0   2   2   0   2   0   0   0   0   2   2   0   2   0   2   0   0   2   0   0
 MK-5-10                2   0   0   2   0   2   2   2   0   2   0   0   0   2   0   0   0   0   2   2   2   0   0   2   2   0   2   2   2   2   0   0   2   0   0   2   0   0   2   2   0   2   0   0   0   0   0   0   2   0   2   2   0   2   0   2   2   0   0   0   0   0   2   2   0   2   0   2   0   0   0   0   0   0   2   0   0   2   0   0   2   2   2   0   2   0   0   0   2   2   2   2   0   2   0   0   2   0   0   2   0   2   2   0   0   2   0   2   0   2   2   0   2   0   2   2   2   2   2   2   0   0   2   2   0   0   0   0   0   2   0   0   0   0   0   0   2   2   2   0   2   0   0   0   2   0   0   0   2   2   2   2   0   0   2   2   0   2   2   0   2   2   2   2   2   2   2   2   2   2   2   0   2   0   0   0   0   2   2   2   0   2   2   0   2   0   2   0   0   2   2   0   0   2   2   0   0   2   0   0
 MK-5-11                2   2   2   2   0   2   2   2   2   2   0   0   0   2   0   0   0   2   2   2   0   0   0   2   2   2   0   2   2   2   0   0   2   2   0   2   0   0   2   0   0   2   2   0   0   0   0   0   2   0   2   2   0   2   0   2   2   0   0   0   0   0   2   2   0   2   0   2   0   0   0   0   0   0   2   0   0   2   0   0   0   2   2   0   2   0   0   0   2   2   0   2   0   2   0   2   2   0   0   0   0   2   2   0   0   2   0   2   0   2   2   0   0   0   2   2   2   2   2   0   0   0   2   2   0   2   2   0   0   2   0   2   0   0   2   0   2   2   2   0   0   0   0   0   2   0   0   0   2   2   2   2   0   0   2   2   0   2   2   0   2   2   2   2   2   2   2   2   2   2   2   0   2   0   0   0   0   2   2   2   0   2   2   2   2   0   2   0   0   2   0   0   0   2   2   0   0   2   0   0
 MK-5-12                2   2   2   2   0   2   2   2   2   2   0   0   0   2   0   0   0   2   0   2   0   0   0   2   2   2   0   2   2   2   0   0   2   2   0   2   0   0   2   0   0   2   2   0   0   0   0   0   2   0   2   0   0   0   2   2   2   0   0   0   0   0   0   2   0   2   0   0   0   2   2   0   0   0   2   0   0   2   0   0   0   2   0   0   2   2   0   0   2   2   0   2   0   2   0   2   2   0   0   0   0   0   2   0   0   2   0   2   0   2   2   0   0   0   0   2   2   2   2   0   0   0   2   2   0   2   2   0   0   2   0   2   0   0   0   0   2   2   2   0   0   0   0   0   2   0   2   0   2   2   2   2   0   0   2   2   0   2   2   0   2   2   2   2   2   2   2   2   0   2   0   0   0   0   0   0   0   2   2   2   0   2   2   2   2   0   2   0   0   0   0   0   0   0   2   0   0   2   0   0
 MK-5-13                2   2   0   2   0   2   2   2   2   2   2   0   0   2   0   0   0   2   0   0   0   0   0   2   2   2   2   2   0   2   0   0   2   2   0   2   2   0   0   0   2   2   0   0   0   0   0   0   2   0   2   0   2   0   2   2   2   0   0   0   2   0   0   2   0   2   0   0   0   2   2   0   0   2   2   2   0   2   0   2   0   2   0   0   2   2   0   0   2   2   0   2   0   2   0   2   2   0   0   0   0   0   2   0   0   2   0   2   0   2   2   0   0   2   0   2   2   2   0   0   0   0   2   2   0   2   2   0   0   2   0   0   0   0   0   2   2   2   0   0   0   0   0   0   2   0   2   0   2   2   2   2   0   0   2   2   0   2   2   0   2   2   2   2   2   2   2   2   0   2   0   0   0   0   2   0   0   2   2   2   0   2   2   2   2   0   2   0   0   0   0   0   0   0   2   0   0   2   0   0
 MK-5-14                0   2   0   2   0   2   2   2   0   2   2   0   0   2   0   0   0   2   0   0   0   0   0   2   2   2   2   0   0   2   0   0   2   2   0   2   2   0   0   0   2   2   0   0   0   0   0   0   2   0   2   0   2   0   2   2   2   0   0   0   2   0   0   2   0   2   0   0   0   2   2   0   0   2   2   2   0   2   2   0   2   2   0   0   2   2   0   0   2   0   0   2   0   0   0   0   2   0   0   0   0   0   2   0   0   2   2   2   0   2   2   2   0   2   2   2   2   2   0   0   0   2   2   2   0   2   2   0   2   2   0   0   0   0   0   2   2   2   0   2   0   0   0   0   2   0   2   0   2   2   2   0   0   0   2   2   0   2   0   0   0   2   2   2   2   2   2   2   0   2   0   0   0   0   2   0   0   2   2   2   0   2   2   2   2   0   2   2   2   0   0   0   0   0   2   0   0   2   0   0
 MK-5-15                0   2   0   2   0   2   2   2   0   2   2   0   0   2   0   0   0   2   0   0   0   0   0   2   2   0   2   2   0   2   2   0   2   2   0   2   2   0   0   2   2   2   0   0   0   2   0   0   2   0   2   0   2   0   2   2   2   0   0   0   2   0   0   2   2   2   0   0   0   0   2   0   0   2   2   2   0   2   0   0   0   2   0   0   2   2   2   0   0   0   2   2   0   0   0   0   0   2   0   0   0   0   2   0   0   2   2   2   0   2   2   2   0   2   2   2   2   2   0   0   0   2   2   0   0   2   2   0   2   2   0   0   2   0   0   2   2   2   0   2   0   0   0   0   0   0   2   0   2   2   2   0   0   0   0   2   0   2   0   0   0   2   2   2   2   2   2   2   0   2   0   0   0   0   2   0   0   2   2   2   0   2   2   2   2   0   2   2   2   0   0   0   0   2   0   0   0   2   0   2
 MK-5-16                0   2   0   2   0   2   2   2   0   2   2   0   0   2   0   0   0   2   2   0   0   0   0   2   2   0   2   2   0   2   2   0   2   0   0   2   0   0   0   2   2   2   0   0   0   2   0   0   2   0   2   0   2   2   0   2   0   0   0   0   2   0   0   2   2   2   0   0   0   0   2   0   0   2   2   2   0   2   0   0   0   2   0   0   2   2   2   0   0   0   2   2   0   0   0   0   0   2   0   0   0   0   2   0   2   2   2   2   0   2   2   0   0   2   2   0   2   2   0   0   0   2   2   0   0   2   2   0   2   0   0   0   2   0   0   2   2   2   0   2   2   2   0   0   0   2   2   0   2   0   2   0   0   0   0   2   2   2   0   0   0   0   0   2   2   2   0   2   0   2   0   0   0   0   2   0   0   2   2   2   0   0   2   2   2   0   2   2   2   0   0   0   2   2   0   0   0   0   0   2
 MK-6-1                 0   2   2   2   0   0   2   2   2   2   2   0   2   0   0   2   0   2   2   0   0   0   0   0   0   0   2   2   0   0   2   0   0   2   0   0   0   0   2   2   0   0   0   0   0   0   2   0   2   0   0   0   2   2   2   0   0   0   2   0   2   2   0   2   0   0   2   0   0   0   0   2   2   0   2   2   0   2   0   0   2   0   2   2   2   0   2   0   0   0   0   0   2   0   2   2   0   2   0   2   2   2   0   0   0   0   2   0   0   0   0   2   0   0   0   0   0   2   2   2   2   2   2   2   2   0   2   0   2   2   2   2   0   0   2   2   0   2   2   2   2   2   2   2   2   2   0   0   2   0   0   2   0   0   2   2   0   0   2   2   0   2   0   0   0   2   0   2   2   0   0   0   2   0   0   2   2   2   0   2   0   0   2   2   0   0   0   2   0   2   2   2   2   2   2   2   0   0   2   2
 MK-6-2                 0   2   2   2   0   0   2   2   2   2   2   2   2   0   0   2   0   2   2   0   2   0   0   0   0   0   2   2   0   0   2   0   0   2   0   0   0   0   2   0   0   2   2   0   0   0   2   0   2   0   0   0   0   2   2   0   0   0   2   0   2   2   0   2   0   0   2   0   0   0   2   2   2   0   2   2   0   2   0   0   2   0   2   2   2   2   0   0   0   0   0   2   2   0   2   2   0   2   0   0   2   2   0   2   0   0   2   0   0   0   0   0   2   2   0   0   2   2   2   2   2   2   2   0   2   0   2   0   2   2   2   2   0   0   2   2   0   2   2   2   2   0   2   2   2   2   0   0   2   0   0   2   0   0   2   2   2   0   2   2   0   2   0   0   0   2   0   2   2   0   0   0   2   0   0   2   2   2   0   2   0   0   2   2   0   0   0   2   0   2   2   2   2   2   2   2   2   0   2   2
 MK-6-3                 0   2   2   2   0   0   2   2   2   2   2   2   2   0   0   2   0   2   2   0   2   0   0   0   0   0   2   2   0   0   2   0   0   0   0   2   0   0   2   0   0   2   0   0   0   0   2   0   2   0   0   0   0   2   2   0   0   0   2   2   2   2   0   0   0   0   2   0   0   0   0   2   2   0   0   2   2   2   0   0   2   0   0   2   2   2   0   0   0   0   0   2   2   0   0   2   0   2   2   0   2   2   0   2   0   0   2   0   0   0   0   0   2   2   0   0   2   2   2   2   2   0   2   0   0   0   2   0   2   2   2   2   0   0   2   2   2   2   2   0   0   0   2   0   2   2   2   0   2   0   0   2   0   0   0   2   2   0   2   0   0   2   0   0   0   2   0   2   2   0   0   0   2   0   0   2   2   2   0   2   0   0   2   2   0   0   0   2   0   2   2   2   2   2   2   2   2   0   2   2
 MK-6-4                 0   2   2   2   0   0   2   2   2   2   2   0   2   2   0   2   0   2   0   0   2   0   0   0   0   0   2   2   0   0   2   2   0   0   0   2   0   0   2   0   0   2   0   0   0   0   2   0   2   2   0   0   0   0   2   0   0   0   2   0   2   0   0   0   0   0   2   0   0   0   0   2   2   0   0   2   0   2   0   0   2   0   0   2   0   2   0   0   0   2   0   2   2   0   0   2   0   2   2   0   0   2   0   2   2   2   2   0   0   0   0   0   2   2   0   0   0   2   2   2   2   0   2   0   0   0   2   0   2   2   2   2   0   2   0   2   2   2   2   0   0   0   2   0   2   2   0   0   2   0   0   2   0   0   0   2   2   0   2   0   2   2   2   0   0   2   0   0   2   0   0   0   2   2   0   2   2   2   0   2   2   0   2   2   0   0   0   2   0   2   2   2   2   2   0   2   2   2   2   2
 MK-6-5                 0   2   2   2   0   0   2   2   2   2   2   0   2   2   2   2   2   2   0   0   0   2   0   0   0   0   2   2   0   0   2   2   0   0   0   2   0   0   0   0   0   2   0   0   0   0   2   0   2   2   0   0   0   2   2   0   0   2   2   0   2   0   0   0   0   2   2   0   2   0   0   2   2   0   2   2   0   2   0   0   0   0   0   2   2   2   0   0   2   2   0   2   2   2   2   2   0   2   2   0   0   2   0   2   2   2   2   0   0   2   0   0   2   2   0   0   0   2   2   2   2   0   2   0   0   0   2   0   2   2   2   2   0   2   2   2   2   2   2   0   0   0   2   0   2   2   0   2   0   0   0   2   0   0   0   2   2   0   2   2   2   2   2   0   0   2   0   0   2   0   0   2   2   2   2   2   2   2   0   2   2   0   2   2   0   2   0   2   0   2   2   2   2   2   0   2   2   2   2   2
 MK-6-6                 0   2   2   2   0   0   2   2   2   2   2   0   2   2   2   2   2   2   0   0   0   2   0   0   2   2   2   2   0   0   2   0   0   2   0   2   0   0   0   0   0   2   0   0   0   0   0   0   0   0   0   0   0   2   2   0   0   2   2   0   2   0   0   0   0   2   2   0   0   2   0   0   2   0   2   2   0   0   0   0   0   0   0   2   2   2   0   0   2   2   0   2   2   0   2   2   2   2   2   0   0   2   0   2   2   2   2   0   0   2   0   0   2   2   0   0   0   2   2   0   2   0   2   0   0   0   2   0   2   0   2   2   0   2   2   2   2   2   2   0   2   0   2   0   2   2   0   2   0   0   0   0   0   0   0   2   2   0   2   2   2   2   2   0   0   2   0   0   2   0   0   2   2   2   2   2   2   2   0   2   2   0   2   2   0   2   0   2   0   2   2   2   2   0   0   2   2   2   2   0
 MK-6-7                 0   2   2   2   0   2   2   0   2   2   2   2   2   2   2   2   2   2   0   0   0   2   0   2   2   2   2   2   0   0   2   0   0   0   0   2   0   0   0   0   0   2   0   0   0   0   0   0   0   0   0   0   0   2   2   0   0   2   2   0   0   0   2   0   0   0   2   0   0   2   0   0   2   2   2   2   0   0   0   0   0   0   0   2   2   2   0   0   2   0   0   2   2   0   2   2   2   2   0   0   0   2   0   2   2   2   2   0   0   2   2   0   2   2   0   0   0   2   2   0   2   0   0   0   0   0   2   0   2   0   0   2   0   2   2   2   2   2   2   0   2   0   2   0   0   2   0   2   0   0   0   0   0   0   0   2   0   0   2   0   2   2   2   0   0   2   0   0   2   0   2   2   2   2   2   2   2   2   0   2   2   0   2   2   0   0   0   2   0   2   2   2   2   0   0   2   2   0   2   0
 MK-6-8                 0   2   2   2   2   2   2   0   2   2   2   0   2   2   2   2   2   2   0   0   0   0   0   2   2   2   2   2   0   0   0   0   0   0   2   2   2   0   0   0   0   2   0   0   0   0   0   0   0   0   0   0   0   2   2   0   0   2   2   0   0   0   2   0   0   0   2   0   2   2   2   0   2   2   2   2   2   0   0   0   0   0   0   2   2   2   0   0   2   0   0   2   2   0   2   0   2   2   0   0   0   2   0   2   2   0   2   0   0   0   2   0   0   2   0   0   2   2   2   0   2   0   0   0   0   0   2   0   2   0   2   2   0   2   2   2   2   2   2   0   2   0   2   0   0   2   0   2   0   0   0   0   0   0   0   2   0   0   0   0   0   2   2   2   2   2   0   0   2   0   2   2   2   0   2   0   2   2   0   2   2   0   2   2   0   0   0   2   0   0   2   0   2   0   0   2   2   0   2   0
 MK-6-9                 0   2   2   2   2   2   2   0   2   2   0   0   0   2   2   2   2   2   0   0   0   0   0   2   2   2   2   2   0   0   0   0   0   0   2   2   2   0   0   0   0   2   0   0   0   0   0   0   0   0   0   0   0   2   0   2   0   2   2   2   0   0   2   0   0   0   2   0   2   2   2   0   2   2   2   0   2   0   0   0   0   0   0   2   2   0   0   0   2   2   0   0   2   0   2   0   2   2   0   0   2   2   0   2   2   0   2   2   0   0   2   0   0   2   0   0   2   2   2   2   2   0   0   0   0   0   2   0   2   0   0   2   0   2   2   2   0   0   2   0   2   0   2   0   0   2   0   2   0   0   0   0   0   0   0   2   0   0   2   0   0   2   2   2   2   2   0   0   2   0   2   2   2   0   2   0   2   2   0   2   0   0   2   2   0   0   0   2   0   0   2   0   2   0   0   2   0   0   2   0
 MK-6-10                0   2   2   2   2   2   2   0   2   2   0   0   0   2   2   2   2   2   0   0   2   0   0   2   2   2   2   2   0   0   0   0   0   0   2   2   0   0   0   0   0   2   0   0   0   2   0   0   0   0   0   0   0   2   0   2   0   2   2   2   0   0   2   2   0   0   2   0   2   2   2   0   2   2   2   0   2   0   0   0   0   0   0   2   2   0   0   0   2   2   0   0   0   0   2   0   2   2   2   0   2   2   0   2   2   0   0   2   2   0   2   0   0   2   0   0   2   2   2   2   2   0   0   0   0   0   2   0   2   0   0   2   0   2   0   2   0   0   2   0   0   2   2   0   0   2   0   2   0   0   0   0   0   0   0   2   2   0   2   0   0   2   2   2   2   2   0   0   2   0   2   2   2   0   2   0   2   2   0   2   0   0   2   2   0   0   2   2   0   2   2   0   0   2   0   2   0   0   2   0
 MK-6-11                0   2   2   2   2   0   2   0   2   2   0   0   0   2   2   2   2   2   0   2   2   0   0   2   2   2   2   2   2   0   0   0   0   0   2   2   0   0   2   0   0   0   0   0   2   2   0   0   0   0   0   0   0   2   0   2   0   2   2   2   0   0   2   2   0   0   2   0   2   2   2   0   2   2   2   2   0   0   0   0   0   0   0   2   2   0   0   0   2   0   0   0   0   2   2   0   2   2   2   0   2   2   0   2   2   0   0   2   0   0   2   2   0   2   0   0   2   2   2   2   2   0   0   0   0   2   2   0   2   0   0   0   2   2   0   0   0   0   2   0   0   2   2   0   2   2   0   2   0   0   0   0   0   0   0   0   2   0   2   2   0   2   2   2   2   2   2   0   2   0   2   2   2   0   2   0   2   2   2   2   0   0   2   2   0   0   2   2   0   2   0   0   0   2   2   0   0   0   2   0
 MK-6-12                0   0   2   2   2   2   2   0   2   2   0   0   0   0   2   2   2   2   0   2   2   0   0   0   2   2   2   2   2   0   0   0   2   0   2   2   0   0   2   0   0   0   0   0   0   2   0   0   0   0   0   0   2   2   0   2   0   2   2   0   0   0   2   2   0   0   2   0   2   2   0   0   2   2   2   2   0   0   0   0   0   0   0   2   2   2   0   0   2   0   2   0   0   2   2   0   2   2   2   0   2   2   0   2   2   0   0   2   0   0   2   2   0   2   0   0   2   2   2   2   2   0   0   0   0   2   0   2   2   0   0   0   2   2   0   0   0   0   2   0   0   2   2   0   2   2   0   2   0   0   0   0   0   0   0   0   0   2   2   2   0   2   2   2   2   2   2   0   2   0   2   2   2   0   2   0   2   2   2   0   2   0   2   2   0   0   0   2   0   2   2   0   0   2   2   0   0   0   2   2
 MK-6-13                2   0   2   2   2   2   2   0   2   2   0   0   0   0   2   2   0   2   0   2   2   0   2   0   2   2   2   2   0   0   0   0   2   0   2   2   0   0   2   0   0   0   0   0   0   2   0   0   0   0   0   0   2   2   0   2   0   2   2   0   0   2   2   2   0   0   0   0   2   2   0   0   2   2   2   2   0   0   0   0   0   0   0   2   2   0   0   0   2   0   2   0   2   2   2   0   2   2   2   0   2   2   0   2   0   2   0   2   0   0   2   2   2   2   0   0   2   2   2   2   2   0   0   0   0   0   0   2   2   0   0   0   2   2   0   0   0   0   2   0   0   2   2   0   2   2   0   2   0   0   0   0   0   0   0   0   0   2   2   2   0   2   2   2   2   2   2   0   2   0   2   2   2   0   2   0   2   2   2   0   2   0   2   2   0   2   0   2   0   2   2   0   0   2   2   0   0   0   2   2
 MK-6-14                2   0   2   2   2   2   2   0   2   2   0   0   0   0   2   2   2   2   0   0   2   0   2   0   2   2   2   2   0   2   2   0   2   0   2   2   0   0   2   0   2   0   0   0   0   2   0   0   0   0   0   0   2   2   2   2   0   2   2   0   0   2   2   2   0   0   0   0   2   2   0   0   2   2   2   2   2   0   0   2   0   0   0   2   2   0   0   0   2   0   2   2   2   2   2   0   2   2   2   0   2   2   0   2   0   0   0   0   0   0   2   2   2   2   0   0   2   2   2   2   2   0   0   0   0   0   0   2   2   0   2   0   2   2   0   0   0   0   2   0   0   2   2   0   0   0   0   0   0   0   2   0   0   0   0   0   2   2   2   2   0   2   2   2   2   2   2   0   2   0   2   2   0   0   2   0   2   2   2   0   2   0   2   2   0   2   0   0   0   2   2   0   0   2   2   0   0   0   2   0
 MK-6-15                2   0   2   0   2   2   0   0   2   0   0   0   0   0   2   2   2   2   0   0   0   0   2   0   2   2   2   2   0   2   2   0   2   0   0   2   0   0   2   0   2   0   0   0   0   2   0   0   0   0   0   0   2   2   0   0   0   2   2   0   2   2   2   2   0   0   0   0   2   2   0   2   2   2   2   2   2   0   0   0   0   0   0   2   2   0   0   0   2   0   2   2   2   0   2   0   2   2   0   0   2   2   0   2   0   0   0   0   0   0   2   2   2   2   0   0   2   0   2   2   2   0   2   0   0   0   0   2   2   0   0   2   2   2   2   0   0   0   2   0   0   2   2   2   0   0   0   0   0   0   2   0   0   0   0   0   2   2   2   2   0   2   2   2   2   2   2   0   2   0   2   2   0   0   2   0   2   2   2   0   2   0   2   2   0   2   0   0   0   2   2   0   2   0   2   2   0   0   2   0
 MK-6-16                2   0   2   0   2   2   0   0   2   0   2   0   0   0   2   2   2   2   0   0   0   0   2   0   0   2   2   2   0   2   0   0   2   0   0   2   0   0   2   0   0   0   0   0   2   2   0   0   2   0   0   0   2   2   0   0   0   2   2   0   2   2   2   2   2   0   0   0   2   2   0   2   2   2   0   2   2   0   0   0   0   0   0   2   2   0   2   0   2   0   2   2   2   0   2   0   2   2   0   0   2   2   0   0   0   2   0   0   0   0   2   2   2   0   0   0   2   0   2   2   2   0   2   0   0   0   0   2   2   0   0   2   0   0   0   0   2   0   2   0   0   2   2   2   0   0   0   0   0   0   2   0   0   0   0   0   2   2   2   2   2   2   2   2   2   2   2   0   2   0   2   2   0   0   2   0   2   2   2   0   2   0   2   2   0   2   0   0   0   2   2   0   2   0   2   2   0   0   2   0
 
!****************************************** Phenotypic Data **********************************************************
!-100.0 is resevred for missing phenotype
SimulatedTrait1        14.0232   16.4568   16.1236   16.8454   15.0901   15.8958   12.5922   13.5774   17.2304   12.9976   15.0824   16.4684   15.7058   14.7159   15.7344   13.3448   15.2864   15.8808   13.7092   15.4121   14.0500   14.3463   14.9614   16.4804   14.3099   15.2138   13.4645   16.0410   15.6940   12.6027   16.0890   13.5850   16.6827   15.8547   15.8686   13.3778   16.3682   14.2633   15.0056   15.8366   14.7505   14.7327   15.9705   15.9445   13.7825   14.8712   15.3984   15.1728   16.3755   12.8391   16.3920   15.1206   17.2282   15.2126   15.1337   14.9178   16.4484   13.9223   15.3955   14.6371   15.6343   15.4434   15.5371   15.7661   14.6990   14.2644   14.1303   15.5548   13.1826   14.7731   14.6626   14.5824   13.6915   16.3362   12.8767   15.3178   13.6277   15.0364   13.6561   12.9661   14.6326   12.9516   16.7023   13.0573   14.9147   15.3478   15.1447   15.8197   15.6592   13.4845   15.1879   16.1901   14.0175   14.5235   14.3191   12.3795   15.9117   16.9300   15.1928   13.9445   15.5010   13.2507   15.4097   16.8962   14.0538   15.1743   14.0561   15.0053   14.3858   15.2537   15.2656   15.1153   15.9943   14.6888   12.7675   14.7567   13.5972   13.0554   13.6989   17.3730   15.2951   13.9601   14.5560   13.7433   12.5185   15.5181   16.0702   12.8725   15.0082   17.6865   14.6321   15.2753   14.6388   15.7142   16.0088   16.0635   15.0455   14.7214   12.7265   14.1699   16.0591   14.6220   16.8500   15.1757   15.5806   15.1696   15.4777   15.5376   15.7194   13.8000   15.9482   15.1722   12.3962   13.9127   14.3017   12.8131   14.7220   14.1599   14.8699   16.0314   13.4609   15.7445   15.0195   17.1785   13.8791   14.0051   14.3715   13.8872   13.7439   13.6345   16.4528   14.7577   13.5877   15.5777   15.0352   16.6405   13.3090   13.3641   15.5962   14.2422   15.5051   13.8713   15.1088   15.4749   13.9263   14.3460   15.6560   14.5243   17.3682   13.3076   15.2950   12.5508   14.9918   16.3644   16.5563   16.0783   14.9232   13.7893   14.6520   13.6153
SimulatedTrait2        10.4113   10.0592   10.1837    9.3984    9.6967    8.5634   10.6666    9.1128    9.5414   10.3991   10.4148    9.0339    9.8783    9.0585    9.6517   11.1768    9.4318    9.2579   10.3386   10.5114   10.1993    9.8114   10.6492    9.7779   11.0358   10.4919    9.8745   10.4136    9.4957    9.8695   10.7338    8.6125    8.8600    9.4521   10.6586   10.8765   10.1714   11.0442    9.7434   10.3151   10.3650   11.1703    9.5640    9.5039   10.3162    9.5339    9.6636    9.5501    9.4964   10.5645   10.0981   10.2244    9.7329   10.1201   10.0787   10.0063    9.0774   10.5693   10.7198   10.5687    8.8285   10.1464   10.3596   10.5398    9.1380   10.9749    9.8607    9.2784   10.1692   10.2706   10.9443    9.3838   11.4092    9.9525    9.3973   10.5145    8.8696   10.3763   10.9612   11.5360    9.4179    9.9643    8.9312   10.2021   10.9338    9.3492   10.3823   10.1366    9.4326   11.3043   11.3885   10.0269    9.7268    9.8794   10.5234    9.3894    9.7899    8.8761    9.8284   10.2707    9.1316   10.4760    9.7436    8.9042   10.1378   10.1035   10.5885    9.1257   10.3306    9.4235   10.0653    9.3682    8.9494   11.0278   10.9260    9.9505   11.0728   10.6970   11.2933    8.7919    9.5021    9.4819    8.6673   10.3020   10.4718    9.4336    9.2780   10.9021   10.5980    9.7348    9.3961    8.7047    9.4004   10.1254    9.1217    9.1879    8.9175   11.2368   10.8336    8.7836    8.3509    9.1578   10.3172   10.9949    9.7911   10.6121    8.8990    8.6511   10.0273   10.2284    9.7402    9.8853   10.4751   10.8466    9.1519   10.7756    9.2782   11.0723    9.5208    9.9242   11.7484    9.4150    9.4728    9.0160   10.7009   11.4914    9.0094    9.8950   11.1138    9.9393    9.9311    9.1466   10.1639    9.7194    9.5975    9.2041   10.2294   11.3547    9.4354    9.9395   10.7292   10.1910   10.1918    9.8216   10.9482   10.5379   10.1454    9.8918   10.2026   10.0249    8.8518    9.9844   10.6256    9.4831    9.4855   10.4487    9.2010    9.5484   10.0910   10.8630
 
