# Supplementary material for: Inclusive Composite Interval Mapping of QTL by Environment Interactions in Biparental Populations
Source: PLoS One. 2015 Jul 10;10(7):e0132414. doi: 10.1371/journal.pone.0132414 (PMC4498613; doi:10.1371/journal.pone.0132414)
Supplement: S5 File — (ZIP) [file pone.0132414.s005.zip › H=0.5/L1/run_00141.met]

!**********************Note: lines staring with "!" are remarks and will be ignored in the program********************
!*********************************General Information**********************************
!Assuming F1 = P1 x P2, populations available in QTL IciMapping are: 
!  1, P1BC1F1 = P1 x F1, the first backcrossing where P1 is used as the recurrent parent;
!  2, P2BC1F1 = P2 x F1, the first backcrossing where P2 is used as the recurrent parent;
!  3, F1DH, F1-derived doubled haploids; 
!  4, RIL or F1RIL, recombination inbred lines through the repeated selfing of F1;
!  5, P1BC1RIL, recombination inbred lines through the repeated selfing of P1BC1F1;
!  6, P2BC1RIL, recombination inbred lines through the repeated selfing of P2BC1F1;
!  7, F2, the selfing generation of F1;
!  8, F3, the selfing generation of F2;
!  9, P1BC2F1, the second backcrossing where P1 is used as the recurrent parent; 
! 10, P2BC2F1, the second backcrossing where P2 is used as the recurrent parent;
! 11, P1BC2RIL, recombination inred lines through the repeated selfing of P1BC2F1; 
! 12, P2BC2RIL, recombination inred lines through the repeated selfing of P2BC2F1; 
! 13, P1BC1F2, the selfing generation of P1BC1F1; 
! 14, P2BC1F2, the selfing generation of P2BC1F1; 
! 15, P1BC2F2, the selfing generation of P1BC2F1; 
! 16, P2BC2F2, the selfing generation of P2BC2F1; 
! 17, P1BC1DH, P1BC1F1-derived doubled haploids; 
! 18, P2BC1DH, P2BC1F1-derived doubled haploids; 
! 19, P1BC2DH, P1BC2F1-derived doubled haploids; 
! 20, P2BC2DH, P2BC2F1-derived doubled haploids; 
   3      !Mapping Population (see remarks above)
   2      !Mapping Function (1 for Kosambi; 2 for Haldane; 3 for Morgan)
   2      !Marker Space Type (1 for intervals; 2 for positions)
   1      !Marker Space Unit(1 for centiMorgans; 2 for Morgan)
   6      !Number of Chromosomes (or Linkage Groups)
 200      !Size of the mapping population
   2      !Number of environments
 
!***************************************** Chromosomes and Linkage Maps **********************************************
!Chromosome                 NumMarkers
-CH1                        16
-CH2                        16
-CH3                        16
-CH4                        16
-CH5                        16
-CH6                        16
!Linkage map (Marker name followed by position or the interval length)
 MK-1-1                1     0.000
 MK-1-2                1    10.000
 MK-1-3                1    20.000
 MK-1-4                1    30.000
 MK-1-5                1    40.000
 MK-1-6                1    50.000
 MK-1-7                1    60.000
 MK-1-8                1    70.000
 MK-1-9                1    80.000
 MK-1-10               1    90.000
 MK-1-11               1   100.000
 MK-1-12               1   110.000
 MK-1-13               1   120.000
 MK-1-14               1   130.000
 MK-1-15               1   140.000
 MK-1-16               1   150.000
 MK-2-1                2     0.000
 MK-2-2                2    10.000
 MK-2-3                2    20.000
 MK-2-4                2    30.000
 MK-2-5                2    40.000
 MK-2-6                2    50.000
 MK-2-7                2    60.000
 MK-2-8                2    70.000
 MK-2-9                2    80.000
 MK-2-10               2    90.000
 MK-2-11               2   100.000
 MK-2-12               2   110.000
 MK-2-13               2   120.000
 MK-2-14               2   130.000
 MK-2-15               2   140.000
 MK-2-16               2   150.000
 MK-3-1                3     0.000
 MK-3-2                3    10.000
 MK-3-3                3    20.000
 MK-3-4                3    30.000
 MK-3-5                3    40.000
 MK-3-6                3    50.000
 MK-3-7                3    60.000
 MK-3-8                3    70.000
 MK-3-9                3    80.000
 MK-3-10               3    90.000
 MK-3-11               3   100.000
 MK-3-12               3   110.000
 MK-3-13               3   120.000
 MK-3-14               3   130.000
 MK-3-15               3   140.000
 MK-3-16               3   150.000
 MK-4-1                4     0.000
 MK-4-2                4    10.000
 MK-4-3                4    20.000
 MK-4-4                4    30.000
 MK-4-5                4    40.000
 MK-4-6                4    50.000
 MK-4-7                4    60.000
 MK-4-8                4    70.000
 MK-4-9                4    80.000
 MK-4-10               4    90.000
 MK-4-11               4   100.000
 MK-4-12               4   110.000
 MK-4-13               4   120.000
 MK-4-14               4   130.000
 MK-4-15               4   140.000
 MK-4-16               4   150.000
 MK-5-1                5     0.000
 MK-5-2                5    10.000
 MK-5-3                5    20.000
 MK-5-4                5    30.000
 MK-5-5                5    40.000
 MK-5-6                5    50.000
 MK-5-7                5    60.000
 MK-5-8                5    70.000
 MK-5-9                5    80.000
 MK-5-10               5    90.000
 MK-5-11               5   100.000
 MK-5-12               5   110.000
 MK-5-13               5   120.000
 MK-5-14               5   130.000
 MK-5-15               5   140.000
 MK-5-16               5   150.000
 MK-6-1                6     0.000
 MK-6-2                6    10.000
 MK-6-3                6    20.000
 MK-6-4                6    30.000
 MK-6-5                6    40.000
 MK-6-6                6    50.000
 MK-6-7                6    60.000
 MK-6-8                6    70.000
 MK-6-9                6    80.000
 MK-6-10               6    90.000
 MK-6-11               6   100.000
 MK-6-12               6   110.000
 MK-6-13               6   120.000
 MK-6-14               6   130.000
 MK-6-15               6   140.000
 MK-6-16               6   150.000
!*********************************** Marker Types ********************************************************************
!Co-dominant marker: When heterozygote F1 is present, P1 is coded as 2, F1 is coded as 1, and P2 is coded as 0; Otherwise, P1 is coded as 2, and P2 is coded as 0. 
!Dominant marker: When heterozygote F1 is present, P1 and F1 are coded as 12, and P2 is coded as 0; Otherwise, P1 is coded as 2, and P2 is coded as 0.  
!Recessive markers: When heterozygote F1 is present, P1 is coded as 2, and F1 and P2 are coded as 10; Otherwise, P1 is coded as 2, and P2 is coded as 0. 
!Missing marker is coded as -1. 
 MK-1-1                 2   0   2   0   2   2   2   2   0   2   0   2   0   2   2   2   0   2   0   2   0   0   0   2   2   2   2   0   0   0   2   2   0   0   2   0   0   0   2   0   2   2   0   0   2   2   2   0   2   0   0   0   0   0   0   0   0   0   2   0   2   0   2   0   2   2   2   2   0   0   2   2   2   2   2   2   0   2   0   2   0   0   2   2   0   0   2   2   0   2   0   2   2   0   0   0   2   0   2   0   2   0   0   2   2   2   2   0   0   2   2   0   2   0   0   0   2   2   0   2   2   2   2   0   2   0   0   2   0   2   2   2   0   0   2   0   2   0   0   0   0   2   0   0   2   0   2   0   0   0   2   0   0   0   0   0   2   2   0   0   2   2   0   2   0   0   2   0   0   0   2   0   2   0   2   0   2   2   0   0   2   2   2   2   0   2   0   0   0   2   0   2   2   2   0   2   2   2   2   0
 MK-1-2                 2   0   2   2   2   2   2   2   0   2   0   2   0   2   2   0   0   2   0   2   2   0   0   2   2   2   2   0   0   0   2   2   0   0   2   0   0   0   2   0   2   2   0   0   2   2   2   0   2   0   0   0   0   0   0   0   2   0   2   0   2   0   2   0   2   2   2   2   0   0   2   2   2   2   2   2   2   2   2   0   0   0   2   2   0   0   2   2   0   2   0   2   2   0   0   0   2   0   2   0   0   0   0   2   2   0   2   0   0   2   2   0   2   0   0   0   2   2   0   2   2   2   2   0   2   0   0   2   2   2   2   2   0   0   2   0   2   0   0   0   0   2   2   0   0   0   2   0   0   2   2   0   0   2   0   0   2   2   0   0   2   2   0   2   0   0   2   2   0   0   2   0   2   0   2   0   2   2   0   0   0   2   0   0   0   2   0   0   0   2   0   2   2   2   0   2   2   2   2   0
 MK-1-3                 2   0   2   2   2   0   2   2   0   2   0   2   0   2   2   0   0   2   0   2   2   0   0   2   2   2   2   2   0   0   0   0   0   0   2   0   0   0   2   0   2   2   0   0   2   2   0   0   2   2   0   0   0   0   0   0   2   0   2   2   2   0   2   0   2   2   2   2   0   0   2   2   2   2   2   2   2   2   2   0   0   0   2   2   0   0   2   2   0   2   2   2   2   0   0   0   2   0   2   0   0   0   0   2   2   2   2   0   0   2   0   0   0   0   0   0   0   2   0   2   2   2   2   0   2   2   0   2   2   2   2   2   0   0   2   0   2   0   0   0   0   2   2   0   0   0   0   0   0   2   2   0   0   2   0   0   2   2   0   0   2   2   0   2   2   0   2   2   0   0   2   0   2   0   2   0   2   0   0   0   0   2   0   0   0   2   0   0   0   2   0   2   2   2   0   2   2   0   2   0
 MK-1-4                 2   0   2   2   0   0   2   0   0   0   0   2   0   2   2   0   0   2   0   2   2   0   0   2   2   2   2   0   0   0   0   0   0   0   2   0   0   0   2   0   2   2   0   0   2   2   0   0   2   2   0   0   2   0   0   0   2   2   2   2   2   0   2   0   2   0   2   2   0   0   2   0   2   2   2   2   2   2   2   0   0   0   2   2   0   2   2   2   0   2   2   2   2   0   0   0   2   0   2   0   0   0   0   2   2   2   2   0   0   2   0   0   0   0   0   0   0   2   0   2   2   2   2   0   2   2   2   2   2   2   0   2   0   0   2   0   2   0   0   0   0   2   2   0   0   0   0   0   0   2   2   0   0   2   0   0   2   2   0   0   2   2   0   2   2   0   2   2   0   0   2   0   2   0   2   2   2   0   0   0   0   2   0   0   0   2   0   0   0   2   0   2   2   2   0   2   2   0   2   0
 MK-1-5                 2   0   2   2   0   0   2   2   0   0   0   2   0   2   0   2   2   2   0   2   2   0   0   2   2   2   2   0   0   0   0   0   0   0   2   0   0   0   0   0   2   2   0   0   2   0   0   0   2   0   0   0   2   0   0   0   2   2   2   0   2   0   2   0   2   0   2   2   0   0   2   0   2   2   2   2   2   2   2   0   0   2   2   2   0   2   0   2   0   2   0   2   2   0   0   2   2   0   2   0   0   0   0   2   2   0   2   0   0   2   2   0   0   0   0   0   0   2   0   2   2   2   2   0   2   2   2   2   2   2   0   2   0   0   2   2   2   0   0   0   0   2   2   0   0   0   0   2   2   2   2   0   0   2   0   0   2   0   0   2   2   2   0   2   0   0   2   2   0   0   2   2   2   0   2   2   2   0   0   0   0   2   0   2   0   2   0   0   0   2   0   2   2   2   0   2   2   0   2   0
 MK-1-6                 2   0   2   2   0   0   2   2   0   0   0   2   2   2   0   2   0   2   0   2   0   0   0   2   2   2   2   0   0   0   0   0   0   0   2   0   0   0   0   0   2   2   0   2   2   0   0   0   2   0   0   0   2   0   0   0   2   2   2   0   2   0   2   0   2   0   2   2   0   0   2   2   0   2   2   2   2   2   2   0   0   2   2   2   0   2   0   2   0   2   0   2   2   0   0   2   2   0   2   0   0   0   0   2   2   0   0   0   0   2   2   0   0   0   2   0   0   2   0   0   2   2   2   0   0   2   2   2   2   0   0   2   0   0   0   0   2   0   0   0   0   2   2   0   0   0   0   2   2   2   2   0   0   2   2   0   2   0   0   2   2   0   0   2   0   0   2   2   0   2   2   2   2   0   2   2   2   0   0   0   0   2   0   2   0   2   0   0   0   2   0   2   2   2   0   2   2   0   2   0
 MK-1-7                 2   0   2   2   0   0   0   2   0   0   0   2   2   2   0   2   0   2   0   2   0   0   0   2   2   2   2   0   0   0   0   0   0   0   2   2   0   0   0   0   2   2   0   2   0   0   0   0   2   0   0   0   2   0   2   0   2   2   2   0   2   0   2   0   2   0   2   2   0   0   2   2   2   2   2   2   2   0   2   0   0   2   2   2   0   2   0   2   2   2   0   2   2   2   0   2   2   0   2   0   0   0   0   2   2   0   0   0   0   0   2   0   0   2   2   0   0   2   0   0   2   2   2   0   0   2   2   0   2   2   0   2   0   0   0   0   2   0   0   0   0   2   2   0   2   0   0   2   2   2   2   0   2   2   2   0   2   0   0   2   2   0   0   2   0   0   2   2   0   2   2   2   2   0   2   2   0   0   0   0   0   2   0   2   0   2   0   0   0   2   0   2   2   2   0   0   2   2   0   0
 MK-1-8                 0   0   2   2   0   0   0   2   0   0   2   2   2   2   0   2   0   2   0   2   0   0   0   2   2   2   2   0   0   0   0   0   0   0   2   0   0   0   0   0   2   2   0   2   0   0   0   0   2   0   2   0   2   2   0   0   2   2   2   2   2   0   2   0   2   0   2   2   0   0   2   2   2   2   2   2   2   0   2   0   0   2   2   2   0   2   0   2   2   2   0   2   2   2   2   0   0   0   2   0   0   0   0   2   2   0   0   0   2   0   2   0   0   2   2   2   0   2   0   0   2   2   2   0   0   2   2   0   2   2   0   2   0   0   0   0   2   0   0   0   0   2   0   0   2   0   0   2   2   2   2   0   2   2   2   0   2   0   0   2   2   0   0   2   0   0   2   0   0   0   2   2   2   0   2   2   0   0   0   0   0   2   0   2   0   2   0   0   0   2   2   2   2   2   0   0   2   2   2   0
 MK-1-9                 0   0   2   2   0   0   0   2   0   0   2   2   2   2   0   2   0   0   0   2   0   0   2   2   2   2   2   0   0   0   0   0   0   0   2   0   2   0   2   0   2   2   0   2   2   0   0   0   2   0   2   0   2   2   0   0   2   2   2   2   2   0   2   0   2   0   2   2   2   0   2   2   2   2   2   2   2   0   2   0   0   2   2   2   0   0   0   2   2   2   0   2   2   2   2   0   0   0   2   0   0   0   0   2   2   0   0   0   2   0   2   0   0   2   2   2   0   2   0   0   2   2   2   0   0   2   2   2   2   2   0   2   0   0   0   0   2   0   0   0   2   2   0   0   2   0   0   2   2   2   2   0   2   2   2   0   2   0   0   2   2   0   0   0   0   0   2   0   0   0   2   2   2   0   2   2   0   0   0   0   0   2   2   2   0   2   2   0   0   2   2   2   2   2   0   0   2   2   2   2
 MK-1-10                2   0   2   2   0   0   0   2   0   0   2   2   2   2   0   0   0   0   0   2   0   0   0   2   2   2   2   0   0   0   0   0   0   0   2   0   2   0   2   0   2   2   0   2   2   0   0   0   2   0   2   0   2   2   0   0   2   2   2   2   2   0   2   2   2   0   2   2   2   0   2   2   2   2   2   2   2   2   2   0   0   2   2   2   0   0   0   2   2   2   0   2   2   2   0   0   0   0   2   0   0   2   0   2   2   0   2   0   2   0   2   0   0   2   2   2   2   2   2   0   0   2   2   0   0   2   2   0   2   0   0   2   0   0   0   0   2   0   0   2   2   2   0   0   2   0   0   2   2   2   2   0   2   2   2   0   2   0   2   2   2   0   0   0   0   0   2   0   0   0   2   2   2   0   2   2   0   2   2   0   0   2   2   2   0   0   2   0   0   2   2   2   2   2   0   2   2   2   2   2
 MK-1-11                2   0   2   2   0   0   2   2   0   0   2   2   2   2   0   0   0   0   0   2   0   0   0   2   2   2   2   0   0   0   2   0   0   0   2   0   2   0   2   0   2   2   0   2   2   2   0   0   2   0   2   0   2   2   0   0   2   2   2   2   2   0   2   2   2   0   0   2   2   0   2   2   2   0   0   2   2   2   2   0   0   2   0   2   0   0   0   2   2   2   0   2   2   2   0   2   0   0   2   0   2   2   0   2   2   0   2   0   2   0   2   0   2   2   2   2   2   2   0   0   0   2   2   0   0   0   2   0   2   0   0   2   2   0   0   0   2   0   0   2   2   2   2   0   2   0   0   2   2   2   2   0   2   2   2   0   2   0   2   2   2   0   0   0   0   0   2   0   0   0   2   2   2   0   2   2   2   2   2   0   0   2   2   2   0   0   2   0   0   2   2   2   2   2   2   2   2   2   2   2
 MK-1-12                2   0   2   0   0   0   2   2   0   0   2   2   2   2   0   2   0   0   0   2   0   0   0   2   2   2   2   0   2   0   2   0   0   0   2   0   0   0   2   0   2   2   0   2   2   2   0   0   2   0   2   0   2   2   0   0   2   2   2   2   2   0   2   2   2   0   0   2   2   0   2   2   2   0   0   2   2   2   2   0   0   2   2   2   0   2   0   2   2   2   0   2   2   2   0   2   0   0   2   0   2   2   0   2   0   0   2   0   2   0   2   0   2   2   0   2   2   0   0   0   0   0   2   0   0   0   2   0   2   0   0   2   2   0   2   0   2   0   0   2   2   2   2   0   2   0   0   2   2   2   2   0   2   2   2   0   2   0   2   2   2   0   0   0   0   0   2   0   0   0   2   2   2   0   2   2   2   2   0   0   0   2   2   0   0   0   0   0   0   2   2   2   2   2   2   2   2   2   2   2
 MK-1-13                2   0   2   0   0   2   2   2   2   0   2   2   2   2   0   0   0   0   0   2   0   0   0   2   2   0   2   0   2   0   2   0   0   0   2   0   0   0   2   0   2   2   0   2   2   2   0   0   2   0   2   0   2   2   0   0   0   2   2   2   2   0   2   2   2   0   0   2   2   0   2   2   2   0   0   2   2   2   2   0   0   2   2   2   0   2   0   2   2   2   0   2   2   2   0   2   0   0   2   0   2   2   0   2   0   0   2   0   2   0   2   0   2   2   0   2   0   0   0   0   2   2   2   0   0   0   2   0   0   0   0   2   2   0   0   0   2   0   0   2   2   0   2   2   2   0   0   2   2   2   2   0   2   2   2   0   2   0   0   2   2   0   0   0   0   0   2   0   0   0   2   2   2   0   2   2   2   2   0   0   0   2   2   0   0   0   0   0   0   2   2   2   2   2   0   2   2   2   2   2
 MK-1-14                2   0   2   2   0   2   2   2   2   0   2   2   2   2   0   0   0   2   2   2   0   0   0   2   2   2   2   0   2   0   2   0   0   0   2   0   2   0   2   0   2   2   0   2   2   2   0   0   2   0   2   0   2   2   0   0   0   2   2   2   2   0   2   2   2   0   0   2   2   0   2   0   2   0   0   2   2   2   2   2   0   2   2   2   0   2   0   2   2   2   0   2   2   2   0   2   0   0   2   0   2   2   0   2   0   0   2   0   2   0   2   0   2   2   0   2   0   0   0   0   2   2   2   0   0   0   2   0   0   0   0   2   0   0   0   0   2   0   2   2   2   0   2   2   2   0   0   0   2   2   2   0   2   0   2   0   2   0   0   2   2   2   0   0   0   0   0   0   0   0   0   2   2   0   2   2   2   2   0   0   0   2   0   0   0   0   0   0   0   0   2   2   2   2   0   2   2   2   2   2
 MK-1-15                2   0   2   2   0   2   2   2   2   0   2   2   2   2   0   0   0   2   2   2   0   0   0   2   2   2   2   0   2   0   2   0   0   2   2   0   2   0   2   0   2   2   0   2   2   2   0   0   2   0   2   0   2   2   0   0   0   2   2   2   2   2   0   2   2   0   0   2   2   0   2   2   2   2   0   2   2   2   2   2   2   0   2   2   0   2   0   2   2   2   0   2   2   2   0   2   0   0   2   0   2   2   0   2   0   2   2   0   2   0   2   0   2   2   0   2   0   0   0   0   2   2   0   0   0   0   2   0   0   0   0   2   0   0   0   0   2   0   2   2   2   0   2   2   2   0   0   0   2   2   2   0   2   0   2   0   0   0   0   2   2   2   0   0   0   0   0   0   0   0   0   0   2   0   0   2   2   2   0   0   0   2   0   0   0   0   2   0   0   0   2   2   2   2   0   2   2   2   2   2
 MK-1-16                2   0   2   2   0   2   2   2   2   0   2   2   0   2   0   0   0   2   2   2   0   2   0   2   2   2   2   0   2   0   2   0   2   2   2   0   2   0   2   2   2   2   0   2   2   2   0   0   2   0   0   0   2   2   0   0   0   2   2   2   2   2   0   2   2   2   0   2   0   0   2   2   2   2   0   2   2   2   2   2   2   0   2   2   0   2   0   2   0   2   0   2   2   2   0   2   0   0   2   0   2   2   0   2   0   2   2   0   2   0   2   0   2   2   0   2   0   0   0   0   2   2   0   2   0   0   2   0   2   0   0   2   0   0   0   2   0   0   2   2   2   0   2   2   2   0   0   0   2   2   2   0   2   0   2   2   0   0   0   2   2   2   0   2   0   0   0   0   0   2   0   0   0   0   0   0   2   2   0   2   0   2   0   0   0   0   0   0   0   0   2   2   2   2   0   2   0   2   2   2
 MK-2-1                 2   2   2   2   2   2   2   0   0   0   2   2   2   2   2   2   2   2   2   0   0   0   2   0   0   0   0   2   0   2   2   0   2   2   0   0   0   0   0   0   0   0   0   0   2   0   2   2   0   0   2   2   2   0   0   2   2   0   2   2   2   2   0   2   0   0   2   2   2   0   0   0   2   0   2   2   0   0   0   0   2   2   0   2   0   2   2   0   2   2   0   0   2   2   2   2   0   0   0   0   2   2   2   0   0   2   0   2   2   2   2   2   0   2   0   2   2   2   0   2   2   2   0   2   0   0   0   2   2   2   0   0   2   2   0   0   0   0   2   0   0   2   2   0   2   2   0   0   2   2   2   0   0   2   2   2   2   0   2   2   0   0   0   0   0   2   0   2   2   2   2   0   2   2   2   0   2   2   2   2   2   0   0   2   0   2   2   0   0   0   0   0   2   2   0   2   2   0   2   0
 MK-2-2                 2   2   2   2   2   2   2   0   0   0   2   2   2   2   2   2   2   2   2   0   0   0   2   0   0   0   0   2   2   0   2   0   2   2   0   0   0   0   0   0   0   0   0   0   2   0   2   2   0   0   0   2   2   0   0   2   2   0   2   2   2   2   0   2   0   0   2   0   2   0   0   0   2   0   2   2   0   0   0   0   2   2   0   2   0   2   2   0   2   2   0   0   2   2   2   0   0   0   0   0   2   2   2   0   0   2   0   0   2   2   2   2   0   2   0   0   2   2   0   2   0   2   0   2   0   0   0   2   2   2   0   0   2   0   0   0   0   0   2   0   0   2   0   0   2   2   0   0   2   2   0   0   0   2   2   2   2   0   2   2   0   0   0   0   0   2   0   0   2   2   2   0   2   2   2   0   2   2   2   0   2   0   0   2   0   2   2   0   0   0   2   0   2   0   0   2   2   0   2   0
 MK-2-3                 2   2   2   2   2   2   2   0   2   0   2   2   2   2   2   2   2   0   2   0   0   0   2   0   2   0   0   2   2   0   2   2   2   2   0   0   0   0   0   0   0   0   0   0   2   0   2   2   0   0   2   2   0   0   0   2   2   0   2   2   2   2   0   2   0   0   2   0   2   0   0   0   2   0   2   2   0   0   0   0   2   2   0   2   0   2   2   0   2   2   0   2   0   2   2   0   0   0   0   0   2   2   2   0   0   2   0   0   2   2   2   2   0   2   0   0   2   2   0   2   0   2   0   2   0   0   0   2   2   2   0   0   2   0   0   0   0   0   2   0   0   2   0   0   2   2   0   0   0   2   0   0   0   2   2   0   2   2   2   2   2   0   0   0   0   2   0   0   2   2   2   0   2   2   2   0   2   2   2   0   2   0   2   2   0   2   2   0   0   0   2   0   2   0   0   2   2   0   2   0
 MK-2-4                 2   2   2   2   2   2   2   0   2   0   2   2   2   2   2   0   2   0   2   0   0   2   2   0   2   0   0   0   2   2   0   2   2   2   0   0   0   0   0   0   0   0   0   0   2   0   2   0   0   0   2   2   0   0   0   2   0   0   2   2   2   2   0   2   0   0   2   0   2   0   0   0   2   2   2   2   0   0   0   0   2   2   0   2   0   2   2   0   2   2   2   2   0   0   2   0   0   0   0   2   2   0   2   0   0   2   0   0   2   2   2   2   0   2   0   0   2   2   0   2   0   2   0   2   0   0   0   2   2   2   0   0   2   0   0   0   0   0   2   2   0   2   0   0   2   2   0   0   0   0   0   0   0   2   2   0   2   2   2   2   2   0   2   0   0   2   0   0   2   2   2   0   2   2   2   0   2   2   0   0   2   0   2   2   0   2   2   0   2   0   2   0   2   0   0   0   2   0   0   0
 MK-2-5                 2   2   2   0   2   2   2   0   2   0   2   2   0   2   2   0   2   0   2   0   0   2   2   2   2   0   0   0   2   2   0   2   2   0   0   0   0   0   0   0   0   0   0   0   2   0   2   0   0   0   2   2   0   0   0   2   0   0   2   2   2   0   0   2   2   0   2   0   0   0   0   0   2   2   2   2   0   0   0   2   0   2   0   2   0   2   2   0   2   2   2   2   0   0   2   0   0   0   0   2   2   0   0   0   0   2   0   0   2   2   0   2   0   2   0   0   2   2   0   2   0   2   0   0   0   0   0   0   2   2   0   0   2   0   0   0   0   0   2   2   0   0   0   0   2   2   2   2   0   0   0   0   0   2   2   0   2   2   2   2   2   0   2   0   0   2   0   0   2   2   2   2   2   2   2   0   2   2   0   0   0   0   2   2   0   2   2   0   2   0   0   0   2   0   0   0   2   0   0   0
 MK-2-6                 2   2   2   0   0   2   0   0   2   0   2   2   0   2   2   0   2   0   2   0   0   2   2   2   2   2   2   0   2   0   0   2   2   0   0   0   0   0   0   0   0   0   0   0   2   0   2   0   0   0   2   2   0   2   0   2   0   0   2   2   2   0   0   2   2   2   2   2   0   0   0   2   2   0   2   2   0   0   0   2   0   2   0   2   0   2   2   0   0   2   2   2   0   0   2   0   0   2   0   2   2   2   0   2   0   2   0   0   2   0   2   2   0   2   0   0   2   2   0   2   0   2   0   0   0   0   0   0   2   2   0   0   2   0   0   0   0   0   0   2   0   0   0   2   0   2   0   2   0   0   0   0   0   2   2   0   2   2   2   2   2   0   2   0   0   2   0   2   2   0   2   2   2   2   2   0   2   2   0   0   0   0   2   2   0   2   2   0   0   0   0   0   0   0   0   0   2   0   0   0
 MK-2-7                 2   0   2   2   0   2   0   0   2   0   2   2   0   2   2   0   2   0   2   0   0   2   2   2   2   0   2   0   2   0   0   2   0   0   0   0   0   0   2   2   0   2   0   0   0   0   2   0   0   0   2   2   0   2   0   2   0   0   2   2   2   0   0   2   2   0   2   2   0   0   0   2   2   2   2   2   0   0   2   2   0   2   0   0   0   2   2   0   0   2   2   2   0   0   2   0   0   0   0   2   2   2   0   2   0   0   0   0   2   0   2   2   2   0   0   0   2   2   0   2   0   2   0   2   0   0   0   0   2   2   0   0   2   0   0   0   0   0   0   2   0   0   0   2   0   2   2   2   0   0   0   0   0   2   2   0   2   2   2   2   2   0   2   0   0   2   0   2   2   0   2   2   2   2   2   0   2   2   0   2   0   0   2   2   0   2   2   0   0   0   0   0   0   2   0   0   2   0   0   0
 MK-2-8                 0   2   2   2   0   2   0   0   2   0   0   2   2   2   2   0   2   2   2   0   0   2   0   2   2   0   2   0   2   0   0   0   0   0   0   0   0   2   0   2   0   2   0   2   0   0   2   0   0   0   2   2   0   2   0   2   0   0   2   2   2   0   0   2   2   0   2   2   0   0   0   2   2   2   2   2   2   0   2   2   0   2   0   0   0   2   2   0   0   2   2   0   0   0   2   0   0   0   0   2   2   2   0   2   0   0   0   0   2   0   2   0   2   0   2   0   2   2   0   2   2   0   0   2   2   0   0   0   2   2   0   0   2   0   0   0   0   0   0   2   0   0   0   2   0   2   2   2   0   0   0   0   0   2   2   0   2   2   2   2   2   0   2   0   0   2   0   2   2   0   2   2   2   2   0   0   2   2   0   0   0   0   2   2   0   2   2   0   0   0   0   0   2   2   0   0   2   0   0   0
 MK-2-9                 2   2   2   2   2   2   0   0   2   2   0   0   2   2   2   0   2   2   2   0   0   2   0   2   2   0   2   0   2   0   0   0   0   0   0   0   0   2   2   2   0   2   0   2   0   0   0   0   0   2   2   2   0   2   2   2   0   0   2   2   2   0   0   2   2   0   2   2   0   0   0   2   2   2   2   2   0   0   0   2   0   2   0   0   0   2   0   0   0   2   2   0   0   0   2   0   0   0   0   2   2   2   0   2   0   0   0   0   2   0   2   0   2   0   2   2   2   0   0   0   2   0   0   2   2   0   0   0   2   2   0   0   2   0   0   0   0   0   0   2   0   0   0   2   2   2   2   2   0   0   0   0   0   2   2   2   2   2   2   2   2   0   2   2   0   2   0   2   2   2   2   0   2   2   0   0   2   2   0   0   0   0   2   2   0   2   2   0   0   0   0   0   0   2   0   0   2   0   0   0
 MK-2-10                0   2   2   2   2   2   0   0   2   2   0   0   2   2   0   0   2   2   2   0   0   2   0   2   0   0   2   2   2   0   0   2   0   0   0   0   0   2   2   2   0   2   2   2   0   0   0   0   0   2   2   2   0   2   2   0   0   0   2   2   2   0   0   2   0   0   2   2   0   0   0   2   2   2   2   2   0   0   0   2   2   0   0   0   0   2   0   0   2   2   2   0   0   2   2   0   0   0   0   2   2   2   0   2   0   0   0   0   2   0   2   0   2   0   2   0   2   0   0   0   0   0   0   2   2   0   0   0   2   2   0   0   2   0   0   0   0   2   0   2   0   0   0   2   0   2   2   2   0   0   2   0   0   2   2   2   2   2   2   2   2   0   2   2   0   2   0   2   2   2   2   0   2   2   0   0   2   2   0   0   0   0   2   2   0   2   2   0   0   0   0   0   0   2   0   2   2   0   0   0
 MK-2-11                0   2   2   2   2   0   2   0   2   2   0   0   2   2   0   0   2   2   2   0   0   2   0   2   0   0   2   2   2   2   0   2   0   0   0   0   0   2   0   2   0   0   2   0   0   2   0   0   0   2   2   2   0   0   2   0   0   0   2   2   2   0   2   2   0   0   2   2   0   0   0   2   2   2   2   2   0   0   2   2   2   0   0   0   0   2   2   0   2   2   2   0   0   2   2   0   0   0   0   2   2   2   0   2   0   0   0   0   2   2   2   0   2   0   2   0   2   0   0   0   0   0   0   2   2   0   0   0   0   2   2   0   2   0   0   0   0   2   0   2   0   0   0   2   0   2   2   2   0   2   2   0   0   2   2   2   2   2   2   2   2   2   2   0   0   2   0   2   2   2   2   2   2   2   0   0   2   2   0   0   0   0   2   2   0   2   2   0   0   0   0   2   0   2   0   2   2   0   0   0
 MK-2-12                0   0   2   2   2   0   2   0   2   2   0   0   0   2   0   0   0   2   2   0   0   2   0   2   0   0   2   2   0   2   0   0   0   0   2   0   0   2   0   2   0   0   2   0   0   2   0   0   0   2   2   2   0   0   2   2   0   0   2   2   0   0   0   0   0   0   2   2   0   0   0   2   2   2   2   2   0   0   2   2   2   0   0   0   2   2   2   0   2   2   2   0   0   2   2   2   2   0   0   2   2   2   0   2   2   2   0   0   2   0   2   0   2   0   2   0   2   0   0   0   0   0   0   0   2   0   0   0   0   2   2   0   2   0   0   0   2   2   2   0   0   2   0   2   0   2   2   2   0   2   2   0   0   2   2   2   2   2   2   2   2   0   2   0   0   2   0   2   2   2   2   2   2   2   0   0   2   2   0   0   2   0   0   2   0   2   2   0   0   0   0   2   0   2   0   2   2   0   0   2
 MK-2-13                0   0   2   0   2   0   2   0   2   2   0   0   0   2   0   0   2   2   2   0   0   2   0   2   0   0   2   2   0   0   0   0   0   0   0   0   0   2   0   2   0   0   0   0   0   2   0   0   0   0   2   2   0   0   0   2   0   0   0   2   0   2   0   0   0   0   2   2   0   2   0   2   2   2   2   2   0   0   2   2   2   0   0   0   2   2   2   0   2   2   2   0   0   2   2   2   2   0   0   2   0   2   0   2   2   2   0   0   2   0   2   0   2   0   2   0   2   0   0   0   0   0   0   0   2   0   0   0   0   2   2   0   2   0   0   0   2   2   2   0   0   2   2   2   0   2   0   2   0   2   2   0   0   2   2   2   2   2   2   2   2   0   2   0   0   0   0   2   2   2   2   2   2   0   0   0   2   2   2   0   2   0   0   2   0   2   2   0   0   0   0   2   0   2   0   2   2   0   0   2
 MK-2-14                0   0   2   0   2   0   2   0   2   2   0   0   0   2   0   0   2   2   2   0   0   2   0   2   0   0   2   2   0   0   0   0   0   0   0   0   0   2   2   2   0   0   0   0   0   2   0   0   0   0   2   2   0   2   0   2   0   0   0   2   0   2   0   0   0   0   2   2   0   2   0   2   2   2   2   2   0   2   2   2   2   2   2   0   2   2   0   0   2   2   2   0   0   2   2   2   2   0   2   2   0   2   0   2   2   2   0   0   2   0   2   0   0   0   2   0   2   0   0   0   0   0   0   0   2   2   0   0   0   2   2   0   2   0   2   0   0   2   2   2   0   2   0   0   0   2   2   2   0   2   2   0   0   2   2   2   2   2   2   2   2   0   2   0   0   0   0   2   2   2   2   2   2   2   0   0   0   2   2   0   2   0   0   2   0   2   2   0   0   2   0   2   0   2   0   2   0   0   0   2
 MK-2-15                0   0   2   0   2   0   2   0   2   2   0   0   2   2   0   0   2   2   2   0   0   2   0   2   0   0   2   2   0   0   0   0   0   0   0   0   0   2   2   2   0   0   0   0   0   2   0   0   0   0   2   2   0   2   0   2   0   0   0   2   0   2   0   0   0   0   2   2   0   2   0   2   2   2   2   0   0   2   2   2   2   2   2   0   2   2   0   0   2   0   0   0   0   2   2   2   2   0   2   2   0   2   2   2   2   2   0   0   2   0   2   2   0   0   0   0   2   0   0   0   0   2   0   0   2   0   0   2   0   2   2   0   2   0   2   0   0   2   0   2   0   2   0   0   0   2   2   2   0   2   2   0   0   2   2   2   2   2   2   2   2   0   0   0   0   0   0   2   2   2   2   2   2   2   0   0   0   2   2   0   2   0   0   2   0   2   2   0   0   2   0   2   0   2   0   2   0   0   0   2
 MK-2-16                0   0   2   0   2   0   2   0   2   2   2   0   2   2   0   0   2   2   2   0   0   2   0   0   0   0   2   2   0   0   0   0   0   0   0   0   0   2   2   2   0   0   0   0   0   2   0   0   0   0   2   2   0   2   0   2   0   0   0   2   0   2   0   0   0   0   0   2   0   2   0   2   2   2   0   0   0   2   2   2   2   2   2   0   2   2   0   0   0   0   0   0   0   2   2   2   2   0   2   2   0   2   2   2   2   0   2   0   2   0   0   2   0   0   0   0   2   0   0   0   0   2   2   0   2   0   0   2   0   2   2   0   0   0   2   0   0   2   0   2   0   2   0   0   0   2   2   2   0   2   2   0   0   2   2   2   2   2   2   2   2   0   0   0   0   0   0   2   2   2   2   2   2   2   0   0   0   2   0   0   2   0   2   2   0   2   2   0   0   2   0   2   0   2   2   2   2   0   0   2
 MK-3-1                 2   2   0   2   2   2   0   0   0   2   2   2   2   2   0   2   2   2   2   0   2   2   0   0   2   2   2   0   0   0   0   0   0   2   2   2   2   0   2   2   2   0   0   2   2   2   2   2   0   0   0   2   2   2   2   2   0   0   0   2   0   2   0   2   0   0   2   2   0   2   0   0   2   0   0   2   0   0   0   2   0   2   2   0   2   2   2   2   2   2   0   0   0   0   2   2   0   2   0   2   0   2   0   0   2   0   2   2   2   2   0   0   2   2   0   0   0   2   2   2   2   0   2   2   0   2   2   0   0   2   0   0   2   0   0   2   0   0   0   0   0   2   2   0   0   0   2   2   0   0   2   2   2   2   0   2   0   2   2   0   0   0   0   0   2   2   0   2   0   0   0   2   0   2   2   2   0   2   0   0   2   2   2   0   0   0   0   2   2   0   2   0   2   0   2   0   0   0   0   0
 MK-3-2                 2   2   0   2   2   2   0   0   0   2   2   2   2   2   0   0   0   2   2   0   2   2   0   0   2   2   2   0   0   0   0   0   0   2   2   2   2   0   2   2   2   0   0   2   2   2   2   2   0   0   0   2   0   2   2   2   2   0   0   2   0   2   0   2   0   0   2   2   0   2   0   0   2   0   0   2   0   0   0   2   0   2   2   0   2   2   2   2   2   2   0   0   0   0   2   2   0   0   0   0   0   2   0   0   2   0   2   2   2   2   0   0   2   0   0   0   0   0   2   2   2   0   2   2   0   2   2   0   0   2   0   0   2   0   0   2   0   2   0   0   0   2   2   2   0   0   2   2   0   0   2   2   2   2   0   2   0   2   2   0   0   0   0   0   2   2   0   2   0   0   0   2   0   2   2   2   0   2   0   0   2   2   2   0   0   0   0   2   2   0   2   0   2   0   2   0   0   2   0   0
 MK-3-3                 2   2   0   2   0   2   0   0   0   2   2   0   2   2   0   0   0   2   2   0   2   2   0   0   2   2   2   0   0   0   0   0   2   2   2   2   2   0   2   2   2   0   0   2   2   2   2   0   0   0   0   2   0   2   2   2   2   0   0   2   0   2   0   2   0   0   2   2   2   2   0   0   2   0   0   2   0   0   0   2   0   0   2   0   2   0   2   2   2   2   0   0   0   0   2   2   0   0   0   0   0   2   0   0   2   0   2   0   2   2   0   0   2   0   0   0   0   0   2   2   0   0   2   0   0   2   2   0   0   2   0   0   2   2   0   2   0   2   0   2   0   2   2   0   0   0   2   2   0   0   2   2   2   2   0   2   0   0   2   2   0   0   0   0   0   2   0   2   0   0   0   0   0   2   0   2   0   2   0   0   0   2   0   2   0   2   0   2   2   0   2   0   2   0   0   0   2   2   0   0
 MK-3-4                 2   2   0   0   0   2   0   0   2   2   2   0   2   2   0   0   0   2   2   0   2   2   0   0   2   2   2   0   0   0   0   0   2   2   2   0   2   0   0   2   2   0   0   2   2   2   2   0   0   0   0   0   2   2   2   2   2   0   0   2   0   2   0   2   0   0   0   2   2   2   0   0   2   0   0   2   2   0   0   2   0   0   0   0   2   0   2   2   2   2   0   0   0   0   2   2   0   0   0   0   2   2   0   0   2   0   2   0   2   2   0   0   2   0   0   0   0   0   2   2   0   0   2   0   0   2   2   0   0   0   0   0   2   0   0   2   0   2   0   2   0   2   0   2   0   0   2   2   2   0   2   2   2   2   0   2   0   0   2   2   0   0   2   0   0   2   0   2   0   0   2   0   0   2   0   2   0   2   0   0   0   2   0   2   0   2   0   0   2   0   2   0   2   0   0   0   2   2   0   2
 MK-3-5                 2   2   0   0   0   2   0   0   2   2   2   0   2   0   2   0   0   2   2   0   0   2   2   0   2   2   2   0   0   0   0   0   2   0   2   2   2   0   2   2   2   0   0   2   2   2   2   0   0   0   0   0   2   2   2   2   2   0   0   2   0   2   0   2   0   0   0   2   2   2   0   0   2   0   0   2   2   0   0   0   0   0   0   0   2   2   2   2   2   2   0   0   0   0   2   2   0   0   0   0   2   2   0   0   2   0   2   0   0   2   0   0   2   0   0   0   0   0   2   2   2   0   2   0   0   2   0   0   0   0   0   0   2   0   0   2   0   2   0   2   0   2   0   2   2   0   2   2   2   0   2   2   2   2   0   2   0   0   2   2   0   0   2   0   0   2   0   0   0   0   2   0   0   2   0   2   0   2   0   0   0   2   0   0   2   2   0   0   2   0   2   0   2   0   0   0   2   0   0   2
 MK-3-6                 2   2   0   0   0   2   0   0   2   2   2   0   2   0   2   2   0   2   2   0   2   2   0   2   2   2   2   0   0   0   0   0   2   0   0   2   2   0   0   2   2   0   0   2   2   2   2   0   0   0   0   0   2   2   2   2   2   0   2   2   0   2   0   2   0   0   0   2   2   0   0   0   0   0   0   2   2   0   0   2   0   0   0   0   0   2   2   0   2   2   0   0   0   0   2   2   0   0   0   2   2   0   0   0   2   2   2   0   0   2   0   0   2   0   0   0   0   0   2   2   2   0   2   0   0   2   0   0   0   0   0   0   2   0   0   2   0   2   0   2   0   2   2   2   2   0   2   2   2   0   2   2   2   2   0   2   0   0   2   2   0   0   0   0   0   2   0   2   2   0   2   0   0   2   0   2   0   2   0   0   0   2   0   0   0   2   0   0   2   0   2   0   2   2   0   0   2   0   0   2
 MK-3-7                 2   2   0   0   0   2   0   0   2   2   2   0   2   0   2   2   0   2   2   2   2   2   0   0   2   2   2   0   0   0   0   0   2   2   0   2   2   0   0   2   2   0   0   2   2   2   2   0   0   0   0   0   2   2   2   2   2   0   2   2   2   2   0   2   0   0   0   2   2   0   0   0   0   0   0   2   2   0   0   0   0   0   0   0   0   2   2   0   2   2   0   0   0   0   2   2   0   0   0   2   2   0   0   0   2   2   2   0   0   2   0   0   2   0   0   0   0   0   2   2   2   0   2   0   0   2   0   2   2   2   0   0   2   0   0   2   0   0   0   2   0   2   2   2   2   0   2   0   0   0   0   2   2   2   0   2   0   2   0   2   2   0   0   0   0   2   0   2   2   0   2   0   0   2   0   2   0   2   0   0   2   2   2   0   0   2   0   0   2   0   2   0   2   2   0   0   2   0   0   0
 MK-3-8                 2   2   0   0   0   0   0   0   2   2   2   0   2   2   2   2   0   2   2   2   2   2   0   0   2   2   2   2   0   0   0   0   2   2   2   2   2   0   0   2   2   0   0   2   2   2   2   0   0   2   0   0   0   2   2   2   2   0   2   2   2   2   0   2   0   2   0   2   2   0   0   0   0   0   0   2   2   0   0   0   0   0   0   0   0   2   2   0   2   2   2   0   0   0   2   2   0   0   0   2   2   0   0   0   2   2   2   2   2   2   0   0   2   0   0   0   0   0   2   2   2   0   2   2   0   2   0   2   0   2   0   0   2   0   2   2   0   0   0   2   0   2   0   2   2   0   2   0   0   0   0   2   0   2   0   2   2   2   0   2   2   0   0   0   0   2   0   2   2   0   2   0   0   2   0   2   0   2   0   0   2   0   2   0   0   2   0   0   2   0   0   0   2   2   0   0   0   0   0   0
 MK-3-9                 2   2   0   0   0   0   0   0   2   2   2   2   0   2   2   2   0   2   2   2   2   2   0   2   2   2   2   2   0   0   0   0   2   2   2   2   2   0   0   2   0   2   0   2   0   2   2   0   0   2   0   0   0   2   2   2   2   2   2   2   2   2   0   2   0   2   0   2   2   0   0   0   0   0   0   2   2   0   0   0   0   0   0   0   0   2   2   0   2   2   2   0   0   0   2   2   0   2   0   2   2   0   0   0   2   2   2   2   2   2   0   0   2   0   0   2   0   0   2   2   2   0   2   2   0   2   0   2   0   2   0   0   2   0   2   2   0   0   0   2   2   2   0   2   2   0   2   0   0   0   0   2   0   2   0   2   2   2   0   2   2   0   0   0   0   2   0   2   2   0   2   0   2   2   0   2   0   2   0   0   2   0   2   0   0   2   0   0   2   0   0   0   2   0   0   0   0   0   0   2
 MK-3-10                2   2   0   0   0   0   0   0   2   0   2   2   0   2   2   2   0   2   2   2   2   2   0   2   0   2   2   2   0   0   2   0   2   2   2   2   0   0   0   2   0   2   0   2   0   2   2   0   0   2   0   0   2   0   2   2   2   2   2   2   2   2   0   2   0   2   0   2   2   2   0   0   2   0   0   2   2   0   0   0   0   0   0   0   0   2   0   0   2   2   0   0   2   0   2   2   2   2   0   2   0   0   0   0   2   2   2   2   2   0   2   0   2   0   0   2   2   0   2   2   2   0   2   2   0   2   0   2   2   2   0   0   2   0   2   2   0   0   0   0   0   2   0   2   2   0   2   0   0   0   0   2   0   2   0   2   2   2   0   0   2   0   0   0   0   2   0   2   2   0   2   0   2   2   0   2   0   2   2   0   2   0   2   2   0   2   0   0   2   0   0   0   2   0   0   0   0   0   0   2
 MK-3-11                2   2   0   0   0   0   0   0   2   0   2   2   2   2   2   2   0   2   2   2   2   2   0   2   0   2   2   2   0   0   2   0   2   0   2   2   0   0   0   2   2   2   0   2   2   2   2   0   0   2   0   0   2   0   2   2   2   2   2   2   2   2   0   2   0   2   0   2   2   2   2   2   2   0   0   2   2   0   0   0   0   0   2   0   0   2   0   0   2   2   0   0   0   0   2   0   2   2   0   2   0   0   0   0   2   2   2   0   2   0   2   0   2   0   0   2   2   0   2   2   2   0   2   2   0   2   0   2   2   2   0   0   2   0   2   0   0   0   0   0   0   2   0   2   2   0   0   0   0   0   0   2   0   0   0   2   2   2   0   0   2   0   2   0   0   2   0   2   2   0   0   0   2   2   0   2   0   2   0   2   2   0   2   2   0   2   0   0   2   0   0   0   2   0   0   0   2   0   0   2
 MK-3-12                2   2   0   0   0   2   0   0   2   0   2   2   2   2   2   2   0   2   0   2   2   2   0   2   2   2   2   2   0   0   2   0   2   2   2   2   0   0   0   2   2   2   2   2   2   2   2   0   0   2   0   0   2   0   2   2   2   2   2   2   2   2   0   2   0   2   0   2   2   2   2   2   2   0   0   2   0   0   0   0   2   0   2   0   2   2   2   0   2   0   0   0   0   0   2   0   0   0   0   2   0   0   0   0   2   2   2   0   2   0   2   0   2   0   0   2   2   0   2   2   2   0   2   2   0   2   0   2   2   2   0   0   2   0   2   0   0   0   0   0   0   2   0   2   2   2   0   0   0   0   0   2   0   0   0   2   2   0   0   0   2   0   2   0   0   0   0   2   2   0   0   0   2   2   0   2   0   2   0   2   2   0   2   2   0   0   0   0   2   0   0   2   2   0   0   0   2   0   0   2
 MK-3-13                2   2   0   0   0   2   0   0   2   0   0   2   2   2   2   2   0   2   0   2   2   2   0   2   2   2   2   2   0   0   2   0   2   2   2   2   0   0   0   2   2   2   2   0   2   2   2   0   0   2   0   0   2   0   2   0   2   0   2   2   2   2   2   2   0   2   0   2   2   2   2   2   2   0   0   2   0   2   0   0   2   0   2   0   2   2   2   0   0   0   0   0   0   0   2   0   0   0   0   2   0   0   0   0   2   2   2   0   2   0   2   0   2   0   2   2   2   0   2   2   2   0   2   2   0   2   0   2   2   2   0   0   2   0   2   2   0   0   0   0   2   2   0   0   2   2   0   0   0   0   0   2   0   0   0   2   0   0   0   0   2   0   0   0   0   0   0   2   2   0   0   0   2   2   0   2   0   2   0   2   2   2   2   2   0   0   2   0   2   0   2   2   2   0   0   0   2   0   0   2
 MK-3-14                2   0   0   0   0   2   0   0   2   0   0   2   2   2   0   2   2   2   0   2   2   2   0   2   2   2   2   2   0   0   2   0   0   0   2   2   0   0   0   2   2   2   2   0   2   2   2   0   0   2   0   0   2   0   2   0   2   0   2   2   2   2   2   2   0   2   0   2   2   2   0   2   2   0   0   2   0   2   0   0   2   0   2   0   2   0   2   0   0   0   0   0   2   0   2   0   0   2   0   2   0   0   0   0   2   2   2   0   2   0   2   0   0   0   0   2   2   0   2   2   2   0   2   2   0   2   0   2   2   2   0   0   2   2   2   2   0   2   0   0   2   2   0   0   2   2   0   0   0   0   0   2   0   0   0   2   0   0   0   0   2   0   0   0   0   0   0   2   2   0   0   0   2   2   0   2   0   2   2   2   2   2   2   2   2   0   2   0   2   0   0   0   2   0   0   0   2   0   0   2
 MK-3-15                2   0   0   0   0   2   0   0   2   0   0   2   2   2   0   2   2   2   2   2   2   2   0   2   2   2   2   2   0   0   2   0   0   0   0   2   0   0   0   2   2   2   2   0   2   0   2   0   2   2   0   0   2   0   2   0   2   0   0   2   2   2   2   2   0   2   2   2   2   2   0   2   0   2   0   2   0   2   0   0   2   0   2   0   2   0   2   0   0   0   0   0   2   0   2   2   0   2   0   2   0   0   0   0   2   2   2   0   2   2   2   0   0   0   0   2   2   2   2   2   2   0   2   2   0   2   0   2   2   2   0   0   2   2   2   2   0   2   2   0   2   2   0   0   2   2   2   0   0   0   2   2   0   0   0   2   2   0   0   0   2   0   0   0   2   0   0   0   2   0   0   0   2   2   2   2   0   2   2   2   2   2   2   2   2   0   2   0   2   0   0   0   2   0   0   0   2   2   0   2
 MK-3-16                2   0   0   0   0   2   0   0   2   0   0   2   2   2   2   2   2   2   2   2   2   0   0   2   2   2   2   2   0   0   2   0   0   0   0   2   0   0   0   2   0   2   2   2   2   0   2   0   2   2   0   0   2   0   2   0   2   0   2   2   2   2   2   2   0   2   2   2   0   2   0   2   2   2   2   2   0   2   0   0   0   0   2   0   2   0   2   0   0   0   0   2   2   0   2   2   0   2   0   2   0   0   0   0   2   2   2   0   2   2   2   0   0   0   2   0   2   2   2   2   2   0   2   2   0   0   0   2   2   2   0   0   2   2   2   2   0   2   2   0   2   2   0   0   2   2   2   0   0   0   2   2   0   0   2   2   2   0   0   0   2   0   0   0   2   0   2   0   2   0   0   0   2   2   2   2   0   2   0   2   2   2   2   2   2   0   2   0   2   0   0   0   2   0   0   0   2   2   0   2
 MK-4-1                 2   2   0   2   2   2   2   0   0   0   2   2   2   0   0   2   2   0   2   2   2   0   2   0   2   2   2   0   0   0   2   0   2   0   0   0   0   0   0   2   0   0   2   0   2   0   2   2   2   2   0   2   2   0   2   0   0   0   0   0   2   0   2   0   0   0   2   0   0   0   0   2   2   0   0   0   0   0   0   0   0   2   2   0   2   0   2   2   2   0   0   0   0   0   2   0   2   2   2   0   0   2   0   2   0   0   0   0   2   0   0   0   0   0   2   0   0   2   2   0   0   2   0   0   0   0   0   0   2   0   2   2   2   2   2   0   0   2   2   2   0   0   0   2   2   0   0   0   2   0   0   0   2   0   0   2   2   2   2   2   0   0   2   0   0   0   0   2   2   0   2   2   2   2   0   2   0   0   2   0   2   2   2   0   0   0   0   0   0   0   0   2   2   2   0   2   2   0   0   2
 MK-4-2                 2   2   0   2   2   2   2   0   2   0   2   2   2   0   0   2   2   0   0   0   0   0   2   0   2   2   2   0   0   0   2   0   2   2   0   0   0   0   0   0   0   2   2   0   2   0   0   2   2   2   0   2   2   0   2   0   0   0   0   0   2   0   2   0   0   0   2   0   0   0   0   2   0   0   0   0   0   0   0   0   0   2   2   2   2   0   2   2   2   0   0   0   0   0   2   0   2   2   2   0   0   2   0   2   0   2   2   0   2   0   0   0   0   0   2   0   0   2   2   0   0   2   0   0   0   0   0   0   2   0   2   2   2   2   2   0   2   2   2   2   0   0   0   2   2   0   0   0   2   0   2   0   2   0   0   2   2   2   2   2   0   0   0   0   0   0   0   2   2   0   0   2   2   2   0   2   0   0   2   0   2   2   2   0   2   2   0   0   0   0   0   2   2   2   0   2   2   0   0   2
 MK-4-3                 2   2   0   2   2   2   2   0   2   0   2   2   2   0   0   2   2   0   0   0   0   0   2   2   2   2   2   0   0   2   2   2   2   2   0   0   0   0   0   0   0   2   2   0   2   0   0   2   2   2   0   0   2   0   2   0   0   0   0   0   2   0   2   0   0   2   2   0   0   0   0   2   0   0   0   0   2   0   0   2   0   2   2   2   2   0   2   2   2   0   0   0   0   0   2   0   2   2   2   0   0   2   0   2   0   2   2   0   2   0   0   0   0   0   2   0   0   2   2   0   0   2   0   0   0   0   0   0   2   0   2   2   2   2   2   0   2   0   2   2   0   0   0   2   2   0   0   0   2   0   2   0   2   0   0   2   2   2   2   2   0   0   0   0   0   0   0   2   2   0   0   2   2   0   2   2   0   0   2   0   2   2   2   0   2   2   0   2   0   0   0   2   2   2   0   2   2   0   0   2
 MK-4-4                 2   2   2   2   2   2   2   0   2   0   2   2   2   0   2   2   2   0   0   0   0   0   2   2   2   2   2   0   0   2   2   2   2   2   0   0   0   0   2   0   0   2   2   0   2   0   0   2   2   2   0   0   2   2   2   2   0   0   0   0   0   0   2   0   0   0   2   0   0   0   0   2   2   0   0   0   2   0   0   0   0   2   2   0   2   0   2   2   0   0   0   0   0   0   2   0   2   2   2   0   2   2   0   2   0   2   2   0   2   0   2   0   0   0   2   2   0   2   2   0   2   0   0   0   0   0   0   0   2   0   0   2   2   2   2   0   2   0   2   2   0   0   0   2   2   2   0   0   2   0   2   0   2   0   0   2   0   2   2   2   0   0   0   0   0   0   0   2   2   0   0   2   0   2   2   2   0   0   2   0   2   2   2   0   2   2   0   2   0   0   0   2   2   2   0   2   2   0   0   2
 MK-4-5                 2   2   2   2   2   2   0   0   2   0   2   2   2   0   2   2   0   0   0   0   0   0   2   2   2   2   2   0   0   2   0   2   2   2   0   0   0   0   2   0   0   2   2   0   2   0   0   2   2   2   2   0   2   2   2   0   0   0   0   2   0   0   2   0   0   0   2   0   0   0   2   2   2   0   0   0   2   0   0   0   0   2   2   2   2   0   2   2   0   0   0   0   0   0   2   2   2   0   2   0   2   2   0   0   0   2   0   0   2   0   2   0   0   0   2   2   0   2   2   0   2   0   0   0   0   0   0   0   2   0   0   2   2   0   2   0   2   0   2   2   0   0   0   2   2   2   0   0   2   0   2   0   2   0   0   2   0   2   2   2   0   0   0   0   0   0   0   2   2   0   0   2   0   2   2   2   0   0   2   0   2   2   2   0   2   2   0   0   0   0   0   2   2   0   0   0   2   0   0   2
 MK-4-6                 2   2   2   2   2   2   0   0   2   0   2   2   0   0   0   2   0   0   0   0   0   0   2   2   2   0   0   0   2   2   0   2   2   2   0   0   2   0   2   0   0   2   2   0   2   0   0   0   2   2   2   0   2   2   2   0   0   0   0   2   0   0   2   0   0   0   2   0   0   0   2   0   2   0   0   0   2   0   0   0   0   2   2   2   2   0   2   2   0   0   0   0   2   0   2   2   0   0   2   2   2   2   2   0   0   2   0   0   2   0   2   0   0   0   2   2   0   2   2   0   2   0   2   0   0   0   0   0   2   0   0   2   2   0   2   2   2   0   2   2   0   2   0   2   2   2   0   0   2   0   2   0   2   0   0   2   0   0   2   2   0   0   0   2   0   0   0   2   0   0   0   2   0   2   2   2   0   0   2   0   2   2   2   0   0   2   0   0   0   0   0   2   2   0   0   0   2   2   0   2
 MK-4-7                 2   2   0   2   2   2   0   2   2   0   2   2   0   0   0   2   0   0   0   0   0   2   2   0   2   0   0   0   2   2   0   2   2   2   0   2   2   2   2   0   0   2   2   0   2   0   0   0   2   0   2   0   2   2   2   0   0   0   0   2   2   0   0   0   2   0   2   0   0   0   2   2   2   0   2   0   2   0   0   2   0   2   2   2   2   0   2   2   0   2   0   0   2   0   2   0   0   0   2   2   2   2   2   2   0   2   0   0   2   0   2   0   0   0   2   2   0   2   2   0   2   0   2   0   0   0   0   0   2   0   0   0   2   0   2   2   2   0   2   2   0   2   0   2   2   2   0   0   2   0   2   0   2   0   0   2   0   2   2   2   0   0   0   2   0   0   0   2   0   0   0   2   0   2   2   2   0   0   2   0   2   2   2   0   0   2   0   0   0   2   0   2   2   0   0   0   2   2   0   2
 MK-4-8                 2   0   0   2   2   2   0   2   0   0   2   2   2   0   0   2   0   0   0   0   0   2   2   0   2   0   0   0   2   2   0   0   2   2   0   2   2   2   2   0   0   0   2   0   2   2   0   0   0   0   2   0   2   2   2   0   0   0   0   2   2   0   0   0   2   0   2   2   0   0   2   2   2   0   2   0   2   0   0   2   0   2   2   2   2   0   2   2   0   0   0   0   2   0   2   0   0   0   2   2   2   2   2   2   0   2   0   0   2   2   0   0   0   0   2   2   0   2   2   0   2   0   0   0   0   0   0   0   2   2   0   0   2   0   2   2   2   0   2   2   0   2   0   2   0   2   0   0   2   0   0   0   0   0   0   2   0   2   2   2   0   0   0   2   0   0   0   2   0   0   0   2   0   2   2   2   0   0   0   0   2   2   2   0   0   2   0   0   0   2   0   2   2   0   0   0   2   2   0   2
 MK-4-9                 2   2   0   2   2   0   0   2   0   0   2   2   2   0   0   2   0   2   0   0   0   2   2   0   2   0   0   0   2   2   2   0   2   0   0   2   0   2   2   0   0   0   2   0   2   2   0   0   0   0   2   0   2   2   2   0   0   0   0   2   2   0   0   0   2   0   2   2   0   0   0   2   2   2   2   0   2   2   0   2   0   0   2   2   2   0   2   2   0   0   0   0   2   0   2   0   0   0   2   2   2   2   2   2   0   2   0   0   2   2   2   0   0   0   2   2   0   2   2   0   2   0   0   0   0   0   0   0   2   2   0   0   2   0   2   2   0   0   2   2   0   2   0   2   0   0   0   0   2   0   0   0   2   0   0   2   0   2   2   2   0   2   0   2   0   0   0   2   0   2   0   2   0   2   2   2   0   0   0   2   2   2   2   0   0   2   0   0   0   0   0   2   0   0   0   0   2   2   0   2
 MK-4-10                2   0   0   2   2   0   2   2   0   0   2   2   2   0   0   2   0   2   0   0   0   2   2   0   2   0   0   0   0   2   2   2   2   0   0   0   0   2   2   0   2   0   2   0   2   2   0   0   0   0   2   0   2   2   2   0   2   0   0   2   2   0   0   0   2   0   2   2   0   0   0   2   2   2   2   0   2   2   0   0   0   0   2   2   0   0   2   2   0   0   0   0   0   0   0   0   2   0   2   2   2   2   2   0   0   2   0   0   2   2   2   0   0   0   2   2   0   2   2   0   0   0   0   0   0   0   0   0   2   2   0   0   2   0   2   2   0   0   2   2   0   2   0   2   0   0   2   0   2   0   0   0   2   0   0   2   2   0   2   0   0   2   0   2   0   0   0   2   0   2   0   2   0   2   2   2   0   2   0   2   2   2   2   0   0   2   0   0   0   0   0   2   0   0   0   0   2   2   0   0
 MK-4-11                2   0   0   2   2   0   2   2   0   0   2   2   2   2   0   2   0   2   0   2   0   2   2   0   2   0   0   2   0   2   0   2   2   0   0   0   0   2   2   0   2   2   2   0   2   2   0   0   0   0   2   2   2   2   2   0   2   0   0   2   2   0   2   0   2   0   2   2   0   0   0   2   2   2   2   0   2   2   0   0   0   0   2   2   0   0   2   0   0   2   0   0   2   0   0   0   2   0   2   2   2   2   2   0   0   2   0   0   0   2   2   0   0   0   2   2   0   2   2   0   0   0   0   0   2   0   0   0   2   2   0   0   2   0   2   0   0   0   2   2   2   2   0   2   0   0   2   0   2   2   0   0   2   0   0   0   2   0   2   0   0   2   0   2   0   0   0   2   0   2   0   2   0   2   2   2   0   2   2   2   2   2   2   0   0   2   0   2   0   0   0   0   0   0   0   0   2   2   2   0
 MK-4-12                2   0   0   2   2   0   2   2   0   0   2   2   2   2   0   2   0   2   2   2   0   2   0   0   2   0   0   0   0   2   0   2   2   0   0   0   0   2   2   0   2   2   2   0   2   2   0   0   0   0   0   2   2   2   2   0   0   0   0   2   2   0   2   0   2   0   2   2   0   0   0   2   2   2   2   0   2   2   0   0   0   0   2   2   0   0   2   0   0   2   0   0   2   0   0   0   2   0   2   2   2   2   0   0   0   2   2   0   0   2   2   0   2   0   2   2   0   2   2   0   0   0   0   0   2   0   0   0   2   0   0   0   2   0   2   0   0   0   2   2   2   2   0   2   0   0   2   2   2   2   0   0   2   0   0   0   0   0   2   0   0   2   0   2   0   0   0   2   2   2   0   0   0   2   2   2   0   2   2   2   2   2   2   0   0   2   2   2   0   0   0   0   0   0   0   0   2   2   2   0
 MK-4-13                2   0   2   2   2   0   2   2   2   0   2   2   2   2   2   2   0   2   2   2   0   2   0   0   2   0   0   0   0   0   0   2   2   0   0   2   0   2   2   0   2   2   2   0   2   2   0   2   0   0   0   2   2   2   2   0   0   0   0   2   2   0   2   0   2   0   0   2   0   0   0   2   2   2   2   0   2   2   0   0   0   0   2   2   0   0   2   0   0   2   0   0   2   2   0   0   2   0   2   2   2   2   0   0   0   2   2   0   0   2   2   2   2   0   2   2   0   0   2   2   2   0   0   2   2   0   0   0   2   0   0   0   2   0   2   0   2   0   2   2   2   2   0   2   0   0   2   2   2   0   0   0   2   0   0   0   0   0   2   0   0   2   0   2   0   0   2   2   2   2   0   0   0   2   2   2   0   2   2   2   2   2   2   2   0   2   2   0   2   0   0   0   0   0   0   0   2   2   2   2
 MK-4-14                0   0   2   2   2   0   2   2   2   0   2   2   2   2   2   2   2   2   2   2   0   2   0   0   0   0   0   0   0   0   0   2   2   0   0   2   0   0   2   0   2   2   0   0   2   2   0   2   0   2   0   2   2   0   2   0   0   0   0   2   2   0   2   0   0   0   0   2   0   0   0   2   2   2   2   0   2   2   0   0   0   0   0   2   0   0   2   0   2   2   0   2   2   2   0   0   2   0   2   2   2   2   0   0   2   2   2   0   0   2   2   2   2   0   2   2   0   0   2   2   2   0   0   0   2   0   0   0   2   0   0   0   2   0   2   0   2   0   2   2   2   2   0   2   2   0   2   2   2   0   0   0   2   0   0   0   2   2   2   2   0   2   0   2   0   0   2   2   2   2   0   0   0   2   2   2   0   2   2   2   2   2   2   2   0   2   2   2   2   0   0   0   0   0   0   0   2   2   2   2
 MK-4-15                0   0   2   2   2   0   2   2   2   0   2   2   2   2   2   2   2   2   0   2   0   2   0   0   0   0   0   0   0   0   0   2   2   0   0   2   0   0   2   0   2   2   0   2   0   2   0   2   0   2   2   2   2   0   2   0   0   0   0   2   2   0   2   0   0   0   0   2   2   2   0   2   2   2   2   0   2   2   0   0   0   0   0   2   0   0   2   2   2   2   0   2   2   2   0   0   2   0   2   2   2   2   0   0   2   2   2   0   0   2   2   2   0   0   2   2   0   0   2   2   2   0   0   0   2   0   0   0   2   0   0   0   2   0   2   0   2   0   2   2   2   2   0   0   2   0   2   2   2   0   0   0   2   0   0   0   2   2   2   2   0   2   0   2   0   0   2   2   2   0   0   0   0   2   2   2   0   2   2   2   2   2   2   2   2   2   2   2   2   0   0   0   0   0   2   0   2   0   2   2
 MK-4-16                0   0   2   2   0   0   2   2   2   2   2   2   0   2   2   2   2   2   0   2   0   2   2   0   0   0   0   0   0   0   0   2   2   0   0   2   0   2   2   0   2   0   0   2   0   2   0   2   0   2   2   2   0   0   2   0   0   0   0   2   2   0   2   0   0   2   0   2   0   2   0   0   2   2   2   0   2   2   0   0   0   0   0   2   0   0   2   2   0   2   2   2   0   2   0   0   2   0   2   2   2   0   0   0   2   2   2   2   0   2   0   2   0   0   2   2   0   0   2   2   2   0   0   0   2   0   0   0   2   0   0   0   2   0   2   0   2   0   2   2   2   0   0   0   2   0   2   2   2   2   0   0   2   0   0   0   2   2   2   2   0   2   0   2   0   0   2   2   2   0   0   0   0   2   2   2   0   2   2   2   2   2   2   2   2   2   2   2   2   0   2   0   0   0   2   0   0   2   2   2
 MK-5-1                 2   2   2   2   2   2   2   2   0   2   2   0   2   2   2   0   2   2   0   0   2   2   2   2   0   0   0   2   0   0   0   0   2   2   0   0   2   2   2   2   0   2   2   0   2   2   0   2   0   2   2   0   0   2   2   0   2   0   0   2   2   2   0   2   2   2   0   2   2   0   2   0   2   2   2   2   2   0   0   0   2   0   2   0   2   0   0   2   0   2   2   2   0   2   0   2   2   2   2   2   0   2   0   2   2   0   0   0   0   2   2   0   0   0   0   2   2   0   0   2   2   2   0   2   0   2   2   2   0   0   2   0   0   0   0   2   0   2   2   0   0   0   0   0   0   2   2   2   2   0   2   0   2   0   2   2   2   0   0   2   2   0   2   2   0   2   0   2   2   0   2   2   0   2   2   2   2   2   2   2   2   2   2   2   0   2   0   2   0   0   2   0   0   2   2   0   2   0   0   0
 MK-5-2                 2   0   2   2   2   0   2   2   0   2   2   0   2   2   2   0   2   2   0   0   2   2   2   2   0   0   0   2   0   0   0   0   2   2   0   0   2   2   2   2   0   0   2   0   2   2   2   2   2   2   0   0   0   2   2   0   2   2   0   2   2   0   2   2   2   2   0   2   2   2   2   0   2   2   2   2   2   0   0   0   2   0   2   0   2   0   0   2   0   2   2   2   0   2   0   2   2   2   2   2   0   2   0   2   2   0   0   0   0   2   2   0   0   0   0   2   0   0   0   2   2   2   0   2   0   2   2   2   0   0   2   0   0   0   0   2   0   2   2   0   0   0   0   0   0   2   2   2   2   0   2   0   2   0   2   2   0   0   0   2   2   0   2   2   0   2   0   2   2   0   2   2   0   0   2   2   2   0   2   2   2   2   2   2   0   2   0   2   0   0   2   0   0   2   2   0   2   0   0   0
 MK-5-3                 2   0   2   2   0   0   2   2   0   2   2   0   2   2   2   2   2   2   0   0   2   0   2   2   0   0   2   2   0   0   0   2   2   2   0   0   2   2   2   2   0   0   2   0   2   2   2   2   2   2   0   2   0   2   2   0   2   2   0   2   2   0   2   0   2   2   0   2   2   2   2   0   2   2   2   2   2   0   0   0   2   0   0   0   2   0   0   2   0   2   2   2   0   2   0   2   2   2   2   2   2   2   0   2   0   0   0   2   0   2   2   0   0   2   0   2   2   0   0   2   0   2   0   2   0   2   2   2   0   0   2   0   0   0   0   2   2   2   2   0   0   0   0   0   0   2   2   2   2   0   2   2   2   0   2   2   0   0   0   2   2   0   2   2   0   2   0   2   2   0   2   2   0   0   0   2   2   0   2   2   2   0   2   2   0   2   0   2   0   0   2   0   0   2   2   0   2   0   0   0
 MK-5-4                 2   0   2   2   0   0   2   2   0   0   2   0   2   2   2   0   0   2   0   0   2   0   2   2   0   0   2   2   0   0   0   2   2   2   0   0   2   2   2   2   0   0   2   2   2   2   2   2   2   2   0   0   2   2   2   0   2   2   0   2   2   0   0   0   2   0   0   2   2   2   2   0   2   2   2   2   2   0   0   0   2   0   0   0   2   0   0   2   0   2   2   2   0   2   0   2   2   2   2   2   2   0   0   2   0   0   0   2   2   2   2   0   0   2   0   2   2   0   0   0   0   2   0   2   0   2   2   2   0   0   2   0   2   0   0   2   2   2   2   0   0   2   0   0   0   2   2   2   2   0   2   2   2   2   2   2   0   0   0   2   2   0   2   2   0   2   0   2   0   0   2   2   0   0   0   2   2   0   0   2   0   0   2   2   0   2   0   2   0   0   2   0   0   2   2   0   2   0   2   0
 MK-5-5                 2   0   0   2   0   0   2   2   0   0   2   0   2   2   2   0   0   2   0   0   2   0   2   2   0   0   2   2   0   0   0   2   2   2   0   0   2   2   0   2   0   0   2   2   0   2   2   2   2   2   0   0   2   2   2   0   2   2   0   2   2   0   2   0   2   0   2   2   2   2   2   0   2   2   2   2   2   0   0   2   2   0   0   0   2   0   0   2   0   2   2   2   0   2   0   2   2   2   2   2   0   0   0   0   2   0   0   2   2   2   0   0   0   0   0   2   2   2   0   0   0   2   0   2   0   2   2   2   0   2   2   0   0   0   0   2   2   0   0   0   0   2   0   0   0   2   2   2   2   0   2   2   2   0   2   0   0   0   0   2   2   0   2   2   0   2   0   0   0   2   2   2   0   0   0   2   0   0   0   2   2   0   2   2   0   2   0   2   0   0   0   0   2   2   2   0   2   0   2   0
 MK-5-6                 2   0   0   2   0   0   2   0   0   0   2   0   2   2   2   0   0   2   0   2   2   0   2   2   0   0   2   2   0   0   0   2   2   2   0   0   2   2   0   2   0   0   0   2   0   2   2   2   2   2   0   0   2   2   2   0   2   2   0   2   2   0   2   2   2   0   2   2   2   2   2   0   2   2   2   2   2   0   0   2   2   0   2   0   2   0   0   2   2   2   2   2   0   0   0   2   0   2   2   2   0   0   0   0   2   0   0   2   2   2   0   0   0   0   0   2   2   2   0   0   0   2   2   2   0   2   0   2   0   2   2   0   0   0   0   2   2   0   0   0   0   2   0   0   0   2   2   0   2   0   2   2   2   0   2   0   0   0   0   2   2   2   2   2   0   2   0   0   0   2   2   0   0   0   0   2   0   0   0   2   2   0   2   2   0   2   0   2   0   0   0   0   2   2   2   0   2   0   2   0
 MK-5-7                 2   0   0   2   2   0   2   0   0   0   2   0   2   2   2   0   0   2   2   0   2   0   2   2   0   0   2   2   2   0   0   2   2   2   2   0   2   2   0   2   0   0   0   2   0   2   2   2   2   2   0   0   2   2   2   0   2   2   0   2   2   0   2   2   2   0   0   2   2   2   2   0   2   2   2   2   2   0   0   2   2   0   2   0   2   0   0   2   2   2   0   2   0   0   0   2   0   2   2   2   0   0   0   0   2   0   0   2   2   2   2   0   0   0   0   2   2   2   0   0   0   2   2   2   0   2   0   2   2   2   2   0   2   0   0   2   2   0   0   0   0   2   0   0   2   2   2   0   2   0   0   2   2   0   2   0   0   0   0   2   2   2   2   0   0   2   0   0   0   2   2   0   0   0   0   2   0   0   0   0   0   0   2   2   0   2   0   2   0   0   0   0   2   2   2   0   2   2   2   0
 MK-5-8                 2   0   0   2   2   0   2   0   0   0   2   0   2   2   2   0   0   2   2   0   2   0   2   2   0   0   2   2   2   0   0   2   2   2   0   0   2   2   0   2   0   0   0   0   0   2   2   2   2   2   0   0   2   2   2   0   2   2   0   0   2   0   0   2   2   2   0   2   2   2   2   0   2   2   2   2   2   0   0   2   2   0   2   0   2   0   0   0   2   2   0   2   2   0   0   2   0   0   2   0   0   0   0   0   2   0   0   2   2   2   2   0   0   0   0   2   0   2   0   0   2   2   2   2   0   2   2   2   2   2   2   0   2   0   0   2   2   0   0   0   2   2   0   0   2   2   2   0   2   0   0   2   2   0   2   0   0   0   0   2   2   0   2   0   0   0   0   0   0   2   2   0   0   0   0   2   2   0   0   0   0   0   2   2   0   2   0   2   0   0   0   0   2   2   2   2   2   2   2   0
 MK-5-9                 2   0   0   2   2   0   2   0   0   0   2   0   2   0   2   0   0   2   2   0   2   0   2   2   0   0   2   2   2   0   0   2   0   0   0   0   2   2   0   2   0   0   0   0   0   2   2   2   2   2   0   0   2   2   2   0   2   2   0   0   2   0   0   2   2   2   0   2   2   2   2   0   2   2   0   2   2   0   0   2   0   0   2   0   2   0   0   0   2   2   0   2   2   0   0   2   0   0   2   0   0   0   0   0   2   0   0   2   2   2   2   0   0   0   2   2   0   2   0   0   2   2   2   2   0   2   2   2   2   2   2   0   2   0   0   2   2   0   0   0   2   2   0   0   2   2   2   0   2   0   0   2   2   0   2   0   0   0   0   2   2   0   2   0   2   0   0   0   0   2   2   0   0   0   0   2   2   0   0   2   0   2   2   2   0   2   0   2   0   0   0   0   2   0   2   2   2   2   0   0
 MK-5-10                2   0   0   2   2   0   2   2   0   0   0   0   2   0   2   0   0   2   2   2   2   0   0   0   0   0   2   2   2   0   0   2   0   0   0   0   0   2   0   2   0   0   0   0   0   2   2   2   2   2   2   0   2   2   2   0   2   2   0   2   2   0   0   2   2   2   0   2   2   2   2   0   2   0   0   0   2   0   0   2   0   0   2   0   2   0   0   0   2   2   0   2   2   0   0   0   0   0   2   0   0   2   0   0   2   0   0   2   2   2   2   0   0   0   2   2   0   0   0   0   2   2   2   2   0   2   0   0   2   2   2   2   2   0   0   2   2   0   0   0   2   2   0   0   2   0   2   0   2   0   0   2   2   0   2   0   0   0   0   2   2   0   2   0   2   0   2   0   0   2   2   2   0   0   0   2   2   0   0   2   0   2   2   2   0   2   0   2   0   0   0   0   2   2   2   2   0   2   0   0
 MK-5-11                2   0   0   2   0   0   2   0   2   0   0   2   2   0   0   0   0   2   2   2   2   0   0   0   0   0   2   2   2   0   0   2   0   0   0   0   0   2   2   2   0   0   0   0   0   2   2   2   2   2   2   0   2   2   2   0   2   2   0   2   2   0   0   2   2   2   2   2   2   2   2   0   2   0   0   0   2   0   0   2   0   0   2   0   2   0   0   0   2   0   0   2   2   0   0   0   0   0   2   0   0   2   0   0   2   2   0   2   2   2   2   0   0   0   2   2   0   2   0   0   2   2   2   2   0   2   0   0   2   2   2   0   2   0   0   2   2   0   0   0   2   2   0   0   2   0   2   0   2   0   0   2   0   0   2   0   0   0   0   2   2   0   2   0   2   0   2   0   0   2   2   0   0   0   0   0   2   0   0   2   0   2   0   2   0   2   0   2   0   0   0   0   2   0   2   2   0   0   2   0
 MK-5-12                2   0   0   2   0   0   2   0   2   0   0   2   2   0   0   0   2   2   2   0   2   0   0   0   0   0   2   2   2   0   0   2   0   0   0   0   0   0   2   2   0   0   0   0   0   2   2   2   2   2   2   0   2   2   2   0   2   2   0   2   2   0   0   2   2   2   2   2   0   2   2   0   2   0   0   0   0   0   0   2   0   0   0   0   2   0   0   0   2   0   0   2   2   0   0   0   0   0   2   0   0   2   0   0   2   2   0   0   2   2   2   0   0   0   2   2   0   2   0   2   0   2   2   2   0   2   0   2   2   2   2   0   2   0   0   2   2   0   0   0   2   2   0   0   2   0   2   0   2   0   0   2   0   2   2   0   0   0   0   2   2   0   2   0   2   0   2   0   0   2   2   0   0   0   0   2   2   0   0   2   0   0   0   2   0   2   0   2   0   0   0   0   2   0   2   2   0   0   2   0
 MK-5-13                0   0   0   2   0   0   2   0   2   0   0   2   0   0   0   2   2   2   2   0   2   0   0   2   0   2   2   2   2   0   0   0   0   0   0   0   0   0   0   2   0   0   0   0   0   2   2   2   2   2   2   0   2   0   2   0   2   2   0   2   2   0   0   2   2   2   2   2   0   2   2   0   2   0   0   0   0   0   0   2   0   0   0   0   2   0   0   2   2   0   0   2   2   0   0   0   0   2   2   0   0   2   0   0   2   2   0   0   2   0   2   0   0   2   2   2   0   2   0   2   0   2   2   2   2   2   0   2   0   2   2   0   2   0   0   2   2   0   0   0   2   2   0   0   2   0   2   0   2   0   0   2   0   2   2   0   0   0   0   2   2   0   2   0   2   2   2   0   0   2   0   2   0   0   0   2   2   0   2   2   2   0   0   0   0   2   0   2   0   0   0   0   2   0   2   2   0   0   2   0
 MK-5-14                0   0   0   2   0   0   0   0   2   0   0   0   0   0   2   2   2   2   2   0   2   0   2   2   0   2   2   2   0   0   0   2   0   0   0   0   0   0   0   2   0   0   0   0   0   2   0   2   2   2   2   0   2   0   2   0   2   2   0   0   2   0   0   2   0   2   2   2   2   2   2   0   2   0   0   0   0   0   2   2   0   0   0   2   2   0   0   2   2   0   0   2   2   0   0   0   0   2   2   0   0   2   0   0   2   2   0   0   2   2   2   0   0   2   0   2   0   2   2   2   0   2   2   2   2   2   0   2   2   2   2   0   2   0   0   2   2   0   2   0   2   2   0   0   2   0   2   0   2   0   0   2   0   2   2   0   0   0   2   2   2   0   0   0   2   2   2   2   2   2   2   0   0   0   0   2   2   0   2   2   2   0   0   0   0   2   0   2   0   0   2   0   2   0   2   2   0   0   2   0
 MK-5-15                0   0   0   2   0   0   0   0   2   2   0   0   0   0   2   2   2   2   2   2   2   0   0   2   0   2   2   2   0   0   2   2   0   0   0   0   0   0   0   2   0   0   0   0   0   2   0   2   2   2   2   0   2   0   2   0   2   2   0   0   2   0   0   2   0   2   2   2   2   2   2   0   2   0   2   0   0   0   0   2   0   0   2   2   2   0   0   2   2   0   0   2   2   0   0   0   0   2   2   0   0   0   0   0   2   2   0   2   2   2   2   0   0   2   2   2   0   2   2   2   0   2   2   2   2   2   0   2   2   2   2   0   2   0   0   2   2   0   2   0   2   2   2   0   2   0   2   0   2   0   0   0   0   0   0   0   2   0   2   2   2   0   0   0   2   2   2   2   2   2   2   0   0   0   0   2   2   0   2   2   2   0   0   0   0   2   0   2   0   0   2   0   2   0   2   0   0   0   2   0
 MK-5-16                0   0   0   2   0   0   0   0   0   2   0   2   0   0   2   2   2   2   2   2   2   0   0   2   0   2   2   2   2   0   2   2   0   0   0   0   0   0   0   2   0   0   2   0   0   2   0   2   2   2   2   0   2   0   2   0   2   2   0   0   2   0   0   2   0   0   2   2   2   2   2   0   2   0   2   0   0   0   0   2   0   2   2   2   2   0   0   2   2   0   0   2   2   0   0   2   0   2   2   0   0   0   0   0   2   2   2   2   2   2   2   0   0   2   2   2   0   2   2   2   0   2   2   2   2   2   0   2   2   2   2   0   2   2   0   2   2   0   2   0   2   2   2   0   0   0   2   0   0   0   0   0   2   0   0   0   2   0   2   0   2   0   0   0   2   2   2   2   2   2   0   0   0   0   0   2   2   0   2   2   2   0   0   0   0   2   0   2   0   0   0   0   2   0   2   0   0   0   2   0
 MK-6-1                 2   0   0   0   2   2   0   0   0   0   2   2   0   0   0   0   2   2   0   0   0   2   2   2   2   2   2   2   2   2   2   2   0   0   2   0   2   2   2   0   2   0   0   2   2   2   2   2   2   0   0   0   0   2   2   2   2   2   2   0   0   0   0   0   2   0   2   0   0   0   2   0   0   0   2   2   2   0   0   0   0   2   2   0   2   2   0   2   2   2   0   2   2   0   2   0   0   2   0   0   2   2   0   2   0   0   0   2   0   2   0   2   0   2   2   2   2   2   2   0   0   0   2   2   0   2   2   2   0   2   2   0   0   0   2   2   0   0   0   2   0   0   2   0   0   0   2   2   0   2   0   0   2   0   0   0   0   0   2   0   2   0   0   2   2   0   0   2   2   0   2   0   0   2   2   0   2   2   0   0   0   0   2   2   2   0   2   0   2   0   2   0   0   2   0   2   2   0   0   2
 MK-6-2                 2   0   0   0   2   2   0   0   0   0   2   2   0   0   0   2   2   2   0   0   0   2   2   2   2   2   2   2   2   2   2   2   0   0   2   0   2   2   2   2   2   0   0   2   2   0   2   2   2   0   0   0   2   2   2   2   2   0   0   0   0   0   2   0   2   0   2   0   0   0   2   0   0   2   2   0   2   0   0   0   0   2   0   0   2   2   0   2   2   2   2   2   2   0   2   0   0   2   0   0   2   2   0   2   0   0   0   2   0   2   0   2   0   2   2   2   2   2   2   0   0   0   2   2   0   2   2   2   0   2   2   0   0   0   2   2   0   0   0   0   0   0   2   0   0   0   2   2   0   2   0   0   2   0   0   0   0   0   2   0   2   0   0   2   2   0   0   2   2   0   2   0   0   2   2   0   2   2   0   0   0   0   2   2   2   0   2   0   2   0   2   0   0   2   0   2   2   0   2   2
 MK-6-3                 2   0   0   0   2   2   0   0   0   0   2   2   0   0   2   2   2   2   0   0   0   2   0   2   0   2   2   0   2   0   2   2   0   0   2   2   2   2   2   2   2   0   0   2   2   0   2   2   2   0   0   0   2   2   0   2   2   0   0   0   0   0   2   0   2   0   2   0   0   2   2   2   0   2   2   0   2   0   0   0   2   2   0   0   2   2   0   2   0   0   2   2   2   0   2   0   0   2   0   0   2   2   0   2   0   0   0   2   0   0   0   2   0   2   2   2   2   2   2   0   0   0   2   2   0   2   2   2   0   2   2   0   0   0   2   2   0   0   0   0   0   0   2   0   0   0   2   2   0   2   0   0   2   0   0   0   0   0   2   0   2   2   0   2   2   0   0   2   2   0   2   0   0   2   2   0   2   2   0   0   0   0   2   2   2   0   2   0   0   0   2   0   0   0   0   2   2   0   2   2
 MK-6-4                 2   0   0   0   2   2   0   0   0   0   0   2   0   0   2   2   2   0   0   0   0   2   0   0   0   2   2   0   2   0   2   2   0   0   2   2   2   2   2   2   2   0   0   2   2   0   2   2   2   0   0   0   2   2   0   2   2   0   0   0   0   0   2   2   2   0   0   0   0   2   0   2   0   2   2   0   2   0   0   0   2   2   0   0   2   2   0   2   0   0   2   2   2   0   2   0   2   2   0   0   2   2   0   2   0   2   0   2   2   0   0   2   0   2   2   2   2   2   2   2   0   0   2   2   0   0   0   2   0   2   2   2   2   2   2   2   0   0   0   0   0   0   2   0   0   0   2   0   0   2   0   0   2   0   0   0   0   0   2   0   2   2   0   2   2   0   0   2   0   0   2   0   0   2   2   0   2   2   0   0   0   0   2   2   2   0   2   0   0   2   2   0   0   0   0   0   2   0   2   2
 MK-6-5                 2   0   0   0   0   2   0   0   0   0   0   2   0   0   2   2   0   0   0   0   2   0   0   0   0   2   2   0   2   0   2   2   0   0   2   2   2   2   2   2   2   0   0   2   2   2   0   2   2   0   0   0   2   2   0   2   2   0   0   2   0   0   2   2   2   0   0   0   0   2   2   2   0   2   2   0   2   0   0   0   0   2   0   0   2   2   0   2   2   0   2   2   2   0   2   0   2   2   0   0   2   2   0   2   0   2   0   2   2   0   0   2   0   2   2   2   2   2   2   2   2   0   2   0   0   0   0   2   0   2   2   2   2   2   2   0   0   0   0   0   0   0   2   0   2   0   2   0   0   2   0   0   2   0   0   0   0   0   2   0   2   2   0   2   2   0   0   2   0   0   2   0   0   2   2   0   2   2   0   0   0   0   2   2   2   0   0   0   2   2   2   0   0   0   0   0   2   0   2   2
 MK-6-6                 2   0   2   0   0   2   0   0   0   0   0   2   0   0   2   2   2   0   0   2   2   0   0   2   0   2   2   0   2   2   2   2   0   0   0   2   0   2   2   2   2   0   0   2   0   2   0   2   2   0   0   0   0   2   0   2   2   0   0   2   0   0   2   2   2   0   2   0   0   0   2   2   0   2   2   0   0   0   0   0   0   2   2   0   2   2   0   2   2   0   2   2   2   0   2   0   2   2   0   0   2   2   0   2   0   2   2   2   2   0   0   2   2   2   2   2   0   2   2   2   2   0   2   0   0   0   0   2   2   2   2   2   2   2   2   0   0   0   0   0   0   0   2   0   2   0   2   0   0   2   0   0   2   0   0   0   0   0   2   2   2   2   2   2   2   0   0   2   0   0   0   0   0   2   0   0   2   2   0   0   0   0   2   2   2   2   0   0   2   2   2   0   0   0   0   0   0   0   2   2
 MK-6-7                 2   0   2   0   0   2   0   0   0   0   0   2   0   0   2   2   2   0   0   2   2   0   0   2   0   2   2   0   2   2   2   2   0   0   0   2   0   2   2   2   0   0   0   0   0   2   2   0   2   0   0   0   0   2   0   2   2   0   0   2   0   2   2   2   2   0   2   0   0   2   2   0   0   2   2   0   0   0   0   0   0   2   2   0   2   2   0   2   2   0   2   2   2   0   2   0   2   2   0   0   0   2   0   2   0   2   2   2   2   0   0   2   0   0   2   2   0   2   2   2   2   0   2   0   0   0   0   2   2   2   2   2   2   2   2   0   0   0   0   0   0   0   2   0   2   0   2   0   0   0   0   0   2   0   0   0   2   0   2   0   2   2   2   2   2   0   0   2   0   0   0   0   0   0   0   0   2   2   0   0   0   2   2   2   2   2   2   0   2   2   2   0   0   0   0   0   0   2   2   2
 MK-6-8                 2   0   2   0   0   2   0   0   0   0   2   2   0   0   2   2   2   0   0   2   2   2   0   2   0   2   2   0   2   2   2   2   0   0   0   2   0   2   2   2   0   0   0   0   0   2   2   0   2   0   0   0   0   2   0   0   2   0   0   2   0   2   2   2   2   0   2   0   0   2   2   0   0   2   0   0   0   0   0   0   0   2   2   0   2   2   0   2   2   0   2   2   2   0   2   0   2   2   0   2   0   2   2   2   0   2   2   2   2   0   0   2   0   0   0   2   0   2   2   2   2   0   2   0   0   0   0   2   2   0   2   2   2   2   0   0   0   0   2   0   2   0   2   2   2   2   0   0   0   0   0   2   0   0   0   0   2   0   2   0   2   2   2   0   2   0   0   2   0   0   0   0   0   0   0   0   2   2   0   0   0   2   2   0   2   0   0   0   2   0   2   0   0   0   0   0   0   2   2   2
 MK-6-9                 2   0   2   0   0   2   2   0   0   0   2   2   0   0   2   2   0   0   0   2   2   2   0   2   2   0   2   0   2   2   2   2   0   2   0   2   0   2   0   2   0   0   0   0   0   2   2   0   2   0   0   0   0   2   0   0   2   0   0   2   0   2   2   0   2   0   2   0   0   2   2   0   2   0   0   0   0   0   0   0   0   2   2   2   2   2   2   2   2   0   2   2   2   0   0   0   2   2   0   2   0   2   2   2   0   2   2   2   2   0   0   2   0   0   0   2   0   2   2   2   0   0   2   0   0   0   0   2   2   0   2   2   2   2   0   0   0   0   2   0   0   0   2   2   2   2   0   0   2   0   0   2   0   0   0   0   2   0   2   0   2   2   2   0   2   0   0   2   0   0   0   0   0   0   0   0   2   0   0   0   0   2   2   0   2   0   0   2   2   0   2   0   0   0   0   0   0   2   0   2
 MK-6-10                0   0   2   0   0   2   2   0   0   0   2   2   0   0   2   2   0   0   0   2   2   2   0   2   2   0   2   0   2   2   2   2   0   2   0   2   0   2   0   2   2   0   0   0   0   2   2   0   2   0   0   0   2   2   0   0   2   0   0   2   0   2   2   0   2   2   2   0   0   2   2   0   2   0   0   0   2   0   0   0   2   2   2   0   2   0   2   2   2   0   2   2   2   0   2   0   2   0   0   2   0   2   2   2   0   2   2   2   2   0   0   2   0   0   0   2   0   2   2   2   0   0   2   0   0   0   0   2   2   0   0   2   2   2   2   0   2   0   2   0   0   0   2   2   2   0   2   2   2   0   0   2   0   0   0   0   2   0   2   0   2   2   2   0   0   0   2   2   0   0   0   0   0   2   0   0   2   2   0   0   0   2   2   0   2   0   0   2   2   0   2   0   0   0   0   2   0   2   0   0
 MK-6-11                0   0   2   2   0   2   0   0   0   0   2   2   0   2   0   2   0   2   0   0   2   2   0   2   2   0   0   0   2   2   2   2   0   0   0   0   2   2   0   2   2   0   0   0   0   2   2   0   2   0   2   0   2   0   0   0   2   0   0   2   0   2   2   0   2   2   2   0   0   2   2   0   2   0   0   0   2   0   2   0   2   2   2   0   2   2   0   2   2   2   2   2   0   0   0   0   2   0   0   2   0   2   2   2   0   2   2   2   2   0   0   2   0   2   0   2   0   2   2   2   0   0   0   0   0   0   0   2   2   0   0   2   2   2   2   0   2   0   2   0   0   0   2   2   2   0   2   2   2   0   2   2   0   0   0   0   2   0   2   0   2   2   2   0   0   2   2   2   0   0   0   0   0   2   0   0   2   2   0   0   0   2   2   0   2   0   0   2   2   0   2   0   0   0   0   2   0   2   0   0
 MK-6-12                0   0   2   2   0   2   0   0   0   0   2   2   0   2   0   2   0   0   0   0   2   2   0   2   2   0   0   0   2   2   2   2   2   0   0   2   0   2   0   2   2   0   0   0   0   2   2   0   2   0   2   0   0   0   0   0   2   0   0   2   0   2   2   0   2   2   2   0   0   2   0   0   0   0   0   0   2   0   2   0   2   2   2   0   2   2   0   2   0   2   2   2   0   0   0   0   2   0   0   2   0   2   2   2   0   2   2   2   2   0   0   2   0   2   0   2   0   2   2   2   0   0   0   0   0   0   0   2   2   0   2   2   2   0   2   0   2   0   2   0   0   2   2   2   2   0   2   2   2   0   2   2   0   0   0   0   2   0   2   0   2   2   0   0   2   2   2   2   0   0   0   0   0   2   0   0   2   2   0   0   0   0   0   0   2   0   0   2   2   0   0   0   0   0   0   2   0   2   0   0
 MK-6-13                0   0   2   2   0   2   0   0   0   0   2   2   0   2   0   0   0   0   0   0   2   2   0   2   2   0   0   0   2   2   2   2   2   0   0   0   0   2   0   2   2   0   0   0   0   2   2   0   2   0   2   2   0   0   0   0   2   0   0   2   0   2   2   0   2   2   0   0   0   2   0   0   0   0   0   0   2   0   2   2   2   2   2   0   2   2   0   2   0   2   2   2   0   0   0   0   2   0   2   2   0   2   2   2   0   2   2   2   2   2   2   2   0   2   0   2   0   2   2   2   0   0   0   0   0   0   0   2   2   0   2   2   2   0   0   2   0   0   2   0   0   2   2   2   2   0   2   2   2   0   2   0   0   0   0   2   2   0   0   0   2   2   0   0   2   2   2   2   0   0   0   0   0   2   0   0   2   2   0   0   0   2   0   2   2   0   0   2   2   0   0   0   0   0   0   2   0   2   2   0
 MK-6-14                0   0   2   2   0   2   0   0   0   0   2   2   2   2   0   0   0   0   0   2   2   2   0   2   2   0   0   2   2   2   2   0   2   0   0   0   0   2   2   2   2   2   0   0   0   2   2   0   2   0   2   2   0   0   0   0   2   0   0   0   0   2   2   0   2   2   0   0   0   2   0   0   0   0   0   0   2   0   2   2   2   2   2   0   2   2   2   2   2   2   2   2   0   0   0   0   2   0   2   2   0   2   2   2   0   2   2   2   2   2   2   2   0   2   0   2   0   2   2   2   0   0   0   0   0   0   0   2   2   0   2   2   2   0   0   2   0   0   2   0   0   2   2   0   2   0   2   2   0   0   2   0   0   0   0   2   2   0   0   0   2   0   0   0   2   0   2   2   0   0   2   0   0   2   0   0   0   2   0   0   2   2   0   2   2   0   0   2   0   0   0   0   0   2   0   2   0   2   2   0
 MK-6-15                0   0   0   0   0   2   0   0   0   0   2   2   0   2   0   0   2   2   0   2   2   2   0   2   2   0   0   2   2   0   2   0   2   0   0   0   0   2   2   2   2   2   0   0   0   2   2   0   2   0   2   2   0   2   0   0   2   0   0   0   0   2   2   0   2   2   0   0   0   2   0   0   0   2   0   0   2   0   2   2   2   2   2   0   2   2   2   2   0   2   0   2   0   0   0   0   2   0   2   0   0   0   0   2   2   2   2   2   2   2   2   2   0   2   0   2   0   2   2   2   0   0   0   0   0   0   0   2   2   0   2   2   2   0   0   2   0   0   2   0   2   2   2   0   2   0   0   2   0   2   2   0   0   0   0   2   2   0   0   0   2   0   0   0   2   0   2   2   0   0   0   0   0   2   0   0   2   2   0   0   2   2   0   2   2   0   0   2   0   0   0   0   0   2   0   2   0   2   2   0
 MK-6-16                2   0   0   0   0   0   2   0   0   0   2   2   0   2   0   0   2   2   0   2   2   2   0   2   2   0   0   0   2   0   2   0   0   0   0   2   0   0   2   2   2   2   0   0   0   2   2   0   2   0   2   2   0   2   0   0   2   0   0   0   0   2   2   0   2   2   0   0   0   2   0   0   0   2   0   0   2   0   2   2   0   2   2   0   2   2   2   2   0   2   0   2   0   0   0   0   2   0   2   0   0   0   2   2   2   2   2   2   2   2   2   2   0   2   0   2   0   2   2   2   0   0   2   0   2   0   0   2   2   0   2   2   2   0   0   2   2   0   2   0   2   2   2   2   2   2   0   2   2   2   2   0   0   0   0   2   2   0   2   0   2   0   0   0   2   0   2   2   0   0   0   0   0   2   0   0   2   2   0   0   2   2   0   2   2   0   0   2   0   0   2   0   2   2   0   2   0   2   2   0
 
!****************************************** Phenotypic Data **********************************************************
!-100.0 is resevred for missing phenotype
SimulatedTrait1        15.9587   14.0687   16.3541   15.6539   14.7019   12.5553   14.1368   15.3065   14.0217   14.5806   13.0061   15.4263   14.3087   16.7671   13.5405   15.3604   15.2043   16.4051   14.6330   16.7431   14.7970   13.0213   14.5406   15.8882   17.0666   15.8915   15.6853   13.3953   14.4917   15.2518   13.6691   13.9561   13.7227   14.6525   17.5999   14.9914   14.2270   13.6357   14.9302   13.4259   17.0021   17.2833   13.3805   16.0288   16.5699   14.7205   14.2179   13.5284   16.3529   14.0918   13.6556   14.9027   15.6076   14.1984   13.1447   16.0324   16.6728   16.0142   17.8791   15.8065   15.3572   13.5583   15.1987   15.5140   15.7682   13.4264   16.8224   14.7924   13.9046   14.0196   16.0354   15.9460   15.7657   16.7218   15.2113   16.4273   16.3508   15.3769   14.8021   14.9529   15.0244   14.2242   16.1276   13.8070   13.2981   13.2149   14.0548   15.9939   15.4557   15.8693   15.7059   15.5247   15.3376   14.6316   13.8819   15.0076   16.7466   13.9818   16.6596   15.0303   13.9128   14.1796   14.6855   16.0530   15.3201   14.4312   15.1794   15.3056   14.0233   13.5115   15.0851   12.6969   13.1342   13.5507   15.6103   13.7427   14.1519   15.8069   13.8247   15.5921   15.2344   15.4803   16.1169   12.9374   14.5215   16.2993   14.9551   13.4557   16.3080   15.7714   13.6742   15.8005   13.1846   13.6996   14.7562   13.8710   15.7640   13.5708   15.3500   13.8995   14.3548   16.5991   16.5163   14.0437   13.0196   12.2956   13.8959   14.5286   15.6187   15.2032   16.4523   14.5445   13.2277   16.9900   13.9629   13.0213   15.7032   15.6823   14.1688   16.1746   16.2971   15.8275   14.5619   16.6963   15.5434   14.3269   15.3940   15.2741   14.8619   15.7604   16.9296   15.5497   14.5734   13.6468   15.8611   13.2731   13.6290   13.8046   14.1788   14.0878   13.8243   13.1157   14.0273   14.2947   13.6522   16.1202   14.1801   15.6332   13.6328   14.8915   13.7348   16.5991   16.5598   15.8149   15.2165   16.4724   14.9457   15.2313   17.1058   15.1126
SimulatedTrait2         9.5492   10.0877    9.1835    9.7769   10.7508   10.6722   11.3941   10.2815   10.2203   11.1342   10.8412   10.1024   10.1512    8.5810    9.3471   11.8467   10.2524   10.2141   10.2005   10.5531    9.2185   11.4902    9.9812    9.3432    9.9529   10.9579    9.3996    9.5903   10.8246   10.5038    9.5142   10.0577   10.0987   10.4412    9.9641   10.3609    9.5577   10.8681    9.2039   11.4602    8.4337    9.0298   10.4842   10.3520   10.3277    9.2747   10.7997   10.5766    9.4720    9.0654   10.5779   11.2061    9.0687   10.2511    9.7025    9.9600    9.6721   10.2623    9.3715    8.3957    9.2315   10.0952    9.6614   10.4459    9.7565   10.2204    8.8536    9.9160   10.2428   11.0040    8.8096    9.4242    9.0979    9.5323    9.4689    9.3674    9.1219    9.8547    9.8875   11.1606   10.3512   11.1857    9.7051    9.7575   10.5577   10.5141    9.8528   10.3051    9.5002    8.4701    9.5853    8.5750    8.8195   10.1969   10.7209   10.4986    9.6989   10.2774    9.4085   10.5680   10.3107   10.6816   10.5000    9.9930    9.2860    9.5466    9.5905   11.6394    9.0462    9.9687   11.1969   11.5883   10.2713   10.6380   10.5754   10.8261    9.9897    9.2802    9.9602    9.4366    8.9555    8.8733    9.3112   10.2482    9.6310    9.1020    9.7355   10.9413    9.1968   10.2059   10.8992    8.7009   10.5335   11.1868    9.0891    9.9553   10.3190   10.0018   10.4363   10.6561   10.6851   10.1736    8.9447   10.3950   10.8753   11.8093   10.3158   10.5702   10.6975    9.3311    9.8661   10.9880   11.5516    8.4682   10.9614   10.0714    8.9872   10.3834   10.3024   10.4281    8.7868    9.2589   10.7502    9.0903    9.1458   10.6726    8.7664    9.4688   11.0361   10.1130    9.3525    9.9674    9.2628   10.6116   10.0272   10.8767    9.2650   11.0194   11.2115   10.8588   10.1140   10.0094   10.3792   10.2585   10.7656    9.6933   10.6674    9.9992   10.1638   10.0505   10.5140    9.8063    9.9401    8.6230   11.2571    9.9128    9.2976   10.2613    8.8401   10.4149
 
