# Supplementary material for: Inclusive Composite Interval Mapping of QTL by Environment Interactions in Biparental Populations
Source: PLoS One. 2015 Jul 10;10(7):e0132414. doi: 10.1371/journal.pone.0132414 (PMC4498613; doi:10.1371/journal.pone.0132414)
Supplement: S5 File — (ZIP) [file pone.0132414.s005.zip › H=0.5/L1/run_00142.met]

!**********************Note: lines staring with "!" are remarks and will be ignored in the program********************
!*********************************General Information**********************************
!Assuming F1 = P1 x P2, populations available in QTL IciMapping are: 
!  1, P1BC1F1 = P1 x F1, the first backcrossing where P1 is used as the recurrent parent;
!  2, P2BC1F1 = P2 x F1, the first backcrossing where P2 is used as the recurrent parent;
!  3, F1DH, F1-derived doubled haploids; 
!  4, RIL or F1RIL, recombination inbred lines through the repeated selfing of F1;
!  5, P1BC1RIL, recombination inbred lines through the repeated selfing of P1BC1F1;
!  6, P2BC1RIL, recombination inbred lines through the repeated selfing of P2BC1F1;
!  7, F2, the selfing generation of F1;
!  8, F3, the selfing generation of F2;
!  9, P1BC2F1, the second backcrossing where P1 is used as the recurrent parent; 
! 10, P2BC2F1, the second backcrossing where P2 is used as the recurrent parent;
! 11, P1BC2RIL, recombination inred lines through the repeated selfing of P1BC2F1; 
! 12, P2BC2RIL, recombination inred lines through the repeated selfing of P2BC2F1; 
! 13, P1BC1F2, the selfing generation of P1BC1F1; 
! 14, P2BC1F2, the selfing generation of P2BC1F1; 
! 15, P1BC2F2, the selfing generation of P1BC2F1; 
! 16, P2BC2F2, the selfing generation of P2BC2F1; 
! 17, P1BC1DH, P1BC1F1-derived doubled haploids; 
! 18, P2BC1DH, P2BC1F1-derived doubled haploids; 
! 19, P1BC2DH, P1BC2F1-derived doubled haploids; 
! 20, P2BC2DH, P2BC2F1-derived doubled haploids; 
   3      !Mapping Population (see remarks above)
   2      !Mapping Function (1 for Kosambi; 2 for Haldane; 3 for Morgan)
   2      !Marker Space Type (1 for intervals; 2 for positions)
   1      !Marker Space Unit(1 for centiMorgans; 2 for Morgan)
   6      !Number of Chromosomes (or Linkage Groups)
 200      !Size of the mapping population
   2      !Number of environments
 
!***************************************** Chromosomes and Linkage Maps **********************************************
!Chromosome                 NumMarkers
-CH1                        16
-CH2                        16
-CH3                        16
-CH4                        16
-CH5                        16
-CH6                        16
!Linkage map (Marker name followed by position or the interval length)
 MK-1-1                1     0.000
 MK-1-2                1    10.000
 MK-1-3                1    20.000
 MK-1-4                1    30.000
 MK-1-5                1    40.000
 MK-1-6                1    50.000
 MK-1-7                1    60.000
 MK-1-8                1    70.000
 MK-1-9                1    80.000
 MK-1-10               1    90.000
 MK-1-11               1   100.000
 MK-1-12               1   110.000
 MK-1-13               1   120.000
 MK-1-14               1   130.000
 MK-1-15               1   140.000
 MK-1-16               1   150.000
 MK-2-1                2     0.000
 MK-2-2                2    10.000
 MK-2-3                2    20.000
 MK-2-4                2    30.000
 MK-2-5                2    40.000
 MK-2-6                2    50.000
 MK-2-7                2    60.000
 MK-2-8                2    70.000
 MK-2-9                2    80.000
 MK-2-10               2    90.000
 MK-2-11               2   100.000
 MK-2-12               2   110.000
 MK-2-13               2   120.000
 MK-2-14               2   130.000
 MK-2-15               2   140.000
 MK-2-16               2   150.000
 MK-3-1                3     0.000
 MK-3-2                3    10.000
 MK-3-3                3    20.000
 MK-3-4                3    30.000
 MK-3-5                3    40.000
 MK-3-6                3    50.000
 MK-3-7                3    60.000
 MK-3-8                3    70.000
 MK-3-9                3    80.000
 MK-3-10               3    90.000
 MK-3-11               3   100.000
 MK-3-12               3   110.000
 MK-3-13               3   120.000
 MK-3-14               3   130.000
 MK-3-15               3   140.000
 MK-3-16               3   150.000
 MK-4-1                4     0.000
 MK-4-2                4    10.000
 MK-4-3                4    20.000
 MK-4-4                4    30.000
 MK-4-5                4    40.000
 MK-4-6                4    50.000
 MK-4-7                4    60.000
 MK-4-8                4    70.000
 MK-4-9                4    80.000
 MK-4-10               4    90.000
 MK-4-11               4   100.000
 MK-4-12               4   110.000
 MK-4-13               4   120.000
 MK-4-14               4   130.000
 MK-4-15               4   140.000
 MK-4-16               4   150.000
 MK-5-1                5     0.000
 MK-5-2                5    10.000
 MK-5-3                5    20.000
 MK-5-4                5    30.000
 MK-5-5                5    40.000
 MK-5-6                5    50.000
 MK-5-7                5    60.000
 MK-5-8                5    70.000
 MK-5-9                5    80.000
 MK-5-10               5    90.000
 MK-5-11               5   100.000
 MK-5-12               5   110.000
 MK-5-13               5   120.000
 MK-5-14               5   130.000
 MK-5-15               5   140.000
 MK-5-16               5   150.000
 MK-6-1                6     0.000
 MK-6-2                6    10.000
 MK-6-3                6    20.000
 MK-6-4                6    30.000
 MK-6-5                6    40.000
 MK-6-6                6    50.000
 MK-6-7                6    60.000
 MK-6-8                6    70.000
 MK-6-9                6    80.000
 MK-6-10               6    90.000
 MK-6-11               6   100.000
 MK-6-12               6   110.000
 MK-6-13               6   120.000
 MK-6-14               6   130.000
 MK-6-15               6   140.000
 MK-6-16               6   150.000
!*********************************** Marker Types ********************************************************************
!Co-dominant marker: When heterozygote F1 is present, P1 is coded as 2, F1 is coded as 1, and P2 is coded as 0; Otherwise, P1 is coded as 2, and P2 is coded as 0. 
!Dominant marker: When heterozygote F1 is present, P1 and F1 are coded as 12, and P2 is coded as 0; Otherwise, P1 is coded as 2, and P2 is coded as 0.  
!Recessive markers: When heterozygote F1 is present, P1 is coded as 2, and F1 and P2 are coded as 10; Otherwise, P1 is coded as 2, and P2 is coded as 0. 
!Missing marker is coded as -1. 
 MK-1-1                 2   2   2   0   0   2   2   0   2   0   0   0   2   0   2   2   2   2   2   0   2   0   2   2   0   2   0   2   2   0   0   0   0   0   2   0   2   0   2   0   0   0   0   2   0   0   2   2   2   0   2   2   2   0   2   2   0   0   2   2   0   0   2   2   0   0   2   0   2   0   0   2   0   2   0   0   0   0   0   2   0   2   2   0   2   0   2   0   2   2   2   0   0   0   2   2   2   2   0   2   2   2   0   0   2   0   2   2   2   2   2   0   2   2   0   2   2   0   0   0   2   2   0   0   2   2   2   2   0   0   2   2   0   2   0   0   0   0   2   0   2   2   0   2   2   2   0   2   2   0   2   0   2   0   2   0   0   2   0   2   0   0   2   0   2   2   0   2   2   2   0   0   0   0   0   2   0   0   2   2   2   2   0   0   0   0   0   0   0   0   2   0   0   0   0   0   2   0   2   2
 MK-1-2                 2   2   2   2   0   2   2   0   2   0   0   0   2   0   0   2   2   2   2   0   2   0   0   2   0   2   0   2   2   2   0   2   0   2   2   0   2   0   2   0   0   0   2   2   0   0   2   0   2   0   2   2   2   0   0   2   0   0   2   0   0   0   2   2   0   0   0   0   2   2   0   2   0   2   2   2   0   2   0   2   0   2   2   0   0   0   2   0   2   2   2   0   0   0   2   2   2   2   0   2   2   0   2   0   2   0   2   2   2   2   2   2   2   2   0   2   2   2   2   2   2   2   0   0   0   0   2   2   0   0   2   2   0   2   0   0   0   0   0   0   2   2   0   2   2   2   0   2   2   0   2   0   2   0   2   0   0   0   0   2   0   0   2   0   2   2   0   2   2   0   0   0   0   0   0   2   0   0   2   2   2   2   0   0   0   2   2   0   0   0   2   0   0   0   2   0   2   0   2   2
 MK-1-3                 2   2   2   2   0   2   2   0   2   0   0   2   2   0   0   2   2   2   2   0   2   0   0   2   0   2   0   2   2   2   2   2   0   2   2   0   2   0   2   0   0   0   2   2   0   0   2   0   2   0   2   2   2   0   0   2   2   0   2   0   0   0   2   2   0   2   0   0   2   2   0   0   0   2   2   2   0   2   0   2   0   0   2   0   0   0   2   0   0   2   2   0   2   0   2   2   2   2   0   2   2   0   2   2   2   0   2   2   2   2   2   2   2   2   0   2   2   2   2   0   2   0   0   0   0   0   2   2   0   0   2   0   0   2   0   0   0   0   0   2   2   2   0   2   2   2   0   2   2   0   2   0   0   0   2   0   0   0   2   2   0   0   2   0   2   2   0   0   0   0   0   0   0   0   0   2   0   0   2   2   2   2   0   0   0   2   2   0   0   0   0   0   0   0   2   0   2   0   2   2
 MK-1-4                 2   0   2   2   0   2   2   0   2   0   2   2   0   0   0   0   2   0   2   0   2   0   0   2   2   2   0   2   2   2   2   2   0   2   2   0   2   0   2   0   0   0   2   2   2   0   2   0   2   0   2   0   2   0   0   2   2   0   2   0   0   2   0   2   0   2   0   0   2   2   0   0   0   2   2   2   0   2   0   2   0   0   2   0   0   0   2   0   0   2   2   2   2   0   0   2   2   2   0   2   2   0   2   2   2   0   2   2   2   2   2   2   2   2   0   0   0   2   2   0   2   0   0   0   0   0   2   2   0   0   2   0   0   2   0   2   0   0   0   2   2   2   0   2   2   2   0   2   2   2   2   0   0   0   2   0   0   0   2   2   0   0   2   0   2   2   0   0   0   0   2   0   0   0   0   2   0   0   2   2   2   2   0   0   0   2   2   0   2   0   0   0   0   0   2   0   2   0   2   2
 MK-1-5                 2   0   2   2   0   2   2   0   2   0   2   2   0   0   0   0   2   0   0   0   2   0   0   2   2   2   0   2   2   0   2   2   0   2   2   0   2   0   2   0   0   0   2   0   0   0   2   0   0   0   2   0   2   2   0   2   2   0   2   0   0   2   0   2   0   2   0   0   0   2   0   0   0   2   2   2   0   2   0   2   0   0   2   0   0   0   0   0   0   2   2   2   2   2   0   2   2   2   0   2   2   0   2   2   2   0   2   2   2   2   2   2   2   2   0   0   0   2   2   0   2   0   0   0   0   0   2   2   0   0   2   0   0   2   0   2   2   0   0   0   2   2   0   2   2   0   0   0   2   2   2   0   0   0   2   0   0   0   2   2   0   0   2   2   2   2   0   2   0   0   2   0   0   0   0   2   0   0   2   2   2   2   0   0   0   2   2   0   2   0   0   0   0   0   2   0   2   2   2   0
 MK-1-6                 2   0   2   2   0   2   2   0   2   0   2   0   0   2   0   0   2   0   0   0   2   0   0   2   0   2   0   2   2   0   2   2   0   2   2   0   2   0   2   0   0   0   2   0   0   0   2   0   0   0   2   0   2   2   0   2   2   0   2   0   0   2   0   2   0   2   0   0   0   2   0   0   0   2   2   2   0   2   0   2   0   0   2   0   0   0   0   0   0   2   2   2   2   2   0   2   2   2   0   2   2   0   2   2   2   0   2   2   2   2   2   2   2   2   0   0   0   2   2   2   2   0   0   0   0   0   2   2   0   0   2   0   0   2   0   2   2   0   0   0   2   2   2   2   2   0   0   0   2   2   2   0   0   0   2   0   0   0   2   2   0   0   2   2   2   2   0   2   0   0   0   0   0   0   0   2   0   2   2   2   0   2   0   0   0   2   2   0   2   0   0   2   0   0   2   0   2   2   2   2
 MK-1-7                 2   0   2   0   0   2   2   2   2   0   2   0   0   2   0   0   2   0   0   0   2   0   0   2   0   2   0   2   2   0   0   2   0   2   2   2   2   2   2   0   0   2   2   0   0   0   2   0   0   0   2   0   2   2   0   2   2   0   0   0   0   2   2   2   0   2   0   0   0   2   0   0   0   2   2   2   0   2   0   2   2   0   2   0   0   0   0   0   0   2   2   2   2   2   0   2   2   2   0   2   2   0   2   2   2   0   2   2   2   2   2   2   2   2   0   2   0   2   2   2   2   0   0   0   0   0   2   2   2   0   2   0   0   2   0   2   2   0   0   0   2   2   2   2   2   0   0   0   2   2   2   0   0   0   2   2   0   0   2   2   0   2   2   0   2   2   0   2   0   0   0   0   0   0   0   2   0   2   2   2   2   2   0   0   0   2   2   0   2   0   0   2   0   0   2   0   2   2   2   2
 MK-1-8                 2   0   2   2   0   2   2   0   2   0   2   0   0   2   0   0   2   2   0   0   2   0   0   2   0   2   0   2   2   2   0   2   0   2   2   2   2   2   2   0   0   2   2   0   0   0   2   0   0   0   2   0   2   0   2   2   2   0   2   0   0   2   2   2   0   2   0   0   2   2   0   0   2   2   2   2   0   2   0   2   2   0   2   0   2   0   0   0   0   2   2   2   2   2   0   2   2   2   0   2   2   0   2   2   2   0   2   2   2   2   2   0   0   2   0   0   0   2   2   0   2   0   0   0   0   0   2   2   2   0   2   0   0   2   0   2   2   0   0   0   2   2   2   2   2   0   2   0   2   2   2   0   0   0   2   2   0   0   2   2   0   2   2   0   2   2   0   2   2   0   0   2   0   2   0   2   0   2   2   2   2   2   0   0   0   2   0   0   2   0   0   2   0   0   0   0   2   2   2   2
 MK-1-9                 2   0   2   2   0   2   2   0   2   0   2   0   0   2   0   0   2   2   0   2   2   0   0   2   0   2   0   2   2   2   0   2   0   2   2   2   2   2   0   0   0   2   2   0   0   0   2   0   0   0   0   0   2   0   2   2   2   0   0   0   0   2   0   2   0   2   0   2   2   2   0   0   2   2   2   2   0   2   0   2   0   0   2   0   2   0   0   0   0   2   2   2   0   2   0   0   2   2   0   2   2   0   2   2   2   0   2   2   2   2   2   0   2   2   0   0   0   2   2   0   2   0   0   0   0   0   2   2   2   0   2   2   0   2   0   2   2   0   0   0   2   2   2   2   2   0   2   0   2   2   2   0   0   0   2   2   0   0   0   2   0   2   2   0   2   2   0   2   2   0   0   2   2   2   0   2   0   2   2   2   2   2   0   0   0   2   0   0   2   0   0   2   0   0   0   0   2   2   2   2
 MK-1-10                2   0   2   2   0   2   2   0   2   0   2   0   0   2   2   0   2   2   0   2   2   0   0   2   0   2   0   2   2   2   2   2   0   0   2   2   2   2   0   0   0   2   2   0   0   0   2   0   0   0   2   0   2   0   2   2   2   0   0   0   0   2   0   2   0   2   0   2   2   2   0   0   2   2   0   2   0   2   0   0   0   0   2   0   2   0   0   2   0   2   2   2   0   2   2   0   2   2   0   2   2   0   0   2   2   0   2   2   2   2   2   0   2   2   0   0   0   2   2   0   2   0   0   0   0   0   2   2   2   0   2   2   0   2   0   2   0   0   0   0   0   2   2   2   2   0   2   0   2   2   2   0   0   0   2   0   0   0   0   2   0   0   2   0   0   2   0   2   2   0   0   0   2   2   0   2   0   2   2   2   2   2   2   0   0   2   0   0   2   0   2   2   0   0   0   0   2   2   2   2
 MK-1-11                2   2   2   2   0   2   0   0   2   0   2   0   0   2   2   0   2   2   0   2   2   0   0   2   0   2   0   2   2   2   2   2   0   0   2   2   2   2   0   2   0   2   2   0   0   0   2   0   0   0   2   0   0   0   2   2   2   0   0   0   0   2   2   2   2   2   0   2   2   2   2   0   2   2   0   2   0   2   0   0   0   0   2   0   2   0   0   2   0   2   0   2   0   2   0   0   2   2   0   2   2   0   0   2   2   0   2   2   2   2   2   0   2   2   0   0   0   2   2   0   2   0   0   0   0   0   2   2   2   0   2   2   0   2   0   2   0   0   0   0   0   2   2   0   2   0   2   0   2   0   2   0   0   2   2   0   0   0   0   2   0   0   2   0   0   0   0   2   2   0   0   2   2   0   0   2   0   0   2   2   2   2   0   0   0   2   0   0   2   2   2   0   0   0   0   0   2   2   2   2
 MK-1-12                2   2   2   2   0   2   0   0   2   0   2   0   0   2   2   0   2   2   0   2   0   0   0   2   0   2   0   2   2   2   2   2   0   0   2   2   2   0   0   2   0   2   0   0   0   0   2   0   0   0   2   0   0   0   2   2   2   0   0   0   0   2   2   2   2   2   0   2   2   2   2   0   2   2   0   2   0   2   0   0   0   0   2   0   2   0   0   2   0   2   0   2   0   2   0   0   2   2   0   2   2   2   0   2   2   0   2   2   2   2   2   0   2   2   0   0   0   2   2   0   2   0   0   0   0   0   0   2   2   0   2   2   0   2   0   2   0   0   0   0   0   2   2   0   0   0   2   0   2   0   2   0   2   2   2   0   0   0   0   2   0   0   2   0   0   0   2   2   2   0   0   2   2   0   0   2   0   0   2   2   2   2   0   0   0   2   0   0   0   0   0   0   0   2   0   0   2   2   2   2
 MK-1-13                2   2   2   2   0   2   0   0   2   0   2   0   2   2   2   2   2   0   0   2   0   0   0   2   0   2   2   0   2   2   2   0   0   0   2   2   2   0   0   2   0   2   0   0   2   0   2   0   0   0   2   0   0   0   2   2   2   0   0   0   0   2   2   2   2   2   0   2   2   0   2   0   2   2   0   2   2   0   0   0   0   0   2   0   2   0   0   2   0   2   0   2   0   0   0   0   2   2   0   2   2   0   0   2   2   0   2   2   0   0   2   0   2   2   0   0   0   2   2   0   2   0   0   0   0   0   0   2   2   2   2   2   0   2   0   2   2   0   0   0   0   2   0   0   0   0   2   0   2   0   2   0   2   2   2   0   0   2   0   2   0   2   2   0   0   0   2   2   2   0   0   0   2   0   0   2   2   0   2   2   0   2   0   0   0   2   0   0   0   0   2   0   0   2   0   0   2   2   2   2
 MK-1-14                2   2   2   2   0   2   0   0   2   0   2   0   2   2   2   2   2   0   0   2   0   0   2   2   0   2   2   0   2   2   2   0   0   0   0   2   2   0   0   2   0   2   0   0   2   0   2   0   0   0   2   0   0   0   2   2   2   0   0   0   0   2   2   2   2   2   0   2   2   0   2   2   2   2   0   2   2   0   0   0   2   0   2   0   2   0   0   2   0   2   0   2   0   0   0   0   2   2   0   0   0   0   0   2   2   0   2   0   0   0   2   0   2   2   0   0   2   2   2   0   2   0   0   2   2   0   0   2   2   2   2   2   0   2   0   2   2   0   0   0   0   2   0   2   0   0   2   0   2   0   2   0   2   2   0   0   0   2   0   2   0   2   2   0   0   0   2   2   2   0   0   0   2   2   0   2   2   0   2   0   0   2   0   0   0   2   0   0   0   0   2   0   0   2   0   0   2   2   2   2
 MK-1-15                2   2   2   2   0   2   0   0   2   0   2   0   2   2   2   2   0   0   0   2   0   0   2   2   0   2   2   0   2   2   2   0   0   0   0   2   2   0   0   2   0   2   0   0   2   0   2   0   0   0   2   0   0   0   0   2   2   0   0   0   0   2   2   2   2   0   0   2   2   0   2   2   2   2   0   2   2   0   0   0   2   0   2   0   2   0   0   2   2   2   0   2   0   0   0   2   2   0   0   0   0   0   0   2   2   0   0   0   0   2   2   0   2   2   0   0   2   2   2   0   2   0   0   2   2   0   0   2   2   2   2   2   0   2   0   2   2   0   0   0   0   2   0   2   0   0   2   0   2   0   2   0   2   2   0   2   0   2   0   2   0   2   2   0   0   0   2   2   2   2   2   0   2   2   0   2   2   0   2   0   0   2   0   0   0   0   0   0   0   0   2   0   0   0   0   0   2   0   0   0
 MK-1-16                0   2   2   2   0   2   0   0   2   0   2   0   2   0   2   2   0   0   0   2   0   0   2   2   0   2   2   0   2   2   2   0   0   0   0   2   2   0   0   2   0   2   0   0   2   0   2   0   0   0   2   0   0   0   0   2   2   0   0   0   0   2   2   2   2   0   0   2   2   0   2   2   2   2   0   2   2   0   2   0   2   0   2   0   2   0   0   2   0   2   0   2   0   0   0   2   2   0   0   0   0   0   0   2   2   0   0   0   0   0   0   0   2   2   0   0   0   2   2   2   2   0   0   2   2   0   0   2   2   2   2   2   2   2   0   2   2   2   0   2   0   2   0   2   0   0   2   0   2   0   2   0   2   2   0   2   0   2   0   2   0   2   2   0   0   0   0   0   0   2   0   0   2   0   2   2   0   0   2   0   0   2   0   0   0   0   0   0   0   0   2   0   0   0   0   0   2   0   0   0
 MK-2-1                 2   0   2   0   0   0   2   0   0   2   2   2   0   2   0   0   0   2   0   2   2   2   0   2   2   0   0   2   0   0   0   2   0   2   2   0   2   2   2   2   0   2   0   0   2   0   0   2   0   0   2   0   2   0   2   2   2   0   0   0   0   2   0   0   2   2   0   2   2   2   2   0   2   2   2   0   2   2   0   0   0   2   2   0   0   2   0   0   0   0   0   2   0   0   0   2   0   2   2   2   2   2   0   0   2   0   2   2   0   2   2   2   2   0   0   2   0   0   0   0   2   0   2   0   2   2   2   2   2   2   2   2   0   0   2   2   2   2   2   2   0   0   0   2   0   0   0   0   2   2   2   2   2   2   2   2   0   0   2   0   2   2   2   0   0   2   2   2   2   0   0   2   2   2   0   0   2   2   0   0   2   2   0   2   0   0   2   2   2   2   0   2   2   2   2   0   2   0   0   2
 MK-2-2                 2   2   2   0   0   0   2   0   0   2   2   2   0   2   0   0   2   2   0   2   2   0   0   2   2   0   0   2   2   0   0   2   0   2   2   0   2   2   2   2   0   2   0   0   0   0   0   2   0   0   2   0   2   0   2   2   2   0   0   0   0   2   2   0   2   2   0   2   2   2   2   2   2   2   2   0   2   2   0   0   0   2   2   0   0   2   0   0   0   0   2   2   0   0   0   0   0   2   2   2   2   2   0   2   2   0   2   2   0   2   2   2   2   0   0   2   0   0   0   0   2   0   2   2   2   2   0   2   2   2   2   2   0   0   2   2   2   2   2   2   0   0   0   2   2   0   0   0   2   2   2   2   2   2   2   2   0   0   2   0   2   2   2   0   0   2   2   2   2   0   0   2   2   2   0   0   2   2   0   0   2   2   0   2   2   0   2   2   0   2   0   2   2   2   2   0   2   0   0   2
 MK-2-3                 2   2   0   0   0   0   2   0   0   0   2   2   0   2   0   0   2   2   0   2   2   0   0   2   2   0   0   2   2   0   0   2   0   2   2   0   2   2   2   0   0   2   0   0   0   0   0   2   0   0   2   0   2   0   2   2   2   0   0   0   2   2   2   0   2   2   0   2   2   2   2   2   2   2   2   0   2   2   0   0   0   2   2   0   2   2   0   0   0   2   2   0   0   0   0   0   0   0   2   2   2   2   0   2   2   0   2   2   2   2   2   2   2   0   0   2   2   0   0   0   2   0   2   2   2   2   0   2   2   2   2   2   0   0   2   2   2   2   2   0   0   0   0   2   2   0   0   2   2   2   2   2   2   2   2   0   0   0   2   2   2   2   2   0   0   2   2   2   2   2   0   2   0   2   0   0   2   2   0   0   2   2   0   2   2   0   2   2   0   2   0   2   2   2   2   0   2   0   0   2
 MK-2-4                 2   2   0   2   0   0   2   0   0   0   2   2   0   2   0   0   2   2   2   2   2   0   0   2   2   0   0   2   2   0   0   2   0   0   2   2   2   2   0   0   0   2   0   0   0   0   0   2   0   2   2   0   2   0   2   0   2   0   0   0   2   2   2   0   2   2   0   2   2   2   2   2   2   0   2   0   2   0   0   0   0   2   2   0   2   2   0   0   0   2   2   0   0   0   0   0   0   0   2   2   2   0   0   2   2   0   2   0   2   2   2   2   2   0   0   2   2   0   2   0   2   0   2   2   2   0   0   2   2   2   2   2   0   0   2   2   2   2   2   0   0   0   2   2   2   0   0   2   2   2   2   2   2   2   2   0   0   0   2   2   2   2   2   0   0   2   2   2   2   0   0   2   0   2   0   0   2   2   0   0   2   2   0   2   2   0   2   2   0   2   0   2   2   2   2   0   2   0   0   2
 MK-2-5                 2   0   0   2   0   0   2   0   0   0   2   2   0   2   0   0   2   2   2   2   2   2   0   2   2   0   0   2   2   0   0   2   0   0   2   0   2   2   0   0   0   2   0   0   0   0   0   2   0   2   2   2   2   0   2   2   2   0   0   0   2   2   2   0   2   2   0   2   2   2   2   2   2   0   0   0   2   0   0   0   0   2   2   2   2   2   0   0   0   2   2   0   0   0   0   0   2   0   2   2   2   0   0   2   0   0   0   2   2   2   2   0   2   0   0   2   2   0   2   2   0   0   2   0   2   0   0   2   0   2   2   2   0   0   2   2   2   2   2   0   0   0   2   2   2   0   0   2   0   2   0   0   2   2   2   0   0   2   2   2   2   2   2   2   0   2   2   2   2   0   0   2   0   2   0   0   0   2   0   0   2   0   0   2   2   0   2   2   0   2   0   2   2   2   0   0   2   0   2   2
 MK-2-6                 2   0   0   2   0   0   2   2   0   0   2   2   0   2   0   0   2   2   2   2   2   2   0   2   2   0   0   2   2   0   2   2   0   0   2   0   2   2   0   0   0   2   0   0   0   2   0   2   0   2   2   2   2   0   2   2   2   0   0   0   2   2   0   0   2   2   0   2   2   2   2   2   2   0   0   0   2   0   0   0   0   2   0   2   2   2   0   2   0   2   2   0   0   0   0   0   2   0   2   0   2   0   0   2   0   0   0   2   2   2   2   0   2   0   0   2   2   0   0   2   0   0   2   0   2   0   0   2   0   2   2   0   2   2   2   2   2   2   2   0   0   0   2   2   2   0   2   2   0   0   2   0   2   2   2   0   2   2   2   2   2   2   2   2   0   2   2   2   2   0   0   2   0   2   0   0   0   2   0   0   2   0   0   2   2   0   2   2   0   2   0   2   2   2   0   0   2   0   2   2
 MK-2-7                 2   0   0   2   2   2   2   2   0   0   2   2   0   2   0   0   2   2   2   2   2   2   0   2   2   0   0   2   2   0   2   2   0   0   2   0   2   2   2   0   0   0   0   0   0   2   0   2   0   2   2   2   2   0   2   2   2   0   0   0   2   2   0   0   2   0   2   2   2   2   0   2   2   0   0   0   2   0   0   0   0   0   0   2   2   0   0   2   0   2   2   0   0   0   0   0   2   0   2   0   2   0   0   2   0   0   0   2   2   2   2   0   2   0   0   2   0   0   0   2   0   0   2   0   0   0   0   2   0   2   2   0   2   2   0   2   2   2   0   0   2   0   2   2   2   0   2   2   0   0   2   0   2   2   2   0   2   2   2   2   2   2   2   2   2   0   2   2   2   0   0   2   0   2   0   0   2   2   0   0   2   0   0   2   2   0   2   2   0   2   0   2   2   2   0   2   2   0   2   2
 MK-2-8                 2   0   0   2   2   2   2   2   0   0   2   2   0   2   0   0   2   2   0   2   2   2   0   2   2   0   0   2   2   0   0   2   0   0   2   0   2   2   2   0   0   0   0   0   0   0   0   2   0   2   2   2   2   0   2   2   2   0   0   0   2   2   0   2   0   0   2   2   2   2   0   2   2   0   0   2   2   0   0   0   0   0   0   2   2   0   0   2   0   2   2   0   0   0   0   0   2   0   2   0   2   2   2   2   0   0   0   2   2   2   2   0   2   0   0   2   0   0   0   2   0   0   2   0   0   0   0   2   0   2   2   0   2   0   0   0   2   2   0   0   2   0   2   2   2   0   0   2   0   0   2   0   2   0   2   2   2   2   2   2   2   2   2   2   2   0   2   2   2   0   0   0   0   2   0   0   2   2   0   0   2   0   0   2   2   0   2   2   0   2   0   0   2   2   0   2   2   0   2   2
 MK-2-9                 2   0   0   2   2   2   2   2   0   0   2   2   2   2   0   0   2   2   0   2   2   2   0   2   2   0   0   2   2   0   2   2   0   0   2   0   2   2   2   0   2   0   0   2   0   0   0   2   0   2   2   2   2   0   2   2   2   0   0   0   2   2   0   0   0   0   2   2   2   2   0   2   2   0   0   2   2   0   0   0   0   2   0   2   2   0   0   2   2   2   2   2   0   0   0   0   0   0   2   0   2   0   2   2   0   0   0   2   0   2   2   0   2   0   2   2   0   0   0   2   0   0   2   0   0   0   0   2   0   2   2   2   2   0   0   0   2   2   2   0   0   2   2   2   2   0   0   2   2   0   2   0   2   2   2   2   2   2   2   2   2   2   2   2   2   0   2   2   2   0   0   0   0   2   0   0   2   2   0   0   2   0   0   2   0   0   2   2   2   2   0   0   2   2   0   2   2   0   2   2
 MK-2-10                2   0   0   0   0   2   2   2   0   0   0   2   2   2   0   0   2   2   0   2   2   2   0   2   2   2   0   2   2   0   2   2   0   0   2   0   2   2   0   0   2   0   0   2   0   2   0   0   0   2   2   2   2   0   2   2   2   0   2   0   2   2   0   0   2   0   0   2   2   2   2   2   0   0   0   2   2   0   0   0   0   2   0   2   2   0   0   2   2   0   2   2   0   0   0   0   0   0   2   0   2   0   2   2   0   0   0   2   0   2   2   0   2   0   2   2   0   0   0   2   0   0   2   0   0   0   0   2   0   2   2   2   2   0   2   0   2   0   2   2   0   2   2   2   0   0   0   2   0   2   2   0   0   2   2   2   2   2   2   2   0   2   2   0   2   0   0   2   2   0   0   0   0   2   0   0   2   2   0   0   2   0   0   2   0   0   2   2   0   2   0   0   2   2   0   2   2   0   2   0
 MK-2-11                2   0   0   2   0   2   2   2   0   0   0   2   2   2   0   0   2   2   2   2   2   2   0   2   2   0   0   2   0   0   2   2   0   0   2   0   2   2   0   0   2   0   0   2   0   2   0   0   0   2   2   2   2   2   2   0   2   0   2   0   2   2   0   0   2   0   0   2   2   2   2   2   0   0   0   2   2   0   0   0   0   2   0   0   2   0   0   2   2   0   2   2   0   0   0   0   0   0   2   0   2   0   0   0   0   0   0   2   0   2   2   0   2   0   2   2   0   0   0   0   0   0   2   0   2   0   0   2   0   2   2   2   0   0   2   0   2   0   2   2   0   2   2   2   0   0   0   2   0   2   2   0   0   2   2   2   2   0   2   2   0   2   0   0   2   0   0   2   0   0   0   0   0   2   0   0   2   2   0   0   2   0   0   2   0   0   2   2   0   2   0   0   2   2   0   0   0   0   0   0
 MK-2-12                0   0   0   2   0   2   0   2   0   0   0   0   2   2   0   0   2   2   2   2   2   2   0   2   2   0   0   2   0   2   2   2   0   0   2   0   2   2   0   2   2   0   0   2   0   2   2   0   0   2   2   2   2   2   2   0   2   2   2   0   2   2   0   0   2   0   0   0   2   2   2   2   0   0   0   2   2   0   0   0   0   2   0   0   2   0   0   2   2   0   2   2   0   0   0   0   0   0   2   0   0   0   0   0   0   0   0   2   0   2   2   0   2   0   2   0   0   0   0   0   0   0   0   0   0   0   2   2   0   2   2   2   0   0   2   0   2   0   2   2   0   2   2   2   0   0   0   2   0   2   2   0   0   0   2   2   2   0   2   2   0   2   0   0   2   2   0   0   0   0   0   0   0   2   0   0   2   2   0   0   2   0   0   2   0   0   2   2   0   0   0   0   2   2   0   2   0   0   0   0
 MK-2-13                0   0   0   0   0   0   0   0   0   0   0   0   2   2   2   0   0   2   2   2   2   2   0   2   0   0   0   2   0   2   2   2   0   0   2   0   2   2   0   2   2   0   0   2   2   2   2   0   0   2   0   2   2   2   2   0   2   2   0   2   2   2   0   0   2   0   0   0   2   2   2   0   0   0   0   2   2   0   0   0   0   2   0   2   2   0   0   2   2   0   2   0   0   0   2   0   0   0   2   0   0   0   0   0   0   0   0   2   0   2   2   0   2   0   2   0   0   0   0   0   0   0   0   0   0   0   2   2   0   2   2   2   0   0   2   0   2   0   2   2   0   2   2   2   0   0   0   2   0   2   2   0   0   0   2   2   2   0   2   2   0   2   0   0   2   2   0   0   0   0   0   0   2   2   0   0   2   2   0   0   2   0   2   2   0   2   0   2   0   2   0   0   2   2   0   2   0   0   0   0
 MK-2-14                0   0   0   0   0   0   0   0   0   2   0   0   2   0   2   0   0   2   2   2   2   2   0   2   0   0   0   2   0   2   2   2   0   0   2   0   2   2   0   2   0   0   0   2   2   2   2   0   0   2   0   2   2   2   2   0   2   2   0   2   2   2   0   0   2   0   0   0   2   2   2   0   0   0   0   0   2   0   0   0   0   2   0   2   2   0   0   2   2   0   2   0   0   0   2   2   2   0   2   0   0   0   0   0   0   0   0   2   0   2   0   0   2   0   2   0   0   0   0   2   2   0   0   0   0   0   2   2   0   2   2   2   0   0   2   2   2   0   2   2   0   2   2   0   2   0   0   2   0   2   2   0   2   0   2   0   2   0   2   2   0   2   0   0   2   2   2   0   2   0   0   0   2   0   0   0   0   2   0   2   2   0   2   2   0   2   2   2   2   2   0   0   0   2   0   2   0   2   0   0
 MK-2-15                0   0   0   0   0   0   2   0   0   2   0   0   2   0   2   0   0   2   2   2   2   2   0   2   0   0   0   2   2   2   2   2   0   0   2   0   2   2   0   2   0   0   0   2   2   2   2   2   0   2   0   2   2   2   2   0   2   2   0   2   2   2   0   0   2   0   0   0   2   2   2   0   2   0   0   0   2   2   0   0   0   0   0   2   2   0   0   2   2   0   2   0   0   2   2   2   2   0   2   0   0   0   0   0   2   0   0   0   0   2   2   0   2   0   2   0   0   0   0   2   2   0   0   0   0   0   2   2   0   2   2   2   0   0   2   2   2   0   2   2   0   2   0   0   2   0   0   2   0   2   2   0   2   0   2   0   2   0   2   2   0   2   0   0   2   2   2   0   2   0   0   0   0   0   0   0   0   2   0   2   2   0   2   2   0   2   2   2   2   2   0   0   0   2   0   2   2   2   0   0
 MK-2-16                0   0   0   0   0   0   2   2   0   2   0   0   2   0   2   0   0   2   2   2   2   2   2   2   0   0   0   2   2   2   2   2   0   0   2   0   2   2   0   2   0   0   0   2   2   2   2   2   0   2   0   2   2   2   2   0   2   2   0   0   2   2   0   0   2   0   2   0   2   0   2   0   2   0   0   0   2   2   0   0   0   0   0   2   0   0   0   0   2   0   2   2   0   2   2   2   2   0   2   0   0   0   0   0   2   0   0   2   0   2   2   0   2   0   2   0   0   0   0   2   2   0   0   0   0   2   2   2   0   2   2   2   0   0   2   2   0   0   2   2   0   2   0   0   0   0   0   2   0   2   0   0   2   0   0   0   0   0   2   2   0   2   0   0   2   2   0   0   2   0   0   2   0   0   0   0   0   2   0   2   2   2   2   2   0   2   2   2   2   2   0   0   0   2   0   2   2   2   0   0
 MK-3-1                 2   0   2   2   0   2   2   0   2   2   0   2   0   0   0   2   0   2   2   2   2   0   2   0   0   2   2   2   0   2   0   0   2   0   0   2   0   0   0   0   0   0   0   2   2   2   2   2   2   0   2   2   2   2   0   2   0   2   2   0   0   2   2   2   2   0   2   2   0   0   2   0   2   0   2   2   2   2   2   0   2   0   2   0   2   2   2   0   2   2   2   0   0   2   0   0   0   0   0   2   0   2   2   0   2   0   2   0   0   0   2   0   0   0   0   2   2   0   2   2   2   2   0   0   2   2   0   2   2   2   0   0   0   0   2   0   2   0   0   2   2   0   2   2   2   0   0   0   0   2   2   0   0   2   2   2   2   2   0   0   0   0   2   2   2   2   2   0   0   2   2   2   0   0   0   0   2   2   2   2   0   0   2   2   0   0   0   2   2   2   2   0   0   0   0   0   0   2   0   2
 MK-3-2                 2   0   2   2   0   2   2   0   2   2   0   2   0   0   0   2   0   2   2   2   2   0   2   0   0   2   2   2   0   2   0   0   2   0   0   2   0   2   0   0   0   0   2   2   2   2   2   2   2   0   2   2   2   2   2   0   2   2   2   0   0   2   2   2   2   0   2   2   0   0   2   0   2   0   2   2   2   2   2   0   2   0   2   0   2   2   2   2   2   2   2   2   0   2   0   2   0   0   0   2   0   2   2   0   2   0   2   0   0   0   2   0   0   0   0   2   2   0   2   2   2   2   2   0   2   2   0   2   2   2   0   0   0   0   2   0   2   0   0   2   2   2   0   2   2   0   0   0   0   2   2   0   0   2   2   2   2   2   2   0   0   0   2   2   2   2   2   0   0   2   2   2   0   0   0   0   2   2   2   2   0   0   2   2   2   0   0   2   0   2   2   0   2   2   2   0   0   2   0   2
 MK-3-3                 2   0   2   2   0   2   2   0   2   2   0   2   0   0   0   2   0   2   0   2   2   0   2   0   0   2   2   2   2   2   0   0   2   0   0   2   0   0   0   0   0   0   0   2   2   2   2   2   2   0   2   2   2   2   2   0   2   2   2   0   0   2   2   2   2   0   2   2   0   0   2   0   2   0   2   2   2   2   2   2   2   0   2   0   2   2   2   2   2   2   2   2   0   2   0   2   0   0   2   2   0   2   2   2   2   0   0   0   0   0   2   0   0   0   0   2   2   0   2   2   2   2   2   0   2   2   0   2   2   2   0   0   0   0   2   0   2   0   0   2   2   2   2   2   2   0   0   0   0   2   2   0   2   2   2   2   2   2   2   0   0   0   2   2   2   2   2   0   0   2   0   2   0   0   0   0   2   2   2   2   2   0   2   2   2   0   0   2   0   2   2   0   2   2   2   0   2   2   0   2
 MK-3-4                 2   0   2   2   0   2   2   0   2   2   0   2   0   0   0   2   0   2   0   2   2   0   2   0   2   2   2   2   2   2   0   0   2   0   0   2   0   0   0   0   0   0   0   2   2   2   2   2   2   0   2   2   2   2   2   0   2   2   2   0   0   2   0   2   2   0   2   2   0   0   2   0   2   0   0   0   2   2   0   2   2   0   2   0   2   2   2   2   2   2   2   2   0   2   0   2   0   0   2   2   0   2   2   2   2   0   0   0   0   0   2   0   0   0   0   0   2   0   2   2   2   2   0   0   2   2   0   2   2   2   0   2   0   0   2   0   2   2   0   2   2   2   2   2   2   0   0   2   0   2   2   0   2   2   2   2   2   2   2   2   0   2   2   0   2   2   2   0   0   2   0   2   0   2   0   0   2   2   2   2   2   2   2   2   2   0   0   0   0   2   2   0   2   0   2   0   2   2   0   2
 MK-3-5                 2   0   2   2   0   2   2   2   2   2   0   2   0   0   0   2   0   2   0   2   2   0   2   0   2   2   2   2   2   2   0   0   2   0   0   0   0   0   2   0   0   0   0   2   2   2   2   2   2   0   2   2   2   2   2   0   2   2   0   0   0   2   0   2   2   2   2   2   0   0   2   0   2   0   0   0   2   2   0   2   2   0   2   0   2   2   2   2   2   0   2   2   0   2   0   2   0   2   2   2   0   2   2   2   2   0   0   0   0   0   2   0   0   0   0   0   2   0   2   2   2   2   0   0   2   2   0   2   2   2   0   2   0   0   2   0   2   2   0   2   2   2   2   2   2   0   0   2   0   2   2   0   2   2   2   0   2   2   2   2   2   2   2   0   2   2   2   0   0   2   0   2   0   2   0   0   2   2   2   2   2   2   2   2   2   0   0   0   0   2   0   0   2   0   2   2   2   0   2   2
 MK-3-6                 2   0   2   2   0   2   2   0   2   2   0   2   0   0   0   2   0   0   0   2   2   0   2   2   2   0   2   2   0   2   0   0   2   0   0   0   0   0   2   0   0   0   0   2   2   2   2   2   2   0   2   0   2   2   0   0   2   2   0   0   0   2   0   2   2   2   2   0   0   0   2   0   2   0   0   0   2   2   0   2   2   0   2   0   0   2   2   2   2   2   2   2   0   2   0   2   0   2   2   2   0   2   2   2   2   0   0   0   0   0   2   0   0   0   0   0   2   0   2   2   0   2   0   2   2   2   0   2   0   2   0   2   0   0   2   0   0   2   0   2   2   2   2   2   0   0   0   2   0   2   2   0   2   2   2   2   2   2   2   2   2   2   2   0   2   2   2   0   0   2   0   2   0   2   0   0   2   2   2   2   2   2   0   2   0   0   0   0   2   2   0   0   0   0   2   0   2   0   2   2
 MK-3-7                 2   0   2   2   0   2   2   0   2   2   0   2   0   0   0   2   0   2   0   2   2   0   2   2   2   0   2   2   0   0   0   0   2   0   0   0   0   0   2   0   0   0   2   2   2   2   2   2   2   0   2   0   2   2   0   0   2   2   0   0   0   0   2   2   2   2   2   0   0   0   2   0   2   0   0   0   2   2   0   2   2   0   2   0   0   0   2   2   2   2   2   2   0   2   0   2   0   2   2   2   0   2   2   2   2   0   0   0   0   0   2   0   2   0   0   0   2   0   2   2   0   2   0   2   2   2   0   2   0   2   0   2   0   2   2   0   0   0   0   2   2   2   0   2   0   0   2   2   0   2   2   0   2   2   2   2   2   2   2   2   2   2   2   0   2   2   2   0   0   2   0   2   0   2   0   0   2   2   2   2   2   2   0   2   0   0   0   0   2   2   0   0   2   0   2   0   0   0   2   2
 MK-3-8                 2   0   0   2   0   2   2   0   2   2   0   2   0   0   0   0   0   2   0   0   2   0   2   2   2   0   2   2   0   0   0   0   2   0   0   0   0   0   2   0   0   2   2   2   2   0   2   2   2   0   2   0   2   2   0   0   2   2   0   0   0   0   2   0   2   2   2   0   0   0   2   0   2   0   0   0   2   2   0   2   2   0   2   0   0   0   2   2   2   2   2   0   0   0   0   2   0   2   0   2   0   2   2   2   2   0   0   0   2   0   2   0   2   2   0   0   2   0   2   2   0   2   0   2   2   2   0   2   0   2   0   2   0   2   2   0   0   0   0   2   2   2   2   0   0   0   2   2   0   2   2   0   2   2   2   2   2   2   2   2   2   2   2   0   2   2   2   0   0   2   0   2   0   2   0   0   2   2   2   2   2   2   0   2   0   0   0   0   2   2   0   2   2   0   2   0   0   0   2   2
 MK-3-9                 2   0   0   2   0   2   2   0   2   2   0   2   0   0   0   2   0   2   0   0   2   0   2   0   2   0   2   2   0   0   0   0   2   0   0   2   0   0   2   0   0   2   2   2   2   0   2   0   2   0   2   0   2   2   0   0   2   2   2   0   0   0   2   0   2   2   2   0   0   0   2   2   2   0   0   0   2   0   0   2   2   0   2   2   0   0   0   2   2   2   2   0   0   0   0   2   0   0   2   2   0   2   2   0   2   0   0   0   2   0   2   0   2   2   0   0   2   0   2   2   0   2   0   2   2   2   0   2   0   2   0   2   0   2   2   0   0   0   0   2   2   2   2   0   0   0   2   2   2   2   2   0   2   2   2   2   2   2   0   2   2   2   2   0   2   2   2   0   0   2   0   0   0   2   0   0   0   2   0   2   2   0   0   2   0   0   0   0   2   2   0   2   2   2   2   0   0   0   2   2
 MK-3-10                2   0   0   2   0   2   2   2   2   0   0   2   0   0   0   2   0   2   0   0   2   0   2   0   2   0   2   2   0   0   0   0   2   0   0   2   0   0   2   0   0   2   2   2   2   0   2   0   2   0   2   0   2   2   2   0   2   2   2   0   0   0   2   0   2   2   0   0   0   0   2   2   2   0   0   0   2   0   0   2   2   0   0   2   2   0   0   2   2   2   2   0   0   0   0   2   0   0   2   2   0   2   0   0   2   0   0   0   2   2   0   0   2   2   0   2   2   0   2   2   2   2   0   2   0   2   0   2   0   2   0   2   2   2   2   0   0   0   0   2   2   2   2   0   0   0   2   0   2   2   2   0   2   2   2   2   2   2   0   2   2   2   2   0   0   2   2   0   0   2   0   0   0   2   0   0   0   2   2   2   2   0   0   2   0   0   0   0   2   2   0   2   2   2   2   0   2   0   2   2
 MK-3-11                2   2   2   2   0   2   0   0   2   0   0   2   0   0   0   0   2   2   0   0   2   0   2   0   2   0   2   2   2   0   0   0   2   0   0   2   0   2   2   0   0   2   2   2   2   0   2   0   2   0   2   0   2   2   2   0   2   2   2   0   0   0   2   0   2   0   0   0   0   0   2   2   2   0   0   0   2   0   0   2   2   0   0   2   2   2   2   2   2   2   2   0   0   0   0   2   0   0   2   2   0   2   0   0   2   0   0   0   2   2   0   0   2   2   0   2   2   0   2   2   2   2   2   2   0   2   0   2   0   2   0   2   2   2   2   0   0   0   0   2   2   2   2   0   0   0   2   0   2   2   2   0   2   2   2   0   2   2   0   2   2   2   2   0   0   0   2   0   0   2   0   0   0   2   0   2   2   2   2   2   2   0   0   0   0   0   0   0   2   2   0   2   2   2   2   0   2   0   2   2
 MK-3-12                0   2   2   2   2   2   0   0   2   0   2   2   0   0   0   0   0   2   0   0   0   0   2   0   2   0   2   2   2   0   0   0   2   2   2   2   0   2   2   0   0   2   2   2   2   0   2   0   2   2   2   0   2   2   2   0   2   2   2   0   2   2   2   0   2   0   0   0   2   0   2   2   2   0   2   0   2   0   0   2   2   0   0   2   2   2   2   0   2   2   2   0   0   0   2   2   0   0   2   2   0   2   2   0   2   0   0   0   2   2   0   0   2   2   0   2   2   0   2   2   2   2   2   2   0   2   2   2   0   2   0   2   2   2   2   0   0   0   0   2   2   2   2   0   0   0   2   0   2   2   2   0   2   2   2   0   2   2   0   2   2   2   2   0   0   0   2   0   0   2   0   0   0   2   0   2   2   2   2   2   2   2   0   0   0   2   0   0   2   2   0   2   2   2   2   0   2   0   2   2
 MK-3-13                0   2   2   2   2   2   0   0   2   0   2   2   0   0   0   0   0   0   0   0   0   0   0   0   2   0   2   2   0   0   0   0   0   2   2   0   0   2   0   0   0   0   2   2   2   2   0   0   2   2   2   0   2   2   2   0   2   2   2   0   2   2   2   0   2   0   2   0   2   0   2   2   2   0   2   0   2   0   0   2   2   0   0   2   2   2   2   0   2   2   2   0   0   0   2   2   2   0   2   2   0   2   2   0   2   0   0   0   2   2   0   0   0   2   0   2   2   0   2   0   2   2   2   2   0   2   2   2   0   2   0   2   2   2   2   2   0   0   0   2   0   2   0   0   0   0   2   0   2   2   0   0   2   2   2   0   0   2   0   0   0   0   2   0   0   2   2   0   0   2   0   0   0   2   0   2   2   2   2   2   2   2   0   0   0   2   0   0   2   2   0   0   2   2   2   0   0   0   2   2
 MK-3-14                0   2   0   2   2   2   0   0   0   0   0   2   0   0   0   0   0   0   0   0   0   0   0   0   2   0   0   2   0   0   0   0   0   2   2   0   0   2   0   0   0   0   2   2   2   2   0   0   2   2   2   0   2   2   0   0   2   2   2   0   2   2   2   0   2   0   2   0   0   0   2   2   2   0   2   0   2   0   0   0   2   0   0   2   2   2   2   0   2   2   2   0   0   0   2   2   2   2   0   0   0   2   2   0   2   0   2   0   2   0   0   0   0   2   0   2   2   0   0   2   2   2   2   2   0   2   2   2   0   2   0   2   2   2   2   2   0   0   0   2   0   2   0   0   0   0   2   0   2   2   0   0   2   2   2   0   0   2   0   0   0   2   2   0   0   2   2   0   0   2   0   0   0   2   0   0   2   2   2   2   0   2   0   0   0   2   0   0   2   2   0   0   2   2   2   0   0   0   2   2
 MK-3-15                0   0   2   2   2   2   0   0   0   0   0   2   2   2   0   0   0   0   0   0   0   0   0   2   2   0   0   2   0   0   0   0   0   2   2   0   2   2   0   0   0   0   2   0   2   2   0   0   2   2   0   0   2   2   0   0   2   2   2   0   2   2   2   0   2   0   2   0   0   0   2   2   2   0   2   2   2   0   0   0   2   0   0   2   2   2   2   0   2   2   0   0   0   0   2   2   0   2   0   0   0   2   0   2   0   0   2   0   2   0   0   0   0   2   0   2   2   0   0   2   2   2   2   2   0   2   2   2   0   0   0   2   2   2   2   2   0   2   0   2   0   2   0   2   0   0   2   0   2   2   0   0   2   0   2   0   0   2   0   0   0   2   0   0   0   2   2   0   0   2   0   0   0   2   0   2   2   2   2   2   0   2   0   0   0   2   0   0   2   2   0   2   2   2   2   0   0   0   2   2
 MK-3-16                0   0   0   2   2   2   0   0   0   0   0   0   2   2   0   2   0   0   0   0   0   0   0   2   2   0   0   2   0   2   0   0   0   2   2   0   2   2   0   0   0   0   0   2   2   0   0   0   2   2   0   2   2   2   0   0   2   2   2   0   2   2   2   0   2   2   2   0   0   0   2   2   2   0   2   2   2   0   0   0   2   0   0   2   2   2   2   0   2   2   0   0   0   2   2   2   0   2   0   0   0   2   0   2   0   0   2   0   0   0   0   0   0   2   0   2   2   0   0   2   2   2   2   2   0   2   2   2   0   0   0   2   2   2   2   2   2   0   0   2   0   2   0   2   0   0   0   0   2   2   0   0   2   0   2   0   0   2   0   0   0   2   0   0   0   2   2   0   0   2   0   2   0   2   0   0   2   2   0   2   0   2   0   0   0   2   0   0   2   2   0   2   2   2   2   0   0   0   2   2
 MK-4-1                 2   0   0   2   0   0   0   0   2   0   2   0   2   0   0   0   2   0   2   0   0   0   2   0   0   0   2   0   2   0   0   0   0   2   2   2   0   2   2   0   2   2   0   2   0   0   2   0   2   2   0   0   0   2   0   2   2   0   2   2   0   2   0   0   2   2   0   0   0   0   0   2   2   2   2   0   0   2   0   2   0   0   0   2   2   0   0   2   0   0   2   2   2   2   2   2   0   2   0   0   2   2   2   2   2   0   2   0   2   0   2   2   0   2   2   0   0   2   0   0   0   0   2   0   2   2   2   2   0   2   0   0   0   0   0   0   2   2   2   0   0   0   2   0   0   2   2   0   2   2   0   0   0   2   2   0   2   0   2   0   0   2   2   2   0   2   2   0   0   0   2   2   0   2   0   0   2   0   0   0   2   2   0   2   0   0   0   2   2   0   2   2   2   0   0   2   0   2   2   0
 MK-4-2                 2   0   0   2   0   0   0   0   2   0   2   0   2   0   0   0   2   0   0   0   0   0   2   0   0   0   2   0   0   0   0   0   0   2   2   2   0   2   2   0   2   2   0   2   0   0   2   0   2   2   0   0   0   2   0   2   2   0   2   2   2   2   0   0   2   2   2   0   0   0   0   2   2   2   0   0   0   2   2   2   0   0   0   2   2   0   0   0   0   0   2   2   0   0   2   2   0   2   0   0   2   2   2   2   2   0   2   0   2   0   2   2   0   2   2   0   0   2   0   0   0   0   2   0   0   2   2   2   0   2   0   0   0   0   0   0   2   2   2   0   0   0   2   0   0   2   0   0   2   2   0   0   0   2   2   0   2   2   2   0   0   2   2   2   2   2   2   0   0   0   2   2   0   2   0   2   2   0   2   0   2   2   2   2   0   0   0   2   0   0   2   2   2   0   2   2   0   0   2   0
 MK-4-3                 2   0   0   2   0   0   0   0   2   0   0   0   2   0   0   0   2   0   0   0   0   0   2   0   0   0   2   0   0   0   0   0   0   0   2   2   0   2   2   0   2   2   0   2   0   0   0   0   2   2   0   0   0   2   0   2   2   2   2   2   2   2   0   0   2   0   2   2   2   0   0   2   2   2   0   0   0   2   2   0   0   0   0   2   2   0   0   0   0   0   2   2   0   0   2   2   0   2   0   0   2   2   2   2   2   0   2   0   2   0   2   2   2   2   2   0   0   2   0   0   0   0   2   0   2   2   0   2   0   2   2   0   0   0   0   0   0   2   2   0   0   0   2   2   0   2   0   2   2   2   0   0   0   2   2   0   2   2   0   0   0   2   2   2   2   2   2   0   0   0   2   2   0   2   0   2   2   0   0   0   2   0   2   2   0   0   0   2   0   0   2   2   2   0   2   2   0   0   2   2
 MK-4-4                 2   0   0   2   0   0   0   0   0   0   0   0   2   0   0   0   2   0   0   0   0   2   0   0   0   0   0   0   0   0   0   0   0   0   2   2   0   2   2   0   2   2   0   2   0   0   0   0   2   2   0   0   0   2   0   2   0   2   0   2   2   2   0   0   2   0   2   2   2   0   0   2   2   2   0   0   0   2   2   0   2   0   0   2   2   0   0   0   0   0   2   2   0   0   2   2   0   2   0   0   2   2   2   2   2   0   2   0   2   0   2   0   2   2   2   0   0   2   0   0   0   0   2   2   2   2   0   2   0   2   2   0   0   0   0   0   0   0   2   2   0   0   2   2   0   2   0   2   2   0   0   0   0   2   2   0   2   2   2   0   0   0   2   2   2   2   2   0   0   0   2   2   0   2   0   2   2   0   0   2   2   0   2   2   0   0   0   2   0   2   2   2   0   0   2   2   0   0   0   2
 MK-4-5                 2   0   0   2   0   0   0   0   0   0   0   0   2   0   0   0   2   0   0   0   0   2   0   0   0   2   0   0   2   0   2   0   0   0   2   2   2   2   2   0   2   2   0   2   0   0   0   0   2   2   0   0   0   2   0   2   0   0   0   2   2   2   0   2   2   0   2   0   2   0   0   2   2   2   2   2   0   2   2   0   2   0   0   2   2   0   0   0   0   0   2   2   0   0   2   2   0   2   0   0   2   0   2   2   2   0   2   0   2   0   2   0   2   2   0   0   0   2   0   0   0   0   2   2   2   2   0   2   0   2   0   0   0   2   0   0   0   0   2   2   0   2   2   2   0   2   0   2   2   0   0   0   0   2   2   2   0   2   2   0   0   0   2   2   0   2   2   2   0   0   2   2   0   2   0   2   2   0   0   2   2   0   0   2   0   0   0   0   0   2   2   2   0   0   2   2   0   0   0   2
 MK-4-6                 0   0   0   2   0   0   0   0   0   0   0   0   2   0   0   0   2   0   2   0   0   0   0   0   0   2   0   0   2   2   2   0   0   0   0   2   2   2   2   0   2   0   0   2   0   0   0   0   2   2   0   0   0   2   0   2   0   0   0   2   2   2   0   2   2   0   2   0   2   0   0   2   2   2   2   2   0   2   2   0   2   0   0   2   2   0   0   0   0   0   2   2   2   0   2   2   0   2   0   2   2   2   2   2   2   0   2   0   2   0   2   0   2   2   0   2   0   2   0   0   0   0   2   2   2   2   0   2   0   2   0   0   0   2   0   2   0   0   2   0   0   2   0   2   0   0   0   2   2   0   0   0   2   2   2   2   0   2   2   0   0   0   2   2   0   2   2   2   0   0   2   2   0   2   0   2   2   0   0   2   2   0   0   2   0   0   0   0   0   2   2   2   0   0   2   0   0   0   0   2
 MK-4-7                 0   0   2   2   0   0   0   0   0   0   0   0   2   0   0   0   2   0   2   0   0   0   0   0   0   2   0   0   2   2   2   0   2   0   0   2   2   2   2   0   2   0   0   2   0   0   0   0   2   2   0   0   0   2   0   0   0   0   0   2   2   2   2   2   2   0   2   0   2   0   0   2   2   2   2   2   0   2   2   2   2   0   2   2   2   2   0   0   0   2   2   2   0   0   2   2   0   2   0   2   2   0   2   2   2   0   2   0   2   0   2   0   0   2   0   2   0   2   0   0   0   0   0   2   2   2   0   2   2   2   0   0   0   2   0   0   0   0   0   0   0   2   0   2   0   0   0   2   2   0   0   0   2   2   2   2   0   2   2   0   0   0   2   2   0   2   2   2   0   0   2   2   0   2   2   0   2   0   0   2   2   0   0   2   0   0   0   0   0   2   2   2   0   0   2   0   0   0   0   2
 MK-4-8                 0   0   2   2   0   0   2   0   0   0   0   0   2   2   0   0   2   0   2   0   0   0   0   0   0   2   0   0   2   2   2   2   2   0   0   2   2   2   2   0   2   0   0   2   0   0   0   0   2   2   0   0   0   2   0   0   0   0   2   2   2   2   2   2   2   0   2   2   2   0   0   2   2   2   2   2   0   2   2   2   2   0   2   2   2   2   0   0   0   0   2   2   0   0   0   2   0   2   0   2   2   0   2   2   2   0   2   0   2   0   2   0   0   2   0   2   2   2   0   0   0   0   0   2   2   0   0   2   2   2   0   0   0   2   0   0   0   0   0   0   0   2   2   2   0   2   0   2   2   0   0   0   2   2   2   2   0   2   2   0   0   2   2   2   0   2   2   2   0   0   2   2   0   2   2   0   2   0   0   2   2   0   0   2   2   0   0   0   0   2   2   2   2   2   2   0   0   0   0   2
 MK-4-9                 0   0   2   2   2   2   2   0   0   0   0   0   2   2   0   2   2   0   2   0   0   0   0   0   0   2   0   0   0   2   2   0   2   0   0   2   2   0   2   0   0   0   0   2   0   0   0   0   2   2   0   0   0   2   0   0   0   0   2   2   2   2   0   2   2   0   2   2   2   0   2   2   0   2   2   2   0   2   2   2   2   0   2   2   2   2   0   0   0   0   2   2   0   0   2   2   0   0   0   2   0   0   2   2   2   0   2   0   2   0   2   0   0   2   2   2   2   2   0   2   0   0   0   2   2   0   0   2   2   2   2   0   2   2   0   0   0   0   0   0   0   2   2   2   0   2   0   2   2   0   0   2   2   2   2   0   0   0   2   0   0   2   2   2   0   2   0   2   0   0   2   2   2   2   2   0   2   0   0   2   2   0   0   2   2   2   0   0   0   2   2   2   2   2   2   2   0   0   2   2
 MK-4-10                0   2   2   2   2   2   2   0   0   0   0   0   2   2   0   2   0   0   2   0   0   0   0   2   0   2   0   0   0   2   2   0   2   0   0   2   2   0   2   0   0   0   2   2   0   0   0   0   2   2   0   0   0   2   0   0   0   0   0   2   2   2   0   2   2   0   2   2   2   0   2   2   0   2   2   2   0   2   2   2   2   0   2   2   2   2   0   0   0   0   2   2   0   2   2   2   0   0   0   2   0   0   2   2   2   0   2   0   2   0   2   0   0   2   2   2   2   2   0   2   0   0   0   2   2   0   0   2   2   2   2   0   2   2   0   0   0   0   0   0   0   0   2   2   0   2   0   2   2   0   0   2   0   2   2   2   0   0   2   0   0   2   2   2   0   2   0   2   0   0   2   2   2   2   2   0   2   0   0   2   2   0   2   2   0   0   0   0   0   2   2   2   2   2   2   2   0   0   2   2
 MK-4-11                2   2   0   2   2   2   2   0   0   0   0   0   2   2   0   2   0   0   2   0   2   0   0   2   2   0   0   0   2   2   0   0   2   0   0   2   2   0   2   0   0   0   2   2   0   0   0   0   2   2   0   0   0   2   0   0   0   0   0   2   2   2   0   2   2   0   2   2   0   0   2   2   0   2   2   2   2   2   2   2   2   0   2   2   2   2   0   0   0   0   2   0   0   2   2   2   0   0   0   2   0   2   2   2   0   0   2   0   2   0   2   0   0   2   2   2   2   2   0   2   0   0   2   2   2   2   0   2   2   0   2   0   2   2   0   0   0   0   0   0   0   0   2   2   0   2   0   2   2   0   0   0   0   2   2   2   0   0   2   0   0   2   2   2   0   2   0   2   0   0   2   2   2   0   0   0   2   0   0   2   2   0   2   2   0   0   2   0   0   2   2   2   0   2   2   2   2   0   2   2
 MK-4-12                2   2   0   2   2   0   2   0   0   0   0   0   2   2   0   2   0   0   0   0   2   0   0   2   2   0   0   0   2   0   0   0   2   0   0   2   2   0   2   2   0   0   2   2   0   2   2   0   2   2   0   0   0   2   0   0   0   0   2   2   2   2   0   2   2   0   2   2   0   0   2   2   0   2   2   2   2   2   2   0   2   0   2   2   0   2   0   0   0   0   2   0   0   2   2   2   2   0   0   2   0   2   2   2   0   0   2   2   2   0   2   0   2   2   2   2   2   2   0   2   0   0   2   2   2   2   0   2   2   0   2   0   2   2   0   2   0   2   0   0   0   0   2   2   0   2   0   2   2   0   0   0   0   2   2   2   0   0   2   0   0   2   2   2   0   2   0   2   0   2   0   2   0   2   2   0   0   0   2   0   2   0   2   2   0   0   2   0   0   2   2   2   0   2   2   2   2   0   2   2
 MK-4-13                2   2   2   2   2   0   2   0   0   2   0   0   2   2   0   2   0   0   0   0   2   0   0   2   2   0   0   0   2   0   0   0   0   0   2   2   2   0   2   2   0   0   2   2   0   2   2   0   2   0   0   0   0   2   0   0   0   0   2   2   2   2   0   2   2   0   2   2   0   0   2   2   0   2   2   0   2   2   2   0   2   0   2   2   0   2   0   0   0   0   2   2   0   2   2   2   0   0   0   2   0   2   2   2   0   0   2   2   2   0   2   0   2   2   2   2   2   2   0   2   0   0   0   2   2   2   0   2   2   0   2   0   2   2   2   2   0   2   0   0   0   0   2   2   0   2   2   2   2   2   0   0   2   2   0   2   0   0   2   2   0   2   2   2   0   2   0   2   0   2   2   2   0   2   2   0   2   0   2   0   0   0   2   2   0   0   2   0   0   2   2   2   0   0   2   2   2   0   2   2
 MK-4-14                2   0   2   2   2   0   2   2   0   2   0   0   2   2   0   2   0   0   0   0   2   0   0   2   0   0   0   0   2   0   0   0   0   0   2   0   2   0   2   2   0   0   2   2   0   2   2   0   2   0   0   0   0   2   0   0   0   0   2   2   2   2   0   2   2   0   2   2   0   0   2   2   0   2   2   0   2   0   0   0   2   0   2   2   0   2   0   0   0   0   2   2   0   0   2   2   0   0   0   2   0   2   2   2   0   0   2   0   2   0   2   0   2   2   2   0   2   2   0   2   0   0   0   2   2   2   0   2   2   0   2   0   2   2   2   2   0   2   0   2   0   0   2   2   0   2   0   2   2   2   0   0   2   2   0   2   0   0   0   2   0   2   2   2   0   0   0   2   0   2   2   2   0   2   2   0   2   0   2   0   0   0   2   2   0   2   2   0   0   0   2   0   0   0   2   2   2   0   2   2
 MK-4-15                2   0   2   2   2   0   0   2   0   2   0   0   0   2   0   2   0   0   0   0   2   0   0   2   0   0   0   0   2   0   0   0   0   0   2   0   0   0   2   2   0   0   2   2   0   2   2   0   2   0   0   2   0   2   0   0   0   0   2   2   2   2   0   2   2   0   2   2   2   0   2   2   0   2   2   0   2   0   0   0   2   0   2   2   0   2   0   0   0   0   2   2   0   0   2   2   0   0   0   2   2   2   2   2   0   0   2   0   2   0   2   0   2   2   2   0   2   2   0   2   0   0   0   2   2   2   0   0   2   0   2   0   2   2   2   2   0   2   0   2   0   0   2   2   0   2   0   2   2   2   0   2   2   2   0   2   0   0   0   2   0   2   2   2   0   0   0   2   0   2   2   2   0   2   2   0   2   0   2   0   0   0   2   2   0   2   2   0   0   0   2   0   0   0   2   2   2   0   2   2
 MK-4-16                2   0   2   2   2   0   0   2   0   2   0   0   0   2   0   2   0   0   0   0   2   0   0   2   0   2   0   0   2   0   2   0   0   0   0   0   0   0   2   2   0   0   2   2   0   0   0   0   0   0   0   2   0   2   0   0   0   0   2   0   0   2   0   0   2   0   2   2   2   0   2   2   0   2   2   2   2   2   0   0   2   2   2   2   2   2   0   0   0   0   2   2   0   2   2   2   0   0   0   2   2   2   2   2   0   2   2   2   2   0   2   0   2   2   2   0   2   2   2   2   0   0   0   2   2   2   0   0   2   0   2   0   2   2   0   2   0   2   0   2   0   0   2   2   0   2   0   2   2   2   0   2   2   2   0   2   0   0   0   2   0   2   2   2   0   0   0   2   0   2   2   2   0   2   0   0   2   0   2   0   0   0   2   2   0   2   2   0   0   0   2   2   0   0   2   2   2   0   2   2
 MK-5-1                 0   2   2   2   0   2   0   2   0   0   0   0   2   0   0   2   2   2   0   2   0   2   0   2   2   2   2   0   0   2   2   0   2   2   2   0   2   2   2   0   0   0   2   0   2   2   2   2   2   2   0   0   2   2   0   2   2   0   2   2   0   2   0   0   0   2   2   2   0   0   2   2   0   2   2   2   0   2   2   0   0   0   2   0   0   0   0   0   2   2   2   0   2   0   0   2   2   0   0   0   0   2   2   2   2   0   0   2   0   2   2   2   0   2   2   0   2   2   2   2   0   2   2   2   2   0   0   0   2   2   2   2   0   2   2   0   2   0   0   0   2   2   0   2   2   2   0   2   2   2   0   2   0   2   2   2   0   0   2   2   0   2   2   0   2   0   0   0   2   2   2   2   2   0   2   2   0   0   0   0   0   2   2   2   0   2   2   2   0   2   2   2   2   2   0   0   0   2   2   2
 MK-5-2                 0   2   2   2   0   0   0   2   0   0   0   2   2   0   2   2   2   0   0   0   0   2   0   2   2   2   2   0   0   2   0   0   2   2   2   2   2   2   2   0   0   0   2   0   2   2   2   2   2   2   0   0   2   2   0   2   2   0   2   2   0   2   2   0   0   2   2   2   0   0   2   0   0   2   2   2   0   2   2   0   0   0   2   0   0   0   0   0   2   2   2   0   2   0   0   0   2   0   0   0   0   2   2   2   2   0   0   2   0   2   2   2   0   2   2   2   2   2   2   2   0   2   2   2   0   0   0   0   2   2   2   2   0   2   0   0   0   0   0   0   2   2   0   2   2   2   0   2   2   0   0   2   0   2   2   2   2   0   2   2   2   2   2   0   2   0   0   0   2   2   2   2   2   2   2   2   0   0   0   0   0   2   2   2   0   2   2   2   0   2   2   2   2   2   0   0   0   2   0   2
 MK-5-3                 0   2   2   2   0   0   0   2   0   0   0   2   2   0   2   2   2   0   0   0   0   2   0   2   2   2   2   0   0   2   0   0   2   2   2   2   2   2   2   0   0   0   2   0   2   2   0   0   2   2   0   0   2   0   0   2   2   0   2   2   0   2   0   2   0   0   2   2   0   0   2   0   0   2   2   2   2   2   2   0   0   0   2   0   0   0   0   0   2   2   2   0   2   0   0   0   2   0   0   0   0   2   2   2   2   0   0   2   0   2   2   2   0   2   2   2   2   2   2   2   0   2   2   2   0   0   0   0   2   2   2   2   0   2   0   0   0   2   0   2   0   2   0   2   0   0   0   2   2   0   0   2   0   2   2   2   2   0   2   2   2   2   2   0   2   0   0   0   2   0   0   2   2   2   2   2   0   0   0   0   0   2   2   2   0   2   2   2   0   2   2   2   2   2   0   0   0   2   0   0
 MK-5-4                 0   2   2   2   2   2   0   2   0   0   0   2   2   0   2   2   2   0   0   0   0   2   0   2   2   2   2   0   2   2   0   0   2   2   2   2   2   2   2   0   0   0   2   2   2   0   0   0   2   2   0   0   0   2   0   2   2   0   2   2   0   2   0   2   0   0   2   2   0   0   2   0   0   2   0   2   2   2   2   0   0   0   0   0   0   2   0   2   2   2   2   0   2   0   0   0   2   0   2   0   0   2   2   2   2   0   0   2   0   2   2   2   0   2   2   2   2   2   2   2   0   2   2   0   0   0   0   0   2   0   2   2   2   2   0   0   2   2   0   0   0   2   0   2   0   0   0   2   2   0   0   2   0   2   2   2   2   0   2   2   2   2   2   0   2   0   0   0   2   0   0   2   0   2   2   2   0   0   0   0   0   2   2   2   0   2   2   2   0   2   2   2   0   2   0   0   0   2   0   0
 MK-5-5                 0   2   2   2   2   0   0   0   0   0   0   2   2   0   2   2   0   0   0   0   0   2   0   2   2   0   2   0   2   2   0   0   2   2   2   2   2   2   2   0   0   0   2   2   0   2   0   0   2   2   0   0   0   2   0   2   2   2   2   2   0   2   0   2   0   0   2   2   2   0   2   0   0   0   0   2   0   2   2   0   0   0   0   0   0   2   0   2   2   2   2   0   2   0   0   0   2   0   2   0   2   2   2   2   2   0   0   2   0   2   0   2   0   2   2   2   2   2   2   2   0   2   2   2   0   2   2   2   2   0   2   2   2   2   0   0   2   2   0   0   0   2   0   2   0   0   0   0   2   0   0   2   0   2   2   0   2   0   2   0   2   2   2   0   0   2   0   0   2   0   0   2   0   2   2   2   0   0   0   0   0   2   2   2   0   0   2   2   0   2   0   2   0   2   0   0   0   2   0   0
 MK-5-6                 0   2   2   2   2   0   0   0   0   0   0   2   2   0   2   2   0   0   0   0   0   2   0   2   2   0   2   0   2   2   0   0   2   2   2   2   2   2   2   2   0   0   2   0   0   2   0   0   2   0   0   0   0   2   0   2   2   2   0   2   0   2   0   2   0   0   2   2   2   0   2   2   0   0   0   2   0   2   0   0   0   0   0   0   0   2   0   2   2   2   2   0   2   0   0   0   2   0   2   0   2   2   2   2   2   0   0   2   0   2   0   2   0   2   2   2   2   2   2   0   0   2   2   2   0   2   2   2   2   0   2   2   2   2   0   0   2   2   0   0   0   2   0   2   0   0   0   0   2   0   0   2   0   2   2   0   2   0   2   0   2   2   0   0   0   2   0   0   2   0   0   2   2   2   2   2   0   0   0   0   0   0   2   2   2   0   2   2   0   2   0   2   0   2   0   0   0   2   0   0
 MK-5-7                 0   2   2   2   2   0   0   0   0   0   0   2   0   0   2   2   0   0   0   0   0   2   0   0   2   2   2   0   2   0   0   0   2   2   2   2   2   2   2   2   0   0   2   0   0   2   0   0   2   0   0   0   0   2   0   2   2   2   2   2   0   2   2   2   0   0   2   2   2   0   2   2   0   0   2   0   2   2   0   0   0   0   0   0   0   2   0   0   2   2   2   0   0   0   0   0   2   0   2   0   2   2   2   2   2   0   0   2   0   2   0   2   0   2   0   2   2   2   2   2   0   2   2   2   0   2   2   2   2   0   2   0   2   2   2   0   2   2   0   0   0   2   0   2   0   0   0   0   2   0   0   2   0   2   0   0   0   0   2   0   2   2   0   0   0   2   0   0   2   0   0   2   2   2   2   2   0   0   0   0   0   0   2   2   2   0   2   2   2   2   0   2   0   2   0   0   0   2   0   2
 MK-5-8                 0   2   2   2   0   0   0   0   0   0   0   2   0   2   2   2   0   0   0   0   0   2   0   0   2   2   2   0   2   0   0   0   2   2   2   2   2   2   2   2   0   0   2   0   0   2   0   2   2   0   0   0   0   2   0   2   2   2   2   2   2   2   2   2   0   2   2   2   2   0   2   2   0   0   2   0   2   2   0   0   0   2   0   0   0   2   0   0   2   2   2   0   0   0   0   0   2   0   2   0   2   2   2   2   2   0   0   2   0   2   0   2   0   2   0   2   2   2   2   0   0   2   2   2   0   2   2   2   2   0   0   0   2   2   2   0   2   2   0   0   2   2   0   2   0   0   0   0   2   0   0   2   0   2   0   0   0   0   2   0   2   2   0   0   0   2   0   0   2   0   0   2   0   2   2   2   0   0   0   0   2   0   2   2   2   0   2   2   0   0   0   2   0   2   2   0   0   2   0   0
 MK-5-9                 0   2   2   2   0   0   0   0   0   0   0   2   0   2   2   2   0   0   2   0   0   2   0   0   2   2   2   0   2   0   0   2   2   2   0   2   2   2   2   2   0   0   2   0   0   2   0   2   2   0   0   0   0   2   0   0   2   2   2   2   2   2   2   2   0   2   2   0   2   0   2   0   0   0   2   0   2   2   0   2   0   2   0   0   0   2   0   0   2   2   2   0   0   0   0   0   2   0   2   0   2   2   2   2   2   0   2   2   0   0   2   2   2   2   0   2   2   2   2   0   0   2   2   2   0   2   2   2   2   0   0   0   2   0   2   0   2   2   0   0   2   2   0   2   0   0   2   0   0   0   0   2   0   2   0   0   0   0   2   0   0   2   0   0   0   0   0   2   2   0   0   2   0   2   2   2   0   0   0   0   2   0   2   2   2   2   2   2   0   0   0   2   0   2   2   0   0   2   0   0
 MK-5-10                0   2   2   2   0   0   0   0   0   2   0   2   0   2   2   2   0   0   2   0   0   0   0   2   2   2   2   0   2   0   0   2   2   0   2   2   2   2   2   2   0   0   2   0   0   2   0   2   2   0   0   0   0   2   0   0   2   2   2   2   2   2   2   2   0   2   2   0   2   0   2   0   0   0   2   0   2   0   0   2   0   2   0   2   0   2   0   0   2   2   2   0   0   2   0   0   2   0   2   0   2   2   2   2   2   0   0   2   0   0   2   2   2   2   0   0   2   2   2   0   0   2   2   2   0   2   0   2   2   0   2   0   2   0   2   0   2   2   0   0   2   2   0   2   0   0   2   0   0   0   0   2   0   2   0   2   0   0   2   0   0   2   0   2   0   0   0   2   2   0   0   2   0   0   2   2   0   0   0   0   2   0   2   0   2   0   0   2   0   0   0   2   0   2   2   0   0   2   0   0
 MK-5-11                0   2   2   2   0   0   0   2   0   2   0   0   0   2   2   2   0   0   0   0   0   0   0   2   2   2   2   2   2   0   0   2   2   0   2   2   2   2   2   2   0   2   2   0   0   2   0   2   2   0   0   0   0   2   0   0   2   2   2   2   2   2   2   2   0   2   2   2   2   0   2   0   0   0   2   0   2   0   0   2   0   2   0   2   0   2   0   2   2   2   2   2   0   2   2   0   2   0   2   0   2   2   2   2   2   0   0   2   0   0   2   2   2   2   0   0   2   2   2   0   0   2   2   2   0   2   0   0   2   0   2   0   0   0   2   0   2   2   0   0   2   2   0   2   0   0   2   0   0   0   0   0   0   2   0   2   0   0   2   0   0   2   0   2   0   0   0   2   2   2   0   2   0   0   2   2   2   0   0   0   2   2   2   0   2   0   2   2   0   0   0   2   2   2   2   0   2   2   0   0
 MK-5-12                0   2   2   2   0   0   0   2   0   2   0   0   0   2   2   2   0   0   0   2   0   2   0   2   2   2   2   2   0   0   0   2   2   0   2   2   2   2   2   2   0   2   2   0   0   2   0   2   2   0   0   2   0   2   0   0   2   2   0   2   2   2   2   2   0   0   0   2   2   0   2   0   0   0   2   0   2   0   0   0   0   2   0   2   0   2   0   2   2   2   2   2   0   2   2   0   2   0   2   0   2   2   2   2   2   0   0   2   0   0   2   0   2   2   0   2   2   2   2   0   0   2   2   2   0   2   0   0   2   0   2   0   0   0   2   0   2   2   0   0   2   2   2   2   0   0   2   0   0   2   0   0   0   2   0   2   0   0   2   0   0   2   0   2   2   0   0   2   2   2   0   2   0   0   2   2   2   2   2   0   2   2   2   0   2   0   2   2   0   0   0   2   2   2   0   0   2   2   0   0
 MK-5-13                0   2   2   2   0   0   0   2   0   2   0   0   0   2   2   2   0   0   0   2   0   0   0   2   2   2   2   2   0   0   0   2   2   0   2   2   2   2   2   2   0   2   2   0   0   2   0   2   2   0   0   2   0   2   0   0   2   0   0   2   2   2   0   2   0   0   0   0   2   0   2   0   0   0   2   0   2   0   0   0   2   2   0   2   0   2   0   0   2   2   2   2   0   2   0   0   2   0   2   2   0   2   2   2   2   0   0   2   0   0   2   0   2   2   0   2   2   2   2   0   0   2   2   0   0   2   0   0   2   0   2   0   0   0   2   0   2   2   0   0   2   2   2   2   0   2   2   0   0   2   0   0   0   2   0   2   0   0   2   0   2   2   0   2   2   2   0   2   2   2   0   2   0   0   2   2   2   2   2   0   0   2   2   0   2   0   2   2   0   0   0   2   2   2   2   0   0   2   0   0
 MK-5-14                0   2   2   2   0   0   0   2   0   2   2   0   0   2   2   2   0   0   0   0   0   0   0   2   2   2   2   2   0   0   0   2   2   0   2   2   2   0   2   2   0   2   2   0   0   2   0   2   2   0   0   0   0   2   0   2   2   0   0   2   2   2   0   2   0   0   0   0   2   0   2   0   0   0   2   0   2   0   0   0   2   0   0   2   0   2   0   0   2   2   2   2   0   2   0   0   2   0   2   2   0   2   2   2   2   0   2   2   0   0   0   0   2   2   0   2   2   2   2   0   0   2   2   0   0   2   0   2   2   0   2   0   0   0   2   0   2   2   0   0   2   2   2   2   0   2   0   0   0   2   0   0   0   2   0   0   0   0   2   0   2   2   0   2   2   2   0   2   2   2   2   2   0   0   2   2   2   2   2   0   0   2   2   0   0   0   2   2   2   0   0   2   0   2   2   0   0   2   2   0
 MK-5-15                0   2   2   2   2   0   0   2   0   2   2   0   0   2   2   2   0   0   0   0   0   0   0   2   2   2   2   2   0   0   0   2   2   0   2   0   0   0   2   2   0   2   2   0   0   2   0   2   2   0   0   0   0   0   0   2   2   0   0   2   2   2   0   2   0   0   0   2   2   0   2   0   0   0   2   0   2   0   0   0   2   0   0   2   0   2   0   0   2   2   2   0   0   0   0   0   2   0   2   2   0   2   2   2   2   0   2   2   0   0   0   0   2   2   0   2   2   2   2   0   0   2   2   0   2   0   0   2   2   0   2   0   0   0   2   0   2   2   0   0   2   2   2   2   2   2   0   0   0   2   0   0   0   2   0   0   0   0   2   0   0   2   0   2   2   2   0   0   2   2   2   0   0   0   2   2   2   0   2   2   0   0   2   0   0   2   2   2   2   0   0   2   0   2   0   0   0   2   2   0
 MK-5-16                0   2   2   2   2   0   0   2   2   2   2   0   0   2   2   2   0   0   0   0   0   2   0   2   0   2   2   2   0   0   0   2   0   0   0   0   0   0   2   2   0   2   2   0   0   2   0   2   2   0   0   0   0   2   0   2   2   0   2   0   2   2   0   2   0   0   0   2   2   0   2   0   2   0   2   0   2   0   0   0   2   2   0   2   0   2   0   0   2   2   0   2   0   0   0   0   2   0   0   2   2   2   2   2   2   0   2   2   0   2   0   0   2   2   0   2   0   2   2   0   0   2   2   0   2   0   0   2   2   0   2   0   0   0   2   2   2   0   0   0   2   2   2   2   2   0   0   0   2   2   0   0   0   2   0   0   0   0   2   0   0   0   0   2   2   2   0   0   2   2   2   2   0   0   2   2   2   0   2   2   0   0   2   0   2   2   2   2   2   0   2   2   0   2   2   0   0   2   2   0
 MK-6-1                 2   2   2   2   0   0   0   2   2   2   0   2   2   2   0   0   0   2   2   2   2   2   0   2   2   0   2   0   2   2   0   0   0   0   0   2   0   0   0   0   0   0   2   2   0   2   2   0   0   0   0   2   2   2   2   0   0   0   2   0   0   0   2   2   0   0   2   0   2   2   0   0   2   0   2   0   0   0   0   0   0   2   2   0   0   2   0   2   2   0   0   0   0   0   0   2   0   2   0   0   0   2   0   2   0   0   2   2   0   2   0   2   0   2   2   0   2   2   0   2   2   0   0   0   0   2   2   2   0   2   0   2   0   2   2   2   2   2   2   0   2   2   2   0   0   2   0   0   0   2   0   2   0   2   0   0   0   0   2   2   2   2   2   2   0   2   0   2   2   2   0   2   2   0   0   0   2   2   0   2   2   0   2   0   0   0   2   0   0   2   2   2   0   2   2   2   2   2   2   2
 MK-6-2                 2   2   2   2   0   0   0   2   2   2   0   2   2   2   0   0   0   0   2   2   0   2   2   2   2   0   2   0   2   2   0   0   0   0   0   2   0   0   2   0   0   0   2   2   0   2   2   2   0   0   0   2   2   2   2   0   0   2   2   0   0   2   2   2   0   0   0   0   2   2   0   0   2   0   2   0   2   0   0   0   0   2   2   2   0   2   0   2   2   0   0   0   0   0   0   2   0   2   0   0   0   2   0   2   0   0   2   2   0   2   0   2   0   2   2   0   2   2   0   2   2   0   2   0   0   2   2   2   0   2   0   2   0   2   2   2   2   2   2   0   2   2   2   0   0   2   0   0   0   2   0   2   0   2   0   0   0   0   2   2   2   2   2   2   0   2   0   2   2   2   0   2   2   0   0   2   2   2   0   0   2   0   2   0   0   0   0   0   0   2   0   2   0   2   2   2   0   2   2   2
 MK-6-3                 2   2   2   2   0   0   0   2   2   2   0   2   2   2   0   0   0   0   2   2   0   2   2   2   2   0   2   0   2   2   2   0   0   0   0   2   0   2   2   0   0   2   2   0   0   2   2   2   0   0   0   2   2   2   2   0   0   0   2   0   0   2   2   2   0   0   0   0   2   2   0   0   2   0   0   0   2   0   0   0   0   0   2   2   0   2   0   2   2   0   0   0   0   2   0   2   0   2   0   0   0   2   0   2   0   0   2   0   0   2   0   2   0   2   2   0   2   2   2   2   2   0   2   0   0   2   2   2   0   2   0   2   0   2   2   0   2   2   2   0   2   2   2   0   0   2   0   2   0   2   0   2   0   2   0   0   0   0   2   2   2   2   2   2   0   2   2   2   2   2   2   2   0   2   0   2   2   2   0   0   0   0   2   0   0   0   0   0   0   2   0   2   0   2   2   2   2   0   2   2
 MK-6-4                 2   2   2   2   0   0   2   2   2   2   0   2   2   2   0   0   0   0   2   2   0   2   2   2   2   2   2   0   2   2   2   0   0   0   0   2   2   2   2   0   0   2   2   0   0   0   2   2   2   2   0   2   2   2   2   0   0   0   2   0   0   2   2   2   0   0   0   0   2   2   0   0   2   0   0   0   2   0   0   0   0   0   2   2   0   0   0   2   2   0   0   0   2   2   0   2   0   2   0   0   2   2   0   2   0   0   2   2   0   2   0   2   0   2   0   2   2   0   2   2   2   0   0   0   0   2   2   2   0   2   2   0   0   2   2   0   2   2   0   0   2   2   2   0   0   2   2   2   0   2   0   2   2   2   0   0   0   0   2   2   0   2   0   2   0   2   2   2   2   2   2   0   0   0   0   2   2   2   0   0   0   0   0   0   0   0   0   0   0   2   0   2   0   2   2   2   2   0   2   2
 MK-6-5                 2   2   0   0   0   0   2   2   0   2   0   2   2   2   0   0   0   0   2   2   0   2   2   2   2   2   0   0   2   2   2   0   0   2   0   2   2   2   2   0   0   2   2   0   2   0   2   2   2   2   0   0   2   2   2   0   0   0   2   0   0   2   2   2   0   0   0   0   0   2   0   0   0   0   0   0   2   0   0   2   0   0   2   2   2   0   0   2   2   0   0   0   2   2   0   2   0   2   0   2   2   2   0   2   2   0   2   2   0   2   0   2   0   2   0   2   2   0   2   2   0   0   0   0   0   2   2   2   2   2   0   0   0   0   2   0   2   2   0   0   2   2   2   2   0   2   2   2   0   2   0   2   2   2   0   0   0   0   2   2   0   2   0   0   0   2   2   2   2   2   2   0   0   0   2   2   2   2   0   0   0   0   0   0   0   0   0   0   0   2   0   2   0   2   2   2   2   0   2   2
 MK-6-6                 2   2   0   0   0   0   2   2   0   2   2   2   2   2   0   0   0   0   2   2   0   2   2   2   2   2   0   0   2   2   2   0   0   2   0   2   2   2   2   0   0   2   2   2   2   0   2   2   2   0   0   0   2   2   2   0   0   0   2   0   0   2   2   2   0   0   0   2   2   2   0   0   0   0   0   0   0   0   0   2   0   0   2   2   2   0   0   2   2   0   0   0   0   2   0   2   0   2   0   2   2   2   0   2   2   0   2   2   0   2   2   2   0   2   0   2   2   0   2   2   0   0   0   0   0   2   2   2   0   2   0   0   0   2   2   0   0   2   0   2   2   2   2   2   0   2   2   2   0   2   0   2   2   2   0   0   0   0   2   2   0   2   0   0   0   0   2   2   2   2   2   0   0   0   2   2   2   2   0   0   0   0   0   0   0   0   0   0   0   0   0   2   0   2   2   2   2   0   2   2
 MK-6-7                 2   2   0   2   2   0   2   0   2   2   2   2   0   2   0   2   0   0   2   2   2   2   2   2   0   2   0   0   2   2   2   0   0   2   0   2   2   2   2   0   0   2   2   2   2   0   2   2   2   0   0   0   2   2   2   0   0   0   2   0   0   2   2   2   2   2   0   2   2   2   0   0   0   0   0   0   0   0   0   2   0   0   2   2   2   0   0   2   2   0   0   0   0   2   0   0   0   2   0   2   2   2   0   2   2   0   2   2   0   2   2   2   0   2   0   2   0   0   2   2   0   0   2   0   0   2   2   2   0   2   0   0   0   0   2   0   0   2   0   2   2   2   2   2   0   2   2   2   0   2   0   2   2   2   0   0   0   0   2   2   0   2   2   2   0   0   2   2   2   2   2   0   0   2   2   0   2   2   0   0   0   0   0   0   0   0   2   0   0   0   0   2   0   2   2   2   2   0   2   2
 MK-6-8                 2   0   0   2   2   0   2   0   2   2   2   2   0   2   0   2   2   0   2   2   2   2   2   2   0   2   2   0   2   2   0   0   0   2   0   2   2   0   2   0   0   2   2   2   2   0   0   2   2   0   0   0   2   2   2   0   0   0   2   2   0   0   2   2   0   2   0   2   2   2   0   0   0   0   0   2   0   0   0   2   0   0   2   2   2   0   0   2   2   0   0   0   0   2   0   0   0   2   0   2   2   2   0   2   2   2   2   2   0   2   2   2   2   2   0   2   0   0   2   0   0   0   2   0   0   2   2   2   0   2   0   0   0   0   2   0   0   2   2   2   2   2   2   2   0   2   0   2   0   2   2   2   0   2   0   2   0   0   2   2   0   2   2   2   0   0   2   2   2   2   2   0   0   2   0   0   2   2   0   0   0   0   0   0   0   0   2   0   2   0   0   2   0   0   2   2   2   0   2   2
 MK-6-9                 2   2   0   2   0   0   2   0   2   2   2   0   0   2   0   2   2   0   2   2   2   2   2   2   0   2   2   0   2   2   0   2   0   2   0   2   2   0   2   0   0   2   2   2   2   0   0   2   2   0   0   0   2   2   2   0   2   0   2   2   0   2   2   2   0   2   0   2   2   2   0   0   0   0   0   2   0   2   0   2   0   0   2   0   2   0   0   2   2   0   0   0   0   2   0   0   0   2   0   2   2   2   0   2   2   2   2   2   0   2   2   2   2   2   2   2   0   0   2   0   0   0   2   0   0   2   2   2   0   2   0   0   0   0   2   0   2   0   2   2   2   2   2   0   0   2   0   2   0   2   2   2   0   2   0   2   0   0   2   2   0   2   2   2   0   0   2   2   2   2   2   0   0   2   0   0   2   2   0   0   0   0   0   0   0   0   2   0   2   0   0   2   0   0   2   2   2   0   2   2
 MK-6-10                2   2   0   0   0   0   2   0   0   2   2   0   2   2   0   0   2   0   0   2   2   2   2   2   0   2   2   2   2   2   0   2   0   2   0   2   2   0   0   0   0   2   2   2   2   0   2   2   2   0   0   0   2   2   2   0   2   2   2   2   0   2   2   2   0   2   0   2   2   2   2   0   0   0   0   2   2   2   0   2   0   0   2   0   2   0   0   0   2   0   0   0   0   2   2   0   0   2   0   2   2   2   0   2   0   2   2   2   0   2   2   2   2   2   2   2   2   0   2   0   0   0   2   0   0   0   2   2   0   2   0   0   0   0   2   0   2   0   2   2   2   2   2   0   0   2   0   2   0   0   2   2   0   2   0   2   0   0   2   2   0   2   2   2   0   0   2   2   2   2   2   0   0   2   2   0   2   2   0   0   0   0   0   0   0   2   2   0   2   0   0   2   0   0   2   2   2   0   0   2
 MK-6-11                2   2   0   0   2   0   2   0   0   2   2   0   2   2   0   0   2   0   2   0   2   0   2   2   0   2   2   2   2   2   0   2   0   2   0   2   2   0   0   0   0   2   2   2   2   0   2   2   2   0   0   0   2   2   2   0   2   2   2   2   2   2   2   2   0   2   0   2   2   2   2   0   0   0   0   2   2   2   0   2   0   0   2   0   2   2   0   0   2   0   0   0   0   2   2   0   0   2   2   0   0   2   0   2   0   2   0   2   0   2   2   2   2   0   2   2   2   0   2   0   0   0   0   0   2   0   2   2   0   2   0   0   0   0   0   0   2   0   2   2   2   0   2   0   0   2   2   2   0   0   2   2   0   2   0   2   0   0   2   2   0   2   0   2   0   0   2   2   2   2   2   0   0   2   2   0   2   2   0   0   0   0   0   0   0   2   2   0   2   2   0   0   0   2   2   0   2   0   0   2
 MK-6-12                2   2   2   0   2   0   2   0   0   2   2   0   2   2   0   0   2   0   2   2   2   0   2   2   0   2   0   0   2   2   0   2   0   2   0   2   0   0   0   0   0   2   2   0   2   0   0   2   2   2   0   0   2   2   2   0   2   2   2   2   2   2   0   2   0   2   0   2   2   2   2   0   0   0   0   2   2   2   2   2   0   0   2   0   2   2   0   2   2   0   2   0   0   2   2   0   0   2   2   0   0   2   0   2   0   2   0   0   0   2   0   2   0   2   2   2   2   0   0   0   0   0   0   0   2   0   2   2   0   2   0   0   0   0   0   0   2   0   2   0   2   0   2   0   0   2   2   2   0   0   2   0   0   2   0   2   0   0   2   2   0   2   0   0   0   0   2   2   2   2   2   0   0   2   2   0   2   2   0   0   0   0   0   0   0   2   2   0   2   0   0   0   0   2   2   0   2   2   0   2
 MK-6-13                2   2   2   0   2   0   2   0   0   2   2   0   2   0   0   0   2   2   2   2   2   0   2   2   0   2   0   0   0   2   0   2   0   2   0   2   0   0   0   0   0   2   2   0   2   0   0   2   2   2   0   0   2   2   2   0   2   0   2   2   2   2   2   2   0   2   2   2   2   2   0   0   0   0   0   2   2   2   2   2   0   0   2   0   2   2   0   2   2   0   2   0   0   2   2   0   0   2   2   0   2   2   0   2   0   2   0   0   0   2   0   2   0   2   2   2   2   0   0   0   0   2   2   0   2   0   2   2   0   2   0   0   0   0   0   0   2   0   2   0   2   0   2   0   0   2   2   2   2   0   2   0   0   2   0   0   0   0   2   0   0   0   0   0   0   0   2   2   2   2   2   0   0   2   2   0   0   2   0   0   0   0   0   0   0   2   2   0   2   0   0   0   0   2   0   0   2   2   0   2
 MK-6-14                2   2   2   0   2   0   2   0   0   2   2   0   2   2   0   0   2   2   2   2   2   0   2   2   0   2   0   0   0   2   0   2   0   2   0   2   0   0   0   0   0   2   2   0   2   0   0   2   2   2   0   0   2   2   2   0   0   0   0   2   2   2   2   2   0   2   0   2   2   2   0   0   0   2   0   2   2   2   2   2   2   0   2   0   2   0   0   2   2   2   0   2   0   2   0   0   0   2   2   0   2   2   0   2   0   2   0   0   0   2   0   2   0   2   2   2   2   0   0   0   0   2   2   0   2   0   2   2   0   2   0   0   0   0   0   0   2   0   2   0   2   0   2   0   0   2   2   2   2   0   2   0   0   2   0   0   0   0   2   0   0   0   0   0   0   2   2   2   2   2   2   0   0   2   2   0   0   2   0   0   0   2   0   0   0   2   2   0   2   0   0   0   2   2   0   0   2   2   0   2
 MK-6-15                2   2   2   0   2   0   2   0   0   2   2   0   2   2   0   0   2   2   2   2   2   0   2   2   0   2   0   0   0   2   0   2   0   2   0   2   0   0   0   0   0   2   2   0   2   0   2   2   2   2   0   0   2   0   2   0   0   0   2   2   2   2   2   2   0   0   0   2   2   2   0   0   2   2   0   2   2   2   2   2   0   0   2   0   2   0   0   2   2   2   0   2   0   2   0   0   0   2   2   0   2   2   0   2   0   2   0   0   0   2   0   2   0   2   2   2   0   0   0   2   0   0   2   0   2   0   2   2   0   2   0   0   0   0   0   0   2   0   2   0   2   0   2   0   0   2   2   2   2   0   2   2   0   0   0   0   0   0   2   0   2   0   0   0   0   2   2   2   2   0   2   0   0   2   2   0   0   2   0   0   0   2   0   0   0   2   0   2   2   0   0   0   2   2   0   0   2   2   0   2
 MK-6-16                2   2   2   0   2   0   2   0   0   2   2   0   2   2   0   0   2   2   2   2   0   0   2   2   0   2   0   0   0   2   0   2   0   2   0   2   0   2   0   0   0   2   2   0   2   0   2   2   2   2   0   0   2   0   2   0   0   0   2   0   2   2   2   2   0   0   0   2   2   2   0   0   2   2   0   2   2   0   2   2   0   0   2   0   2   0   2   2   2   2   0   2   0   2   0   0   0   2   2   0   2   2   0   2   0   2   0   0   0   2   0   2   0   2   2   2   0   0   0   2   0   0   2   0   2   2   2   0   0   2   2   0   0   0   0   0   2   0   2   0   0   0   2   0   0   2   2   2   2   2   2   2   0   0   0   0   0   0   2   0   2   0   0   0   0   2   2   2   2   0   2   0   2   2   2   0   0   2   0   0   0   2   0   0   0   2   0   2   0   0   0   0   2   2   0   0   2   2   0   2
 
!****************************************** Phenotypic Data **********************************************************
!-100.0 is resevred for missing phenotype
SimulatedTrait1        14.4800   14.0939   14.8965   16.3805   12.5594   15.5252   16.0006   15.3879   14.8094   15.0206   16.3113   14.2548   14.8630   14.6823   14.3986   13.0757   15.6140   12.7914   16.2602   11.9611   18.6070   14.0615   13.8115   14.3955   15.3190   15.8737   15.2996   16.7520   15.8023   16.8117   14.4023   14.5008   12.9587   16.2509   15.3060   14.6561   15.9825   15.2177   16.2883   14.3817   14.6013   13.5061   17.1955   15.0851   15.4612   12.9507   15.1767   12.4380   15.2973   13.6898   15.8124   14.3568   14.6378   14.5162   12.3689   16.5938   16.0466   15.1008   14.1212   14.1406   14.3811   16.7749   16.4576   17.2276   16.0474   17.0179   14.2215   13.8675   13.3269   17.0810   14.9745   14.4222   13.8519   14.9830   14.9258   17.1037   13.2490   16.9976   13.2091   17.0862   15.0563   13.5439   16.7967   12.8598   14.0484   12.0814   15.1710   14.6537   12.7067   16.3797   17.2990   16.0487   15.8575   15.7363   13.9814   17.2132   14.7893   14.7062   13.6045   16.9092   16.5193   13.1414   15.9451   16.4231   16.3002   13.7159   16.5420   15.0641   15.0159   15.9416   14.8260   16.4764   16.5218   14.9568   11.6862   16.0525   15.6936   16.2737   15.4714   14.9979   15.8574   13.3633   14.6607   14.0073   14.5386   14.4808   16.7271   16.1384   12.7244   14.3794   14.3717   13.6413   15.3133   17.3586   13.5580   15.4487   14.7358   13.7249   13.0912   14.3235   16.8661   17.0168   15.6032   15.6497   14.5928   13.6161   14.3753   14.7395   15.7791   14.8834   16.6087   14.2220   15.7139   13.7435   16.5259   15.4880   12.9505   13.5099   16.1787   17.0411   13.1273   14.3610   15.3835   13.1701   15.3178   15.7802   14.4392   14.4402   13.7002   15.0228   13.5891   13.9605   13.2777   13.5290   15.2158   13.9132   15.7730   15.5032   16.1327   17.0846   16.0463   16.0715   12.5729   14.6900   15.2632   18.4737   15.8637   14.6599   14.5692   15.3280   13.6384   14.7562   13.7495   14.8013   16.9893   14.4329   16.7415   14.9346   16.5535   15.6586
SimulatedTrait2         9.3243    9.7598   10.3183    8.7427    9.5622    9.3568    9.5539   10.4871    9.6773   10.3834    9.7529    9.8415    9.9327   10.3501   10.6760    9.5517    9.7147    9.8396    9.3021   11.8844    9.3999   10.2200   10.0257    9.0511    8.8975    8.7884   10.3026   10.0217    9.9898    9.3218    9.6325   10.0253   10.2569    9.2499    9.5301   10.8452    8.5169   11.7410    9.9284   10.9448   11.1415    9.8214    9.1716    9.2941   10.6339   10.3835   10.4769    9.8508    8.7838    9.8726    9.5655   10.2217    9.3559   10.3339   11.6057    8.9140   10.2854   10.1597   10.0581   10.8464   10.2294    9.8855   10.4883    9.5465   10.0496    9.4178   10.2960   10.6372    9.9932   10.4963    9.5784   10.1034   10.5425    9.6960    9.3577    9.2041   11.2569    8.5673   10.5279    9.8633   10.8705   10.2155   10.3980   10.8029   10.0220   10.4631    9.3692    9.9700    9.7325   10.0565    9.8368    8.5785    8.6869   10.9799    9.5322   10.2013   10.5569    9.4726   10.2705    9.5403   10.0638   10.8691    9.4330    9.2877    8.9323   10.7663    9.8923    9.7048    9.5245    8.5720    8.6556    9.1370    8.7342   10.9233   10.8698    9.8329    8.8502    9.6487    9.6073   10.6356    9.3147   10.5463   10.4293   10.2581   10.7213   10.3868    9.8043    9.2398   10.9278   10.1930    9.7790   10.2445   10.6964    9.3411   10.2436    8.9265   10.1694   10.1072   10.3783    9.8974    9.5989    9.9966   10.9559    8.8381    9.2714    9.5586   11.4464   10.4309    8.8822   10.5139    9.7857   11.2009    9.6089    9.9273    9.3169   10.7006   10.7556    9.9297    9.1162    9.5392   10.2970   10.1336   10.2911   10.5807    9.0276    9.7156   10.0897   10.2878   10.2105   10.3897   10.7839    9.6956   10.3163   10.5299   10.3988    9.6269   10.0841   10.5097    9.2107    9.6835    8.6327    9.2158   10.4149   10.6386   10.0550   10.3190    9.1990   10.2625    9.2824   10.4306   10.5517   11.2547   10.5480   11.6792    9.1230   10.4968    9.0341   10.9553    9.5760   10.4042
 
