# Supplementary material for: Inclusive Composite Interval Mapping of QTL by Environment Interactions in Biparental Populations
Source: PLoS One. 2015 Jul 10;10(7):e0132414. doi: 10.1371/journal.pone.0132414 (PMC4498613; doi:10.1371/journal.pone.0132414)
Supplement: S5 File — (ZIP) [file pone.0132414.s005.zip › H=0.5/L1/run_00143.met]

!**********************Note: lines staring with "!" are remarks and will be ignored in the program********************
!*********************************General Information**********************************
!Assuming F1 = P1 x P2, populations available in QTL IciMapping are: 
!  1, P1BC1F1 = P1 x F1, the first backcrossing where P1 is used as the recurrent parent;
!  2, P2BC1F1 = P2 x F1, the first backcrossing where P2 is used as the recurrent parent;
!  3, F1DH, F1-derived doubled haploids; 
!  4, RIL or F1RIL, recombination inbred lines through the repeated selfing of F1;
!  5, P1BC1RIL, recombination inbred lines through the repeated selfing of P1BC1F1;
!  6, P2BC1RIL, recombination inbred lines through the repeated selfing of P2BC1F1;
!  7, F2, the selfing generation of F1;
!  8, F3, the selfing generation of F2;
!  9, P1BC2F1, the second backcrossing where P1 is used as the recurrent parent; 
! 10, P2BC2F1, the second backcrossing where P2 is used as the recurrent parent;
! 11, P1BC2RIL, recombination inred lines through the repeated selfing of P1BC2F1; 
! 12, P2BC2RIL, recombination inred lines through the repeated selfing of P2BC2F1; 
! 13, P1BC1F2, the selfing generation of P1BC1F1; 
! 14, P2BC1F2, the selfing generation of P2BC1F1; 
! 15, P1BC2F2, the selfing generation of P1BC2F1; 
! 16, P2BC2F2, the selfing generation of P2BC2F1; 
! 17, P1BC1DH, P1BC1F1-derived doubled haploids; 
! 18, P2BC1DH, P2BC1F1-derived doubled haploids; 
! 19, P1BC2DH, P1BC2F1-derived doubled haploids; 
! 20, P2BC2DH, P2BC2F1-derived doubled haploids; 
   3      !Mapping Population (see remarks above)
   2      !Mapping Function (1 for Kosambi; 2 for Haldane; 3 for Morgan)
   2      !Marker Space Type (1 for intervals; 2 for positions)
   1      !Marker Space Unit(1 for centiMorgans; 2 for Morgan)
   6      !Number of Chromosomes (or Linkage Groups)
 200      !Size of the mapping population
   2      !Number of environments
 
!***************************************** Chromosomes and Linkage Maps **********************************************
!Chromosome                 NumMarkers
-CH1                        16
-CH2                        16
-CH3                        16
-CH4                        16
-CH5                        16
-CH6                        16
!Linkage map (Marker name followed by position or the interval length)
 MK-1-1                1     0.000
 MK-1-2                1    10.000
 MK-1-3                1    20.000
 MK-1-4                1    30.000
 MK-1-5                1    40.000
 MK-1-6                1    50.000
 MK-1-7                1    60.000
 MK-1-8                1    70.000
 MK-1-9                1    80.000
 MK-1-10               1    90.000
 MK-1-11               1   100.000
 MK-1-12               1   110.000
 MK-1-13               1   120.000
 MK-1-14               1   130.000
 MK-1-15               1   140.000
 MK-1-16               1   150.000
 MK-2-1                2     0.000
 MK-2-2                2    10.000
 MK-2-3                2    20.000
 MK-2-4                2    30.000
 MK-2-5                2    40.000
 MK-2-6                2    50.000
 MK-2-7                2    60.000
 MK-2-8                2    70.000
 MK-2-9                2    80.000
 MK-2-10               2    90.000
 MK-2-11               2   100.000
 MK-2-12               2   110.000
 MK-2-13               2   120.000
 MK-2-14               2   130.000
 MK-2-15               2   140.000
 MK-2-16               2   150.000
 MK-3-1                3     0.000
 MK-3-2                3    10.000
 MK-3-3                3    20.000
 MK-3-4                3    30.000
 MK-3-5                3    40.000
 MK-3-6                3    50.000
 MK-3-7                3    60.000
 MK-3-8                3    70.000
 MK-3-9                3    80.000
 MK-3-10               3    90.000
 MK-3-11               3   100.000
 MK-3-12               3   110.000
 MK-3-13               3   120.000
 MK-3-14               3   130.000
 MK-3-15               3   140.000
 MK-3-16               3   150.000
 MK-4-1                4     0.000
 MK-4-2                4    10.000
 MK-4-3                4    20.000
 MK-4-4                4    30.000
 MK-4-5                4    40.000
 MK-4-6                4    50.000
 MK-4-7                4    60.000
 MK-4-8                4    70.000
 MK-4-9                4    80.000
 MK-4-10               4    90.000
 MK-4-11               4   100.000
 MK-4-12               4   110.000
 MK-4-13               4   120.000
 MK-4-14               4   130.000
 MK-4-15               4   140.000
 MK-4-16               4   150.000
 MK-5-1                5     0.000
 MK-5-2                5    10.000
 MK-5-3                5    20.000
 MK-5-4                5    30.000
 MK-5-5                5    40.000
 MK-5-6                5    50.000
 MK-5-7                5    60.000
 MK-5-8                5    70.000
 MK-5-9                5    80.000
 MK-5-10               5    90.000
 MK-5-11               5   100.000
 MK-5-12               5   110.000
 MK-5-13               5   120.000
 MK-5-14               5   130.000
 MK-5-15               5   140.000
 MK-5-16               5   150.000
 MK-6-1                6     0.000
 MK-6-2                6    10.000
 MK-6-3                6    20.000
 MK-6-4                6    30.000
 MK-6-5                6    40.000
 MK-6-6                6    50.000
 MK-6-7                6    60.000
 MK-6-8                6    70.000
 MK-6-9                6    80.000
 MK-6-10               6    90.000
 MK-6-11               6   100.000
 MK-6-12               6   110.000
 MK-6-13               6   120.000
 MK-6-14               6   130.000
 MK-6-15               6   140.000
 MK-6-16               6   150.000
!*********************************** Marker Types ********************************************************************
!Co-dominant marker: When heterozygote F1 is present, P1 is coded as 2, F1 is coded as 1, and P2 is coded as 0; Otherwise, P1 is coded as 2, and P2 is coded as 0. 
!Dominant marker: When heterozygote F1 is present, P1 and F1 are coded as 12, and P2 is coded as 0; Otherwise, P1 is coded as 2, and P2 is coded as 0.  
!Recessive markers: When heterozygote F1 is present, P1 is coded as 2, and F1 and P2 are coded as 10; Otherwise, P1 is coded as 2, and P2 is coded as 0. 
!Missing marker is coded as -1. 
 MK-1-1                 0   2   0   0   2   0   2   0   0   0   2   2   2   0   2   0   0   0   0   2   0   0   0   0   0   2   0   2   2   0   0   2   2   0   2   0   0   0   0   0   2   2   2   2   2   0   0   0   2   2   2   0   0   2   0   0   2   0   2   2   2   0   0   0   0   0   0   0   0   2   2   2   0   0   0   2   2   2   0   0   0   2   2   2   2   0   2   0   0   2   2   0   2   0   0   0   2   0   2   2   2   0   2   2   0   2   2   2   0   2   2   2   2   0   0   2   2   2   2   2   0   2   2   0   2   0   0   2   0   0   2   2   0   0   0   2   0   0   0   0   0   2   0   0   0   2   2   0   2   2   2   2   0   0   2   2   0   0   2   2   0   2   0   2   0   2   0   2   0   0   0   0   2   0   2   0   0   0   2   0   2   2   0   2   2   0   2   2   2   0   0   2   0   0   2   2   2   0   0   0
 MK-1-2                 0   2   0   0   2   0   2   0   0   0   2   2   2   2   2   0   0   0   0   2   0   0   0   0   0   2   0   2   2   0   0   2   2   0   2   0   0   0   0   0   2   2   2   0   2   0   0   0   2   2   2   0   0   2   2   0   2   0   2   2   2   0   0   0   2   0   0   0   0   2   2   2   0   0   0   2   2   2   0   0   0   2   2   2   2   0   2   0   2   2   2   0   0   0   0   0   2   0   2   2   2   0   2   2   0   0   2   2   0   2   2   2   2   2   2   2   2   2   2   2   0   2   2   2   2   0   2   2   0   0   2   2   0   0   0   2   0   0   0   0   2   2   0   0   0   2   2   0   2   2   2   2   0   2   2   2   0   0   2   2   0   2   2   2   0   2   0   2   0   0   0   0   2   0   2   0   0   0   2   0   2   2   2   2   2   0   2   2   0   0   0   2   0   0   2   2   2   2   0   0
 MK-1-3                 0   2   0   0   2   0   2   0   0   0   2   2   2   2   2   0   0   0   0   2   0   0   0   0   2   2   0   2   0   0   0   2   2   0   2   0   0   0   0   0   2   2   2   0   2   0   0   0   2   2   2   2   0   2   2   0   2   0   2   2   2   0   0   0   2   0   0   0   0   2   2   2   0   0   2   2   2   2   0   0   0   2   2   2   2   0   0   0   2   2   2   0   0   0   0   0   2   0   2   2   2   0   2   2   0   0   2   2   0   2   2   2   0   2   2   2   2   2   2   2   0   2   2   2   2   0   2   2   2   0   0   0   0   2   0   2   2   0   0   2   2   2   0   0   0   2   2   0   2   2   2   2   0   2   2   2   2   0   2   2   2   2   2   2   0   0   2   2   0   0   0   0   2   0   0   0   0   0   2   0   2   2   2   2   2   0   0   2   0   0   2   2   0   0   2   2   2   0   0   0
 MK-1-4                 0   2   0   0   2   0   2   0   0   0   2   2   2   2   2   0   0   0   0   2   0   0   0   0   2   2   0   2   0   2   0   2   2   0   2   0   0   0   2   0   2   2   2   0   2   0   0   0   2   2   0   2   0   2   2   0   2   0   2   2   2   2   2   0   0   0   0   0   0   2   0   2   2   0   2   2   2   2   0   0   0   2   2   2   2   0   0   0   2   2   2   0   0   0   0   2   2   0   2   2   2   0   2   2   0   0   2   2   0   2   0   2   0   2   2   2   2   2   2   2   0   2   2   2   2   0   2   2   2   0   0   0   0   2   0   2   0   0   0   2   2   2   0   0   0   2   0   0   2   2   2   2   0   2   2   2   2   0   2   2   2   2   2   2   0   0   2   0   0   0   0   0   2   0   0   0   0   0   2   0   0   2   2   2   2   0   0   2   0   2   2   2   0   0   0   2   2   0   0   0
 MK-1-5                 0   2   0   0   2   0   2   0   0   0   2   0   2   2   2   0   0   0   0   2   0   0   0   0   2   2   0   2   2   2   0   2   2   0   2   0   0   0   2   0   2   0   2   0   2   0   0   0   2   2   0   2   0   2   2   0   2   0   2   2   2   2   2   0   0   0   0   0   0   2   0   2   2   0   2   2   2   2   0   2   2   2   2   2   0   0   0   0   2   2   2   2   0   0   0   2   2   0   2   2   2   0   2   2   0   0   2   2   0   2   0   2   0   2   2   2   2   2   2   2   0   2   2   2   2   0   2   2   2   0   0   0   0   2   0   2   0   0   0   2   0   2   0   0   0   2   0   0   2   2   2   2   0   2   2   2   2   0   0   2   2   2   2   2   0   2   2   0   0   0   0   0   2   0   0   0   2   0   2   0   0   2   2   2   2   0   0   2   0   2   2   2   0   0   2   2   2   0   0   0
 MK-1-6                 0   2   0   0   2   0   2   0   0   0   2   0   2   2   2   0   0   0   0   2   0   0   2   0   2   2   0   2   2   2   0   2   2   0   2   0   0   0   0   0   2   0   2   0   2   0   0   0   2   2   0   2   0   2   2   0   2   0   2   2   2   2   2   0   2   0   0   0   0   2   0   2   2   0   2   2   2   2   0   2   2   2   2   2   0   0   0   0   0   2   2   2   0   0   0   2   2   0   2   2   2   0   0   0   0   0   2   0   0   2   0   2   0   2   2   2   2   2   2   2   0   2   0   2   2   0   2   0   2   0   0   2   0   2   0   2   2   0   0   2   0   2   0   0   0   2   0   0   2   2   2   2   0   2   2   2   2   0   0   2   2   2   2   2   0   2   2   0   0   0   0   0   2   2   0   0   2   0   2   0   0   2   0   2   2   0   0   2   0   2   2   0   2   2   2   2   2   0   0   0
 MK-1-7                 0   2   2   0   2   0   2   0   2   0   2   2   2   0   2   0   0   0   0   2   0   0   2   0   0   2   0   2   2   2   0   2   0   0   0   0   0   0   0   0   2   0   2   0   2   0   0   0   0   2   0   2   0   2   2   0   2   2   2   2   2   2   0   0   2   0   0   0   0   2   0   2   2   0   2   2   2   2   0   2   0   2   2   2   0   0   0   0   0   2   2   2   0   0   0   2   2   0   2   2   2   0   2   0   0   0   2   0   0   2   0   2   0   2   2   2   2   2   2   2   0   2   2   2   2   0   2   0   2   2   0   2   0   2   2   2   2   0   0   2   0   2   0   0   2   2   0   0   2   0   2   2   0   0   2   2   2   0   0   2   2   2   2   2   0   2   2   0   0   0   0   0   2   2   0   0   2   0   2   0   0   2   0   2   2   0   0   2   2   0   2   2   2   2   2   2   2   0   0   0
 MK-1-8                 0   2   2   0   2   0   2   0   2   0   0   2   0   0   2   2   0   0   0   2   0   0   2   0   0   2   0   2   2   2   0   2   0   0   0   0   0   0   0   0   2   0   2   2   0   0   0   0   0   2   0   2   0   2   2   0   2   0   2   2   2   2   0   0   2   0   0   0   0   2   0   2   2   0   2   2   0   2   0   2   0   2   2   2   2   0   0   0   0   2   2   2   0   0   0   0   2   0   2   2   2   0   2   0   0   0   2   0   0   2   0   2   0   2   2   2   2   2   2   2   0   0   2   2   2   2   2   0   2   2   0   2   0   2   2   2   2   0   0   2   0   2   0   2   2   2   0   0   2   2   2   2   0   0   2   2   0   0   2   2   2   2   2   0   0   2   2   0   0   0   0   0   2   0   0   2   2   0   2   0   2   2   0   0   0   0   0   2   2   0   2   0   2   2   2   2   2   0   2   0
 MK-1-9                 0   0   2   0   2   0   2   0   2   0   0   2   2   2   2   2   0   0   0   2   0   0   2   2   0   2   0   2   2   0   2   2   0   0   0   0   0   0   0   0   2   0   2   2   0   0   0   0   0   2   2   0   0   2   0   0   2   0   2   2   2   2   0   0   0   0   0   0   0   2   0   2   2   2   2   2   0   2   0   2   0   2   2   2   2   0   0   0   0   2   2   2   0   0   0   0   2   0   0   2   2   0   0   0   0   0   2   0   0   2   0   2   0   2   2   2   2   2   2   2   0   0   2   2   2   2   2   0   2   2   0   0   0   2   2   2   2   0   0   2   0   2   0   2   2   0   0   0   2   2   2   2   0   2   2   2   0   2   2   2   2   2   2   2   0   2   2   0   0   0   0   0   2   0   0   2   2   0   2   0   2   2   0   0   2   0   0   2   2   0   2   2   2   2   2   2   2   0   2   2
 MK-1-10                0   0   2   0   2   0   2   0   2   0   0   2   2   2   2   2   0   0   0   2   0   0   2   2   2   2   0   2   2   0   2   2   2   0   2   0   0   0   0   2   2   0   2   2   0   0   0   0   0   2   2   0   0   2   2   0   2   2   0   2   2   2   0   0   0   0   0   0   0   2   0   2   2   2   2   2   0   2   0   0   0   2   2   2   2   0   0   0   0   2   0   2   0   0   0   0   2   0   0   2   2   0   0   0   0   0   2   0   0   2   0   2   0   2   2   2   2   2   2   2   0   0   2   2   2   2   2   0   2   2   0   0   0   2   2   2   2   0   2   2   0   2   0   2   2   0   0   0   2   2   2   2   0   2   2   2   0   2   2   2   2   2   2   2   0   2   2   0   0   0   0   0   2   0   0   2   2   0   2   0   2   2   0   0   2   0   0   2   2   0   2   2   2   2   2   2   2   0   2   2
 MK-1-11                0   0   2   0   2   0   2   0   2   0   0   2   2   2   2   2   0   0   0   2   0   0   2   2   2   2   0   2   2   0   2   2   2   0   2   0   0   0   2   2   2   0   2   2   0   0   0   0   0   2   2   2   0   2   2   0   2   2   0   0   0   2   0   0   0   0   0   0   0   2   0   2   2   2   2   2   0   0   0   0   0   2   2   2   2   0   0   0   2   2   0   2   0   0   0   0   2   0   0   2   2   0   2   0   0   0   0   0   0   0   0   2   2   2   2   2   2   2   2   2   0   0   2   2   2   2   2   0   2   2   0   2   0   2   2   2   2   0   2   2   0   2   0   2   2   0   0   0   2   2   2   2   0   2   2   2   0   2   2   2   2   2   2   2   0   2   2   0   0   0   0   0   2   2   0   2   2   0   2   0   2   2   0   0   2   0   0   2   2   0   2   2   2   2   2   2   2   0   0   2
 MK-1-12                0   0   2   0   2   2   2   0   2   0   0   2   2   2   2   2   0   0   0   2   0   0   2   2   2   2   0   2   2   0   2   2   2   0   2   0   0   0   2   2   2   0   0   2   0   0   0   0   0   2   0   2   0   2   2   0   2   2   0   0   0   2   0   0   0   0   0   0   2   2   0   2   2   2   2   2   0   0   0   0   0   2   2   0   2   0   0   0   2   2   0   2   2   0   0   0   2   0   0   2   2   0   2   0   0   0   0   0   2   0   0   2   2   2   2   2   2   2   2   2   0   0   2   2   2   2   2   0   2   2   2   2   0   2   2   2   2   0   0   2   0   0   0   2   2   0   0   0   2   2   2   2   0   2   2   2   0   2   2   2   2   2   2   2   0   2   2   2   0   0   0   0   2   2   0   2   2   0   2   0   2   2   2   0   2   0   0   2   2   0   2   0   2   2   2   2   2   0   0   0
 MK-1-13                0   2   2   0   2   2   2   0   2   0   0   2   2   2   2   2   0   0   0   2   0   0   2   2   2   2   0   0   2   0   2   2   2   0   2   2   0   0   0   2   2   2   0   2   0   0   0   0   0   0   0   0   0   2   2   0   2   2   0   0   0   2   0   0   0   0   0   0   2   2   2   2   2   2   2   2   0   0   0   0   0   2   2   0   2   0   0   0   2   0   0   2   2   0   0   0   2   0   0   0   2   0   2   0   0   0   0   2   0   2   0   2   2   2   2   2   2   2   2   2   0   0   2   2   2   2   2   0   2   2   2   2   0   2   2   2   2   0   0   2   0   0   0   2   2   2   0   0   2   0   2   2   0   2   0   2   0   2   2   2   2   2   2   2   0   0   2   2   0   0   2   0   2   2   0   2   2   0   2   0   2   2   2   0   2   2   0   2   2   0   2   0   2   2   2   2   2   2   0   0
 MK-1-14                0   2   2   0   2   2   2   0   2   0   0   2   2   0   2   2   0   0   0   2   0   0   2   0   2   2   0   0   2   0   2   0   2   2   2   2   0   0   0   2   2   2   0   2   2   0   0   0   0   0   0   0   0   0   2   0   2   2   0   2   0   2   0   0   0   0   0   0   2   2   2   2   2   2   2   2   0   0   0   0   0   2   0   0   2   0   0   0   0   0   0   2   2   0   0   0   2   0   0   0   2   0   2   0   0   0   0   2   0   2   0   2   2   2   2   2   2   2   2   2   0   0   2   2   2   2   2   0   2   2   2   2   2   2   2   2   2   0   0   2   0   0   0   2   2   2   0   0   2   0   0   2   0   2   0   2   0   0   2   2   0   2   0   2   0   0   2   0   0   0   2   0   2   2   0   2   2   0   2   0   2   2   2   0   2   2   2   2   2   0   0   0   2   2   2   0   2   2   0   2
 MK-1-15                0   2   2   0   2   2   2   2   2   0   0   2   2   0   2   2   0   0   0   2   2   0   2   0   2   2   0   2   2   0   2   0   2   2   2   2   0   0   0   2   2   2   0   2   2   0   0   0   0   0   0   0   2   0   2   0   2   2   2   2   0   2   0   0   0   0   0   0   2   2   2   2   2   2   2   0   0   0   2   0   0   2   0   0   2   2   0   0   0   2   0   0   2   2   0   0   2   0   2   0   0   0   2   0   0   0   0   2   0   2   0   2   0   2   2   2   2   2   2   2   0   0   2   0   2   2   0   2   0   2   2   2   2   2   0   2   2   0   0   2   0   0   0   2   2   2   0   0   2   0   0   2   0   0   0   2   0   0   2   2   0   2   2   2   0   0   2   0   0   0   2   0   2   0   0   2   2   0   2   0   2   2   2   0   2   2   0   2   2   0   0   0   2   0   2   0   2   0   0   2
 MK-1-16                0   2   2   0   2   2   2   2   2   0   0   2   2   0   2   2   0   0   0   2   2   0   2   0   0   2   0   2   2   0   2   0   2   2   2   2   0   0   2   2   2   2   0   2   2   2   0   0   0   0   0   0   2   0   2   0   2   2   2   2   0   2   2   0   0   0   0   0   2   2   2   2   2   2   2   0   0   0   2   0   0   2   0   0   2   2   0   0   0   2   0   0   2   2   0   0   2   0   2   0   0   0   2   0   0   0   2   2   0   2   0   2   0   2   2   2   2   2   2   2   0   2   2   0   2   2   0   0   0   2   0   2   2   2   0   2   2   0   0   2   0   0   0   2   2   2   0   0   2   0   0   0   0   0   0   0   0   0   2   2   0   2   2   2   0   0   2   0   0   0   0   0   2   0   0   2   2   0   2   2   2   2   0   0   2   2   0   2   2   0   0   0   2   0   2   0   2   2   0   2
 MK-2-1                 0   0   2   0   2   0   2   0   0   2   0   0   0   2   0   0   2   2   0   0   0   2   2   0   0   0   2   0   2   0   2   0   2   2   2   0   2   2   0   0   0   2   2   2   0   0   0   0   0   2   2   2   2   0   2   0   2   2   0   0   0   2   0   0   0   2   0   2   0   2   0   2   0   0   2   2   0   0   0   0   0   0   0   2   2   0   2   2   0   2   2   0   2   0   2   2   0   2   2   0   2   2   2   2   0   2   2   0   0   0   2   2   0   0   2   2   0   2   2   2   0   0   2   0   2   2   0   0   0   0   2   0   0   0   2   0   2   0   2   2   2   2   2   2   0   2   2   2   2   2   0   2   0   2   0   2   0   0   2   0   0   2   0   2   2   0   0   0   2   0   0   0   0   0   0   2   0   2   0   0   2   0   0   2   2   2   0   0   2   2   2   2   0   0   2   2   0   0   0   0
 MK-2-2                 0   0   2   0   2   2   0   0   0   2   0   0   0   2   0   2   2   2   0   0   0   2   2   0   0   0   2   0   2   0   2   0   2   2   2   0   2   2   0   0   2   2   2   2   0   0   0   0   0   0   2   2   0   0   2   0   2   0   0   0   0   2   0   0   0   2   0   0   0   2   0   2   0   0   2   2   0   0   2   0   0   0   0   2   2   0   2   2   0   2   2   0   0   0   0   2   0   2   2   0   2   2   2   2   0   2   2   0   0   0   2   2   0   0   2   2   0   2   0   2   0   2   2   0   2   2   0   0   0   0   2   0   0   0   2   0   2   0   2   2   2   2   2   2   0   0   2   2   2   2   2   2   0   2   0   2   0   0   2   0   0   2   0   2   0   0   0   0   2   0   2   2   0   0   0   2   0   2   2   0   2   0   0   2   2   2   0   0   2   0   2   2   0   0   2   2   0   0   0   0
 MK-2-3                 2   0   2   0   2   2   0   0   0   2   0   0   0   2   0   2   2   2   0   0   0   2   0   0   0   0   2   0   2   0   0   0   2   2   2   0   2   2   0   0   0   2   2   2   0   0   0   0   2   0   2   2   0   0   2   0   0   0   2   0   0   2   0   0   0   2   0   0   0   2   0   2   2   0   2   2   0   2   2   0   0   0   0   2   0   0   2   2   0   2   2   0   0   0   0   2   0   2   2   0   2   2   2   2   0   2   2   0   0   0   2   2   0   0   2   2   0   2   0   2   2   2   0   0   2   2   0   0   0   0   2   0   0   0   2   0   2   0   2   2   2   2   2   2   0   0   2   0   2   2   2   2   0   2   0   2   0   0   0   0   0   2   2   2   0   0   0   2   2   0   2   2   0   0   0   2   0   2   2   0   2   0   0   2   2   2   0   0   2   0   2   2   0   0   2   2   0   0   0   0
 MK-2-4                 2   0   0   0   2   2   0   0   2   0   0   0   0   2   0   2   2   2   0   0   0   2   0   0   0   0   2   0   2   0   0   0   0   2   2   0   2   2   0   0   0   2   2   2   0   0   0   0   2   0   2   2   0   0   2   2   0   0   0   0   0   2   0   2   2   2   0   0   0   2   0   2   2   0   2   2   0   2   2   0   0   0   2   2   0   0   2   2   0   2   2   0   0   0   0   2   0   2   2   0   2   2   2   2   0   2   2   0   0   0   2   2   0   0   2   2   0   2   0   2   2   2   0   0   2   0   0   0   2   0   2   0   0   0   2   0   2   0   0   2   2   2   2   2   0   0   0   0   2   2   2   2   0   2   0   0   0   0   0   0   0   2   2   2   0   0   0   2   2   0   2   2   0   0   0   2   0   2   2   0   2   0   0   2   0   2   0   0   2   2   2   0   0   0   2   0   0   0   0   0
 MK-2-5                 2   0   0   0   2   2   0   0   2   2   0   0   0   2   0   2   2   2   2   0   0   2   0   0   2   0   2   0   2   0   2   0   0   2   2   0   2   2   0   0   0   2   2   2   2   0   0   0   0   0   2   2   0   0   2   2   0   0   0   0   0   2   0   2   2   0   0   0   0   2   0   2   2   0   2   2   0   2   2   2   2   0   2   2   0   0   2   2   0   2   0   0   0   0   0   2   0   2   2   2   2   2   2   2   0   0   2   0   0   0   0   2   0   0   2   2   0   2   0   2   2   2   0   0   2   0   0   2   2   0   2   0   2   0   0   0   2   0   0   2   2   2   2   2   0   0   0   0   2   2   2   2   0   0   0   2   0   0   0   0   0   2   2   2   0   0   0   2   2   0   0   2   0   0   0   2   0   2   2   0   2   0   0   2   0   2   0   0   2   0   2   0   0   2   2   0   0   0   0   0
 MK-2-6                 0   0   0   2   2   2   2   0   2   2   0   0   0   2   0   2   2   0   2   0   0   2   0   0   0   0   2   0   2   0   2   0   0   2   2   0   2   2   0   0   0   2   2   2   2   2   0   0   0   0   2   2   0   0   2   2   0   0   0   0   0   2   0   2   2   0   0   0   0   2   0   2   2   0   2   2   0   2   2   2   2   0   2   0   0   0   2   2   0   2   2   0   0   0   0   2   0   0   2   2   2   2   2   2   0   0   2   0   0   0   0   2   0   0   2   2   0   2   0   2   2   2   0   0   2   0   0   2   2   0   2   0   0   0   0   0   2   0   0   2   2   2   2   2   0   0   0   0   2   2   0   2   0   0   2   2   0   2   0   0   2   2   2   2   0   0   0   2   2   0   0   2   0   0   0   2   0   2   2   0   0   0   0   2   0   0   0   0   2   0   2   0   0   2   2   0   0   0   0   0
 MK-2-7                 0   0   0   2   2   2   0   0   2   2   2   2   0   2   0   2   2   0   0   0   0   2   0   0   0   0   2   0   2   0   2   0   0   2   2   0   2   2   0   0   2   0   2   2   2   2   0   0   0   0   2   2   0   0   2   2   0   0   0   2   2   2   0   2   2   0   0   0   0   2   0   2   2   0   0   2   0   2   2   2   0   0   2   0   0   0   2   0   0   2   2   0   2   0   0   2   0   0   2   0   2   2   2   2   2   0   2   0   0   0   0   2   0   0   2   2   0   2   0   2   2   2   0   0   2   0   0   2   2   0   2   0   0   0   0   0   2   0   0   2   2   2   2   2   0   0   0   0   2   2   0   2   0   0   2   2   0   2   0   0   2   2   2   2   0   0   0   2   2   0   0   2   0   0   0   2   0   2   2   2   0   0   0   2   0   2   0   2   2   2   2   0   0   2   2   0   0   2   0   0
 MK-2-8                 0   0   0   2   2   2   0   0   2   2   2   2   0   2   0   2   2   0   0   0   2   2   0   0   0   0   0   0   2   0   2   0   0   2   2   0   2   2   0   0   2   0   2   2   2   2   0   0   0   0   2   2   2   0   2   0   0   0   0   2   2   2   0   2   2   0   0   0   0   2   0   2   2   0   0   2   0   2   0   2   0   0   2   0   0   0   2   0   0   2   2   0   2   2   0   2   0   0   2   0   0   2   2   2   2   0   2   2   0   0   0   2   0   0   2   0   0   2   0   2   2   2   0   0   2   0   0   0   2   0   2   0   0   0   0   0   2   0   0   2   2   2   2   2   0   0   2   0   2   2   0   2   0   0   2   2   0   2   0   0   2   2   2   0   0   0   0   2   2   0   0   2   2   0   0   2   0   2   2   0   0   0   0   2   0   2   0   2   2   2   2   0   0   2   2   0   0   2   2   0
 MK-2-9                 0   0   0   2   0   2   0   0   2   2   2   2   0   2   0   2   2   0   0   0   2   2   0   0   0   0   0   0   2   0   2   0   0   2   2   0   2   2   0   0   2   0   2   2   2   2   0   2   0   0   2   2   2   0   0   0   2   0   0   2   2   2   2   2   2   0   0   0   0   2   2   2   2   0   2   2   0   2   0   2   0   0   2   0   0   0   2   0   0   2   2   0   2   2   0   2   0   0   2   0   0   2   2   2   2   0   2   2   2   0   2   2   0   0   2   0   2   0   0   2   2   2   0   0   2   0   0   0   2   0   2   0   0   0   0   0   2   0   0   2   2   2   2   2   0   0   2   0   2   2   2   2   0   0   0   2   0   2   0   0   2   2   2   0   0   0   0   2   2   2   0   2   2   0   0   2   0   2   2   0   0   0   0   2   0   0   0   2   2   2   2   2   0   2   2   0   0   2   2   0
 MK-2-10                0   0   0   2   0   2   0   0   2   2   2   2   2   2   0   2   2   0   0   0   2   2   2   0   0   0   0   0   2   0   2   0   0   2   2   0   2   2   0   0   2   0   0   2   2   2   0   2   0   0   2   2   2   2   0   0   0   0   0   2   2   2   2   2   2   0   0   2   0   2   2   2   2   0   2   2   0   2   0   2   0   0   2   0   0   0   2   0   0   2   2   0   2   2   0   2   0   2   2   0   0   2   2   2   2   0   0   2   2   0   2   2   0   0   2   0   2   0   0   2   2   2   0   0   0   0   0   0   2   0   0   0   0   0   0   0   2   0   0   2   0   2   0   2   0   0   2   2   0   2   2   2   0   0   0   2   0   2   0   0   2   2   2   0   0   0   0   2   2   0   0   2   2   0   0   2   0   2   0   0   0   0   2   2   0   0   0   2   2   2   2   2   0   2   2   0   0   2   2   2
 MK-2-11                0   0   0   2   0   2   0   0   2   2   2   2   2   2   0   2   2   2   0   0   2   2   2   0   0   0   0   0   2   0   2   0   0   2   2   0   2   2   0   0   2   0   0   2   2   2   2   2   0   0   0   2   2   0   0   0   2   0   0   2   2   2   2   2   2   0   0   2   0   2   0   2   2   0   2   2   0   2   0   2   2   0   2   0   0   0   2   0   0   2   0   0   2   2   0   2   0   2   2   0   2   2   2   2   2   0   0   2   2   0   2   2   0   0   2   0   2   0   0   2   2   2   0   0   0   0   0   0   2   0   0   0   0   0   0   0   2   0   0   2   0   2   0   2   0   0   2   0   0   2   2   2   0   0   0   2   0   2   0   0   2   2   2   0   0   0   0   2   2   0   0   2   2   0   0   2   0   2   0   0   0   0   2   2   0   0   0   2   0   2   2   2   0   2   2   2   0   2   2   2
 MK-2-12                0   0   0   2   0   2   0   0   2   2   2   0   2   2   0   2   2   2   0   0   2   2   2   0   0   0   0   0   2   0   2   0   0   2   2   0   2   2   0   2   2   0   0   2   2   2   2   2   0   2   0   0   2   0   0   0   2   0   0   2   2   2   2   2   2   0   0   2   0   2   0   0   2   0   2   2   0   2   0   0   2   2   2   0   0   0   2   0   0   2   0   0   2   2   0   2   0   2   2   0   2   2   2   2   2   0   0   2   2   2   2   2   0   0   2   0   2   0   0   2   2   2   0   0   0   2   0   0   2   0   0   0   0   0   2   0   2   0   2   2   0   2   0   2   0   0   2   0   0   2   2   2   0   0   0   2   0   2   0   0   2   0   2   0   0   0   0   2   2   0   0   0   2   2   0   2   0   2   0   0   0   0   2   2   0   2   0   2   2   2   2   0   0   2   2   2   0   2   2   2
 MK-2-13                0   0   0   2   0   2   0   0   2   2   2   0   2   2   0   2   2   2   0   0   2   2   2   0   0   0   0   0   2   0   2   0   0   2   2   0   2   2   0   2   2   0   0   2   2   2   2   2   0   2   0   0   2   0   0   0   2   0   0   2   2   2   2   2   2   0   0   2   0   2   0   0   2   0   0   2   0   2   0   0   2   2   2   0   0   0   2   0   0   2   0   0   2   2   0   2   0   2   2   0   0   2   2   2   2   0   0   2   2   2   2   2   0   0   2   0   2   2   0   2   2   2   0   0   0   2   0   0   0   0   0   2   0   0   2   0   2   0   2   2   0   2   0   2   0   2   2   0   2   2   2   2   0   0   0   2   0   2   0   0   2   0   2   0   0   0   0   2   2   0   0   0   2   2   0   2   0   2   0   0   0   0   2   2   0   2   0   2   2   2   0   0   0   2   2   2   0   2   2   2
 MK-2-14                0   0   0   2   0   2   0   0   2   2   2   0   2   2   0   2   2   2   0   0   0   2   2   0   0   0   0   0   2   0   2   2   0   2   2   0   2   2   0   2   2   0   0   2   0   2   2   2   2   2   0   0   2   0   0   0   2   0   0   2   2   2   2   2   2   0   0   2   0   2   2   0   2   0   0   2   0   2   0   0   2   2   2   0   0   0   2   0   0   0   0   2   2   2   0   2   0   2   2   0   0   2   2   2   2   0   0   2   2   2   2   2   0   2   2   0   2   2   0   2   0   2   0   0   2   2   0   0   0   0   0   2   0   0   2   0   0   0   2   2   0   0   0   2   0   2   2   0   2   2   2   2   0   0   0   2   0   2   0   0   2   0   2   0   2   0   2   2   2   0   0   0   2   2   0   2   0   2   0   0   0   0   2   2   0   0   0   0   2   2   0   0   0   2   2   2   0   0   2   0
 MK-2-15                0   0   0   2   0   2   0   0   2   2   2   2   2   0   0   2   2   2   0   0   0   2   2   0   0   0   0   0   2   0   2   2   0   2   2   0   2   0   0   2   2   0   0   2   0   2   2   2   2   2   0   0   2   0   0   0   2   0   0   2   2   2   2   2   2   0   0   2   0   2   2   0   2   0   0   2   0   2   0   0   2   2   2   0   0   0   2   0   0   0   0   2   2   2   0   0   0   2   0   0   0   2   2   2   2   0   0   2   2   2   2   2   0   2   2   0   2   2   2   2   0   2   0   0   2   2   2   0   0   0   0   2   0   0   0   0   0   0   2   2   0   2   2   2   0   2   2   0   0   2   2   2   0   0   0   2   0   2   0   0   2   0   2   2   2   0   2   2   2   0   0   0   2   2   0   2   0   2   0   0   0   2   2   2   2   0   0   0   2   2   0   0   0   2   2   0   0   0   2   0
 MK-2-16                0   0   0   2   0   2   0   0   2   2   2   2   2   0   0   2   2   2   0   0   0   2   2   0   0   0   2   0   2   0   2   0   0   2   0   0   2   2   0   2   2   0   0   2   0   2   2   2   2   2   0   0   2   0   0   0   2   0   0   2   2   2   2   2   0   0   0   2   0   2   0   0   2   0   0   2   0   2   0   0   2   2   2   0   0   0   2   0   0   0   0   2   2   2   0   0   0   2   2   0   0   2   2   2   2   2   0   2   2   2   2   0   0   2   2   0   2   2   2   2   0   2   0   0   2   2   2   0   2   0   0   2   0   0   0   0   0   0   2   2   0   2   0   2   0   2   2   0   0   2   2   2   0   0   2   2   0   2   0   0   0   0   2   2   2   0   2   2   2   0   0   0   2   2   0   2   0   2   0   0   0   2   2   2   2   0   0   0   2   0   0   0   0   2   2   0   2   0   2   0
 MK-3-1                 0   2   2   2   0   0   0   0   0   0   2   2   2   0   2   0   2   2   2   0   0   2   2   0   2   2   0   0   0   2   2   2   2   2   2   2   0   2   2   2   2   0   2   0   0   0   2   0   0   0   2   2   2   2   0   0   2   2   2   0   0   0   0   2   0   2   0   0   2   0   0   2   2   0   0   0   2   0   0   2   2   2   0   2   0   2   0   2   0   2   2   2   0   0   0   2   2   2   0   2   2   0   2   0   0   2   2   0   2   0   0   2   0   2   2   0   0   0   2   0   2   0   0   2   0   0   0   2   2   2   2   2   0   0   0   0   0   2   2   2   2   2   2   0   0   0   0   0   0   0   2   2   2   0   0   2   0   0   0   2   2   0   0   2   2   0   2   2   0   0   0   2   2   0   0   2   0   0   0   0   0   0   0   0   2   0   2   0   0   0   0   2   2   0   0   2   2   0   2   0
 MK-3-2                 0   2   2   2   0   0   0   0   0   0   2   0   2   0   2   0   2   2   2   0   0   2   0   0   0   2   0   0   0   2   2   2   2   0   2   2   0   0   2   2   2   0   2   2   0   0   0   0   0   0   2   2   2   2   0   0   2   0   2   0   0   0   0   2   0   2   0   0   2   0   0   2   2   2   0   0   2   2   0   2   2   2   0   2   0   2   0   2   0   2   2   2   0   0   2   2   2   2   0   2   2   0   0   0   0   2   2   2   2   0   0   2   0   2   0   0   2   0   2   0   2   0   0   2   0   0   0   2   0   2   2   2   0   2   0   0   0   2   2   2   2   2   2   0   0   0   0   0   0   0   2   2   2   0   0   2   0   0   0   2   2   0   0   2   2   0   2   2   2   0   0   2   2   0   0   2   0   0   0   0   2   0   0   0   2   0   0   0   0   0   0   2   2   0   0   2   2   0   2   0
 MK-3-3                 0   2   2   0   0   0   0   0   0   0   2   0   2   0   2   0   2   2   2   0   0   2   0   0   0   2   2   0   0   2   2   2   2   0   2   2   0   0   2   2   2   0   2   2   0   0   0   0   2   0   2   2   2   2   0   0   2   0   2   0   0   0   0   2   0   2   0   0   2   0   0   2   2   2   0   0   2   2   0   2   2   2   0   2   2   2   0   2   0   2   2   2   0   0   2   0   2   2   0   2   2   0   0   0   0   2   2   2   2   0   0   2   0   2   0   0   2   0   2   0   2   0   0   2   0   0   0   2   0   2   2   2   0   2   0   0   0   2   2   2   2   2   2   0   0   0   2   0   2   0   2   2   2   0   2   2   0   2   0   2   2   0   0   2   2   0   2   2   2   0   0   2   2   0   0   2   0   0   0   0   2   0   0   0   2   0   0   0   0   0   0   2   2   0   0   2   2   0   2   0
 MK-3-4                 0   2   2   0   0   0   2   0   2   0   2   2   2   0   2   0   2   0   2   2   0   2   2   0   0   2   2   0   0   2   2   2   2   0   2   2   0   0   2   2   2   0   2   2   0   0   0   0   2   0   2   2   0   2   2   0   2   0   2   0   0   0   0   2   0   2   0   0   2   0   0   2   2   2   0   0   2   2   0   2   2   2   0   2   2   0   0   2   0   2   2   2   0   2   2   0   2   2   2   0   2   0   0   0   0   2   2   2   2   0   0   2   0   2   0   0   2   0   2   2   2   0   0   2   0   0   0   2   2   2   2   2   0   2   0   0   0   2   2   2   2   2   2   0   0   0   2   0   2   0   2   2   2   0   0   2   0   2   0   2   2   0   0   2   2   0   0   2   2   0   0   2   2   0   0   2   0   0   0   2   2   0   0   0   2   0   0   0   0   0   0   2   2   2   0   2   2   0   2   0
 MK-3-5                 0   2   2   0   0   0   2   0   2   0   2   2   2   0   2   2   2   0   2   2   0   2   2   2   0   2   2   2   2   2   2   2   2   0   0   2   2   0   2   2   2   0   2   2   0   0   2   2   2   0   2   0   0   2   0   0   0   2   0   0   0   0   0   2   2   2   0   0   2   0   0   0   2   2   0   0   2   2   2   2   2   2   0   2   2   0   0   2   0   2   2   2   2   2   2   0   2   2   2   0   2   0   0   0   0   2   2   2   2   2   0   2   0   2   0   0   0   0   2   2   2   0   0   2   0   0   0   2   2   0   2   2   0   2   0   0   0   2   2   2   2   2   2   0   0   0   2   2   2   0   2   2   2   0   0   2   0   2   0   2   2   0   0   2   2   0   0   2   0   0   0   2   2   0   2   2   0   0   0   2   2   0   0   0   2   0   0   0   0   0   0   2   2   0   0   2   2   0   2   0
 MK-3-6                 0   2   2   0   0   0   0   0   2   0   2   2   2   0   0   2   2   2   2   0   0   2   2   0   0   2   2   2   2   2   2   2   2   0   0   2   0   0   2   2   2   0   2   2   0   0   2   2   2   0   2   0   2   2   0   0   2   2   0   0   0   0   2   2   2   2   0   2   2   2   0   2   2   2   0   0   2   2   2   2   2   2   0   2   0   0   0   2   0   2   2   2   2   2   2   0   2   2   2   0   2   0   0   0   0   2   2   2   0   2   0   2   0   2   0   0   2   0   2   2   2   0   0   2   0   0   0   2   0   2   2   2   2   2   0   0   0   2   2   2   2   2   2   0   0   0   2   2   2   0   2   2   2   0   0   2   0   2   0   2   2   0   0   0   2   0   0   2   0   0   0   2   0   0   2   2   0   0   0   2   2   0   0   0   2   0   0   0   2   0   0   0   2   0   2   2   2   0   2   0
 MK-3-7                 0   2   2   2   0   0   0   0   0   0   2   2   2   0   0   2   2   2   2   0   0   2   2   0   0   2   2   2   2   2   2   2   2   0   0   2   0   0   2   0   2   0   0   2   0   0   2   2   2   0   2   0   2   2   2   0   0   2   0   0   0   0   0   2   0   0   0   2   2   2   0   2   2   2   0   0   2   2   2   2   2   2   0   2   0   0   0   2   0   2   0   2   2   2   2   0   2   0   2   0   2   0   0   0   0   2   2   2   0   2   2   2   0   2   0   0   2   0   2   2   2   0   0   2   0   0   0   2   0   2   2   2   2   2   0   0   0   2   2   2   2   2   0   0   0   0   2   2   2   0   2   2   2   0   0   2   0   2   0   2   2   0   0   0   2   0   0   2   0   0   0   2   2   0   2   2   0   0   0   0   2   0   0   0   2   0   0   0   2   0   0   0   2   0   2   2   2   0   2   0
 MK-3-8                 0   2   2   2   2   0   0   0   0   2   2   2   2   0   2   2   2   2   2   0   0   2   2   0   0   2   2   2   2   2   2   2   2   0   0   2   0   0   2   0   2   0   2   2   0   0   2   0   2   0   2   0   2   0   2   0   0   2   0   2   2   2   0   2   0   0   0   2   2   2   0   2   2   2   2   0   2   2   2   2   0   2   0   2   0   0   0   2   0   2   0   2   2   2   2   0   2   0   2   2   2   0   0   0   0   0   0   2   0   2   2   2   0   2   0   0   2   0   2   0   2   0   0   0   0   0   0   2   0   2   2   2   2   2   0   0   0   2   2   2   2   0   0   0   0   0   2   2   2   0   2   2   2   0   0   2   0   2   2   0   0   0   0   0   2   0   0   2   0   0   0   2   2   0   2   2   0   0   0   0   2   0   0   0   0   2   0   0   2   0   0   0   0   0   2   2   2   0   2   0
 MK-3-9                 2   2   2   2   2   0   0   0   0   2   2   2   2   0   0   2   2   0   2   0   0   2   2   0   0   2   2   2   2   0   2   2   2   0   0   2   0   0   2   0   2   0   2   2   0   0   2   2   2   2   2   0   2   0   2   0   0   0   0   2   2   2   0   0   2   0   2   2   2   2   0   0   2   2   2   0   2   2   2   2   0   2   0   2   0   0   0   2   0   2   0   2   2   2   2   0   2   2   2   2   2   0   0   0   0   0   0   2   0   2   2   2   0   2   0   0   2   0   2   0   2   2   0   0   0   0   0   2   0   2   2   2   2   2   0   0   0   2   2   0   2   0   0   0   2   0   2   2   2   0   2   2   2   0   0   2   0   2   2   0   0   2   0   0   2   0   0   0   0   0   0   2   2   0   0   2   0   0   0   0   2   0   2   0   0   2   0   0   2   0   0   0   0   0   2   2   2   0   2   0
 MK-3-10                2   2   2   2   2   0   0   0   0   2   2   0   2   0   0   2   2   0   2   0   0   2   2   0   0   2   2   2   2   0   2   2   2   0   0   2   0   0   2   2   2   2   2   2   0   0   2   2   2   2   2   0   2   0   2   0   0   0   0   2   2   2   0   0   2   0   2   2   0   2   0   0   2   2   2   0   2   2   2   2   0   2   0   2   0   0   0   2   0   2   0   2   2   2   2   0   2   2   2   2   2   0   0   0   0   0   0   2   0   2   2   2   0   2   0   0   2   0   2   0   2   2   0   0   0   2   0   0   0   2   2   2   2   2   2   0   0   2   0   0   2   0   0   0   2   0   2   2   2   2   2   0   2   2   0   2   0   2   2   0   0   0   0   0   2   0   0   0   0   0   0   2   2   0   0   0   0   0   2   0   2   0   2   0   0   2   0   0   0   0   0   0   0   2   2   2   2   0   2   0
 MK-3-11                2   2   2   2   2   0   2   0   0   2   2   2   2   0   0   2   2   0   2   0   2   2   2   0   0   2   2   2   2   0   2   2   2   0   0   2   0   0   2   2   0   2   2   0   0   0   2   2   0   2   2   0   2   0   2   0   0   0   0   2   2   2   0   0   2   0   2   2   0   2   0   0   2   2   2   0   2   0   2   2   2   2   0   2   0   0   0   2   2   0   0   2   2   2   2   0   2   0   2   2   2   2   0   0   0   0   2   2   0   2   2   2   0   2   0   0   2   0   2   0   0   0   0   2   0   2   0   2   0   2   2   2   2   2   2   0   0   0   2   0   2   0   0   2   2   0   2   2   2   2   2   0   2   2   0   2   0   2   2   0   0   0   0   0   2   0   0   0   0   0   0   2   2   0   0   0   0   0   2   0   2   2   2   0   0   2   0   0   0   0   0   0   0   2   2   2   0   2   2   0
 MK-3-12                2   2   2   2   2   0   2   0   0   2   2   2   2   0   0   2   2   0   2   0   2   0   2   0   2   2   2   2   2   0   2   2   2   0   0   2   0   0   2   2   0   2   2   0   0   0   2   2   0   2   2   0   2   0   2   2   0   0   0   2   2   2   0   0   2   0   2   2   0   2   0   0   0   0   2   0   2   0   2   2   2   2   0   2   0   0   0   2   2   0   0   2   0   2   2   2   2   0   0   2   2   2   0   0   0   0   2   2   0   2   2   2   0   2   0   2   2   0   2   0   0   0   0   0   0   2   0   2   0   2   2   0   0   2   2   2   0   0   2   0   2   0   0   2   2   0   2   2   2   2   2   0   2   2   0   2   0   0   2   0   0   0   0   0   2   0   0   0   0   0   0   2   2   0   0   0   0   0   2   0   2   2   2   0   0   2   2   0   0   0   2   0   0   2   2   2   0   0   2   0
 MK-3-13                2   2   2   2   2   0   2   0   0   2   2   2   2   0   0   2   2   0   2   0   2   0   2   0   2   2   2   2   2   2   2   2   2   0   0   2   0   0   2   2   0   2   2   0   0   0   2   2   0   2   2   0   2   0   2   2   0   0   0   0   2   2   0   0   2   0   2   2   0   0   0   0   0   0   0   0   2   0   0   2   2   2   0   2   0   0   0   2   2   0   0   2   0   2   2   2   2   0   0   2   2   2   0   0   0   0   2   0   0   2   2   2   0   2   0   2   2   0   2   0   0   2   0   0   0   2   0   2   0   2   2   0   0   2   2   2   0   0   0   0   2   0   0   2   2   0   2   2   2   0   2   0   2   2   0   2   0   0   0   0   0   0   0   0   2   0   0   2   0   2   0   2   2   0   0   0   0   0   0   0   2   2   2   0   0   2   2   2   0   0   2   0   2   2   2   2   0   0   2   0
 MK-3-14                0   0   2   2   2   0   2   0   0   2   2   2   2   0   0   2   2   0   2   0   2   0   2   0   2   2   2   2   2   2   2   2   2   0   0   2   0   0   0   2   0   2   2   2   0   0   0   0   0   2   2   0   0   0   2   2   0   0   2   0   2   2   0   0   2   0   0   0   0   0   0   0   2   0   0   0   0   0   0   2   2   2   0   2   0   0   0   2   2   0   0   2   0   2   2   2   2   0   0   2   2   2   0   0   0   0   2   0   0   2   2   2   2   2   0   2   2   0   2   0   0   2   0   0   0   2   0   2   0   2   2   0   0   2   2   2   0   0   0   0   2   0   0   2   2   0   2   2   2   0   0   0   0   2   0   2   0   0   2   0   0   0   0   0   2   0   0   2   0   0   0   2   2   0   0   0   0   0   0   0   2   0   2   0   0   2   2   2   0   0   2   0   2   2   2   2   0   0   2   0
 MK-3-15                2   2   2   2   2   0   0   2   0   2   2   0   2   0   0   2   2   0   2   0   2   0   2   0   2   2   2   0   2   2   2   2   2   0   0   2   0   0   0   2   0   2   2   0   0   0   0   0   0   2   2   0   0   0   2   2   0   0   2   0   2   2   2   2   2   0   2   0   0   0   0   0   2   0   0   0   2   0   0   2   2   2   0   2   0   0   0   2   2   0   0   2   0   2   2   2   2   0   0   2   2   2   0   0   0   0   2   0   0   0   2   2   2   2   0   2   2   0   2   0   0   2   0   0   0   2   0   2   0   2   2   0   0   2   2   2   0   0   0   0   2   0   0   2   2   0   2   0   0   0   0   0   2   0   0   0   0   0   2   0   0   0   0   0   2   0   0   2   0   0   0   2   2   0   0   2   0   0   0   0   2   0   2   0   2   2   2   2   0   0   2   0   2   0   2   2   0   2   0   0
 MK-3-16                2   2   2   0   2   0   0   2   0   2   2   0   2   0   0   0   2   0   2   0   2   0   2   0   2   2   2   0   2   2   2   2   2   0   0   2   0   0   0   2   0   2   0   0   0   0   0   0   0   2   0   0   0   0   2   2   0   0   2   0   2   2   2   2   2   0   2   0   0   0   0   0   2   0   0   0   2   0   0   2   2   2   2   2   0   0   0   2   2   0   0   2   0   2   2   2   2   0   0   2   2   2   0   0   0   0   2   0   0   0   2   2   2   2   0   2   2   0   2   0   2   2   2   0   0   2   0   2   0   2   2   0   0   2   2   2   0   0   0   0   2   0   0   2   2   0   2   0   0   0   0   0   2   0   0   0   0   0   2   0   0   0   0   0   2   0   0   2   0   0   0   2   2   0   0   2   0   0   0   0   2   0   2   0   2   2   2   2   0   0   2   0   2   2   2   2   0   2   0   0
 MK-4-1                 0   0   2   0   0   0   0   2   2   0   2   0   0   2   0   0   0   0   2   0   2   2   0   0   2   2   2   0   2   0   0   0   0   2   2   0   2   0   0   0   0   2   0   2   2   0   2   0   0   0   2   2   0   2   0   2   0   2   0   2   2   2   2   2   2   0   0   2   0   2   2   0   0   0   0   2   0   0   0   2   0   2   0   2   0   0   0   2   0   2   2   0   0   2   2   0   0   2   0   0   2   2   2   2   0   2   2   0   2   0   0   2   0   2   0   2   2   2   2   0   0   2   2   0   0   0   0   0   2   2   0   0   0   2   2   2   2   2   0   2   0   2   2   2   2   0   2   2   2   0   2   0   0   2   0   0   0   2   0   2   2   0   2   0   0   0   0   2   0   2   0   2   0   0   2   0   0   0   0   2   2   2   0   2   2   0   0   0   2   0   0   2   2   2   2   2   0   0   0   2
 MK-4-2                 0   0   2   0   0   2   0   2   2   0   2   0   0   0   0   0   0   0   2   0   2   2   0   0   2   2   2   0   2   0   0   2   0   2   2   0   2   0   0   0   0   2   0   2   2   0   2   0   0   0   2   2   0   2   0   2   0   0   0   2   2   2   2   2   2   0   0   2   0   2   2   0   0   2   0   0   0   0   0   2   0   2   0   2   0   0   0   2   0   2   2   0   2   2   2   2   0   2   0   0   2   2   0   2   0   2   2   0   2   0   0   2   0   2   0   2   2   2   2   0   0   2   2   0   0   0   0   0   2   2   0   0   0   2   2   2   2   2   0   2   0   0   2   2   2   0   2   2   2   0   2   0   0   2   0   0   0   2   0   2   2   0   2   0   0   0   0   2   0   2   0   2   0   2   2   0   0   0   0   2   2   2   0   2   2   0   0   0   2   0   0   2   2   2   2   2   0   0   0   2
 MK-4-3                 0   0   2   0   0   2   2   2   2   0   2   2   0   0   0   0   0   0   2   0   2   2   0   0   0   2   2   0   2   0   0   2   0   2   2   0   2   0   0   0   0   2   0   2   2   0   0   0   0   0   2   2   0   2   0   2   0   0   0   0   2   2   2   2   2   0   0   2   0   2   2   0   0   2   0   0   0   0   0   2   0   2   0   2   0   0   0   2   0   2   2   2   2   2   2   2   0   2   0   2   2   2   0   2   0   2   2   0   2   0   0   2   0   2   0   2   2   2   2   0   0   2   2   0   2   0   0   0   2   2   0   0   0   2   2   2   2   2   0   2   0   0   0   2   2   0   2   2   2   0   2   2   0   2   0   0   0   2   0   2   2   0   2   0   0   0   0   2   0   2   0   2   0   2   2   0   0   0   0   2   2   2   0   0   2   0   0   2   2   0   0   2   2   2   2   0   0   0   2   2
 MK-4-4                 0   2   0   0   0   0   2   2   0   2   2   2   0   2   0   2   0   2   2   2   2   2   0   0   2   2   0   0   0   2   0   2   0   2   2   0   2   0   0   0   0   2   0   2   2   0   0   0   2   0   2   2   0   2   0   2   0   0   0   2   2   2   2   2   2   0   0   2   2   2   2   0   0   2   2   0   0   0   2   2   0   2   0   0   0   0   0   2   0   2   2   2   2   2   0   2   0   2   0   2   2   2   0   2   0   2   2   0   2   0   0   2   0   2   0   2   2   2   2   0   0   2   2   0   2   0   0   0   2   2   0   0   0   2   2   2   2   0   0   2   0   0   0   2   2   2   2   2   2   0   2   2   0   2   0   0   0   2   0   2   2   0   2   0   0   0   0   2   0   2   0   0   2   2   2   0   0   0   0   2   2   0   0   0   0   0   0   2   2   0   0   2   2   2   2   0   0   0   2   2
 MK-4-5                 0   2   0   0   0   0   2   2   0   2   2   2   0   2   0   2   0   2   2   2   2   2   0   0   2   2   0   0   0   2   0   2   0   2   2   0   2   0   0   0   0   2   0   2   2   0   2   0   0   0   2   2   0   2   0   2   0   0   0   0   2   2   2   2   0   0   2   2   2   2   2   2   0   2   2   0   0   0   2   2   0   2   0   0   0   0   0   2   0   2   2   2   2   2   2   2   0   2   0   2   2   2   0   2   2   2   2   0   2   0   0   2   0   2   0   2   2   2   2   0   0   2   2   2   2   0   0   0   2   0   0   2   0   2   0   2   2   0   0   2   0   0   0   2   2   0   2   2   2   0   2   2   0   2   2   0   0   2   0   2   2   2   2   0   0   0   0   2   0   2   0   0   2   2   2   2   0   2   0   2   2   0   2   0   0   0   0   2   2   0   0   0   2   2   2   0   0   0   0   2
 MK-4-6                 0   0   0   0   0   0   2   2   2   2   2   2   0   2   0   2   0   0   2   2   2   2   0   0   2   2   0   0   0   2   0   2   0   0   2   0   2   0   0   0   0   2   0   2   2   0   2   0   0   0   2   2   0   2   0   2   0   0   0   0   2   2   2   2   0   0   2   2   2   2   2   2   0   2   2   2   0   0   2   2   0   0   0   0   0   0   2   2   0   2   2   2   2   2   2   2   2   2   0   2   2   2   2   2   2   2   2   0   0   0   0   2   0   2   0   0   2   2   2   0   0   0   2   2   2   0   0   0   0   0   0   2   0   2   0   2   2   0   0   2   0   0   0   2   2   0   2   2   2   0   2   2   0   2   0   0   0   2   0   2   2   2   2   0   0   0   0   2   0   2   0   0   2   2   2   2   0   2   0   0   2   0   2   0   0   0   0   2   2   0   0   0   2   2   2   0   0   2   0   2
 MK-4-7                 0   0   0   0   0   0   2   2   2   2   2   2   0   2   0   2   0   0   2   2   2   2   0   0   0   2   0   0   0   2   0   2   0   0   2   0   0   0   0   0   0   2   0   2   0   0   2   0   0   0   2   2   0   2   0   2   0   2   0   0   2   2   2   2   0   0   2   2   2   2   2   2   0   2   2   2   0   0   0   0   0   0   0   0   0   0   2   0   0   2   0   0   2   0   2   2   2   2   0   2   2   2   2   0   2   2   2   0   2   0   0   2   0   2   0   0   2   2   2   0   0   0   2   2   2   0   0   0   0   0   0   2   0   2   0   2   2   0   0   2   0   0   0   2   2   0   0   2   2   0   2   2   0   2   0   2   0   2   0   2   2   2   2   0   0   0   2   2   0   2   0   0   2   2   0   2   0   2   0   0   2   0   2   0   0   0   0   0   2   0   0   0   2   2   2   0   0   2   0   2
 MK-4-8                 0   0   0   0   0   2   2   2   2   2   2   2   0   2   0   2   0   0   2   2   2   2   0   0   0   2   0   0   0   0   0   2   0   0   0   0   0   0   0   0   0   2   0   0   0   0   0   0   0   0   2   2   0   2   0   2   0   2   0   0   2   2   0   2   0   0   2   2   2   2   2   2   0   2   2   2   0   2   0   0   0   0   0   0   0   0   2   0   0   2   0   0   2   0   2   2   2   2   0   2   2   2   2   0   2   2   2   0   2   0   0   2   0   2   0   0   2   2   0   0   0   0   2   2   2   0   0   2   0   0   0   2   0   2   0   2   2   0   0   2   0   0   0   2   2   0   2   2   2   0   0   2   0   2   0   2   0   0   0   0   2   2   2   0   2   0   2   2   0   2   0   0   2   2   0   2   0   2   0   2   2   0   2   0   2   0   0   0   2   0   0   2   2   2   0   0   0   2   0   2
 MK-4-9                 0   0   0   0   0   2   2   0   2   2   2   2   0   2   0   2   0   0   2   2   0   2   2   0   0   2   0   0   0   0   0   2   0   0   0   0   0   0   0   0   0   2   0   0   0   0   0   0   0   0   2   0   0   0   0   2   2   0   0   0   2   2   0   2   0   2   2   2   2   2   2   2   0   2   2   2   0   2   0   0   0   0   2   0   0   0   2   0   0   0   0   2   2   0   2   2   2   2   0   2   2   2   2   0   2   2   2   0   2   0   0   2   0   0   0   0   2   2   0   0   0   0   2   2   2   0   0   2   0   0   0   2   0   2   0   2   2   0   0   2   0   0   0   2   2   0   2   2   2   0   0   2   0   2   0   2   0   0   2   0   2   2   2   0   2   0   2   2   2   2   0   0   2   2   0   2   0   2   0   2   2   0   2   0   2   0   0   0   0   0   0   2   0   2   0   0   0   2   0   2
 MK-4-10                0   0   0   0   0   2   0   0   2   2   2   2   0   2   0   2   0   0   2   2   0   2   2   0   2   2   0   0   0   0   0   2   0   0   0   0   0   0   0   0   0   2   0   0   0   0   2   0   0   0   2   0   0   0   0   2   2   0   0   2   2   2   0   0   0   0   0   0   2   2   2   2   0   2   2   2   0   2   0   0   0   0   2   2   0   0   2   0   0   2   0   2   2   0   2   2   2   2   0   2   2   2   2   0   0   2   2   0   2   0   0   0   0   0   0   0   2   2   2   0   0   0   2   2   2   0   0   2   0   0   0   0   0   2   0   2   2   2   2   2   2   0   2   2   2   0   2   0   2   0   0   2   0   2   0   2   0   0   2   0   2   0   2   0   2   0   2   2   2   2   0   0   2   2   0   0   0   2   0   2   2   2   2   0   2   0   0   0   0   0   0   2   0   2   0   0   0   0   0   2
 MK-4-11                0   0   0   0   0   2   0   0   2   2   2   2   0   2   2   0   0   0   2   2   0   2   2   0   2   2   0   0   0   0   0   0   0   0   0   0   0   0   0   0   0   2   0   0   0   0   2   0   0   0   2   0   0   0   2   0   2   0   0   2   2   2   0   0   0   0   0   0   2   2   2   2   0   2   2   2   0   2   0   0   0   0   2   2   0   0   2   0   0   2   0   2   2   0   2   2   2   2   0   2   2   2   2   0   0   2   2   0   2   0   0   0   0   0   0   0   2   2   0   0   0   0   2   2   2   2   0   2   2   0   0   0   0   2   0   2   2   2   2   2   2   0   2   2   2   0   2   0   2   0   0   2   0   2   0   2   0   0   2   0   2   0   2   0   2   0   2   2   2   2   0   0   2   2   0   0   0   2   0   0   2   2   2   0   2   0   0   0   0   0   0   2   0   2   0   0   0   0   0   0
 MK-4-12                0   0   0   0   0   2   2   0   2   2   2   2   0   2   2   0   0   0   2   2   0   2   2   0   2   2   0   0   0   0   0   0   0   0   0   0   2   0   0   0   0   2   0   0   0   0   2   0   0   0   2   0   0   0   2   0   2   0   0   2   2   2   0   0   0   0   0   0   2   2   2   2   0   2   2   2   0   2   0   0   0   0   2   2   0   0   0   0   0   2   0   2   2   0   2   2   2   0   0   2   2   2   2   0   0   2   2   0   2   0   0   0   0   0   2   0   2   0   0   0   0   0   2   2   2   2   0   2   2   0   0   0   0   2   0   2   2   2   2   2   2   0   0   2   2   0   0   0   0   0   0   2   0   2   0   2   0   0   2   0   2   0   2   0   2   2   2   2   2   2   0   0   2   0   2   0   0   2   0   0   2   2   0   0   2   0   0   0   0   0   0   2   0   2   0   0   0   0   0   0
 MK-4-13                0   0   0   0   0   2   0   0   2   2   2   2   0   2   2   0   0   0   2   2   0   2   2   0   2   0   0   0   0   0   0   0   0   0   0   0   2   0   0   0   2   0   0   0   0   0   2   0   0   0   2   0   0   0   2   2   2   0   0   2   2   0   0   2   2   2   0   0   2   2   2   2   0   2   2   2   0   2   0   0   0   0   2   2   0   0   0   0   0   2   0   0   2   0   2   2   0   0   0   2   2   2   2   0   0   2   2   0   0   0   0   0   0   0   2   0   2   0   0   0   0   2   2   2   2   0   0   2   2   0   0   0   0   2   0   2   2   2   2   2   2   0   0   0   2   2   0   0   0   0   2   2   0   2   0   2   2   0   2   0   2   0   0   0   2   2   2   2   2   0   0   0   2   0   2   0   0   2   0   0   2   2   0   0   2   0   0   0   0   0   0   2   0   2   0   0   0   0   0   0
 MK-4-14                0   0   0   0   0   2   0   0   0   0   2   2   0   2   2   0   0   0   0   0   0   2   2   2   2   2   0   0   2   0   0   0   2   0   0   0   2   2   0   0   2   0   0   0   0   0   2   0   0   2   2   0   0   0   2   2   2   0   0   2   2   0   0   2   2   2   0   0   2   2   2   0   0   2   0   2   0   2   0   2   0   0   2   2   0   0   0   0   0   2   0   0   2   0   2   2   0   2   2   2   2   2   2   0   2   2   2   0   0   2   0   0   0   0   2   0   2   0   0   0   0   2   2   2   2   0   0   2   2   0   0   0   0   0   0   2   0   2   0   2   0   0   0   0   2   2   0   0   0   0   2   2   0   2   0   2   2   0   2   0   2   0   0   0   2   0   2   2   2   0   0   0   2   0   2   0   0   0   0   2   2   2   2   0   2   0   2   0   0   0   0   2   0   2   0   0   0   0   0   0
 MK-4-15                0   0   0   0   0   2   0   0   0   0   2   2   0   2   2   0   0   0   2   0   0   2   2   2   2   2   2   0   2   0   0   0   2   0   2   0   2   2   0   0   2   0   0   0   0   0   2   0   0   2   2   0   0   0   2   2   2   0   2   2   2   0   2   2   2   2   0   0   2   2   2   0   0   2   0   2   0   2   0   2   0   0   2   2   0   0   0   0   0   2   0   0   2   0   2   2   0   2   2   2   0   2   2   0   2   2   2   0   0   2   0   2   0   0   2   0   2   0   0   0   0   2   2   2   2   0   0   2   2   0   0   0   0   0   0   2   0   2   0   2   0   0   0   2   2   0   0   0   0   0   2   2   0   2   2   2   0   0   2   0   2   0   0   0   2   0   2   2   2   0   0   2   2   0   2   0   0   0   0   2   2   2   2   0   2   0   2   0   0   0   0   2   0   2   0   0   0   0   0   0
 MK-4-16                0   0   0   0   0   2   0   2   0   0   2   0   0   2   2   0   0   0   2   0   0   0   2   0   2   2   2   2   2   0   0   0   2   2   2   2   2   2   0   2   2   0   0   0   0   0   2   0   0   2   2   0   0   0   2   0   2   0   2   2   2   0   2   2   2   2   0   0   2   2   2   0   0   2   0   2   0   2   0   2   0   0   2   2   0   0   0   0   0   2   2   0   2   0   2   2   0   2   2   2   0   2   2   0   0   2   2   0   0   2   0   2   0   0   2   0   2   0   0   0   0   2   2   2   0   0   0   2   2   0   0   0   2   0   0   2   0   2   0   2   0   2   0   2   2   0   2   0   0   0   2   2   0   2   2   0   0   0   2   0   2   0   0   0   2   0   2   2   2   0   0   2   2   0   2   0   0   0   0   2   2   2   2   0   2   0   2   0   0   0   0   2   2   2   0   0   0   0   0   0
 MK-5-1                 0   0   0   0   0   2   0   2   2   0   0   2   0   2   0   0   2   2   0   2   0   2   2   0   2   2   0   2   2   0   0   2   2   2   2   2   2   2   2   0   2   2   0   2   0   2   2   2   2   0   0   0   0   0   0   2   2   2   2   0   2   0   2   2   0   2   2   2   2   2   2   2   0   2   0   2   2   2   2   0   2   0   2   0   0   2   2   2   2   0   2   0   0   0   2   0   0   0   2   0   2   0   0   2   0   2   0   0   0   2   2   2   0   2   2   2   2   2   2   0   0   0   0   2   0   0   0   2   0   0   2   0   0   0   0   2   2   0   2   2   2   2   2   2   2   2   2   2   2   0   0   0   2   2   0   2   0   0   2   0   2   2   0   2   0   0   2   2   0   0   0   2   2   0   0   2   2   0   2   2   0   2   2   0   0   0   0   0   0   2   2   2   0   0   2   0   2   0   0   2
 MK-5-2                 0   0   0   0   0   2   0   2   2   0   2   2   0   2   0   0   2   2   0   2   0   2   2   0   2   2   0   2   2   0   0   2   2   2   2   2   2   0   2   0   0   2   0   2   0   0   2   2   2   0   0   0   0   0   0   2   2   2   2   0   2   0   2   2   0   2   2   2   2   2   2   2   0   2   0   2   2   2   2   0   2   0   2   0   0   2   2   2   2   0   2   0   0   0   2   0   0   0   2   0   2   0   0   2   0   2   0   0   0   2   2   2   0   2   2   2   2   2   2   0   2   0   0   2   0   0   0   2   0   0   2   0   0   0   0   2   2   0   2   2   2   2   2   2   2   2   2   2   2   0   0   0   2   2   0   2   0   0   2   0   2   2   0   2   0   0   2   2   0   0   0   2   2   0   0   2   2   0   2   2   0   2   2   0   0   0   2   0   0   2   2   2   0   0   2   0   2   0   0   0
 MK-5-3                 0   0   0   0   0   2   0   2   2   0   2   2   0   2   0   0   0   2   0   2   0   2   2   0   2   2   0   2   0   0   0   2   2   2   2   2   2   0   2   0   0   2   0   2   0   2   2   2   0   0   0   0   0   0   0   2   2   2   2   0   2   0   2   2   0   2   2   0   2   2   2   0   0   2   0   2   2   2   2   0   2   0   2   0   0   2   2   0   2   0   2   0   0   0   2   0   0   0   2   0   2   0   0   2   0   2   0   0   0   2   0   2   0   2   2   2   0   2   2   0   2   0   0   2   0   0   2   2   0   0   2   0   0   0   0   2   2   0   2   2   2   2   2   2   2   2   2   2   2   0   0   0   0   2   0   2   0   0   2   0   2   0   0   2   0   2   2   2   0   0   0   2   2   0   0   2   2   0   2   2   0   2   2   0   0   0   2   0   0   0   2   2   0   0   2   2   2   2   0   0
 MK-5-4                 0   0   0   0   0   2   0   0   2   0   2   2   0   2   0   0   0   2   0   2   0   2   2   0   2   2   2   2   2   2   0   2   2   2   0   2   0   0   2   0   2   2   0   2   0   0   2   2   0   0   0   0   0   2   0   0   2   2   2   0   2   0   0   2   0   2   2   0   2   2   2   0   0   2   0   2   2   2   0   2   2   0   2   0   0   2   2   0   2   0   2   0   0   0   0   0   0   0   2   0   2   0   0   0   0   2   0   0   0   2   0   2   0   2   2   2   0   0   2   0   2   0   0   2   0   0   2   2   0   0   2   0   0   0   0   2   2   0   2   2   2   2   2   2   2   2   2   2   2   0   0   0   0   2   0   0   0   0   2   0   2   0   0   2   0   2   2   2   0   0   0   2   0   0   0   2   2   2   2   2   0   2   2   2   0   0   2   0   0   2   0   2   0   0   2   2   0   2   0   0
 MK-5-5                 0   0   0   0   0   2   0   0   2   0   2   2   0   2   0   0   0   2   0   2   0   2   0   0   2   0   2   2   0   2   0   2   2   0   0   2   0   0   2   0   2   2   0   2   0   0   0   2   2   0   2   0   0   2   0   0   2   2   2   0   2   0   2   2   2   2   2   0   0   2   2   2   0   2   0   2   2   2   0   2   2   0   2   0   0   2   2   0   2   0   2   2   0   0   0   0   0   2   2   0   2   0   0   0   0   2   0   0   0   2   2   2   0   2   2   2   0   2   2   0   2   0   0   2   2   0   2   2   0   2   2   0   0   0   0   2   2   0   2   2   2   2   2   2   2   2   2   2   0   0   0   0   0   2   0   0   0   0   2   0   0   0   0   0   0   2   2   2   0   0   0   0   0   0   2   2   2   2   2   2   0   2   2   2   0   0   2   2   0   2   0   2   0   0   2   2   0   2   0   0
 MK-5-6                 0   0   0   0   2   2   0   0   2   0   2   2   0   2   0   0   0   2   0   2   0   0   0   0   0   0   2   2   0   2   0   2   2   0   0   2   0   0   2   0   2   2   0   2   0   0   0   2   2   0   2   0   0   2   0   0   0   2   2   0   2   2   2   2   2   2   2   0   0   2   2   2   0   2   0   2   2   2   0   2   2   0   2   0   0   2   2   0   0   0   2   0   0   2   2   0   0   0   2   0   2   0   0   0   0   2   2   0   0   2   2   2   0   0   2   2   0   2   2   0   2   0   0   2   2   0   2   2   2   2   2   0   0   0   2   2   2   0   0   2   2   2   2   2   2   2   0   2   0   0   0   0   0   2   0   0   0   0   2   0   0   0   0   0   0   0   2   2   0   0   0   0   0   0   2   2   2   2   2   2   0   2   2   2   2   0   2   2   0   2   2   2   0   0   2   2   0   2   0   0
 MK-5-7                 0   0   0   0   2   0   0   0   2   0   2   2   0   2   0   0   0   2   2   2   0   0   2   0   0   0   2   2   0   2   0   2   2   2   0   2   0   0   2   0   2   2   0   2   0   0   0   2   2   0   2   0   0   2   2   0   0   2   2   2   2   2   2   2   2   0   2   0   0   2   2   2   0   2   2   2   2   2   0   2   2   0   2   0   0   0   0   0   0   0   2   0   0   2   2   0   0   0   2   0   2   0   0   0   0   2   2   0   0   2   2   0   0   0   2   2   0   2   2   0   2   2   0   2   2   0   2   2   2   2   2   0   0   0   2   0   2   0   0   2   2   0   2   2   2   2   0   2   0   0   0   0   0   2   0   0   0   0   2   2   0   0   0   0   0   0   2   2   0   0   0   0   0   0   2   2   2   2   2   2   0   2   2   0   2   0   2   2   0   2   2   2   0   0   0   2   2   0   2   0
 MK-5-8                 0   0   0   0   2   0   0   0   2   0   2   2   0   2   0   0   0   2   2   2   0   0   2   0   0   0   2   2   0   2   2   2   2   2   0   2   0   0   0   0   2   2   0   0   0   0   0   2   2   0   2   0   0   0   0   0   0   2   2   2   2   0   2   2   2   0   2   0   0   2   2   2   0   2   2   2   2   2   0   2   2   0   2   0   0   0   0   0   0   0   2   0   0   2   2   0   0   0   2   0   2   0   0   0   0   2   2   2   0   0   2   0   0   0   2   2   0   2   2   0   2   2   0   2   0   0   2   2   2   0   2   2   2   0   2   0   2   0   0   0   2   0   2   2   2   2   0   2   0   0   0   0   0   2   0   0   0   0   2   2   0   0   0   0   0   0   2   2   0   0   0   0   0   0   2   0   2   2   2   2   0   2   0   0   2   2   2   2   0   2   2   2   0   0   0   2   2   0   2   0
 MK-5-9                 0   0   0   0   2   0   0   0   2   0   2   2   0   2   0   0   0   2   2   2   0   0   2   0   0   0   2   2   0   2   2   2   2   0   0   2   0   2   0   0   2   0   0   0   0   0   0   2   2   0   2   0   0   0   2   0   0   2   2   2   2   0   2   2   2   0   2   0   0   2   2   2   0   2   2   2   2   0   0   2   2   0   2   0   0   0   0   0   0   0   2   2   0   2   0   0   0   0   2   0   0   0   0   0   0   0   2   2   0   0   2   0   0   0   2   2   0   2   2   0   2   2   0   2   0   0   0   2   2   0   2   2   2   0   2   0   2   2   0   0   2   0   2   2   0   2   0   2   0   0   0   0   0   2   0   0   0   0   2   2   0   0   0   0   2   0   2   2   0   0   0   0   0   0   2   0   2   2   2   2   0   0   0   0   0   2   2   2   0   2   2   2   0   0   0   2   2   0   2   0
 MK-5-10                0   0   0   0   2   0   0   2   2   0   0   2   0   2   0   0   0   2   2   2   0   0   2   0   0   0   2   2   0   2   2   2   2   0   0   2   0   2   0   0   2   0   2   2   0   0   0   2   2   0   2   0   0   0   2   0   0   2   2   2   2   0   2   2   2   0   2   0   0   2   2   2   2   2   2   2   2   0   2   2   2   0   2   0   0   0   0   0   0   0   2   2   0   2   0   2   2   0   2   0   0   0   0   0   0   0   2   2   0   0   0   0   0   0   2   2   0   2   2   2   2   2   0   2   0   2   0   2   0   0   2   2   2   0   2   0   2   2   0   0   2   0   2   2   0   2   0   2   2   0   0   0   0   2   0   0   0   0   2   2   0   0   0   0   2   0   2   2   0   2   0   0   0   0   2   0   2   2   2   0   0   2   0   0   0   2   2   2   0   2   0   2   0   0   0   2   2   0   2   0
 MK-5-11                0   2   0   0   0   0   0   2   2   0   0   2   0   2   2   0   0   2   0   2   2   0   2   0   0   0   2   2   0   2   2   2   2   0   0   2   0   2   0   0   2   0   2   2   0   0   0   2   2   0   2   0   0   0   2   0   0   0   0   0   2   0   2   2   2   0   2   0   0   0   2   2   2   2   2   2   2   0   2   2   2   0   0   0   0   0   0   0   2   0   2   2   0   2   2   2   2   0   2   0   0   0   2   0   0   0   2   0   0   0   0   0   0   0   2   2   0   2   2   2   2   2   0   2   0   2   0   2   0   0   2   2   2   0   2   0   2   2   0   0   0   0   2   2   0   2   0   2   2   0   0   0   0   2   0   0   0   0   2   2   0   0   0   0   2   0   2   2   0   2   0   2   0   2   2   0   2   2   2   0   0   2   0   0   0   2   2   2   2   2   0   2   2   0   0   2   2   0   2   0
 MK-5-12                0   2   0   0   0   0   0   0   2   0   0   2   0   2   2   0   0   0   0   2   0   0   2   0   0   0   2   2   2   2   0   2   2   0   0   2   0   2   0   0   2   0   2   2   0   0   0   2   2   0   2   0   0   2   2   0   0   0   0   0   0   0   2   2   2   0   2   0   0   0   2   2   2   2   2   2   2   0   2   2   2   0   0   0   0   0   0   0   2   0   2   2   0   2   2   2   2   0   2   0   0   0   2   0   0   0   2   2   0   0   0   0   0   0   2   2   0   0   2   2   0   2   0   2   0   2   0   0   0   0   2   2   2   0   2   0   2   2   0   0   0   0   2   2   0   2   2   2   2   0   0   0   0   2   0   0   0   0   0   2   0   0   0   0   2   0   2   2   0   2   0   2   0   2   0   0   2   2   2   0   0   2   0   0   0   2   2   2   2   2   0   2   2   0   0   2   0   0   2   0
 MK-5-13                0   2   0   2   0   2   0   0   2   0   0   2   0   2   2   0   0   0   0   2   0   0   2   0   2   0   2   2   2   0   0   2   2   0   0   2   0   0   0   0   2   0   2   2   0   0   0   2   2   0   2   0   0   2   2   0   0   0   0   0   0   0   2   2   2   0   2   0   0   0   2   2   2   2   2   2   0   0   2   2   2   2   0   0   0   0   0   0   2   0   2   2   0   0   2   2   2   0   2   0   0   0   2   0   0   0   2   2   0   0   0   0   2   0   2   2   2   2   2   2   0   2   0   2   0   2   0   0   0   0   2   2   2   0   2   0   2   2   0   2   0   0   2   2   0   2   2   2   2   0   0   2   0   2   0   0   0   0   0   2   2   0   0   0   2   0   2   2   0   2   2   2   0   2   0   0   2   2   2   0   0   2   2   0   0   2   2   2   2   2   0   2   2   0   2   2   0   0   2   0
 MK-5-14                0   2   0   2   0   2   0   0   2   0   0   2   0   2   2   0   0   0   0   0   0   0   2   0   2   0   2   2   2   0   0   2   2   2   0   0   0   0   0   0   2   0   2   2   0   0   0   2   0   0   0   2   0   2   2   0   0   0   0   2   0   0   2   2   2   0   2   0   0   0   2   2   2   2   2   2   2   0   2   2   2   2   0   0   0   0   0   0   2   0   2   2   0   0   2   2   2   0   2   0   0   0   2   0   2   0   2   2   0   0   0   0   2   0   2   2   2   0   2   2   0   2   0   2   0   2   2   0   0   0   2   0   2   0   2   0   2   2   0   0   0   0   2   2   0   2   0   2   0   0   0   2   0   2   2   0   0   0   0   2   2   0   0   0   2   2   2   2   0   2   2   2   0   2   0   0   2   2   2   0   0   2   2   0   0   2   2   2   2   2   0   2   2   0   2   2   0   0   2   2
 MK-5-15                0   2   0   2   0   2   0   0   2   0   0   2   0   2   2   0   0   0   0   2   2   0   2   0   2   2   2   2   2   0   0   2   2   2   2   0   0   0   0   0   2   0   2   2   0   0   0   2   0   0   0   0   0   2   2   0   0   0   2   2   0   0   2   2   2   0   2   0   0   0   2   2   2   2   2   2   2   0   2   2   2   0   0   2   0   0   0   0   2   0   2   2   0   0   2   2   0   2   2   0   0   0   2   0   2   0   2   2   0   0   0   0   2   2   2   2   2   0   0   2   0   2   0   2   0   2   2   0   0   0   2   0   2   0   2   0   2   0   0   0   0   0   2   2   0   2   0   2   0   0   0   2   0   2   2   0   0   0   0   0   2   0   0   0   2   0   2   2   0   2   0   2   2   2   0   0   2   2   2   0   0   2   2   0   0   2   2   0   2   2   0   2   2   0   2   2   0   0   2   2
 MK-5-16                0   2   0   2   0   2   0   0   2   0   0   2   0   2   2   0   0   0   0   2   2   0   0   0   2   2   2   2   2   0   0   0   2   2   2   0   0   0   0   0   2   0   2   2   0   0   0   2   0   0   0   0   0   2   2   0   0   0   2   2   0   0   2   2   2   2   2   0   0   0   2   2   2   2   2   2   2   0   0   0   2   0   0   0   0   0   0   0   2   0   2   2   0   0   2   2   0   2   2   2   0   0   2   0   0   0   2   0   0   0   0   0   2   2   2   0   2   0   0   0   0   2   0   2   0   2   2   0   0   0   2   0   2   0   2   2   2   0   0   0   0   0   2   2   0   2   0   2   0   0   0   2   0   2   2   0   0   0   0   0   0   0   0   0   0   0   2   2   0   2   0   2   2   2   2   0   2   2   2   0   0   2   2   0   0   2   2   0   2   2   0   2   2   0   2   2   0   0   2   2
 MK-6-1                 0   2   2   0   2   2   2   2   2   0   2   2   0   2   0   2   2   0   2   0   2   2   2   0   0   0   0   0   0   0   0   2   2   2   0   0   0   0   0   2   2   0   0   2   0   2   2   2   2   0   0   0   2   0   0   0   2   2   0   2   2   0   0   0   0   2   0   0   0   2   2   0   2   0   0   2   0   2   2   0   2   2   2   0   2   0   0   2   2   2   0   2   2   2   0   2   2   2   0   2   2   0   0   2   2   0   0   2   0   0   2   2   0   0   0   2   0   0   0   0   0   2   2   0   2   2   2   2   2   0   2   2   2   2   2   0   0   0   0   0   2   0   2   0   0   2   0   2   0   0   2   2   2   2   2   2   2   0   0   2   0   0   2   2   0   2   0   0   2   0   2   0   2   0   2   2   0   0   0   0   0   2   2   0   2   0   0   2   2   2   0   0   2   2   2   2   0   2   2   2
 MK-6-2                 0   2   0   0   2   0   2   2   2   0   2   2   0   2   2   2   2   0   2   0   2   2   2   0   0   0   0   0   0   0   0   2   2   2   0   0   0   0   0   2   2   0   0   2   0   2   0   2   2   0   0   0   2   0   0   0   2   2   0   2   2   0   0   0   0   2   0   0   0   2   2   0   2   0   0   2   0   2   2   0   2   2   2   0   2   0   0   2   2   2   0   2   2   2   0   2   2   2   0   2   2   0   0   0   2   0   0   2   0   0   2   2   0   0   0   2   0   0   0   0   0   2   2   0   2   2   2   2   0   0   0   2   2   2   2   0   0   0   0   0   2   0   2   0   0   2   0   2   0   0   0   2   2   0   2   2   2   0   0   2   0   2   2   2   0   2   0   0   2   0   2   0   2   0   0   2   0   0   0   0   0   2   2   0   2   0   0   2   2   2   0   2   2   2   2   2   0   2   2   2
 MK-6-3                 0   2   0   0   0   0   2   2   2   0   2   2   0   2   2   2   2   0   2   0   2   2   2   0   0   0   0   0   0   0   2   2   2   2   0   0   0   2   0   2   2   0   0   2   0   2   0   2   0   0   2   0   2   0   0   0   2   2   0   2   2   0   0   0   0   2   0   0   0   2   2   2   2   0   0   2   0   2   2   0   2   2   2   0   2   0   0   2   2   2   0   2   2   2   0   2   2   2   2   0   2   0   0   0   2   0   0   2   0   0   2   2   0   0   0   0   0   0   0   0   2   2   2   0   2   2   2   2   2   0   0   0   2   2   2   0   2   0   0   0   2   0   2   0   2   2   0   2   2   0   0   2   2   0   2   2   2   2   0   2   0   2   2   0   0   0   0   0   2   0   2   2   2   0   0   2   0   0   2   0   2   2   2   0   2   2   0   2   2   2   0   2   2   2   2   2   2   2   2   2
 MK-6-4                 2   2   0   0   0   0   2   2   2   2   2   0   0   2   2   0   2   0   2   0   2   2   2   2   0   2   0   0   0   2   2   2   2   2   0   0   0   2   0   0   2   0   0   2   0   2   0   2   0   0   2   0   0   0   0   0   2   2   0   2   2   0   0   0   0   0   0   0   0   2   2   2   2   0   0   0   0   2   2   0   2   2   2   0   2   0   0   2   2   2   2   0   2   2   0   0   2   2   2   0   2   0   2   0   2   0   0   2   0   0   2   2   0   0   0   2   0   0   0   0   2   2   2   0   2   0   2   2   2   0   0   0   0   2   2   0   2   0   0   0   2   2   2   0   2   2   0   2   2   0   0   2   2   0   2   2   2   2   0   2   0   2   2   2   0   0   2   0   2   0   2   2   2   2   0   2   0   0   2   0   0   2   0   0   0   2   2   2   2   2   0   2   2   2   2   0   2   2   0   2
 MK-6-5                 2   2   0   0   0   0   2   2   2   2   2   0   0   2   2   0   2   0   0   0   2   2   2   2   0   2   0   0   0   2   2   0   2   2   0   0   2   2   0   0   2   0   0   2   0   2   0   0   0   0   2   0   0   0   0   0   2   2   0   2   2   0   0   0   0   0   0   0   0   2   2   2   2   0   0   0   0   2   2   0   2   2   2   0   2   0   0   2   2   2   2   0   2   2   0   0   2   2   2   0   0   0   2   2   2   2   2   2   0   0   2   2   0   0   0   2   0   0   0   0   2   2   2   2   2   0   2   2   2   0   0   0   0   2   2   0   2   0   0   0   2   2   2   0   2   2   2   2   2   0   0   2   2   0   2   2   0   2   0   2   0   2   2   2   0   2   2   2   2   0   2   2   2   2   0   2   0   0   2   0   0   2   0   0   0   0   2   2   0   2   2   0   2   2   2   0   2   2   2   2
 MK-6-6                 2   0   0   0   0   0   0   2   2   2   2   0   0   2   2   0   2   0   0   0   2   2   2   2   0   2   0   0   0   2   2   0   2   2   0   0   2   2   0   0   2   0   0   2   0   2   2   0   0   0   2   0   0   0   0   0   0   2   0   2   2   0   0   0   0   2   0   0   0   2   2   2   2   0   0   0   0   2   2   0   0   2   2   0   2   0   0   0   2   0   2   2   2   2   0   0   2   2   2   0   0   0   2   2   2   2   2   2   0   0   2   2   0   0   0   2   0   0   0   0   2   2   2   0   2   2   0   2   2   0   0   0   0   2   2   0   0   0   0   0   2   2   2   0   0   2   2   2   2   0   0   2   2   0   2   2   0   2   0   2   2   2   2   0   0   2   2   2   2   0   2   2   2   2   0   2   0   2   2   2   0   0   0   0   0   2   2   2   0   2   0   0   2   2   2   0   2   2   2   2
 MK-6-7                 2   0   0   0   0   0   0   2   2   2   2   0   0   2   0   0   2   0   0   2   2   2   2   2   0   2   0   0   0   2   2   0   2   2   0   0   2   2   0   0   2   0   0   2   0   2   2   0   0   0   2   0   0   0   0   0   0   2   0   2   2   0   0   0   0   2   0   2   0   2   2   2   2   0   0   2   0   2   2   0   0   2   0   0   2   0   0   0   2   0   2   2   2   0   0   0   2   2   2   0   2   0   2   2   2   2   2   2   2   0   2   2   0   0   0   2   0   0   0   0   2   2   0   0   2   2   0   2   2   0   0   2   0   2   2   0   0   0   0   0   2   2   2   0   2   2   2   2   2   0   0   2   2   0   2   2   0   2   0   2   2   2   2   0   0   2   2   2   2   0   2   0   2   2   0   2   0   2   2   2   0   0   0   2   2   2   2   2   0   2   0   0   2   2   2   0   2   2   2   2
 MK-6-8                 2   0   0   2   0   0   0   2   2   2   2   0   0   0   0   0   2   0   2   2   2   2   2   2   0   2   2   0   2   2   2   0   2   2   2   0   2   2   0   0   2   0   0   2   0   2   2   0   0   0   2   0   2   0   0   0   0   2   0   2   2   0   0   0   0   2   0   2   0   2   2   2   2   0   0   2   0   2   2   0   0   0   0   0   2   0   0   0   0   0   2   2   2   0   0   0   2   2   0   0   2   2   2   2   2   2   2   2   2   0   2   2   2   2   0   2   0   0   0   0   2   2   0   0   2   2   0   2   2   0   0   2   0   0   2   2   2   0   0   0   2   2   2   0   2   2   2   0   2   0   2   2   2   0   2   2   0   2   0   2   2   2   2   0   0   2   2   2   2   0   2   0   0   2   0   2   0   2   2   2   0   0   0   0   2   2   2   2   2   2   0   0   2   2   2   2   2   2   2   2
 MK-6-9                 2   0   0   2   0   0   0   2   2   2   2   0   2   0   0   0   2   0   2   2   2   2   0   2   0   2   2   0   2   2   0   0   2   2   2   0   2   2   0   2   2   0   0   0   0   2   2   0   0   0   2   0   2   0   2   0   2   2   0   2   2   0   0   0   2   2   0   2   0   0   2   2   2   0   0   2   0   2   2   2   0   0   0   0   2   0   0   0   0   0   2   0   2   0   0   0   2   2   0   0   2   2   2   2   2   2   2   0   2   0   0   2   2   2   0   2   2   0   0   0   2   2   0   0   2   2   0   2   2   0   0   2   0   0   2   2   2   0   0   0   0   2   2   0   2   2   2   0   2   0   2   2   2   0   2   2   0   2   0   2   2   2   2   0   0   0   0   0   2   0   2   0   2   2   0   0   0   2   2   2   0   0   0   0   2   2   0   2   0   2   0   0   2   2   2   0   2   2   2   2
 MK-6-10                2   0   0   2   0   0   0   2   0   2   2   0   2   2   0   0   2   0   2   0   2   2   0   2   0   2   0   0   2   2   0   2   2   2   2   0   2   2   0   2   2   0   0   0   0   2   2   0   0   0   2   0   2   0   2   0   2   2   0   2   0   0   0   0   2   2   2   2   0   0   2   2   2   0   0   2   0   2   2   2   0   0   0   0   2   0   0   0   0   0   2   0   2   0   2   0   0   0   0   0   2   2   2   2   2   2   2   0   0   0   2   2   2   2   0   2   2   0   0   0   0   2   0   2   2   2   0   0   2   0   0   2   0   0   2   2   2   2   0   0   0   2   2   0   2   0   2   0   2   0   2   2   2   0   2   2   0   2   0   2   2   2   2   0   0   0   0   0   2   2   2   0   2   2   0   0   0   0   2   2   0   2   0   0   2   2   0   2   2   2   0   0   2   2   2   0   2   2   2   2
 MK-6-11                0   0   0   2   0   0   0   2   0   2   2   2   2   2   0   0   2   0   2   0   2   2   0   2   0   2   0   0   2   2   0   2   2   2   2   0   2   2   0   2   2   0   0   0   0   2   2   0   2   0   2   0   2   0   0   0   2   2   0   2   0   0   0   0   2   2   2   2   0   0   2   2   2   0   0   2   0   2   2   0   0   0   0   0   2   0   0   0   0   0   2   0   2   0   2   0   0   0   2   0   2   2   2   0   2   2   2   2   0   0   2   2   2   2   0   2   2   0   0   0   0   2   0   2   2   2   0   0   2   0   0   2   0   0   2   0   2   2   0   0   0   2   2   0   2   2   2   0   2   0   2   2   2   0   2   2   0   2   0   2   2   2   2   0   0   0   0   0   2   2   2   0   2   2   0   0   0   0   2   2   0   2   0   0   2   2   2   2   0   2   0   0   2   2   2   0   2   2   2   2
 MK-6-12                0   2   2   2   0   0   0   2   2   0   2   2   2   2   0   0   2   0   2   2   2   2   0   2   0   2   0   0   2   2   0   2   2   2   2   0   2   2   0   2   2   0   0   0   0   2   2   2   2   0   2   0   2   0   2   0   2   0   0   2   0   0   0   0   2   2   2   0   0   0   2   2   2   0   0   2   0   2   2   0   0   0   0   0   2   2   0   0   0   0   2   0   2   0   2   0   0   0   2   0   2   2   2   0   2   2   2   2   0   0   2   2   2   2   0   2   2   0   0   0   0   2   0   2   0   2   0   0   2   0   0   2   2   0   2   0   2   2   0   0   0   2   2   0   2   2   2   2   2   0   2   2   2   0   2   2   0   2   0   2   2   2   2   0   0   2   0   0   2   2   2   0   2   0   0   2   0   0   0   2   2   2   0   0   2   2   2   2   0   2   0   0   2   2   2   0   2   2   2   2
 MK-6-13                0   2   2   2   0   0   0   2   2   2   2   2   2   2   0   0   2   0   2   2   2   0   0   2   0   0   0   2   2   2   0   2   2   2   2   0   2   2   0   2   2   0   0   0   0   2   0   2   0   0   2   2   2   0   2   0   0   0   0   2   0   0   0   0   2   2   2   0   0   0   2   2   2   0   0   2   0   2   0   2   0   0   0   0   2   2   0   0   2   0   2   2   2   0   2   0   2   0   2   0   2   2   2   2   2   2   2   2   0   0   2   2   2   2   0   2   2   0   0   0   0   2   0   2   0   2   0   0   2   0   0   0   2   0   2   0   2   2   0   0   0   2   2   0   2   2   2   2   2   0   2   2   2   2   0   2   0   2   0   2   2   2   2   0   0   2   0   0   2   2   2   0   2   0   0   2   0   0   0   2   2   2   0   0   2   2   2   2   0   2   0   0   2   2   2   0   2   2   2   2
 MK-6-14                0   2   2   2   0   0   0   2   2   0   2   2   2   2   0   0   2   0   2   2   2   0   0   0   0   0   0   2   2   2   0   2   2   2   2   0   2   2   0   2   2   0   0   0   0   2   0   2   0   2   2   2   2   0   2   0   0   0   2   2   0   0   0   0   2   2   2   2   0   0   2   2   2   0   0   2   2   2   0   2   0   0   0   0   2   2   0   0   2   0   2   2   2   2   2   0   2   0   2   0   2   2   2   2   2   2   2   2   0   0   2   2   2   2   0   2   2   0   0   0   0   2   0   2   0   2   0   0   2   0   0   0   2   0   2   0   2   2   0   2   0   2   2   0   2   2   2   2   0   0   2   0   2   0   0   2   0   2   0   2   2   2   2   0   0   2   0   0   2   2   2   0   0   0   0   2   0   0   0   2   2   2   0   0   2   2   2   2   0   2   0   0   2   2   2   0   2   0   2   2
 MK-6-15                0   2   2   2   0   0   0   2   2   0   2   2   2   0   0   0   2   0   2   2   0   0   0   0   0   0   2   0   2   0   0   2   2   2   2   0   2   2   0   2   2   0   0   0   0   2   0   2   0   2   2   2   2   2   2   0   0   0   2   2   0   0   0   0   2   2   0   2   2   0   2   2   2   0   0   0   2   2   0   2   0   0   0   0   2   0   2   0   2   0   2   0   2   2   2   0   2   0   2   0   2   2   2   2   2   2   2   2   0   0   2   2   2   2   0   2   2   0   0   0   0   2   0   2   0   2   0   0   2   2   0   0   2   0   2   0   0   2   0   2   0   2   2   0   2   2   2   2   0   0   2   0   2   0   0   2   0   2   0   2   2   2   2   0   0   2   0   0   2   2   2   0   0   0   0   2   0   0   0   2   2   2   0   0   2   0   2   2   0   2   0   0   2   2   2   0   2   0   2   2
 MK-6-16                0   2   2   2   0   0   0   2   2   0   2   0   2   0   0   0   0   2   2   2   0   0   0   0   0   2   2   0   2   0   0   2   2   2   2   0   2   2   0   2   2   0   0   0   0   2   0   2   2   2   2   2   2   2   2   0   0   0   2   2   0   0   0   0   2   2   0   2   2   0   2   2   2   0   0   0   2   2   2   0   0   0   0   0   0   0   2   0   2   0   2   0   2   2   2   0   2   0   2   0   2   2   2   2   2   2   2   2   2   0   2   2   2   2   0   2   2   0   0   0   0   2   0   2   2   2   0   2   2   2   0   0   2   0   2   2   0   2   0   2   0   2   2   0   2   2   2   2   0   0   2   0   2   0   0   2   0   2   0   0   2   2   2   0   0   2   0   0   2   2   2   0   0   0   0   0   0   0   0   2   2   0   0   0   2   2   2   2   0   2   0   2   2   0   2   2   2   0   2   2
 
!****************************************** Phenotypic Data **********************************************************
!-100.0 is resevred for missing phenotype
SimulatedTrait1        14.6237   15.9157   15.3371   14.4452   15.3731   14.6853   15.7616   13.7460   15.3645   16.1499   16.8140   16.3494   15.3808   15.7471   15.2524   14.1374   12.9336   14.9677   12.9438   16.3844   14.0556   13.1495   15.2744   14.1601   15.5466   17.5472   14.8756   15.9143   13.7814   16.5739   14.2248   15.6465   15.4931   12.4091   17.0973   14.8677   11.3937   13.9492   15.1558   13.7903   14.9435   13.7920   16.0398   13.9584   16.6934   16.0808   14.9980   15.1655   16.8329   15.8558   12.4975   15.8587   14.0637   15.4902   16.2583   14.3313   15.2362   13.9395   16.7730   16.7978   15.7655   15.2138   15.9383   13.5473   15.1271   13.1131   10.8036   13.4725   13.9193   15.8174   14.9454   16.2032   14.6293   15.2734   15.3129   15.0053   15.6928   15.8461   14.5316   15.9727   15.7889   17.0651   15.5191   15.7148   15.3030   14.4494   15.3533   14.9316   15.6810   16.4145   16.3055   15.5657   13.9693   13.2117   15.3988   14.9912   15.5147   14.1041   15.2679   15.6348   14.7741   15.2183   15.3899   15.6866   13.2128   13.6246   15.0180   15.0108   13.9878   15.8014   15.3728   16.0080   14.9414   17.1611   17.4311   14.7433   15.8135   16.9581   14.6178   17.1786   13.2925   15.9136   14.8829   16.4642   14.9630   15.0724   16.8946   14.3087   14.8846   15.5809   14.9288   15.9846   14.6187   14.9573   15.3605   15.3427   15.1028   14.9614   12.8242   16.3847   15.4062   15.1280   14.3743   14.6898   14.6883   15.0893   13.8470   13.2820   15.2707   13.3804   15.0323   16.4866   14.6640   16.1794   16.8929   16.7458   16.9707   13.2974   14.5979   15.7209   16.5920   16.6057   16.7129   16.4670   13.3529   14.4525   16.0305   15.4459   14.8123   14.6038   12.1177   14.3871   17.2325   14.7362   13.0176   13.3786   14.4742   13.6176   15.9734   13.9099   14.5472   15.0557   15.1405   16.6855   16.4204   14.4238   12.5060   16.1294   14.7990   15.1245   16.3899   15.5371   15.0118   14.0248   15.9798   16.6267   15.2416   14.0584   14.3104   13.5630
SimulatedTrait2        10.7114    9.8395   10.4166   10.6752    8.8412   11.3561    9.8287   10.5007   10.6832    9.9572    8.8050    8.9529    9.5109    9.5766   10.6211   10.8341   10.7932   10.9511   11.2662    9.4882   10.6506    9.9356   10.0832   10.8354    9.8713    9.7353   10.2318    9.6653   10.3948   11.6917   11.3873    9.0203   10.1379   11.6119    9.0678   11.0141   10.2280    9.9023    9.3835   10.4056    9.9748    9.5998    9.3436   10.7913    9.2958   11.1318   10.3173    8.9412    9.4705   10.1491   10.4755    9.7015   10.9897   10.0894    9.4150   10.6337    9.1578    9.5126   10.1692    9.3951    9.6738    9.4496    9.1010   10.1185   10.3431   11.4660   10.7213   10.7896   11.1219    9.1665   10.0212    9.9032   11.0157   10.8141    9.9383    9.5019    8.5783   10.3351   10.3606   11.0782   11.0491    8.8443    9.1869    9.7372    9.3291    9.7567   10.8383   11.5447    9.3484    9.6289    9.7116   10.6740    9.1779   11.2180    9.6708    9.4865   10.4323   10.2913    8.5846    9.9060    9.7504   10.1509    9.7104    8.8433   10.1502   10.8633    9.0720   10.0645    9.8007   10.1811   11.3656    9.4920   10.5914    9.4409    9.7976    9.9391    8.9650    9.7877   10.4090    9.3234   10.6163    9.5209    9.8826    9.1970   10.0531   10.3575   10.4837    9.9622    9.0114   10.9188   11.0424   10.3203   10.3565    9.6152   11.1479    9.3305   10.9560   10.6019   10.4726    8.7178    9.3457   10.8857   10.9565   10.8403   10.8540    9.3041    8.9917   11.0117    9.2148    9.8015    9.3994   10.4722   10.0388    9.7238    9.6009    9.2074   10.4560   10.7471    9.3970    9.5583    9.8877    9.5458    9.3506    9.8473   10.2132   10.3537    9.8347   11.3337   10.1689   10.5698   10.6062   10.1784    8.9522   10.0330    9.8727   10.3151   10.6595   10.3849    9.1291   10.1616   10.0102    8.4597    8.5754   10.1001    9.5574   11.1325    9.8957    9.2347    9.6835    9.2387   10.0460    9.4131    9.9001   10.6886    9.6359    9.1170    8.9794   11.0073   10.7137   10.2298
 
