# Supplementary material for: Inclusive Composite Interval Mapping of QTL by Environment Interactions in Biparental Populations
Source: PLoS One. 2015 Jul 10;10(7):e0132414. doi: 10.1371/journal.pone.0132414 (PMC4498613; doi:10.1371/journal.pone.0132414)
Supplement: S5 File — (ZIP) [file pone.0132414.s005.zip › H=0.5/L1/run_00144.met]

!**********************Note: lines staring with "!" are remarks and will be ignored in the program********************
!*********************************General Information**********************************
!Assuming F1 = P1 x P2, populations available in QTL IciMapping are: 
!  1, P1BC1F1 = P1 x F1, the first backcrossing where P1 is used as the recurrent parent;
!  2, P2BC1F1 = P2 x F1, the first backcrossing where P2 is used as the recurrent parent;
!  3, F1DH, F1-derived doubled haploids; 
!  4, RIL or F1RIL, recombination inbred lines through the repeated selfing of F1;
!  5, P1BC1RIL, recombination inbred lines through the repeated selfing of P1BC1F1;
!  6, P2BC1RIL, recombination inbred lines through the repeated selfing of P2BC1F1;
!  7, F2, the selfing generation of F1;
!  8, F3, the selfing generation of F2;
!  9, P1BC2F1, the second backcrossing where P1 is used as the recurrent parent; 
! 10, P2BC2F1, the second backcrossing where P2 is used as the recurrent parent;
! 11, P1BC2RIL, recombination inred lines through the repeated selfing of P1BC2F1; 
! 12, P2BC2RIL, recombination inred lines through the repeated selfing of P2BC2F1; 
! 13, P1BC1F2, the selfing generation of P1BC1F1; 
! 14, P2BC1F2, the selfing generation of P2BC1F1; 
! 15, P1BC2F2, the selfing generation of P1BC2F1; 
! 16, P2BC2F2, the selfing generation of P2BC2F1; 
! 17, P1BC1DH, P1BC1F1-derived doubled haploids; 
! 18, P2BC1DH, P2BC1F1-derived doubled haploids; 
! 19, P1BC2DH, P1BC2F1-derived doubled haploids; 
! 20, P2BC2DH, P2BC2F1-derived doubled haploids; 
   3      !Mapping Population (see remarks above)
   2      !Mapping Function (1 for Kosambi; 2 for Haldane; 3 for Morgan)
   2      !Marker Space Type (1 for intervals; 2 for positions)
   1      !Marker Space Unit(1 for centiMorgans; 2 for Morgan)
   6      !Number of Chromosomes (or Linkage Groups)
 200      !Size of the mapping population
   2      !Number of environments
 
!***************************************** Chromosomes and Linkage Maps **********************************************
!Chromosome                 NumMarkers
-CH1                        16
-CH2                        16
-CH3                        16
-CH4                        16
-CH5                        16
-CH6                        16
!Linkage map (Marker name followed by position or the interval length)
 MK-1-1                1     0.000
 MK-1-2                1    10.000
 MK-1-3                1    20.000
 MK-1-4                1    30.000
 MK-1-5                1    40.000
 MK-1-6                1    50.000
 MK-1-7                1    60.000
 MK-1-8                1    70.000
 MK-1-9                1    80.000
 MK-1-10               1    90.000
 MK-1-11               1   100.000
 MK-1-12               1   110.000
 MK-1-13               1   120.000
 MK-1-14               1   130.000
 MK-1-15               1   140.000
 MK-1-16               1   150.000
 MK-2-1                2     0.000
 MK-2-2                2    10.000
 MK-2-3                2    20.000
 MK-2-4                2    30.000
 MK-2-5                2    40.000
 MK-2-6                2    50.000
 MK-2-7                2    60.000
 MK-2-8                2    70.000
 MK-2-9                2    80.000
 MK-2-10               2    90.000
 MK-2-11               2   100.000
 MK-2-12               2   110.000
 MK-2-13               2   120.000
 MK-2-14               2   130.000
 MK-2-15               2   140.000
 MK-2-16               2   150.000
 MK-3-1                3     0.000
 MK-3-2                3    10.000
 MK-3-3                3    20.000
 MK-3-4                3    30.000
 MK-3-5                3    40.000
 MK-3-6                3    50.000
 MK-3-7                3    60.000
 MK-3-8                3    70.000
 MK-3-9                3    80.000
 MK-3-10               3    90.000
 MK-3-11               3   100.000
 MK-3-12               3   110.000
 MK-3-13               3   120.000
 MK-3-14               3   130.000
 MK-3-15               3   140.000
 MK-3-16               3   150.000
 MK-4-1                4     0.000
 MK-4-2                4    10.000
 MK-4-3                4    20.000
 MK-4-4                4    30.000
 MK-4-5                4    40.000
 MK-4-6                4    50.000
 MK-4-7                4    60.000
 MK-4-8                4    70.000
 MK-4-9                4    80.000
 MK-4-10               4    90.000
 MK-4-11               4   100.000
 MK-4-12               4   110.000
 MK-4-13               4   120.000
 MK-4-14               4   130.000
 MK-4-15               4   140.000
 MK-4-16               4   150.000
 MK-5-1                5     0.000
 MK-5-2                5    10.000
 MK-5-3                5    20.000
 MK-5-4                5    30.000
 MK-5-5                5    40.000
 MK-5-6                5    50.000
 MK-5-7                5    60.000
 MK-5-8                5    70.000
 MK-5-9                5    80.000
 MK-5-10               5    90.000
 MK-5-11               5   100.000
 MK-5-12               5   110.000
 MK-5-13               5   120.000
 MK-5-14               5   130.000
 MK-5-15               5   140.000
 MK-5-16               5   150.000
 MK-6-1                6     0.000
 MK-6-2                6    10.000
 MK-6-3                6    20.000
 MK-6-4                6    30.000
 MK-6-5                6    40.000
 MK-6-6                6    50.000
 MK-6-7                6    60.000
 MK-6-8                6    70.000
 MK-6-9                6    80.000
 MK-6-10               6    90.000
 MK-6-11               6   100.000
 MK-6-12               6   110.000
 MK-6-13               6   120.000
 MK-6-14               6   130.000
 MK-6-15               6   140.000
 MK-6-16               6   150.000
!*********************************** Marker Types ********************************************************************
!Co-dominant marker: When heterozygote F1 is present, P1 is coded as 2, F1 is coded as 1, and P2 is coded as 0; Otherwise, P1 is coded as 2, and P2 is coded as 0. 
!Dominant marker: When heterozygote F1 is present, P1 and F1 are coded as 12, and P2 is coded as 0; Otherwise, P1 is coded as 2, and P2 is coded as 0.  
!Recessive markers: When heterozygote F1 is present, P1 is coded as 2, and F1 and P2 are coded as 10; Otherwise, P1 is coded as 2, and P2 is coded as 0. 
!Missing marker is coded as -1. 
 MK-1-1                 2   0   0   0   0   0   0   2   2   2   0   0   2   2   2   2   0   0   0   2   2   0   2   2   2   2   0   0   0   0   2   2   0   0   0   2   0   0   2   0   0   0   2   0   0   0   2   0   2   0   2   2   0   2   0   0   2   0   0   0   0   2   0   0   0   0   0   0   0   2   2   0   2   2   0   2   0   0   2   0   0   2   0   0   2   2   2   2   0   2   0   0   0   2   0   0   0   0   2   0   2   2   0   2   0   2   2   2   2   0   0   0   2   0   2   2   0   2   0   0   0   2   2   2   0   0   2   2   2   2   0   2   2   2   0   2   0   2   2   2   0   2   2   0   0   2   0   0   0   0   0   2   2   2   0   0   2   2   2   0   0   2   2   0   2   2   0   2   2   2   0   2   0   2   2   2   0   0   2   2   0   0   2   2   0   0   0   2   0   0   0   2   2   0   2   0   0   2   2   2
 MK-1-2                 2   0   0   0   2   0   0   2   2   2   0   0   2   2   2   2   0   0   0   2   0   0   2   2   2   2   0   0   0   0   2   2   2   0   0   2   0   0   2   0   0   0   2   0   0   0   2   2   0   0   2   2   0   2   0   0   2   0   2   0   0   2   0   0   2   0   0   0   0   2   2   0   2   2   0   2   0   0   2   0   0   2   0   0   2   2   2   2   0   2   0   2   0   2   0   0   0   0   0   0   2   2   0   2   2   2   0   2   2   0   0   0   2   0   2   2   0   2   0   2   0   2   2   2   0   0   2   2   2   2   0   2   2   2   0   2   0   0   0   2   0   2   0   0   0   2   0   2   0   2   0   2   2   2   0   2   2   2   2   2   0   2   2   0   2   2   0   2   2   2   0   2   0   2   2   0   0   0   2   2   0   0   2   2   0   0   0   2   0   0   0   2   2   0   0   2   0   2   2   2
 MK-1-3                 2   0   2   0   2   0   0   2   2   2   2   0   2   2   2   2   0   0   0   2   0   0   2   2   2   2   0   0   0   0   2   2   2   0   0   2   0   0   2   0   0   0   0   0   0   0   2   2   0   0   2   2   0   2   0   0   2   0   2   0   0   2   0   0   2   0   0   0   0   2   2   2   2   2   0   2   0   2   2   0   0   2   0   0   2   2   2   2   2   2   0   2   0   2   0   2   0   0   0   0   2   2   0   2   2   2   0   2   2   0   0   0   2   0   2   2   0   2   0   2   2   2   2   2   0   0   2   0   2   2   0   2   2   2   0   2   0   0   0   0   0   2   0   0   0   2   0   2   0   2   0   2   2   2   0   2   2   2   2   2   0   2   2   0   2   2   0   2   0   2   0   2   0   2   0   2   0   0   0   2   0   2   2   2   2   0   0   2   0   0   0   2   0   0   0   2   0   2   2   0
 MK-1-4                 2   0   2   0   2   0   0   0   2   2   2   0   2   2   2   2   0   0   2   2   0   0   2   2   2   2   0   0   0   0   2   2   2   0   0   2   0   0   2   0   0   0   0   2   0   0   0   2   0   0   2   0   2   2   2   0   2   0   2   0   0   2   0   0   2   0   0   0   0   2   2   2   2   2   0   2   0   2   0   0   0   2   0   0   2   2   2   2   2   2   0   2   0   2   0   2   0   0   0   0   2   2   0   2   2   0   0   2   2   0   0   0   2   0   2   2   0   2   0   0   2   2   2   2   0   0   2   0   2   0   0   0   2   2   0   2   0   0   0   0   0   2   0   2   0   2   0   0   0   2   0   2   2   2   0   2   2   2   2   2   0   2   0   0   2   2   0   2   0   2   0   2   2   2   0   2   2   0   2   0   0   2   2   2   2   0   0   2   0   0   0   2   0   0   0   2   0   2   2   0
 MK-1-5                 2   0   2   0   2   0   0   0   2   2   2   0   2   2   2   2   0   0   2   2   0   0   2   2   2   2   2   0   0   0   0   2   2   0   0   2   0   0   2   0   0   0   0   2   0   0   0   2   2   0   2   0   2   2   2   2   2   0   2   0   0   0   0   0   2   0   0   0   0   2   2   2   2   2   0   2   0   2   0   0   0   2   0   0   2   2   2   2   2   2   0   2   0   2   0   0   0   0   0   0   2   2   0   0   2   0   0   2   2   0   0   0   2   0   2   2   0   2   0   0   2   2   2   0   0   0   2   0   2   0   0   0   2   2   2   2   0   0   0   0   0   2   0   2   0   2   0   0   0   2   0   2   2   2   0   2   0   2   2   2   0   2   0   0   2   2   0   2   0   2   0   2   2   2   0   2   2   2   2   0   0   2   2   2   2   0   0   2   0   0   0   0   0   0   0   2   0   2   2   0
 MK-1-6                 2   0   2   0   2   0   0   0   2   2   2   2   2   0   2   2   0   0   2   2   0   0   0   2   2   2   2   0   0   0   2   2   2   0   0   2   0   0   2   0   0   0   0   2   0   0   2   2   2   0   2   0   2   2   2   2   2   0   2   0   0   2   0   0   2   0   0   2   0   2   2   2   2   2   0   2   0   2   0   0   0   2   2   0   2   2   2   0   2   0   0   2   0   2   0   0   0   0   0   0   2   2   0   2   2   0   2   2   2   0   0   0   2   0   2   0   0   2   0   0   2   2   2   0   0   0   2   2   0   0   0   2   2   2   2   2   2   0   0   0   0   2   0   2   0   2   0   2   2   2   0   2   2   2   0   2   0   2   2   2   0   2   0   0   2   2   0   2   0   2   0   2   2   2   0   0   2   2   2   0   0   2   2   2   2   0   0   2   0   0   0   0   0   0   0   2   0   2   2   2
 MK-1-7                 2   0   2   0   2   0   0   0   2   2   2   0   0   0   2   2   0   2   2   2   0   0   0   2   2   2   0   0   0   0   2   0   2   0   2   2   0   0   2   0   0   0   0   0   2   0   2   2   2   0   2   0   2   2   2   2   2   0   2   0   0   2   0   0   2   0   2   2   0   2   2   2   2   2   0   2   2   2   0   0   0   2   2   0   2   0   2   0   2   0   0   2   2   2   2   2   0   0   0   0   2   2   0   2   2   0   2   2   2   2   0   0   2   0   2   0   0   2   0   0   2   2   2   0   0   0   2   2   0   0   0   2   2   2   2   2   2   0   0   2   0   2   0   2   0   2   0   2   2   2   0   2   2   2   0   0   0   2   2   2   0   2   0   0   2   2   0   2   0   2   0   2   2   2   0   0   2   2   0   0   0   2   2   2   2   0   0   2   0   0   0   0   2   0   0   2   0   2   0   2
 MK-1-8                 2   0   2   0   2   0   0   0   2   2   2   0   0   0   2   2   0   2   2   2   2   0   0   0   2   2   0   0   0   0   2   0   2   0   2   2   0   0   2   0   0   0   0   0   0   2   2   2   2   0   0   2   2   2   2   2   2   0   2   0   2   2   2   0   2   0   2   2   0   2   2   2   0   2   0   2   2   0   0   0   0   2   2   0   2   0   2   0   2   0   0   2   2   2   0   2   0   0   0   0   2   2   0   2   2   0   2   2   2   2   0   0   2   0   2   0   0   2   0   0   2   0   2   0   2   0   2   2   0   0   0   2   2   2   2   2   2   0   0   2   0   0   0   2   0   2   0   2   2   2   0   2   2   2   0   0   0   2   0   0   0   2   0   0   2   2   0   2   0   2   2   2   2   2   0   0   2   2   0   0   0   2   2   0   2   0   0   2   0   0   0   0   2   0   0   2   0   2   2   2
 MK-1-9                 2   0   2   0   2   0   0   0   2   2   2   2   0   0   2   2   0   2   2   2   2   0   0   0   2   2   0   0   0   0   2   0   2   0   2   2   0   2   2   0   0   0   0   0   0   2   0   2   2   0   2   2   0   2   2   2   2   0   2   0   2   2   2   0   2   0   2   2   0   2   2   2   0   2   0   2   2   0   0   2   2   2   2   0   2   0   2   2   2   0   0   2   2   2   2   2   0   0   0   0   2   0   0   2   2   0   2   2   2   2   0   0   2   0   2   0   0   2   0   0   2   0   2   0   2   0   2   2   0   0   0   2   2   2   0   2   2   0   0   2   0   0   0   2   0   0   0   2   2   0   0   2   2   0   0   0   0   2   0   0   0   2   0   0   0   2   0   2   0   2   2   2   2   2   0   2   2   2   0   0   0   2   2   2   2   0   0   2   0   0   0   0   2   0   0   2   0   2   2   2
 MK-1-10                2   0   2   0   2   0   0   0   0   2   2   2   0   0   2   2   0   2   2   2   2   0   0   0   2   2   2   0   0   0   2   0   2   0   2   2   0   2   2   0   2   0   0   0   2   2   0   0   2   2   0   2   0   0   2   2   2   0   2   2   2   2   2   0   2   0   2   2   0   2   2   2   0   2   0   2   2   0   0   2   2   2   2   0   2   0   2   2   2   0   0   2   2   2   0   2   2   0   0   2   2   0   0   2   2   0   2   2   2   2   0   0   2   0   2   0   0   2   0   0   2   0   2   0   0   0   2   2   0   0   0   2   2   2   0   2   2   0   0   2   0   0   0   2   0   0   0   2   2   0   0   2   2   0   0   0   0   2   0   0   0   2   0   0   0   2   0   2   0   2   2   2   2   2   0   2   2   2   0   0   0   0   2   2   2   0   0   2   0   0   0   0   2   0   0   0   0   2   2   2
 MK-1-11                2   0   2   0   0   0   2   0   0   2   2   2   0   0   2   2   2   2   2   2   2   2   0   0   2   2   2   0   0   0   2   0   0   0   2   2   0   2   2   0   2   0   0   0   2   2   0   0   2   2   0   2   2   0   2   2   2   0   2   2   2   2   2   0   2   2   0   0   0   2   2   2   2   2   0   2   2   0   0   2   2   2   2   0   2   0   2   2   2   0   0   2   2   2   0   2   2   0   2   2   2   0   0   2   2   2   2   2   0   2   0   0   2   0   2   0   0   2   0   0   2   0   2   0   0   0   2   2   0   0   0   2   2   2   0   2   2   0   0   2   0   2   0   2   0   0   0   2   2   0   0   2   2   2   0   0   0   2   0   0   0   2   0   0   0   2   0   2   0   2   2   2   2   2   0   2   2   2   0   0   0   0   2   2   2   0   0   2   0   0   0   2   2   0   0   0   0   2   2   2
 MK-1-12                2   0   2   2   0   0   2   0   0   2   0   2   0   0   2   2   2   2   0   2   2   2   0   0   2   2   0   0   0   0   2   0   2   0   2   2   0   2   2   0   0   0   0   0   2   2   0   0   2   2   0   2   2   0   2   2   2   2   2   2   2   2   2   0   2   2   0   0   0   2   2   2   2   2   2   2   2   0   0   2   2   2   0   0   2   0   2   2   2   0   0   2   2   2   0   2   0   0   2   2   0   0   0   2   2   2   2   2   0   2   0   2   2   0   2   2   0   2   2   0   2   0   2   0   0   0   2   0   0   2   0   2   2   2   0   2   2   0   0   2   0   2   0   2   0   0   0   2   2   0   0   2   2   2   2   0   0   2   0   2   0   2   2   0   0   2   0   2   0   2   2   2   2   2   2   2   2   2   0   0   0   0   2   2   2   0   0   2   0   2   0   2   2   0   0   0   0   2   2   2
 MK-1-13                0   0   2   2   2   0   2   0   0   2   0   2   0   0   2   2   0   2   0   2   2   2   0   0   2   2   0   2   0   0   0   0   2   0   0   2   0   2   2   0   0   0   0   2   2   2   0   0   2   2   0   2   2   0   2   2   2   2   2   2   2   2   2   2   2   2   0   2   0   2   2   2   2   2   2   2   2   0   0   2   2   2   0   0   2   0   2   2   0   0   2   2   2   2   0   2   0   0   2   0   0   2   0   0   0   2   2   0   0   2   0   2   2   0   2   2   0   2   2   0   2   0   2   0   2   0   2   0   0   2   0   2   2   2   0   2   2   0   0   2   0   2   0   2   0   0   0   2   2   0   0   2   2   2   2   0   0   2   0   2   0   2   2   0   0   2   0   2   0   2   2   2   2   2   2   2   0   2   0   0   0   0   2   2   0   0   0   2   0   2   0   2   2   0   0   0   0   2   2   0
 MK-1-14                0   2   2   2   2   0   2   0   0   0   0   2   0   0   0   2   0   2   0   2   2   2   0   0   2   2   0   2   0   2   0   0   2   0   0   2   0   2   2   0   0   0   0   2   2   2   0   0   2   2   2   2   2   0   2   2   2   2   2   2   2   2   0   2   2   2   0   2   0   2   2   2   2   2   2   2   2   0   0   2   2   2   0   0   2   0   2   2   0   0   2   2   2   2   0   2   0   0   0   0   0   2   0   0   0   2   2   0   0   2   0   2   2   0   2   2   0   2   2   2   2   0   2   0   2   0   2   0   0   2   0   2   2   2   0   2   2   0   0   0   0   2   0   2   0   0   0   2   2   2   0   2   2   2   2   0   0   2   0   2   0   2   2   0   0   2   0   2   0   2   2   2   2   2   2   2   0   2   2   0   0   0   2   2   0   0   0   2   0   2   0   2   2   0   0   0   2   2   2   0
 MK-1-15                0   2   2   2   2   0   2   0   0   0   2   2   0   0   0   2   0   2   0   2   2   2   0   0   0   2   0   2   0   0   0   0   2   0   0   2   0   2   2   0   0   0   0   2   2   2   0   0   2   2   2   2   2   0   2   2   2   2   2   2   2   2   0   2   2   2   0   2   0   2   2   2   2   2   2   2   2   0   0   2   2   0   2   0   0   2   0   2   0   0   2   2   2   2   0   2   0   0   0   0   0   2   0   0   0   2   2   0   0   2   0   2   2   0   2   0   0   2   2   2   2   0   2   0   2   0   2   0   0   2   0   2   2   2   0   2   2   0   0   0   0   2   2   2   0   2   0   2   2   2   0   2   2   2   2   2   2   2   0   2   0   2   2   0   0   2   0   2   2   2   2   2   0   2   2   2   2   0   2   0   0   2   2   2   0   0   0   2   0   2   0   2   0   2   0   0   2   2   2   0
 MK-1-16                0   2   0   2   2   0   2   0   2   0   2   2   0   0   0   2   0   2   0   2   2   2   0   0   0   2   0   2   0   0   0   0   2   0   0   2   2   2   2   0   0   0   0   2   2   2   0   0   2   2   2   2   2   0   2   2   2   2   2   2   2   2   0   0   2   2   0   2   0   2   2   2   2   2   2   2   2   0   0   2   2   0   2   2   0   2   0   2   0   0   0   2   2   2   2   2   0   0   0   0   0   0   0   2   0   2   2   2   0   2   0   2   2   0   0   0   0   2   2   2   2   2   2   0   2   0   2   0   0   2   2   2   2   0   0   2   0   0   0   0   0   2   2   2   0   2   0   2   2   2   0   2   2   0   2   2   2   2   0   2   0   2   2   0   0   2   0   2   2   2   2   2   2   2   2   2   0   0   2   0   0   2   2   2   0   0   0   2   0   2   0   2   0   2   0   0   2   2   0   2
 MK-2-1                 0   2   2   2   2   0   0   2   2   2   0   0   2   2   2   2   2   0   0   2   2   0   0   2   0   0   0   0   0   2   0   2   0   2   0   0   0   2   0   0   2   2   2   2   0   2   2   2   2   2   0   0   2   2   2   0   0   2   0   0   0   0   2   0   0   0   0   2   0   0   0   2   0   2   2   0   2   2   2   0   2   2   2   0   0   0   0   2   0   0   2   2   0   0   0   2   2   2   0   0   0   0   2   2   0   2   2   2   2   0   2   0   2   2   0   2   2   0   0   0   0   2   2   2   2   2   2   2   0   2   0   2   0   2   2   0   0   0   0   0   0   0   0   0   0   0   2   0   0   0   0   2   0   2   0   0   0   0   2   0   0   2   2   2   2   2   0   0   0   2   2   2   2   2   2   0   0   0   2   2   0   0   2   0   0   0   2   0   2   0   0   2   0   2   2   2   2   2   2   0
 MK-2-2                 0   2   2   0   2   0   0   0   2   2   0   0   2   2   0   2   2   0   0   2   2   0   0   2   0   0   0   0   0   2   0   2   0   2   0   0   0   2   0   0   0   2   2   2   0   2   2   2   2   2   0   0   2   0   2   0   0   2   0   0   0   0   2   0   0   0   0   2   0   0   2   2   0   2   2   0   2   2   2   0   2   2   2   2   0   0   2   2   0   0   2   2   0   0   0   2   0   0   0   0   0   0   2   2   0   2   2   2   0   0   2   0   2   2   0   2   2   0   0   0   0   2   2   2   2   0   2   2   0   2   0   2   0   2   2   0   0   0   0   0   0   0   0   0   0   0   2   0   0   0   2   2   0   2   0   0   0   0   0   0   0   2   2   2   0   2   0   0   0   2   2   2   2   2   2   0   0   0   2   2   0   0   2   0   0   0   2   0   0   0   0   2   0   0   2   2   2   2   2   0
 MK-2-3                 2   2   2   0   2   0   0   0   0   2   0   0   2   2   0   2   2   0   0   2   0   0   0   2   0   0   0   0   0   2   0   2   0   2   0   0   0   2   0   0   0   2   2   2   0   2   2   2   0   2   0   0   2   0   2   0   0   2   0   0   0   0   2   0   0   0   0   2   0   0   2   2   0   2   2   0   2   2   2   0   2   0   2   2   0   0   2   2   0   2   2   2   0   0   0   2   0   0   0   0   0   0   2   2   0   2   2   2   0   0   2   0   2   2   0   2   2   0   0   0   0   2   2   2   2   0   2   2   0   2   0   2   2   2   0   2   0   0   0   0   0   0   0   0   0   0   2   2   2   0   2   2   0   2   0   0   0   0   0   2   0   2   2   2   0   2   0   0   0   2   2   2   0   2   2   0   0   0   0   2   0   0   2   0   0   2   2   0   0   0   0   2   0   0   2   2   2   2   2   0
 MK-2-4                 2   2   0   0   0   0   0   0   0   2   0   0   2   2   0   2   2   0   0   2   2   0   0   2   0   0   0   2   0   0   0   2   0   2   0   0   0   2   0   0   0   2   2   2   0   2   2   0   0   2   0   0   2   0   0   0   0   2   0   0   0   0   2   0   0   0   0   2   0   0   2   0   0   2   2   0   2   2   2   0   2   2   2   0   0   0   2   2   0   2   2   2   0   0   0   2   0   0   0   0   0   0   2   0   0   2   2   0   0   0   2   2   2   2   0   2   2   0   2   0   0   2   2   2   2   0   2   2   0   2   0   2   2   0   0   2   0   0   0   0   0   0   0   0   0   0   0   2   2   0   2   2   0   2   0   0   0   0   0   2   0   2   2   2   0   2   0   0   0   2   2   2   2   2   2   0   2   0   0   2   0   0   2   0   0   2   2   0   0   0   2   0   0   0   0   2   2   2   2   0
 MK-2-5                 2   2   0   0   0   2   0   0   0   2   0   0   2   2   0   2   2   0   0   2   0   0   0   2   0   0   0   2   0   0   0   2   0   2   2   0   2   2   2   2   0   2   2   2   0   2   2   0   0   2   0   0   2   2   0   0   0   2   0   0   0   0   2   0   0   0   0   2   0   0   2   0   0   2   2   0   2   0   2   0   2   2   2   0   0   0   2   2   0   2   2   2   0   0   0   2   0   2   0   0   0   0   2   0   0   2   0   0   0   0   2   2   2   0   2   2   2   0   2   0   0   2   2   2   0   0   2   2   0   2   0   2   0   0   0   2   0   0   2   0   0   0   0   0   0   0   0   2   0   0   2   2   0   2   0   0   0   0   0   2   0   2   2   2   0   2   0   0   0   2   2   2   2   2   2   0   2   0   0   2   0   0   2   0   2   2   2   0   0   0   2   0   2   0   0   2   2   2   2   0
 MK-2-6                 2   2   0   0   0   2   0   0   0   2   0   0   2   2   0   2   2   0   0   2   0   0   2   2   0   0   0   2   0   0   0   2   0   2   0   0   2   2   2   2   0   2   0   2   0   2   2   0   0   2   2   0   2   2   0   0   0   2   0   0   0   0   2   0   0   0   0   2   0   0   2   0   2   2   2   2   2   0   2   0   2   2   2   0   2   0   2   2   0   2   2   2   0   0   0   2   0   2   0   2   0   0   0   0   0   2   0   0   0   0   2   0   2   0   2   2   0   0   2   0   0   2   2   2   0   0   2   2   2   2   0   2   0   0   0   2   2   0   2   0   0   0   0   0   0   0   0   2   0   0   2   2   0   2   0   0   0   0   0   2   0   2   2   2   0   2   0   0   0   2   2   2   2   2   2   0   2   0   0   0   0   0   2   0   2   0   2   0   0   0   2   0   2   0   0   2   0   2   2   0
 MK-2-7                 2   0   0   0   0   2   0   0   0   2   0   0   2   0   0   2   2   0   0   2   0   0   2   2   0   0   0   2   0   0   0   2   0   2   0   0   2   2   2   2   0   2   0   2   0   0   0   0   0   2   2   0   2   2   0   0   0   2   0   0   0   0   2   0   2   0   2   2   0   0   2   0   2   2   2   2   2   0   2   0   2   2   2   0   2   0   0   2   0   2   2   2   0   0   0   2   2   2   0   2   0   0   0   0   0   2   0   0   0   0   2   0   2   0   2   2   0   0   2   0   0   2   2   2   0   0   2   2   2   2   0   2   0   0   0   2   2   0   2   0   0   0   0   0   0   0   0   2   0   0   2   2   0   2   0   0   0   0   0   2   0   2   0   2   0   0   0   0   0   2   2   2   2   2   2   0   2   0   0   0   0   0   2   0   2   0   2   0   0   0   2   0   2   2   0   2   0   0   2   0
 MK-2-8                 2   0   0   0   0   2   0   0   0   2   0   0   2   0   0   2   0   0   0   2   0   0   2   2   0   0   0   2   0   0   0   0   0   2   0   0   2   2   2   2   0   2   0   2   0   0   0   0   0   2   2   0   2   2   0   0   0   2   0   0   0   0   2   0   2   0   2   2   0   0   0   0   2   2   2   0   2   0   0   2   2   2   2   2   2   2   0   2   0   2   0   2   0   0   0   0   2   2   0   0   0   0   0   0   0   2   0   0   0   0   0   0   2   0   0   2   0   0   2   0   0   2   2   2   0   0   2   2   2   2   0   0   0   0   0   2   2   0   2   2   0   0   0   0   0   0   0   0   2   0   2   2   0   2   0   0   0   0   0   2   0   2   0   2   0   0   0   0   0   2   0   2   2   2   2   0   0   0   0   0   0   0   2   0   2   0   2   0   0   2   2   0   2   2   0   2   0   0   2   0
 MK-2-9                 2   0   0   0   2   0   0   0   0   2   0   0   2   0   0   2   0   0   0   0   0   0   2   2   0   0   0   2   0   0   0   0   0   2   0   0   2   2   2   2   0   2   0   0   0   0   0   0   0   2   0   0   2   2   0   2   0   2   0   0   2   0   2   0   2   0   2   2   0   0   0   2   2   2   0   0   2   0   0   2   2   2   2   2   2   2   0   2   0   0   0   2   0   0   0   0   2   2   0   0   0   2   0   2   0   2   0   0   2   2   0   0   2   0   0   2   0   0   0   0   0   2   2   2   0   0   2   2   0   2   0   0   0   0   2   2   2   0   2   2   2   0   0   0   0   0   0   0   2   0   0   2   0   2   0   0   2   0   0   2   0   2   0   2   0   0   2   0   0   2   0   2   2   2   2   0   0   0   0   0   0   2   2   0   2   0   2   0   0   2   2   0   2   2   0   2   0   0   2   0
 MK-2-10                0   0   0   0   2   0   0   0   0   2   0   0   2   0   0   2   0   0   0   0   0   0   2   2   0   0   0   2   0   0   0   0   0   2   0   0   2   2   2   2   0   2   0   0   0   0   0   0   0   0   0   0   2   2   0   2   2   2   0   0   0   0   0   0   2   0   0   2   0   0   0   2   2   2   0   0   2   0   0   2   2   2   2   2   2   2   0   2   2   0   0   2   0   0   0   0   2   0   2   0   0   2   0   2   0   2   0   0   2   2   0   0   2   0   0   2   0   0   0   0   0   2   0   2   0   2   2   2   0   2   0   0   0   0   2   2   2   0   2   0   2   2   2   0   0   0   2   0   2   0   0   2   0   2   0   0   2   0   0   2   0   0   0   2   0   0   2   0   0   2   2   2   2   2   2   0   0   0   2   0   0   2   2   0   2   0   2   0   0   2   2   0   2   2   0   2   0   0   2   0
 MK-2-11                0   0   0   0   2   0   0   0   0   0   0   0   2   0   0   2   0   0   0   0   0   0   2   2   2   0   0   2   0   0   2   0   0   2   0   0   2   2   2   2   0   2   2   0   0   2   0   0   0   0   0   0   2   2   0   2   2   2   0   0   0   2   0   0   2   0   0   2   0   0   0   2   2   0   0   0   2   0   0   2   2   2   2   2   2   2   0   2   2   0   0   2   0   0   0   0   2   0   2   2   0   2   0   2   0   2   0   0   2   0   0   0   2   0   0   2   0   0   0   0   0   2   0   2   0   2   2   2   0   2   0   0   0   0   2   2   2   0   2   0   2   2   2   0   0   0   2   0   2   0   0   2   0   0   0   0   2   0   2   2   0   0   0   2   0   0   2   0   0   2   2   2   2   2   2   0   0   0   2   0   0   2   2   2   2   0   0   0   0   2   2   0   2   2   0   2   0   2   2   0
 MK-2-12                0   0   0   2   2   0   0   0   0   0   0   0   2   0   0   2   0   0   0   0   0   0   2   2   2   0   0   2   0   0   2   0   0   2   0   0   2   2   2   0   2   2   2   0   0   2   0   0   0   0   0   0   2   0   2   2   2   2   0   0   0   2   0   0   2   0   0   2   0   0   0   2   2   2   0   0   2   2   0   2   2   2   2   2   2   2   0   2   2   0   0   2   0   0   0   0   2   2   2   2   0   2   0   0   0   0   0   0   2   0   2   0   2   0   0   2   0   0   0   0   0   2   0   2   0   2   2   2   0   2   0   0   0   0   2   2   2   0   2   0   2   2   2   0   2   0   2   0   2   0   0   2   0   0   0   0   2   2   2   2   0   0   0   2   0   0   2   2   0   2   2   2   2   2   0   0   0   0   2   0   0   2   0   2   2   0   0   0   2   2   2   0   2   0   0   2   0   2   2   0
 MK-2-13                0   0   0   2   2   0   0   0   0   0   2   0   2   0   2   0   0   0   0   0   0   0   2   2   2   2   0   2   0   0   2   0   0   2   0   0   2   2   2   0   2   2   2   0   0   2   0   0   0   0   0   0   2   0   2   2   2   0   2   0   0   2   0   2   2   0   0   2   2   0   0   2   2   2   0   0   2   2   0   2   2   2   2   2   2   2   0   2   2   0   0   2   0   0   0   0   2   2   2   2   0   2   0   0   0   0   0   2   2   0   0   0   2   0   0   2   0   0   0   0   0   2   0   2   0   0   2   2   0   2   2   0   0   0   2   2   2   0   2   0   2   2   0   0   2   0   2   0   2   2   0   2   0   0   0   0   2   0   2   2   0   0   2   2   2   0   0   2   0   2   2   2   0   2   0   0   2   0   2   0   0   2   0   2   2   2   2   0   2   2   0   0   2   0   0   2   0   2   2   0
 MK-2-14                0   0   0   2   2   0   0   2   0   0   2   0   2   0   2   0   0   0   0   2   2   2   2   2   2   2   0   2   0   0   2   0   2   2   0   0   2   2   2   0   2   0   2   0   0   2   0   0   2   0   0   0   2   0   2   2   2   0   2   0   0   2   0   2   2   0   0   2   2   0   0   2   2   0   0   0   2   2   2   2   2   0   2   2   2   2   0   2   2   2   0   0   0   2   0   0   2   2   2   2   0   2   0   0   0   0   0   0   2   0   0   0   2   0   0   2   0   0   0   0   0   2   0   2   0   0   2   2   0   2   2   0   2   0   2   2   2   2   2   0   2   2   2   0   0   0   2   0   2   2   0   0   0   0   0   0   2   0   2   2   0   2   2   2   2   0   0   2   0   2   2   0   0   2   0   0   2   0   2   0   2   2   2   2   2   0   2   0   2   2   0   0   2   0   0   2   0   2   0   2
 MK-2-15                0   0   0   2   0   0   0   2   0   0   2   0   2   0   2   0   2   0   0   2   2   2   2   2   2   2   0   0   0   0   2   0   2   2   0   0   2   0   2   0   2   0   2   0   0   2   0   0   2   0   0   0   2   0   2   2   2   0   2   0   0   2   0   2   2   0   0   0   2   0   0   2   2   0   0   0   2   2   2   2   0   0   2   2   2   2   0   2   2   2   0   2   0   2   0   0   2   2   2   2   0   0   0   0   0   0   0   0   2   0   0   0   2   0   0   0   0   0   0   0   0   2   0   2   0   0   2   2   0   2   2   0   2   0   2   2   2   2   2   0   2   2   2   0   0   0   2   2   2   2   0   0   0   2   0   0   2   0   2   2   0   2   0   2   2   0   0   2   0   2   2   0   0   2   0   0   2   0   2   0   2   2   2   2   2   0   2   0   2   2   0   0   2   2   0   2   0   2   0   2
 MK-2-16                0   0   2   2   0   0   0   2   0   0   2   0   0   0   2   2   2   0   0   2   2   2   2   2   2   2   0   2   0   0   2   0   2   2   0   0   2   0   2   0   2   0   2   0   0   2   0   2   0   0   0   0   2   0   2   2   2   0   2   0   0   2   0   2   2   0   0   0   2   0   0   2   2   0   0   0   2   2   2   2   0   0   2   2   2   2   2   2   2   2   0   2   0   2   0   0   2   2   0   2   0   0   0   0   0   0   0   0   2   0   0   0   2   0   0   0   0   0   0   0   0   2   0   2   0   0   2   2   0   2   2   0   2   0   2   2   2   2   0   0   2   2   2   0   0   0   2   0   2   2   0   0   0   2   0   0   0   0   2   2   0   2   2   0   2   0   2   2   0   2   2   0   0   0   0   0   2   0   2   0   2   2   2   2   2   0   2   0   2   0   0   0   2   2   0   2   0   2   0   2
 MK-3-1                 0   2   0   0   0   0   0   0   2   0   2   0   2   2   0   0   0   0   2   2   2   2   2   0   2   2   2   0   0   2   0   2   2   0   2   2   0   0   2   0   2   0   0   2   0   0   2   0   0   2   2   0   2   0   0   2   0   2   0   2   0   0   0   2   0   2   0   2   2   0   2   2   0   0   0   2   2   0   2   2   0   0   2   2   0   2   2   2   2   2   0   2   0   0   2   2   2   0   2   0   2   0   0   0   0   2   0   2   2   0   2   0   2   2   2   2   0   0   2   2   2   0   0   2   2   2   0   2   0   2   0   2   2   0   0   0   2   2   2   0   2   0   2   2   0   0   2   0   0   2   0   0   2   2   2   0   0   0   2   0   0   0   0   2   0   2   0   0   0   2   2   2   2   0   0   2   2   0   0   2   0   0   2   0   0   2   0   0   2   2   2   2   0   2   2   0   0   0   2   0
 MK-3-2                 0   0   0   0   0   0   0   2   2   0   2   0   2   2   0   0   0   2   2   0   2   2   2   0   2   2   2   0   0   2   0   2   2   0   2   2   2   0   2   0   2   0   0   2   0   0   2   0   0   2   2   0   2   0   0   2   0   2   0   2   0   0   0   0   2   0   0   2   0   0   2   2   0   0   0   2   2   0   2   2   2   0   2   2   0   2   2   2   2   0   0   2   0   0   2   2   2   0   2   0   2   0   0   0   0   2   0   2   2   0   2   0   2   2   2   2   0   0   2   2   0   0   0   2   2   2   0   0   0   2   0   2   2   0   0   0   2   2   2   0   2   0   2   2   0   0   2   0   0   2   0   0   2   2   0   0   0   0   2   0   0   2   0   2   0   2   0   0   0   2   2   2   2   0   0   2   2   0   0   2   0   0   2   0   0   2   0   0   2   2   2   0   2   2   2   0   0   0   2   0
 MK-3-3                 0   2   0   0   0   0   0   2   2   0   2   0   2   2   0   0   0   2   2   0   2   2   2   0   2   2   2   0   0   0   0   2   2   0   2   2   2   0   2   0   2   0   0   2   0   0   2   0   0   2   0   0   2   2   0   0   0   2   0   2   0   0   2   0   2   0   0   2   0   0   2   2   0   0   0   2   2   0   2   2   2   0   2   2   0   2   2   2   2   0   0   2   2   2   2   2   2   0   2   0   0   0   0   0   0   2   0   0   2   0   0   0   2   2   2   2   0   0   2   2   0   0   0   2   2   2   0   0   0   2   0   2   2   0   0   0   2   2   2   0   2   0   2   2   0   0   2   0   0   2   0   0   2   2   0   0   0   0   2   0   0   2   2   2   0   2   0   0   0   2   2   0   2   2   0   2   2   0   0   2   0   0   2   0   0   2   0   0   2   2   2   0   2   2   2   0   0   0   2   0
 MK-3-4                 0   0   0   0   0   0   0   2   2   0   2   2   0   0   0   0   0   2   2   0   2   2   2   0   0   2   2   0   0   2   2   2   0   0   2   0   2   0   0   0   2   0   0   2   0   0   2   2   0   2   2   0   2   2   0   0   0   2   0   2   0   0   0   0   2   0   0   2   0   0   0   2   0   0   0   2   2   0   2   2   0   2   2   2   0   2   2   2   2   0   2   2   2   2   2   2   2   0   2   0   0   0   2   0   0   0   0   0   2   0   0   0   0   2   2   0   0   0   2   2   0   0   0   0   2   2   0   0   0   2   0   2   2   2   0   0   2   0   0   0   2   0   0   2   0   0   2   0   2   2   2   0   2   2   0   0   0   0   2   0   0   2   2   2   0   2   0   0   0   2   0   0   2   2   0   2   2   0   0   2   0   0   2   0   0   2   0   0   0   2   2   0   2   2   0   0   0   0   0   0
 MK-3-5                 0   0   0   0   0   0   0   2   0   0   2   0   2   0   0   0   0   2   2   0   2   2   2   0   0   0   2   0   0   2   2   2   2   0   2   0   2   0   0   0   2   0   0   2   0   0   2   2   0   2   2   0   2   2   0   0   0   2   0   2   0   0   0   0   2   0   0   2   0   0   0   2   0   0   2   2   2   0   0   2   0   2   2   2   0   2   2   2   2   0   2   2   2   2   2   0   2   0   2   0   0   0   2   0   0   0   0   0   2   0   0   0   0   2   2   0   2   0   2   2   0   0   0   0   2   2   0   0   0   2   0   0   2   2   0   0   2   0   0   0   2   0   0   2   0   0   2   0   2   0   2   0   2   2   0   0   0   0   2   0   0   2   0   2   0   2   0   0   0   0   0   0   2   2   0   2   2   0   0   0   0   0   2   2   0   2   0   0   0   2   2   0   2   2   0   0   0   0   2   0
 MK-3-6                 0   0   0   0   0   0   0   2   0   0   2   0   2   0   0   0   0   2   2   0   2   2   2   0   0   2   2   2   0   2   2   2   2   0   2   0   2   0   0   2   2   0   0   2   0   0   2   2   0   2   2   0   2   2   0   0   2   2   2   2   0   0   0   0   2   0   0   2   0   0   0   0   0   0   2   2   2   0   0   2   0   0   0   2   2   2   2   2   2   0   2   2   2   2   2   0   2   0   2   0   0   0   2   0   0   0   0   2   2   0   0   0   0   2   0   0   2   2   2   2   2   0   0   0   2   2   0   0   0   2   0   0   2   2   0   0   0   0   0   2   0   0   0   2   0   0   2   0   2   0   0   0   2   2   0   0   0   0   0   2   0   2   0   2   0   2   0   0   0   0   0   0   2   2   0   2   2   0   0   0   0   0   2   0   2   2   0   0   0   2   2   0   0   2   0   0   0   0   2   0
 MK-3-7                 0   2   0   0   0   0   0   0   0   0   2   0   2   0   2   0   0   2   2   0   0   2   2   0   0   2   2   2   0   2   0   2   0   0   2   0   2   0   0   2   2   0   0   2   0   0   2   2   0   2   2   0   0   2   0   0   2   0   2   2   0   0   0   0   2   0   0   2   0   0   0   0   0   0   2   2   2   0   0   2   0   0   0   2   2   2   2   2   2   0   2   2   2   2   0   0   2   2   2   0   0   2   2   0   0   0   0   2   2   0   0   0   0   2   0   0   2   2   0   2   0   2   0   0   2   2   0   0   0   2   0   0   2   0   0   0   0   2   0   2   0   0   2   2   0   2   2   0   2   0   0   0   2   2   2   0   0   0   0   2   0   2   0   2   0   2   0   0   0   0   0   0   2   2   0   2   2   0   2   0   0   0   2   0   2   2   0   0   0   2   2   0   2   2   2   0   0   0   0   0
 MK-3-8                 0   2   0   0   0   0   0   0   0   0   2   0   0   0   0   0   0   0   2   0   0   0   2   0   0   2   2   2   0   2   0   2   0   0   0   0   2   0   0   2   0   0   0   2   0   0   2   2   0   2   2   0   0   2   0   0   0   0   2   2   0   0   0   0   0   0   0   2   0   0   0   0   0   0   2   2   2   0   0   2   0   0   0   2   0   2   2   2   2   0   0   2   2   2   0   0   2   2   2   0   0   2   2   0   0   2   0   2   2   0   0   0   0   2   0   0   2   2   0   2   0   2   0   0   2   2   2   0   0   2   0   0   2   0   0   0   0   2   0   2   0   0   2   2   0   2   2   0   2   0   0   0   2   2   2   2   2   0   0   2   2   2   0   2   0   2   0   0   0   0   0   0   0   2   0   2   2   0   2   0   0   0   2   0   2   2   0   0   0   2   2   0   2   2   2   0   0   0   0   0
 MK-3-9                 0   2   0   0   0   0   0   0   0   0   2   0   0   0   0   0   0   0   2   0   0   0   2   0   2   2   2   2   0   2   0   2   0   0   2   2   2   0   0   2   0   0   0   2   0   0   2   2   0   2   2   0   0   2   0   0   0   0   0   2   0   0   0   0   0   0   0   2   0   0   0   0   0   0   2   2   2   0   0   2   0   0   0   2   0   2   2   2   2   0   0   2   2   2   0   0   2   2   2   0   0   2   2   0   0   2   0   2   2   0   0   0   0   0   2   0   2   2   0   2   0   2   0   2   2   2   2   0   0   2   0   2   2   0   0   2   0   0   0   2   2   0   2   2   0   2   2   0   2   0   0   0   2   2   2   2   2   0   0   2   2   2   0   0   0   2   0   0   0   0   0   0   0   2   0   0   2   0   2   0   0   0   2   2   2   2   0   0   0   2   2   0   2   2   2   0   0   0   0   0
 MK-3-10                0   2   0   2   0   0   0   0   0   0   2   0   0   0   0   0   0   0   2   2   0   0   2   0   2   2   2   2   0   2   0   2   0   0   2   2   2   0   0   2   0   2   0   2   0   2   2   2   0   2   2   0   0   0   0   0   0   0   0   2   0   0   0   0   0   0   0   2   0   0   2   2   0   0   2   2   2   0   0   2   0   0   0   2   0   2   2   2   2   0   0   2   2   0   0   2   2   2   2   0   0   2   2   0   0   2   0   2   2   0   0   0   0   0   2   0   2   2   0   2   0   2   0   0   2   0   2   0   0   2   0   2   2   0   0   2   0   0   0   2   2   0   2   2   0   2   2   0   2   0   0   0   2   2   0   2   2   2   0   2   2   2   0   0   0   2   0   0   0   0   0   0   0   0   0   0   2   0   2   0   0   0   2   0   2   2   2   0   0   2   2   0   2   2   2   0   2   0   0   0
 MK-3-11                0   2   0   2   2   0   0   0   0   2   2   0   0   0   0   0   0   0   2   2   0   2   2   0   2   2   2   2   0   2   2   2   0   2   2   2   2   0   0   2   0   2   0   0   0   2   2   2   0   2   2   0   0   0   0   0   0   0   0   2   0   0   0   0   0   0   0   2   0   0   2   2   0   0   0   2   2   0   0   2   0   0   2   2   0   2   2   2   2   0   0   0   2   0   2   2   2   2   2   0   0   2   2   0   0   2   0   2   2   0   0   0   0   0   2   0   2   2   0   2   0   2   0   0   2   0   2   0   0   2   0   2   2   0   0   2   0   0   0   2   0   0   0   2   2   2   2   0   2   0   0   0   2   2   2   2   2   2   0   2   2   0   2   0   0   2   0   0   0   0   0   0   0   0   2   0   2   2   2   0   0   0   2   0   2   2   2   2   0   2   2   0   2   2   2   0   2   2   2   0
 MK-3-12                0   2   0   0   2   0   0   0   0   0   2   0   0   0   0   0   0   0   2   2   0   2   0   0   2   2   2   2   0   2   2   2   0   2   2   2   2   0   0   2   0   0   0   0   0   2   2   2   0   2   0   0   0   0   0   0   2   0   0   2   0   0   2   0   0   0   0   2   0   0   0   2   2   0   0   2   2   0   0   2   0   0   2   2   0   2   2   2   2   0   0   0   2   0   2   2   2   2   2   0   0   2   2   0   0   2   0   0   2   0   0   0   0   0   2   0   2   2   0   2   0   2   0   0   2   0   2   0   2   2   0   2   2   0   0   2   0   0   0   2   0   0   0   2   2   2   2   0   2   0   0   0   2   2   2   2   0   0   0   2   2   0   2   0   0   2   0   0   0   0   0   0   2   0   2   0   0   2   2   0   0   0   2   0   2   2   2   2   0   2   2   2   2   2   2   0   2   2   2   2
 MK-3-13                0   2   0   0   2   0   0   2   0   0   2   0   0   0   0   0   0   0   2   2   0   2   0   0   0   2   2   0   2   2   2   2   0   2   2   2   2   2   0   2   0   0   0   0   0   2   2   2   0   2   0   0   0   0   0   0   2   0   0   2   0   0   2   0   2   0   2   2   2   0   0   2   2   0   0   2   2   0   0   2   0   0   2   0   0   2   2   2   2   2   0   0   2   0   2   2   2   2   2   0   0   2   2   0   0   2   0   0   2   0   0   0   2   0   2   0   2   2   0   2   0   2   0   0   0   0   2   0   0   2   0   2   2   0   0   2   0   0   2   2   0   0   0   2   2   2   2   0   2   0   0   0   2   2   0   2   0   0   0   0   2   0   2   0   0   2   0   0   0   0   0   2   2   2   2   2   0   2   2   0   0   0   2   0   2   2   2   2   0   2   2   0   2   2   2   0   0   2   2   2
 MK-3-14                0   2   0   0   0   0   0   2   0   0   2   2   0   0   2   0   0   0   2   2   0   2   0   0   0   2   2   0   2   2   0   2   0   2   2   2   2   2   0   2   0   0   0   0   0   2   2   2   2   2   0   0   0   0   0   0   2   0   0   2   0   0   2   0   2   0   2   2   2   0   0   0   2   0   0   2   2   0   0   0   0   0   2   0   0   2   2   2   2   2   0   0   2   0   2   2   2   2   0   0   0   2   2   0   0   2   0   0   0   0   0   0   2   0   0   0   2   2   0   2   0   2   0   0   0   0   2   0   0   2   0   0   2   0   0   2   0   2   2   2   0   0   0   2   2   2   2   0   2   0   0   0   2   2   0   2   0   0   0   0   2   0   2   0   0   2   0   0   0   0   0   2   2   2   2   2   0   2   2   0   0   0   2   0   2   2   2   2   0   2   2   2   2   2   2   0   0   0   2   2
 MK-3-15                0   2   0   0   0   0   0   0   0   0   2   2   2   0   2   0   0   0   0   2   0   2   2   0   0   2   2   0   2   2   0   2   0   2   2   2   2   2   0   2   0   0   0   0   0   0   2   2   2   2   0   0   0   0   0   0   2   0   0   2   0   0   0   0   2   0   2   2   2   0   0   0   2   0   0   2   2   0   0   0   0   0   2   0   0   2   2   2   2   2   0   0   0   0   0   2   2   2   0   0   0   2   2   0   2   2   0   0   0   0   0   0   2   0   0   0   2   2   0   2   0   2   0   2   0   0   2   0   0   2   0   0   2   0   0   2   0   2   0   2   2   0   0   0   2   2   2   0   2   0   0   0   2   2   0   2   2   0   0   0   2   0   2   0   0   2   0   2   0   0   0   2   2   2   2   2   0   2   2   0   0   0   2   0   2   2   2   2   2   2   2   2   2   2   2   0   0   0   2   2
 MK-3-16                2   2   0   0   0   0   0   0   0   0   2   2   2   0   0   0   0   0   0   2   0   2   2   0   0   2   2   0   2   2   0   2   0   2   0   2   2   2   0   2   0   0   0   0   0   0   2   2   2   0   0   0   0   2   2   0   2   0   0   2   0   0   0   0   2   2   2   2   2   0   0   0   0   0   2   2   2   0   0   0   0   0   2   0   0   2   2   0   2   2   2   0   0   0   2   2   2   2   0   0   0   2   2   0   2   2   0   0   0   2   0   0   2   0   0   0   2   2   0   0   0   2   0   2   0   0   2   0   0   2   0   0   2   0   0   2   0   2   0   2   2   0   0   0   0   2   2   0   2   0   0   0   2   2   0   2   2   0   0   0   2   0   2   0   0   2   0   2   0   0   0   2   2   2   2   2   0   2   2   0   0   0   2   0   2   2   2   2   2   2   2   0   2   2   2   0   0   0   2   2
 MK-4-1                 2   0   2   2   0   0   2   2   0   2   0   0   0   2   2   2   2   0   2   0   0   2   2   2   0   2   2   0   2   0   2   0   2   0   0   2   2   2   0   0   0   0   0   0   2   0   2   0   0   2   2   0   0   2   2   2   0   2   2   0   0   2   0   2   2   2   0   0   2   0   0   0   2   2   2   0   2   2   0   0   2   0   2   0   0   0   2   0   0   2   0   0   2   2   2   2   2   2   2   2   2   0   0   2   2   2   2   2   2   2   0   0   2   0   2   2   0   2   0   0   0   0   2   2   2   0   0   2   2   0   0   2   2   2   2   0   2   0   0   2   2   0   0   2   2   2   0   0   0   0   0   2   0   2   0   0   2   0   2   0   2   0   2   2   0   2   0   2   2   2   0   2   2   0   2   2   0   2   2   0   2   0   0   0   2   2   2   0   2   2   2   0   0   2   0   0   2   0   0   2
 MK-4-2                 2   0   2   2   0   0   2   0   0   2   0   0   0   2   2   2   2   0   2   0   0   0   2   2   0   2   2   0   2   0   2   0   2   2   0   2   0   2   0   0   0   0   0   0   2   0   2   0   0   2   2   0   0   0   2   2   0   2   2   0   0   2   0   2   2   2   0   0   2   0   0   0   2   2   2   0   2   0   2   0   2   0   2   0   0   0   2   0   2   0   0   0   2   2   2   2   2   2   2   2   2   0   0   2   2   2   2   0   2   2   0   2   2   0   2   2   0   2   0   0   0   0   2   2   2   0   0   2   2   2   0   2   2   0   2   2   2   0   0   0   2   0   0   0   2   2   0   0   0   0   0   2   0   2   0   0   2   0   2   0   2   2   2   2   0   2   0   2   2   2   0   2   2   0   2   2   0   2   0   0   2   0   0   0   2   2   2   0   0   2   2   0   0   2   0   0   2   0   0   2
 MK-4-3                 0   2   2   2   0   2   2   0   0   2   0   0   0   2   2   2   2   0   2   0   0   0   2   2   0   0   2   2   2   2   0   0   2   2   0   0   0   2   0   0   0   0   0   0   2   0   2   0   0   2   2   0   0   0   2   2   0   2   2   0   0   2   0   2   2   2   0   0   2   0   0   0   2   2   0   0   2   0   2   0   2   0   2   2   0   0   2   0   2   0   0   0   2   2   2   2   2   2   2   2   2   0   0   2   2   2   2   0   2   2   0   2   2   0   2   2   0   0   0   0   0   0   2   2   2   0   0   2   2   2   0   2   2   0   2   2   0   0   0   0   2   0   0   0   2   2   0   0   0   0   0   2   0   2   0   0   2   0   2   0   2   2   2   2   0   2   0   2   2   2   0   2   2   0   0   2   0   2   0   2   2   0   0   0   2   2   2   0   0   0   2   2   0   2   0   0   2   0   0   2
 MK-4-4                 0   2   2   0   0   2   2   0   0   2   0   0   2   2   2   2   0   0   2   0   0   0   2   2   0   0   2   2   2   2   2   0   2   0   0   0   0   2   0   0   0   2   0   2   2   2   2   0   0   2   2   2   2   0   2   0   0   2   2   0   0   2   2   2   0   2   0   0   2   0   0   0   2   2   0   0   2   0   2   2   2   0   0   2   0   0   2   0   2   0   0   0   2   0   2   2   2   2   0   2   2   0   0   2   2   2   2   0   2   2   0   2   2   0   0   2   0   0   0   0   0   0   2   2   2   0   2   2   2   2   0   2   0   0   2   2   0   0   0   0   2   0   0   0   2   2   0   0   0   0   0   2   0   2   0   0   2   0   2   0   2   2   2   2   0   0   0   0   2   2   0   2   2   0   0   2   0   2   0   2   2   0   0   0   0   0   2   0   0   0   2   2   0   2   0   0   2   0   0   2
 MK-4-5                 0   2   2   0   0   2   0   0   0   2   0   2   2   2   2   2   0   0   2   0   0   2   0   2   0   2   2   2   2   2   2   0   2   0   0   0   0   2   0   0   0   2   0   2   2   2   2   0   0   2   2   2   2   0   2   0   0   2   2   0   0   2   2   2   0   2   0   0   0   0   0   0   2   2   2   0   2   0   2   2   2   0   0   2   0   0   2   0   2   0   0   0   2   0   2   2   2   2   0   2   2   2   0   2   2   2   2   0   2   2   0   2   2   2   0   2   0   0   0   0   0   0   0   2   2   0   2   2   2   2   0   2   0   2   2   0   0   0   0   0   2   2   0   0   2   2   0   0   0   0   0   2   0   2   0   0   2   0   2   0   2   2   2   2   0   2   0   0   2   2   0   2   2   0   0   2   0   2   0   2   2   0   2   0   0   0   2   0   0   0   2   2   0   2   0   0   2   0   0   2
 MK-4-6                 0   2   2   0   0   0   0   0   0   0   0   2   2   2   2   2   0   0   2   2   0   2   0   2   0   2   2   2   2   2   2   0   2   0   0   0   0   2   0   0   0   2   0   2   2   2   2   0   0   2   2   2   2   0   2   0   2   2   2   0   0   2   2   2   0   2   0   0   0   0   0   0   2   2   2   0   2   2   2   2   2   0   0   0   0   0   2   0   2   0   0   0   2   0   2   2   2   2   0   2   2   2   0   0   2   2   2   0   2   2   2   2   2   2   0   2   0   2   0   0   0   0   0   2   2   0   2   2   2   2   0   2   0   2   2   0   0   0   0   0   2   2   0   0   2   2   0   0   0   0   0   2   0   2   0   0   2   2   2   0   2   2   2   2   0   2   0   0   2   2   2   2   2   0   0   2   0   2   0   2   2   0   0   0   0   0   2   0   0   0   2   2   0   2   2   0   2   0   2   0
 MK-4-7                 0   2   2   0   2   0   0   0   0   0   2   2   2   0   2   2   0   0   2   2   0   2   0   2   0   2   2   0   2   2   2   0   2   0   0   0   0   2   0   0   0   2   0   2   2   2   2   0   0   2   0   2   2   0   2   0   2   2   2   0   2   2   2   2   0   2   0   0   0   0   0   2   2   2   2   0   2   2   2   0   0   2   0   0   0   0   2   0   2   2   0   0   2   0   2   2   2   2   0   2   2   2   2   0   2   0   0   0   2   2   2   2   2   2   0   2   0   2   0   0   0   0   0   2   2   0   2   2   2   2   0   0   0   2   2   0   2   0   0   0   2   2   0   0   2   2   0   0   0   0   0   2   0   2   2   2   2   2   2   0   2   2   2   2   0   0   0   0   2   2   2   2   2   0   0   2   0   2   0   2   2   0   0   0   0   0   2   0   0   0   2   0   0   2   2   0   2   0   2   0
 MK-4-8                 0   2   2   0   2   0   0   0   0   0   2   2   2   0   0   2   0   0   2   2   0   2   0   2   0   2   2   0   2   2   0   0   0   0   0   0   0   2   0   2   0   2   0   0   2   2   2   2   0   2   0   2   2   0   2   0   2   2   2   0   2   2   2   2   0   2   0   2   0   2   0   2   2   2   2   0   2   2   2   0   0   0   0   0   0   0   0   0   2   0   0   0   2   0   2   2   2   2   0   2   2   2   2   0   0   0   0   0   2   2   2   2   2   0   0   0   2   2   0   0   0   0   0   2   2   0   2   0   2   2   2   0   0   2   0   0   2   0   0   0   2   2   0   0   2   2   0   0   0   2   0   2   2   2   2   2   2   2   2   0   2   2   2   2   0   0   0   2   0   2   2   2   2   0   0   0   0   0   0   2   2   2   0   0   0   0   2   0   2   0   2   0   0   2   2   2   2   0   2   0
 MK-4-9                 0   2   2   0   2   0   0   0   0   0   2   2   2   0   0   2   0   0   2   2   0   0   0   0   0   2   0   0   0   2   0   0   0   0   0   0   0   2   0   2   0   2   0   0   2   2   0   2   0   0   0   0   2   0   2   0   0   2   2   0   2   2   2   2   0   2   0   2   0   2   0   2   2   0   2   0   2   2   2   0   0   0   0   0   0   2   0   0   2   0   0   0   2   0   2   2   2   2   0   2   0   2   2   0   0   0   2   0   2   2   2   2   2   2   0   0   2   2   0   0   0   0   0   2   2   0   2   0   2   2   2   2   0   2   0   0   2   0   0   0   2   2   0   0   2   2   2   0   0   2   0   2   2   2   2   2   2   2   2   0   2   2   2   2   0   2   0   2   0   2   2   2   2   0   2   0   0   0   2   2   2   2   0   0   0   2   2   0   2   0   2   0   0   2   2   2   0   0   2   0
 MK-4-10                0   2   2   0   2   0   0   0   0   0   2   2   0   0   0   2   0   0   2   2   2   0   0   0   0   2   0   0   0   0   0   0   0   0   2   0   0   2   0   2   0   2   0   2   2   2   0   2   2   0   0   0   2   0   2   0   0   2   2   0   2   2   2   2   0   2   0   2   0   2   0   2   2   0   2   0   2   2   2   2   0   0   0   2   0   2   0   0   2   0   0   0   2   0   2   0   0   2   0   2   0   2   2   0   2   0   2   0   2   2   2   0   2   2   0   0   2   0   0   0   0   0   0   2   2   0   2   0   2   0   2   2   0   2   0   0   2   0   0   0   0   2   0   0   2   0   0   2   0   2   2   2   2   0   2   2   2   2   2   0   2   2   2   2   0   2   0   2   2   2   2   2   2   0   2   0   0   0   2   2   2   2   0   2   0   2   2   0   2   2   2   0   0   0   2   2   0   0   2   0
 MK-4-11                0   2   2   0   2   0   0   0   0   0   0   2   0   0   0   2   0   0   2   2   2   0   0   0   0   2   0   0   0   2   0   0   0   2   2   0   0   2   0   2   0   2   0   2   2   2   0   0   2   0   0   0   2   0   2   0   0   2   2   0   2   2   0   2   0   2   0   2   2   2   0   2   2   0   2   0   2   2   2   2   0   0   0   2   0   2   0   0   2   0   2   0   2   0   2   0   0   2   0   2   0   2   0   0   2   0   2   0   2   2   2   0   2   2   0   0   2   0   0   0   0   0   0   2   2   0   2   2   2   0   2   2   0   2   0   0   2   2   0   0   0   2   0   0   2   0   0   2   0   2   2   2   2   0   2   0   2   2   2   2   2   2   2   2   2   2   0   2   2   2   0   2   0   2   2   2   0   0   2   2   2   2   2   2   0   2   2   0   2   2   2   0   0   0   2   2   0   0   0   0
 MK-4-12                0   2   0   0   2   0   0   0   0   0   0   2   2   0   0   2   0   0   2   2   2   0   0   0   0   0   0   0   0   2   0   0   0   2   0   0   0   2   0   2   0   2   0   2   2   2   0   0   2   0   2   0   2   0   2   0   2   2   2   0   2   2   0   2   0   2   2   2   2   2   0   2   2   0   2   0   2   2   2   2   0   2   0   0   0   2   0   0   2   0   2   0   2   0   2   0   0   2   0   2   0   2   0   0   2   0   2   0   2   2   2   0   2   2   0   0   2   0   0   0   0   0   0   0   2   0   2   2   2   2   2   2   0   2   0   0   2   2   0   0   0   2   0   0   2   0   0   2   0   2   2   2   2   0   2   0   2   2   2   2   2   2   0   2   2   2   0   2   2   2   0   2   0   2   2   2   0   0   2   2   2   2   2   2   0   2   2   0   2   2   2   0   0   0   2   2   0   2   0   0
 MK-4-13                0   2   0   0   2   0   0   0   0   0   0   2   2   0   0   2   0   0   2   2   0   0   0   0   0   0   0   0   0   2   0   0   0   2   0   0   0   2   0   0   0   2   2   2   2   2   0   0   2   2   2   0   2   0   2   0   2   2   2   0   2   2   0   2   0   2   2   2   2   2   0   2   2   0   2   0   2   2   2   0   0   2   0   2   0   2   0   0   2   0   2   0   2   0   2   0   0   2   0   2   0   0   0   0   2   0   2   0   2   2   2   0   2   2   0   0   2   0   0   0   0   0   0   0   2   0   2   0   2   2   2   2   0   2   0   0   2   0   0   2   0   2   2   2   2   0   0   2   0   2   2   2   2   0   2   0   2   2   2   2   2   2   0   2   2   2   0   2   2   2   0   2   0   2   2   2   0   2   2   0   2   2   2   2   2   2   2   0   2   0   2   0   0   0   2   2   0   2   0   0
 MK-4-14                0   2   0   0   2   0   0   0   0   0   0   2   2   0   0   2   0   0   2   2   0   0   0   0   0   0   0   0   0   2   0   0   0   2   0   0   2   2   0   0   0   2   2   2   2   2   0   0   2   2   2   0   2   0   2   0   2   2   2   0   2   2   0   2   0   2   2   2   2   2   2   2   2   0   2   2   2   2   2   0   0   2   0   2   0   2   0   2   0   0   2   0   2   0   2   0   2   0   0   2   0   0   0   0   2   0   2   0   2   2   2   0   2   2   0   0   0   0   0   0   0   0   0   0   2   0   2   0   2   2   2   2   0   2   0   0   2   0   0   2   0   2   2   2   2   0   0   2   0   2   2   2   2   0   2   0   2   2   2   2   0   2   0   2   2   2   0   2   2   2   0   2   0   2   2   0   0   2   2   0   2   2   2   2   2   2   2   0   2   0   0   0   0   0   2   2   0   2   0   2
 MK-4-15                2   2   0   0   0   0   0   0   0   2   0   2   2   0   0   2   0   0   2   0   0   0   0   0   0   0   0   0   0   2   0   0   0   2   0   0   0   2   0   0   0   2   2   2   2   2   0   0   2   2   0   0   2   0   2   0   2   2   2   0   2   2   0   2   0   2   2   2   2   0   2   2   2   0   2   2   2   2   2   0   0   2   0   2   0   2   2   2   0   0   2   0   2   0   2   0   2   0   0   2   2   0   0   0   2   0   2   0   2   2   2   0   2   2   0   2   0   0   2   0   0   0   0   0   2   0   2   0   2   2   2   2   0   2   2   0   2   0   0   2   0   2   2   2   2   0   0   2   0   2   2   2   2   0   2   0   2   2   2   0   0   2   0   2   2   2   0   2   2   2   2   2   0   0   2   0   0   2   2   0   2   2   2   2   2   2   2   0   2   0   0   0   0   0   2   2   2   2   0   2
 MK-4-16                2   2   0   0   0   0   0   0   0   2   0   2   2   0   0   2   0   0   2   0   0   0   0   0   0   0   2   0   0   2   0   0   2   2   0   0   0   2   0   0   0   0   2   2   2   2   0   2   2   2   0   0   2   0   2   0   2   2   2   0   2   0   0   2   0   2   2   2   2   0   2   2   0   0   2   2   2   2   2   0   0   2   0   2   0   2   2   2   0   0   2   0   2   0   2   0   2   0   0   0   2   0   0   0   2   0   2   0   2   2   2   0   2   2   0   2   0   0   0   0   0   0   0   0   2   0   2   0   2   2   2   2   0   2   2   0   0   0   0   2   0   2   2   2   2   0   0   2   0   2   2   2   2   2   0   0   2   2   2   0   2   0   0   2   2   2   0   2   2   2   2   0   0   0   0   0   0   2   2   0   2   2   2   2   2   2   2   0   2   0   0   0   0   0   0   2   2   2   2   2
 MK-5-1                 2   0   0   0   0   2   2   2   0   0   2   2   0   2   0   2   0   0   0   0   2   0   2   0   0   2   2   2   2   2   2   2   0   2   0   2   2   2   0   2   2   0   0   0   2   0   2   0   0   2   0   0   0   2   0   0   0   2   2   0   0   2   0   2   0   2   0   2   2   2   2   2   0   2   0   0   0   2   0   0   0   0   2   0   0   2   0   2   2   0   2   0   0   0   2   0   2   2   0   2   2   2   0   0   0   2   2   0   0   2   0   0   0   0   2   2   0   0   2   0   0   2   2   0   2   2   0   0   2   0   0   0   0   2   0   0   0   0   2   2   0   2   0   0   2   0   2   2   0   0   2   2   2   0   2   2   0   2   0   0   2   0   2   0   2   0   0   2   2   2   2   2   0   0   0   2   2   2   2   2   0   2   2   0   0   2   2   2   2   2   0   0   2   2   2   0   2   2   0   2
 MK-5-2                 2   0   2   0   0   2   2   2   0   0   2   2   0   2   0   2   0   0   0   0   2   0   2   0   0   2   2   2   2   2   2   2   0   2   2   2   2   2   0   2   0   0   0   0   0   0   2   0   0   2   0   0   0   2   0   0   0   2   2   0   0   2   2   2   0   2   0   2   2   0   2   2   0   2   0   0   0   2   0   2   0   0   2   0   0   0   0   0   2   0   2   0   0   0   2   0   2   2   0   2   2   2   2   0   0   2   2   0   0   2   0   0   0   2   2   2   0   0   0   0   0   0   2   0   0   2   0   0   2   0   0   0   0   2   0   0   0   0   2   2   0   2   0   0   2   0   2   2   0   0   2   2   2   0   2   2   0   2   0   0   2   0   2   0   2   0   0   2   2   2   2   2   0   0   0   2   2   0   2   2   0   2   2   0   0   2   2   2   2   2   0   0   2   2   2   0   2   2   2   2
 MK-5-3                 2   0   2   0   2   2   0   2   0   0   2   0   0   2   0   2   0   0   0   0   2   0   2   0   0   2   2   2   2   2   2   2   0   0   2   0   0   2   0   2   0   0   0   0   0   0   2   0   0   2   0   0   0   2   0   0   0   0   2   0   0   2   2   2   0   2   0   2   2   0   2   2   0   2   0   2   0   2   2   2   0   0   2   0   0   0   0   0   2   0   2   2   0   0   2   0   2   0   0   2   2   2   2   0   0   2   2   0   0   2   0   0   0   2   2   2   0   0   0   0   0   0   2   0   0   2   0   0   2   0   0   0   0   0   0   0   2   0   2   2   0   2   0   0   2   0   2   2   0   0   2   2   2   0   2   2   0   0   0   0   2   0   2   0   2   0   0   2   2   0   2   2   2   2   0   2   2   0   2   2   0   2   2   0   0   2   2   2   2   0   0   0   2   2   2   0   0   2   2   2
 MK-5-4                 2   0   2   0   2   0   0   2   0   0   2   0   0   2   0   2   0   0   0   0   2   0   2   0   0   2   2   2   2   2   2   2   0   0   2   0   0   0   0   2   0   0   2   0   0   0   2   0   0   2   0   0   0   2   0   0   2   0   2   0   0   0   2   2   0   2   0   0   2   0   2   2   0   2   0   2   0   2   2   2   0   0   2   0   2   0   0   0   2   0   2   2   0   0   2   0   2   0   0   2   2   2   2   0   2   2   2   0   0   2   0   0   0   2   2   2   0   0   0   0   0   0   2   0   0   2   0   0   2   0   2   0   0   2   0   0   2   0   2   2   0   2   0   0   2   0   2   2   0   0   2   0   2   0   2   2   0   0   0   2   2   0   2   0   0   0   0   2   0   0   2   2   2   0   0   2   2   0   2   2   0   2   0   0   0   2   2   2   2   0   0   0   2   2   2   2   0   2   2   2
 MK-5-5                 2   0   0   0   2   0   0   2   0   0   2   0   0   2   0   2   0   0   0   2   2   0   2   0   0   2   2   2   2   2   2   2   0   0   2   0   0   0   0   2   0   0   2   0   2   0   0   0   0   0   0   0   0   2   0   0   2   0   0   0   0   0   0   2   0   0   0   0   2   0   2   2   0   2   0   2   0   0   2   2   0   0   2   2   2   0   0   0   2   0   0   2   0   0   2   0   2   0   0   2   2   2   2   2   2   2   2   0   0   2   0   0   0   2   0   2   0   0   0   0   2   0   2   2   0   2   0   0   2   0   2   0   0   2   0   0   2   0   2   0   0   2   0   0   2   0   2   2   0   0   2   0   2   0   2   2   0   0   0   2   2   2   2   0   0   0   0   2   0   0   2   2   2   0   0   0   2   0   2   2   0   2   0   0   0   2   2   2   2   0   0   0   2   2   2   2   0   2   0   2
 MK-5-6                 2   0   2   0   2   0   2   2   0   0   2   0   0   2   0   2   0   0   0   2   2   0   2   0   0   2   0   2   2   2   0   2   0   0   2   0   0   0   0   2   0   0   2   0   2   0   0   0   0   0   2   0   0   2   0   0   2   0   2   0   0   0   0   0   0   0   0   0   2   0   2   2   0   2   0   2   0   0   2   2   2   0   2   2   2   0   0   0   2   0   0   2   0   0   0   0   2   0   0   2   2   2   2   2   2   2   0   0   0   2   2   0   0   2   0   2   0   0   0   0   2   0   2   0   0   2   0   0   2   0   2   0   0   2   0   0   2   0   2   0   0   2   0   0   2   0   2   0   0   0   2   0   2   0   2   2   0   0   0   2   2   2   2   0   0   0   0   2   2   0   2   2   2   0   0   2   2   0   2   2   0   0   0   0   0   2   2   2   2   2   2   0   2   2   2   2   0   0   0   2
 MK-5-7                 2   0   2   0   2   0   2   2   0   0   0   0   0   2   0   2   0   0   0   2   2   0   2   2   0   2   0   2   2   2   2   2   0   0   0   0   0   0   0   2   0   2   2   0   2   0   0   0   0   0   2   0   0   0   0   0   2   0   2   0   0   0   0   0   0   0   0   0   2   0   2   2   0   2   0   0   0   0   2   2   2   0   2   2   2   0   0   0   2   0   0   2   2   0   0   0   2   0   0   2   2   2   2   2   2   2   0   0   0   2   2   0   0   2   0   2   0   0   0   0   2   0   2   0   0   2   2   0   2   0   0   0   0   2   0   0   2   0   2   0   0   2   0   0   0   0   2   0   0   0   2   0   2   0   2   2   2   0   0   0   2   2   2   0   0   0   0   2   2   0   2   2   2   0   0   2   2   0   2   2   0   0   0   0   2   2   2   2   2   0   2   0   2   2   2   2   0   0   0   2
 MK-5-8                 2   0   0   0   2   0   2   2   0   2   2   0   2   2   2   2   0   0   0   2   2   0   2   2   0   0   0   2   2   2   2   2   0   0   0   0   0   0   0   0   0   2   2   0   2   0   0   0   0   0   2   0   0   0   0   0   2   0   2   0   0   0   0   2   0   0   0   0   2   0   2   2   0   2   2   0   0   0   2   2   2   2   2   2   2   0   0   0   2   0   0   2   2   0   0   2   2   2   0   2   2   2   0   2   2   0   0   0   0   0   2   0   0   2   0   2   0   0   0   0   2   0   2   0   0   2   2   0   2   0   0   0   0   2   0   0   2   0   2   0   0   2   0   0   0   0   0   0   0   0   2   0   2   0   2   2   2   0   0   0   2   2   2   0   0   0   0   2   2   0   2   2   2   0   0   2   2   0   0   2   0   0   0   0   2   2   2   2   2   0   0   2   2   2   2   2   2   0   0   2
 MK-5-9                 2   0   0   0   0   0   2   2   0   2   2   0   2   2   2   2   0   0   0   2   2   0   2   2   0   0   0   2   2   2   2   2   0   2   2   0   0   0   0   0   0   2   2   0   2   0   0   0   0   0   2   0   0   0   0   0   2   0   2   0   0   2   0   2   0   0   0   0   2   0   2   2   0   2   2   2   0   0   2   2   2   2   2   2   2   0   0   0   2   0   0   2   2   2   0   2   2   2   0   0   2   2   0   2   2   0   0   0   0   0   2   2   2   2   0   2   0   0   0   0   2   0   2   0   0   2   2   0   2   2   0   0   0   2   0   0   2   0   2   0   0   2   0   2   0   0   0   0   0   0   2   0   2   0   2   2   2   0   0   0   2   2   2   0   0   0   0   2   2   0   2   2   0   0   0   2   2   0   0   2   2   0   0   0   2   2   2   2   2   0   0   2   2   0   2   2   2   2   0   2
 MK-5-10                2   0   0   2   0   0   2   2   0   2   2   0   2   2   2   2   0   0   2   2   2   0   2   2   0   0   2   2   0   2   0   2   0   2   2   0   2   0   0   0   0   0   2   0   2   2   0   2   0   0   2   0   0   0   0   0   2   0   2   0   0   2   0   2   0   0   0   0   2   2   2   2   0   2   2   0   2   0   2   2   2   2   2   2   2   0   0   2   2   0   0   2   2   2   0   2   2   0   0   0   2   2   0   2   2   0   0   0   0   0   0   2   2   2   0   2   0   2   2   0   2   0   2   0   0   2   2   0   2   2   0   0   0   2   0   0   2   0   2   0   0   0   0   0   0   0   0   0   0   0   2   0   2   0   2   2   2   2   0   0   2   2   2   0   0   0   0   2   2   0   2   2   0   0   0   0   2   0   2   2   2   2   0   0   2   2   2   2   2   0   0   2   2   0   2   2   2   2   0   2
 MK-5-11                2   0   2   2   0   0   0   2   0   2   0   0   0   2   0   2   0   0   2   2   2   0   2   2   0   0   2   2   2   2   0   2   2   2   2   2   2   0   0   0   0   0   2   0   2   2   0   2   0   0   2   0   2   0   0   0   0   0   2   0   0   2   0   2   0   0   0   0   2   2   2   2   2   2   2   2   2   0   2   2   2   2   0   2   2   0   0   2   2   0   2   2   2   2   0   2   2   0   0   0   0   2   0   2   2   0   0   0   0   0   2   2   2   2   2   2   2   2   2   0   2   0   0   0   0   2   2   2   2   2   0   0   0   2   0   0   2   0   2   0   0   0   0   0   0   0   0   0   0   0   2   0   2   0   2   2   2   2   0   0   2   2   2   0   0   0   0   2   2   0   2   0   0   0   0   0   2   0   2   2   2   2   0   2   2   2   2   2   2   0   0   2   2   0   0   2   2   2   0   2
 MK-5-12                2   0   2   2   0   0   0   2   0   2   0   0   0   2   0   2   0   0   2   2   2   2   2   2   0   0   2   2   2   2   0   2   2   2   2   2   2   0   0   2   2   0   2   0   2   2   0   2   0   0   2   0   2   0   0   0   0   0   2   0   0   2   0   2   0   0   0   2   2   2   0   2   2   2   2   2   2   0   2   2   2   2   0   0   2   0   0   2   0   0   2   2   2   2   2   2   2   0   0   0   0   0   0   2   2   2   0   0   0   0   2   2   2   0   2   2   2   0   2   0   2   0   2   0   0   2   2   2   2   2   0   0   0   2   0   0   2   0   2   0   0   0   0   0   2   0   0   0   0   0   2   2   2   0   2   2   2   2   0   0   2   2   2   0   2   0   0   2   2   0   2   0   0   0   0   0   2   0   2   2   0   2   2   2   2   2   2   2   2   0   0   2   2   0   0   2   2   2   0   2
 MK-5-13                0   0   0   2   0   0   0   2   2   2   0   0   0   2   0   2   0   2   2   2   2   2   2   2   0   0   2   2   2   2   0   2   2   2   2   2   0   0   0   2   2   0   0   0   2   2   0   2   0   0   2   0   2   0   0   0   0   2   0   0   0   2   2   2   0   2   0   2   2   2   2   2   2   2   2   2   2   0   2   2   0   2   0   0   2   2   0   2   0   0   2   2   2   2   2   0   2   2   0   0   0   0   0   2   0   2   0   0   2   0   2   2   2   0   2   2   2   0   2   0   0   0   2   0   0   2   2   2   2   2   0   0   0   2   0   0   2   0   0   0   0   0   0   0   2   0   0   2   0   0   2   0   2   0   2   2   2   2   0   0   2   2   2   0   2   0   0   2   2   0   2   0   0   0   0   0   2   0   2   2   0   2   2   0   2   2   2   2   2   0   0   2   2   0   0   2   2   2   0   2
 MK-5-14                0   0   0   0   0   0   0   2   2   2   0   0   0   2   0   2   0   2   2   2   2   2   2   2   0   0   2   2   2   2   0   2   2   2   2   2   0   0   0   2   2   0   0   2   0   2   2   0   2   0   2   0   2   0   0   0   0   2   0   0   0   2   2   2   0   2   0   2   2   2   2   2   2   2   2   2   2   0   2   2   0   2   0   0   0   2   2   2   0   0   2   2   2   2   2   0   2   2   0   2   0   0   0   0   2   2   0   0   2   0   2   2   2   0   0   2   2   0   0   0   0   0   2   0   2   2   0   2   2   2   0   0   0   2   0   0   2   0   0   0   0   0   0   0   2   0   0   2   0   0   0   0   2   0   2   2   2   0   0   0   2   2   2   0   2   0   0   2   2   0   2   0   0   0   0   0   2   0   2   2   0   2   0   0   2   2   2   2   2   0   2   0   2   0   0   2   2   2   0   2
 MK-5-15                0   0   0   2   0   0   0   2   2   2   0   0   0   2   0   0   0   2   0   2   2   0   2   2   0   0   2   2   2   2   0   2   2   2   2   2   0   0   0   2   2   0   0   2   0   2   2   0   2   0   2   0   2   0   0   0   0   2   0   0   0   2   2   2   0   2   0   2   2   2   2   2   2   2   2   2   2   0   2   2   0   2   0   0   0   2   0   2   0   0   2   2   2   2   2   0   2   2   0   2   0   0   0   0   2   2   0   0   2   0   0   2   2   0   0   2   2   0   0   0   0   0   2   0   2   0   0   2   2   0   0   0   0   2   0   2   2   0   0   0   0   0   0   0   2   0   0   2   0   0   0   0   2   2   2   2   2   0   0   0   2   2   2   0   2   0   0   2   0   0   2   0   0   0   0   0   2   0   2   2   0   2   0   0   2   2   2   0   2   0   2   0   2   0   0   2   2   2   0   0
 MK-5-16                2   0   0   2   0   0   2   2   2   0   0   0   0   0   0   2   0   0   0   2   2   0   2   2   0   2   2   2   2   2   0   2   2   2   2   2   0   0   0   2   2   0   0   2   2   2   2   0   2   0   2   2   2   0   0   0   0   2   0   0   0   2   2   2   0   2   0   2   2   2   2   2   2   2   0   2   2   0   2   2   0   2   2   0   0   2   0   2   0   0   2   2   2   2   2   0   2   0   2   2   2   0   0   0   2   2   2   0   2   0   0   2   2   2   0   0   2   0   0   0   0   0   2   0   2   2   0   2   2   0   0   0   0   2   0   2   2   0   0   2   0   2   0   0   2   2   0   2   0   0   0   0   2   2   2   2   2   2   0   0   2   2   2   0   2   0   0   2   2   2   2   0   0   0   0   0   2   0   2   2   0   2   0   0   2   2   2   0   2   0   2   0   2   0   0   2   2   2   0   0
 MK-6-1                 2   2   2   2   0   0   2   2   0   2   0   0   0   0   0   0   0   2   2   0   2   0   0   0   0   0   0   2   0   2   0   0   2   0   0   2   2   2   0   0   0   2   2   2   2   0   0   0   2   2   2   2   2   2   2   0   2   2   0   2   0   0   2   2   2   2   0   0   2   2   2   2   0   2   2   2   0   2   0   2   0   0   2   2   0   2   2   2   0   0   0   0   2   0   2   2   0   2   0   0   2   2   2   0   2   0   0   0   2   0   0   0   2   0   0   2   2   0   2   0   2   2   0   0   2   0   2   0   0   2   0   0   0   0   0   0   0   0   0   0   2   0   0   0   2   2   0   2   0   0   0   0   2   2   0   0   0   0   2   2   2   0   0   0   0   0   0   2   0   2   2   2   0   0   0   0   0   2   0   2   0   0   2   0   2   0   2   2   0   0   0   0   0   0   0   2   0   0   0   0
 MK-6-2                 2   2   2   2   0   0   0   2   2   2   0   0   0   0   0   0   0   2   2   0   2   0   0   0   0   0   0   2   2   2   0   0   2   0   0   2   2   2   0   0   0   2   2   2   2   0   0   0   2   2   2   2   0   2   2   0   2   2   0   2   0   0   2   2   2   2   0   0   2   2   2   2   0   2   0   2   0   0   0   2   0   0   2   2   0   2   2   2   0   0   0   2   0   0   2   2   0   2   0   0   2   2   2   0   2   0   0   0   2   0   0   2   2   0   0   2   2   0   2   0   2   2   0   0   2   0   2   0   0   2   0   0   2   0   0   2   0   0   0   0   2   0   0   0   2   2   0   2   0   2   0   0   2   2   0   0   2   0   2   2   2   0   0   0   0   0   0   0   0   0   2   2   0   0   0   0   0   2   0   2   0   0   2   0   2   0   2   2   0   0   0   0   0   0   0   2   2   0   0   0
 MK-6-3                 2   2   2   2   0   2   0   2   2   2   0   0   0   0   0   0   0   2   2   0   2   0   0   2   0   0   0   2   2   2   2   0   2   0   0   2   2   2   0   0   0   0   0   0   2   0   2   0   2   2   2   2   0   2   2   0   2   2   0   2   0   0   2   2   2   2   0   0   2   2   2   2   0   2   0   2   0   0   0   0   0   0   2   2   0   0   2   2   0   0   0   2   0   0   2   2   0   2   0   0   2   2   2   0   2   0   0   0   2   0   0   2   2   0   2   2   2   0   2   0   2   2   0   0   2   0   2   0   0   2   0   0   2   0   0   2   0   0   0   0   2   2   0   0   2   2   0   2   0   0   0   0   2   2   0   0   2   0   0   2   2   0   0   0   0   0   0   0   0   0   2   2   0   0   0   0   0   2   0   2   0   0   2   0   2   0   2   2   0   0   0   0   0   0   0   2   2   0   0   0
 MK-6-4                 2   2   0   0   0   2   0   2   2   0   0   0   0   0   0   0   0   2   2   2   2   0   0   0   0   0   0   2   2   2   2   0   2   0   2   2   0   0   0   0   0   0   0   0   2   0   2   0   2   2   2   2   0   0   2   0   2   2   0   2   0   0   2   2   0   2   2   0   2   2   2   2   0   2   0   0   0   2   0   0   0   0   2   0   0   0   2   2   2   0   0   2   0   0   2   2   0   2   0   0   2   2   2   0   2   0   2   2   2   0   0   2   2   0   2   2   2   2   2   0   2   2   2   0   2   0   2   0   0   2   0   0   0   2   0   2   0   0   2   0   2   2   0   0   2   2   0   2   0   0   2   0   2   2   2   2   2   0   0   2   2   0   2   0   0   0   0   0   0   0   0   2   0   0   0   0   0   2   0   2   0   0   2   0   2   0   2   2   0   0   0   0   0   0   0   2   2   0   0   0
 MK-6-5                 2   2   0   0   0   0   0   2   2   0   2   0   0   0   0   0   0   2   2   2   2   0   0   0   0   2   0   2   2   2   2   0   2   0   2   2   0   2   2   0   2   0   0   0   2   0   2   0   2   2   2   2   0   2   2   0   2   2   0   2   2   0   2   2   0   2   2   0   2   2   2   2   0   2   2   0   0   2   0   0   0   2   2   0   0   2   2   2   2   0   0   2   0   0   2   2   0   2   2   0   2   2   2   0   2   0   2   2   2   0   0   2   2   2   0   2   0   2   2   0   2   2   2   0   2   0   2   0   0   2   0   0   0   2   0   2   0   2   2   0   2   2   0   0   2   2   0   2   0   0   2   0   2   2   2   2   2   0   0   2   2   0   2   0   0   0   0   0   0   0   0   2   0   0   0   0   2   2   0   2   0   0   2   0   2   2   2   2   0   0   0   0   0   0   0   2   2   0   0   0
 MK-6-6                 2   2   0   0   0   0   2   2   2   0   2   2   0   0   0   0   0   2   2   2   2   0   0   0   0   2   0   2   2   2   2   0   2   0   2   2   0   2   2   0   2   0   0   0   2   0   2   0   2   2   2   2   0   2   2   0   2   0   0   2   2   0   2   2   0   2   2   0   2   2   2   2   0   2   2   0   0   2   0   0   2   0   2   0   0   2   2   2   2   0   0   0   0   0   2   2   0   2   2   0   0   2   2   2   2   2   2   2   2   0   0   2   2   2   0   2   0   2   2   2   2   2   2   0   2   0   2   0   0   0   0   0   0   2   0   0   0   2   2   0   2   2   0   0   2   2   2   2   0   0   2   0   2   2   2   2   2   0   0   2   2   0   2   0   0   0   0   0   0   0   0   2   0   0   0   0   2   0   0   0   0   0   2   0   2   2   2   2   2   0   0   0   0   0   0   2   2   0   0   0
 MK-6-7                 2   2   0   0   2   0   2   2   2   0   0   2   0   0   0   0   0   2   2   2   0   2   0   0   0   2   0   2   2   2   2   0   2   0   2   2   0   2   2   0   2   0   0   0   0   0   2   0   2   2   2   2   0   2   2   0   2   0   0   2   2   0   0   2   0   2   2   0   2   2   2   2   0   2   2   0   0   2   0   0   2   0   2   0   0   2   2   2   2   0   0   0   0   0   2   2   0   2   2   0   0   2   0   2   2   2   2   2   2   0   2   2   2   0   0   2   0   2   2   2   2   0   2   2   0   0   2   0   0   0   0   0   0   2   0   0   0   2   2   0   2   2   0   0   2   2   2   2   0   0   2   0   2   2   0   2   2   0   0   2   2   0   2   0   0   0   0   0   2   0   0   0   0   0   0   0   2   0   0   0   2   0   2   2   2   2   2   2   0   2   0   0   0   0   0   0   2   0   2   0
 MK-6-8                 2   2   0   0   2   0   2   2   2   0   2   2   0   0   2   2   0   2   2   2   0   2   2   0   0   2   0   2   2   2   0   0   2   0   2   2   0   2   0   0   2   0   2   0   0   0   2   0   0   2   2   2   0   2   2   0   2   2   0   2   2   0   0   2   2   2   2   0   2   2   2   2   0   2   2   0   0   2   0   0   2   0   2   0   0   2   2   2   2   0   0   0   0   0   2   2   0   2   0   2   0   2   0   2   2   2   2   2   2   0   2   2   2   0   0   2   0   2   2   2   2   0   2   2   0   0   2   0   0   0   0   0   0   2   0   0   0   2   2   0   2   2   0   0   2   2   2   2   0   0   2   0   2   2   0   2   2   0   0   2   2   0   2   2   0   0   0   0   2   0   0   0   0   0   0   0   2   0   0   0   2   0   2   2   2   2   2   2   2   2   0   0   0   0   0   0   2   0   2   2
 MK-6-9                 2   2   0   2   2   0   2   0   2   2   2   2   0   0   0   2   0   2   2   2   0   2   2   0   0   2   0   2   2   2   0   0   2   0   2   2   0   2   0   0   2   0   2   0   0   2   2   0   0   2   2   2   0   2   2   0   2   2   0   2   2   0   0   2   2   2   2   0   2   2   2   2   0   2   2   0   2   2   0   2   2   2   2   0   0   2   2   2   0   0   0   0   0   2   2   2   0   2   0   2   0   2   0   0   2   2   2   2   2   0   0   2   2   0   0   2   0   0   2   2   2   0   0   2   2   0   2   0   0   0   0   0   0   2   0   0   0   2   2   2   2   2   0   0   2   2   2   2   0   0   2   0   2   2   0   2   2   0   0   2   2   2   2   2   0   0   0   0   2   0   0   0   0   0   0   0   2   0   0   0   2   0   2   2   2   2   2   2   2   2   0   0   0   0   0   0   2   0   0   2
 MK-6-10                2   2   0   2   2   0   2   0   2   2   0   0   0   0   0   2   0   2   2   2   0   2   2   0   2   2   0   2   2   2   0   0   2   0   2   2   0   2   0   0   2   0   2   0   0   2   2   0   0   0   2   2   0   2   2   0   2   2   0   2   2   0   0   2   2   2   2   0   2   2   2   2   0   2   2   0   2   2   0   2   2   2   2   0   0   2   2   2   0   0   0   0   0   2   2   2   0   2   0   2   0   2   0   0   2   2   2   2   2   0   0   2   2   0   0   2   0   0   2   2   2   0   0   2   2   2   2   0   0   0   0   0   0   2   0   0   0   2   2   2   0   2   0   0   2   2   2   2   0   0   0   0   2   2   0   2   2   0   0   2   2   2   2   2   0   0   0   0   2   0   0   0   0   0   0   0   2   0   0   0   2   0   2   2   2   2   2   2   2   2   0   0   0   0   0   0   2   2   0   0
 MK-6-11                2   2   0   2   2   0   2   0   2   2   0   0   0   0   0   2   0   0   2   2   0   2   2   0   2   0   0   2   2   2   0   0   2   0   2   2   0   2   0   0   2   0   2   0   0   2   2   0   0   0   2   2   0   2   2   0   2   2   0   2   2   0   0   2   2   2   2   0   2   2   2   2   0   2   2   0   2   0   0   2   2   2   2   0   0   2   2   2   0   0   0   0   0   2   2   2   0   2   0   2   0   2   0   0   2   2   0   2   2   0   0   2   2   0   0   2   0   0   2   2   0   0   0   2   2   2   2   0   0   2   0   0   0   0   0   0   2   2   2   2   0   2   0   0   2   2   2   2   0   0   0   0   2   2   0   2   2   0   0   0   2   2   2   2   0   0   0   0   2   0   0   2   0   0   0   0   2   0   0   0   2   0   2   2   0   2   2   2   2   2   0   2   0   0   0   0   2   2   0   2
 MK-6-12                2   2   0   2   2   0   2   0   2   2   0   0   0   0   0   2   0   0   2   2   0   2   2   0   2   0   0   2   2   2   0   2   2   2   2   2   0   2   0   0   2   0   2   0   0   2   2   0   0   0   2   2   0   2   0   0   2   2   0   2   2   0   2   2   2   2   2   0   2   2   2   2   0   2   2   0   2   0   0   0   2   2   2   0   0   2   2   0   0   0   0   0   0   2   2   2   0   2   0   2   0   2   0   0   0   2   2   2   2   0   0   2   2   0   0   2   0   0   2   2   2   0   0   2   2   2   2   2   0   2   0   2   0   0   0   0   2   0   2   2   0   2   0   0   2   0   2   0   0   2   0   0   0   2   0   2   2   0   2   2   2   2   2   2   0   0   0   0   2   0   0   2   0   0   0   0   2   0   0   0   2   0   2   2   0   2   2   2   2   2   0   2   0   0   0   0   2   2   0   0
 MK-6-13                2   2   0   2   2   0   2   0   2   2   0   0   0   0   0   2   0   0   2   2   0   2   2   0   2   0   2   2   2   2   0   2   2   2   2   2   0   2   0   0   2   0   2   0   0   0   2   0   0   0   2   0   0   2   0   0   2   2   0   2   2   0   2   2   2   2   2   0   2   0   2   2   0   2   2   0   2   0   2   0   2   2   2   0   0   2   2   0   0   0   0   0   0   2   2   2   0   2   0   2   0   2   2   0   0   2   2   2   2   0   0   2   2   0   0   2   0   2   2   2   2   0   0   0   2   2   2   2   0   2   0   2   0   0   0   0   2   0   2   2   0   2   0   0   2   0   2   0   0   2   0   0   2   2   0   0   2   0   2   2   2   2   2   2   0   0   0   0   2   0   0   2   0   0   0   2   2   0   0   0   2   2   2   2   2   2   2   2   2   2   0   2   0   0   0   2   2   2   0   0
 MK-6-14                2   2   0   2   2   0   2   0   2   2   0   0   0   0   0   2   0   2   2   2   0   2   2   0   2   0   0   2   2   2   0   2   2   2   2   2   0   2   0   0   2   0   2   0   0   0   2   0   2   0   2   0   0   2   0   0   2   2   0   2   2   0   2   2   0   2   2   0   2   0   2   2   0   2   2   0   2   0   2   0   2   2   2   0   0   2   2   0   0   0   0   0   0   2   2   2   0   2   0   2   0   0   2   0   0   2   2   2   2   0   0   2   2   0   0   2   0   2   2   2   2   0   0   0   2   2   2   2   0   2   0   2   0   0   0   0   2   0   2   2   0   2   0   0   0   0   2   0   0   0   0   0   2   2   0   2   2   0   2   2   2   2   2   2   0   0   2   0   2   2   0   0   0   0   0   0   2   0   0   0   0   2   2   2   2   2   2   2   2   2   0   2   0   0   0   2   2   2   0   0
 MK-6-15                2   2   0   2   2   0   2   0   2   2   0   0   0   0   0   2   0   2   2   2   0   2   2   0   2   0   0   2   2   2   0   2   2   2   2   2   0   2   0   0   2   0   2   0   0   0   2   0   0   2   2   0   0   2   0   0   0   2   2   2   2   0   2   2   2   2   2   2   0   0   2   2   0   2   2   0   0   0   2   0   2   2   2   0   0   2   2   0   0   0   0   0   0   2   2   2   0   2   0   0   0   0   2   2   0   2   2   2   2   0   0   2   0   0   0   2   2   2   2   2   2   0   0   2   0   2   2   2   0   2   0   2   0   0   0   0   2   0   2   2   2   2   0   0   0   2   2   0   0   0   0   0   2   2   0   2   2   0   2   2   2   0   2   2   0   0   2   0   2   2   0   0   2   0   0   0   2   2   0   0   0   2   2   2   2   2   2   2   2   2   2   2   0   0   0   2   2   0   2   0
 MK-6-16                2   2   0   2   2   0   2   0   2   0   0   0   0   0   0   2   0   2   2   2   0   2   2   0   2   0   0   2   2   2   0   2   2   2   2   2   0   2   0   0   0   0   2   2   0   2   2   0   0   2   0   0   0   2   2   0   0   0   2   2   2   2   0   2   2   2   2   2   0   0   2   2   0   2   2   2   0   2   2   0   2   2   2   0   0   2   2   0   0   0   2   0   0   2   2   2   0   2   0   2   2   0   2   2   0   2   2   2   0   0   0   2   0   0   0   2   2   0   2   2   2   0   0   2   0   2   2   2   0   0   0   2   0   0   0   0   2   0   0   2   0   2   0   0   0   2   2   0   0   2   0   0   2   2   0   0   2   0   2   0   2   0   2   2   0   0   2   0   2   2   0   0   0   0   0   0   2   2   0   0   0   2   2   2   0   2   2   2   2   0   2   2   0   0   0   2   2   0   2   0
 
!****************************************** Phenotypic Data **********************************************************
!-100.0 is resevred for missing phenotype
SimulatedTrait1        15.0724   14.8479   15.9482   15.6062   15.4935   13.5176   14.0961   15.1130   15.2862   14.1649   15.5788   13.0201   16.2365   15.8326   16.0102   15.1811   12.9072   14.0171   14.2578   17.3556   14.5303   13.7665   14.6297   16.3456   15.4517   17.7305   14.8619   16.0754   13.9999   13.7144   16.0740   17.2926   16.2077   12.2613   14.2588   13.4836   14.3663   13.3273   15.0910   13.6880   13.8244   14.7405   13.1958   12.9698   15.1226   14.7206   13.8079   15.0983   14.1065   15.0009   16.2461   14.3176   14.7885   15.3212   16.2410   15.4508   17.9680   14.2289   16.3979   14.1227   13.9487   15.8921   15.5692   14.4856   15.8282   13.8369   14.4199   15.7981   14.3498   15.9156   14.9273   15.0303   15.1467   16.9118   14.6796   16.7988   16.2976   16.8673   12.1639   14.4900   15.4355   16.0948   16.8064   12.3064   15.9354   15.7467   15.8847   15.3904   16.0324   14.7464   13.9009   16.0968   15.3336   15.4678   14.8299   15.0354   14.1501   12.8825   14.9606   14.3211   17.3144   16.9470   16.3728   15.9538   16.6245   14.1553   14.8800   14.2311   17.2103   14.8034   14.7301   13.5025   16.2427   13.7899   16.9796   15.4795   15.6665   16.1604   13.7701   13.5310   15.6400   15.6156   14.6342   14.7811   12.9436   12.5329   15.6016   15.0014   13.9421   14.9643   14.2418   16.3405   15.8932   14.6083   14.5090   16.3759   13.9927   13.1225   14.3900   13.4665   13.6797   15.0406   14.1132   16.8565   14.2838   16.9229   13.1424   13.8030   16.1438   16.2882   12.7528   17.2979   16.2951   17.2791   13.0353   16.3611   15.4108   14.9230   16.5190   16.1452   14.6126   16.1119   14.2893   12.5970   15.4601   18.0852   14.3686   17.1359   13.2227   15.4483   14.9626   15.8840   16.7255   17.0798   12.7107   16.7336   14.8024   15.2738   14.3858   12.5650   12.7538   14.9238   14.7545   16.1701   15.0036   13.9379   12.0310   16.6805   14.2635   14.2406   14.6116   15.2911   15.1876   14.0002   13.6841   17.5782   12.8633   17.5411   16.1845   14.6338
SimulatedTrait2         9.6530   11.1020    9.7664   10.2313    9.6757    9.8122    9.3494   11.1058    8.7779    9.3673    8.4559   10.3704    9.1813    9.4325    9.8456    9.1247   10.7910   11.1197   10.8658    9.0748   10.2912    9.5930    8.5022    8.4294    9.8107    9.4386   11.6471   10.9183   10.5182   10.4535    9.7380    9.5926    9.5996   10.4875   11.3204    9.5387   10.5758   10.2337   10.4167   10.3992   10.3627   10.0470    9.9724    9.5871   10.3817   10.8843    8.8676    9.7033   10.1989   10.2692   10.1506    8.9010    9.8499    9.6443   10.1347   10.1674    9.3523   10.4371    9.8663   10.2313   10.9727    9.4395   10.2434   10.5093    9.0226    9.9308   10.5753   11.1769   10.6546   10.2393    9.4232    9.6536    9.6134    9.7439   11.0284    9.4507   10.5462   10.2253   10.6633    9.6992   10.2251    8.6222   11.1864   10.4021    9.8981    9.0817    9.3299    9.5565    9.1759    9.4711   10.6916   10.2875    9.1613    9.6142   10.0858    9.8815   10.9934   10.6280   10.8250   10.7496    9.2225   10.6875    9.9519    9.6879    9.3719   10.1600    9.6162    9.5538    9.8648   10.3367   10.9091   10.0060    9.1804   10.6588    9.1422    9.1095   10.0472    9.3542   10.9877   10.8208    9.8011    9.3031    8.6816    9.2569   10.5575   11.6603    9.3260   11.2233    8.9325    9.4366   11.4028    9.9887    9.0222    9.7886   11.6696    9.6139   11.4500   10.2503   10.4784   10.3895   10.9486   10.3520   10.3496    9.0456   10.6900    9.7716   10.2110   10.6293   10.7193    9.6780   10.4646    9.1284    9.4368    9.5659   10.4733    8.4435    9.4743    9.1279    9.4050    8.1886   10.9578    8.7718   10.7728    9.7921    9.0952    9.8562   10.1883    9.7766    9.7995    9.0696   10.1465   10.4929   10.8303    9.5064   10.9321    9.3825    9.9447   10.4689    9.7621    9.3666    9.5193    9.3533    9.8593    9.6682   10.1825   10.7003   10.3642    9.0471   10.2628   10.1202    9.6515    9.7165    9.8899   10.0532   10.2381   10.2881   10.5657    9.0169    9.1201   10.8397
 
