# Supplementary material for: Inclusive Composite Interval Mapping of QTL by Environment Interactions in Biparental Populations
Source: PLoS One. 2015 Jul 10;10(7):e0132414. doi: 10.1371/journal.pone.0132414 (PMC4498613; doi:10.1371/journal.pone.0132414)
Supplement: S5 File — (ZIP) [file pone.0132414.s005.zip › H=0.5/L1/run_00145.met]

!**********************Note: lines staring with "!" are remarks and will be ignored in the program********************
!*********************************General Information**********************************
!Assuming F1 = P1 x P2, populations available in QTL IciMapping are: 
!  1, P1BC1F1 = P1 x F1, the first backcrossing where P1 is used as the recurrent parent;
!  2, P2BC1F1 = P2 x F1, the first backcrossing where P2 is used as the recurrent parent;
!  3, F1DH, F1-derived doubled haploids; 
!  4, RIL or F1RIL, recombination inbred lines through the repeated selfing of F1;
!  5, P1BC1RIL, recombination inbred lines through the repeated selfing of P1BC1F1;
!  6, P2BC1RIL, recombination inbred lines through the repeated selfing of P2BC1F1;
!  7, F2, the selfing generation of F1;
!  8, F3, the selfing generation of F2;
!  9, P1BC2F1, the second backcrossing where P1 is used as the recurrent parent; 
! 10, P2BC2F1, the second backcrossing where P2 is used as the recurrent parent;
! 11, P1BC2RIL, recombination inred lines through the repeated selfing of P1BC2F1; 
! 12, P2BC2RIL, recombination inred lines through the repeated selfing of P2BC2F1; 
! 13, P1BC1F2, the selfing generation of P1BC1F1; 
! 14, P2BC1F2, the selfing generation of P2BC1F1; 
! 15, P1BC2F2, the selfing generation of P1BC2F1; 
! 16, P2BC2F2, the selfing generation of P2BC2F1; 
! 17, P1BC1DH, P1BC1F1-derived doubled haploids; 
! 18, P2BC1DH, P2BC1F1-derived doubled haploids; 
! 19, P1BC2DH, P1BC2F1-derived doubled haploids; 
! 20, P2BC2DH, P2BC2F1-derived doubled haploids; 
   3      !Mapping Population (see remarks above)
   2      !Mapping Function (1 for Kosambi; 2 for Haldane; 3 for Morgan)
   2      !Marker Space Type (1 for intervals; 2 for positions)
   1      !Marker Space Unit(1 for centiMorgans; 2 for Morgan)
   6      !Number of Chromosomes (or Linkage Groups)
 200      !Size of the mapping population
   2      !Number of environments
 
!***************************************** Chromosomes and Linkage Maps **********************************************
!Chromosome                 NumMarkers
-CH1                        16
-CH2                        16
-CH3                        16
-CH4                        16
-CH5                        16
-CH6                        16
!Linkage map (Marker name followed by position or the interval length)
 MK-1-1                1     0.000
 MK-1-2                1    10.000
 MK-1-3                1    20.000
 MK-1-4                1    30.000
 MK-1-5                1    40.000
 MK-1-6                1    50.000
 MK-1-7                1    60.000
 MK-1-8                1    70.000
 MK-1-9                1    80.000
 MK-1-10               1    90.000
 MK-1-11               1   100.000
 MK-1-12               1   110.000
 MK-1-13               1   120.000
 MK-1-14               1   130.000
 MK-1-15               1   140.000
 MK-1-16               1   150.000
 MK-2-1                2     0.000
 MK-2-2                2    10.000
 MK-2-3                2    20.000
 MK-2-4                2    30.000
 MK-2-5                2    40.000
 MK-2-6                2    50.000
 MK-2-7                2    60.000
 MK-2-8                2    70.000
 MK-2-9                2    80.000
 MK-2-10               2    90.000
 MK-2-11               2   100.000
 MK-2-12               2   110.000
 MK-2-13               2   120.000
 MK-2-14               2   130.000
 MK-2-15               2   140.000
 MK-2-16               2   150.000
 MK-3-1                3     0.000
 MK-3-2                3    10.000
 MK-3-3                3    20.000
 MK-3-4                3    30.000
 MK-3-5                3    40.000
 MK-3-6                3    50.000
 MK-3-7                3    60.000
 MK-3-8                3    70.000
 MK-3-9                3    80.000
 MK-3-10               3    90.000
 MK-3-11               3   100.000
 MK-3-12               3   110.000
 MK-3-13               3   120.000
 MK-3-14               3   130.000
 MK-3-15               3   140.000
 MK-3-16               3   150.000
 MK-4-1                4     0.000
 MK-4-2                4    10.000
 MK-4-3                4    20.000
 MK-4-4                4    30.000
 MK-4-5                4    40.000
 MK-4-6                4    50.000
 MK-4-7                4    60.000
 MK-4-8                4    70.000
 MK-4-9                4    80.000
 MK-4-10               4    90.000
 MK-4-11               4   100.000
 MK-4-12               4   110.000
 MK-4-13               4   120.000
 MK-4-14               4   130.000
 MK-4-15               4   140.000
 MK-4-16               4   150.000
 MK-5-1                5     0.000
 MK-5-2                5    10.000
 MK-5-3                5    20.000
 MK-5-4                5    30.000
 MK-5-5                5    40.000
 MK-5-6                5    50.000
 MK-5-7                5    60.000
 MK-5-8                5    70.000
 MK-5-9                5    80.000
 MK-5-10               5    90.000
 MK-5-11               5   100.000
 MK-5-12               5   110.000
 MK-5-13               5   120.000
 MK-5-14               5   130.000
 MK-5-15               5   140.000
 MK-5-16               5   150.000
 MK-6-1                6     0.000
 MK-6-2                6    10.000
 MK-6-3                6    20.000
 MK-6-4                6    30.000
 MK-6-5                6    40.000
 MK-6-6                6    50.000
 MK-6-7                6    60.000
 MK-6-8                6    70.000
 MK-6-9                6    80.000
 MK-6-10               6    90.000
 MK-6-11               6   100.000
 MK-6-12               6   110.000
 MK-6-13               6   120.000
 MK-6-14               6   130.000
 MK-6-15               6   140.000
 MK-6-16               6   150.000
!*********************************** Marker Types ********************************************************************
!Co-dominant marker: When heterozygote F1 is present, P1 is coded as 2, F1 is coded as 1, and P2 is coded as 0; Otherwise, P1 is coded as 2, and P2 is coded as 0. 
!Dominant marker: When heterozygote F1 is present, P1 and F1 are coded as 12, and P2 is coded as 0; Otherwise, P1 is coded as 2, and P2 is coded as 0.  
!Recessive markers: When heterozygote F1 is present, P1 is coded as 2, and F1 and P2 are coded as 10; Otherwise, P1 is coded as 2, and P2 is coded as 0. 
!Missing marker is coded as -1. 
 MK-1-1                 2   2   0   0   2   0   0   0   0   2   2   0   0   0   2   0   2   0   2   2   2   0   0   0   2   0   2   2   0   0   0   2   0   0   0   2   0   0   2   2   2   0   0   2   2   2   2   2   0   2   0   2   0   0   0   2   2   0   0   2   2   0   2   0   0   2   2   0   2   0   2   2   0   0   0   0   0   2   0   2   2   2   2   2   0   0   0   0   0   0   0   0   0   2   0   0   0   2   0   0   2   0   0   2   0   0   0   2   0   2   0   2   0   2   0   0   2   2   2   2   0   2   2   0   2   0   2   0   0   2   0   2   0   2   2   2   2   2   0   2   0   0   0   2   2   0   0   0   0   2   0   0   0   2   0   0   0   2   2   2   2   0   2   2   0   2   0   2   0   2   0   2   0   0   0   2   2   2   0   2   0   2   0   0   2   0   2   2   0   0   0   2   0   0   2   0   2   0   0   0
 MK-1-2                 2   2   0   0   2   0   0   0   0   2   2   0   0   0   2   0   2   0   2   2   2   0   0   0   2   0   2   0   0   0   0   2   0   0   0   2   0   0   2   2   2   0   0   2   2   2   2   2   0   2   0   2   0   2   0   2   2   0   0   2   2   0   2   0   2   2   2   0   2   0   2   2   0   0   0   0   0   2   0   2   2   2   2   2   0   0   0   0   0   0   0   0   0   2   2   0   0   2   0   0   2   0   0   2   2   0   0   2   0   2   0   0   0   2   0   0   2   2   2   2   0   2   2   0   2   0   2   0   0   2   0   2   0   2   2   2   2   2   0   2   0   0   0   2   2   0   2   2   0   2   0   0   0   2   0   0   0   2   2   0   2   0   0   2   0   2   0   2   0   2   0   2   0   0   0   2   2   2   0   2   0   2   0   0   0   0   2   2   0   0   0   2   0   0   2   0   2   0   0   0
 MK-1-3                 2   2   0   0   2   0   2   0   0   2   2   0   0   0   0   0   2   0   0   2   2   2   0   0   2   0   2   0   0   0   0   2   0   0   0   2   0   0   0   2   2   0   0   2   2   2   2   0   0   2   0   2   2   2   0   0   2   0   0   2   2   0   2   0   2   2   2   0   2   0   0   2   0   0   0   0   0   2   0   0   2   2   2   2   0   0   2   0   0   0   0   0   0   2   2   0   0   0   0   0   2   0   0   0   2   0   0   2   2   2   0   0   0   2   0   2   2   2   2   2   0   2   2   0   0   0   2   0   0   2   0   2   0   2   2   2   2   2   0   2   0   0   0   2   2   0   2   2   0   2   2   0   0   2   0   0   0   2   2   0   2   0   0   2   0   2   0   0   0   2   0   2   0   0   0   2   2   2   0   2   0   2   2   0   0   0   2   2   0   0   2   2   0   0   0   0   2   0   0   0
 MK-1-4                 2   2   0   0   0   0   2   0   0   2   2   0   0   0   0   0   2   0   0   2   2   2   0   0   2   0   2   0   0   0   0   2   0   0   0   2   0   0   0   2   2   0   0   2   2   2   0   0   2   2   0   2   2   2   0   0   2   0   0   2   2   0   2   0   2   2   2   0   2   0   0   2   0   2   0   2   0   2   0   0   2   2   2   2   0   0   2   2   0   2   0   0   0   0   2   0   0   0   0   0   2   0   0   0   2   0   0   0   2   2   0   0   0   2   0   2   2   0   0   2   0   2   2   0   0   0   2   0   0   2   0   2   0   2   2   0   2   2   0   2   0   0   0   2   0   0   2   2   0   0   2   0   0   0   0   2   0   2   2   0   2   0   0   2   0   2   0   0   0   2   0   2   0   0   0   2   2   2   0   2   0   2   2   0   0   0   2   2   0   0   2   2   2   2   0   0   2   0   0   0
 MK-1-5                 2   2   0   0   0   0   2   0   0   2   2   0   0   0   0   0   2   0   0   0   2   2   0   0   2   0   2   0   0   0   2   2   0   0   0   2   0   0   0   2   2   0   0   2   2   2   0   0   2   2   0   2   2   2   0   0   0   0   0   2   2   0   2   0   2   0   2   0   2   0   0   2   0   2   0   2   0   2   0   0   2   2   2   2   0   0   2   2   0   2   2   0   0   0   2   0   0   0   0   0   2   0   0   0   2   0   0   0   0   0   0   0   2   2   0   2   2   0   0   2   0   2   2   0   0   0   2   2   0   2   0   2   0   2   2   0   2   2   0   2   0   0   0   2   0   0   2   2   0   0   2   0   0   0   0   2   0   0   2   0   2   0   0   2   0   2   0   0   0   0   0   2   0   0   0   2   2   0   0   2   0   2   2   0   2   0   2   2   0   0   2   2   2   2   0   0   2   0   0   0
 MK-1-6                 2   2   0   0   0   0   2   0   0   2   2   0   0   0   0   0   2   0   0   0   0   0   0   0   2   2   2   0   0   0   2   2   0   0   0   2   0   0   0   2   2   0   0   2   2   2   0   0   2   2   0   0   2   2   0   0   2   2   0   2   2   0   0   0   2   2   2   0   2   0   0   2   0   2   0   2   0   2   0   0   2   2   2   2   0   0   2   2   0   2   2   0   0   0   2   0   0   0   0   0   2   0   0   0   0   0   0   0   2   0   0   0   2   2   0   2   2   0   0   2   0   2   2   0   0   0   2   2   2   2   0   2   0   2   2   0   2   0   0   2   0   0   0   0   2   0   2   2   0   0   2   0   0   0   2   2   0   0   2   0   2   0   0   2   0   2   0   0   0   0   0   2   0   0   2   2   2   0   0   2   0   2   2   0   2   0   0   2   0   0   2   2   2   0   0   0   2   0   0   0
 MK-1-7                 2   2   0   0   0   0   2   0   0   2   2   0   0   0   0   0   2   0   0   2   0   0   0   0   2   2   0   0   0   0   2   2   0   0   0   2   0   2   2   2   2   0   0   2   2   2   0   0   2   2   0   0   0   2   0   0   2   2   0   2   2   0   0   0   2   2   2   0   2   0   0   2   0   2   0   2   0   2   0   0   0   2   2   0   0   0   0   2   0   2   2   0   0   0   2   0   0   0   0   0   2   0   0   0   0   0   0   0   2   0   0   0   2   2   0   0   2   0   0   2   0   0   2   0   0   0   2   2   2   2   0   2   0   2   2   0   2   0   0   2   2   0   0   0   2   0   2   2   0   0   2   0   0   0   2   2   0   0   2   0   2   2   0   2   2   2   0   0   0   0   0   2   0   0   2   2   0   0   0   2   0   2   2   2   2   0   0   2   0   0   2   2   0   0   0   0   0   0   2   0
 MK-1-8                 2   2   0   0   0   0   2   0   2   2   2   0   0   0   0   0   2   0   0   2   0   0   0   0   2   0   0   0   0   2   2   0   0   0   0   2   0   2   2   2   2   0   0   2   2   2   0   0   2   2   0   2   0   2   0   0   2   2   0   2   2   0   0   0   2   2   2   0   2   0   0   2   0   2   0   2   0   2   0   0   0   2   2   0   0   0   0   2   0   2   2   0   0   0   2   0   0   0   0   0   2   0   2   0   0   0   0   0   2   0   0   0   0   2   2   0   2   0   0   2   0   0   2   0   0   0   2   2   2   2   0   2   0   2   2   0   2   2   2   2   2   0   0   0   2   0   2   2   0   0   2   0   0   0   2   2   2   0   2   0   2   2   2   2   2   2   2   2   0   0   0   2   0   0   2   2   0   0   0   2   0   2   2   2   2   0   0   2   0   0   2   2   0   0   0   0   0   0   2   0
 MK-1-9                 2   2   0   0   0   0   2   2   2   2   2   0   2   0   0   0   2   0   0   2   0   0   0   0   2   0   0   0   0   2   2   0   0   0   0   2   0   2   2   2   0   0   0   0   2   2   0   2   2   2   0   2   0   2   0   0   2   2   2   2   2   0   0   0   2   2   2   0   0   0   0   2   2   2   0   2   0   2   0   0   0   2   2   0   2   0   0   0   0   2   2   0   0   0   2   0   0   0   0   0   2   0   2   0   0   0   0   0   2   0   0   0   0   2   2   0   0   0   0   2   2   0   2   0   0   2   2   2   2   0   0   2   0   2   0   0   2   2   2   2   2   0   0   0   2   0   2   2   0   0   2   0   0   0   2   2   2   0   2   2   2   2   2   2   2   2   2   2   2   2   0   2   0   0   2   2   2   0   0   0   2   2   2   2   2   0   0   2   0   0   2   2   0   0   0   0   0   0   2   0
 MK-1-10                2   2   0   0   0   0   2   2   2   2   2   0   0   0   0   0   2   2   0   2   0   0   0   0   2   0   0   0   0   2   2   0   0   0   2   2   0   2   2   2   0   0   0   0   2   2   0   2   2   2   0   2   2   2   2   0   2   2   2   2   2   0   0   0   2   2   2   0   2   0   0   2   2   2   0   2   0   0   0   0   0   2   2   0   2   0   0   0   0   2   2   0   0   0   2   0   0   2   0   0   2   0   2   0   0   0   2   0   2   0   0   0   0   2   2   0   0   0   0   2   2   0   2   0   0   2   2   0   2   2   0   2   0   0   0   0   2   2   0   2   2   0   0   0   2   0   2   2   0   0   2   0   0   0   2   2   2   0   2   2   2   2   2   0   2   2   2   2   2   2   0   2   0   2   2   2   2   0   0   0   2   2   2   2   2   2   0   2   0   0   2   2   0   2   0   0   0   0   2   2
 MK-1-11                2   2   0   0   0   0   2   2   2   2   2   0   0   0   0   0   2   2   0   2   0   0   0   0   2   0   0   0   0   2   0   0   0   0   2   2   0   2   2   2   0   0   0   0   2   2   0   2   2   2   0   2   0   0   2   2   2   2   2   2   2   0   0   0   2   2   2   0   2   0   2   2   2   2   0   2   0   0   0   0   0   2   2   0   2   0   0   0   0   2   0   0   0   0   2   0   0   2   0   0   2   0   2   0   0   0   2   0   2   0   0   0   0   2   2   0   0   0   0   2   2   0   2   0   2   2   2   0   2   2   0   2   0   0   0   0   2   2   0   2   0   2   2   0   2   0   2   2   2   0   2   0   0   0   2   2   2   0   2   2   2   2   0   2   2   2   2   0   2   2   0   2   0   2   2   2   2   0   0   0   2   2   2   2   0   2   0   2   0   0   0   2   0   2   2   0   0   0   0   2
 MK-1-12                2   2   0   0   0   0   2   2   2   2   2   0   0   2   0   0   2   2   0   2   0   0   0   0   0   0   0   0   0   2   0   0   0   0   2   2   0   2   2   2   0   0   0   0   2   2   0   2   2   2   0   2   0   0   2   0   2   2   2   2   0   0   0   0   2   2   2   2   2   0   2   2   2   2   0   2   0   2   0   0   0   2   2   0   2   0   2   0   0   2   0   0   0   0   2   0   2   2   0   0   0   0   2   0   0   0   0   0   2   2   0   0   0   2   2   0   0   0   2   2   2   0   0   0   2   2   2   0   2   2   0   2   0   0   0   0   2   2   0   2   0   2   2   0   2   0   2   0   2   0   0   0   0   0   2   2   2   0   2   2   2   2   0   2   2   2   2   0   2   0   0   2   0   2   2   2   2   0   0   0   2   2   0   2   0   2   0   2   0   0   0   2   0   0   2   0   0   0   0   2
 MK-1-13                2   2   0   0   0   0   2   2   2   2   2   0   0   2   0   0   2   2   0   2   0   0   0   0   0   0   2   0   0   2   0   0   0   0   2   2   0   2   2   2   0   0   0   2   2   2   0   2   2   2   0   2   0   0   2   0   2   0   2   2   0   0   0   0   2   2   2   2   2   2   2   0   0   2   0   2   0   2   0   0   0   2   2   0   2   0   0   0   0   2   2   0   0   0   2   0   2   2   0   0   0   0   2   0   0   2   0   2   2   2   0   0   0   2   2   2   0   0   2   2   2   0   0   2   2   0   2   2   2   2   0   2   0   0   0   0   2   2   0   2   0   2   2   0   2   0   2   0   2   2   0   0   0   0   2   2   2   0   2   2   2   2   0   2   2   2   2   0   2   0   0   2   2   2   2   2   2   0   0   0   2   2   0   2   0   2   0   2   0   0   0   2   0   0   2   2   0   0   2   2
 MK-1-14                2   2   0   0   0   0   0   2   2   2   2   0   2   2   0   0   2   2   0   2   0   0   0   0   0   0   2   0   0   2   0   2   0   0   0   2   0   2   2   2   0   0   0   2   2   2   0   0   2   2   0   2   0   0   2   0   2   0   2   2   0   0   0   0   2   2   2   2   2   2   0   2   0   2   0   2   0   2   0   0   0   2   2   0   2   0   0   0   0   2   2   2   0   0   2   0   2   2   0   0   0   0   2   0   0   2   0   2   2   0   0   0   0   2   2   2   0   0   2   2   2   0   2   2   2   0   2   2   2   2   0   2   2   0   0   0   2   2   2   2   0   2   2   0   0   2   2   0   2   2   0   0   0   0   2   2   2   2   2   2   2   2   0   2   2   2   2   2   2   0   0   2   2   2   2   2   2   0   0   0   2   2   0   0   0   2   0   2   0   0   0   2   0   0   2   0   0   0   2   2
 MK-1-15                2   2   0   0   0   0   0   2   2   2   2   2   2   2   0   0   2   2   0   2   0   0   0   0   0   2   2   2   0   2   2   2   0   2   0   2   0   2   2   2   0   0   0   2   2   2   0   0   2   2   0   2   0   2   2   0   2   2   0   2   0   0   0   0   0   2   2   2   2   2   0   2   0   2   0   2   0   2   0   0   0   2   2   0   2   0   0   0   0   2   2   2   0   0   2   0   2   2   0   0   0   0   2   0   0   0   0   2   2   0   0   0   0   2   2   0   0   0   2   2   2   0   0   2   0   0   2   2   2   2   0   2   2   0   0   0   2   2   2   2   0   2   0   2   2   0   2   0   2   2   0   2   0   2   2   2   2   2   2   2   2   2   0   2   2   2   2   2   2   0   0   2   2   2   2   2   2   0   0   0   2   2   0   0   0   2   0   2   0   0   0   2   0   0   2   0   0   0   2   0
 MK-1-16                2   0   0   2   2   0   0   2   2   2   2   2   2   2   0   0   2   2   0   2   0   0   0   0   0   2   0   2   0   2   2   2   0   2   0   2   0   2   2   2   0   0   2   2   2   2   0   2   2   2   0   2   2   2   2   0   0   2   0   2   0   0   0   2   0   2   2   2   0   2   0   2   0   2   0   2   0   2   0   0   0   2   2   0   2   0   0   0   0   2   2   0   0   0   2   0   2   2   0   0   0   0   2   0   0   0   0   2   2   0   0   0   0   2   2   0   0   0   2   2   2   0   2   2   2   0   2   2   2   2   0   2   2   0   0   0   2   0   2   2   0   2   0   2   2   0   2   0   2   2   0   2   0   2   2   2   2   2   2   2   2   2   0   2   0   0   2   2   2   0   0   2   0   2   2   2   2   0   2   0   2   2   0   2   0   2   0   2   0   0   0   2   0   0   2   0   0   0   2   0
 MK-2-1                 0   2   0   0   0   0   0   0   2   0   2   2   2   0   0   0   2   0   0   0   2   2   0   2   2   2   0   2   2   2   0   0   2   0   2   0   2   0   0   2   0   2   2   2   0   2   0   2   2   0   0   0   2   2   0   0   2   0   2   2   0   2   0   0   0   2   0   0   2   0   0   2   2   2   2   0   2   0   0   2   2   2   2   2   2   2   2   0   0   0   0   2   2   0   2   2   0   0   2   2   0   0   0   0   2   0   2   2   0   0   2   0   0   0   0   2   0   0   2   0   0   2   2   0   0   0   2   0   0   0   2   2   2   2   0   0   0   0   0   2   2   0   2   0   0   0   0   0   2   0   2   0   2   2   0   0   0   0   2   0   0   0   2   2   0   0   0   0   2   0   2   2   0   0   0   0   0   0   2   2   0   2   0   0   0   0   2   2   0   2   2   2   2   0   0   2   2   0   2   2
 MK-2-2                 0   2   0   0   0   0   0   2   2   0   2   2   2   0   2   0   2   0   0   0   2   2   0   2   2   2   0   2   2   2   0   0   2   0   2   0   2   0   0   2   0   2   2   2   0   0   0   2   2   0   0   0   2   2   0   0   0   0   2   2   0   2   2   0   0   0   0   2   2   0   0   2   2   2   2   0   2   0   0   2   2   2   2   2   0   2   2   0   0   0   0   2   2   0   2   0   0   0   2   0   0   0   0   0   2   0   2   2   0   0   2   0   0   0   0   2   0   0   2   0   0   2   2   0   0   0   2   0   0   0   2   2   2   2   0   0   0   0   0   2   2   0   2   0   0   0   0   0   2   0   2   0   2   2   0   0   0   0   2   0   0   0   2   2   0   0   0   0   2   0   2   2   0   0   0   0   0   0   2   2   0   2   0   0   0   0   2   2   0   2   2   2   2   0   0   2   2   0   2   2
 MK-2-3                 0   2   0   0   0   0   0   2   2   0   2   2   0   0   2   0   2   0   0   0   2   2   0   2   2   2   0   2   2   2   0   0   2   0   2   0   2   0   0   2   0   0   2   2   0   0   0   2   2   0   0   0   2   2   0   0   0   2   2   2   0   2   2   0   0   0   0   2   2   2   0   2   2   2   2   0   2   0   0   0   2   0   2   2   0   2   2   0   0   0   0   2   2   0   2   0   2   0   2   0   0   0   0   0   2   0   2   0   0   0   2   0   0   0   0   0   0   0   2   0   2   2   2   0   0   2   2   0   0   2   2   2   0   2   0   0   0   2   0   2   2   0   2   0   0   0   0   0   0   0   2   0   2   0   0   0   0   0   2   0   0   0   2   2   0   0   0   0   2   0   2   2   0   0   0   0   0   0   2   2   0   2   0   0   0   0   2   2   0   2   2   2   2   0   0   2   2   0   2   0
 MK-2-4                 0   2   0   0   0   0   0   2   2   0   2   2   0   0   2   0   2   0   0   0   2   2   0   2   2   2   0   2   2   2   0   2   2   0   2   0   2   0   0   2   0   0   2   2   0   0   0   2   2   2   0   2   2   2   0   0   2   2   2   2   0   2   2   2   0   0   0   2   2   0   0   2   2   2   2   2   2   0   0   0   2   0   0   2   0   2   2   0   0   0   0   2   2   0   2   0   2   0   2   0   0   0   0   2   2   0   2   2   2   0   2   2   0   0   0   0   0   0   2   0   2   2   2   0   0   2   2   0   0   2   2   2   0   2   0   0   0   2   0   0   2   0   2   0   0   0   0   0   0   0   2   0   2   0   0   0   0   0   2   0   0   0   2   0   0   0   0   0   2   0   2   2   0   0   0   0   0   0   2   2   0   2   0   0   0   2   2   2   0   2   2   0   2   0   0   2   2   2   2   0
 MK-2-5                 0   2   0   0   0   0   0   2   2   0   0   2   0   0   2   0   2   0   0   0   2   0   0   2   2   2   0   2   2   0   0   0   2   0   2   0   2   0   0   2   0   0   2   2   0   0   0   2   2   2   0   2   2   2   0   0   2   2   2   2   0   2   2   2   0   0   0   2   2   0   0   2   2   0   2   2   2   0   2   0   0   0   0   2   0   2   2   0   2   0   0   2   0   0   2   0   2   0   2   0   0   0   0   2   2   0   0   2   2   0   2   0   0   0   0   0   0   0   2   0   2   2   2   2   0   2   2   0   0   2   2   2   2   0   0   0   0   2   0   0   2   0   2   0   0   0   0   0   2   0   0   0   2   0   0   0   0   2   2   0   0   0   2   0   0   0   0   0   2   0   2   2   0   0   2   0   0   0   2   2   2   2   0   0   0   2   2   2   0   2   2   0   2   0   0   2   2   2   2   0
 MK-2-6                 0   2   2   0   0   0   0   2   2   0   0   2   0   0   2   0   2   0   2   0   2   0   0   2   2   2   0   0   2   2   0   0   2   0   2   2   2   0   0   2   2   0   2   2   0   0   2   2   2   2   0   2   2   2   0   0   2   2   2   2   0   2   2   2   0   0   0   2   2   0   2   0   2   0   0   2   2   0   2   2   0   0   0   2   0   2   0   0   2   2   0   2   2   0   2   0   2   0   2   0   0   0   0   2   2   0   0   2   2   0   2   0   0   0   0   0   0   0   2   0   2   2   2   2   0   2   2   0   0   2   2   2   2   0   0   0   0   2   0   0   2   0   2   0   0   0   0   2   2   0   0   0   2   0   0   0   0   2   2   0   0   0   2   2   0   2   2   2   2   0   0   2   0   2   2   0   2   0   2   2   2   2   0   0   2   2   2   2   0   2   2   0   2   0   0   2   0   2   2   2
 MK-2-7                 0   2   2   0   0   0   2   2   2   0   0   2   0   0   2   0   2   0   2   0   2   0   0   2   2   2   0   0   2   2   2   0   2   0   2   2   2   0   0   2   2   0   2   2   0   0   2   2   2   2   0   2   2   2   0   0   2   0   2   2   2   2   2   2   0   0   0   2   2   0   2   0   2   0   0   2   2   0   2   0   0   0   0   2   0   0   0   0   2   2   0   2   2   0   2   2   2   2   2   0   0   0   0   2   2   0   0   2   2   0   2   0   2   0   0   0   0   0   2   0   2   0   2   2   0   2   2   0   0   2   2   0   2   0   0   0   0   0   0   2   2   0   2   0   0   0   0   2   2   0   0   0   2   0   0   0   0   2   0   0   0   0   2   2   0   2   2   2   0   0   0   2   0   2   2   0   2   0   2   2   2   0   0   0   2   2   2   2   0   0   2   0   2   2   0   2   0   2   2   2
 MK-2-8                 0   2   2   2   0   0   2   2   2   0   0   2   0   0   2   0   2   0   2   0   2   0   0   2   2   2   0   0   2   2   2   0   2   0   2   0   2   0   0   2   2   0   2   0   0   0   2   2   2   2   0   2   2   2   0   0   0   0   2   2   2   2   2   2   0   0   0   2   2   0   2   0   2   0   0   2   2   0   2   0   0   0   0   2   0   0   0   0   2   2   0   2   2   0   2   2   2   0   2   2   0   0   0   2   2   0   0   2   2   0   2   0   2   0   0   0   0   0   2   0   2   0   2   2   2   0   2   0   0   2   2   0   2   0   0   0   0   0   0   2   2   0   2   0   0   0   0   2   2   0   0   0   2   0   2   0   0   2   0   0   0   0   0   2   0   2   2   2   0   2   0   2   0   2   2   2   2   0   2   2   2   0   0   0   2   2   2   2   0   0   0   0   2   2   0   2   0   2   2   2
 MK-2-9                 0   2   2   2   0   0   2   2   2   0   0   2   0   0   0   0   2   0   2   0   2   0   0   2   2   2   0   0   2   0   2   0   2   0   2   0   2   2   0   2   2   0   2   0   2   0   2   2   2   2   0   2   2   2   0   0   0   0   2   2   2   2   2   2   0   0   0   2   2   0   2   0   2   0   0   2   2   0   2   0   0   0   0   2   2   0   0   0   2   2   0   2   2   0   0   2   2   0   2   2   0   0   0   0   2   0   0   2   2   0   2   0   2   0   0   0   0   0   2   0   2   0   2   2   2   0   2   0   0   2   2   0   2   0   0   0   0   0   0   2   2   0   2   0   0   0   0   2   2   0   0   0   2   0   2   0   0   2   0   0   0   2   0   0   0   2   2   0   0   2   0   2   0   2   0   2   2   0   2   2   2   0   0   0   2   2   2   2   0   0   0   0   2   0   0   0   0   2   2   0
 MK-2-10                0   2   2   2   2   0   2   2   2   0   0   2   0   2   0   0   2   2   2   0   2   0   0   2   2   2   0   0   2   2   2   2   2   0   2   0   2   2   0   2   2   0   2   0   2   0   2   2   2   2   0   0   2   2   0   0   0   0   2   2   2   2   2   2   0   0   0   2   2   0   2   0   2   0   0   2   0   0   2   0   0   0   0   2   2   0   0   0   2   2   0   2   2   0   0   2   2   2   2   2   0   0   0   0   0   0   0   2   2   0   2   0   2   0   0   0   0   0   2   0   2   2   2   2   2   0   0   0   0   2   2   0   2   0   0   0   0   0   0   2   2   0   2   0   0   0   2   2   2   0   0   0   2   0   2   0   0   2   0   0   0   2   0   2   0   2   2   0   0   2   0   2   0   2   0   2   2   0   2   2   2   0   0   2   2   2   2   2   0   0   0   0   2   0   0   2   0   2   2   0
 MK-2-11                0   2   2   2   2   0   2   2   2   0   0   2   0   2   0   0   2   2   2   0   2   2   0   2   2   2   0   2   2   2   2   2   2   0   2   0   2   2   2   2   2   0   2   0   2   0   2   2   2   2   0   2   2   2   0   2   2   0   2   2   2   2   2   0   0   0   0   0   2   0   2   0   2   0   0   2   0   0   2   0   0   0   0   2   2   0   0   0   2   2   0   2   2   0   0   2   2   2   2   2   0   0   0   0   0   0   0   2   2   0   2   2   2   0   0   0   0   2   0   0   2   2   2   2   2   0   0   0   0   2   2   0   2   0   2   0   0   0   0   0   2   2   0   0   0   0   2   2   2   0   0   0   2   0   2   0   0   2   0   0   0   2   0   2   0   2   2   0   0   2   0   2   0   2   0   2   2   2   2   2   0   0   0   2   2   2   2   2   0   0   0   0   2   0   0   0   2   2   2   0
 MK-2-12                0   2   2   2   2   2   2   2   2   0   0   2   0   2   0   0   2   2   2   0   2   2   0   2   2   2   0   0   2   2   2   2   2   0   2   0   2   2   2   2   2   0   2   0   2   0   2   2   2   2   0   2   2   2   0   2   2   0   2   2   2   2   2   0   0   0   0   0   2   2   2   0   2   2   0   2   0   0   2   0   0   0   0   2   2   0   0   2   2   2   0   2   2   0   0   2   2   2   2   2   0   0   0   0   0   0   0   2   2   0   2   2   0   0   0   0   0   2   0   0   2   2   0   2   2   0   0   0   0   2   2   0   2   2   2   0   0   0   0   0   2   2   2   0   0   0   2   2   2   0   0   0   2   0   2   0   0   2   0   0   2   2   0   2   0   2   0   0   2   2   0   2   0   2   0   2   2   2   2   2   0   0   0   2   2   2   2   2   0   2   0   0   2   0   0   2   2   2   2   0
 MK-2-13                0   2   2   2   2   2   2   2   0   0   0   2   0   2   0   0   2   2   2   0   2   2   0   2   2   2   0   0   2   2   2   2   2   0   2   0   2   2   2   2   2   0   2   0   2   0   2   2   2   2   0   2   2   2   0   2   2   0   2   2   2   2   2   0   2   0   0   0   0   2   2   0   2   2   0   2   2   2   2   2   0   0   0   2   2   0   0   2   2   2   0   2   2   0   0   2   2   2   2   2   0   0   2   0   0   2   0   2   2   0   2   2   0   2   0   0   2   2   0   2   2   2   0   2   2   0   2   0   0   2   2   0   2   2   0   0   0   0   0   2   2   2   2   0   0   0   0   2   2   0   2   2   2   0   2   0   0   2   0   0   2   2   0   2   0   2   0   0   2   2   0   2   0   2   0   2   2   2   2   2   0   0   2   2   2   2   0   2   0   0   0   0   2   0   0   2   0   2   2   0
 MK-2-14                0   2   2   2   0   2   2   2   0   0   0   2   0   2   0   0   2   0   2   0   2   2   0   0   2   0   0   0   2   2   2   2   2   0   2   0   2   2   0   0   2   0   2   2   2   0   2   2   2   2   0   2   2   2   0   2   2   0   2   2   0   2   2   0   0   0   0   0   0   2   2   0   2   2   0   2   2   2   2   2   0   0   0   2   2   0   0   2   0   2   0   2   2   0   0   2   2   2   2   2   0   0   2   2   0   2   0   2   0   0   2   2   0   2   0   0   2   2   0   2   2   2   0   2   2   0   2   0   0   0   0   0   2   2   0   0   0   0   0   2   0   2   2   0   0   0   0   2   2   0   2   2   2   0   2   0   0   0   0   0   0   2   0   2   0   2   0   2   2   2   0   2   2   2   0   2   2   2   0   2   0   0   2   2   2   2   0   2   0   0   0   2   2   0   0   0   2   2   2   0
 MK-2-15                2   2   2   2   0   2   2   2   2   2   0   2   0   2   0   2   2   0   0   0   2   2   0   0   0   0   0   0   2   2   2   2   2   0   2   2   2   0   0   0   2   0   0   2   2   0   2   0   2   0   0   2   2   2   0   2   2   0   2   2   0   2   2   0   0   0   0   0   0   2   2   0   2   2   2   2   2   2   2   2   2   0   0   2   2   0   0   2   0   2   0   2   2   0   0   2   2   2   2   2   0   0   2   2   0   0   0   2   0   2   0   2   0   2   0   0   2   0   0   2   2   2   0   2   2   0   2   0   0   0   0   0   2   2   0   0   0   0   0   2   0   2   2   0   2   0   0   2   0   0   2   2   2   0   2   0   0   0   0   0   0   2   0   2   0   2   0   0   2   2   0   2   2   2   0   2   2   2   0   2   0   0   2   2   2   2   2   2   0   0   0   2   2   0   0   0   2   2   2   0
 MK-2-16                2   0   2   2   0   2   2   2   2   2   0   0   0   2   0   2   2   2   0   2   2   2   0   0   0   0   0   0   2   2   2   2   2   0   2   2   2   0   0   0   2   0   0   2   2   0   2   0   2   0   0   2   2   2   0   2   2   0   2   2   0   2   2   0   0   0   0   0   0   2   2   0   2   2   2   2   2   2   2   2   0   0   0   2   2   2   0   2   0   2   0   2   2   0   2   2   2   2   2   2   0   0   2   2   2   2   0   2   0   2   0   2   2   2   0   0   2   0   0   2   0   2   2   2   2   0   2   0   0   0   0   0   0   2   0   0   0   0   0   2   0   2   2   0   2   2   0   2   0   0   2   2   2   2   2   0   0   0   2   0   0   0   0   2   0   2   0   2   0   2   0   2   2   2   0   2   2   2   0   2   0   0   2   2   2   2   2   2   0   0   0   2   2   0   0   0   2   2   0   0
 MK-3-1                 0   2   2   2   0   2   2   2   2   2   0   2   2   2   2   2   0   0   2   0   0   2   0   2   0   2   2   2   0   0   2   0   0   2   2   2   2   0   2   2   0   0   0   2   2   0   0   0   2   2   0   0   0   0   0   0   2   2   2   0   2   2   0   2   2   0   2   0   0   0   2   2   2   0   2   0   2   2   2   0   0   2   0   2   0   0   2   2   2   0   2   2   0   0   0   0   0   0   2   2   0   2   2   2   2   0   2   0   0   0   2   0   0   0   0   2   2   2   0   2   0   2   0   2   0   2   2   0   0   0   0   2   0   2   2   0   2   2   2   0   0   0   0   2   0   2   0   2   2   0   2   0   0   2   0   0   0   0   0   2   2   0   2   0   0   0   0   0   2   2   0   0   0   0   0   0   0   0   0   2   0   0   0   2   0   0   2   0   2   0   2   2   0   2   0   2   0   2   2   2
 MK-3-2                 0   2   2   2   0   2   2   2   2   2   0   2   2   2   2   2   0   0   2   0   0   2   0   2   2   2   2   2   0   0   2   2   2   2   2   2   2   0   2   2   2   0   0   2   2   0   0   2   2   2   0   0   0   0   0   0   2   2   2   0   2   2   0   2   2   0   2   0   0   0   2   2   2   0   2   0   0   2   2   0   0   2   0   2   0   0   2   2   2   0   2   2   0   0   0   2   0   0   2   2   0   2   2   2   2   0   2   0   0   0   2   0   0   0   0   2   2   0   0   2   0   0   0   2   0   2   2   2   0   0   0   0   0   0   2   0   2   2   2   2   2   0   0   2   0   2   0   2   2   0   2   0   0   2   0   2   2   0   0   2   2   0   2   0   2   0   0   0   0   2   0   0   0   0   0   0   0   0   0   2   0   0   0   0   0   0   2   2   2   0   2   2   0   2   0   2   0   2   2   2
 MK-3-3                 0   0   2   2   0   2   2   2   2   2   0   2   2   2   2   0   0   0   2   0   0   2   2   2   2   2   2   2   0   0   2   2   2   2   2   2   2   2   2   2   2   0   0   2   2   0   0   2   0   0   0   2   0   0   0   0   2   2   2   2   2   2   0   0   2   0   2   0   2   0   2   2   2   0   2   0   0   2   2   0   0   2   0   2   0   0   2   2   2   0   2   2   0   0   0   2   0   0   2   2   0   2   2   2   2   0   2   0   0   0   2   0   0   0   0   2   2   0   0   2   0   0   0   2   2   2   2   2   0   0   0   0   0   0   2   0   2   2   2   2   2   0   0   0   0   2   0   2   2   0   2   0   0   2   0   2   2   0   0   2   2   0   2   0   2   0   0   0   0   2   0   0   0   0   2   0   0   0   0   2   0   0   0   0   0   0   2   2   2   0   2   2   0   2   0   2   0   2   2   2
 MK-3-4                 0   0   2   2   2   2   2   2   2   2   0   2   2   2   2   0   0   0   2   0   0   2   0   2   2   2   2   2   0   0   2   2   2   2   2   2   2   2   2   2   2   0   0   2   2   2   0   2   2   0   0   2   0   0   0   0   2   2   2   2   2   2   0   0   2   0   2   2   2   0   2   2   0   0   2   0   0   2   2   0   0   2   0   2   0   0   2   2   2   0   2   2   0   0   0   2   0   0   2   2   0   2   0   2   2   0   2   0   0   0   2   0   0   0   0   2   2   0   0   2   0   0   0   2   2   2   2   2   0   0   0   0   0   0   2   0   2   2   2   2   2   0   0   0   2   2   0   2   2   0   2   0   0   2   0   2   2   0   0   2   0   2   2   0   0   0   0   0   0   2   2   0   0   0   0   0   0   0   0   2   0   0   0   0   0   2   2   2   2   0   2   2   0   2   0   2   0   2   2   2
 MK-3-5                 2   0   2   2   2   2   2   2   2   2   0   2   2   2   2   2   0   2   2   0   0   2   0   2   2   2   2   2   0   0   2   2   2   2   2   2   2   2   2   2   0   0   0   2   2   2   2   2   2   0   2   2   0   0   0   0   2   2   2   0   0   2   0   0   2   0   2   2   2   0   2   2   0   0   2   0   0   2   2   2   0   2   0   2   0   0   2   2   2   0   2   2   0   0   0   2   0   0   2   2   0   2   0   2   2   0   2   0   0   0   2   0   0   0   0   2   2   0   0   2   0   0   0   2   2   2   2   2   0   0   0   0   0   0   2   0   2   2   2   2   2   0   0   0   0   2   0   2   2   2   2   0   0   2   0   2   2   0   0   2   0   2   2   0   0   0   0   0   0   2   2   0   0   0   0   2   0   0   0   2   0   0   0   0   2   2   2   2   2   0   2   2   0   2   2   2   0   2   2   2
 MK-3-6                 2   2   2   2   2   2   2   2   2   2   0   2   2   2   0   2   0   2   2   0   0   2   0   2   2   2   2   0   0   0   2   2   2   2   2   2   2   2   2   2   0   0   0   2   2   2   0   2   2   2   2   2   0   0   0   0   2   0   2   0   0   2   0   0   2   2   2   2   2   0   2   2   0   0   2   0   0   0   2   2   2   0   0   0   0   0   2   2   2   0   2   2   0   0   0   0   0   0   0   2   0   2   0   2   2   0   2   0   0   0   2   0   0   0   0   2   2   2   2   2   0   0   0   2   2   2   2   2   0   0   0   2   0   0   2   0   2   2   2   2   2   0   0   0   2   2   0   2   2   2   2   0   0   2   0   2   2   0   0   2   0   2   2   0   0   0   0   0   0   0   2   0   0   0   0   2   0   0   0   2   0   0   0   0   2   2   2   2   2   0   2   2   0   2   2   2   0   2   0   2
 MK-3-7                 2   2   2   2   2   2   2   2   2   2   0   2   2   2   0   2   0   2   2   0   2   2   0   2   2   2   2   0   0   0   2   2   2   2   2   2   2   0   2   2   0   0   0   2   2   2   0   2   2   2   2   2   2   0   0   2   2   0   2   0   2   2   0   0   0   2   2   2   2   0   2   2   0   2   2   2   2   0   2   2   2   0   0   0   0   0   2   2   2   0   2   2   0   0   2   0   0   0   0   2   0   2   0   2   2   2   2   0   0   2   0   0   0   0   0   2   2   0   2   2   0   0   0   2   2   2   2   2   0   0   0   2   0   0   2   0   2   2   2   0   2   0   0   0   2   0   0   2   2   2   2   0   0   2   0   2   2   0   0   2   0   2   2   0   0   0   0   0   0   0   2   2   0   2   0   2   0   0   0   2   0   0   0   0   2   0   0   0   2   0   2   2   0   2   2   2   0   2   0   2
 MK-3-8                 0   2   2   2   2   2   2   2   2   2   2   2   2   2   0   2   0   2   2   0   2   0   0   2   0   0   2   0   0   2   2   2   2   2   2   2   2   0   2   2   0   0   0   2   2   2   0   2   2   2   2   2   2   2   2   0   2   0   2   0   2   0   0   0   0   2   0   2   2   2   2   2   0   2   2   2   2   0   2   2   2   0   0   0   2   0   2   2   2   0   2   2   0   0   2   0   0   0   0   2   0   2   0   0   2   0   2   0   0   2   0   0   0   0   0   2   2   2   2   2   0   0   0   2   2   2   2   2   0   0   2   2   0   0   2   0   2   2   2   0   2   0   0   0   2   2   0   2   2   2   2   0   0   2   0   2   2   0   0   2   0   0   0   2   0   0   0   0   0   0   2   2   0   2   0   0   0   0   0   2   2   0   0   0   0   0   0   0   2   0   2   2   0   2   2   2   0   2   0   2
 MK-3-9                 0   2   2   2   0   2   2   2   2   0   2   2   2   2   0   2   0   2   2   0   2   0   0   2   0   0   2   0   0   2   2   0   2   2   2   2   2   0   2   2   0   0   0   2   2   2   0   2   2   2   0   2   2   2   2   0   2   0   2   0   2   0   0   0   0   2   2   2   2   2   2   2   0   2   2   2   2   0   2   2   2   0   0   0   2   0   2   2   2   0   2   2   0   0   2   0   2   0   0   2   0   2   0   0   2   0   2   0   0   2   0   0   2   0   0   2   0   2   2   0   2   0   0   2   2   2   0   2   0   0   2   2   0   2   2   0   0   2   2   0   2   0   0   0   2   0   0   2   2   0   2   0   2   2   0   2   2   0   0   0   0   0   0   2   0   0   0   0   0   0   2   2   0   2   0   0   0   0   0   2   2   2   0   0   0   2   0   0   2   0   2   0   0   0   2   2   0   2   0   2
 MK-3-10                0   2   2   0   0   2   2   0   2   0   2   2   2   2   0   2   0   2   2   0   0   0   0   0   0   0   2   0   0   2   2   0   2   2   2   2   2   0   2   2   0   0   0   2   2   2   0   2   2   2   0   2   2   2   2   0   2   0   2   0   2   0   0   0   0   2   2   2   2   2   2   0   0   2   2   2   0   0   2   2   2   2   0   0   2   2   2   2   2   0   2   2   0   0   2   0   2   0   0   2   0   2   2   0   2   0   2   0   0   2   0   0   0   0   0   2   0   2   2   0   2   2   0   2   2   2   0   2   0   0   2   2   0   2   2   0   2   2   2   0   2   2   0   0   2   0   0   0   2   0   2   0   2   2   0   2   2   0   0   0   0   0   0   2   0   0   0   2   0   0   2   2   2   2   0   0   0   0   2   2   2   2   0   0   0   2   0   0   0   0   2   0   0   0   2   0   0   2   0   2
 MK-3-11                0   2   2   0   2   2   2   0   2   0   2   2   2   2   0   2   2   2   2   0   0   0   0   0   0   0   2   0   0   2   2   0   2   2   2   0   2   0   2   2   0   0   0   2   2   2   0   2   0   2   0   2   2   2   2   0   2   0   2   0   2   0   0   2   0   2   0   2   2   2   2   0   0   2   2   2   0   2   0   2   2   2   2   0   2   0   2   2   2   0   2   2   2   0   2   0   2   0   0   2   0   2   2   0   2   0   2   0   0   2   0   0   0   0   0   2   0   2   2   0   2   2   0   0   0   2   0   2   0   0   2   2   0   2   2   2   2   2   2   2   2   2   0   2   2   0   0   0   2   0   0   0   2   2   0   2   2   0   0   0   0   0   2   2   2   0   0   2   0   0   2   2   2   2   0   0   0   0   2   2   2   2   0   0   0   2   0   0   0   0   2   0   0   0   2   0   0   2   0   2
 MK-3-12                0   2   2   0   2   2   2   0   2   2   2   2   0   2   0   2   2   2   2   0   2   0   0   0   0   0   2   0   0   2   2   0   2   0   2   0   0   0   2   2   0   0   0   2   2   2   0   2   0   2   0   0   2   2   2   0   2   0   2   0   2   0   0   2   0   0   0   2   2   0   2   0   2   2   2   2   0   2   0   2   2   2   2   0   2   0   2   2   2   2   2   2   2   0   2   0   2   0   0   2   0   2   2   0   2   0   2   0   0   2   0   0   0   0   0   2   0   2   2   0   2   2   0   0   0   2   0   2   0   0   2   2   0   2   2   2   2   2   2   2   2   0   0   2   2   0   2   0   2   0   2   0   2   2   2   2   2   2   0   0   2   0   2   2   2   0   0   0   2   0   2   2   2   0   0   0   0   0   2   2   0   2   0   0   0   2   0   0   0   0   2   0   0   0   2   0   0   2   2   2
 MK-3-13                0   2   2   0   2   0   2   0   0   2   0   2   0   2   0   2   2   2   0   0   2   0   0   0   0   0   2   0   0   2   2   0   2   0   2   0   0   0   2   2   0   0   0   2   2   2   0   2   2   2   0   0   2   0   2   0   2   0   2   0   2   0   0   2   0   0   0   2   2   0   2   2   2   2   2   2   0   2   0   2   2   2   2   0   2   2   2   2   2   2   2   2   2   2   2   0   0   2   0   2   0   2   2   0   2   0   2   0   0   2   0   0   0   0   0   2   0   2   2   0   0   2   0   0   0   2   0   0   0   0   2   2   0   2   2   2   0   2   2   2   2   0   0   2   2   0   2   0   2   0   2   0   0   2   2   2   2   2   0   0   2   0   2   2   2   0   0   0   2   0   2   2   0   0   0   0   0   0   2   2   0   2   0   0   2   2   0   0   0   0   2   0   0   0   2   0   0   2   2   2
 MK-3-14                0   2   2   0   0   0   2   0   2   2   0   2   0   2   0   2   2   2   0   0   2   0   0   0   0   0   2   0   0   2   2   0   2   0   0   0   0   0   2   2   0   0   0   2   0   2   0   2   2   2   0   0   2   0   2   0   2   0   2   0   2   0   0   2   0   2   0   2   2   0   2   2   2   2   2   2   0   2   0   2   2   2   2   0   2   2   2   2   2   2   0   2   2   2   2   0   0   2   0   2   0   2   2   0   2   0   2   0   0   0   2   0   0   0   0   2   2   2   2   0   0   2   0   0   0   2   0   0   2   0   2   2   2   2   2   0   0   2   0   2   2   0   2   2   2   0   2   0   2   0   2   0   0   2   2   2   2   2   0   0   2   0   2   2   2   0   0   0   2   0   2   2   2   0   0   0   2   0   2   2   2   2   2   0   2   2   2   0   0   0   2   0   0   0   2   0   0   0   2   2
 MK-3-15                0   2   2   2   0   0   2   0   2   2   2   2   0   2   0   2   2   2   0   0   0   0   2   2   0   2   2   0   0   2   2   0   2   0   0   0   0   0   2   2   2   0   0   2   0   2   2   2   2   2   0   0   2   0   2   0   2   0   2   0   2   0   0   2   0   2   0   2   2   0   2   2   2   2   0   2   0   2   0   2   2   2   2   0   2   0   2   2   2   2   0   2   2   2   0   0   0   2   0   2   0   2   2   0   2   0   2   0   0   0   2   0   0   0   0   2   2   2   2   0   0   2   0   0   0   2   0   0   2   0   2   2   0   2   2   0   2   2   0   2   2   0   2   2   2   0   2   0   2   0   2   0   0   2   0   2   2   2   0   0   2   0   2   0   2   0   0   0   2   0   2   0   2   0   0   0   2   0   2   2   2   2   2   0   2   2   2   0   0   0   2   0   0   0   2   0   0   0   2   2
 MK-3-16                0   2   2   2   0   0   2   0   2   2   2   2   0   2   0   2   0   2   0   0   0   0   2   2   0   2   2   0   0   2   0   0   2   2   0   0   0   0   2   2   2   0   0   2   0   2   0   2   2   0   2   0   0   0   2   0   2   0   2   0   2   0   0   2   0   2   0   2   2   0   2   2   2   2   0   2   0   2   0   2   2   2   2   2   2   0   2   2   2   2   0   2   2   2   0   0   0   2   0   2   0   2   2   0   2   0   2   0   0   0   0   0   2   0   0   2   2   2   2   0   0   2   0   0   0   2   0   0   2   0   2   2   2   2   2   0   2   2   0   2   2   2   2   2   2   0   2   0   2   0   2   0   0   2   0   2   2   2   0   0   0   0   2   0   2   0   0   0   2   0   2   0   2   0   0   0   0   0   2   2   2   2   2   0   2   2   2   0   0   0   2   0   0   0   2   0   0   0   2   2
 MK-4-1                 2   2   0   0   0   2   0   2   0   2   2   0   2   2   0   0   2   0   0   2   0   2   2   0   2   0   2   2   2   0   2   2   2   2   2   2   2   2   0   2   0   0   2   2   2   0   2   0   2   2   0   2   2   2   0   0   2   0   2   2   2   2   2   2   2   0   2   2   2   0   2   0   2   0   2   2   0   2   0   2   0   0   0   0   2   0   0   2   0   2   2   0   0   0   0   0   0   2   2   0   0   0   2   2   2   0   2   2   0   2   0   2   0   2   2   0   0   0   0   2   0   0   2   0   2   0   2   0   2   0   2   2   0   2   0   0   2   2   0   2   2   2   2   0   2   2   2   0   2   0   0   0   2   2   2   0   0   0   2   2   2   0   0   0   0   0   2   0   0   2   2   0   2   0   2   2   0   2   2   0   0   0   0   2   2   2   2   0   0   0   2   0   0   2   2   2   2   2   2   0
 MK-4-2                 2   2   0   2   0   2   0   2   0   0   2   0   2   2   0   2   2   0   2   2   0   2   2   0   2   0   2   2   2   0   2   0   2   2   2   2   2   2   0   2   0   0   0   2   2   2   2   0   0   2   0   0   2   2   0   2   2   2   2   2   2   2   2   2   2   0   2   2   2   0   2   0   2   0   2   2   0   2   0   2   0   0   0   0   2   2   0   2   2   2   2   0   2   0   0   0   0   2   2   2   0   0   2   2   2   0   0   2   0   2   0   2   0   2   0   0   0   0   0   2   0   0   2   0   2   0   2   0   2   0   2   2   0   0   0   0   0   2   0   2   2   0   2   0   0   2   2   0   2   0   0   0   2   2   2   0   2   0   2   0   2   0   0   0   0   0   2   0   0   0   2   0   2   0   2   2   0   2   2   0   0   0   0   2   2   2   2   0   0   0   2   0   0   2   2   2   0   2   2   0
 MK-4-3                 2   2   0   2   2   2   0   2   0   0   0   0   2   2   0   2   0   0   2   0   0   2   2   2   2   0   2   2   2   0   2   0   2   0   2   2   2   2   0   0   0   0   2   2   0   2   2   0   2   2   0   0   0   2   2   0   0   2   2   2   2   2   2   2   0   0   2   2   2   0   2   0   2   0   2   2   2   2   0   0   0   0   0   0   2   2   0   2   2   2   2   0   2   0   0   0   0   2   2   2   0   0   2   2   2   0   0   2   0   2   0   2   0   2   0   0   0   0   0   2   0   0   2   0   2   0   2   0   2   0   2   0   0   0   0   0   0   2   0   2   2   0   2   0   0   2   2   2   2   2   0   0   2   2   2   0   2   0   2   0   2   2   0   0   0   0   2   0   0   2   2   0   2   0   2   2   0   2   2   0   0   0   0   2   2   0   2   0   0   0   2   0   0   2   2   2   0   2   2   0
 MK-4-4                 2   2   0   2   2   2   0   2   0   0   0   2   2   2   0   2   0   0   2   0   0   2   2   2   2   0   2   2   2   0   2   0   2   0   2   2   2   2   0   0   0   2   2   2   0   2   2   0   2   0   0   0   0   2   2   0   0   2   2   2   2   2   2   2   0   0   2   2   2   0   2   0   2   0   2   2   2   2   0   0   0   0   0   0   2   2   0   2   2   2   2   0   2   0   0   0   0   2   2   2   0   0   2   0   2   0   0   2   0   2   2   0   0   0   0   0   0   0   0   2   2   2   2   0   2   0   2   0   0   0   2   0   0   0   0   0   0   2   0   2   2   0   2   0   2   2   2   2   2   2   0   0   2   2   2   0   2   0   2   0   2   2   0   0   0   0   2   0   0   2   2   0   2   0   2   2   0   0   2   0   0   0   0   2   0   0   2   0   0   2   2   0   0   2   2   2   0   2   2   0
 MK-4-5                 2   2   0   2   2   2   0   2   2   0   0   2   2   2   0   2   0   0   0   0   0   2   2   0   2   0   2   0   2   0   2   0   2   0   2   2   2   2   0   0   0   2   2   2   0   2   2   0   2   0   0   2   0   2   2   0   0   2   2   2   0   2   2   2   0   0   2   2   2   0   2   0   2   0   2   2   0   2   0   0   0   0   0   0   2   2   0   2   2   2   2   2   2   0   2   0   0   0   2   2   0   0   2   0   2   0   0   2   0   2   2   0   0   0   0   0   0   0   0   2   0   2   2   0   0   0   2   0   0   0   2   0   0   0   0   0   0   2   0   2   0   0   2   0   2   2   2   2   0   2   0   0   0   2   2   0   2   0   2   0   2   2   0   0   0   0   2   0   0   0   2   0   2   0   2   2   0   0   2   0   0   0   0   2   0   0   0   0   0   2   2   2   0   2   2   2   0   2   2   0
 MK-4-6                 2   2   0   2   2   2   0   2   2   0   0   2   2   2   0   2   0   0   2   0   0   2   2   0   2   0   2   0   2   0   2   0   2   2   2   2   2   2   0   0   0   2   2   2   0   2   2   0   2   0   0   2   0   2   2   0   0   2   2   0   0   2   2   0   0   0   2   0   2   0   2   0   2   0   2   2   0   2   0   0   0   0   0   0   2   2   0   2   2   0   2   2   2   0   2   0   2   0   2   2   0   0   2   0   0   0   0   2   0   2   2   2   0   0   0   0   0   2   0   2   0   2   2   0   0   0   2   0   0   0   0   0   0   0   0   0   0   2   0   2   0   0   2   0   2   2   0   2   0   2   0   2   0   0   2   0   2   0   2   0   2   2   0   0   0   0   2   0   0   2   0   0   2   2   2   2   0   0   2   0   0   0   0   0   0   0   0   0   0   2   2   2   0   2   2   2   2   2   2   0
 MK-4-7                 2   2   0   2   2   0   0   0   0   0   0   2   2   2   0   0   0   0   2   0   0   0   2   0   2   0   2   0   2   0   2   0   0   2   2   0   2   2   2   0   0   2   2   2   0   2   2   0   2   0   0   2   0   2   2   0   0   2   2   2   2   2   2   0   0   0   2   0   2   0   2   0   2   0   2   2   2   0   0   0   0   0   0   0   2   2   0   2   2   0   2   2   2   0   2   0   2   0   0   2   0   0   2   0   0   0   0   2   0   2   2   2   0   0   0   0   0   2   0   2   0   2   2   0   0   0   2   0   0   2   0   0   2   0   0   0   0   2   0   2   0   0   2   0   2   2   2   2   0   2   0   2   0   0   2   0   2   2   2   0   2   2   0   0   2   0   2   0   0   2   0   0   0   2   2   2   0   0   2   0   0   0   0   2   0   0   0   0   0   2   2   2   0   2   2   2   2   2   2   0
 MK-4-8                 2   2   0   2   0   0   0   0   0   0   0   2   2   2   0   0   0   0   2   0   0   0   2   0   2   0   2   0   2   2   2   0   0   2   2   0   2   2   2   0   0   2   2   2   0   2   2   0   2   0   0   2   2   0   2   0   2   2   2   0   2   2   2   0   0   0   2   0   0   0   2   0   0   0   2   2   2   0   0   0   0   0   0   0   2   2   0   2   2   0   2   2   2   0   2   0   2   0   0   2   0   0   2   0   0   0   0   2   0   2   2   2   0   0   0   0   0   2   0   2   2   2   2   0   0   2   2   0   0   2   0   0   2   0   0   0   2   2   0   2   0   0   2   0   2   2   2   2   0   2   2   2   0   0   2   0   2   2   2   0   2   2   0   0   2   0   2   0   0   0   0   0   0   2   0   2   0   0   2   0   0   0   0   2   0   0   0   0   0   2   0   2   0   2   2   2   2   2   2   0
 MK-4-9                 2   2   0   2   0   0   0   2   0   0   0   0   2   2   0   0   0   0   0   0   0   0   2   0   2   0   2   0   2   2   2   0   0   2   2   2   2   2   2   0   0   2   2   2   0   2   2   0   2   0   0   2   2   2   2   0   2   2   2   0   2   0   2   0   0   0   2   0   2   0   2   0   0   0   2   2   2   0   0   0   2   0   0   0   2   2   2   2   2   0   2   0   2   0   2   0   2   0   0   2   0   0   2   0   0   0   0   2   0   2   2   2   0   0   0   0   0   2   0   0   2   2   2   2   2   2   2   0   0   2   2   0   2   0   0   0   2   2   0   2   0   0   2   0   2   2   2   2   2   2   2   2   0   0   2   0   2   2   0   0   2   2   0   0   2   2   2   0   0   0   0   0   0   2   0   2   0   0   2   0   0   0   0   2   0   0   0   0   0   2   0   2   0   2   2   2   2   2   2   0
 MK-4-10                2   2   2   2   0   0   0   2   0   0   0   0   2   2   0   0   0   0   0   0   0   0   2   0   2   0   2   0   2   2   2   0   0   0   2   2   2   2   2   0   0   2   2   2   0   2   2   0   0   0   2   2   2   2   2   0   2   2   2   0   2   2   2   2   0   0   2   0   2   0   0   0   0   0   2   2   2   2   0   0   0   0   0   0   2   2   0   2   2   0   2   0   2   0   2   0   2   0   0   2   0   0   2   0   0   0   0   2   0   2   0   0   0   0   0   0   2   2   0   0   2   2   2   2   2   2   2   0   0   2   2   0   2   0   0   0   2   0   0   2   2   0   0   0   2   0   2   2   2   0   2   2   0   2   2   0   0   2   0   0   2   2   0   0   2   2   2   0   0   0   0   0   0   2   0   2   0   0   2   0   2   0   0   2   0   0   0   0   0   0   0   2   0   2   2   2   2   2   2   0
 MK-4-11                2   0   2   2   0   2   0   2   0   0   0   0   2   2   0   0   0   0   0   2   0   0   2   0   2   0   2   0   2   2   2   0   0   2   2   2   2   2   2   0   0   2   2   2   0   2   2   0   0   0   2   2   2   0   2   0   0   2   2   0   2   2   2   2   2   0   2   0   0   2   2   0   0   0   2   2   2   0   0   0   0   0   0   0   2   2   0   2   2   0   2   0   2   0   2   0   2   0   0   2   0   2   2   0   0   0   2   2   0   2   0   0   0   0   0   0   2   2   0   0   2   2   0   2   2   2   2   0   0   0   2   0   0   0   0   0   2   2   0   2   2   0   0   0   2   0   2   2   2   0   2   2   0   0   2   2   0   2   0   2   2   2   0   0   2   2   2   0   2   0   0   0   0   0   0   2   0   0   2   2   0   0   0   2   0   0   0   0   0   0   0   2   2   2   2   2   0   2   2   0
 MK-4-12                2   0   2   2   0   2   0   2   0   0   0   0   2   2   0   0   0   0   0   2   0   0   2   2   2   0   2   0   2   0   2   0   0   2   2   2   2   2   2   0   0   2   2   2   0   2   2   0   2   0   2   2   2   0   2   0   0   2   2   0   2   2   2   2   2   0   2   0   0   2   2   0   0   0   2   2   2   0   0   0   0   0   0   0   2   2   0   2   2   0   2   2   2   0   2   0   2   0   0   2   0   2   2   0   0   0   2   2   0   2   0   0   0   0   2   0   2   2   0   0   2   2   0   2   0   2   2   0   0   0   0   0   0   0   0   0   2   0   2   2   2   0   0   0   2   0   2   2   2   0   2   2   0   0   2   2   0   2   0   0   2   2   0   0   2   2   2   0   2   0   0   0   0   0   0   2   0   0   2   2   0   0   2   2   0   0   0   0   0   0   0   2   2   2   2   2   0   2   2   0
 MK-4-13                2   0   2   2   0   2   0   2   0   0   0   0   2   2   0   0   0   0   0   2   0   0   2   2   2   0   2   0   2   0   2   0   0   2   2   2   2   2   2   0   0   2   0   2   0   2   2   2   2   0   2   2   2   0   2   0   2   2   2   0   2   2   2   2   2   0   0   0   0   2   2   0   0   0   2   2   2   0   0   0   0   0   0   0   2   2   0   2   2   0   2   2   2   0   2   0   2   0   2   2   0   2   2   0   0   0   2   2   0   2   0   0   0   0   2   0   2   2   0   0   2   2   0   2   0   2   2   0   2   0   0   0   0   0   2   0   2   0   2   2   2   0   0   0   2   0   2   2   2   0   2   2   0   0   2   2   0   2   0   0   0   2   2   0   2   2   0   0   0   0   0   0   0   0   0   2   0   0   0   2   0   0   2   0   0   0   0   0   2   0   0   2   2   2   2   2   0   2   2   0
 MK-4-14                2   2   0   2   0   2   0   2   2   0   0   0   2   2   0   0   0   0   0   2   0   0   2   2   2   0   2   0   2   0   2   0   0   2   2   0   2   2   2   0   0   2   2   2   0   0   2   2   2   0   2   2   2   2   2   0   0   2   2   0   2   2   2   2   2   0   0   0   0   2   2   0   0   0   0   2   2   0   0   0   0   0   0   0   2   2   0   2   2   0   2   2   2   0   2   0   2   0   2   2   0   0   2   2   0   2   2   2   0   2   0   0   2   0   2   0   2   2   0   2   2   2   0   2   2   2   2   0   2   0   0   0   0   0   2   0   2   0   2   2   2   0   0   2   2   0   2   0   2   0   0   2   0   0   0   2   2   2   0   0   0   2   2   0   2   2   0   0   0   0   0   0   0   0   0   2   0   0   0   2   0   0   0   0   0   0   0   0   2   2   0   2   2   2   2   2   0   2   2   0
 MK-4-15                0   2   0   2   0   2   0   2   2   0   0   0   2   2   0   0   0   0   2   2   0   0   2   2   2   0   0   0   2   0   2   0   0   2   2   0   2   2   2   0   0   2   0   2   0   0   2   2   2   0   0   2   2   2   2   0   0   2   0   0   0   2   2   2   2   0   2   2   0   2   2   0   0   0   2   2   2   0   0   0   0   0   0   0   2   2   0   2   2   0   2   2   2   0   2   0   2   0   2   2   0   0   2   0   2   2   2   2   0   2   0   0   2   0   2   0   2   2   0   2   2   2   2   2   2   2   2   0   2   0   2   0   0   0   2   0   2   0   2   0   2   0   0   2   2   0   2   0   2   0   0   2   0   0   0   0   2   2   0   0   0   2   2   0   2   2   0   0   2   0   0   0   0   0   0   2   2   0   0   2   0   0   0   2   0   0   0   0   0   2   0   2   2   2   2   2   0   2   2   0
 MK-4-16                0   2   0   2   0   2   0   2   2   0   0   0   2   2   0   0   0   0   2   2   0   0   2   0   2   0   0   0   2   0   2   0   0   2   2   0   2   2   2   2   0   2   0   2   0   2   2   2   2   0   0   2   2   2   2   0   0   0   2   0   0   2   2   2   2   0   2   0   2   2   2   2   0   0   2   0   0   0   0   0   0   0   0   0   2   2   0   2   2   0   2   2   2   0   2   0   2   0   2   0   0   0   2   0   2   2   0   2   0   2   0   0   2   0   2   0   2   2   0   0   2   2   2   2   2   2   2   0   2   0   2   0   0   0   2   0   0   0   2   0   2   0   0   2   2   0   2   0   2   0   0   2   0   0   0   0   2   2   0   0   0   2   2   0   2   2   0   0   2   0   0   0   0   0   2   2   2   0   0   2   0   0   0   2   0   0   0   0   0   2   0   2   2   2   2   2   0   2   0   2
 MK-5-1                 0   0   2   2   0   2   2   2   0   2   0   2   0   0   0   0   2   2   2   0   2   2   2   0   0   2   2   0   2   2   0   0   2   2   0   0   0   2   0   2   2   2   0   2   0   0   2   2   2   2   0   0   0   2   0   2   2   2   0   2   0   0   2   2   2   2   2   2   2   2   0   0   0   0   2   2   2   2   2   0   0   0   0   2   0   2   2   2   2   0   0   2   0   0   0   2   0   0   0   2   2   0   2   0   0   2   0   2   2   2   2   2   2   2   2   2   0   2   2   0   0   2   0   2   0   0   2   2   0   0   0   2   2   2   0   2   0   2   0   0   0   2   2   0   0   2   0   2   0   2   0   0   0   0   0   0   2   2   0   2   0   2   0   2   2   0   2   0   2   0   2   0   2   2   2   2   0   0   0   2   0   0   0   0   2   0   0   2   0   2   2   2   0   0   0   0   2   0   2   0
 MK-5-2                 0   0   2   2   0   2   2   2   0   2   0   2   2   0   0   0   2   2   2   0   2   2   2   0   0   2   2   0   2   2   0   0   2   2   0   0   0   2   0   0   2   2   0   2   0   0   2   2   2   2   0   0   0   2   0   0   2   2   0   2   0   0   2   2   2   2   2   2   2   2   0   0   0   0   2   2   2   0   2   0   0   0   0   2   2   2   2   2   2   0   0   2   2   0   0   2   0   0   0   2   2   2   2   0   0   2   0   2   0   2   2   0   2   2   2   2   0   2   0   0   0   2   0   2   0   2   2   0   0   0   2   2   2   0   0   2   0   2   0   0   0   0   2   0   0   2   0   2   0   2   2   2   0   0   2   0   2   2   0   2   0   0   2   2   2   0   2   0   2   0   2   0   0   0   2   2   0   0   0   2   0   0   0   0   2   0   0   2   0   2   2   2   0   0   0   0   0   0   2   0
 MK-5-3                 0   0   2   2   0   2   2   0   0   2   0   2   2   0   0   2   2   0   2   0   2   2   2   0   0   0   2   0   2   2   0   0   2   2   0   0   0   2   0   0   2   2   0   2   0   0   0   2   2   2   0   0   0   2   0   0   2   2   0   2   0   0   2   2   2   2   2   2   2   2   0   0   0   0   0   2   2   0   2   2   0   0   0   2   2   2   2   2   2   0   0   2   2   0   0   2   2   0   2   2   2   2   2   0   0   2   0   2   0   2   2   0   2   2   2   2   0   0   0   0   0   2   0   2   0   2   2   0   0   0   2   2   2   0   0   2   0   2   0   0   0   0   2   0   2   2   0   2   0   2   2   2   0   0   2   0   2   2   0   2   0   0   2   2   2   2   2   0   2   0   2   0   0   0   0   2   0   0   0   0   0   0   0   0   2   0   0   2   2   2   2   2   0   0   0   0   0   0   2   0
 MK-5-4                 0   0   2   2   0   2   2   0   0   2   0   2   2   0   0   2   2   0   2   0   2   2   2   0   0   0   2   0   2   2   0   0   2   2   0   0   0   2   0   0   2   0   0   2   0   0   0   0   2   2   0   0   0   2   0   0   2   2   0   2   0   0   2   2   2   2   2   2   2   2   0   0   0   0   0   2   2   0   2   2   2   2   0   2   2   2   2   2   2   0   0   2   2   0   0   2   2   0   2   2   2   2   2   0   0   2   0   2   0   2   2   0   2   2   2   0   0   0   0   0   0   2   0   2   0   2   2   0   2   0   0   2   2   0   0   2   0   2   0   0   0   2   2   0   0   0   2   2   0   2   2   2   0   0   2   0   2   2   0   2   0   2   2   2   2   2   2   0   2   0   2   0   0   0   0   2   0   0   0   0   0   0   0   0   2   0   0   2   2   2   2   2   2   0   0   2   0   0   2   0
 MK-5-5                 0   0   2   2   0   2   0   0   0   2   0   2   2   0   0   2   2   0   2   0   2   2   2   0   0   0   2   0   2   2   2   0   2   2   0   0   0   2   0   0   2   0   0   2   0   2   0   0   2   2   0   0   0   2   0   0   2   2   0   2   0   0   2   2   2   2   2   2   2   2   2   0   0   0   0   0   2   0   2   2   2   2   0   0   2   2   0   2   2   0   0   2   2   2   0   2   2   0   2   0   2   2   2   0   0   2   0   2   0   2   2   0   2   2   2   0   0   0   0   2   0   2   0   2   0   2   0   0   2   0   0   2   2   0   0   2   2   0   0   0   0   2   2   0   0   0   0   2   2   2   0   2   0   0   2   0   2   2   0   2   0   2   0   2   2   2   2   0   2   0   2   0   0   2   0   2   0   0   0   0   0   0   0   0   2   2   0   2   2   2   2   2   2   0   0   2   0   0   2   2
 MK-5-6                 0   0   2   2   0   2   0   0   0   2   0   2   2   0   0   2   2   0   2   0   0   2   2   0   0   0   2   0   2   2   2   2   2   2   0   0   0   2   0   0   2   0   0   2   0   2   0   0   2   2   0   0   2   0   0   0   2   2   0   2   0   0   2   2   2   2   2   2   2   2   2   0   0   0   0   0   2   0   2   2   2   2   2   0   0   2   0   2   2   0   2   2   2   2   0   2   2   0   2   0   2   2   2   0   2   2   0   2   2   2   2   0   2   2   2   0   0   0   0   0   2   2   0   2   0   2   0   0   2   2   0   2   2   2   0   2   2   0   2   0   0   2   2   0   0   0   0   2   2   2   0   2   0   0   2   0   2   2   2   2   0   2   0   0   2   0   2   0   2   0   2   0   0   0   0   2   0   0   0   0   0   0   0   0   2   2   0   2   2   0   2   2   2   0   0   2   0   0   2   2
 MK-5-7                 0   0   2   2   0   2   0   0   0   2   0   2   2   0   2   0   2   0   2   0   0   2   2   0   0   0   2   0   2   2   2   2   2   2   0   0   0   2   0   0   2   0   0   2   0   2   0   0   2   2   0   0   2   0   0   0   2   2   0   2   0   0   2   2   0   2   2   2   2   2   2   0   0   0   0   0   2   0   2   2   2   0   2   0   0   2   0   2   2   0   2   2   2   2   0   2   2   0   2   0   2   2   0   0   0   2   2   2   2   2   2   0   2   2   2   0   0   0   2   0   2   0   0   2   0   2   0   0   2   2   0   2   2   2   0   2   2   0   2   0   0   2   0   0   0   0   0   2   2   2   0   2   0   0   2   0   2   0   2   2   0   2   2   0   2   0   2   0   2   0   2   0   0   0   0   2   0   0   2   0   0   0   0   0   2   2   0   2   2   0   2   2   2   0   0   2   2   0   2   2
 MK-5-8                 0   0   2   2   0   2   0   2   0   2   0   2   2   0   2   0   2   0   2   2   0   2   2   0   0   0   2   0   2   2   2   2   2   2   0   0   0   2   0   0   2   0   0   2   0   2   2   0   2   2   0   2   0   0   0   0   2   2   2   2   0   0   2   2   0   2   2   2   2   2   2   0   0   0   2   2   2   0   2   2   2   0   2   0   0   2   0   0   2   0   0   0   0   2   0   0   2   0   2   2   2   2   0   0   0   0   2   2   2   2   2   0   2   2   2   0   0   0   2   0   2   0   0   2   0   2   0   0   2   2   0   2   2   2   0   2   2   0   2   0   0   2   0   0   0   0   0   2   2   2   0   2   0   0   2   0   0   0   2   2   0   2   2   0   2   0   2   0   2   0   2   0   0   0   0   2   0   0   0   0   0   0   0   0   2   2   0   2   2   2   0   2   2   0   0   2   2   0   2   2
 MK-5-9                 0   0   0   2   0   2   0   2   0   2   0   2   2   0   2   2   2   0   2   2   0   2   2   0   0   0   2   0   2   2   2   2   0   2   0   0   0   2   0   0   2   0   0   2   0   2   2   0   2   2   0   2   0   0   0   2   2   0   2   2   0   0   2   2   0   2   2   2   2   2   2   0   2   0   2   2   2   0   2   2   2   0   2   0   0   2   0   0   2   0   0   0   0   0   0   0   2   0   0   2   2   2   0   0   0   0   2   2   2   2   2   0   0   2   2   0   0   0   2   0   2   2   0   2   0   2   0   0   2   2   0   2   2   0   0   2   2   0   2   0   2   0   0   0   0   0   0   2   2   0   0   2   0   0   2   0   0   0   2   2   0   2   2   0   2   0   2   0   0   0   2   2   0   0   0   2   0   0   0   0   0   0   0   0   2   2   0   2   2   2   0   0   2   0   0   2   2   0   2   2
 MK-5-10                0   0   2   2   0   2   0   2   0   2   0   0   2   0   2   2   2   0   2   0   0   2   2   0   0   0   2   0   2   0   2   2   0   2   0   0   0   2   0   0   2   0   2   2   0   2   2   0   2   2   0   2   0   0   0   2   2   0   2   2   0   0   2   2   0   2   2   2   2   0   2   0   0   0   2   2   0   0   2   2   2   0   2   0   0   2   0   0   2   0   0   0   0   2   0   0   2   0   0   2   2   2   0   2   0   0   2   2   2   2   2   0   0   2   2   0   0   0   2   0   2   2   2   0   0   2   0   0   2   2   0   2   2   0   0   2   2   0   2   0   0   0   0   0   0   0   0   2   2   0   0   2   0   0   2   0   0   0   2   2   0   2   0   0   2   0   2   0   0   0   2   2   2   0   0   2   0   2   0   0   0   0   0   0   2   2   0   0   0   2   0   0   2   0   0   2   2   0   2   2
 MK-5-11                0   0   2   2   0   2   0   2   0   2   0   0   2   0   2   2   2   0   2   0   0   0   2   0   0   0   2   0   0   2   2   2   0   2   0   0   0   2   0   0   2   0   2   2   0   2   2   0   2   2   0   2   0   0   0   2   2   0   2   2   0   0   2   2   0   2   2   2   2   0   2   0   0   0   2   2   0   0   2   2   2   0   0   0   0   2   0   0   2   0   0   0   0   2   0   0   2   0   0   2   2   2   0   2   0   0   2   2   2   2   2   0   0   2   2   0   0   0   2   0   2   2   2   0   2   2   0   0   2   2   2   2   2   0   0   0   2   2   0   0   2   0   0   0   0   0   0   2   2   0   0   2   0   0   2   0   0   0   0   2   0   2   0   0   2   0   0   0   0   0   2   2   2   0   0   2   0   2   0   0   2   0   0   0   2   2   0   0   0   2   0   0   2   0   0   2   2   0   2   2
 MK-5-12                0   0   2   2   0   2   0   2   0   2   0   0   2   0   2   2   2   0   2   0   0   0   2   0   0   0   2   2   0   2   2   2   0   2   0   0   0   2   2   0   2   0   2   2   0   2   2   0   2   2   0   2   0   0   0   2   2   0   2   0   0   0   2   2   0   2   2   2   0   0   2   0   0   0   2   2   0   0   2   2   2   0   0   0   0   2   0   0   2   0   0   0   0   2   0   0   2   0   0   2   2   2   0   2   2   0   2   2   0   2   0   0   2   2   2   0   0   0   0   0   2   2   2   0   2   2   0   0   2   2   2   2   2   0   0   0   2   2   0   0   2   0   0   2   0   0   0   2   2   0   0   2   0   0   2   0   2   2   0   2   0   2   0   0   2   0   2   0   0   0   2   2   2   0   2   2   0   2   0   0   2   0   0   0   2   2   0   0   0   2   2   0   2   0   0   2   2   0   0   2
 MK-5-13                0   0   2   2   0   2   0   2   0   2   0   0   2   0   2   0   2   0   2   0   0   0   2   0   0   0   2   2   0   2   2   2   0   2   0   0   0   2   2   2   2   0   2   2   0   2   2   0   2   2   0   2   2   0   0   2   2   0   2   0   0   0   2   2   0   2   2   2   0   0   0   0   0   0   0   2   0   0   2   2   2   0   2   0   0   2   0   0   2   0   0   0   2   0   0   0   2   0   0   0   2   2   0   2   0   0   2   2   0   2   0   0   2   2   2   0   0   0   0   0   2   2   2   0   0   2   0   0   2   2   0   2   2   2   0   0   2   2   0   0   2   0   2   2   0   0   0   2   2   0   0   2   0   0   0   0   2   2   0   0   0   2   0   0   2   0   2   0   2   0   2   2   2   0   2   2   0   2   0   0   2   0   0   0   2   0   0   0   0   2   2   0   2   0   0   2   2   0   2   2
 MK-5-14                0   0   2   2   2   2   2   2   0   2   0   0   2   2   2   0   2   0   2   0   0   0   2   0   0   0   2   2   0   2   2   2   2   2   0   0   2   0   2   2   2   0   2   2   0   2   2   0   0   2   0   2   2   0   0   2   2   0   2   0   2   0   2   2   0   2   2   2   0   0   0   0   0   0   0   2   0   0   2   2   2   0   2   0   0   2   0   2   2   2   0   2   2   2   2   0   2   0   0   0   2   2   0   2   0   0   2   2   0   2   0   0   2   2   2   0   0   2   0   0   2   2   2   0   0   2   0   0   2   2   0   2   2   2   0   0   0   2   0   2   2   0   2   2   0   0   0   2   2   0   0   2   0   0   0   2   2   0   0   0   0   2   0   0   2   0   2   2   2   0   2   2   0   0   2   2   0   2   0   0   2   0   0   0   2   0   0   0   0   2   0   0   2   0   0   2   2   0   2   2
 MK-5-15                0   2   2   2   2   2   2   2   0   0   0   0   2   2   2   0   2   0   2   0   0   0   2   0   0   2   2   2   0   2   2   2   2   2   0   0   2   0   2   2   2   0   2   2   0   2   2   0   0   2   2   2   2   0   0   2   2   2   2   2   2   0   2   2   2   0   0   2   0   0   0   0   0   0   0   2   0   2   2   2   2   0   2   0   0   2   0   2   0   2   0   2   2   2   2   0   2   0   0   2   2   2   0   2   0   0   2   2   0   2   0   0   2   2   2   0   0   2   2   0   2   2   2   0   0   2   0   0   2   2   0   0   2   2   2   2   2   0   0   2   2   0   2   0   0   0   0   2   0   0   0   2   0   0   0   2   2   0   0   0   0   2   0   0   2   0   2   2   2   0   2   2   0   2   2   2   2   0   0   0   2   2   0   0   2   2   0   0   0   2   0   0   2   0   0   2   2   0   2   2
 MK-5-16                0   0   2   2   2   2   2   2   0   0   0   0   2   2   2   2   2   0   2   0   2   0   2   0   0   2   2   2   0   2   2   2   2   2   2   0   2   0   2   2   2   0   2   2   0   2   2   0   0   0   2   2   0   0   0   2   2   2   2   2   2   0   2   2   2   0   0   2   0   0   0   0   0   2   0   2   0   2   0   2   2   0   2   0   0   2   2   2   0   2   2   2   2   2   2   0   2   0   0   2   2   2   0   2   0   2   2   2   0   2   0   0   2   2   2   0   0   2   2   0   2   2   2   0   0   2   2   0   2   2   0   2   2   2   0   2   2   0   2   2   2   0   2   0   0   0   0   2   0   0   0   2   2   2   0   2   2   0   0   0   0   2   0   0   2   0   2   2   2   0   2   0   0   2   2   2   0   0   0   0   2   2   0   0   2   2   0   0   0   2   0   0   0   2   0   2   2   0   2   2
 MK-6-1                 0   0   0   0   0   0   2   0   2   0   0   0   2   2   0   0   0   2   0   0   2   2   2   2   0   0   2   0   0   2   2   0   0   0   0   2   2   2   2   0   2   2   2   2   0   0   2   0   0   0   2   2   2   2   0   0   0   0   2   0   0   0   0   0   0   0   2   2   0   2   0   2   0   2   2   2   0   2   0   2   0   0   0   0   0   2   2   0   0   0   0   0   2   2   0   0   2   2   2   2   2   0   2   2   2   2   2   2   0   0   2   2   0   2   0   0   2   0   2   0   2   2   0   0   2   2   0   2   0   0   2   2   0   0   2   2   2   0   0   0   2   2   2   0   0   0   2   2   2   0   0   0   2   2   0   0   2   0   2   2   0   2   0   2   2   0   0   0   0   2   0   0   0   0   0   2   2   0   2   0   2   0   2   2   0   0   2   2   2   2   2   0   2   0   0   0   2   0   2   0
 MK-6-2                 0   0   0   0   0   2   2   0   2   0   0   0   2   2   0   0   0   2   0   0   2   0   2   2   2   0   2   0   0   2   2   0   0   0   0   2   2   2   2   0   2   2   2   2   0   0   2   0   0   0   2   2   2   0   0   0   0   0   2   0   0   0   0   0   0   0   2   2   0   2   2   2   0   2   0   0   0   2   0   2   0   0   0   2   0   2   2   0   0   2   0   2   2   2   0   0   2   0   2   2   2   2   2   2   2   2   2   2   0   0   2   2   0   2   0   0   2   0   2   0   2   0   0   0   2   2   0   2   0   0   2   0   0   0   2   2   2   0   0   0   2   2   2   0   0   0   2   2   2   0   0   0   2   2   0   0   0   0   2   2   0   0   0   2   2   0   0   0   0   2   2   0   0   2   0   2   2   2   2   0   2   0   2   2   0   0   0   2   2   2   2   2   2   0   0   0   2   0   2   2
 MK-6-3                 0   2   0   0   0   0   2   0   2   0   0   0   2   2   0   2   0   2   0   0   0   0   2   2   2   0   2   0   0   2   2   2   0   0   0   0   2   2   2   0   2   2   2   2   0   0   0   2   0   2   0   2   2   0   0   0   0   0   0   0   2   0   0   0   0   0   2   2   0   2   2   2   0   2   0   0   0   2   0   2   2   0   0   2   0   2   2   0   0   2   2   2   2   2   0   0   0   0   2   2   2   2   2   2   2   0   0   2   0   0   2   2   0   2   0   0   2   0   2   0   2   0   0   0   2   2   2   2   0   0   2   0   2   0   2   2   2   0   0   0   2   2   2   0   0   0   2   2   2   0   2   0   0   2   0   0   0   0   2   2   0   0   2   2   2   2   0   0   0   0   2   0   0   2   2   2   2   2   2   0   2   2   2   2   0   0   0   2   2   2   2   2   2   0   0   0   2   0   2   2
 MK-6-4                 0   2   0   0   0   0   2   0   2   0   0   0   2   2   2   2   2   2   0   0   0   0   2   2   2   0   2   0   0   2   2   2   0   0   0   0   2   2   0   0   2   2   2   2   0   0   0   2   0   2   2   2   2   0   0   0   0   2   0   0   0   0   2   2   0   0   2   2   0   2   0   2   0   0   0   0   0   2   2   2   0   2   0   2   2   2   2   0   0   2   2   2   2   2   0   0   0   0   2   2   2   2   2   2   2   0   0   2   0   0   2   2   0   2   0   2   2   0   2   0   2   2   0   0   2   2   2   2   0   0   2   0   0   0   2   0   2   0   0   0   2   2   2   0   0   0   2   2   2   0   2   0   2   2   0   2   0   0   0   2   0   0   2   2   2   2   0   0   0   0   2   0   0   2   2   0   2   2   2   0   2   2   0   2   0   0   2   2   0   2   2   2   2   0   0   0   2   0   0   0
 MK-6-5                 0   2   2   0   0   0   2   2   2   0   0   0   0   2   2   2   0   2   0   0   0   0   2   2   0   0   2   0   2   2   2   2   2   0   0   0   2   2   0   0   2   2   2   2   2   0   0   2   0   2   0   2   2   0   2   0   0   2   0   0   0   0   2   2   2   0   2   2   0   2   0   2   0   0   0   2   0   2   2   2   0   2   0   2   2   2   2   0   0   2   2   2   2   2   0   0   0   0   2   2   2   2   2   2   2   0   0   2   0   0   2   2   0   2   0   2   2   0   2   0   2   2   0   0   2   2   2   2   0   2   2   0   0   0   2   0   2   0   0   0   2   2   0   0   2   0   2   2   2   0   2   0   2   2   0   2   0   0   2   2   0   2   2   2   2   0   0   0   0   0   2   0   0   2   2   0   2   2   2   0   2   2   0   2   0   2   2   2   0   2   2   2   2   0   0   0   2   0   0   0
 MK-6-6                 0   2   2   0   0   0   0   2   2   2   0   0   0   2   0   2   0   2   0   0   0   0   2   2   0   0   2   0   2   2   2   2   2   0   0   0   2   2   0   0   2   2   2   2   2   0   0   2   0   2   0   0   2   0   2   0   0   2   0   0   0   0   2   2   2   2   2   2   0   2   0   2   2   0   0   2   0   2   2   2   0   2   0   2   2   2   2   0   0   2   2   2   2   2   0   0   0   0   2   2   2   2   0   2   2   0   0   2   0   0   2   2   0   2   0   2   2   0   2   0   2   2   2   0   2   0   2   2   0   2   2   0   0   0   2   0   2   0   0   0   0   2   0   0   2   0   2   2   2   0   2   0   2   2   0   2   0   0   2   2   0   2   2   2   0   0   0   0   0   0   2   0   0   2   2   0   2   2   0   0   2   2   0   0   0   2   2   2   0   2   2   2   2   0   0   0   2   0   0   0
 MK-6-7                 2   2   2   0   0   0   2   2   2   2   0   0   0   2   0   2   0   2   0   2   0   0   2   2   0   0   2   0   2   2   2   2   2   0   0   0   2   2   0   0   2   2   2   2   2   0   0   2   0   2   0   0   2   0   2   0   0   2   0   0   0   0   2   2   2   2   2   2   0   2   0   2   2   0   0   2   0   2   2   2   0   2   0   2   2   2   2   0   0   2   2   2   2   2   0   0   0   0   2   2   2   2   0   2   2   0   2   2   0   0   2   2   0   0   2   2   0   0   2   0   2   2   2   0   2   0   2   2   0   2   2   0   0   2   2   0   2   0   0   0   0   2   0   0   2   0   2   2   2   0   0   0   2   2   0   2   0   2   0   0   0   2   2   2   0   0   0   0   0   0   2   0   0   2   2   0   2   2   0   0   2   2   0   0   0   2   2   2   0   2   2   2   2   0   0   0   2   2   0   0
 MK-6-8                 2   2   2   0   0   2   2   2   2   2   2   0   0   2   0   2   0   2   0   2   0   0   2   0   0   0   2   0   2   0   2   2   2   0   0   0   2   2   0   0   2   2   2   2   2   0   0   2   0   2   0   0   2   0   2   0   0   2   2   0   0   0   2   2   2   2   2   0   2   2   0   2   2   0   0   2   0   2   2   2   0   2   0   2   2   2   2   0   0   2   2   2   2   2   0   0   0   0   2   2   2   2   0   2   2   0   0   2   0   0   2   2   0   0   2   2   0   0   2   0   2   2   2   0   2   0   2   2   0   2   2   0   0   2   2   0   2   0   0   2   0   2   0   2   2   0   2   2   2   0   0   0   2   2   0   2   0   2   0   0   0   2   2   2   2   0   0   0   0   0   2   0   0   2   2   0   2   2   0   0   2   2   0   0   0   2   2   0   0   2   2   0   2   0   2   0   0   2   0   0
 MK-6-9                 2   0   2   0   2   2   2   2   2   0   2   0   0   2   0   2   0   2   0   2   0   0   2   0   0   0   2   0   2   0   2   2   2   0   0   0   2   0   0   0   2   2   2   2   0   0   0   2   0   2   0   0   2   0   2   0   0   2   2   0   2   0   2   2   2   2   0   0   0   2   0   2   2   0   0   2   0   0   2   2   0   0   0   2   2   2   2   0   2   2   2   2   2   0   0   0   0   0   2   2   2   2   0   2   2   0   0   2   0   0   2   2   2   0   2   0   0   0   2   0   2   0   2   2   2   0   2   2   0   2   2   0   0   2   2   0   2   0   0   0   2   2   0   2   2   0   2   0   2   0   0   0   2   0   0   2   0   2   0   0   0   2   2   0   2   0   0   0   0   0   2   2   0   0   2   0   2   2   0   0   2   2   0   0   0   2   2   2   0   2   2   0   2   0   2   0   0   2   0   0
 MK-6-10                2   0   2   0   2   2   2   2   2   0   2   0   0   0   0   2   0   2   0   2   0   2   2   0   0   0   2   0   2   0   2   2   2   0   0   0   2   0   0   0   2   2   2   2   0   0   0   2   0   2   0   2   2   0   2   2   0   2   2   0   2   0   2   2   0   2   0   0   0   2   2   2   2   0   0   2   0   0   2   2   0   0   0   2   2   2   2   0   2   2   2   2   2   0   0   0   0   0   2   2   2   2   0   2   2   0   0   2   0   0   2   2   2   0   2   0   0   0   2   0   2   0   2   2   2   0   2   2   0   2   2   0   0   2   2   0   2   0   0   0   2   2   0   2   2   0   2   0   2   0   0   0   2   0   0   2   0   2   0   0   0   2   2   0   0   0   0   0   0   0   2   0   0   0   2   0   2   0   0   0   2   2   0   0   2   2   2   2   2   2   2   0   2   0   2   0   0   2   0   0
 MK-6-11                2   0   2   0   2   2   2   2   2   0   0   0   0   0   2   0   0   2   2   2   0   2   2   0   0   0   2   0   0   0   2   2   2   0   0   0   2   0   0   0   2   2   2   2   0   0   0   2   0   0   0   2   2   0   2   2   0   2   2   2   2   0   2   2   0   2   0   0   0   2   2   2   2   0   2   2   0   0   2   2   0   0   0   2   2   2   2   0   2   2   2   2   2   2   2   0   0   0   2   2   2   2   0   2   2   0   0   0   0   0   2   2   2   0   2   0   2   0   2   0   2   0   2   2   2   0   2   2   0   2   0   0   0   2   2   0   2   0   0   0   2   2   0   2   2   0   2   0   2   0   0   0   0   0   0   0   0   2   0   0   0   2   2   0   0   0   0   0   0   2   2   0   0   2   2   0   2   0   0   2   2   2   0   0   2   2   2   2   2   2   2   0   2   2   2   0   2   2   0   0
 MK-6-12                2   0   2   0   2   2   2   2   2   0   0   2   0   0   2   0   0   2   2   2   0   2   2   0   0   0   0   0   0   0   2   2   2   0   2   0   2   0   0   0   2   2   2   0   0   0   0   2   2   0   0   2   2   0   2   2   0   2   2   2   2   0   2   2   0   2   0   0   0   2   2   2   2   0   2   2   0   0   2   0   0   0   0   2   2   2   2   0   0   2   2   2   2   2   2   0   0   0   0   2   2   2   2   2   2   0   0   2   0   0   0   2   2   0   2   0   2   0   0   0   2   0   2   2   2   0   2   2   0   0   0   0   0   0   2   0   2   0   0   0   2   0   0   2   2   0   2   0   2   0   0   0   0   0   0   0   0   2   0   0   0   2   2   0   0   0   0   0   0   2   2   0   2   2   2   2   2   0   0   2   2   0   0   0   2   2   2   2   2   2   2   0   2   2   2   0   2   2   0   0
 MK-6-13                2   0   2   0   2   2   2   2   2   0   0   2   0   0   0   0   0   2   2   2   0   0   2   0   0   0   0   0   0   0   2   2   2   0   2   0   2   0   0   0   2   2   2   0   2   0   0   2   2   0   0   2   2   0   2   2   0   2   2   2   2   0   0   2   0   2   0   0   0   2   2   0   2   0   2   2   0   0   2   0   0   0   0   2   2   2   2   0   0   2   2   2   2   2   2   0   2   0   0   2   2   2   2   2   2   0   0   2   0   0   0   2   0   0   2   0   2   0   0   0   2   2   2   2   2   0   2   2   0   0   0   0   0   0   2   0   0   0   2   0   2   0   2   2   2   0   2   0   2   0   0   0   0   0   0   0   0   0   0   0   0   2   2   0   0   0   0   0   2   2   2   0   0   2   2   2   2   0   0   2   0   0   0   0   2   2   0   2   2   2   2   0   2   2   2   0   2   2   2   0
 MK-6-14                2   0   2   2   2   2   2   2   2   0   0   2   0   0   2   0   0   2   2   2   0   0   2   0   0   0   0   0   2   0   2   2   2   0   2   0   0   0   2   2   2   2   2   0   2   0   0   2   0   0   0   2   2   0   2   0   0   2   2   2   2   0   0   2   0   2   0   0   0   2   2   0   2   0   2   2   0   0   2   0   0   0   0   2   2   2   2   0   0   2   2   2   2   2   2   0   2   0   0   2   2   2   2   2   2   0   0   2   0   0   0   2   0   0   2   0   2   0   0   0   2   2   2   2   2   0   2   2   0   0   0   2   0   0   2   0   0   0   2   0   2   0   2   2   2   0   2   0   2   2   0   0   0   0   0   0   2   0   0   0   0   2   2   0   0   0   0   0   2   2   2   0   2   2   2   2   2   0   0   2   2   0   2   0   2   2   0   2   2   2   2   2   2   0   0   0   2   2   2   0
 MK-6-15                2   0   0   2   2   2   2   0   0   0   0   2   2   0   2   0   0   2   2   2   0   0   0   2   0   0   0   0   2   0   2   2   2   0   2   0   0   0   2   2   2   2   2   0   2   0   0   2   0   0   0   2   2   0   2   0   2   2   2   2   2   0   0   2   0   2   0   0   0   2   2   2   2   0   2   2   0   0   2   0   0   0   2   2   2   2   2   0   0   2   0   2   2   2   2   0   2   0   0   2   2   2   2   2   2   0   0   2   0   0   0   2   0   0   2   0   2   0   0   0   2   2   2   2   2   0   2   2   0   0   0   2   0   0   0   0   0   0   2   0   2   2   2   2   2   0   2   0   2   2   0   0   0   0   0   0   2   2   0   0   0   2   2   0   0   0   0   0   2   2   2   0   2   2   2   2   2   0   0   2   2   0   2   0   2   2   0   0   2   0   2   2   0   0   0   0   0   2   2   0
 MK-6-16                2   0   0   2   2   2   2   0   0   0   0   2   2   0   2   0   0   2   2   2   0   0   0   0   0   0   0   0   2   0   2   2   2   0   2   0   2   0   2   2   2   2   0   0   2   2   0   2   0   2   0   2   2   0   2   0   2   0   2   2   2   0   0   2   0   2   0   0   0   2   2   2   2   0   2   2   0   0   2   0   0   0   2   2   2   2   2   0   0   2   0   2   2   2   2   0   0   0   0   2   2   2   2   0   2   0   0   2   0   0   0   2   0   0   2   0   0   0   0   0   2   2   0   2   2   0   2   2   0   0   0   0   0   0   0   0   0   0   2   0   2   2   2   2   2   0   2   0   2   2   0   0   0   2   0   2   0   2   0   0   0   2   2   0   0   0   0   0   2   2   2   0   2   2   2   2   0   0   0   2   2   0   2   0   2   0   0   0   0   0   2   2   0   0   2   0   0   0   2   0
 
!****************************************** Phenotypic Data **********************************************************
!-100.0 is resevred for missing phenotype
SimulatedTrait1        16.4180   16.7673   12.8822   13.6108   14.1799   14.0364   14.3518   14.6418   15.0098   15.4988   16.1046   13.3588   13.8008   14.4053   14.0442   14.5943   15.5701   13.5846   14.9635   15.1129   14.6634   14.1849   14.2626   14.6629   16.6982   14.7463   16.1651   15.4463   12.1968   13.2742   13.6128   17.2193   14.1617   12.2346   13.0541   15.0021   14.6184   15.2942   14.6302   15.5644   16.9722   13.8520   13.4840   14.3736   16.6728   16.4125   14.7394   14.8481   14.3803   15.4393   14.3430   15.3878   16.4421   16.0522   14.5330   13.0234   17.3537   12.7962   14.0180   15.5603   14.1880   12.1208   15.1083   12.9457   17.0949   16.4025   14.2669   11.0730   15.9900   14.8549   13.4545   15.3234   13.4938   14.9379   13.1357   16.1232   14.5713   15.9832   13.0747   15.1922   15.3928   16.9208   15.8459   16.4271   13.9388   15.3010   14.9623   16.1774   13.0367   14.9307   12.6686   14.4325   14.2764   14.0205   15.6808   12.4523   14.7742   14.2810   12.6196   14.2581   15.0613   13.7987   13.2985   13.6564   15.3939   14.4435   13.7985   13.5712   14.8007   15.1930   14.4168   16.4682   13.9201   15.3476   15.3085   16.1802   16.4520   14.3621   14.8852   14.2605   14.7287   15.9964   16.5144   14.0813   13.7802   13.1384   15.6677   14.7934   15.4729   16.5507   13.9119   16.1396   13.4807   14.7273   15.1562   15.7371   14.6494   14.6837   13.2726   15.8469   14.3428   15.4246   14.1898   15.3016   16.0843   14.5222   17.1290   14.1362   14.1716   14.9827   16.3615   14.9584   13.2954   15.3456   15.4043   14.7379   14.8150   14.8101   15.7514   13.4272   14.8331   13.5642   14.6982   16.0163   15.0824   15.9995   14.1862   13.9499   12.9476   15.4684   13.4085   15.6936   14.4942   15.2521   14.8105   15.4340   14.0158   14.0655   14.2715   16.1837   14.1655   14.5908   16.1202   12.4459   13.9270   12.4315   15.0339   16.6000   14.8054   15.5690   16.7762   16.0506   14.7736   12.0223   13.1467   14.5593   17.2332   15.8378   12.5220   15.4590
SimulatedTrait2         9.7668    9.1754   11.3151   11.1058    9.9990   10.6213    9.2661    9.5488   10.3400    9.1140    8.6262    9.6918    9.8319   10.0696   10.6357   10.3422    9.5547   10.7592   10.3154   10.2186    9.6390    8.8504   10.2619   10.3779    9.9830   11.0142    9.5055   10.8846   10.2654   10.3550   11.0410    8.9874   10.5500   10.6970   10.1782    9.0249   10.2056   10.6183   10.4371    8.6902    9.3858    9.9670   11.3531    9.5771   10.1948    9.0919    9.3399   10.2035   11.3515    9.8710   10.3271   10.4473    9.3593    9.9153   10.5064   10.7430    9.2614    9.9675   11.0496    9.5807    9.1008   10.0606    9.9999    9.9069    9.0769    9.1415    9.3660   10.6048    9.1533   10.4938   11.2507   10.2968   11.6334    9.3039    9.4331    9.2210    9.6789    9.5628   10.6434   10.2539    9.0389    9.9455    9.3202    9.6699    9.9124   10.6750    9.1858   10.4350   10.7589    9.8292   10.7922   10.4571   10.4309   10.1672    9.9608   10.7088   10.9296   11.3495    9.8546   10.7029    9.2694   10.6584    9.6490   10.7146    9.5627   10.4971    9.7263    9.8084    8.3139    8.7494   11.3265   10.2319   10.4807    9.2617   11.3033    8.4343    9.1568   10.4573    9.1114    9.2540   10.0298    9.5453    9.4296   10.5658   11.1722   10.7032    9.5213   10.6619    9.6760    8.8325   10.4714    9.5455    9.8520    9.9005    9.9351    9.4969    8.7027    9.4693   11.1484    9.6780   10.4079   10.1358   10.6789    8.3671   10.8774    9.9078   10.1900   10.3937   10.2752    9.5516    9.2613   10.2566   10.4321    9.0529   10.2184   10.8831   11.3348    9.6047    9.4065   10.4655    9.6888   10.2988   10.3989    9.2495   10.7680    9.3475   10.5193   10.1184    9.8640    9.8626   10.8497    9.9286   11.0397   10.6518    9.9059    9.4233    9.0440    9.1969   10.6485    9.3543    9.3657   10.0242   10.2455    9.4486   11.1021   10.6961    8.9395    9.4866   10.9381   10.8780    9.5926    9.8429   10.8782   11.1340   10.4078   10.2079    9.8334    9.6921   10.5388   11.5408
 
