# Supplementary material for: Inclusive Composite Interval Mapping of QTL by Environment Interactions in Biparental Populations
Source: PLoS One. 2015 Jul 10;10(7):e0132414. doi: 10.1371/journal.pone.0132414 (PMC4498613; doi:10.1371/journal.pone.0132414)
Supplement: S5 File — (ZIP) [file pone.0132414.s005.zip › H=0.5/L1/run_00146.met]

!**********************Note: lines staring with "!" are remarks and will be ignored in the program********************
!*********************************General Information**********************************
!Assuming F1 = P1 x P2, populations available in QTL IciMapping are: 
!  1, P1BC1F1 = P1 x F1, the first backcrossing where P1 is used as the recurrent parent;
!  2, P2BC1F1 = P2 x F1, the first backcrossing where P2 is used as the recurrent parent;
!  3, F1DH, F1-derived doubled haploids; 
!  4, RIL or F1RIL, recombination inbred lines through the repeated selfing of F1;
!  5, P1BC1RIL, recombination inbred lines through the repeated selfing of P1BC1F1;
!  6, P2BC1RIL, recombination inbred lines through the repeated selfing of P2BC1F1;
!  7, F2, the selfing generation of F1;
!  8, F3, the selfing generation of F2;
!  9, P1BC2F1, the second backcrossing where P1 is used as the recurrent parent; 
! 10, P2BC2F1, the second backcrossing where P2 is used as the recurrent parent;
! 11, P1BC2RIL, recombination inred lines through the repeated selfing of P1BC2F1; 
! 12, P2BC2RIL, recombination inred lines through the repeated selfing of P2BC2F1; 
! 13, P1BC1F2, the selfing generation of P1BC1F1; 
! 14, P2BC1F2, the selfing generation of P2BC1F1; 
! 15, P1BC2F2, the selfing generation of P1BC2F1; 
! 16, P2BC2F2, the selfing generation of P2BC2F1; 
! 17, P1BC1DH, P1BC1F1-derived doubled haploids; 
! 18, P2BC1DH, P2BC1F1-derived doubled haploids; 
! 19, P1BC2DH, P1BC2F1-derived doubled haploids; 
! 20, P2BC2DH, P2BC2F1-derived doubled haploids; 
   3      !Mapping Population (see remarks above)
   2      !Mapping Function (1 for Kosambi; 2 for Haldane; 3 for Morgan)
   2      !Marker Space Type (1 for intervals; 2 for positions)
   1      !Marker Space Unit(1 for centiMorgans; 2 for Morgan)
   6      !Number of Chromosomes (or Linkage Groups)
 200      !Size of the mapping population
   2      !Number of environments
 
!***************************************** Chromosomes and Linkage Maps **********************************************
!Chromosome                 NumMarkers
-CH1                        16
-CH2                        16
-CH3                        16
-CH4                        16
-CH5                        16
-CH6                        16
!Linkage map (Marker name followed by position or the interval length)
 MK-1-1                1     0.000
 MK-1-2                1    10.000
 MK-1-3                1    20.000
 MK-1-4                1    30.000
 MK-1-5                1    40.000
 MK-1-6                1    50.000
 MK-1-7                1    60.000
 MK-1-8                1    70.000
 MK-1-9                1    80.000
 MK-1-10               1    90.000
 MK-1-11               1   100.000
 MK-1-12               1   110.000
 MK-1-13               1   120.000
 MK-1-14               1   130.000
 MK-1-15               1   140.000
 MK-1-16               1   150.000
 MK-2-1                2     0.000
 MK-2-2                2    10.000
 MK-2-3                2    20.000
 MK-2-4                2    30.000
 MK-2-5                2    40.000
 MK-2-6                2    50.000
 MK-2-7                2    60.000
 MK-2-8                2    70.000
 MK-2-9                2    80.000
 MK-2-10               2    90.000
 MK-2-11               2   100.000
 MK-2-12               2   110.000
 MK-2-13               2   120.000
 MK-2-14               2   130.000
 MK-2-15               2   140.000
 MK-2-16               2   150.000
 MK-3-1                3     0.000
 MK-3-2                3    10.000
 MK-3-3                3    20.000
 MK-3-4                3    30.000
 MK-3-5                3    40.000
 MK-3-6                3    50.000
 MK-3-7                3    60.000
 MK-3-8                3    70.000
 MK-3-9                3    80.000
 MK-3-10               3    90.000
 MK-3-11               3   100.000
 MK-3-12               3   110.000
 MK-3-13               3   120.000
 MK-3-14               3   130.000
 MK-3-15               3   140.000
 MK-3-16               3   150.000
 MK-4-1                4     0.000
 MK-4-2                4    10.000
 MK-4-3                4    20.000
 MK-4-4                4    30.000
 MK-4-5                4    40.000
 MK-4-6                4    50.000
 MK-4-7                4    60.000
 MK-4-8                4    70.000
 MK-4-9                4    80.000
 MK-4-10               4    90.000
 MK-4-11               4   100.000
 MK-4-12               4   110.000
 MK-4-13               4   120.000
 MK-4-14               4   130.000
 MK-4-15               4   140.000
 MK-4-16               4   150.000
 MK-5-1                5     0.000
 MK-5-2                5    10.000
 MK-5-3                5    20.000
 MK-5-4                5    30.000
 MK-5-5                5    40.000
 MK-5-6                5    50.000
 MK-5-7                5    60.000
 MK-5-8                5    70.000
 MK-5-9                5    80.000
 MK-5-10               5    90.000
 MK-5-11               5   100.000
 MK-5-12               5   110.000
 MK-5-13               5   120.000
 MK-5-14               5   130.000
 MK-5-15               5   140.000
 MK-5-16               5   150.000
 MK-6-1                6     0.000
 MK-6-2                6    10.000
 MK-6-3                6    20.000
 MK-6-4                6    30.000
 MK-6-5                6    40.000
 MK-6-6                6    50.000
 MK-6-7                6    60.000
 MK-6-8                6    70.000
 MK-6-9                6    80.000
 MK-6-10               6    90.000
 MK-6-11               6   100.000
 MK-6-12               6   110.000
 MK-6-13               6   120.000
 MK-6-14               6   130.000
 MK-6-15               6   140.000
 MK-6-16               6   150.000
!*********************************** Marker Types ********************************************************************
!Co-dominant marker: When heterozygote F1 is present, P1 is coded as 2, F1 is coded as 1, and P2 is coded as 0; Otherwise, P1 is coded as 2, and P2 is coded as 0. 
!Dominant marker: When heterozygote F1 is present, P1 and F1 are coded as 12, and P2 is coded as 0; Otherwise, P1 is coded as 2, and P2 is coded as 0.  
!Recessive markers: When heterozygote F1 is present, P1 is coded as 2, and F1 and P2 are coded as 10; Otherwise, P1 is coded as 2, and P2 is coded as 0. 
!Missing marker is coded as -1. 
 MK-1-1                 0   0   0   2   2   0   2   2   2   0   2   2   2   0   0   2   2   2   0   0   2   0   2   0   0   2   2   0   2   2   0   0   0   2   0   2   2   0   0   2   0   2   0   0   2   0   2   0   2   0   2   2   0   2   2   2   2   2   2   2   2   2   0   2   0   0   0   0   2   2   2   0   2   2   0   0   0   0   2   0   0   0   2   2   2   0   0   2   0   0   2   2   0   2   2   2   2   2   0   2   2   0   0   2   0   2   2   0   0   2   0   2   2   0   2   2   0   2   0   0   2   0   0   0   0   0   0   0   0   0   2   0   2   2   2   2   0   0   0   2   2   2   2   0   2   0   0   2   2   2   0   2   0   0   2   2   0   2   0   2   2   2   2   2   0   2   2   0   2   0   0   2   2   0   2   0   2   0   2   2   2   2   0   0   0   0   2   2   2   0   0   2   0   0   0   2   2   2   2   0
 MK-1-2                 0   0   2   2   2   0   2   2   2   0   2   2   2   0   0   2   2   2   0   0   2   0   2   0   0   2   0   0   2   0   0   0   0   2   0   2   2   0   0   2   0   2   0   2   2   0   2   0   2   2   2   2   0   0   2   2   2   2   2   2   2   2   0   2   0   0   2   0   2   2   2   0   2   2   0   0   2   0   2   0   0   0   2   2   2   2   0   2   0   0   2   0   0   0   2   2   2   2   2   2   0   0   0   2   0   2   2   0   0   2   2   2   2   0   2   2   0   2   0   0   2   0   0   0   0   0   0   0   0   0   2   0   2   2   0   2   0   0   0   2   2   2   2   0   2   0   0   2   2   2   0   2   0   0   2   2   0   2   0   2   0   2   2   2   0   2   2   0   2   0   2   2   2   2   2   0   2   0   2   2   2   2   2   0   0   0   2   2   0   2   0   2   0   0   0   2   2   2   2   0
 MK-1-3                 0   0   0   2   2   0   2   2   2   0   2   0   0   0   0   2   2   2   0   0   2   0   2   0   0   2   0   0   2   0   0   0   0   2   0   2   2   0   0   2   0   2   0   2   2   0   2   0   2   2   2   2   0   0   2   2   2   2   2   2   2   2   0   2   0   0   2   0   0   2   2   0   2   2   0   0   0   0   2   0   0   0   0   2   2   0   0   2   0   0   2   0   0   0   2   2   2   2   2   2   0   2   0   2   0   2   2   0   0   2   2   2   2   0   2   2   0   2   0   0   2   2   0   0   0   0   0   0   0   0   2   0   2   0   0   2   2   0   0   2   2   2   2   0   2   0   0   2   2   2   0   2   0   2   2   2   0   2   0   2   0   2   2   2   0   2   2   0   0   0   2   2   2   2   2   0   2   2   2   0   2   2   2   0   0   0   2   2   0   2   0   2   0   0   2   2   2   2   2   0
 MK-1-4                 0   0   2   2   2   0   0   2   2   0   2   0   0   0   0   2   2   2   0   0   2   0   2   0   0   2   2   2   2   0   0   2   0   2   0   2   0   0   0   2   2   2   0   2   2   0   2   0   2   2   2   2   0   0   2   2   2   0   2   2   2   2   0   2   0   0   2   0   0   2   2   0   2   2   0   0   0   0   2   0   2   0   0   2   2   0   0   2   0   0   2   0   0   0   2   2   2   2   2   2   0   2   0   2   0   2   2   0   0   2   2   2   2   0   2   2   0   2   0   0   2   0   0   0   0   0   0   0   0   0   2   0   2   0   0   2   2   0   2   2   2   2   2   0   2   0   0   2   2   2   2   2   0   2   2   2   0   2   0   2   0   2   2   0   0   2   2   0   0   2   2   2   2   2   2   0   2   2   0   0   0   2   2   2   0   0   2   2   0   0   0   2   0   0   2   2   2   2   2   0
 MK-1-5                 0   0   2   2   2   0   0   2   2   0   2   2   0   0   0   0   2   2   0   0   2   0   2   0   0   2   2   2   2   0   0   2   0   2   2   2   0   0   0   2   2   2   2   2   2   2   2   0   2   2   2   2   0   0   2   2   2   0   2   0   2   2   0   2   0   0   2   0   0   2   2   0   2   2   0   2   0   0   2   0   2   0   0   2   2   0   0   2   0   0   2   0   0   0   2   2   2   2   2   2   0   2   2   2   0   2   2   0   0   2   2   2   2   0   2   2   0   2   0   0   2   0   0   0   0   0   0   0   0   0   2   0   2   0   0   2   2   0   2   2   2   2   2   0   2   0   0   2   2   2   2   2   0   2   2   2   0   2   0   2   0   2   2   0   0   2   2   0   0   2   2   2   2   2   2   2   2   2   0   0   0   2   2   2   0   0   2   2   0   0   0   2   0   0   2   2   2   2   2   0
 MK-1-6                 0   0   2   2   2   0   0   2   0   0   2   2   0   0   0   0   2   2   0   0   2   0   2   0   0   2   2   2   0   0   0   2   2   2   2   2   0   0   0   2   2   2   2   2   2   2   2   0   2   2   2   2   0   0   2   2   2   2   2   0   2   2   0   2   0   0   2   2   0   2   2   0   2   2   0   0   0   0   0   0   2   0   0   2   2   0   0   2   0   0   2   2   0   0   2   2   2   2   2   2   2   2   2   2   0   2   2   0   0   2   2   0   2   0   2   2   0   2   0   0   2   0   0   0   0   0   0   0   0   2   2   0   0   0   0   2   2   2   0   2   2   2   2   0   2   2   0   2   2   2   2   2   0   2   2   0   0   2   0   2   0   2   0   2   0   2   2   0   0   2   2   2   2   2   2   2   2   0   0   0   0   2   2   2   0   0   2   2   0   0   0   2   0   0   2   0   2   2   2   0
 MK-1-7                 0   2   2   2   2   0   0   2   0   0   2   2   0   0   0   0   2   2   0   0   2   2   2   0   0   2   2   2   0   0   0   2   2   2   2   2   2   0   0   2   2   2   2   2   2   2   2   0   2   2   2   2   0   0   0   2   2   2   0   0   2   2   0   2   0   0   2   2   0   0   2   2   2   2   0   0   2   0   0   0   2   0   0   2   2   0   0   2   0   0   2   2   2   0   2   2   0   2   2   2   2   2   2   2   0   2   2   0   2   2   2   0   2   0   2   2   0   2   0   0   2   0   0   0   2   0   0   0   0   2   0   2   0   0   0   2   2   2   0   2   0   0   2   0   2   2   0   0   2   2   2   2   0   2   2   0   0   2   0   0   0   2   0   2   0   2   2   0   0   2   2   2   2   0   2   2   2   0   2   0   2   2   0   2   0   2   2   2   0   0   0   2   0   0   2   0   2   2   2   0
 MK-1-8                 0   2   2   2   2   0   0   2   0   0   2   2   0   0   0   0   0   2   0   0   2   2   2   0   0   2   0   2   2   0   0   0   2   2   2   2   2   0   0   0   2   2   2   2   2   2   2   2   2   2   2   2   0   2   0   2   0   2   0   0   0   0   0   2   0   0   2   2   2   0   2   2   0   2   0   0   2   0   0   2   2   0   2   2   2   2   0   2   0   0   2   2   2   2   2   2   0   2   2   0   2   2   2   2   0   2   2   0   0   2   2   0   2   0   2   2   0   2   0   0   2   2   0   0   2   0   0   0   2   2   0   2   0   0   2   2   2   2   0   2   2   0   2   0   2   2   0   0   2   2   2   2   0   2   0   0   0   2   0   0   0   2   0   0   0   2   2   0   0   0   2   2   0   0   2   2   2   0   2   0   2   2   0   2   0   2   2   2   0   0   0   2   0   0   2   0   2   2   2   0
 MK-1-9                 0   2   2   2   2   2   0   2   0   0   2   2   0   0   0   0   0   2   0   0   2   2   2   0   0   2   0   2   2   2   0   0   2   2   2   2   2   0   0   0   2   2   2   2   2   0   2   0   2   2   2   2   0   2   0   2   0   2   2   0   0   0   0   2   0   0   2   2   2   0   2   2   0   2   0   0   2   2   0   2   2   0   2   2   2   2   0   2   2   0   2   2   2   2   2   0   0   2   2   0   2   2   2   2   0   2   2   0   2   2   2   0   2   0   2   2   0   2   0   0   2   2   0   0   0   0   2   2   2   2   0   2   0   0   2   2   2   2   0   2   2   0   2   0   2   2   0   0   2   2   2   2   0   2   0   0   0   2   0   0   0   0   0   0   0   2   2   0   0   2   2   2   0   0   2   2   2   0   2   0   2   2   0   2   0   2   2   2   0   0   0   2   0   0   2   0   2   2   2   2
 MK-1-10                0   0   2   2   2   2   0   2   0   0   2   2   0   0   0   0   0   0   0   0   2   2   2   0   0   2   0   2   2   2   0   0   0   0   2   0   2   0   0   0   2   2   2   2   2   0   2   0   2   2   2   2   0   2   0   2   0   2   2   2   0   0   2   2   0   0   0   2   2   0   2   2   0   2   0   0   2   2   0   2   2   0   2   2   2   2   0   2   2   0   2   2   2   0   2   0   0   2   2   0   2   2   2   2   0   2   2   0   2   2   2   0   2   0   0   0   0   2   0   0   2   2   0   0   0   0   2   2   2   2   0   2   2   0   2   2   2   2   0   2   0   0   2   0   2   2   0   0   2   2   2   2   0   2   0   0   0   2   0   0   0   0   0   0   0   2   2   0   0   2   2   2   0   0   2   2   2   0   2   0   2   2   0   2   0   0   2   2   0   0   0   2   0   0   0   0   2   2   2   2
 MK-1-11                0   0   2   2   2   2   0   2   0   0   2   2   2   0   0   0   0   0   0   0   2   2   2   0   0   2   0   2   2   2   0   0   0   0   2   0   2   0   0   0   2   2   0   2   2   0   2   0   2   2   2   2   0   2   0   2   0   2   2   2   0   0   2   2   2   0   2   2   2   0   2   2   0   2   0   0   2   2   0   2   2   0   2   0   2   2   0   2   2   0   2   2   2   0   0   2   0   2   2   0   2   2   2   2   0   2   2   0   2   2   2   0   2   0   0   0   0   2   0   0   2   2   0   0   0   0   2   2   2   2   0   2   2   0   2   2   2   2   0   2   0   0   2   0   2   2   0   0   2   2   2   2   0   2   0   0   0   0   0   0   0   0   0   2   0   2   2   0   0   2   2   2   0   0   2   2   2   0   2   0   0   2   0   2   0   0   2   2   0   0   0   2   0   0   0   0   0   2   2   2
 MK-1-12                0   0   2   2   2   2   2   0   0   0   2   2   2   0   0   0   0   0   0   0   2   2   2   0   0   2   0   2   2   2   0   0   0   0   2   0   2   0   0   0   2   2   0   0   2   0   2   0   2   0   2   2   0   2   0   2   0   2   2   2   0   0   2   2   2   0   2   2   2   0   2   0   0   2   0   0   2   2   0   2   2   0   2   0   2   2   0   2   2   0   2   2   2   2   0   2   2   2   2   0   2   2   2   0   0   0   2   2   0   2   2   0   2   0   0   0   0   0   0   2   2   0   0   0   0   0   0   2   0   2   0   2   2   0   2   0   2   0   0   2   0   0   2   0   2   2   0   0   2   2   0   2   0   2   0   0   2   0   2   0   0   0   0   2   0   2   2   0   0   2   2   2   0   0   0   2   2   0   2   0   0   2   0   2   0   0   2   2   0   0   0   2   0   0   0   0   0   2   0   2
 MK-1-13                0   0   2   2   2   0   2   0   0   0   2   2   2   2   0   0   0   0   0   0   2   0   2   2   0   2   0   2   2   2   0   0   0   2   2   0   2   0   0   0   2   2   0   0   2   2   0   0   2   0   2   2   0   2   0   2   0   2   2   2   0   0   2   2   2   0   2   2   2   0   2   0   0   2   0   0   2   2   0   2   0   0   2   0   2   2   0   2   2   0   2   2   2   0   0   0   2   2   2   0   2   2   2   0   0   0   2   2   0   2   2   0   2   0   0   0   0   0   0   2   2   0   0   0   2   0   0   2   0   2   0   0   0   0   2   0   2   0   0   2   0   0   2   0   2   2   0   0   2   2   0   2   0   2   0   2   2   0   2   0   0   0   0   2   0   2   2   0   0   2   2   2   0   0   0   2   2   0   2   2   0   2   0   2   0   2   2   2   0   0   0   2   2   0   0   0   0   2   0   2
 MK-1-14                0   2   0   2   2   0   2   0   0   0   0   2   2   2   0   0   0   0   0   0   2   0   2   2   0   2   0   2   2   2   0   0   2   2   0   0   0   0   0   2   2   2   0   0   2   2   2   0   2   0   2   2   0   0   0   2   0   2   2   2   0   0   0   2   2   0   2   2   2   0   0   0   0   2   0   0   2   2   2   0   0   0   2   0   2   2   0   0   2   0   2   2   2   0   0   0   2   2   2   0   2   2   2   0   0   0   2   2   0   2   2   0   2   0   0   0   0   0   0   2   2   0   0   0   2   0   0   2   0   2   2   0   0   0   2   0   2   0   0   2   0   0   2   0   2   2   0   0   2   2   0   0   0   2   0   2   2   0   2   0   2   0   0   0   2   2   2   0   0   2   2   2   0   0   0   2   2   0   2   2   0   2   0   2   0   2   2   2   0   0   0   2   2   0   0   0   0   2   0   2
 MK-1-15                0   2   0   0   2   0   2   2   0   2   0   2   0   2   0   0   0   0   0   0   2   2   2   2   0   2   0   2   2   2   2   0   2   2   2   0   0   0   0   2   2   2   0   0   0   2   2   0   2   0   2   0   0   0   0   2   0   2   2   0   2   0   0   2   2   0   2   2   2   0   0   0   0   2   0   0   2   2   2   0   0   0   2   0   2   2   0   0   2   0   2   2   0   0   0   2   2   0   2   0   2   0   2   2   2   0   2   2   0   2   0   0   2   0   0   0   0   0   0   2   2   2   0   0   2   0   0   2   0   2   2   0   2   0   2   2   2   0   0   2   0   0   2   0   2   2   0   0   2   2   0   0   0   2   0   2   2   0   2   0   2   0   0   0   2   2   2   0   0   2   2   0   0   0   0   2   2   0   2   2   2   2   0   2   0   2   2   2   0   0   0   2   2   0   0   0   0   2   2   2
 MK-1-16                0   2   2   0   2   0   2   2   0   0   0   2   0   2   0   0   0   0   0   0   2   2   2   2   0   2   0   2   2   2   2   0   2   2   2   0   0   0   0   2   2   2   0   0   0   2   2   0   2   0   2   0   0   0   0   2   0   2   2   0   2   0   0   2   2   0   2   2   2   0   0   0   0   2   0   0   2   2   2   0   0   0   2   0   2   2   0   0   2   0   2   2   0   0   0   2   2   0   2   0   0   2   2   2   2   0   0   2   2   2   0   2   2   0   0   2   2   0   0   2   2   2   0   0   0   0   0   2   0   2   2   2   2   0   2   2   2   0   0   2   0   0   2   0   2   0   0   0   2   2   0   0   0   2   0   2   2   0   2   0   2   2   0   0   2   2   2   0   0   2   2   0   0   0   0   2   2   0   2   2   2   2   0   2   0   0   2   2   0   2   2   2   2   0   0   0   0   2   2   2
 MK-2-1                 2   2   0   0   0   0   0   0   2   0   0   0   0   2   0   0   0   0   2   2   0   0   0   2   0   2   2   2   0   2   0   2   0   0   2   0   2   2   2   0   0   2   2   2   2   2   0   0   0   0   2   2   0   2   0   2   0   2   2   2   0   0   2   2   2   2   0   2   2   0   2   0   0   2   2   2   0   0   0   0   2   0   0   0   2   2   0   0   2   2   0   0   2   2   0   2   2   2   2   2   2   2   0   2   2   2   2   2   2   0   0   0   2   2   0   0   0   0   0   0   0   0   0   2   0   0   0   2   2   0   2   0   2   0   0   0   0   0   0   0   2   2   0   0   0   2   2   0   0   0   2   0   2   2   2   0   2   2   0   0   0   0   0   2   0   2   0   2   0   2   2   2   2   2   0   2   2   2   0   0   0   0   0   0   2   0   0   0   0   2   0   2   2   0   2   0   0   0   2   0
 MK-2-2                 2   2   2   0   0   0   0   0   2   0   0   0   0   2   2   0   0   0   2   2   0   0   0   2   0   2   2   2   0   2   0   2   0   0   2   0   2   2   2   0   0   2   2   2   2   2   0   0   0   0   2   2   0   2   2   2   0   2   2   2   0   2   2   2   2   2   0   2   2   0   2   0   0   2   0   0   0   0   0   0   2   0   0   0   2   2   0   0   2   2   0   0   2   2   0   2   2   2   2   2   0   2   0   0   0   2   2   0   2   0   0   0   2   2   0   0   0   2   2   0   0   0   0   2   0   0   0   2   2   0   2   0   0   0   0   0   0   0   0   0   2   2   0   0   0   0   2   0   0   0   2   2   0   2   2   0   0   2   0   0   0   0   0   0   0   0   0   2   0   2   2   2   2   2   0   2   2   2   0   0   0   0   2   0   2   0   0   0   0   2   0   2   2   0   2   0   2   0   2   2
 MK-2-3                 2   2   2   0   2   0   0   0   0   0   0   0   0   2   2   0   0   0   2   2   0   0   0   0   0   2   2   2   0   2   0   2   2   0   0   0   2   2   2   0   0   2   0   2   2   2   0   0   0   0   2   2   0   0   2   2   0   2   2   2   0   0   2   0   0   2   0   0   2   0   2   0   0   2   0   0   0   0   0   2   2   0   0   0   2   2   0   0   2   2   0   0   2   2   0   0   2   2   2   2   2   2   0   0   0   2   2   0   2   0   0   0   2   2   0   0   0   2   2   0   0   0   0   2   0   0   0   2   0   0   2   0   0   0   2   0   0   0   0   0   2   2   0   0   0   0   2   0   0   0   2   2   0   2   2   0   0   2   0   0   0   0   0   0   0   0   0   2   0   2   2   2   2   2   0   2   2   0   0   0   0   0   0   0   2   0   0   0   0   2   0   2   2   0   2   0   0   0   2   2
 MK-2-4                 2   2   0   0   2   0   0   0   0   0   0   0   0   2   2   0   0   0   2   2   0   0   0   0   2   2   2   2   0   2   0   2   2   0   2   0   2   2   2   0   0   2   0   2   2   2   0   0   0   0   2   0   0   2   2   2   0   2   2   2   0   0   2   0   0   2   0   0   2   0   0   0   0   2   0   0   0   0   0   2   2   0   0   0   2   2   0   0   2   2   0   0   2   2   0   0   2   2   2   2   2   2   0   0   0   2   2   0   2   0   0   0   2   2   0   0   0   2   2   0   0   0   0   2   0   0   0   2   0   0   2   0   0   0   2   0   0   0   0   0   2   2   0   0   0   0   2   0   0   0   2   2   0   2   2   0   2   2   0   0   0   0   0   0   0   0   2   2   0   2   2   2   0   2   0   2   2   0   0   0   0   2   0   0   2   0   0   0   2   2   0   0   2   0   2   0   0   0   2   2
 MK-2-5                 0   2   0   0   2   0   2   0   0   0   0   0   0   2   2   0   0   0   2   2   0   0   0   0   2   2   0   2   0   2   0   2   2   0   2   0   2   2   2   0   0   2   0   2   0   2   0   0   0   0   2   0   0   2   2   2   0   2   2   2   0   0   2   0   0   2   0   0   2   0   2   0   2   2   0   0   0   0   0   2   2   0   0   0   2   2   2   0   2   2   0   0   2   2   2   0   2   2   2   2   2   2   0   0   0   2   2   0   2   0   0   0   2   2   0   2   0   2   2   0   0   0   2   2   0   0   0   2   0   0   2   0   0   0   2   0   0   0   0   0   2   2   0   0   0   0   2   0   0   0   2   2   0   0   2   0   2   2   0   0   0   0   0   0   0   0   2   2   0   2   2   2   0   2   0   2   2   0   2   0   2   2   0   0   2   0   0   0   2   2   0   0   2   0   2   0   0   2   2   2
 MK-2-6                 0   2   0   0   2   0   2   0   0   0   0   2   0   0   2   0   0   0   2   2   0   0   2   0   2   2   0   2   0   2   2   2   2   0   2   0   2   2   2   0   0   2   0   2   0   2   0   0   0   0   2   2   0   2   2   0   0   0   2   2   0   0   2   0   0   2   0   0   2   0   2   0   0   2   0   0   2   0   2   0   2   0   0   0   2   2   2   0   2   2   0   0   2   0   2   0   0   2   2   0   2   0   0   0   0   0   2   0   2   0   0   0   2   2   0   2   0   2   0   0   2   0   0   0   0   0   0   2   0   0   2   0   0   0   2   0   0   0   0   0   2   2   0   0   0   0   2   0   0   0   2   2   0   0   2   0   2   2   0   0   0   0   0   0   0   0   2   2   0   2   2   2   0   2   0   2   2   0   2   0   2   2   0   0   2   0   2   0   2   2   0   2   2   0   2   0   0   2   2   2
 MK-2-7                 0   0   2   0   2   0   2   0   0   0   2   2   0   2   2   0   0   0   0   2   0   0   2   0   2   2   0   0   0   2   2   2   2   0   2   0   2   0   2   0   0   2   0   2   0   2   2   0   0   0   2   2   0   2   2   0   0   0   0   2   0   0   0   0   0   2   0   0   2   0   2   0   0   2   0   0   0   0   2   0   2   0   0   0   2   2   0   0   0   2   0   0   2   0   2   0   0   2   2   0   2   0   0   0   0   0   0   0   2   0   0   0   2   2   0   2   0   0   0   0   2   0   0   0   0   0   0   2   0   0   2   0   0   0   2   0   0   0   2   0   2   2   2   0   0   0   2   2   0   0   2   2   0   0   2   0   2   2   0   0   0   0   2   2   0   2   2   2   0   0   2   2   0   2   0   2   2   0   2   0   2   2   0   0   2   0   2   0   2   2   0   2   0   0   2   0   0   2   2   2
 MK-2-8                 0   0   2   0   2   0   2   0   0   0   2   2   0   2   2   0   2   0   0   2   0   2   2   0   2   2   0   0   0   2   2   2   2   0   2   2   2   0   2   0   0   2   0   2   0   2   0   0   0   0   2   2   0   2   2   0   0   0   2   2   0   0   0   0   0   2   0   0   2   0   2   0   0   0   0   0   0   0   2   0   2   0   2   0   2   2   0   0   0   0   0   0   0   0   2   0   2   2   2   0   2   0   0   0   0   0   0   0   2   0   0   0   2   2   0   0   0   0   0   0   2   2   0   0   0   0   0   2   0   0   2   0   2   0   2   0   0   0   2   0   2   2   2   0   0   0   2   2   0   2   2   2   0   0   2   0   2   2   0   2   0   0   2   2   0   2   2   2   0   0   0   2   0   2   0   2   0   0   2   0   2   2   0   0   2   0   2   0   2   2   0   2   0   2   2   0   0   2   2   2
 MK-2-9                 0   0   2   0   2   0   2   0   0   0   2   2   0   2   2   0   0   2   0   2   0   2   2   0   2   2   0   0   0   2   0   2   0   0   2   2   2   0   2   0   0   2   0   2   2   2   0   0   0   0   2   2   2   2   2   0   0   0   0   2   0   0   0   0   0   2   0   0   2   0   2   0   0   2   0   0   0   0   2   0   2   0   2   0   0   2   0   0   0   0   0   0   0   0   0   0   2   2   2   0   2   0   0   0   0   0   0   0   2   0   0   0   2   2   0   0   0   0   0   0   2   2   0   0   0   0   0   2   0   0   2   0   2   2   2   0   0   0   2   0   2   0   2   0   2   0   2   2   0   2   2   2   0   0   2   0   2   2   2   2   0   0   0   2   0   0   2   2   0   0   2   2   0   2   0   2   0   0   2   0   2   2   0   0   2   2   2   2   2   2   2   2   0   2   2   0   0   2   2   0
 MK-2-10                0   0   2   0   2   0   2   0   0   0   2   2   0   2   2   0   0   2   0   2   0   2   2   0   2   2   0   0   0   2   0   2   0   0   2   2   2   0   2   0   0   2   0   2   2   2   0   0   0   0   2   2   2   2   2   0   0   0   0   2   0   0   0   0   0   2   0   0   2   0   2   0   0   2   0   0   0   0   0   0   2   0   2   2   0   2   0   0   0   0   0   0   2   2   0   0   2   2   2   0   2   0   0   0   0   0   0   0   2   0   0   0   2   2   0   0   0   0   0   0   2   2   2   0   0   2   0   2   0   0   2   0   2   2   2   0   0   0   2   0   2   0   2   0   2   0   2   2   0   2   2   2   0   2   2   0   2   2   0   2   0   0   0   2   0   0   2   2   2   2   0   2   0   2   2   2   0   0   2   0   2   2   0   0   2   2   2   0   2   2   2   2   2   2   2   0   0   2   2   0
 MK-2-11                0   0   2   0   2   0   2   0   0   0   2   2   0   2   2   0   0   2   0   0   0   2   2   0   2   2   0   0   0   2   0   2   0   0   2   2   2   0   0   0   0   2   2   2   2   2   0   0   0   0   2   2   2   2   2   0   0   0   0   0   0   0   0   0   0   2   2   0   2   0   2   0   0   2   0   0   0   0   2   0   2   0   2   2   0   2   0   0   0   0   2   2   2   2   0   0   2   2   2   0   2   2   0   0   0   0   0   0   2   2   0   0   2   2   0   0   0   0   0   2   2   2   2   2   0   0   2   2   0   0   2   0   2   2   2   0   0   0   2   0   2   0   2   0   2   2   2   2   0   2   2   2   0   2   2   0   0   2   0   2   0   0   0   2   0   0   2   2   2   2   0   2   0   2   2   2   0   0   2   0   2   2   0   0   2   2   2   0   2   2   2   0   2   2   2   0   0   2   2   0
 MK-2-12                0   0   2   0   2   0   2   0   0   0   2   2   0   2   2   0   0   2   0   0   0   2   2   0   2   2   0   0   0   2   0   2   0   2   2   2   2   0   2   0   0   2   2   2   2   2   0   2   0   0   2   2   0   2   2   0   0   0   0   0   0   0   0   0   0   2   2   0   2   0   2   0   0   2   0   0   0   0   2   0   2   0   2   2   0   2   0   0   0   0   2   2   2   2   0   0   2   2   2   0   2   2   0   0   0   0   2   0   2   2   0   2   2   2   0   0   0   0   0   2   2   2   2   2   0   2   2   2   0   0   2   0   2   2   0   0   0   0   0   0   0   0   2   0   2   2   2   2   0   2   0   2   0   2   2   0   0   2   0   2   0   0   0   0   2   0   2   2   0   2   0   2   0   0   2   2   0   0   2   0   2   0   0   0   2   2   2   0   2   2   2   2   2   0   2   0   0   0   2   0
 MK-2-13                0   2   2   0   2   0   2   0   0   0   0   0   0   2   2   0   0   2   0   0   0   2   2   0   2   2   0   0   0   2   0   0   0   2   2   2   2   2   2   0   0   2   2   2   2   2   0   2   0   0   2   2   0   2   2   2   0   2   0   0   0   0   2   0   0   2   2   0   0   2   2   0   0   2   2   0   0   0   2   0   2   0   2   0   0   2   0   0   0   0   2   2   2   2   0   2   2   2   2   0   2   2   0   2   0   0   2   0   2   2   0   2   2   2   0   0   0   0   0   2   2   2   2   2   0   2   0   2   0   2   2   2   2   2   0   0   0   0   0   0   0   0   0   0   2   2   2   2   0   2   0   2   0   2   2   0   2   2   0   2   0   0   0   0   2   0   2   2   0   2   0   2   0   0   2   2   0   0   2   0   0   0   0   0   0   2   2   0   2   2   2   2   2   2   2   0   0   0   0   0
 MK-2-14                0   2   2   0   2   0   2   0   0   0   0   0   0   2   2   0   0   2   0   0   2   0   2   0   2   2   0   0   0   2   0   0   0   2   2   2   2   2   2   0   0   2   2   2   2   2   0   0   0   0   2   2   0   2   2   0   0   2   0   0   0   2   2   0   0   2   2   0   0   2   2   0   0   2   2   0   0   0   2   0   2   0   2   0   0   2   0   0   0   0   2   2   2   2   0   2   2   2   2   0   2   2   0   0   2   0   0   0   2   2   2   2   2   2   0   2   0   0   0   0   2   2   2   0   0   2   0   0   0   2   0   2   2   2   0   0   0   0   0   0   0   0   0   2   2   2   2   2   0   0   0   2   0   2   2   0   2   2   0   0   0   0   0   0   2   0   2   2   0   2   0   2   0   0   2   2   2   0   2   0   0   0   0   0   2   2   2   0   2   2   2   2   2   2   0   0   2   0   2   0
 MK-2-15                0   2   2   0   2   0   2   2   0   0   0   0   0   2   2   0   0   2   0   2   2   0   2   0   2   2   0   0   0   2   0   2   0   2   2   2   2   2   2   0   0   2   2   2   2   2   2   0   0   0   2   2   0   2   2   0   0   2   2   0   0   2   2   0   2   0   2   0   0   2   2   0   0   2   2   0   0   0   2   0   2   0   2   0   0   2   0   0   0   2   2   2   2   2   0   2   2   2   2   0   2   2   0   0   2   0   0   0   2   2   2   2   2   2   0   2   0   0   0   0   2   2   2   0   0   2   0   0   0   2   0   2   2   2   0   0   0   0   0   0   0   0   2   2   2   2   2   2   0   0   0   2   0   2   2   0   2   2   0   0   0   0   2   0   0   0   2   2   0   2   0   2   0   0   2   2   2   0   2   0   0   0   0   0   2   2   2   0   0   2   2   2   2   2   0   0   2   0   2   0
 MK-2-16                0   2   2   0   2   2   0   2   0   0   0   0   0   2   2   0   0   2   0   2   2   0   2   0   0   2   2   0   0   2   0   2   0   2   2   2   2   2   2   0   0   2   2   2   2   2   0   0   2   0   2   2   0   2   2   0   0   0   2   0   0   2   2   2   2   2   2   0   0   2   0   2   0   2   2   0   0   0   2   0   0   0   0   0   0   2   0   0   0   2   2   2   2   2   0   2   2   2   0   0   2   2   0   0   0   0   0   0   2   2   0   2   2   2   0   2   0   0   0   0   2   2   0   0   0   2   0   0   0   2   0   2   2   2   0   0   0   0   0   0   0   2   2   2   2   2   2   2   0   0   0   2   0   0   2   0   0   2   0   2   0   0   2   0   0   0   2   2   0   2   0   2   0   0   2   2   2   0   2   0   0   0   0   2   2   2   2   0   0   2   2   2   2   2   0   0   2   0   2   0
 MK-3-1                 2   2   0   2   0   0   2   0   2   0   0   0   0   2   0   0   2   2   0   0   0   2   2   0   2   0   0   2   2   0   2   0   2   0   0   0   0   0   2   0   2   0   2   2   0   0   2   2   2   2   0   2   0   2   0   0   2   2   2   2   0   0   0   0   2   0   2   0   0   2   0   2   0   0   2   2   2   0   2   0   2   0   0   0   0   2   0   0   2   2   0   0   2   0   2   2   2   0   2   0   0   2   0   0   0   2   2   0   2   0   2   0   2   2   2   2   2   2   2   2   2   2   0   2   0   0   2   0   2   2   0   0   0   2   0   0   0   2   0   0   0   2   2   2   0   2   2   0   2   2   0   2   2   0   0   2   0   2   2   0   0   0   2   0   2   0   0   2   0   2   2   0   0   0   2   2   0   0   2   2   0   2   0   0   2   2   2   0   2   0   0   0   0   0   0   0   2   2   0   2
 MK-3-2                 2   2   0   2   0   0   0   2   2   2   0   0   0   2   0   0   2   2   0   0   0   2   2   0   2   0   0   2   2   0   2   2   2   0   0   0   0   0   2   0   2   2   2   2   0   0   2   2   2   2   0   2   0   2   2   2   2   2   2   2   0   0   0   0   2   0   2   0   2   2   0   2   0   0   2   2   2   0   2   0   2   0   0   0   0   2   0   0   2   2   0   0   2   0   2   0   2   0   2   0   0   2   0   2   0   2   0   0   2   0   0   0   2   2   2   2   2   2   2   2   2   2   0   2   0   0   2   0   2   2   0   0   2   2   0   0   0   2   0   0   0   2   0   2   0   2   2   0   2   2   2   2   2   0   0   2   0   2   2   0   2   0   2   0   2   0   0   2   0   2   2   0   0   0   2   2   0   0   2   0   0   2   0   0   2   2   2   0   2   0   0   0   0   0   0   0   2   2   0   2
 MK-3-3                 2   2   0   2   0   0   0   2   2   2   0   0   0   2   2   0   2   2   0   0   2   2   2   0   2   0   2   2   2   0   2   2   2   0   0   0   0   0   2   0   2   2   2   2   0   0   2   2   2   2   0   2   0   2   2   2   2   2   2   2   0   0   0   0   0   0   2   2   2   2   0   2   0   0   2   0   2   0   2   0   2   0   0   0   0   2   0   0   2   2   0   0   2   0   2   0   0   0   2   0   0   2   0   2   0   0   0   0   2   0   0   0   2   2   2   2   2   2   2   2   2   2   0   2   0   0   2   0   2   2   0   0   2   2   0   2   0   2   0   0   0   2   0   2   0   2   2   0   0   2   2   2   2   0   2   2   2   2   2   2   2   0   2   0   2   0   0   2   2   2   2   0   0   0   2   2   0   0   2   0   0   2   0   0   0   2   2   0   2   0   0   0   0   0   0   0   2   2   0   2
 MK-3-4                 2   2   2   2   0   0   0   2   2   2   0   0   0   2   2   0   2   2   0   0   2   2   2   0   2   0   2   2   2   0   2   2   2   0   0   0   0   2   2   0   2   2   0   0   0   0   2   0   0   2   0   2   2   2   2   2   0   2   2   2   0   0   0   0   0   2   2   2   0   2   0   2   0   0   2   0   2   2   2   0   2   0   0   0   0   2   0   2   2   2   0   0   2   0   2   0   0   0   2   0   2   2   0   2   0   0   0   0   2   0   0   0   2   0   2   0   2   2   2   2   2   2   0   2   0   0   2   0   2   2   0   0   0   2   0   2   0   2   0   0   0   2   0   2   0   2   2   0   2   0   2   2   2   0   2   2   2   2   0   2   2   0   2   0   2   0   0   2   2   2   2   2   0   0   2   2   0   0   2   0   0   2   0   0   0   2   2   0   2   0   2   0   0   0   0   0   2   2   0   2
 MK-3-5                 2   2   2   2   0   0   0   2   2   2   0   0   0   2   2   0   2   2   0   0   2   0   2   0   2   0   2   2   2   0   2   2   2   0   0   0   0   2   2   0   2   2   0   0   0   0   2   0   2   2   0   2   2   2   0   2   0   2   2   2   0   0   0   0   0   2   2   2   0   2   0   2   0   0   2   0   2   2   2   0   2   0   0   0   0   2   0   2   2   2   0   0   2   0   2   0   0   0   2   0   2   2   0   2   0   0   0   0   2   0   0   0   2   0   2   0   2   2   2   2   2   2   0   2   0   0   2   0   2   2   0   0   0   2   0   2   0   2   0   0   0   2   0   0   0   2   2   0   2   0   2   2   0   0   0   2   2   2   0   2   2   0   2   0   2   0   0   2   2   2   2   2   0   0   2   2   0   0   2   0   0   2   0   0   0   2   2   0   2   0   2   0   0   0   0   0   0   2   0   2
 MK-3-6                 2   2   2   2   2   0   0   2   2   2   2   2   2   2   2   0   0   0   0   0   2   0   2   0   2   2   2   2   2   0   2   2   2   0   0   0   0   0   2   0   0   2   0   0   0   0   2   0   2   2   2   2   2   2   0   2   0   2   2   2   0   0   0   0   0   2   2   2   0   2   0   2   0   0   2   0   0   2   0   0   2   0   2   0   0   2   0   2   0   2   0   0   2   0   2   0   0   0   2   2   2   2   0   2   0   0   0   0   2   0   0   0   2   0   2   0   0   2   2   2   2   2   0   2   0   0   2   0   2   2   0   0   0   2   0   2   2   2   0   2   0   2   0   0   0   2   0   0   2   0   2   2   0   0   0   0   2   2   0   2   2   0   2   0   2   0   2   2   2   2   2   2   0   0   2   2   2   2   2   0   0   2   0   0   0   2   2   0   2   0   2   0   0   0   0   0   0   2   0   2
 MK-3-7                 2   2   2   2   2   0   0   0   2   2   0   2   2   0   2   0   0   0   0   2   2   0   2   0   2   0   2   2   2   0   2   2   2   0   0   0   0   0   2   2   0   0   0   0   0   0   2   0   2   2   2   2   2   2   0   2   0   2   2   2   0   0   0   0   0   2   2   2   0   2   0   2   0   0   2   0   0   2   0   0   2   0   2   0   0   2   0   2   0   2   0   0   2   0   2   0   2   0   2   2   2   2   0   2   0   0   0   0   2   0   0   0   2   0   2   0   0   2   2   2   2   2   0   2   2   0   0   0   2   2   0   0   0   2   0   2   2   2   0   2   0   2   0   0   0   2   0   0   2   0   2   2   0   0   0   0   2   2   0   2   2   0   2   0   0   0   2   2   2   2   2   2   0   0   2   0   2   2   2   0   0   2   0   2   0   2   2   0   2   0   2   0   0   0   0   0   2   2   0   2
 MK-3-8                 2   2   2   2   2   2   0   0   2   2   2   2   2   0   2   0   2   0   0   2   2   2   2   0   2   0   2   2   2   0   0   2   2   0   0   0   0   2   2   2   0   0   0   0   0   0   2   0   2   2   2   2   2   2   0   2   0   2   2   2   0   0   0   0   0   2   2   0   0   2   0   2   0   0   2   0   0   2   0   0   2   0   2   2   0   2   0   2   0   2   0   0   2   0   2   0   2   0   2   2   2   2   0   2   0   0   0   0   2   0   0   0   2   0   2   0   0   2   0   2   2   2   0   2   2   0   0   0   2   2   0   0   0   2   0   2   2   2   0   2   0   2   0   0   0   2   0   0   2   0   0   2   0   0   0   0   2   2   0   2   2   0   2   0   0   0   2   2   2   2   2   0   0   0   2   0   2   2   2   0   0   2   0   2   0   2   0   0   0   0   2   0   0   0   0   0   0   2   0   2
 MK-3-9                 2   2   2   2   2   0   0   0   2   2   2   0   2   0   2   0   2   0   0   0   2   2   2   0   2   0   2   2   2   0   0   2   2   0   0   0   0   2   2   0   0   0   0   0   0   2   2   0   2   2   2   2   2   2   0   2   0   0   2   2   0   0   0   0   0   2   2   2   0   0   0   2   0   0   2   0   0   2   0   0   2   0   2   2   0   2   0   2   0   2   2   0   2   0   2   0   2   0   0   0   2   2   0   2   0   0   0   0   2   0   2   0   2   0   2   2   0   2   2   2   2   2   2   2   2   0   0   0   2   2   0   0   0   2   0   2   2   2   0   2   0   0   2   0   0   0   2   0   2   0   0   2   0   0   0   0   2   2   0   2   2   0   2   0   0   0   2   2   2   2   2   0   0   0   2   0   2   2   2   0   0   0   0   2   0   2   0   0   0   0   2   0   0   0   0   2   0   2   0   2
 MK-3-10                2   2   2   2   2   0   0   0   2   2   2   2   2   2   2   0   0   0   0   0   2   2   2   0   2   0   2   2   2   0   0   0   2   0   0   0   0   2   2   0   0   0   0   0   0   2   2   0   2   2   2   2   2   2   0   2   0   0   2   2   0   0   0   0   0   2   2   2   0   0   0   2   0   0   2   0   0   2   0   0   2   0   2   2   0   2   0   2   0   2   2   0   2   2   2   0   2   0   0   0   2   2   0   2   0   0   0   0   2   0   2   0   2   0   0   2   0   2   2   2   2   2   2   2   2   0   0   2   2   2   0   0   2   0   2   2   2   2   2   2   0   0   2   0   0   0   2   0   2   0   0   2   0   0   0   0   2   2   0   2   2   0   2   0   2   0   2   2   0   2   2   0   0   0   2   0   0   2   2   0   0   0   0   0   0   2   0   0   0   0   2   0   0   0   0   2   0   2   0   2
 MK-3-11                2   2   2   2   2   0   0   0   2   2   2   2   2   2   2   0   0   0   0   0   2   2   2   0   0   0   2   2   2   0   0   0   0   2   0   0   0   2   2   0   0   0   2   0   0   0   2   2   2   2   2   2   2   2   0   2   0   2   2   2   0   0   2   0   0   2   2   2   0   2   0   2   0   0   2   2   0   2   0   0   2   2   2   2   0   2   0   2   0   2   0   0   2   2   2   2   2   0   0   0   2   2   2   2   0   0   0   0   2   0   2   0   2   0   0   2   0   2   2   2   2   2   2   2   2   0   0   2   2   2   0   0   2   0   2   2   2   2   2   2   0   0   2   0   0   0   2   0   2   0   0   2   0   0   0   0   2   2   0   2   2   0   2   0   2   0   2   2   0   2   2   0   2   0   2   0   0   2   0   0   0   0   0   0   0   2   0   0   2   0   2   0   0   0   0   2   0   2   0   2
 MK-3-12                0   2   2   0   2   0   0   0   2   2   2   2   0   2   2   2   0   0   0   0   2   2   2   0   0   0   2   2   2   0   0   0   0   2   0   2   0   2   2   0   0   0   2   0   0   0   0   2   2   2   2   2   2   2   0   2   0   2   2   2   0   0   2   0   0   2   2   2   0   2   0   2   0   0   2   2   0   2   0   0   2   2   2   2   0   0   0   2   0   2   0   0   2   2   2   2   2   0   0   0   2   2   2   2   0   0   0   0   2   0   2   0   2   0   0   2   0   2   2   2   2   0   2   2   2   0   0   2   2   2   0   0   2   0   2   2   2   2   2   2   0   0   2   0   0   0   2   0   2   2   0   2   0   2   0   0   2   2   0   2   2   2   2   0   2   0   2   2   0   2   2   0   2   0   0   0   0   2   0   0   0   0   0   0   0   2   0   0   2   0   2   0   0   0   0   2   0   2   0   2
 MK-3-13                0   2   2   0   2   2   0   0   2   0   2   2   2   2   2   0   0   0   0   0   2   2   2   0   0   0   2   2   2   2   0   0   0   2   0   2   0   0   2   0   0   0   2   0   0   0   0   2   2   2   2   2   2   2   0   0   0   2   2   2   0   2   2   2   0   2   2   2   0   0   0   2   0   0   2   2   0   2   0   2   2   2   2   0   0   0   0   2   0   2   0   0   2   2   2   2   2   0   0   0   2   0   2   2   0   0   0   2   2   0   2   0   2   0   0   2   0   2   2   2   2   0   2   2   2   0   0   0   2   2   0   0   2   0   2   2   2   2   2   2   0   0   2   0   0   2   2   0   2   2   0   2   0   2   0   0   2   2   0   2   2   2   2   0   2   0   2   2   0   0   2   0   2   2   0   0   0   2   2   0   0   0   0   0   0   2   2   0   2   0   0   0   0   2   0   2   0   2   0   2
 MK-3-14                0   2   2   0   2   2   0   0   2   0   2   2   2   2   2   0   0   0   0   0   2   2   2   0   0   0   2   2   0   2   0   0   0   2   0   2   0   0   2   0   0   0   2   0   0   0   0   2   2   2   2   0   2   2   0   0   0   2   2   2   0   2   2   2   0   2   2   2   0   2   0   2   0   0   2   2   0   2   0   2   2   0   2   0   0   0   0   2   0   0   0   0   2   2   2   2   2   2   0   0   2   0   2   2   0   0   0   2   2   0   2   0   2   0   0   2   0   2   2   2   2   0   2   2   2   0   0   0   2   2   0   0   2   0   2   2   0   2   2   2   2   0   2   0   0   2   2   2   0   2   0   2   0   2   2   0   2   2   0   2   2   2   2   0   2   0   2   2   2   0   2   0   2   2   0   0   0   2   2   0   0   0   0   0   0   2   2   2   2   0   0   0   0   2   0   2   0   2   0   2
 MK-3-15                0   2   2   0   2   2   0   0   2   0   2   2   2   0   2   0   0   0   0   0   2   2   2   0   0   0   2   0   2   2   0   0   0   2   0   2   0   0   2   0   0   0   2   0   0   0   0   2   2   0   2   0   2   2   0   0   0   2   2   0   2   2   2   2   0   0   2   2   0   2   0   2   0   0   2   2   0   2   0   2   2   0   2   0   0   0   0   2   0   0   0   0   2   2   2   2   2   2   0   0   0   0   2   2   0   0   0   2   0   0   2   0   2   0   0   2   2   2   2   2   2   0   2   2   2   0   0   0   2   2   0   0   2   0   2   2   0   2   2   2   2   0   2   0   0   2   2   2   0   2   0   2   0   2   2   2   2   2   2   0   2   2   2   0   2   0   2   2   2   2   2   0   2   2   0   0   0   2   2   0   0   0   2   0   0   2   2   2   2   0   0   0   0   2   0   2   0   2   0   2
 MK-3-16                0   2   0   0   2   2   0   0   2   0   2   2   2   2   2   0   0   0   0   0   2   2   0   0   0   0   2   0   0   2   0   0   0   2   0   2   0   0   2   0   0   0   2   0   0   0   0   2   2   0   2   0   2   2   0   0   2   2   2   0   2   2   2   2   0   0   0   2   0   2   0   0   0   0   2   2   0   0   2   2   2   0   2   0   2   0   0   2   0   0   0   0   2   2   2   0   2   2   0   0   0   0   2   2   0   0   0   2   0   0   2   0   2   0   0   2   2   2   2   2   0   0   2   2   2   0   0   2   2   2   0   0   2   0   0   2   0   2   2   2   2   0   2   0   0   2   2   2   0   2   2   2   0   2   0   2   2   2   0   0   2   2   2   0   2   0   2   2   2   2   2   0   2   2   0   0   0   2   2   0   2   0   2   0   0   2   2   2   2   0   0   0   0   2   0   2   0   2   0   2
 MK-4-1                 0   0   0   2   2   2   2   2   2   2   0   0   2   0   2   2   0   0   2   2   2   2   0   0   0   2   2   0   2   0   2   0   2   2   0   0   2   2   0   2   2   2   0   0   2   0   0   2   2   2   0   2   2   0   2   0   2   0   0   2   2   2   0   2   0   0   0   0   2   0   2   0   0   0   2   2   2   0   0   0   2   2   0   2   0   0   0   0   2   0   0   2   0   2   2   0   0   2   0   2   2   0   0   0   2   0   2   2   2   2   0   2   2   0   2   2   0   0   0   0   2   2   2   2   0   2   2   2   0   0   0   0   0   0   2   0   2   0   0   2   2   0   0   2   0   2   2   2   0   0   2   0   2   0   0   0   0   0   0   0   0   0   0   0   0   0   2   2   2   2   2   0   0   2   2   2   2   2   0   2   2   0   0   0   2   0   0   2   0   0   2   2   2   2   0   0   2   2   0   0
 MK-4-2                 0   0   0   2   2   2   2   2   2   2   0   0   2   0   2   2   0   0   2   2   2   2   0   0   0   2   0   0   2   0   2   0   2   2   0   0   2   0   2   2   2   2   0   0   2   0   0   2   2   2   0   2   2   0   2   0   2   0   0   2   2   2   0   2   0   0   0   0   2   0   2   0   0   0   0   2   2   2   0   0   0   2   0   2   0   0   0   0   2   0   0   2   0   2   2   0   2   2   0   2   2   0   0   0   2   0   2   2   2   2   0   2   2   2   2   2   0   0   0   0   2   2   2   2   0   2   2   2   0   0   0   0   2   0   2   0   2   0   0   2   0   0   0   2   0   2   2   2   0   0   2   0   2   0   0   2   0   0   2   0   0   0   0   2   0   0   2   2   2   2   2   0   0   2   2   2   0   2   0   2   2   0   0   2   2   0   0   2   0   0   2   0   2   2   0   2   2   2   0   0
 MK-4-3                 0   0   0   2   2   2   2   2   2   0   0   0   2   0   0   2   0   0   2   2   2   2   0   0   0   2   0   0   2   0   2   0   0   2   2   0   2   0   2   0   2   2   0   0   2   0   0   2   0   2   0   2   2   0   2   0   2   0   0   2   2   2   0   0   2   0   0   0   2   0   2   0   0   0   0   2   2   2   0   0   0   2   0   2   0   2   0   0   2   0   2   2   0   2   2   2   2   2   0   2   2   0   0   0   2   0   2   0   2   2   2   2   2   2   0   2   0   0   0   2   2   2   2   2   0   2   2   2   0   0   0   0   2   0   2   0   2   0   0   0   0   0   0   2   0   0   2   2   0   0   2   0   2   0   0   0   0   0   2   0   0   0   2   0   0   0   0   2   2   0   2   0   0   2   2   2   0   2   0   2   2   0   0   2   2   0   0   2   0   0   2   0   0   2   0   2   2   2   0   0
 MK-4-4                 0   0   0   2   2   2   2   2   2   2   0   0   2   0   0   2   0   0   0   2   2   2   0   0   0   2   0   0   2   0   2   0   0   2   2   0   2   0   2   0   2   0   0   0   0   0   0   2   0   2   0   2   2   0   2   0   2   0   0   2   2   2   0   0   0   0   0   0   2   0   2   0   2   0   2   2   2   2   0   0   0   2   0   2   0   2   0   0   2   0   2   2   0   2   2   0   2   2   0   2   2   0   2   0   2   0   2   0   2   2   2   2   2   2   0   2   0   2   0   2   2   2   0   0   0   2   0   2   2   0   2   0   2   0   2   0   2   0   0   2   0   0   0   2   0   0   2   2   0   0   2   0   2   0   0   0   0   0   2   0   0   0   2   0   0   0   0   2   0   0   2   0   0   2   2   2   0   0   0   2   2   0   2   2   2   0   0   2   0   0   2   0   0   2   0   2   2   2   0   0
 MK-4-5                 0   0   0   2   2   2   2   2   2   2   0   0   2   0   0   2   0   0   2   0   2   2   2   0   0   2   0   0   2   0   2   0   0   2   2   0   2   0   2   0   2   0   0   2   2   0   2   2   0   2   0   2   2   0   2   0   2   0   0   2   2   2   0   2   0   0   0   0   2   0   0   2   2   0   2   2   2   2   0   0   0   0   2   2   0   2   0   0   0   0   2   2   0   2   2   0   2   2   0   2   2   0   2   0   2   0   2   0   2   2   2   2   2   2   0   2   0   2   0   2   2   2   0   0   0   2   0   2   2   0   2   0   0   0   2   0   2   0   0   2   0   0   2   2   0   0   2   0   0   0   2   0   2   0   0   0   0   0   2   0   0   0   2   0   0   2   0   2   0   2   2   0   0   2   2   2   0   0   0   2   0   0   2   2   2   0   0   2   0   0   2   0   0   2   0   2   2   2   2   0
 MK-4-6                 0   0   0   2   2   2   2   2   2   2   0   0   2   0   0   2   0   0   2   0   2   2   2   0   0   0   0   2   2   0   2   0   0   2   2   0   0   0   2   0   0   0   0   2   0   0   0   2   0   2   0   2   2   0   2   0   2   0   0   2   2   2   0   2   0   0   0   0   2   0   2   0   2   0   2   2   0   0   0   0   0   0   2   2   2   2   0   0   0   0   2   0   0   2   2   0   2   2   0   2   2   0   2   0   2   0   2   2   0   2   0   2   2   2   0   2   0   2   0   2   2   2   0   0   0   2   0   0   2   0   2   0   2   2   2   0   2   0   0   2   2   0   2   2   0   0   2   0   0   0   2   0   2   0   0   2   0   0   2   0   0   0   2   0   0   2   0   2   0   2   2   0   0   2   2   2   2   0   2   2   2   0   2   2   2   0   0   2   0   2   2   0   0   2   0   2   2   2   2   0
 MK-4-7                 0   0   0   2   2   2   0   2   2   2   0   0   2   0   0   2   0   0   0   0   2   2   2   0   0   2   0   2   2   0   2   2   0   2   2   0   2   0   2   0   0   0   0   2   0   0   2   2   0   2   0   2   0   2   2   0   2   0   0   2   2   2   0   2   0   0   2   0   2   0   2   2   2   0   2   2   0   0   0   0   0   0   2   2   2   2   0   0   2   0   2   0   0   0   2   0   2   2   0   2   2   0   2   2   2   0   2   0   0   2   0   2   0   2   0   2   0   2   0   2   2   0   0   0   2   2   0   0   2   0   2   0   2   2   2   0   2   0   0   2   2   0   2   2   0   0   2   0   0   0   2   0   2   0   0   2   0   0   2   0   2   0   2   0   0   0   0   2   0   2   2   0   0   0   2   0   2   0   2   2   2   0   2   2   2   0   0   2   0   2   0   0   0   2   0   2   2   2   2   0
 MK-4-8                 0   0   0   2   2   2   0   2   2   2   2   0   2   0   0   2   0   0   0   0   0   2   2   2   0   2   0   2   0   0   2   2   0   2   2   0   2   0   2   0   0   0   0   0   0   0   2   2   0   2   0   2   0   2   2   0   2   0   0   2   2   2   0   2   0   0   2   0   2   0   2   2   2   0   2   2   2   2   2   0   0   0   2   0   2   2   0   0   2   0   2   0   2   0   2   0   2   0   0   2   0   0   2   0   2   0   2   0   0   2   0   2   0   2   0   2   2   2   0   2   2   0   0   0   2   2   0   0   2   0   2   0   2   2   2   0   2   2   2   2   2   0   2   2   0   0   2   2   2   0   2   0   2   0   0   2   0   0   2   0   2   0   2   0   0   0   0   2   0   2   2   0   0   2   2   0   0   0   2   2   2   2   2   0   2   0   0   2   0   2   0   0   0   2   0   2   2   2   2   2
 MK-4-9                 0   0   0   0   2   2   0   2   2   2   2   0   2   0   0   2   0   0   0   0   0   2   2   2   0   2   2   2   0   0   2   0   0   2   0   0   2   0   2   0   0   0   0   0   0   0   2   2   2   2   2   2   0   2   2   0   2   0   0   2   2   0   0   2   0   0   0   0   2   0   2   2   2   0   2   2   2   2   2   0   0   0   2   0   0   2   0   0   2   0   2   0   2   0   0   0   0   0   0   2   0   0   0   2   2   0   2   0   0   2   0   2   0   2   0   2   2   2   0   2   2   0   0   0   2   2   0   0   0   0   2   0   2   2   2   0   2   2   2   2   2   0   2   2   0   0   2   2   2   0   2   0   2   0   0   2   0   0   2   0   2   0   2   0   0   2   0   2   0   2   2   0   0   2   2   0   0   0   2   2   2   2   2   0   2   0   0   2   0   2   0   2   0   2   0   2   2   2   0   2
 MK-4-10                0   0   0   0   2   2   0   2   2   2   2   0   2   0   0   2   0   0   0   0   0   2   0   2   0   2   2   2   0   0   2   0   0   2   0   0   2   0   2   0   0   0   2   0   0   0   2   2   2   2   2   2   2   2   2   0   2   0   0   2   2   0   0   2   0   0   0   0   2   0   2   2   2   0   2   2   2   0   2   0   0   0   2   2   0   2   0   0   2   0   2   0   0   0   0   0   0   0   0   2   2   0   0   2   2   0   2   0   0   2   0   2   0   2   0   2   2   2   0   2   2   0   0   0   2   2   0   0   0   0   2   0   0   0   2   2   2   2   2   2   2   0   2   2   0   2   2   2   2   0   2   0   2   0   0   2   0   0   0   0   2   0   0   0   0   2   0   2   0   2   0   0   0   2   2   0   2   0   0   2   2   2   2   0   2   0   0   2   0   2   0   2   0   2   0   2   2   2   0   2
 MK-4-11                0   0   0   0   2   2   0   2   2   2   2   0   2   0   0   0   0   2   0   0   0   2   0   2   0   2   2   2   0   0   2   0   0   2   0   0   2   0   2   2   0   0   2   0   0   0   2   2   2   2   2   2   2   2   2   0   2   0   0   2   2   0   0   2   0   0   0   0   2   0   2   2   2   0   0   2   2   0   2   0   0   0   2   2   0   2   0   0   2   0   2   0   0   0   0   0   0   0   0   2   2   0   0   2   0   0   2   0   0   2   0   2   0   2   0   2   2   2   0   2   2   0   0   0   2   2   0   0   0   0   2   0   0   0   2   2   0   2   2   2   2   0   2   2   0   2   2   2   2   2   0   2   2   0   0   2   0   0   0   2   2   2   0   0   0   2   0   2   0   0   0   0   2   2   2   0   2   0   0   2   2   0   2   0   2   0   2   2   0   0   0   0   0   2   0   2   2   2   0   2
 MK-4-12                0   0   0   2   0   2   0   2   0   0   2   0   2   0   0   0   0   2   0   0   0   2   2   2   0   2   2   2   0   0   2   0   0   2   0   0   2   2   2   2   0   0   2   0   0   0   2   2   2   2   2   2   0   2   2   0   2   0   0   2   2   0   0   2   0   0   0   2   0   0   2   2   0   0   0   2   2   0   2   0   0   0   2   2   0   2   0   0   2   0   2   0   2   0   0   0   0   0   0   2   2   0   2   2   0   0   2   0   0   2   2   2   0   2   0   2   2   2   0   2   0   0   2   0   2   0   0   0   0   0   2   0   0   0   2   2   0   2   2   2   2   0   2   2   2   2   2   2   2   2   0   0   2   2   0   2   0   0   0   2   2   0   0   2   0   2   0   2   0   0   0   0   2   2   2   0   2   0   0   2   2   0   2   0   2   0   2   2   0   0   0   0   0   2   0   2   2   2   0   2
 MK-4-13                0   2   0   2   0   2   0   0   0   0   2   0   2   0   0   0   0   2   0   2   0   0   2   2   0   2   2   2   0   0   0   0   0   2   0   0   2   2   2   2   0   0   2   0   2   0   2   2   0   2   2   0   0   2   2   0   2   0   0   2   2   2   0   2   0   0   0   2   0   0   2   2   0   0   0   2   2   2   2   0   0   0   2   2   0   2   2   0   0   0   2   0   2   0   2   0   0   0   0   2   2   2   2   2   0   0   2   0   0   2   2   2   0   2   0   2   2   2   0   2   2   0   2   0   2   0   0   0   0   0   2   0   0   0   2   2   0   2   2   2   2   0   2   2   2   2   2   2   2   2   0   0   2   0   0   2   0   0   0   2   2   0   0   2   0   2   0   2   0   2   0   0   2   2   2   0   2   0   0   0   2   0   2   0   2   0   2   2   0   0   0   0   0   2   2   0   2   2   0   2
 MK-4-14                0   2   0   2   0   2   0   0   0   0   2   0   2   0   0   0   0   0   0   2   0   0   2   2   0   2   0   2   0   2   0   2   0   2   0   2   2   2   2   2   0   0   2   0   2   0   2   2   0   2   2   0   0   2   2   2   2   0   0   2   2   2   0   2   0   0   2   0   0   0   2   2   0   0   0   0   2   2   2   0   0   2   2   2   0   2   2   0   0   0   2   0   0   2   2   0   0   0   0   2   2   2   2   2   0   0   2   0   2   2   2   2   0   2   0   0   2   2   0   2   2   0   2   2   2   0   0   0   0   0   2   0   0   0   2   2   0   2   2   2   2   0   2   2   2   2   2   2   2   2   2   2   2   0   0   2   0   0   0   2   2   0   0   2   0   2   0   2   0   2   0   0   2   2   2   2   2   0   2   0   2   0   2   0   2   0   2   2   0   0   0   0   2   2   2   0   2   2   0   2
 MK-4-15                0   2   0   0   0   2   0   0   0   0   0   0   2   2   0   0   0   2   0   2   0   0   2   2   2   2   0   2   0   2   0   2   2   2   0   2   2   2   2   2   0   0   2   0   2   2   2   2   0   2   2   0   2   2   2   2   2   0   0   2   2   2   0   2   0   0   2   0   0   0   2   2   0   0   0   0   2   2   0   0   0   2   2   0   0   2   2   0   2   0   2   0   0   2   2   0   0   0   2   2   0   2   2   2   0   0   2   0   2   0   2   2   0   2   0   0   2   2   0   0   2   0   0   2   2   0   0   0   0   0   2   0   0   0   0   2   0   2   2   0   2   0   2   2   0   0   2   2   2   2   2   2   2   0   0   2   0   0   0   2   2   0   0   2   0   2   2   2   0   0   0   2   2   2   2   2   2   0   2   0   2   0   2   0   2   0   2   2   0   0   0   0   2   2   2   2   2   2   0   2
 MK-4-16                0   2   0   0   0   2   2   0   0   0   0   0   2   0   0   0   0   2   0   0   0   0   2   2   2   2   0   2   0   2   0   2   2   2   0   2   2   2   2   2   0   0   0   0   2   2   2   2   2   2   2   0   0   2   2   2   2   0   0   2   2   2   0   2   0   0   2   0   0   0   2   2   0   0   0   0   0   2   0   0   0   2   2   0   0   2   2   0   2   0   2   0   0   2   0   2   0   0   2   2   0   2   2   2   2   0   2   0   2   0   2   2   0   2   0   0   2   2   0   0   2   0   2   2   2   0   0   0   0   0   2   0   0   0   0   2   0   2   2   0   2   0   2   0   0   0   2   2   2   2   2   2   2   0   0   2   0   0   0   2   2   0   0   2   0   2   2   2   0   0   0   2   2   2   0   2   2   0   2   0   2   0   2   0   2   0   2   2   0   0   0   0   2   2   0   2   0   2   0   2
 MK-5-1                 0   0   2   2   2   0   0   0   2   0   0   2   2   0   2   0   2   0   2   0   0   2   0   0   2   0   2   0   2   0   2   0   2   0   0   0   0   0   2   0   0   0   0   0   0   2   0   2   0   2   0   0   2   2   0   0   0   2   2   0   2   0   2   2   2   2   0   0   0   2   2   2   2   2   2   0   0   2   2   2   2   0   0   2   0   2   2   2   2   0   0   0   0   2   2   0   0   0   2   0   2   2   2   0   0   0   0   2   0   2   2   0   2   0   0   0   0   0   2   2   0   2   0   2   2   0   2   0   0   2   2   0   0   2   0   2   0   2   0   0   0   0   2   2   0   0   2   0   0   0   0   2   2   0   2   2   0   2   0   2   0   2   0   0   2   0   2   2   0   0   2   2   2   0   0   0   0   2   0   0   0   0   2   0   0   0   0   2   2   2   0   2   2   0   2   0   2   2   2   0
 MK-5-2                 0   0   2   2   2   0   0   0   2   0   0   2   2   0   2   0   2   0   2   0   0   2   0   0   2   0   2   0   2   0   2   0   2   0   0   0   0   0   2   0   2   0   0   0   2   0   0   2   0   2   0   0   2   2   0   0   0   2   2   0   2   0   2   2   2   2   2   2   0   2   2   2   2   2   2   0   0   2   2   2   2   2   0   2   0   2   2   2   2   0   0   0   0   2   2   0   2   0   2   0   2   2   0   0   0   2   0   2   0   2   2   0   2   0   0   0   0   0   0   0   0   2   2   2   2   0   2   0   0   2   2   0   0   2   0   2   0   2   0   0   0   0   2   2   0   0   2   0   0   0   2   2   0   0   2   2   2   2   0   2   0   2   0   0   2   0   2   2   0   0   2   2   0   0   0   0   0   2   0   0   2   0   0   0   0   0   2   2   2   2   0   2   2   0   2   0   2   2   2   0
 MK-5-3                 0   0   2   2   2   0   0   0   2   0   0   2   2   0   2   0   0   0   2   0   0   2   0   0   2   0   2   0   2   2   2   0   2   0   0   0   0   0   0   0   2   0   0   0   2   2   0   2   0   2   0   0   2   2   0   0   0   2   2   0   2   0   0   2   2   2   2   2   0   2   2   2   2   2   2   0   0   2   2   2   2   2   0   2   0   0   2   2   2   0   0   0   0   2   2   0   2   0   2   0   2   2   0   0   0   2   0   2   0   2   2   0   2   0   0   0   0   0   0   0   0   2   2   2   2   0   2   0   0   2   2   2   0   2   0   2   0   2   0   0   0   0   2   2   0   0   2   0   0   0   2   2   0   0   0   2   2   2   0   2   0   2   0   0   2   0   0   2   2   0   2   2   0   0   0   0   0   2   0   2   2   0   0   0   0   0   2   2   2   2   0   2   2   0   2   0   2   2   2   0
 MK-5-4                 2   0   2   2   2   0   0   0   2   0   0   2   2   0   2   0   0   0   2   0   0   2   0   2   2   0   2   0   2   2   2   0   2   0   0   0   0   0   0   0   2   0   2   0   2   2   0   2   0   2   0   0   0   2   0   0   0   2   2   0   2   2   0   2   0   2   2   2   0   2   2   2   2   2   2   2   0   2   2   2   2   2   0   2   0   0   2   2   2   0   0   0   0   2   2   0   2   0   2   0   2   2   0   0   0   2   0   2   0   2   2   0   2   0   0   0   0   0   0   0   2   2   2   2   2   0   0   2   0   2   0   2   0   2   0   2   0   2   0   0   0   0   0   2   0   0   2   0   0   0   0   2   0   0   0   2   2   0   0   2   2   2   0   0   2   0   0   2   2   0   2   2   2   0   0   0   0   2   0   2   0   0   0   0   0   0   2   2   2   2   0   2   2   0   2   0   2   2   2   0
 MK-5-5                 2   0   2   2   2   2   0   0   2   0   0   2   0   0   2   0   0   0   2   0   0   2   0   2   2   0   2   0   2   2   2   0   2   0   0   0   0   0   0   0   2   0   2   0   2   2   0   2   0   2   0   0   0   2   0   0   0   2   2   2   2   2   0   2   0   2   0   0   0   2   0   2   0   2   2   0   0   2   2   2   2   2   0   0   0   0   2   2   2   0   0   0   2   2   2   0   2   0   2   0   2   2   0   0   2   2   0   0   0   2   2   0   2   0   0   0   0   0   0   0   2   2   2   2   2   0   0   2   0   2   0   2   0   2   0   2   0   2   0   0   0   0   0   2   0   0   2   0   0   0   2   2   0   2   0   0   0   0   0   2   2   2   0   0   2   0   2   2   2   0   2   2   2   2   0   0   0   2   0   2   0   0   0   0   2   0   2   2   2   2   0   0   2   0   0   0   2   2   2   0
 MK-5-6                 2   0   2   2   2   2   0   0   2   0   0   0   2   0   2   0   0   0   2   0   0   2   0   0   2   2   2   0   2   2   2   2   2   0   0   0   0   0   0   0   2   0   2   2   2   2   0   2   0   2   0   0   0   2   0   0   0   2   2   2   2   2   0   2   0   2   0   0   0   2   0   2   0   2   2   0   0   2   2   0   2   2   2   0   2   0   2   2   2   0   0   0   0   2   2   0   2   0   2   0   2   2   2   2   2   2   2   2   0   2   2   0   2   0   0   0   0   0   0   0   2   2   2   2   2   0   0   2   0   2   2   2   0   2   0   0   0   2   2   2   0   2   0   2   0   0   2   0   0   0   2   2   0   2   0   0   0   0   2   2   2   2   0   0   2   0   2   2   2   0   2   2   2   2   0   0   0   2   0   2   0   0   0   0   2   0   2   2   2   2   0   0   2   0   0   0   2   2   2   0
 MK-5-7                 2   0   2   2   2   2   0   0   2   0   0   0   2   0   2   0   0   0   2   0   0   2   0   0   2   2   2   2   2   2   2   0   2   0   0   0   0   0   0   2   2   0   2   2   2   2   0   2   2   2   0   0   0   2   0   0   0   0   2   2   2   2   0   2   0   2   0   0   0   2   2   2   0   2   0   0   2   2   2   0   2   2   0   0   2   0   2   0   2   0   0   0   0   0   2   0   0   0   2   0   2   2   0   2   2   0   2   2   2   2   2   0   2   0   0   0   0   0   0   0   2   2   2   2   2   0   0   2   0   0   2   2   0   2   0   0   0   2   2   2   0   2   0   2   0   0   0   0   0   0   2   2   0   2   0   0   0   0   2   2   2   2   0   0   2   0   2   2   2   0   2   2   2   2   0   2   2   2   0   2   0   2   0   0   2   0   0   2   2   2   0   0   2   0   0   0   0   2   2   2
 MK-5-8                 2   0   2   0   2   2   0   0   2   0   0   0   2   0   2   0   0   0   2   0   0   2   0   0   2   2   2   2   2   2   2   0   2   0   0   0   0   0   0   2   2   2   2   2   0   2   0   2   2   0   0   2   0   2   0   0   0   0   2   2   2   0   0   2   0   2   0   0   0   2   2   2   0   0   0   0   2   2   2   2   0   2   0   0   2   0   2   0   2   0   0   0   0   0   0   0   0   0   2   0   0   2   0   2   0   2   2   2   2   2   2   0   2   0   0   0   0   2   0   0   2   2   2   2   2   0   0   2   0   0   2   2   0   0   0   0   0   2   2   2   0   2   0   2   0   0   0   0   0   0   2   2   0   2   0   0   0   0   2   0   2   2   0   0   2   0   2   2   2   2   0   2   2   2   0   2   2   2   0   2   0   2   0   0   2   0   0   2   2   2   0   0   2   0   0   0   0   2   2   2
 MK-5-9                 2   0   2   0   2   2   0   0   2   0   0   0   2   0   2   2   2   0   2   0   0   0   0   0   2   0   2   2   2   2   2   0   2   0   0   0   0   0   0   2   2   0   2   2   0   2   0   2   2   0   0   2   0   2   0   0   0   0   2   2   2   0   0   2   0   2   0   0   0   2   2   2   0   0   0   0   2   2   2   2   0   0   0   0   2   0   2   0   2   0   0   0   0   0   0   0   0   0   2   0   0   2   0   2   0   2   2   0   2   2   2   0   2   0   0   0   0   2   0   0   2   2   0   0   0   0   0   2   0   0   2   2   0   0   0   0   0   0   2   2   0   0   0   2   0   0   2   0   0   0   2   2   0   2   0   0   0   0   2   2   0   2   0   0   0   0   2   2   2   2   0   2   2   2   0   0   2   2   0   2   0   2   0   0   2   0   0   2   2   2   0   0   2   0   0   0   0   2   2   2
 MK-5-10                0   0   2   0   0   2   0   0   0   0   0   0   2   2   2   2   2   0   2   0   0   0   0   0   2   0   2   2   2   2   2   0   2   0   0   0   0   0   0   2   2   0   2   2   0   2   0   2   2   0   2   2   0   2   0   2   2   2   2   2   2   0   0   2   0   2   0   0   0   2   2   2   0   0   0   0   2   2   2   2   0   0   0   0   2   0   0   0   2   0   0   0   0   0   0   0   2   0   2   0   0   2   0   0   0   2   2   0   2   2   2   0   2   0   0   0   0   2   0   0   2   2   0   0   0   0   0   2   0   0   2   2   0   0   0   0   0   0   2   2   0   0   2   2   0   0   2   0   0   0   2   2   0   0   2   0   0   0   2   2   0   2   0   0   0   0   0   2   2   2   0   2   2   2   2   0   2   2   0   0   0   2   0   0   2   0   0   0   2   2   0   2   2   0   0   2   0   2   2   0
 MK-5-11                0   0   2   0   0   0   0   0   0   2   0   0   2   2   2   2   2   0   2   0   0   0   0   0   2   0   2   2   2   2   2   0   2   0   0   0   0   2   0   2   2   0   0   2   0   2   0   2   2   0   2   2   0   2   2   2   0   2   2   2   2   0   0   2   0   2   2   0   0   2   0   0   0   2   0   0   2   2   2   2   0   0   0   0   0   0   0   0   2   0   0   0   0   0   0   0   2   0   2   0   0   2   0   2   0   2   2   0   2   2   2   0   0   2   0   0   0   2   0   0   2   2   0   0   0   0   0   2   2   0   2   2   0   0   0   2   0   0   2   2   0   0   2   0   0   0   0   0   0   0   2   2   0   0   2   0   0   2   2   2   0   2   0   0   0   0   0   2   2   2   0   2   2   2   2   0   2   2   0   0   0   2   0   0   2   0   2   0   2   2   0   2   2   0   0   2   0   2   2   0
 MK-5-12                0   0   2   0   0   0   0   0   0   2   0   0   2   2   2   2   2   0   2   0   0   0   0   0   2   0   2   2   2   2   2   0   2   2   0   0   0   0   0   2   2   0   0   2   0   2   2   2   2   0   2   2   0   2   2   2   0   2   0   2   2   0   0   0   0   2   2   0   0   2   0   0   0   2   0   0   2   2   2   2   0   0   0   0   0   0   0   0   0   0   0   2   2   2   0   0   0   0   2   0   0   2   0   2   0   2   2   0   2   0   2   0   0   2   0   0   0   2   0   0   2   2   0   0   0   0   0   2   2   0   0   0   0   0   0   2   0   0   2   2   0   2   2   0   0   0   0   0   0   0   2   2   0   0   2   0   0   2   2   2   0   2   0   0   0   0   0   2   2   2   0   2   2   2   2   0   2   2   0   0   0   0   0   0   0   0   2   2   2   2   2   0   2   0   2   2   0   2   2   0
 MK-5-13                0   0   2   0   0   0   0   2   0   2   0   2   2   2   2   2   2   0   2   0   0   0   0   0   0   0   2   2   2   2   2   0   2   2   2   0   0   0   0   2   2   0   0   2   0   2   2   2   2   0   2   2   0   2   2   2   2   2   0   2   2   0   0   0   0   2   2   0   0   0   0   0   2   2   0   0   2   2   2   2   0   2   0   0   0   0   0   0   0   0   0   2   2   2   0   0   0   0   2   2   0   2   0   2   0   2   2   0   2   0   2   0   0   2   2   0   2   2   0   0   2   2   0   0   0   0   0   2   0   2   0   0   0   0   0   2   0   0   2   2   0   2   2   0   0   0   2   0   0   0   2   2   0   0   2   0   0   2   0   2   0   2   0   0   0   0   0   2   2   2   0   2   2   0   2   2   2   2   0   0   0   0   0   0   0   0   2   2   2   2   0   2   2   0   2   2   0   2   2   0
 MK-5-14                0   0   2   0   0   0   0   2   0   2   0   2   2   0   2   2   2   0   2   0   0   0   2   0   0   0   2   2   2   2   2   0   2   2   2   0   0   0   0   2   2   0   0   2   0   2   2   2   2   0   2   2   0   2   2   2   2   2   2   2   2   0   0   0   0   2   2   0   0   0   0   0   2   2   0   0   2   2   2   2   0   2   0   2   0   0   0   2   0   0   0   0   2   2   0   0   0   0   2   2   0   2   0   2   0   2   0   0   2   2   2   0   0   2   2   0   2   2   0   0   0   0   0   0   0   0   0   2   0   2   0   0   0   0   0   2   0   0   2   2   0   2   2   0   0   0   2   0   0   0   2   2   0   0   2   0   0   2   0   2   0   2   0   0   0   0   0   2   2   2   2   2   2   0   2   2   2   2   0   0   0   0   0   0   0   0   0   2   2   2   0   0   2   0   2   2   0   2   0   0
 MK-5-15                0   0   2   0   0   0   0   2   0   0   0   2   2   0   2   2   2   0   2   0   0   0   2   0   0   0   2   2   2   2   0   0   2   2   2   0   0   0   0   2   2   0   0   2   0   2   2   2   2   0   2   2   0   2   0   2   2   0   2   2   2   0   0   0   0   2   2   0   2   2   0   0   2   2   0   0   2   2   2   2   0   2   0   2   2   0   0   2   0   0   2   2   2   2   0   0   0   0   0   2   0   2   0   2   0   2   0   0   2   2   2   0   0   2   2   0   2   2   0   0   0   0   0   0   0   2   0   2   0   2   2   0   0   2   0   2   0   0   2   2   0   2   2   0   0   0   2   0   0   0   2   2   0   0   2   0   0   2   2   2   0   2   0   0   0   0   0   0   2   2   2   2   2   0   2   0   2   2   0   0   2   0   0   0   0   2   0   2   2   2   0   0   2   0   2   2   0   0   0   2
 MK-5-16                2   0   2   0   0   0   0   2   0   0   0   2   2   0   2   2   2   0   0   0   2   0   2   2   0   0   2   2   2   2   0   0   2   2   2   0   0   0   0   2   2   0   0   2   0   2   2   2   2   0   0   2   0   2   0   2   2   2   2   2   2   0   0   0   0   2   2   0   2   2   0   0   0   2   0   0   2   2   2   0   0   2   0   2   2   0   0   2   0   0   2   2   0   2   0   0   0   0   0   2   0   2   0   2   0   2   0   0   2   2   2   0   0   2   2   0   2   2   0   0   0   0   0   0   0   2   0   2   0   2   0   0   0   2   0   2   2   2   2   2   0   2   2   0   0   0   2   0   0   2   2   2   0   0   2   0   0   2   0   2   0   2   0   0   0   0   0   0   2   2   2   0   2   0   2   0   2   2   0   2   2   0   0   0   2   2   0   2   2   2   0   2   2   0   0   2   0   0   0   2
 MK-6-1                 2   2   0   0   0   2   0   2   0   0   2   2   2   2   0   0   0   2   0   0   0   2   2   2   0   2   0   0   2   0   0   0   0   2   0   2   2   2   2   2   0   0   0   2   0   0   2   2   0   2   0   0   0   0   0   2   2   0   2   0   0   0   2   2   0   2   0   0   2   2   0   2   2   0   2   2   2   0   0   0   2   0   0   0   0   2   0   2   0   0   0   2   2   0   2   2   0   2   0   2   2   2   2   0   0   2   0   0   2   2   0   0   0   0   2   2   2   2   0   2   0   0   2   2   0   2   2   2   2   2   2   0   2   2   0   0   0   0   2   0   0   2   2   2   2   2   0   2   2   2   2   2   2   2   0   2   2   0   0   2   0   2   2   0   0   2   0   2   0   2   0   0   2   2   2   2   0   2   0   2   2   0   0   0   2   0   0   0   2   2   0   0   2   2   2   0   0   2   2   0
 MK-6-2                 0   2   0   0   0   2   0   2   0   2   2   2   2   2   0   0   0   2   0   0   2   2   2   2   0   2   0   0   2   0   0   0   0   2   0   2   0   2   2   0   0   0   2   2   0   0   0   2   0   2   0   0   0   0   0   2   2   0   2   0   0   0   2   2   0   2   0   0   2   0   0   2   2   0   2   2   0   2   0   0   2   0   0   0   2   2   0   0   0   0   0   2   2   0   0   2   0   2   0   2   2   2   0   0   0   2   0   0   2   2   0   0   0   0   2   2   2   2   2   2   0   0   2   2   0   2   2   2   2   2   2   0   2   2   0   0   2   0   0   0   0   2   2   2   0   2   0   2   2   2   2   2   2   2   0   2   2   0   0   2   0   2   2   0   0   2   0   2   2   2   0   0   2   2   2   2   0   2   0   2   2   0   0   0   2   0   0   2   2   2   0   0   2   0   2   0   0   2   2   0
 MK-6-3                 0   2   0   0   0   2   0   2   0   2   2   2   2   2   2   0   0   2   0   0   2   2   2   2   0   2   0   0   2   0   0   0   0   2   0   2   0   2   2   0   0   0   2   2   0   0   0   0   0   2   0   0   0   0   0   2   2   0   2   0   0   0   2   2   0   2   0   0   2   0   0   2   2   0   2   2   0   2   0   0   2   0   0   0   2   2   0   0   0   0   0   2   2   0   0   2   0   2   0   0   0   2   0   0   0   0   0   0   2   2   0   0   0   0   2   2   2   2   2   2   0   0   2   2   0   2   2   2   2   2   2   2   2   2   0   0   2   0   0   0   0   2   2   2   0   2   0   2   2   2   2   2   2   2   0   2   2   0   0   2   0   2   0   2   0   2   2   2   2   2   0   0   2   2   0   0   0   2   0   2   2   0   0   0   2   0   0   2   2   2   0   2   2   0   2   0   0   2   2   0
 MK-6-4                 0   2   0   0   0   2   0   2   2   2   0   0   2   2   2   0   0   2   0   0   2   2   2   2   0   2   0   0   2   0   0   2   0   2   2   2   0   2   2   0   0   0   2   2   0   0   2   0   0   2   0   0   0   0   0   2   2   0   2   0   0   0   0   2   0   2   0   0   2   0   0   2   2   2   2   2   0   2   0   0   2   0   0   0   2   2   0   0   0   0   0   2   0   0   0   2   0   2   0   0   0   2   0   0   0   0   0   0   2   2   0   0   0   0   2   2   2   2   2   2   0   0   2   2   0   2   2   2   2   2   2   2   2   2   0   0   2   0   0   0   0   2   2   2   0   0   2   2   2   2   2   2   2   2   0   2   2   0   0   2   0   0   0   2   0   0   2   2   0   0   0   0   2   2   0   2   0   2   0   2   2   0   0   0   2   0   0   2   2   0   2   2   2   0   2   0   0   2   2   0
 MK-6-5                 0   0   0   0   2   2   0   2   2   2   0   0   2   2   2   0   2   2   0   0   2   2   2   2   0   2   0   0   2   0   0   2   0   2   2   2   0   2   2   0   0   0   2   2   0   0   2   0   0   0   0   0   0   0   0   2   2   2   2   0   0   0   0   2   0   2   0   0   2   0   0   2   0   2   2   2   0   2   0   0   2   0   0   0   2   2   0   0   0   0   0   0   0   0   2   2   0   2   0   0   0   2   0   2   0   0   0   0   2   2   0   0   0   0   2   2   2   2   2   2   0   0   2   2   0   2   2   0   2   2   2   2   2   2   0   0   2   0   0   0   0   0   2   2   0   0   2   2   2   2   2   2   2   2   0   2   2   0   0   0   0   0   0   2   0   0   2   2   0   0   2   0   2   2   0   2   0   0   0   2   2   2   0   2   2   0   0   2   2   0   0   2   2   0   2   0   0   2   2   0
 MK-6-6                 0   0   0   0   2   0   0   2   2   2   0   0   2   2   2   0   2   2   0   0   2   2   0   2   0   2   0   0   2   0   0   2   0   2   2   2   0   2   2   0   0   0   0   2   0   0   2   0   0   0   0   0   0   0   0   2   0   2   2   0   0   0   0   2   0   2   0   0   0   0   0   2   0   2   2   2   0   2   0   0   2   0   0   0   2   2   0   0   0   0   0   0   0   0   2   2   0   2   0   0   0   2   0   2   0   0   0   0   2   2   0   0   2   0   2   2   2   2   2   2   0   0   2   0   0   2   2   0   2   2   2   2   2   2   0   0   0   0   0   2   0   2   2   0   0   0   2   2   2   2   2   0   2   2   0   2   2   0   0   0   0   0   0   2   0   0   2   2   0   0   2   0   2   2   0   2   0   0   0   2   2   2   0   2   2   0   0   2   2   0   2   0   2   0   2   0   0   2   2   0
 MK-6-7                 0   0   0   0   2   0   0   0   0   2   0   0   2   2   2   0   2   2   0   0   2   2   0   2   0   2   0   0   2   0   0   2   0   2   2   2   0   2   2   0   0   0   0   2   0   0   2   0   0   0   2   0   0   0   0   2   0   2   2   0   0   0   0   2   2   2   0   2   0   0   0   2   0   2   2   2   0   2   0   0   2   0   0   0   2   2   0   0   0   2   0   0   0   0   2   2   0   2   0   0   0   0   0   0   0   0   0   0   2   2   0   0   2   0   2   2   2   2   2   2   0   2   2   0   0   2   2   0   2   2   2   2   2   2   0   0   0   0   0   2   0   2   2   0   0   0   2   2   2   0   0   0   2   2   0   0   2   0   0   0   0   0   0   0   2   0   2   2   0   0   2   2   2   2   0   0   0   0   0   2   2   2   0   2   0   0   0   2   0   0   2   0   0   0   2   0   0   2   2   0
 MK-6-8                 0   0   0   0   2   0   0   0   0   2   0   0   2   2   2   0   2   2   0   0   2   2   0   2   0   0   0   0   2   0   0   2   0   2   2   0   0   0   0   0   2   0   0   2   0   0   2   0   0   0   2   0   0   0   0   2   0   2   0   0   0   0   0   2   2   2   0   2   0   0   0   2   0   2   2   0   0   0   0   0   2   0   0   0   2   2   0   0   0   2   2   2   0   0   2   2   0   2   0   0   0   0   2   0   0   0   0   2   2   2   0   0   2   2   2   2   0   2   0   2   0   2   2   0   0   2   2   2   2   2   2   2   2   2   0   0   0   0   0   2   0   2   2   0   0   0   2   2   2   0   2   0   2   2   2   0   2   2   0   0   0   2   0   0   2   0   0   0   0   2   2   2   2   2   0   0   0   0   0   2   2   2   0   2   0   0   0   2   0   0   2   0   0   0   2   0   0   2   2   0
 MK-6-9                 0   0   0   0   2   0   0   2   0   2   0   0   2   2   2   0   2   2   0   0   2   2   0   2   0   0   0   0   2   0   0   2   0   2   2   0   2   0   0   0   2   2   0   2   0   0   2   2   0   0   2   0   0   0   0   2   0   2   0   0   0   0   0   2   2   2   0   2   0   2   0   2   0   2   2   0   2   0   0   0   2   0   0   0   2   0   2   0   0   2   2   2   0   0   2   2   0   2   0   0   0   0   2   0   0   0   0   2   2   2   0   2   2   2   2   2   0   2   0   2   0   2   2   0   0   2   2   2   2   2   2   2   2   2   0   2   0   0   0   2   0   2   2   0   0   0   2   2   2   0   2   0   2   2   2   0   2   2   0   0   0   2   0   0   2   0   0   2   0   2   0   2   2   2   2   2   0   0   0   2   2   2   0   2   0   0   2   2   0   0   2   0   0   0   2   0   0   2   2   0
 MK-6-10                0   0   0   0   2   2   0   2   0   2   0   0   2   2   2   0   2   2   0   0   2   0   0   2   0   0   0   0   2   0   0   2   0   2   2   0   2   0   0   0   2   0   0   2   0   0   2   2   0   0   2   0   0   0   0   2   0   2   0   2   0   0   0   2   2   2   0   2   0   2   0   2   0   2   2   0   2   0   0   0   2   0   0   0   2   0   2   0   0   2   2   2   0   0   2   2   0   2   0   0   2   0   2   0   0   0   0   2   0   2   0   2   2   2   0   2   2   2   0   2   0   2   2   2   0   0   0   2   2   2   2   2   2   2   2   2   0   0   0   2   0   2   2   0   0   0   2   2   2   0   2   0   0   0   2   0   2   2   0   0   0   2   0   0   2   0   0   2   0   2   0   0   0   2   2   2   0   0   0   2   0   2   0   2   0   0   2   2   0   0   2   0   2   0   2   0   2   0   2   2
 MK-6-11                0   0   0   0   2   2   0   2   0   0   0   0   2   2   2   0   0   2   0   0   0   0   0   2   2   0   0   0   2   2   0   2   0   2   2   2   2   0   0   0   2   0   0   2   0   0   2   0   0   0   2   0   0   0   0   2   0   2   0   2   0   0   0   2   2   2   0   2   2   0   0   0   0   2   2   0   2   0   0   0   2   0   0   0   2   2   2   0   0   2   0   2   0   2   2   2   2   2   0   0   2   0   2   0   0   0   0   2   0   2   0   0   2   2   2   2   2   2   0   2   0   0   2   2   0   0   0   2   2   2   2   2   2   2   2   2   0   0   2   0   0   2   2   0   0   0   2   0   2   0   2   0   2   0   2   0   2   2   0   0   0   2   2   0   2   0   0   2   0   2   0   0   0   2   2   2   0   0   0   2   0   2   0   2   0   2   2   2   0   0   2   0   2   0   2   0   2   0   2   2
 MK-6-12                0   0   0   0   2   2   0   2   0   0   0   0   2   2   2   2   2   0   0   0   0   0   0   2   2   0   0   0   0   2   0   2   0   2   2   2   2   0   0   0   2   0   0   2   0   0   2   0   2   0   2   0   0   0   0   2   0   2   0   2   0   0   2   2   2   2   0   2   2   0   0   0   0   0   2   0   2   0   0   0   2   0   0   0   2   2   2   0   0   2   0   2   0   2   2   2   2   2   0   0   0   0   2   0   0   0   0   2   0   2   2   0   2   2   2   2   2   2   0   2   0   0   2   2   0   0   0   2   2   2   2   2   2   2   2   2   0   0   0   0   0   2   2   0   0   0   2   0   2   0   2   0   2   0   2   0   2   2   0   0   0   2   2   0   2   0   0   2   0   2   0   0   0   2   0   0   0   0   0   2   0   2   0   2   0   2   2   2   0   0   2   0   2   0   2   0   2   0   2   2
 MK-6-13                0   0   0   0   2   2   0   2   0   2   0   0   0   2   2   2   2   0   0   0   0   0   0   2   2   0   0   0   0   2   0   2   2   2   2   2   2   0   0   0   2   0   0   2   0   2   2   0   2   0   2   2   0   0   0   2   0   2   0   2   0   0   2   2   2   2   0   2   2   0   0   0   2   0   2   0   2   0   0   0   2   0   0   0   2   0   2   0   0   2   0   2   0   2   2   2   2   0   0   0   0   0   2   2   0   0   0   2   0   2   0   2   2   2   2   2   2   2   0   0   0   2   2   2   0   0   0   0   2   2   2   2   2   2   2   2   2   0   0   0   0   2   2   0   0   0   2   0   2   0   2   0   2   0   2   0   2   2   0   0   0   2   2   0   2   2   0   2   0   2   0   0   0   2   0   0   0   0   0   2   2   2   0   0   0   2   2   2   0   0   2   0   2   0   2   0   2   0   2   2
 MK-6-14                0   0   0   0   2   2   0   2   0   2   0   0   0   2   2   2   2   2   0   0   0   0   0   0   2   0   0   0   0   2   0   2   2   2   2   2   2   0   0   0   2   0   0   0   2   2   2   0   2   0   2   2   0   0   0   0   0   2   2   2   0   0   2   0   2   2   0   2   0   2   0   0   2   0   2   0   2   0   0   0   2   0   0   0   2   0   2   0   0   0   0   2   0   2   2   2   0   0   0   0   0   0   2   2   0   0   0   0   2   2   0   2   2   0   2   2   2   2   0   0   0   2   2   0   0   0   2   0   2   0   0   2   2   2   0   2   2   0   0   0   0   0   2   0   0   0   2   0   2   0   2   0   2   0   2   0   2   2   0   0   2   2   2   0   2   2   2   2   0   2   0   0   0   2   0   0   0   2   0   2   2   2   0   0   0   2   0   2   0   0   2   0   0   0   2   0   2   0   2   2
 MK-6-15                0   0   0   0   0   2   0   2   0   2   0   0   0   2   2   2   2   2   0   0   0   0   0   0   2   0   0   0   2   2   0   2   2   2   2   2   2   2   2   0   2   0   2   0   2   0   2   0   2   2   2   2   0   0   2   0   0   0   2   2   0   0   2   0   2   2   0   2   0   2   0   0   2   0   2   0   2   2   2   0   2   0   0   0   2   2   2   0   0   0   0   2   0   2   0   2   0   0   0   0   0   0   0   2   0   2   0   0   2   2   2   2   2   0   2   2   2   2   0   0   0   2   2   0   0   2   2   0   2   0   0   2   2   2   0   2   2   0   2   0   0   0   2   0   0   0   2   0   0   2   2   0   2   0   2   0   2   2   2   0   2   2   2   0   2   2   0   2   0   2   0   0   0   2   0   0   0   2   0   2   2   0   0   0   0   2   0   2   0   0   2   0   0   0   2   0   2   0   2   2
 MK-6-16                0   0   0   0   0   2   0   2   0   0   0   0   0   2   2   2   2   2   0   0   0   0   0   0   0   0   0   0   2   2   0   2   2   2   2   2   2   2   2   0   2   0   2   0   2   0   2   0   2   2   2   2   0   0   2   2   0   0   2   2   0   0   2   0   2   2   0   2   0   2   2   0   2   0   2   0   2   2   2   0   2   0   0   0   2   2   2   0   0   0   0   2   0   2   0   2   0   0   0   0   0   0   0   2   0   2   0   0   0   2   2   2   2   0   2   2   2   2   0   0   0   2   2   0   0   0   2   0   2   0   0   2   2   2   0   2   2   0   0   0   0   2   2   0   0   0   0   0   0   2   2   2   2   0   2   0   2   2   2   0   2   2   2   0   2   2   0   2   0   2   0   0   0   2   0   0   0   2   0   2   0   2   0   0   0   2   0   2   0   0   2   0   0   0   2   0   2   2   2   2
 
!****************************************** Phenotypic Data **********************************************************
!-100.0 is resevred for missing phenotype
SimulatedTrait1        14.5611   12.5031   15.9736   15.5782   17.1619   14.8145   13.5779   16.2045   14.1728   14.2081   15.0466   14.3287   12.2772   14.2482   13.7972   15.3552   15.9816   16.8091   14.2026   14.7884   16.2871   14.9845   17.2929   14.2121   13.8209   16.5538   14.9244   16.1521   14.4065   14.5666   13.1731   15.1810   13.8005   16.2134   16.0745   17.1583   13.5064   15.0564   12.2738   14.8472   13.3111   15.3524   15.9552   17.2155   14.8170   15.2159   13.6754   13.0846   17.3827   16.0010   17.2965   18.4792   11.4897   14.9009   17.3778   16.2740   16.8397   14.9471   15.6356   14.0216   17.1713   17.8090   12.6804   17.8648   13.1702   13.7317   15.4080   13.4977   14.5180   14.0174   15.6579   12.0226   16.5479   14.5554   13.7773   13.5433   14.7391   13.5517   15.5057   12.7902   16.6723   11.9544   13.6075   14.5604   16.0272   13.3201   13.1014   15.6150   14.2215   11.5268   15.6392   15.9400   15.4956   11.4226   16.7107   16.9391   15.7462   16.6452   14.4522   15.7190   13.6367   16.4770   15.2120   14.4463   15.0664   16.7742   15.3474   12.3285   16.5878   16.0617   14.2615   15.6208   16.6280   14.8584   16.0521   15.4374   14.8300   18.2715   14.3638   14.2532   16.9319   14.6986   14.2123   14.7984   12.9041   13.0730   12.4008   15.0125   13.2731   14.9552   15.4160   13.1265   14.3657   14.8367   14.0364   17.3204   16.4760   15.3910   15.2959   14.8787   15.9396   14.9394   15.9156   15.8161   16.8345   14.6554   14.0935   16.8228   15.5661   15.4255   14.8296   16.0934   14.1239   15.5687   15.5296   14.5065   12.7080   16.0205   13.4566   17.8193   14.1181   14.6495   15.3325   15.0429   15.2683   16.2975   16.1085   13.7189   14.1800   16.2320   16.1207   16.2445   15.8971   16.8205   15.1008   15.2718   14.5083   14.8378   13.4316   12.9310   15.0434   16.1289   16.1583   13.0970   15.1920   15.1870   15.6169   14.6908   12.7918   12.7707   14.8562   15.1541   13.9817   13.7987   15.3203   14.3655   16.1108   15.8066   15.5990   13.7623
SimulatedTrait2        11.1342   10.6587    9.1625    8.8335    9.6000   10.5542    9.8463    8.6009    8.1095   11.2401    9.1333   10.7082   11.5793   10.8137    9.9295    8.7133    8.4836    9.8042   11.1944   10.5448    9.5731    9.6626    9.5938   10.9454   11.3672    9.2615   10.4417   10.1150    8.6042    9.9180   10.9540   10.3035   10.0398    9.0075    9.9228    9.3523   10.2823   10.7778   10.3770    9.6729    8.9055    9.8847   10.1799    9.3870    9.4072   10.8764    9.1623   10.4292    9.5137    9.2267    9.6251    8.8874   10.5156   10.7276    9.8417    9.1560    8.7614   10.6031    9.3369    9.9472   10.1175    8.8173   10.8797    9.9192   10.4422   10.7541    9.5437   10.7928    9.8875    9.3986    9.8076   10.4438   10.3986    9.5401   10.2927   10.5081   10.6919   10.5887    9.3129   10.1274   10.2584   10.2298   10.5647    9.1806    9.8958   10.3768   10.8522    9.5480   10.0426   10.4562    9.5531   10.2808   10.1922   11.1346   10.0369    8.7309    8.7286    9.5711    7.9690    8.8262   10.3341    9.6076   10.6608    8.8505   10.2151    9.5885    9.4178   10.3943   10.4938    8.9116    9.8732    9.1233    9.8660    9.2312    9.9976    9.6425   10.7642    9.7381   10.5976    9.6232    9.4258    9.4910   11.3443   10.9972   10.9527   10.2889   10.8682   10.9096   10.4094    9.7526   10.6928   10.4765    9.7412    9.5821   11.5150    9.3457    8.8104   10.2435    9.6765    9.4711    9.6357    8.6786    9.6999   11.5993    9.9798   10.6461   10.5577    9.3962   10.1987    8.8371   11.1196    9.5744   10.5858   10.2631    9.5163   10.6071    9.9539    9.7525   11.7373    9.9478   10.3280   10.5314    8.6458   10.1218   10.6960    9.1167    9.4015   10.4993   10.2146    9.7501    9.4051   10.0608    9.2403    9.6969   10.8290   10.1256    9.1601    9.6266    9.9463   10.2552   10.6807   10.0622    9.8181   10.8762    9.8926   10.4674    9.5538    9.1880   10.6604    9.5222   10.6074   10.4307   10.8580    9.9545   10.1017   10.1039    9.5004   10.0190    9.3859    9.8218
 
