# Supplementary material for: Inclusive Composite Interval Mapping of QTL by Environment Interactions in Biparental Populations
Source: PLoS One. 2015 Jul 10;10(7):e0132414. doi: 10.1371/journal.pone.0132414 (PMC4498613; doi:10.1371/journal.pone.0132414)
Supplement: S5 File — (ZIP) [file pone.0132414.s005.zip › H=0.5/L1/run_00148.met]

!**********************Note: lines staring with "!" are remarks and will be ignored in the program********************
!*********************************General Information**********************************
!Assuming F1 = P1 x P2, populations available in QTL IciMapping are: 
!  1, P1BC1F1 = P1 x F1, the first backcrossing where P1 is used as the recurrent parent;
!  2, P2BC1F1 = P2 x F1, the first backcrossing where P2 is used as the recurrent parent;
!  3, F1DH, F1-derived doubled haploids; 
!  4, RIL or F1RIL, recombination inbred lines through the repeated selfing of F1;
!  5, P1BC1RIL, recombination inbred lines through the repeated selfing of P1BC1F1;
!  6, P2BC1RIL, recombination inbred lines through the repeated selfing of P2BC1F1;
!  7, F2, the selfing generation of F1;
!  8, F3, the selfing generation of F2;
!  9, P1BC2F1, the second backcrossing where P1 is used as the recurrent parent; 
! 10, P2BC2F1, the second backcrossing where P2 is used as the recurrent parent;
! 11, P1BC2RIL, recombination inred lines through the repeated selfing of P1BC2F1; 
! 12, P2BC2RIL, recombination inred lines through the repeated selfing of P2BC2F1; 
! 13, P1BC1F2, the selfing generation of P1BC1F1; 
! 14, P2BC1F2, the selfing generation of P2BC1F1; 
! 15, P1BC2F2, the selfing generation of P1BC2F1; 
! 16, P2BC2F2, the selfing generation of P2BC2F1; 
! 17, P1BC1DH, P1BC1F1-derived doubled haploids; 
! 18, P2BC1DH, P2BC1F1-derived doubled haploids; 
! 19, P1BC2DH, P1BC2F1-derived doubled haploids; 
! 20, P2BC2DH, P2BC2F1-derived doubled haploids; 
   3      !Mapping Population (see remarks above)
   2      !Mapping Function (1 for Kosambi; 2 for Haldane; 3 for Morgan)
   2      !Marker Space Type (1 for intervals; 2 for positions)
   1      !Marker Space Unit(1 for centiMorgans; 2 for Morgan)
   6      !Number of Chromosomes (or Linkage Groups)
 200      !Size of the mapping population
   2      !Number of environments
 
!***************************************** Chromosomes and Linkage Maps **********************************************
!Chromosome                 NumMarkers
-CH1                        16
-CH2                        16
-CH3                        16
-CH4                        16
-CH5                        16
-CH6                        16
!Linkage map (Marker name followed by position or the interval length)
 MK-1-1                1     0.000
 MK-1-2                1    10.000
 MK-1-3                1    20.000
 MK-1-4                1    30.000
 MK-1-5                1    40.000
 MK-1-6                1    50.000
 MK-1-7                1    60.000
 MK-1-8                1    70.000
 MK-1-9                1    80.000
 MK-1-10               1    90.000
 MK-1-11               1   100.000
 MK-1-12               1   110.000
 MK-1-13               1   120.000
 MK-1-14               1   130.000
 MK-1-15               1   140.000
 MK-1-16               1   150.000
 MK-2-1                2     0.000
 MK-2-2                2    10.000
 MK-2-3                2    20.000
 MK-2-4                2    30.000
 MK-2-5                2    40.000
 MK-2-6                2    50.000
 MK-2-7                2    60.000
 MK-2-8                2    70.000
 MK-2-9                2    80.000
 MK-2-10               2    90.000
 MK-2-11               2   100.000
 MK-2-12               2   110.000
 MK-2-13               2   120.000
 MK-2-14               2   130.000
 MK-2-15               2   140.000
 MK-2-16               2   150.000
 MK-3-1                3     0.000
 MK-3-2                3    10.000
 MK-3-3                3    20.000
 MK-3-4                3    30.000
 MK-3-5                3    40.000
 MK-3-6                3    50.000
 MK-3-7                3    60.000
 MK-3-8                3    70.000
 MK-3-9                3    80.000
 MK-3-10               3    90.000
 MK-3-11               3   100.000
 MK-3-12               3   110.000
 MK-3-13               3   120.000
 MK-3-14               3   130.000
 MK-3-15               3   140.000
 MK-3-16               3   150.000
 MK-4-1                4     0.000
 MK-4-2                4    10.000
 MK-4-3                4    20.000
 MK-4-4                4    30.000
 MK-4-5                4    40.000
 MK-4-6                4    50.000
 MK-4-7                4    60.000
 MK-4-8                4    70.000
 MK-4-9                4    80.000
 MK-4-10               4    90.000
 MK-4-11               4   100.000
 MK-4-12               4   110.000
 MK-4-13               4   120.000
 MK-4-14               4   130.000
 MK-4-15               4   140.000
 MK-4-16               4   150.000
 MK-5-1                5     0.000
 MK-5-2                5    10.000
 MK-5-3                5    20.000
 MK-5-4                5    30.000
 MK-5-5                5    40.000
 MK-5-6                5    50.000
 MK-5-7                5    60.000
 MK-5-8                5    70.000
 MK-5-9                5    80.000
 MK-5-10               5    90.000
 MK-5-11               5   100.000
 MK-5-12               5   110.000
 MK-5-13               5   120.000
 MK-5-14               5   130.000
 MK-5-15               5   140.000
 MK-5-16               5   150.000
 MK-6-1                6     0.000
 MK-6-2                6    10.000
 MK-6-3                6    20.000
 MK-6-4                6    30.000
 MK-6-5                6    40.000
 MK-6-6                6    50.000
 MK-6-7                6    60.000
 MK-6-8                6    70.000
 MK-6-9                6    80.000
 MK-6-10               6    90.000
 MK-6-11               6   100.000
 MK-6-12               6   110.000
 MK-6-13               6   120.000
 MK-6-14               6   130.000
 MK-6-15               6   140.000
 MK-6-16               6   150.000
!*********************************** Marker Types ********************************************************************
!Co-dominant marker: When heterozygote F1 is present, P1 is coded as 2, F1 is coded as 1, and P2 is coded as 0; Otherwise, P1 is coded as 2, and P2 is coded as 0. 
!Dominant marker: When heterozygote F1 is present, P1 and F1 are coded as 12, and P2 is coded as 0; Otherwise, P1 is coded as 2, and P2 is coded as 0.  
!Recessive markers: When heterozygote F1 is present, P1 is coded as 2, and F1 and P2 are coded as 10; Otherwise, P1 is coded as 2, and P2 is coded as 0. 
!Missing marker is coded as -1. 
 MK-1-1                 0   2   2   0   2   2   0   2   2   0   2   2   0   2   0   0   0   0   2   2   2   0   2   2   2   2   0   0   2   0   2   0   0   0   0   0   0   2   0   0   0   0   2   2   2   2   2   0   2   0   0   2   0   0   2   2   2   2   0   0   0   0   0   2   2   2   0   0   0   2   0   0   2   2   0   2   2   0   2   2   2   2   2   2   2   0   2   2   0   2   2   2   0   0   2   2   2   0   0   0   0   2   2   2   2   2   2   0   0   0   0   2   0   0   2   0   2   0   2   2   0   0   0   2   0   2   2   0   2   0   0   0   2   0   0   2   0   2   2   2   2   2   0   2   2   2   0   0   2   0   2   0   2   0   0   0   0   0   2   2   2   2   0   2   2   0   2   2   2   0   2   2   0   0   2   2   2   0   0   0   2   0   0   0   0   0   0   2   0   2   0   0   0   0   2   2   0   2   0   2
 MK-1-2                 0   2   2   0   0   2   0   2   2   0   2   2   0   2   0   0   0   0   2   2   2   0   2   2   2   0   0   0   0   0   2   0   0   0   0   2   0   2   2   0   0   0   2   2   2   2   2   0   2   0   0   0   0   0   2   2   2   2   0   0   0   0   0   2   2   2   0   2   0   0   0   0   2   2   0   2   2   0   2   2   2   2   2   2   2   0   2   2   0   2   2   0   0   0   2   2   2   0   0   0   0   2   2   2   0   2   2   0   0   0   0   2   0   2   2   0   2   0   2   2   0   0   0   2   0   2   0   0   2   0   0   0   2   0   0   2   0   2   2   2   2   2   0   2   2   2   0   0   2   2   2   0   2   0   0   0   0   0   2   2   2   2   0   2   2   0   2   2   2   0   2   2   0   0   2   2   2   0   0   0   2   2   0   0   0   0   0   2   0   2   2   2   0   0   2   2   0   2   0   2
 MK-1-3                 0   2   0   0   0   2   0   2   2   0   2   2   0   2   0   0   0   2   2   2   2   0   2   2   2   2   0   0   0   0   2   0   0   0   0   2   0   2   2   0   0   0   2   2   2   2   2   2   2   0   0   0   0   0   2   2   0   2   0   0   0   0   0   0   2   0   0   2   0   0   0   2   2   2   0   2   2   0   2   2   2   2   2   2   2   0   0   2   0   2   0   0   0   2   2   2   2   0   0   0   0   2   2   2   0   2   2   0   0   2   0   2   2   0   2   0   2   0   2   2   2   0   0   0   0   2   0   0   2   0   0   0   2   0   0   0   0   2   2   2   2   2   0   2   2   2   0   0   2   0   2   2   2   0   2   0   0   0   2   2   0   2   0   2   0   0   2   2   2   0   2   0   0   0   2   2   2   2   0   0   2   2   0   0   0   0   0   2   0   2   0   0   0   0   2   2   0   2   0   2
 MK-1-4                 0   2   0   0   0   2   0   2   2   0   2   2   0   2   0   0   0   0   2   2   2   0   2   2   2   2   0   0   0   0   0   0   0   0   0   2   0   2   2   2   0   0   2   2   2   2   2   2   2   0   0   0   0   0   2   0   0   2   2   2   0   0   0   0   2   0   0   2   0   0   0   2   2   2   0   2   2   0   2   2   2   2   2   2   2   2   0   0   0   2   0   2   0   2   2   2   2   0   0   0   0   2   2   2   0   2   2   0   0   2   0   2   2   0   2   0   0   0   2   2   0   0   0   0   0   2   0   0   2   0   0   0   2   0   0   0   0   2   2   2   2   2   0   0   2   2   0   0   2   0   2   2   2   0   2   0   0   0   2   2   2   2   0   2   0   0   2   2   2   0   2   0   0   0   2   2   2   2   0   0   2   2   0   0   2   0   0   2   2   2   0   0   0   2   2   2   2   2   0   2
 MK-1-5                 0   2   0   0   0   0   0   2   2   0   2   2   0   2   0   0   0   0   0   0   2   0   2   2   2   2   0   0   0   0   0   0   0   0   0   2   0   2   2   2   0   0   2   2   2   2   2   2   2   2   0   2   0   0   2   0   0   2   2   2   0   2   0   0   2   0   0   2   0   0   0   2   2   2   0   2   2   0   2   2   2   2   2   2   2   2   2   0   0   2   0   2   0   2   2   2   0   0   0   0   0   2   2   2   0   2   2   2   0   2   0   2   2   0   2   0   0   2   2   2   0   0   0   0   2   2   0   0   2   0   0   0   2   0   0   0   2   2   2   2   2   2   0   0   0   2   0   0   2   0   2   0   2   0   0   0   0   2   0   2   0   2   0   2   2   0   2   2   2   0   2   0   0   0   2   2   2   0   0   0   2   2   0   0   2   0   0   2   2   2   0   0   0   2   2   2   2   2   0   2
 MK-1-6                 0   2   0   0   0   0   0   0   2   0   0   0   2   2   0   0   0   0   0   0   2   0   2   2   2   2   2   0   0   0   2   0   0   0   0   2   0   2   2   2   0   0   2   2   2   2   2   2   2   2   0   2   0   0   2   0   0   2   2   2   0   2   0   0   2   0   0   2   0   0   0   2   2   2   0   2   0   0   2   2   2   2   2   2   2   2   2   0   0   2   0   2   0   2   2   2   0   0   2   0   0   2   2   2   0   2   2   2   0   2   0   2   2   0   0   0   0   2   2   2   0   0   0   2   2   2   0   0   2   0   0   0   2   0   0   0   2   2   2   2   2   2   0   0   0   2   0   0   2   0   2   0   2   0   0   0   0   2   0   2   0   2   0   2   2   0   2   2   2   0   2   0   0   0   2   2   2   0   0   0   2   2   0   0   2   0   0   2   2   2   0   0   0   2   2   2   2   2   0   2
 MK-1-7                 0   2   0   0   0   0   0   0   2   0   0   0   2   2   0   2   0   0   2   0   0   2   2   2   2   2   2   0   0   0   0   0   0   0   2   2   0   2   2   2   0   0   2   2   2   2   2   0   2   2   0   2   0   0   2   0   0   2   2   2   0   2   0   2   2   0   0   2   0   0   0   2   2   2   0   2   0   0   0   2   2   2   2   2   2   2   2   0   0   2   0   0   0   0   2   2   0   0   2   0   0   2   2   2   2   2   2   2   0   2   0   2   2   0   0   0   0   2   2   2   2   0   0   2   2   2   0   0   2   0   0   0   2   0   0   0   2   2   2   2   2   2   2   0   0   0   0   0   2   0   2   0   2   0   0   0   0   2   0   2   0   2   0   2   2   0   2   2   2   0   2   0   0   0   2   2   2   0   0   2   2   2   0   0   2   0   0   2   2   2   0   0   0   2   2   2   2   0   0   2
 MK-1-8                 0   2   0   0   2   0   0   0   0   0   0   0   2   2   0   2   0   0   2   2   0   2   2   2   0   2   2   0   0   0   0   0   0   0   2   2   0   2   0   2   0   0   2   2   2   2   2   0   2   2   0   2   2   0   2   0   0   2   2   2   0   2   0   2   2   0   0   2   0   0   0   2   2   2   0   2   2   0   0   2   2   0   2   2   2   2   2   0   0   2   0   0   0   0   2   2   0   0   2   0   0   2   2   2   0   2   2   2   0   2   0   2   2   0   0   0   0   2   2   2   2   0   2   2   2   2   2   0   2   0   0   0   0   0   0   2   2   2   2   2   2   2   2   0   0   0   0   0   2   0   2   0   2   0   0   0   0   2   0   2   0   2   0   2   2   0   2   2   2   0   2   0   0   0   2   2   2   0   0   2   2   2   0   0   2   0   2   2   2   2   0   0   0   2   2   2   0   0   0   2
 MK-1-9                 0   2   2   0   2   0   0   0   0   0   0   0   2   2   0   2   0   0   2   2   0   2   2   2   0   2   2   0   0   0   0   0   2   0   2   2   0   2   0   2   0   0   2   2   2   2   2   0   2   0   0   2   2   0   2   0   0   2   2   2   0   2   0   2   2   0   0   2   0   0   2   2   2   2   0   2   2   0   0   2   2   0   2   0   2   2   2   0   0   2   0   0   0   0   2   2   0   0   2   0   0   2   2   2   0   2   0   2   0   2   0   2   2   0   2   0   0   2   2   2   2   0   2   2   2   2   0   0   2   0   0   0   2   0   0   2   2   2   2   2   2   2   2   0   0   0   0   0   2   0   0   0   2   0   0   0   0   2   0   2   0   0   0   2   2   0   2   2   2   0   2   0   0   0   2   2   2   0   0   2   0   2   0   0   2   0   2   2   2   2   0   0   0   2   2   2   0   0   0   2
 MK-1-10                0   2   2   0   2   0   0   0   0   2   0   0   2   2   0   2   2   0   0   2   0   2   2   2   0   2   2   0   0   0   0   0   2   0   2   2   0   2   2   2   0   2   2   2   2   2   2   0   2   0   0   2   0   0   2   0   0   2   2   2   2   2   2   2   2   2   0   2   0   0   2   2   2   2   0   0   2   0   0   2   0   0   2   0   2   2   2   0   2   2   0   0   0   0   2   2   0   0   2   0   0   2   2   2   0   2   0   2   0   2   0   2   2   0   2   0   0   2   2   2   2   0   2   0   2   2   0   0   2   0   0   0   2   0   0   2   2   2   2   2   2   2   2   0   0   0   0   0   2   0   0   0   2   0   0   0   0   2   0   2   0   0   0   0   2   0   2   2   2   2   2   0   0   0   2   2   2   0   0   2   0   2   0   0   2   0   2   2   2   2   0   0   0   2   2   2   2   0   0   2
 MK-1-11                0   2   2   0   2   0   0   0   0   2   0   0   2   2   0   2   2   0   0   2   0   2   2   2   0   2   2   0   0   0   0   0   0   0   2   2   0   2   2   2   0   2   2   2   2   2   0   0   2   0   0   2   0   0   0   0   2   2   2   2   2   2   2   2   0   2   0   2   2   0   2   2   2   2   0   0   2   0   0   2   2   0   0   0   0   2   2   0   2   2   0   0   0   2   2   2   0   0   2   2   0   0   2   2   0   2   0   0   0   2   0   2   2   0   2   0   0   2   2   2   0   0   2   2   0   2   0   0   2   0   0   0   2   0   0   2   2   2   2   2   2   2   2   0   2   0   0   0   2   0   0   2   2   0   2   0   0   2   0   2   0   0   0   0   2   2   0   2   2   2   2   0   0   0   2   0   2   0   0   2   0   2   0   0   2   0   2   2   2   2   0   0   0   2   2   2   2   0   0   2
 MK-1-12                0   2   2   0   2   0   0   0   0   2   0   0   2   2   0   2   2   0   0   0   0   2   2   2   0   2   0   0   0   2   0   2   0   0   2   2   0   0   2   2   0   2   2   2   2   2   0   0   2   0   0   2   0   0   0   0   2   2   2   2   2   2   2   2   2   2   0   2   2   0   2   2   2   2   0   0   2   0   2   2   2   0   0   0   0   2   2   0   2   2   0   0   2   2   2   2   0   0   2   2   2   0   2   2   0   2   0   0   0   2   0   2   2   0   2   0   0   2   2   0   2   0   0   2   0   2   0   2   2   0   0   0   2   0   2   2   0   2   2   2   2   2   2   0   2   0   0   0   2   0   0   2   2   0   2   0   2   0   0   2   0   0   0   0   2   2   0   2   2   2   0   0   0   0   2   0   2   0   0   2   0   2   0   0   2   0   2   2   2   2   0   0   0   2   2   2   2   0   0   0
 MK-1-13                0   0   2   0   2   0   0   0   0   2   0   0   2   2   0   2   2   0   0   0   0   2   2   2   0   2   2   0   0   2   0   2   0   0   2   2   0   0   2   2   0   2   2   2   2   2   0   0   2   0   0   2   0   0   0   0   2   0   2   2   0   2   2   2   2   2   0   2   2   0   2   2   2   2   0   0   2   0   2   2   2   0   2   2   0   2   2   0   2   2   0   0   2   2   0   2   0   0   2   2   0   0   2   2   0   2   0   0   0   2   2   2   2   0   0   0   0   2   2   0   2   2   2   2   0   2   0   2   0   0   0   0   2   0   2   2   2   2   2   2   0   2   2   0   2   0   0   0   2   0   2   2   2   0   2   0   2   0   0   2   0   0   0   0   2   2   0   2   0   2   0   0   0   2   2   0   2   0   0   2   0   0   0   0   2   0   2   2   2   2   0   0   0   2   2   0   2   0   0   0
 MK-1-14                0   2   2   0   0   0   0   0   0   2   0   0   2   2   0   2   2   0   0   0   0   2   0   2   0   2   2   0   0   2   0   2   0   0   2   2   0   0   2   2   0   2   2   2   2   2   0   0   2   0   0   2   0   0   0   0   2   0   2   2   0   2   2   2   2   2   0   2   2   0   2   2   2   2   0   0   2   0   2   2   2   0   2   2   0   2   2   0   2   2   0   0   2   2   0   2   0   0   2   2   0   0   2   2   0   2   0   0   2   2   2   2   2   0   0   0   0   2   2   0   0   2   2   0   0   2   0   2   0   0   0   0   2   0   2   2   2   0   2   2   2   2   2   0   2   0   2   0   2   0   2   2   2   0   0   0   2   0   0   2   0   0   0   2   0   2   0   2   0   2   0   0   2   2   2   0   2   0   0   2   0   0   0   0   0   0   2   2   2   2   0   0   0   2   2   0   2   0   0   0
 MK-1-15                2   2   2   0   0   0   0   0   0   2   0   0   2   2   0   2   2   0   0   2   0   2   0   0   0   2   2   0   0   2   0   2   0   0   2   2   0   0   2   2   0   2   2   2   2   0   0   0   2   0   0   2   0   0   0   0   2   0   0   2   0   2   2   2   2   2   0   2   0   0   2   2   2   2   0   2   0   0   2   0   2   0   2   2   0   2   2   0   2   2   0   0   2   2   0   2   0   0   2   0   0   0   2   2   0   2   0   0   2   2   2   0   2   0   0   0   0   2   2   0   0   2   2   0   0   0   0   2   2   0   0   0   2   0   2   2   0   0   2   2   2   2   2   0   2   0   2   2   2   0   2   2   2   0   0   0   0   2   0   0   0   2   0   2   0   2   0   2   0   2   0   0   2   2   2   0   2   0   0   2   0   0   0   0   0   0   2   2   2   2   2   0   0   2   2   0   2   0   0   0
 MK-1-16                2   2   2   0   0   0   0   0   0   2   0   0   2   2   0   2   2   0   0   2   0   2   0   0   0   2   2   0   0   2   0   2   0   0   2   2   0   0   2   2   0   2   2   2   2   0   0   0   2   0   0   2   0   0   0   0   2   2   0   2   0   2   2   2   2   0   0   2   0   2   2   2   2   2   0   2   0   0   2   0   2   0   2   2   0   2   2   0   2   2   0   0   2   2   0   2   0   0   2   0   0   2   2   2   0   2   0   0   2   2   2   0   0   0   0   0   2   2   2   0   0   2   2   0   2   0   0   2   2   0   0   0   2   0   2   2   0   0   2   2   2   2   0   0   2   0   0   2   0   0   2   2   2   0   0   0   0   2   0   0   0   2   0   2   0   2   0   2   0   2   0   0   0   2   2   0   2   0   0   2   0   0   2   0   2   0   2   2   2   0   2   0   0   2   0   0   2   0   0   2
 MK-2-1                 2   2   0   0   2   0   0   2   0   0   2   0   2   2   0   0   0   0   0   2   0   0   0   2   2   2   0   2   2   0   2   2   0   2   0   2   2   2   0   2   2   2   2   0   0   2   2   2   2   0   2   0   0   2   0   0   2   2   2   0   2   0   0   2   0   2   0   0   0   2   0   0   0   0   2   0   0   2   0   2   0   0   2   0   2   0   0   2   0   2   0   0   2   0   0   0   0   0   2   2   2   2   2   2   2   2   2   0   2   0   2   0   0   0   2   0   2   2   2   2   2   0   0   2   0   2   0   0   0   2   0   2   2   0   2   0   0   2   2   0   0   0   0   0   2   0   2   0   2   2   0   0   2   0   2   0   2   0   0   0   0   2   0   0   0   0   0   0   2   0   0   2   0   2   2   0   2   2   2   0   0   2   0   2   2   0   2   2   0   0   2   0   0   0   0   0   0   2   0   0
 MK-2-2                 2   2   0   0   2   0   0   2   0   0   2   0   0   2   0   0   0   0   0   2   0   0   0   2   2   2   0   2   2   2   2   2   0   2   0   2   2   2   0   2   2   2   2   0   0   2   2   2   2   0   0   2   0   2   0   0   2   2   2   0   2   0   0   2   0   0   2   0   0   2   0   0   0   0   2   0   0   2   0   2   2   0   2   0   2   0   0   2   0   2   0   0   2   0   0   0   0   0   2   2   2   2   2   2   2   2   2   0   2   0   2   2   0   0   2   0   2   2   2   2   2   2   0   2   0   2   0   0   0   2   0   2   2   0   2   0   0   2   0   0   0   0   2   0   0   0   2   0   2   2   0   2   2   0   2   0   2   0   0   2   0   2   0   0   0   0   0   0   2   0   0   2   0   2   2   2   2   2   2   0   0   2   0   2   2   0   2   0   0   0   2   0   0   0   0   0   0   2   0   0
 MK-2-3                 2   2   0   0   2   0   0   2   0   0   2   0   0   2   0   2   0   0   0   2   2   0   0   2   0   2   2   2   2   2   0   2   0   2   0   2   2   2   0   2   2   2   2   0   0   2   2   2   2   0   0   2   0   2   0   0   2   2   2   0   2   0   0   2   0   0   2   0   0   2   0   0   0   0   2   2   0   2   0   2   2   0   2   0   2   0   0   2   0   2   0   0   2   2   0   0   0   0   0   2   2   2   2   0   2   2   2   0   0   2   2   2   2   0   2   0   2   2   2   0   2   2   0   2   0   2   0   0   0   2   0   2   2   0   2   0   0   2   0   0   0   0   2   0   0   0   2   0   2   2   2   2   2   2   2   0   2   0   2   2   0   0   0   0   0   0   0   0   2   0   0   2   0   2   2   2   2   2   2   0   0   2   0   2   2   0   2   0   0   2   2   0   0   0   0   0   0   2   0   0
 MK-2-4                 2   2   0   0   2   2   2   2   0   0   2   0   2   0   2   2   0   0   0   2   2   0   0   2   0   2   2   2   2   2   0   2   0   2   0   2   2   0   2   2   2   2   0   0   0   2   2   2   2   0   0   2   0   2   0   0   2   2   2   0   2   0   0   2   0   0   2   0   0   2   0   0   2   2   2   2   0   2   0   2   2   0   2   0   2   0   0   2   0   2   0   2   0   2   0   0   0   0   0   2   2   2   2   2   2   2   2   0   0   2   2   2   2   0   2   0   2   2   2   0   2   2   0   2   0   2   0   0   0   2   0   2   0   0   2   0   0   2   0   0   0   2   2   2   0   2   2   0   0   2   2   2   0   2   2   2   0   0   2   2   0   0   0   0   0   0   0   2   2   0   0   2   0   2   2   2   0   2   2   0   0   2   0   2   2   0   2   0   0   2   2   0   0   0   0   0   2   2   2   0
 MK-2-5                 2   2   0   0   2   2   2   2   0   0   2   2   2   0   2   2   0   0   0   2   2   0   0   2   2   2   2   2   2   2   0   2   2   2   0   2   2   0   2   0   2   2   0   0   0   2   2   0   2   0   0   2   0   2   0   0   2   2   2   0   2   0   0   2   0   0   2   0   0   2   0   0   2   2   2   2   0   2   0   2   2   0   2   0   2   0   0   2   0   2   0   2   0   2   0   0   2   0   0   2   2   2   0   0   2   2   2   0   0   2   2   2   2   0   2   0   2   2   2   0   2   2   0   2   2   2   0   0   2   2   0   2   0   0   2   0   0   2   0   0   0   2   2   0   0   2   0   0   0   2   2   2   0   2   2   2   0   0   2   2   0   0   0   0   0   0   0   2   2   0   0   2   0   2   2   2   0   0   2   0   0   2   0   2   0   2   2   0   0   2   2   0   0   0   0   0   2   2   2   0
 MK-2-6                 2   2   0   0   2   2   2   2   0   0   2   2   2   0   2   2   0   0   0   2   2   0   0   2   2   2   2   2   2   2   0   2   2   2   0   2   2   0   2   0   2   2   0   0   0   2   2   0   2   0   2   2   0   2   0   0   2   2   0   0   2   0   0   2   0   2   2   0   0   2   0   0   2   2   2   0   0   2   0   2   2   0   2   0   0   0   0   2   0   2   0   2   0   2   0   0   0   0   0   2   2   2   0   0   2   2   2   2   0   2   2   0   2   0   2   0   2   2   2   0   0   2   0   2   2   2   0   0   0   2   0   2   0   0   2   0   0   2   0   0   0   2   2   0   0   2   0   0   2   2   2   2   0   2   2   2   0   0   2   2   0   0   0   0   0   0   0   2   2   0   0   2   0   2   2   2   0   0   0   0   2   2   0   0   0   2   2   0   0   2   2   0   0   0   0   0   0   2   2   0
 MK-2-7                 2   2   0   0   2   2   2   2   0   0   2   2   2   0   2   2   2   0   0   2   2   0   0   2   2   2   2   0   2   2   0   2   2   2   0   2   2   0   2   0   2   2   0   0   0   2   2   2   2   0   2   2   2   2   0   2   2   2   2   2   2   0   0   0   0   0   2   0   0   2   0   0   2   0   0   0   0   2   0   2   0   0   2   0   0   2   0   2   0   2   0   2   0   2   0   0   0   0   0   2   2   2   0   0   2   2   2   2   0   2   0   0   2   0   2   0   2   2   2   0   0   2   0   2   2   2   0   2   0   2   0   2   0   0   2   0   0   2   0   0   0   2   2   0   0   2   2   0   2   2   2   2   0   2   2   2   0   0   2   2   0   0   0   0   0   0   0   2   2   0   0   2   0   2   2   0   0   0   2   0   2   2   0   0   2   2   2   0   0   2   2   0   0   0   2   0   0   2   2   0
 MK-2-8                 2   2   0   0   2   2   2   2   0   0   2   2   2   2   2   2   2   2   0   2   2   0   0   2   2   2   2   0   2   2   0   2   0   2   0   2   2   2   2   0   2   2   0   0   0   2   2   2   2   0   2   2   2   2   0   2   2   2   2   2   2   0   0   0   0   0   2   0   0   2   0   0   2   0   0   2   0   0   0   2   0   0   2   0   0   2   0   0   0   2   0   2   0   0   0   0   0   0   2   2   0   2   0   0   2   2   2   2   0   2   0   0   2   0   2   0   2   2   2   0   0   2   0   2   2   2   0   2   0   2   0   2   2   0   2   0   0   2   0   0   2   2   2   0   0   2   2   0   0   2   2   2   0   2   2   2   0   0   2   2   2   0   0   0   0   0   0   2   2   0   0   2   0   2   2   0   0   0   2   0   2   2   0   0   2   2   2   0   0   2   2   0   0   0   2   0   0   2   0   2
 MK-2-9                 2   2   0   0   2   2   2   2   0   0   2   2   2   2   2   2   2   2   0   2   2   0   0   2   2   2   2   0   2   2   0   2   0   2   0   0   2   2   2   0   2   2   0   2   0   2   0   2   2   0   2   2   2   2   0   2   2   2   2   2   2   0   0   0   0   2   2   0   0   2   2   0   2   0   0   2   2   0   0   2   0   0   2   0   0   2   0   0   2   2   0   2   2   0   0   0   0   2   2   2   0   2   0   0   0   2   2   2   0   2   0   2   2   0   2   0   2   2   2   2   0   0   0   0   2   0   0   2   0   2   0   2   2   0   2   0   0   2   0   0   2   2   2   0   0   2   2   0   0   0   2   2   0   2   2   2   0   2   2   0   2   0   0   0   0   0   0   0   2   0   0   2   0   2   2   0   0   0   2   0   2   0   0   0   2   2   2   0   0   2   2   0   0   2   0   0   0   2   0   2
 MK-2-10                2   2   0   0   2   2   0   2   0   0   2   2   2   2   2   2   2   2   0   2   2   0   0   2   2   0   2   0   2   2   0   2   0   2   0   0   0   2   2   0   2   2   0   2   0   2   0   2   0   0   2   2   2   2   0   2   2   2   0   2   2   0   0   0   0   2   2   0   0   2   2   0   2   0   0   2   2   0   2   2   0   0   2   0   0   2   0   0   0   2   0   2   2   0   0   0   0   2   2   0   0   2   0   0   0   2   2   0   0   2   0   2   2   0   2   0   2   2   0   2   0   0   2   0   2   0   0   2   0   2   0   2   2   0   0   0   0   2   0   0   2   2   2   0   0   2   2   0   0   0   2   2   0   0   2   2   0   2   2   2   2   0   0   0   0   0   0   0   2   0   0   2   0   2   2   0   2   0   2   0   2   0   0   2   2   2   2   0   0   2   2   0   0   2   0   0   0   2   0   2
 MK-2-11                2   2   2   0   2   2   0   2   0   0   2   2   2   2   2   2   2   2   0   2   2   0   0   2   2   0   2   0   2   2   0   2   0   2   0   0   0   2   2   2   2   2   0   2   0   2   0   2   0   0   2   2   2   2   0   2   2   2   0   2   2   0   0   2   0   2   2   0   0   2   2   0   2   0   0   2   2   0   2   2   0   0   2   2   2   2   0   0   0   2   2   2   2   0   0   0   0   2   2   0   0   2   0   0   0   2   2   0   0   2   0   2   0   0   2   0   2   2   0   2   0   0   2   0   2   0   0   2   0   2   0   2   2   0   0   0   0   2   0   0   2   2   2   0   0   2   2   0   0   2   2   2   0   0   2   2   0   2   2   2   2   0   0   0   0   0   0   0   0   0   0   2   0   0   2   0   2   0   2   2   2   0   0   2   2   2   2   0   0   2   2   0   0   2   0   0   0   2   0   2
 MK-2-12                2   2   2   0   2   2   0   2   0   2   2   2   2   2   2   2   2   2   0   2   2   0   0   2   0   0   2   0   2   2   0   2   0   2   0   0   0   2   2   2   2   2   0   2   0   2   0   2   0   0   2   2   2   2   0   2   2   2   0   2   2   0   0   2   0   2   2   0   0   2   2   0   2   0   0   2   2   0   2   2   0   0   2   2   2   2   0   0   0   2   2   2   2   0   0   0   0   2   2   0   0   2   0   0   0   2   2   0   0   2   0   2   0   0   0   0   2   2   0   2   0   0   2   0   2   0   0   2   0   0   0   0   2   0   0   0   0   2   0   0   2   2   2   0   0   2   0   0   0   2   2   2   2   0   2   2   0   2   2   0   2   0   0   0   0   0   0   0   0   0   0   2   0   0   2   0   2   0   2   2   2   0   0   2   2   0   2   0   2   2   2   0   0   2   0   0   0   2   0   2
 MK-2-13                0   2   2   0   0   2   2   2   0   2   2   2   2   2   2   2   2   2   0   2   2   0   0   2   0   0   2   0   2   2   0   2   0   2   0   2   0   2   2   2   2   2   0   2   0   2   0   2   2   0   2   2   2   2   0   2   2   2   0   2   2   0   0   2   2   2   2   0   0   2   2   0   2   0   0   2   2   0   2   2   0   0   2   2   2   2   0   0   2   2   2   2   2   0   0   0   0   2   2   0   0   2   0   0   0   2   2   0   0   2   0   2   0   0   2   0   2   2   0   2   0   0   2   0   2   0   0   2   0   0   0   0   2   0   0   0   0   2   0   0   2   2   2   0   0   2   0   2   2   2   2   2   2   0   2   2   0   2   2   0   2   0   0   2   0   0   0   0   0   0   0   2   0   0   2   0   2   0   0   2   2   0   0   2   2   0   2   0   2   2   2   0   0   0   0   2   0   2   0   2
 MK-2-14                0   2   2   0   0   2   2   2   0   2   2   2   2   2   2   2   2   0   0   2   2   0   0   0   0   0   2   0   2   0   0   2   0   2   0   0   0   2   2   0   2   2   0   2   0   2   2   2   2   2   0   0   2   2   0   2   2   2   0   0   2   0   0   2   2   2   2   0   0   2   2   0   2   0   0   2   2   0   2   2   0   0   2   2   2   0   0   0   2   2   2   0   2   0   2   0   0   2   2   0   0   2   0   0   0   2   2   0   0   2   0   2   0   0   2   0   2   2   0   2   0   0   2   0   2   0   2   2   0   0   0   0   2   0   0   0   0   2   2   0   2   2   2   0   0   2   0   2   2   2   2   2   2   0   2   2   0   2   2   0   2   0   0   2   0   0   0   0   0   0   0   2   0   0   2   0   2   0   0   2   0   0   0   2   2   0   2   0   2   2   2   2   0   2   0   0   0   2   0   0
 MK-2-15                0   2   2   0   0   0   0   2   0   2   2   2   2   2   2   2   2   0   0   2   2   0   0   0   0   0   2   2   2   0   0   2   0   0   0   0   0   2   2   0   2   2   2   2   0   2   2   2   2   2   0   0   2   2   0   2   2   2   0   0   2   0   2   0   2   2   2   0   0   2   2   0   2   0   0   2   0   0   2   2   0   0   2   2   2   0   0   0   2   2   2   0   2   0   2   0   0   2   2   0   0   2   0   0   0   2   2   0   0   2   0   2   0   0   2   0   2   2   0   2   0   0   2   0   2   0   2   2   0   0   0   0   2   2   0   0   0   2   2   0   2   2   2   0   0   2   0   2   0   2   2   2   2   0   0   2   0   2   2   0   2   0   0   2   0   0   0   0   0   0   0   2   0   0   2   0   2   0   0   2   0   0   0   2   2   0   2   2   2   0   2   2   0   2   0   0   2   0   0   0
 MK-2-16                0   2   2   0   0   0   0   2   0   2   2   2   2   2   2   2   2   0   0   2   2   2   0   0   0   0   2   2   2   0   0   2   2   0   0   0   0   2   2   0   2   2   2   2   0   2   0   2   2   2   0   0   0   2   0   2   2   2   0   0   2   0   2   0   2   2   2   0   0   2   2   0   2   0   0   2   0   2   2   2   0   0   2   2   2   0   0   0   2   2   2   0   2   0   2   0   0   2   2   0   0   2   0   0   0   2   2   0   0   2   0   2   0   0   0   0   0   2   0   2   0   2   2   0   2   0   2   2   0   0   0   0   2   2   0   0   0   2   2   0   2   2   2   2   0   2   0   2   0   2   2   2   2   0   0   2   0   2   0   0   2   2   0   2   0   0   0   0   0   0   0   2   0   0   2   0   2   0   0   2   0   0   0   2   2   0   2   0   2   0   2   2   0   2   0   2   2   0   0   0
 MK-3-1                 2   0   0   0   0   0   0   2   0   2   2   2   2   2   0   0   2   0   2   0   2   2   2   2   2   2   0   2   0   0   0   0   2   0   2   0   0   2   0   0   0   2   2   0   0   2   2   2   0   0   0   2   2   0   2   2   2   2   2   0   0   0   2   0   2   0   2   2   2   0   2   0   0   0   0   2   2   2   2   2   0   0   0   0   0   0   0   2   0   0   2   2   0   0   0   2   2   2   2   2   2   2   0   2   0   2   0   2   2   0   0   2   2   0   0   0   0   2   0   2   0   0   2   2   2   0   2   0   2   0   2   2   2   2   2   0   2   0   2   0   0   2   2   2   0   2   0   2   0   0   2   2   2   0   0   0   0   0   0   2   2   2   2   0   0   2   2   0   0   0   0   2   2   2   2   0   0   2   2   2   2   0   2   0   2   2   2   0   0   0   2   0   0   0   0   2   2   2   2   0
 MK-3-2                 2   0   0   0   0   0   0   2   0   2   0   2   0   2   0   0   2   0   2   0   0   2   2   2   2   2   0   2   0   0   0   0   2   0   2   0   0   2   0   0   0   2   2   0   0   2   2   2   0   0   0   2   2   0   2   2   2   2   2   0   0   0   2   0   2   0   2   2   2   0   2   0   0   0   0   2   2   2   2   2   0   2   0   0   0   0   0   2   2   0   2   2   2   0   0   2   2   2   2   2   2   2   0   2   0   2   0   2   2   0   0   2   2   0   0   0   2   2   0   2   0   0   2   2   2   0   2   0   0   0   2   2   2   2   2   0   2   0   2   0   0   2   2   0   0   2   2   2   0   0   2   2   0   0   0   0   0   0   0   2   2   2   2   0   0   2   2   0   0   0   0   0   2   2   2   0   0   2   2   2   2   0   2   0   2   2   2   0   0   0   2   0   0   0   0   2   2   2   2   0
 MK-3-3                 2   0   0   0   0   2   0   2   0   2   0   2   0   2   0   0   0   0   2   0   0   2   2   0   2   2   0   2   0   0   0   0   2   0   2   0   0   2   0   0   0   2   2   2   0   2   2   2   0   0   0   2   2   2   2   2   2   2   2   0   2   0   2   0   0   0   0   2   2   0   2   0   0   0   0   2   2   2   2   2   0   2   0   0   0   0   0   2   2   0   2   2   2   0   0   2   2   2   2   2   2   2   0   2   2   2   0   2   2   0   0   2   2   0   0   0   2   2   0   2   0   0   2   2   2   2   2   0   0   0   2   2   2   2   2   0   2   0   2   0   0   2   2   0   0   2   0   2   0   2   2   0   0   0   0   0   0   0   0   2   2   2   2   0   0   2   2   0   0   2   0   2   0   2   0   2   0   2   0   0   2   0   2   0   2   2   2   0   0   0   2   0   0   0   0   2   0   2   2   0
 MK-3-4                 2   2   0   2   0   2   0   2   0   2   0   2   0   2   0   0   0   0   2   2   0   2   2   0   2   2   2   2   0   0   0   0   2   0   2   2   0   2   0   0   0   2   2   2   2   2   2   2   0   0   0   2   2   2   2   2   2   2   2   0   2   2   2   0   0   0   0   2   2   0   2   0   0   0   2   2   0   2   2   2   0   0   0   0   0   0   0   2   2   0   2   2   2   0   0   2   2   2   2   2   2   2   0   2   2   2   0   2   2   2   0   0   2   0   0   0   2   2   0   2   0   0   2   2   2   2   2   0   0   0   2   2   2   0   2   0   2   0   2   0   0   2   2   0   0   2   0   2   0   2   2   0   0   0   0   0   0   0   0   2   2   2   2   2   0   2   2   0   0   0   0   2   0   2   0   2   0   2   0   0   2   0   2   0   2   0   2   0   0   0   2   0   0   0   0   2   0   2   2   2
 MK-3-5                 2   2   0   2   0   2   0   2   0   2   0   2   0   2   0   0   0   0   2   2   0   2   0   0   2   2   2   2   0   0   0   0   2   0   2   2   0   2   0   0   2   0   2   0   2   2   2   2   0   0   0   2   2   0   2   0   2   2   2   0   2   2   2   0   0   2   0   2   2   0   2   0   0   0   2   0   0   2   2   2   0   0   0   0   2   0   0   2   2   0   2   2   2   0   0   2   2   2   2   2   2   2   0   2   2   2   0   2   0   2   0   0   2   0   0   0   2   2   0   2   0   0   2   2   2   2   2   0   0   0   2   2   2   2   2   0   2   0   2   0   0   2   2   0   0   2   0   2   0   2   2   0   0   0   0   0   0   0   0   2   2   2   0   2   0   0   2   2   0   0   0   2   0   2   0   2   0   2   0   0   2   0   2   0   2   0   2   0   0   0   2   0   0   0   0   0   0   2   2   2
 MK-3-6                 2   2   0   2   0   2   0   2   0   2   0   2   0   0   0   0   0   0   2   2   0   2   0   0   2   2   2   2   0   0   0   0   2   0   2   2   2   2   0   0   2   0   2   0   0   2   2   2   0   0   0   2   2   0   2   0   2   2   2   0   2   2   2   0   0   2   0   2   2   2   2   0   0   0   2   0   0   2   2   2   0   0   0   0   2   0   0   2   2   0   2   2   2   0   0   2   2   2   2   2   2   2   2   2   2   2   0   2   2   2   0   0   2   0   0   0   2   2   0   2   0   0   2   2   2   2   2   0   0   0   2   2   2   2   2   0   2   0   0   0   0   2   2   0   0   2   0   2   0   2   2   0   0   0   0   0   0   0   0   2   0   2   0   0   2   2   2   2   0   0   0   2   0   2   0   2   0   2   0   0   2   0   2   0   2   0   2   0   0   0   2   0   0   0   0   2   0   2   2   2
 MK-3-7                 2   2   0   2   0   2   0   2   0   2   0   2   0   0   0   0   0   2   2   2   2   2   0   0   2   2   2   2   0   0   0   2   2   2   2   2   0   2   0   0   0   0   2   0   0   0   2   2   0   0   0   2   0   0   2   0   2   2   2   0   2   2   2   0   0   2   2   2   2   2   2   0   0   0   2   0   0   2   2   0   2   0   2   0   2   0   0   2   0   0   2   2   2   0   0   2   2   2   2   2   2   2   2   2   2   2   0   2   2   2   0   0   2   0   0   0   2   2   0   2   0   0   0   2   2   2   2   0   0   0   2   2   2   2   2   0   2   0   0   0   0   2   2   0   2   2   0   2   2   2   2   0   0   0   0   0   0   0   0   2   0   2   0   0   2   2   2   2   0   0   2   2   0   2   0   2   0   2   2   0   2   0   2   0   2   0   2   0   0   0   2   0   0   0   0   2   0   2   2   2
 MK-3-8                 2   2   0   2   0   2   0   2   0   2   0   2   2   0   0   0   0   2   2   2   2   2   2   0   2   2   2   2   0   0   0   2   2   2   2   2   0   2   2   0   0   0   2   2   0   0   2   2   0   0   0   2   0   0   2   0   2   2   2   0   2   2   0   0   0   2   2   2   2   2   2   0   0   0   2   0   0   2   0   2   2   0   2   2   2   0   2   2   0   0   2   2   2   0   0   2   2   2   2   0   2   2   2   2   2   2   0   2   2   0   0   0   2   0   0   0   2   2   2   0   2   0   0   2   2   2   2   0   0   0   2   2   2   2   2   0   0   0   0   2   0   2   2   0   2   0   0   2   2   2   2   0   0   0   0   0   0   0   0   0   2   2   0   0   2   2   2   2   0   2   2   0   0   2   0   2   0   2   2   0   2   0   2   0   2   0   2   0   0   2   2   0   0   2   0   2   0   2   0   2
 MK-3-9                 2   2   0   2   0   2   0   2   0   0   0   2   2   0   0   0   0   2   2   2   2   2   2   2   2   2   2   2   0   0   0   2   2   2   2   2   0   2   2   0   0   0   2   2   0   2   2   2   0   0   0   0   0   0   2   0   2   2   2   0   2   2   0   2   0   2   2   2   2   2   2   0   0   0   0   0   2   2   0   2   2   0   2   2   2   0   0   2   0   0   2   2   2   0   2   2   2   2   0   0   2   2   2   2   2   0   0   2   2   0   0   0   0   0   2   0   2   2   2   0   2   0   0   2   2   2   2   0   0   0   0   2   2   2   2   0   0   0   0   0   0   2   2   0   2   0   0   2   2   2   2   0   0   0   0   0   0   0   2   0   0   2   0   0   2   2   2   2   0   2   2   0   0   2   0   2   0   2   2   0   2   0   2   0   2   0   2   2   2   0   2   0   0   0   0   2   0   2   0   2
 MK-3-10                2   2   0   2   0   2   0   2   0   0   0   2   2   0   0   0   0   2   2   2   2   2   2   2   2   2   2   2   0   2   0   2   2   2   2   2   0   2   2   0   0   0   2   2   0   2   2   2   0   0   0   0   0   0   2   0   2   2   2   0   2   2   0   2   0   2   0   2   2   2   2   0   0   0   0   0   2   2   0   2   2   0   2   2   2   0   0   2   0   0   2   2   0   0   0   2   2   2   0   0   2   2   0   2   2   0   0   2   2   0   0   0   0   0   0   0   0   2   2   0   2   0   2   2   2   2   2   0   0   0   0   2   2   2   2   0   0   0   0   0   0   2   2   0   2   0   0   2   2   2   2   2   2   0   0   2   2   0   2   0   2   2   0   2   2   2   2   2   0   2   2   0   0   2   0   2   0   2   2   0   2   0   2   0   2   0   2   2   0   0   2   0   0   0   0   2   0   2   0   2
 MK-3-11                2   2   0   2   0   2   0   2   2   2   0   2   2   0   0   2   0   2   2   2   2   2   2   2   2   2   2   2   0   2   0   2   2   2   2   2   0   2   2   0   0   0   2   2   0   2   2   2   0   0   0   0   2   0   2   0   2   2   2   0   2   2   0   2   0   2   0   2   2   2   2   0   2   0   0   0   2   2   0   2   2   0   2   2   2   0   0   2   0   0   0   2   0   0   0   2   2   2   0   0   2   2   0   0   2   0   0   2   2   0   0   2   0   0   0   0   0   2   2   0   0   0   2   2   2   2   2   0   0   0   0   2   2   2   0   0   0   0   0   0   0   2   2   0   2   0   0   2   2   2   2   2   2   0   0   2   2   0   2   0   2   2   0   2   2   2   2   2   0   0   2   2   0   2   0   2   0   2   0   0   2   0   2   2   0   0   2   2   0   2   2   0   0   0   0   2   0   2   0   2
 MK-3-12                2   2   0   2   0   2   0   2   2   2   0   0   2   0   0   2   0   2   2   2   2   0   2   2   2   2   2   2   0   2   2   2   2   2   2   2   0   0   2   0   0   2   2   2   0   2   2   2   0   2   0   0   2   0   2   0   2   2   2   0   2   2   0   2   0   2   0   2   0   2   2   0   2   0   0   0   2   2   0   2   2   0   2   2   2   0   0   2   0   0   0   2   0   0   0   2   2   2   2   0   2   2   0   0   2   0   0   2   2   0   0   0   0   0   0   0   0   2   2   0   0   2   2   2   2   2   2   0   0   2   0   2   2   2   0   0   0   0   0   0   2   2   2   0   0   2   0   2   2   2   2   2   0   0   0   2   2   0   2   0   2   2   0   2   2   0   2   2   0   0   0   2   0   2   0   2   0   2   0   0   2   0   2   2   0   2   2   2   0   2   2   0   0   0   0   0   0   2   0   2
 MK-3-13                2   2   2   2   0   2   0   2   2   2   0   0   2   0   0   2   0   2   2   0   2   0   2   2   2   0   2   2   0   2   2   2   2   2   2   2   0   0   2   0   0   0   0   2   0   2   2   2   0   2   0   2   2   0   2   0   2   0   2   0   0   2   0   2   0   2   0   2   0   0   2   0   2   0   0   0   2   2   0   0   2   2   2   0   2   0   0   2   0   0   0   2   0   0   0   0   2   2   2   0   2   2   0   0   2   0   0   2   2   2   0   0   0   0   0   0   0   2   2   0   0   2   2   2   2   2   0   0   0   2   0   2   2   2   0   0   0   0   0   0   2   2   2   0   2   2   0   2   2   2   2   2   0   0   0   2   2   0   0   0   2   2   0   2   2   0   0   2   2   0   0   0   0   2   0   2   0   2   0   0   2   0   2   2   0   2   2   2   2   2   2   0   0   0   2   0   2   0   0   0
 MK-3-14                2   2   2   2   0   2   0   2   2   2   0   0   2   0   0   2   2   2   2   0   2   0   0   2   2   2   2   2   2   2   2   2   2   2   2   2   0   0   2   0   0   0   0   2   0   2   2   2   0   2   0   2   2   2   2   0   2   0   2   0   0   2   0   2   0   2   0   2   0   0   2   0   2   0   0   0   2   2   0   0   2   0   0   0   2   0   0   2   0   0   0   2   0   0   0   2   2   2   2   0   2   2   0   0   2   0   0   2   2   2   0   0   0   0   0   0   2   2   2   2   0   2   0   2   2   2   0   0   0   2   0   2   0   2   0   0   2   0   2   0   2   2   2   0   2   2   2   2   2   2   2   0   0   0   0   2   2   0   0   0   2   2   0   2   2   0   0   2   2   0   0   0   0   2   0   2   0   2   2   0   2   0   0   2   0   2   2   2   2   2   0   0   0   0   2   0   2   2   0   0
 MK-3-15                2   2   2   2   0   2   0   2   2   2   0   0   0   0   0   2   2   2   2   0   2   2   0   2   2   2   2   2   2   2   2   2   2   2   2   2   0   0   2   0   0   0   0   2   0   2   2   2   0   2   2   2   0   2   2   0   2   0   2   0   0   2   0   2   0   2   0   2   0   0   2   0   2   0   0   0   2   2   0   0   2   0   0   2   2   0   0   2   0   0   0   2   0   0   0   2   2   2   2   0   2   2   0   0   2   2   2   2   2   2   0   2   2   0   0   0   0   2   2   0   0   2   0   2   2   2   0   0   0   0   0   2   0   2   0   0   2   0   2   2   2   2   2   0   2   2   2   0   2   2   2   0   0   0   0   2   2   0   0   0   2   2   0   2   2   0   0   2   2   0   0   0   0   2   0   2   0   2   2   0   2   0   0   2   0   2   2   2   2   0   0   0   0   0   2   0   2   2   0   0
 MK-3-16                2   2   2   0   0   2   0   2   2   2   0   2   0   0   2   2   2   2   2   0   2   2   2   0   2   0   2   2   2   2   2   2   2   2   2   2   0   0   2   2   0   0   0   2   0   2   2   2   0   2   2   2   0   2   2   0   2   0   2   0   0   2   0   2   0   2   2   2   0   0   2   0   2   2   0   0   2   2   0   0   2   0   0   2   2   0   0   0   2   0   0   2   0   0   0   2   2   2   2   0   2   0   0   2   2   2   0   2   2   2   0   2   0   0   0   0   0   2   2   0   0   2   2   2   2   2   0   0   0   0   0   2   0   0   0   0   2   0   2   2   2   0   0   0   2   0   2   0   2   2   2   0   0   0   0   2   2   0   0   0   2   2   0   0   2   0   0   2   0   0   0   0   0   2   0   2   0   2   2   0   2   0   0   2   0   2   2   2   2   2   0   0   0   0   2   2   2   2   0   0
 MK-4-1                 0   2   2   0   0   0   0   2   2   0   2   0   2   0   0   0   2   2   2   2   2   2   0   0   0   0   0   0   0   0   0   2   2   0   0   2   0   0   2   2   0   0   2   2   0   0   2   0   2   0   2   0   0   2   0   2   2   2   2   2   0   0   0   2   0   0   0   0   0   2   0   2   0   0   0   2   0   0   0   2   0   2   2   2   0   2   2   0   0   0   0   0   0   2   2   0   0   0   2   0   0   2   2   2   0   0   2   0   0   0   0   2   2   2   2   2   2   2   0   2   2   0   0   2   2   2   0   0   0   0   0   0   2   2   2   2   2   0   2   0   2   0   2   0   0   2   0   2   2   2   0   2   0   0   2   0   2   0   2   2   2   2   0   2   0   2   0   2   0   0   0   0   0   0   2   2   2   0   2   2   2   0   2   2   0   2   2   2   2   2   2   0   2   2   0   2   0   0   2   2
 MK-4-2                 0   2   2   0   0   2   0   2   2   0   0   0   2   0   0   0   2   0   2   2   2   2   0   0   0   0   0   0   0   0   0   2   2   0   0   2   0   0   2   2   0   0   2   2   0   0   2   0   2   0   2   0   0   2   0   0   2   2   2   2   0   0   0   2   0   0   2   0   0   2   0   2   0   2   0   2   0   0   0   2   2   2   2   2   2   2   2   0   0   0   0   0   2   2   2   0   0   0   2   0   0   2   2   2   2   2   2   0   0   0   0   2   2   2   2   2   0   2   0   2   2   0   0   2   2   2   0   0   0   0   0   0   2   2   2   2   2   0   2   0   0   0   2   0   0   2   0   2   2   2   0   2   0   0   2   0   2   0   2   2   2   2   0   2   0   2   0   2   0   0   0   0   0   2   2   2   2   0   2   2   2   0   2   2   0   2   2   2   2   2   2   0   2   2   0   2   0   0   2   2
 MK-4-3                 0   2   2   0   0   2   0   2   2   0   2   0   2   2   0   0   2   0   2   2   2   2   0   0   0   0   0   0   0   0   0   2   2   0   0   2   0   0   2   2   0   0   2   2   0   0   2   0   2   0   2   0   0   2   0   0   2   2   2   2   0   0   0   2   0   0   2   0   0   2   2   2   2   2   0   0   0   2   0   2   2   2   2   0   0   0   2   0   0   2   0   0   2   2   0   0   0   0   2   0   2   2   2   2   2   2   2   2   0   0   0   2   2   2   2   2   0   2   0   2   2   0   0   0   2   0   0   0   0   0   0   0   2   2   2   2   2   0   2   0   0   0   2   0   0   2   0   2   2   2   0   2   0   0   2   0   2   0   2   2   2   2   0   2   0   2   0   2   2   0   0   0   0   2   2   2   2   0   2   2   2   0   2   2   0   2   2   2   2   2   2   0   0   2   0   0   0   0   2   2
 MK-4-4                 0   2   2   0   0   2   2   0   2   0   2   0   2   2   2   0   2   0   2   2   2   2   0   0   0   0   0   0   0   0   0   2   2   0   2   2   0   0   2   2   0   2   2   2   0   0   2   0   2   0   2   0   0   2   0   2   2   2   2   2   0   0   0   2   0   0   2   0   0   2   2   2   2   2   0   2   0   2   0   2   2   2   2   0   0   2   2   0   0   2   0   0   2   2   0   0   0   0   2   0   2   2   2   2   2   2   0   2   0   0   0   2   2   2   2   2   0   2   0   2   2   0   0   2   2   0   0   0   0   2   0   0   2   2   2   2   2   2   2   0   0   0   2   0   0   2   0   2   2   0   0   2   0   0   2   0   2   0   2   2   2   2   2   2   0   2   2   2   2   0   0   0   0   2   2   2   2   0   2   2   2   0   2   2   0   2   0   2   2   2   2   0   2   2   0   0   2   0   2   2
 MK-4-5                 2   2   2   0   0   2   0   0   2   0   2   2   2   2   2   0   2   0   2   2   2   2   0   0   0   0   0   0   0   0   0   2   2   0   2   2   0   0   2   2   0   2   0   2   0   0   2   0   2   0   2   0   0   2   0   0   2   2   0   2   0   0   0   2   0   0   2   0   0   2   2   2   2   2   0   2   0   2   2   2   2   2   0   0   0   0   2   2   0   0   0   0   2   2   0   0   0   0   2   0   2   2   2   2   2   2   0   2   0   0   0   2   2   0   2   2   0   2   0   2   2   0   0   2   2   0   0   0   0   2   2   0   2   2   2   2   2   2   2   0   0   0   2   0   0   2   0   2   2   0   0   2   0   0   2   0   2   0   0   2   2   2   2   2   0   2   2   2   2   0   0   2   0   2   2   2   2   0   2   2   2   0   2   2   0   2   0   2   2   2   2   0   2   2   0   0   2   0   2   2
 MK-4-6                 2   2   0   2   0   2   0   0   2   2   2   0   2   2   2   0   2   0   2   0   2   2   0   0   0   0   0   0   0   0   0   2   2   0   2   2   0   0   2   2   0   2   0   2   0   0   0   0   2   0   2   0   0   2   0   0   2   2   0   2   0   0   0   2   0   0   2   0   0   2   2   2   2   2   0   0   0   2   2   2   2   2   0   0   0   0   2   2   0   0   0   0   0   2   0   0   0   0   2   2   2   2   2   2   2   2   0   2   0   2   0   2   2   0   0   2   0   2   0   2   2   0   0   2   0   0   0   0   0   0   2   0   0   2   2   2   2   2   2   2   0   0   2   0   0   2   0   0   2   0   0   2   2   0   2   0   2   0   0   2   2   2   2   2   2   2   2   2   2   0   0   2   0   2   2   2   2   0   2   2   2   0   2   2   0   2   0   2   2   2   2   0   2   2   0   0   0   2   2   2
 MK-4-7                 2   2   0   2   0   2   0   2   2   2   2   0   2   2   2   0   0   0   2   0   2   2   0   0   0   0   0   0   0   0   0   2   2   0   2   2   0   2   2   2   0   2   0   2   0   0   0   0   2   0   2   0   0   2   0   0   2   2   0   2   0   0   0   2   0   0   2   0   0   2   2   2   2   0   0   0   0   2   2   2   2   2   0   0   0   0   2   2   0   0   0   0   0   2   0   0   0   0   2   2   2   2   2   2   2   2   2   2   0   2   0   0   2   0   0   2   0   2   0   2   2   0   0   2   0   0   0   0   2   0   2   0   2   2   2   2   2   2   2   2   0   2   2   0   0   2   0   0   2   2   0   2   2   0   2   0   2   2   2   2   2   2   2   2   2   2   2   2   2   2   0   2   0   2   2   0   2   0   2   0   2   2   2   2   0   2   0   2   2   2   2   0   2   2   0   0   0   2   2   0
 MK-4-8                 2   2   0   2   2   0   0   2   2   0   0   0   2   2   2   0   2   0   2   0   2   2   0   0   0   0   0   0   2   2   0   2   2   2   2   2   0   2   2   2   0   2   0   2   0   0   0   0   2   2   2   0   0   2   0   0   2   0   0   2   2   0   0   2   0   0   2   0   0   2   2   2   2   0   0   0   2   2   0   2   2   2   0   0   0   2   2   2   0   2   0   2   0   2   0   2   0   2   2   2   2   2   2   2   2   2   2   2   0   2   0   0   2   0   0   2   0   2   0   2   2   0   0   2   0   2   0   2   0   0   2   0   2   2   0   2   2   2   2   2   0   2   2   0   0   0   2   0   2   2   2   2   2   0   2   0   2   2   2   2   2   2   2   2   0   2   2   2   2   2   0   2   0   2   2   0   2   0   2   0   2   2   2   2   0   2   0   2   0   2   2   0   0   0   0   0   0   2   2   0
 MK-4-9                 2   2   0   2   2   0   0   2   2   0   2   0   2   2   2   0   2   0   0   0   2   2   0   0   0   0   2   0   2   0   0   2   2   2   2   2   2   2   2   2   0   2   0   2   0   0   0   0   2   2   2   0   0   2   0   0   2   0   0   2   2   0   0   2   0   2   2   0   0   2   2   2   2   0   2   0   2   2   0   2   2   2   0   2   0   2   2   2   0   2   0   0   0   2   0   2   0   2   2   2   2   2   2   2   2   2   2   2   0   2   0   0   2   0   0   2   0   2   0   2   2   0   0   2   0   2   0   2   0   0   2   0   2   2   0   2   2   2   2   2   0   2   2   0   0   0   2   0   2   2   2   2   2   0   2   0   2   2   2   2   2   0   2   2   0   2   2   2   2   2   0   2   2   2   0   0   2   0   0   0   2   2   2   0   0   0   0   0   0   2   0   0   0   0   0   0   0   2   2   0
 MK-4-10                2   2   0   0   2   2   2   2   2   0   2   0   2   2   2   0   2   0   0   0   2   2   0   0   0   0   2   2   0   0   0   2   2   2   2   0   2   2   2   2   0   2   0   2   0   0   0   0   2   2   2   0   0   2   0   2   2   0   0   0   2   2   0   2   0   2   0   0   0   2   2   2   2   0   2   0   0   2   0   2   2   2   0   2   2   2   2   2   0   2   0   0   0   2   0   2   0   2   2   2   2   2   2   2   2   2   0   2   0   0   0   0   2   0   2   0   2   2   0   2   2   0   0   0   0   2   0   2   2   2   2   0   2   2   0   0   2   2   2   2   0   2   0   0   0   0   2   0   2   0   2   2   2   2   2   0   2   2   2   2   2   2   2   2   0   2   2   2   2   2   0   2   2   2   0   0   0   0   0   0   2   2   2   0   0   0   0   0   0   2   0   0   0   0   0   0   0   2   2   0
 MK-4-11                2   2   0   0   2   2   2   2   2   0   2   0   2   2   2   0   2   0   0   0   2   2   0   0   0   0   2   2   0   0   0   2   2   2   2   0   2   2   0   0   0   0   0   2   0   0   0   0   2   2   2   0   0   0   0   2   2   0   2   0   0   2   0   2   0   2   0   0   0   2   2   2   2   0   2   0   0   2   0   2   2   2   0   2   2   2   2   0   0   0   0   2   0   2   0   2   0   2   2   0   2   2   2   2   2   2   0   2   0   0   0   0   2   0   2   2   2   2   0   2   2   2   0   0   0   2   0   2   2   2   2   0   2   2   0   0   2   2   2   2   0   2   0   0   0   0   2   0   2   2   2   2   2   2   2   0   2   2   2   2   2   2   2   2   0   2   0   2   2   0   0   2   2   2   0   0   0   0   2   0   2   2   2   0   0   0   0   0   0   2   0   0   2   0   2   0   0   2   2   0
 MK-4-12                0   2   0   2   2   2   0   2   2   2   0   0   2   2   2   0   2   0   0   0   2   0   0   0   0   0   2   2   0   0   0   2   2   2   2   0   2   2   0   0   0   0   0   2   0   0   0   0   2   2   2   0   0   0   2   2   2   0   2   0   0   2   0   2   2   2   0   0   0   2   2   2   2   0   2   0   2   2   2   2   2   2   0   2   2   2   2   0   2   0   0   2   0   2   0   2   0   2   2   2   0   2   2   2   2   2   2   2   0   0   0   0   2   0   2   2   2   2   0   2   2   2   0   2   0   2   0   2   2   2   2   0   2   2   0   0   2   0   0   2   0   2   0   0   0   0   0   0   2   2   2   2   2   0   2   0   2   2   0   2   2   2   2   2   0   2   0   2   2   0   0   2   2   2   0   0   0   0   2   0   2   2   2   0   0   0   0   0   0   2   0   0   2   2   2   0   0   2   2   0
 MK-4-13                0   2   0   2   2   2   0   2   2   2   0   0   2   2   2   0   2   0   0   0   2   0   0   0   0   0   2   2   0   0   0   2   2   2   2   0   2   2   0   0   0   0   0   2   0   0   2   0   2   2   0   0   0   2   2   2   2   0   0   0   0   2   0   2   2   2   0   0   0   2   2   0   2   0   2   2   2   2   2   2   2   2   0   2   2   2   2   0   2   0   0   2   0   2   0   2   0   2   2   2   2   2   2   2   2   0   2   2   0   2   0   0   2   0   2   2   2   2   2   0   2   2   2   2   0   2   0   2   2   2   2   0   2   2   0   0   2   0   0   2   0   2   0   0   0   0   0   0   2   2   2   2   2   0   2   0   2   2   0   2   2   2   2   2   0   2   0   2   2   0   0   2   0   2   0   2   2   2   2   0   2   2   2   2   0   0   0   0   0   2   0   2   2   2   2   0   0   2   0   0
 MK-4-14                0   2   0   2   2   2   0   2   0   2   0   0   2   2   2   0   2   0   0   0   2   0   2   0   2   0   2   2   0   0   0   2   2   0   2   0   2   2   2   0   0   0   2   2   2   0   2   0   2   2   0   2   0   2   2   2   2   0   0   0   0   2   0   2   2   2   0   0   0   2   0   0   2   0   2   2   2   2   2   2   2   2   2   2   2   2   0   0   2   0   0   2   0   2   0   2   0   2   2   2   2   2   2   0   2   0   2   2   0   2   0   0   2   0   2   2   2   2   2   0   2   2   2   2   0   2   2   2   2   2   2   0   2   2   0   0   2   0   0   2   0   2   0   0   0   0   0   0   2   2   2   2   2   0   2   0   2   2   0   2   2   2   2   0   0   2   0   2   2   0   0   2   0   2   2   0   2   2   0   0   2   2   0   2   2   0   0   0   0   2   0   0   2   2   2   0   0   2   0   0
 MK-4-15                0   2   0   2   0   2   2   2   0   2   0   0   2   2   2   0   2   0   0   0   2   0   2   0   2   0   2   2   0   0   0   2   2   0   2   0   2   2   2   0   0   0   2   2   2   0   2   0   2   0   0   2   0   2   2   2   2   0   2   0   0   2   0   2   2   2   0   0   0   2   0   0   2   0   2   2   2   2   2   2   2   0   2   0   2   2   2   0   2   0   0   0   0   2   2   2   0   2   2   2   2   2   2   0   2   2   2   2   0   2   0   0   2   0   2   2   2   0   2   0   2   2   2   2   0   2   2   2   0   2   2   0   2   2   0   0   2   0   0   2   0   2   0   0   0   0   0   0   2   2   2   2   2   0   2   0   2   2   0   2   2   2   2   2   0   2   0   2   2   0   0   2   0   2   2   0   2   2   0   0   2   2   2   2   2   0   0   0   0   2   0   0   2   2   2   0   0   2   0   0
 MK-4-16                0   2   0   2   0   2   2   2   0   2   0   0   2   0   2   0   2   0   0   0   2   0   2   0   2   0   2   0   0   0   0   2   2   0   2   2   2   2   2   2   0   2   2   2   2   0   2   0   0   0   0   2   0   2   2   2   2   0   0   0   0   2   0   2   2   2   0   0   0   2   0   0   2   0   0   0   2   2   2   2   2   0   2   0   2   2   2   0   2   0   0   0   2   0   0   2   0   2   2   2   2   2   0   0   2   0   2   2   0   2   0   0   2   0   2   2   2   0   2   2   2   2   0   2   0   2   0   2   0   2   2   0   2   2   0   0   2   0   0   2   0   2   0   0   2   0   0   0   2   2   2   2   2   0   2   0   2   2   2   2   2   2   2   2   0   2   0   2   2   0   0   2   0   2   2   2   2   0   0   0   2   2   2   2   2   0   0   0   0   2   0   2   2   2   2   0   0   2   0   0
 MK-5-1                 0   0   0   2   0   0   0   0   2   0   2   2   2   2   2   0   0   2   0   0   0   2   2   0   0   0   2   0   2   0   2   0   2   0   2   0   0   0   2   0   0   0   0   0   0   0   2   0   0   2   2   0   0   0   0   0   2   0   0   2   0   2   0   0   2   0   2   0   2   2   0   2   2   2   2   0   2   2   2   2   0   2   0   0   2   2   2   0   0   2   0   2   0   0   0   2   0   0   0   0   0   2   0   2   2   0   2   0   2   2   0   2   0   2   2   0   2   2   0   2   2   0   2   0   0   0   2   0   0   2   0   0   0   0   2   0   0   0   2   2   2   2   0   2   0   0   2   0   0   2   0   2   0   2   2   0   2   2   2   0   0   2   2   2   0   0   0   2   0   2   2   0   0   2   0   0   0   2   0   0   0   2   2   2   2   2   0   0   2   0   0   0   2   0   0   2   2   0   2   2
 MK-5-2                 0   0   0   2   0   2   0   2   2   0   2   2   2   2   2   0   0   2   0   0   0   2   2   0   0   0   2   0   2   0   2   0   2   0   2   0   0   0   0   0   0   0   0   0   0   2   2   0   0   2   2   0   0   0   0   0   2   0   0   2   0   0   0   0   2   0   2   0   0   2   0   2   2   2   2   0   2   2   2   2   0   2   0   0   2   2   2   0   0   2   0   2   0   0   0   2   2   0   0   0   0   2   0   2   2   0   2   0   2   2   0   2   0   2   0   0   2   2   0   2   2   0   2   0   0   0   2   0   0   2   2   0   2   0   2   0   0   0   2   2   2   2   0   2   0   0   2   0   0   0   0   2   0   2   2   0   2   2   2   0   0   2   2   2   0   0   0   2   0   2   2   0   0   2   0   0   0   2   0   0   0   2   2   2   0   2   0   0   2   0   0   0   2   0   0   0   2   0   2   2
 MK-5-3                 0   0   0   2   2   0   0   2   0   0   2   2   2   2   2   0   0   2   0   2   0   0   2   0   2   2   0   0   2   0   0   0   2   0   2   0   0   2   0   0   0   0   0   0   0   2   2   0   0   2   2   0   0   0   0   0   2   0   0   2   0   0   2   0   0   2   2   0   0   2   0   2   2   2   2   0   2   2   2   2   0   2   0   2   0   2   2   0   0   2   2   2   2   0   0   2   2   0   0   0   0   2   0   2   2   0   0   0   2   2   0   2   0   2   2   0   2   2   2   2   2   2   2   0   0   2   2   2   0   2   2   0   0   2   2   0   0   0   2   2   2   2   2   2   0   0   2   2   2   0   0   2   0   2   0   0   2   0   0   0   0   2   2   2   0   0   2   2   0   2   2   0   0   2   0   2   0   2   0   0   0   2   2   2   2   2   0   0   2   0   0   0   2   0   0   0   2   0   2   2
 MK-5-4                 0   2   0   2   2   0   0   2   0   2   2   2   2   2   2   0   2   2   0   2   0   0   2   0   2   2   0   2   2   0   0   0   2   2   0   0   0   2   0   0   2   2   0   0   0   2   2   0   0   2   2   0   0   0   0   0   2   0   0   0   0   0   2   0   0   2   2   0   0   2   0   2   2   2   0   0   2   2   2   2   0   2   0   2   0   2   2   0   0   2   2   2   0   0   0   2   2   0   0   0   0   2   0   2   2   0   0   0   2   2   0   0   0   2   2   0   2   2   2   2   2   2   2   0   0   2   2   2   0   2   2   0   0   0   2   0   0   2   2   0   2   0   2   2   0   0   2   2   2   2   0   2   0   2   0   0   2   2   0   0   0   2   2   2   0   0   2   2   0   2   0   0   0   0   0   2   0   2   0   0   0   2   2   2   2   2   0   0   0   0   0   0   0   0   2   0   2   0   0   2
 MK-5-5                 0   2   0   2   0   0   0   2   0   2   2   2   2   2   2   0   2   2   2   2   0   0   2   0   2   2   2   2   2   0   0   0   2   2   0   2   0   2   0   0   2   2   0   0   0   2   2   0   0   2   2   0   0   0   0   0   2   0   0   0   2   0   2   0   0   2   2   0   0   2   0   2   2   2   0   0   0   2   2   2   0   2   0   0   0   2   0   0   0   2   2   2   0   0   0   2   2   0   0   0   0   2   0   2   2   0   0   0   2   2   0   0   0   2   0   0   2   2   2   2   2   2   2   2   0   2   0   2   0   2   2   0   0   0   2   0   2   2   2   0   2   0   2   2   0   0   2   0   2   2   0   2   0   2   0   0   2   2   0   0   0   2   2   2   0   0   2   2   0   2   0   0   0   0   0   2   0   0   0   0   0   2   2   2   2   2   0   0   2   0   0   0   0   2   2   2   2   2   0   0
 MK-5-6                 2   2   0   2   0   0   0   2   0   2   2   2   2   2   2   0   2   2   2   2   0   0   2   2   2   2   2   2   2   0   0   0   2   2   0   2   0   2   0   0   2   2   0   0   0   2   2   0   0   2   2   0   0   0   0   0   2   0   2   0   2   0   2   2   0   2   2   2   0   2   2   2   2   2   0   0   0   2   2   2   0   2   0   0   0   2   0   0   0   2   0   2   0   0   0   2   2   0   0   0   0   2   0   2   2   0   2   0   2   2   0   0   0   2   0   2   2   2   2   2   2   2   2   2   0   2   0   0   0   2   2   0   0   2   2   0   2   2   2   0   2   0   2   2   0   0   2   0   2   2   0   2   0   2   0   0   2   2   0   0   2   2   2   2   0   2   0   2   0   2   0   0   0   0   0   2   0   0   0   0   0   2   2   2   2   2   0   0   0   0   0   0   0   2   0   2   2   2   0   0
 MK-5-7                 2   2   0   2   0   0   0   2   0   2   2   2   2   2   2   0   2   2   2   2   0   0   0   2   2   2   2   2   2   0   2   0   2   2   0   2   0   2   0   0   2   2   0   2   2   2   2   2   0   2   2   0   0   0   0   0   2   0   2   0   2   0   2   2   0   2   2   2   0   2   2   0   2   2   0   0   0   2   2   0   0   2   0   0   0   2   0   0   2   2   0   2   0   0   0   2   0   2   0   0   0   2   0   2   2   0   2   0   2   2   0   0   2   2   0   2   2   2   2   2   2   2   0   2   0   2   0   0   0   2   2   0   0   2   2   0   2   2   2   0   2   0   2   2   0   0   2   2   2   2   0   2   0   2   0   0   2   2   0   0   2   0   2   2   0   2   0   2   0   2   0   2   0   2   0   2   2   0   0   0   0   2   2   2   0   2   0   0   0   0   0   0   2   2   0   0   2   2   2   0
 MK-5-8                 0   2   0   2   0   0   0   2   0   2   2   2   2   2   0   0   2   2   2   0   0   0   0   2   2   2   2   2   2   0   2   0   2   2   0   0   0   2   0   0   2   2   0   2   2   2   2   2   0   2   2   0   0   0   0   0   2   0   2   0   2   0   2   2   0   2   2   2   0   2   0   2   2   2   0   0   0   2   2   0   0   2   0   0   0   2   0   0   2   2   0   2   0   0   0   2   0   2   0   0   0   2   2   2   2   0   2   0   2   2   0   0   2   2   0   0   2   2   2   2   2   2   0   2   0   2   0   2   0   2   2   0   0   2   2   0   2   2   2   0   2   0   0   2   0   0   0   2   2   2   0   2   0   2   0   0   2   2   0   0   2   0   2   2   0   2   2   2   0   2   0   2   0   2   0   2   2   0   2   0   0   0   0   2   0   2   0   0   2   0   0   0   2   2   0   0   0   2   2   0
 MK-5-9                 0   2   0   2   0   0   0   2   0   2   2   2   2   2   0   0   0   2   2   0   0   0   0   2   2   0   2   2   2   0   2   0   2   2   0   0   0   2   0   0   2   2   0   2   0   2   2   2   0   2   2   0   0   0   0   0   2   0   2   0   2   0   2   2   0   2   2   2   0   2   0   2   2   2   0   0   0   2   2   0   0   2   0   0   0   2   0   0   2   2   0   2   2   0   0   0   0   2   0   0   2   0   2   0   2   0   2   0   0   2   0   0   2   2   0   0   2   2   2   0   2   2   0   2   0   2   2   2   0   2   2   0   0   2   0   0   2   2   2   0   2   0   0   2   0   0   0   2   2   2   0   2   0   2   2   0   2   2   0   0   2   0   2   2   0   2   2   2   2   2   0   0   0   2   2   2   0   0   2   0   0   0   0   2   0   2   0   0   2   0   0   0   2   2   0   0   0   0   2   0
 MK-5-10                0   2   0   2   0   0   0   2   0   0   2   2   2   2   0   0   0   2   2   0   0   0   0   2   2   0   2   0   2   0   2   0   2   2   0   0   0   2   0   0   2   2   0   2   2   2   2   2   0   2   2   0   0   0   0   0   0   0   2   0   2   0   2   2   0   2   2   2   0   2   0   2   2   2   0   0   0   0   2   0   0   2   0   0   0   0   0   0   2   2   0   2   0   0   0   0   0   2   2   0   2   0   2   0   2   0   2   2   2   2   0   0   2   2   0   0   2   2   2   0   2   2   0   2   0   2   0   2   0   2   0   0   0   2   0   0   2   0   2   0   2   0   0   2   0   0   0   2   2   2   0   2   0   2   2   0   2   2   0   0   0   0   2   0   0   2   2   2   2   2   0   2   0   2   2   2   0   0   2   0   0   0   0   2   2   0   0   0   2   0   0   0   2   2   0   0   0   0   2   0
 MK-5-11                0   2   0   2   0   0   0   2   0   2   2   2   2   2   0   0   0   2   2   0   0   0   0   2   2   0   2   0   2   0   2   0   2   2   0   0   0   2   0   0   2   2   0   2   2   2   2   0   0   2   0   0   0   0   0   0   0   0   2   0   2   0   2   2   0   2   2   2   0   2   0   0   2   2   0   0   0   0   2   0   0   2   0   0   2   0   0   0   2   2   0   2   0   2   0   2   2   2   2   0   2   0   2   0   2   0   2   0   2   2   0   0   2   2   0   0   2   2   2   0   2   2   0   2   0   2   0   2   0   2   0   0   0   2   0   0   2   0   2   0   2   0   0   2   2   0   0   2   2   2   0   2   0   2   2   0   2   2   0   0   0   2   2   0   0   2   2   2   2   0   0   2   0   2   2   2   0   0   2   0   2   0   0   2   2   0   2   0   2   2   0   2   2   2   2   0   2   0   2   0
 MK-5-12                0   2   0   2   0   0   0   2   0   2   2   2   2   2   0   0   0   2   0   0   0   0   0   0   2   0   2   0   2   0   2   0   2   2   0   0   0   2   0   0   2   2   0   2   2   2   2   2   0   2   0   0   0   0   0   0   0   0   2   0   2   2   2   2   0   2   2   2   0   2   0   0   0   2   0   0   0   0   2   0   0   2   0   2   2   0   0   0   2   0   0   2   0   2   0   2   2   2   2   0   2   0   2   0   2   0   2   0   2   2   0   0   0   2   0   0   2   2   2   0   2   2   0   2   0   2   0   2   2   2   0   0   2   2   0   0   2   0   2   0   2   0   0   2   2   0   0   0   2   2   0   2   0   2   2   0   2   2   0   0   0   2   2   0   0   2   2   2   2   0   0   2   0   2   2   2   0   0   2   0   2   0   0   2   2   0   2   0   2   2   0   2   2   2   2   0   2   0   2   0
 MK-5-13                0   2   0   2   0   0   0   2   2   2   2   2   0   2   0   0   0   2   0   0   0   0   0   0   2   0   2   2   2   0   2   0   2   2   0   0   0   2   0   0   2   2   0   2   2   2   2   2   0   2   0   0   0   0   0   0   0   0   2   0   0   2   2   2   0   2   2   2   0   2   0   0   0   2   0   0   2   0   2   0   0   2   0   2   2   0   0   0   2   0   0   2   0   2   0   2   2   2   2   0   2   0   2   0   2   0   2   0   2   2   2   0   0   2   2   0   2   2   2   0   2   2   0   2   0   2   0   2   2   2   0   0   2   2   0   0   2   0   2   0   2   0   0   2   2   0   0   0   2   2   0   0   0   2   2   0   2   2   0   2   0   0   2   0   0   2   2   2   2   0   0   2   0   2   2   2   0   0   2   0   2   0   0   0   2   0   2   0   2   2   0   2   0   2   2   0   2   0   2   2
 MK-5-14                0   2   0   2   0   0   0   2   2   2   2   2   0   2   0   0   0   2   0   0   0   0   0   0   2   0   2   2   2   0   2   0   2   2   0   0   0   0   0   0   2   2   0   2   2   2   2   2   2   2   2   0   0   2   0   0   0   0   0   0   2   2   2   2   0   2   2   2   0   2   0   0   0   2   0   0   2   0   2   0   0   2   0   2   2   0   0   0   2   0   0   2   0   2   0   2   2   2   2   0   0   0   2   0   0   0   2   0   2   2   2   2   0   2   2   0   2   2   2   0   2   2   0   2   0   2   0   2   2   2   0   0   2   0   0   0   2   0   2   0   2   0   0   2   0   0   0   0   0   2   0   0   0   2   2   0   2   2   0   2   0   0   2   0   0   2   0   2   2   2   0   2   0   2   2   2   2   0   2   0   2   0   0   0   2   0   2   0   2   0   0   0   0   2   2   0   2   0   2   2
 MK-5-15                0   2   0   0   0   0   0   2   2   2   2   2   0   2   0   0   0   2   0   0   0   0   0   0   2   0   2   0   2   0   0   0   2   2   2   0   0   0   0   0   2   2   0   2   2   2   2   2   2   2   2   0   2   2   0   0   0   0   0   2   2   2   2   2   0   2   2   2   0   2   0   0   0   2   0   0   2   0   2   0   0   2   0   2   2   0   0   0   0   0   0   2   2   2   0   2   2   2   2   0   0   0   2   0   0   0   2   2   2   2   2   2   2   2   0   0   2   2   2   0   2   2   0   2   0   2   0   2   2   2   0   0   2   0   0   2   2   0   2   0   2   0   0   0   0   0   0   0   0   2   2   0   0   2   2   0   2   2   0   2   0   0   0   0   0   2   0   2   2   2   0   2   0   0   0   2   2   2   2   0   0   0   2   0   0   0   2   0   2   0   0   0   0   2   2   0   2   0   0   2
 MK-5-16                0   2   0   0   0   0   0   2   0   2   2   2   0   2   0   0   0   2   0   0   0   0   2   0   2   0   2   0   2   0   0   0   2   2   2   0   2   0   0   0   2   2   0   2   2   0   2   2   2   2   0   0   2   2   0   0   0   0   0   2   2   2   2   2   0   2   2   2   0   2   0   0   0   2   0   0   2   0   2   0   0   2   0   0   2   0   0   0   0   0   0   2   2   2   0   2   2   2   2   2   0   0   2   2   0   0   2   2   2   2   2   2   2   2   0   0   2   2   2   0   2   2   0   2   0   0   0   2   2   2   0   0   2   0   2   2   2   0   2   0   2   0   0   0   0   0   2   0   0   2   0   0   0   2   2   0   2   2   0   2   0   0   0   0   0   2   0   2   2   2   0   2   2   0   0   2   2   2   2   0   0   0   2   0   0   0   2   0   2   0   0   0   0   2   0   0   2   0   0   2
 MK-6-1                 2   2   2   2   0   2   2   2   0   0   0   0   2   2   2   2   2   2   2   0   2   0   2   2   2   0   2   2   0   2   2   0   0   2   2   0   2   0   2   2   2   0   2   2   2   0   0   0   2   2   0   2   2   2   2   2   0   2   0   0   2   0   2   0   2   2   2   2   2   0   0   2   2   2   0   0   0   0   0   0   2   2   0   0   2   0   2   2   0   2   2   2   0   0   0   2   0   0   2   0   2   2   2   0   0   2   0   2   0   0   2   0   0   2   2   2   0   2   0   2   2   2   0   0   0   2   0   2   2   0   0   2   0   0   2   0   0   2   0   0   0   2   2   2   2   0   0   2   0   0   2   0   2   0   2   0   0   2   0   0   2   0   0   0   2   0   0   2   0   2   2   2   2   0   2   0   2   2   0   2   0   0   2   0   0   0   2   0   2   2   0   2   0   0   0   0   2   0   2   2
 MK-6-2                 2   2   2   2   0   2   2   2   0   0   2   0   2   2   2   2   2   2   2   0   2   0   2   2   2   0   2   2   0   2   2   0   0   2   2   0   2   0   2   2   2   0   2   2   2   0   0   0   2   0   0   0   2   2   2   2   2   2   0   0   2   0   2   0   0   2   2   2   2   0   0   2   2   0   0   0   0   0   2   0   2   2   0   0   2   0   2   2   0   2   2   2   2   0   0   2   0   0   2   0   2   2   2   0   2   2   0   2   0   0   0   0   0   2   2   2   2   2   0   2   2   0   0   0   0   2   0   2   2   0   0   2   0   0   2   0   0   2   0   0   0   2   2   2   2   0   0   2   0   0   2   0   2   0   2   0   0   2   0   0   2   0   0   0   2   0   0   2   0   2   0   0   2   0   2   0   0   2   0   2   0   2   0   0   0   0   2   0   2   2   0   2   0   0   0   0   2   0   2   2
 MK-6-3                 2   2   2   2   0   2   2   2   2   2   2   0   2   2   2   2   2   2   2   0   2   2   2   0   2   0   2   2   2   2   2   0   0   2   2   0   2   0   2   2   2   0   2   2   2   0   0   0   2   2   2   0   2   2   2   2   2   2   0   0   2   0   2   0   0   2   2   2   0   0   0   2   2   0   0   2   0   0   2   0   2   2   0   0   2   0   2   2   2   2   2   2   2   0   0   2   0   0   2   0   2   2   2   0   2   2   0   0   0   0   0   0   0   2   2   2   2   2   0   2   2   0   0   0   0   2   0   2   2   0   0   2   0   0   2   0   0   2   0   0   0   2   2   2   2   0   0   2   0   0   0   0   2   0   2   0   0   2   0   0   2   0   0   0   2   0   2   2   0   2   0   2   2   0   2   0   0   0   0   2   0   2   0   0   0   0   2   0   2   2   0   2   2   0   0   0   2   0   2   2
 MK-6-4                 2   2   2   2   0   2   2   2   2   2   2   0   2   2   2   2   2   2   2   0   2   2   0   0   2   0   2   2   0   2   0   2   0   2   2   0   0   0   2   2   2   0   2   2   2   0   0   0   2   2   2   0   2   2   2   2   0   2   0   0   2   0   2   0   0   2   2   2   0   2   0   2   2   2   0   2   0   0   2   0   2   2   0   0   2   0   2   2   2   2   2   2   2   0   0   2   0   0   2   0   2   2   0   0   2   2   0   2   0   0   2   0   0   2   2   2   2   2   0   2   2   0   0   0   0   2   0   2   2   2   0   2   0   0   2   2   0   2   0   0   0   2   2   2   2   0   0   2   0   0   0   0   2   0   2   0   0   2   0   0   2   0   0   0   2   0   2   2   0   0   0   2   2   0   2   2   0   0   0   0   0   2   0   2   0   0   2   2   2   2   0   2   2   0   0   0   2   0   2   2
 MK-6-5                 2   2   2   2   2   2   2   2   2   0   2   0   0   2   2   2   2   2   2   0   2   2   0   0   2   0   2   2   0   2   0   2   0   0   2   0   2   0   2   2   2   0   2   2   2   0   0   0   2   2   2   0   2   2   2   2   0   2   0   0   2   0   2   0   0   2   2   2   0   2   0   2   2   2   2   2   0   0   2   0   2   2   0   0   2   0   2   2   0   2   2   2   2   0   0   2   0   0   0   0   2   2   2   2   2   2   2   2   0   0   2   0   2   2   2   2   2   2   0   2   2   0   0   0   0   2   0   2   2   2   0   2   0   0   2   2   0   2   0   0   0   2   0   2   2   0   0   2   0   0   0   0   2   0   2   0   0   2   0   0   2   0   0   2   2   0   2   2   0   0   0   2   2   0   2   0   0   0   0   0   0   2   0   2   0   0   2   0   0   2   0   2   2   2   0   0   2   0   0   2
 MK-6-6                 2   2   2   2   2   2   2   0   2   0   2   0   0   2   2   2   0   2   0   0   0   0   0   0   2   0   2   2   0   2   0   2   0   0   2   0   2   0   2   2   2   0   2   2   0   0   0   0   2   2   2   0   2   2   2   2   0   2   2   2   2   0   2   2   0   2   2   2   0   2   0   2   2   2   2   2   0   0   2   0   0   2   0   0   2   0   2   2   0   2   2   2   2   0   0   2   0   0   0   0   2   2   2   2   2   2   2   2   2   0   2   0   2   0   2   2   2   2   0   2   2   0   0   0   0   2   0   2   2   2   2   2   2   0   2   2   0   2   0   0   0   2   0   2   2   0   0   2   0   0   0   0   2   0   2   0   0   2   0   0   2   0   2   2   2   0   2   2   0   0   0   2   2   0   2   0   0   0   2   0   2   2   0   2   0   0   2   2   0   2   0   2   2   2   0   0   2   0   0   2
 MK-6-7                 2   2   0   2   0   2   2   0   2   0   2   0   0   2   2   2   0   2   0   0   0   0   0   0   2   0   0   2   0   2   0   2   0   0   2   0   2   0   2   2   2   0   2   2   0   0   0   0   2   2   2   2   2   2   2   2   0   2   2   2   2   0   2   2   0   2   2   2   0   2   0   0   2   2   2   2   2   0   2   0   0   2   0   0   2   0   2   2   0   2   2   2   2   0   0   2   0   0   0   0   0   2   2   2   2   2   2   2   2   0   2   0   2   0   2   2   2   2   0   2   2   0   0   0   0   2   0   2   2   2   2   2   2   0   2   2   0   2   2   0   0   2   0   2   2   0   0   2   0   0   2   0   2   0   2   0   0   2   2   2   2   0   2   2   2   0   2   2   0   0   0   2   2   0   2   2   2   0   2   0   2   2   0   0   0   2   2   2   0   2   0   0   2   2   0   2   2   2   0   2
 MK-6-8                 2   2   0   2   0   0   0   0   2   0   2   0   0   2   2   2   0   2   0   0   2   0   0   0   2   0   0   2   0   2   0   2   0   0   2   0   2   0   2   2   2   0   2   2   0   0   0   0   2   2   2   2   2   2   2   2   0   2   2   2   2   2   2   2   0   2   2   2   0   2   0   2   2   2   2   2   2   0   2   0   0   2   0   0   2   0   2   2   0   2   2   2   2   2   0   2   0   2   0   0   0   2   2   2   2   0   2   0   2   0   2   0   2   0   2   2   2   2   0   2   2   2   0   2   2   2   0   2   2   2   2   2   2   0   2   2   0   2   2   0   0   2   2   2   2   0   2   2   0   0   2   0   2   0   0   0   0   2   2   2   2   0   2   2   2   0   2   2   2   0   2   0   2   0   2   2   2   0   2   0   2   2   0   0   0   2   2   2   0   2   2   0   2   2   0   2   2   2   0   2
 MK-6-9                 2   2   2   2   0   0   0   0   2   0   2   0   0   2   2   0   0   2   0   0   0   0   0   0   2   0   0   2   0   2   0   0   0   0   2   2   2   0   2   0   2   0   2   2   0   0   0   0   2   2   2   2   0   2   2   2   0   0   2   2   2   2   2   2   0   2   2   2   0   2   0   2   2   2   2   2   2   0   2   0   0   2   2   0   2   0   2   2   0   2   2   0   2   2   2   2   0   2   0   2   0   2   2   2   2   0   2   0   2   0   2   0   2   0   2   2   2   2   2   0   2   2   0   2   2   2   0   2   2   2   2   2   2   0   2   2   0   2   2   0   0   2   2   2   2   0   2   2   0   0   2   0   2   0   0   0   0   2   2   2   2   0   2   2   2   0   2   2   2   0   2   0   2   2   2   2   2   0   2   0   2   0   0   0   0   2   2   2   0   2   2   0   2   2   0   2   2   2   0   2
 MK-6-10                2   2   2   2   0   2   0   0   2   0   2   0   0   2   2   0   0   0   0   0   0   0   2   0   2   2   0   2   0   2   0   0   0   2   2   2   2   0   2   2   2   0   2   0   0   0   0   2   0   2   2   2   0   2   2   2   0   0   2   2   2   2   2   2   0   2   2   2   0   2   0   2   2   2   2   2   2   0   2   0   0   2   2   0   2   0   2   2   0   2   2   0   2   2   2   2   0   2   0   2   2   2   2   2   2   0   2   0   0   0   2   0   2   0   2   2   2   2   2   0   2   2   0   2   2   2   0   2   2   2   2   2   2   0   2   2   0   2   2   0   0   2   2   2   2   0   2   2   0   0   2   0   2   0   0   0   0   2   0   2   2   0   2   2   2   0   2   2   2   0   2   0   2   2   2   2   2   0   2   0   2   0   0   0   0   2   2   2   0   2   2   0   2   2   0   2   2   2   0   2
 MK-6-11                2   2   2   2   0   2   2   0   2   2   2   0   2   2   2   0   0   0   0   0   0   0   2   2   2   2   0   2   0   2   0   0   0   2   2   2   0   0   2   2   2   0   2   0   0   0   0   2   2   0   2   2   0   2   2   2   0   0   2   2   2   2   2   0   0   2   2   2   0   2   0   2   2   2   2   2   2   0   2   0   0   2   0   0   2   0   2   2   0   2   2   0   2   2   2   2   0   2   0   2   0   2   2   2   2   2   2   0   0   0   2   0   2   0   2   2   2   2   2   0   2   2   0   2   2   2   0   2   2   2   2   2   2   0   2   2   0   2   2   0   0   2   2   2   2   0   2   2   0   0   2   0   0   0   0   0   0   2   2   2   2   0   2   2   2   0   2   2   2   0   2   0   2   2   2   2   0   0   2   0   2   0   0   0   0   2   2   2   0   0   2   0   2   2   0   0   2   2   0   2
 MK-6-12                2   0   2   2   0   2   2   2   2   2   2   0   2   2   2   0   0   0   2   0   0   0   2   2   2   2   0   2   0   2   0   2   0   2   2   2   0   0   2   2   2   0   0   0   0   0   2   2   2   0   2   2   0   2   2   2   0   0   2   0   2   2   0   0   0   2   2   0   0   2   0   2   2   2   2   2   2   0   2   0   0   2   0   0   2   0   2   2   0   2   2   0   2   2   2   2   0   2   0   2   0   2   2   2   0   2   2   0   0   0   2   2   2   0   2   2   2   2   2   0   2   2   0   2   2   0   2   2   2   2   2   2   2   0   2   2   0   2   2   0   0   2   0   2   2   0   2   0   0   0   0   0   0   0   2   0   0   2   2   2   2   0   2   2   2   0   2   2   2   0   2   0   0   2   2   2   0   0   2   0   2   0   0   0   0   2   2   2   0   0   2   2   2   2   0   0   2   2   0   2
 MK-6-13                0   0   2   2   0   2   2   2   2   2   2   2   2   2   0   2   0   0   2   0   0   0   2   2   2   2   0   2   0   2   0   0   0   2   2   2   2   0   2   2   2   0   0   2   0   0   2   2   2   0   2   0   2   2   2   2   0   0   2   0   2   2   0   0   0   2   2   0   0   2   0   2   2   2   2   2   2   0   0   2   0   2   0   0   2   0   2   2   0   2   2   0   2   2   2   2   0   2   0   2   0   2   2   0   0   2   2   2   2   0   2   2   2   0   2   2   2   2   2   0   2   2   0   2   2   0   2   2   0   2   2   2   2   2   2   0   0   2   2   0   0   2   0   2   0   0   2   0   0   2   0   0   0   0   2   0   0   2   2   2   2   0   2   0   2   0   2   2   2   0   2   0   0   0   2   2   0   0   2   0   2   0   0   0   0   2   2   2   0   0   2   2   2   2   2   0   0   2   0   2
 MK-6-14                0   0   2   2   0   2   2   2   2   2   2   2   2   0   0   2   0   0   0   0   0   0   2   2   2   2   0   2   2   2   0   0   0   2   0   2   2   0   2   2   2   0   0   2   0   0   2   2   2   2   2   0   2   2   2   2   0   0   2   0   2   2   0   2   0   2   2   0   2   2   0   2   2   2   2   2   2   0   0   0   0   0   0   0   2   2   2   2   0   2   2   0   2   0   2   0   2   2   0   0   0   2   2   0   0   2   2   2   2   0   2   2   2   0   2   0   2   2   2   0   2   2   0   2   2   0   2   2   0   2   0   2   2   2   2   0   0   2   2   0   0   2   0   2   0   0   2   0   0   2   0   0   0   0   2   0   0   2   0   2   0   0   0   0   2   0   2   2   2   0   0   0   0   0   2   2   0   2   2   0   0   0   0   0   0   0   2   2   0   0   2   2   2   2   2   0   0   2   0   2
 MK-6-15                0   0   2   2   0   2   2   2   2   2   2   2   0   0   0   2   0   0   0   0   0   0   2   2   0   2   0   2   2   0   0   0   0   2   0   2   2   0   2   2   2   0   0   2   0   0   2   0   2   2   2   0   2   2   2   2   0   0   2   0   2   2   0   2   0   2   2   0   2   2   0   2   2   2   2   2   2   0   0   0   2   0   0   0   2   2   2   2   0   2   2   2   2   2   2   0   2   2   0   2   0   2   2   0   2   2   2   2   2   0   2   2   0   0   2   0   2   2   2   0   2   2   0   2   0   2   2   2   0   0   0   2   2   2   2   0   0   2   0   0   0   2   0   2   0   0   2   0   0   2   0   0   0   0   2   0   0   2   2   2   0   0   0   0   0   0   2   2   2   0   0   0   0   0   2   2   0   0   2   0   0   0   0   0   0   0   2   2   0   0   2   2   2   2   2   0   0   2   0   2
 MK-6-16                0   0   2   0   0   2   2   2   2   2   2   2   2   0   0   2   0   0   0   0   0   0   2   2   0   2   0   2   0   0   0   0   0   2   0   2   2   0   2   2   2   0   0   2   0   0   2   0   2   2   2   0   2   2   2   2   0   0   2   0   2   2   0   2   0   0   2   0   0   0   0   2   2   2   2   2   2   0   0   0   2   2   0   0   2   2   0   2   0   2   2   2   2   2   2   2   0   2   0   2   0   2   0   0   2   2   2   2   2   0   2   2   0   0   2   0   2   2   2   0   0   2   0   2   0   2   2   2   0   2   0   2   2   2   2   0   0   2   2   0   0   2   0   2   0   0   2   0   0   2   0   0   0   0   2   0   0   2   2   0   2   0   0   0   0   0   2   2   2   0   0   0   0   0   2   2   2   2   2   0   0   0   0   0   0   2   2   2   0   0   2   0   2   2   2   0   0   2   0   2
 
!****************************************** Phenotypic Data **********************************************************
!-100.0 is resevred for missing phenotype
SimulatedTrait1        13.8021   16.5021   15.2285   12.6175   13.9870   15.6746   14.4803   16.1787   15.9606   15.5291   14.3258   15.6602   16.0430   16.6009   13.7807   13.7681   14.5708   14.1040   15.4577   15.8988   16.4790   16.1502   15.8450   15.9634   16.1849   16.2278   15.7707   15.0011   13.8002   13.6731   14.4311   13.8006   13.7476   13.0423   14.0259   15.1250   14.1025   15.4455   16.2700   16.6531   12.9816   13.3556   16.2913   15.8441   14.2483   16.4912   16.2971   14.6924   16.4171   15.5338   13.2668   15.8084   13.5508   15.2502   17.3043   14.0157   15.1059   16.4880   16.8604   17.0806   14.9724   13.5272   14.8040   15.1151   15.6972   13.3938   14.2147   16.6118   12.5492   14.7441   13.4082   17.8141   14.9964   17.1419   14.1805   15.0300   15.9348   13.7966   17.0369   16.4874   15.8657   15.7242   16.1481   15.4812   17.6636   17.0844   13.6279   14.6058   14.8387   15.9887   13.7506   15.4491   13.4312   15.2786   15.2989   16.0099   15.1750   15.8710   14.9743   13.0434   14.1850   15.9309   15.0247   15.4687   13.6299   14.9478   15.5725   15.3637   12.9489   16.3068   14.0689   15.3219   16.7908   12.9631   15.6269   15.7342   14.9707   15.3951   15.5541   15.6700   16.1678   15.3386   14.5294   15.9198   14.2438   15.4104   14.1893   14.4871   15.1412   14.1336   13.0856   13.7967   16.7322   15.0837   15.1139   13.9414   15.7208   15.9070   16.0156   18.2092   15.5648   16.9136   14.6335   14.5969   17.3293   15.4386   13.1475   14.2395   15.3132   14.4209   18.3525   14.6988   16.3200   13.6669   15.0766   14.0459   13.0232   16.0347   16.9177   15.4505   15.7023   16.4236   13.2418   17.8449   13.1868   13.2734   16.3809   16.6577   15.0759   13.9258   17.4939   14.3197   13.9342   14.2741   15.5423   15.6791   16.8758   13.8752   14.0900   15.7604   16.1096   16.8213   12.6316   13.0902   15.6581   15.0818   13.2767   16.2103   15.6200   15.6559   12.8369   14.7027   14.9703   14.9732   14.8995   14.7008   15.1307   14.8783   13.3599   14.9723
SimulatedTrait2        10.8353    9.1717   10.7538   10.5553   10.6452   10.3849   10.5526   10.0063    9.1839   10.7485    9.9961    9.5395    9.6616    9.0424   10.3922    8.7297   10.2356   10.3122    8.9354    9.5639   10.0979   10.2375   10.0821    9.7401    9.4875    9.2568   10.3078   10.7245   10.7041    9.8385   10.6852    9.8327   11.5417   10.3928    9.4036   10.6487   11.0128   10.2145    9.7424   10.1007    8.9889   10.1904    9.5156    9.6040    8.8474    9.9787    9.0687    9.3449    9.5795   10.3554   10.8501   10.5641   10.5790   10.6094    8.3570    9.9933    9.9609    9.9918    9.9350    9.7692   10.3388   10.7040   10.8679   10.5555   10.1634   11.3612    9.1157    9.9132   10.0620   10.5399   10.3809    9.5354    9.2575   10.5131   11.1507    9.5142    9.8288   10.1032    9.5320    9.8738    9.9075    9.6808    9.8408    9.0609    9.7068   11.1002   10.1435    9.8054   10.2902    9.2509   10.0576    9.8519   10.8733    8.4491    8.9087    9.6297    9.1303   10.1609    9.7582   10.4532   10.0618    8.8605    9.4837    9.5659   10.4342    9.7076    8.4998   10.7905    9.8057    8.8715   10.7941   10.0660    9.1745   10.2425    9.7716   10.2751    9.4823   11.4976    8.9300    9.3620   10.3732   10.2539   10.7787   11.6009   11.0391   10.2114    9.9388   10.5178    9.4795   10.8245   10.1489   10.3678    9.3861   11.4915   11.0164   10.5133   10.1767    9.5084    8.1110    8.8624    9.6379    9.5932   10.6505    9.9339    9.1217   10.0086   10.0316   10.9546   10.0283   10.6388   10.0297   10.1793    9.0897   10.6940    9.2417   10.3553   10.5394   11.0544    9.2944    9.6994    9.6383    9.0458   11.1578    9.9967   10.9869   11.1964    9.4414    8.8238    9.4791   10.3616    9.5698   10.0620   10.4813   10.7140    9.2102    9.2431    9.9333    9.9241   10.6086    9.6471    9.1840    9.7634   10.0100   10.5843   10.0894   10.4271   10.1517    8.7964    9.7854    9.4162   11.2315   10.6298    9.8758   10.4010   10.1454   10.4022    9.8146    9.7667   10.9605    9.1828
 
