# Supplementary material for: Inclusive Composite Interval Mapping of QTL by Environment Interactions in Biparental Populations
Source: PLoS One. 2015 Jul 10;10(7):e0132414. doi: 10.1371/journal.pone.0132414 (PMC4498613; doi:10.1371/journal.pone.0132414)
Supplement: S5 File — (ZIP) [file pone.0132414.s005.zip › H=0.5/L1/run_00149.met]

!**********************Note: lines staring with "!" are remarks and will be ignored in the program********************
!*********************************General Information**********************************
!Assuming F1 = P1 x P2, populations available in QTL IciMapping are: 
!  1, P1BC1F1 = P1 x F1, the first backcrossing where P1 is used as the recurrent parent;
!  2, P2BC1F1 = P2 x F1, the first backcrossing where P2 is used as the recurrent parent;
!  3, F1DH, F1-derived doubled haploids; 
!  4, RIL or F1RIL, recombination inbred lines through the repeated selfing of F1;
!  5, P1BC1RIL, recombination inbred lines through the repeated selfing of P1BC1F1;
!  6, P2BC1RIL, recombination inbred lines through the repeated selfing of P2BC1F1;
!  7, F2, the selfing generation of F1;
!  8, F3, the selfing generation of F2;
!  9, P1BC2F1, the second backcrossing where P1 is used as the recurrent parent; 
! 10, P2BC2F1, the second backcrossing where P2 is used as the recurrent parent;
! 11, P1BC2RIL, recombination inred lines through the repeated selfing of P1BC2F1; 
! 12, P2BC2RIL, recombination inred lines through the repeated selfing of P2BC2F1; 
! 13, P1BC1F2, the selfing generation of P1BC1F1; 
! 14, P2BC1F2, the selfing generation of P2BC1F1; 
! 15, P1BC2F2, the selfing generation of P1BC2F1; 
! 16, P2BC2F2, the selfing generation of P2BC2F1; 
! 17, P1BC1DH, P1BC1F1-derived doubled haploids; 
! 18, P2BC1DH, P2BC1F1-derived doubled haploids; 
! 19, P1BC2DH, P1BC2F1-derived doubled haploids; 
! 20, P2BC2DH, P2BC2F1-derived doubled haploids; 
   3      !Mapping Population (see remarks above)
   2      !Mapping Function (1 for Kosambi; 2 for Haldane; 3 for Morgan)
   2      !Marker Space Type (1 for intervals; 2 for positions)
   1      !Marker Space Unit(1 for centiMorgans; 2 for Morgan)
   6      !Number of Chromosomes (or Linkage Groups)
 200      !Size of the mapping population
   2      !Number of environments
 
!***************************************** Chromosomes and Linkage Maps **********************************************
!Chromosome                 NumMarkers
-CH1                        16
-CH2                        16
-CH3                        16
-CH4                        16
-CH5                        16
-CH6                        16
!Linkage map (Marker name followed by position or the interval length)
 MK-1-1                1     0.000
 MK-1-2                1    10.000
 MK-1-3                1    20.000
 MK-1-4                1    30.000
 MK-1-5                1    40.000
 MK-1-6                1    50.000
 MK-1-7                1    60.000
 MK-1-8                1    70.000
 MK-1-9                1    80.000
 MK-1-10               1    90.000
 MK-1-11               1   100.000
 MK-1-12               1   110.000
 MK-1-13               1   120.000
 MK-1-14               1   130.000
 MK-1-15               1   140.000
 MK-1-16               1   150.000
 MK-2-1                2     0.000
 MK-2-2                2    10.000
 MK-2-3                2    20.000
 MK-2-4                2    30.000
 MK-2-5                2    40.000
 MK-2-6                2    50.000
 MK-2-7                2    60.000
 MK-2-8                2    70.000
 MK-2-9                2    80.000
 MK-2-10               2    90.000
 MK-2-11               2   100.000
 MK-2-12               2   110.000
 MK-2-13               2   120.000
 MK-2-14               2   130.000
 MK-2-15               2   140.000
 MK-2-16               2   150.000
 MK-3-1                3     0.000
 MK-3-2                3    10.000
 MK-3-3                3    20.000
 MK-3-4                3    30.000
 MK-3-5                3    40.000
 MK-3-6                3    50.000
 MK-3-7                3    60.000
 MK-3-8                3    70.000
 MK-3-9                3    80.000
 MK-3-10               3    90.000
 MK-3-11               3   100.000
 MK-3-12               3   110.000
 MK-3-13               3   120.000
 MK-3-14               3   130.000
 MK-3-15               3   140.000
 MK-3-16               3   150.000
 MK-4-1                4     0.000
 MK-4-2                4    10.000
 MK-4-3                4    20.000
 MK-4-4                4    30.000
 MK-4-5                4    40.000
 MK-4-6                4    50.000
 MK-4-7                4    60.000
 MK-4-8                4    70.000
 MK-4-9                4    80.000
 MK-4-10               4    90.000
 MK-4-11               4   100.000
 MK-4-12               4   110.000
 MK-4-13               4   120.000
 MK-4-14               4   130.000
 MK-4-15               4   140.000
 MK-4-16               4   150.000
 MK-5-1                5     0.000
 MK-5-2                5    10.000
 MK-5-3                5    20.000
 MK-5-4                5    30.000
 MK-5-5                5    40.000
 MK-5-6                5    50.000
 MK-5-7                5    60.000
 MK-5-8                5    70.000
 MK-5-9                5    80.000
 MK-5-10               5    90.000
 MK-5-11               5   100.000
 MK-5-12               5   110.000
 MK-5-13               5   120.000
 MK-5-14               5   130.000
 MK-5-15               5   140.000
 MK-5-16               5   150.000
 MK-6-1                6     0.000
 MK-6-2                6    10.000
 MK-6-3                6    20.000
 MK-6-4                6    30.000
 MK-6-5                6    40.000
 MK-6-6                6    50.000
 MK-6-7                6    60.000
 MK-6-8                6    70.000
 MK-6-9                6    80.000
 MK-6-10               6    90.000
 MK-6-11               6   100.000
 MK-6-12               6   110.000
 MK-6-13               6   120.000
 MK-6-14               6   130.000
 MK-6-15               6   140.000
 MK-6-16               6   150.000
!*********************************** Marker Types ********************************************************************
!Co-dominant marker: When heterozygote F1 is present, P1 is coded as 2, F1 is coded as 1, and P2 is coded as 0; Otherwise, P1 is coded as 2, and P2 is coded as 0. 
!Dominant marker: When heterozygote F1 is present, P1 and F1 are coded as 12, and P2 is coded as 0; Otherwise, P1 is coded as 2, and P2 is coded as 0.  
!Recessive markers: When heterozygote F1 is present, P1 is coded as 2, and F1 and P2 are coded as 10; Otherwise, P1 is coded as 2, and P2 is coded as 0. 
!Missing marker is coded as -1. 
 MK-1-1                 0   0   0   2   0   2   0   0   0   0   0   0   2   2   0   2   2   2   0   0   0   2   2   0   0   2   0   2   0   0   2   2   2   0   2   0   2   0   0   2   2   0   0   2   0   0   0   2   0   2   0   0   2   0   2   2   0   0   0   2   0   0   0   0   0   2   2   0   0   0   2   0   0   2   0   0   2   0   0   2   2   0   0   2   2   2   0   0   0   0   2   2   2   2   0   2   2   2   2   2   0   0   2   2   2   2   0   2   2   2   0   0   2   0   0   0   0   2   0   0   2   2   2   2   0   0   0   2   0   0   0   2   2   2   0   0   2   2   2   2   0   0   2   2   0   2   2   2   2   0   0   0   2   2   2   2   2   2   0   0   2   2   2   2   0   2   0   2   0   0   0   0   2   0   2   0   0   2   2   0   2   0   0   0   2   0   2   2   2   0   0   0   2   0   2   2   0   2   2   0
 MK-1-2                 0   0   0   2   0   2   0   0   0   0   0   0   2   2   0   2   2   2   0   0   0   2   2   0   0   2   0   2   0   0   2   2   2   0   2   0   0   0   2   2   2   0   2   2   0   0   0   2   0   2   0   0   2   0   2   2   0   0   0   2   0   0   0   0   0   2   2   0   0   0   2   0   0   2   0   0   2   0   0   2   2   0   0   2   2   0   0   0   0   0   2   2   2   0   0   2   2   2   2   2   0   0   2   2   2   2   0   2   2   2   0   0   2   0   0   0   0   2   0   0   2   2   0   2   2   0   0   2   2   0   0   2   2   0   2   0   2   2   2   2   0   0   0   2   0   2   2   2   2   0   0   0   2   2   2   2   2   2   2   0   2   2   2   2   0   2   0   2   0   0   0   0   2   2   2   0   0   2   2   0   2   0   0   2   2   0   2   2   2   0   0   0   2   0   2   2   0   2   0   0
 MK-1-3                 0   0   2   2   0   2   2   0   0   2   0   0   2   2   0   0   2   2   0   0   0   2   2   0   2   2   2   2   0   0   2   2   2   0   2   0   0   0   2   2   2   0   2   0   0   0   2   2   0   2   0   0   2   0   2   0   0   0   0   2   0   0   0   0   0   2   2   0   0   0   2   0   0   2   0   0   2   0   0   2   2   0   0   2   2   0   0   0   0   2   2   2   2   0   0   2   2   2   2   2   0   0   2   2   2   2   0   2   2   2   0   0   2   0   0   0   0   2   0   0   2   2   0   2   2   0   0   2   2   0   0   2   2   0   2   0   2   0   2   2   0   0   0   2   0   2   2   2   2   0   0   2   2   2   2   0   2   2   2   0   2   2   2   2   2   2   0   2   2   0   0   0   2   2   2   0   0   2   2   0   2   0   0   2   2   0   2   2   2   0   0   0   2   2   2   0   0   2   0   0
 MK-1-4                 0   0   2   2   0   2   2   0   0   2   0   2   2   2   0   2   2   0   2   0   0   2   2   0   2   2   2   2   0   0   2   2   2   0   2   0   0   0   2   2   2   0   2   0   0   0   2   2   0   2   0   0   2   0   2   0   0   0   0   2   0   0   0   0   0   2   2   0   0   0   2   0   0   2   0   0   2   0   0   2   2   0   2   2   2   0   0   0   0   2   0   2   2   0   0   2   2   2   2   2   0   0   0   2   2   2   0   2   2   2   0   0   2   0   0   0   0   2   0   0   2   2   0   2   2   0   0   2   0   0   0   2   2   0   2   0   2   0   2   2   0   2   0   2   2   2   2   2   2   0   0   2   2   2   2   0   2   2   2   0   2   2   2   2   2   2   2   2   2   2   0   0   2   2   2   0   0   2   2   0   2   0   0   2   2   0   2   2   2   0   0   0   2   2   2   0   0   2   0   0
 MK-1-5                 0   0   2   2   0   2   2   0   0   2   0   2   2   2   0   2   2   0   2   0   0   2   0   0   2   2   2   2   0   0   2   0   2   0   2   0   0   0   2   2   2   0   0   0   0   0   2   0   0   2   0   0   2   0   2   0   0   0   0   2   0   0   0   0   2   2   2   0   0   0   2   0   0   2   0   0   2   0   0   2   2   0   2   2   2   0   2   0   0   0   0   2   2   0   0   2   2   2   2   2   0   0   0   0   2   2   0   2   2   2   0   0   2   0   0   0   0   2   0   0   2   2   0   2   2   0   0   2   0   0   0   2   2   0   2   0   2   0   2   2   0   2   0   0   2   2   2   2   2   0   0   2   2   0   2   0   2   2   0   0   2   0   2   2   2   2   2   2   2   2   0   2   2   2   2   0   0   2   2   0   2   0   0   2   2   0   2   2   2   0   0   0   2   2   2   0   0   2   0   0
 MK-1-6                 0   0   2   0   2   2   2   2   0   2   2   2   2   2   0   0   0   0   2   0   0   2   0   0   2   0   2   2   0   0   2   0   2   0   2   0   0   2   2   2   2   0   0   0   0   0   2   0   0   2   0   0   2   0   2   0   0   0   2   2   0   0   0   0   2   2   2   0   0   0   0   0   0   0   0   0   2   2   0   2   2   0   2   2   0   0   2   0   0   0   0   2   2   0   0   2   2   2   2   2   0   0   2   2   0   0   0   0   2   2   0   0   2   0   0   0   0   2   2   0   2   2   0   2   2   0   0   2   0   2   0   2   2   0   2   0   2   0   2   2   0   2   0   0   2   2   2   2   0   0   0   2   0   0   2   0   2   2   0   0   2   0   2   2   2   2   2   2   2   2   0   2   2   0   0   0   0   2   2   0   2   0   0   2   2   0   2   2   0   2   0   2   2   2   2   0   0   2   0   0
 MK-1-7                 2   0   2   0   2   2   2   0   0   2   0   2   2   2   0   0   0   0   2   0   0   2   2   0   2   0   2   2   0   0   2   0   2   0   2   2   0   2   2   2   2   0   0   2   0   2   2   0   0   2   0   0   2   0   2   2   2   0   2   2   0   0   0   0   2   2   2   0   0   0   0   0   0   0   0   0   2   2   0   2   2   0   2   0   0   0   2   0   2   0   0   2   2   0   0   2   2   2   2   2   0   0   2   2   2   0   0   0   2   2   0   0   2   0   0   2   0   2   2   0   2   2   0   2   2   2   0   2   0   2   0   2   2   0   2   0   2   0   2   2   0   2   0   0   2   2   2   2   0   0   0   2   0   0   0   0   2   2   0   0   2   2   2   2   2   2   2   2   0   2   0   2   2   0   0   0   0   2   2   0   2   0   0   2   2   0   2   2   0   2   0   0   2   2   2   2   0   2   0   0
 MK-1-8                 2   0   2   0   2   2   2   0   0   2   0   2   2   2   0   0   0   0   2   0   0   2   2   0   2   0   2   2   0   0   2   0   2   0   2   2   0   2   2   2   2   0   0   2   0   2   2   2   0   2   0   2   2   0   2   2   2   0   2   2   2   0   0   0   2   2   2   0   0   0   0   0   0   0   0   0   2   2   0   2   2   0   2   0   0   0   2   0   2   0   0   2   2   0   0   2   2   2   2   0   0   0   2   2   2   0   0   0   2   2   0   0   2   0   0   2   0   2   2   0   2   2   0   2   2   2   2   2   0   2   0   2   2   0   2   0   2   0   2   2   0   0   0   0   2   2   2   0   0   0   0   2   0   2   0   0   0   2   0   0   2   2   2   2   2   2   2   0   0   0   0   2   0   0   0   2   0   2   2   0   0   0   0   2   2   0   2   2   0   2   0   0   2   2   2   2   0   2   0   0
 MK-1-9                 2   0   2   2   2   2   0   0   0   2   0   2   2   2   0   0   0   0   2   0   0   0   2   0   2   0   2   2   0   0   2   0   2   2   2   2   0   2   2   2   2   0   2   2   0   2   2   2   2   0   0   2   2   0   0   2   2   0   2   2   2   0   0   0   2   2   2   0   0   0   0   0   0   0   0   0   2   2   2   2   2   0   2   0   0   0   2   0   2   0   0   2   2   0   0   2   2   2   2   2   0   0   2   2   2   0   0   0   2   0   0   0   2   0   0   2   0   2   2   0   2   2   0   2   0   0   2   2   0   2   0   2   2   0   2   0   2   0   2   2   0   0   0   0   2   2   2   0   0   0   0   2   0   2   0   0   0   2   0   0   2   2   2   2   2   2   0   0   0   0   0   2   0   0   0   2   0   2   0   0   2   0   0   2   2   0   2   2   0   2   0   0   2   2   2   2   0   0   0   2
 MK-1-10                2   0   2   0   0   2   0   0   0   2   0   2   0   2   0   0   0   0   2   0   0   0   2   0   2   0   2   0   0   2   2   0   2   0   2   2   0   2   2   2   2   0   2   2   0   2   2   0   2   0   2   2   2   0   0   2   2   0   2   2   2   0   0   0   2   2   2   0   0   0   0   0   0   0   0   0   2   2   2   2   0   0   2   0   0   2   2   0   2   0   0   2   2   0   0   2   2   2   2   2   0   0   2   2   2   0   0   0   2   0   2   0   2   0   2   2   0   2   2   0   2   2   0   2   0   0   0   2   0   2   0   2   2   0   0   0   2   0   2   2   0   0   0   0   2   2   2   2   0   0   0   2   0   0   0   0   0   2   2   0   2   2   2   2   2   2   0   0   0   0   0   2   0   0   0   0   0   2   0   0   2   0   2   2   2   0   2   2   2   2   0   0   0   0   0   2   0   0   0   2
 MK-1-11                0   0   2   0   0   2   0   0   0   2   0   2   2   2   0   0   0   0   2   0   0   0   2   0   2   0   2   0   0   2   2   0   2   0   2   2   0   2   2   2   0   0   2   2   2   2   2   0   2   0   2   2   2   0   0   2   2   0   2   2   2   0   0   0   2   0   2   0   0   0   0   0   0   0   0   2   2   2   2   2   2   0   2   0   2   2   2   0   2   0   0   2   0   0   0   2   2   2   2   2   0   0   2   2   2   0   0   0   2   0   2   0   2   0   2   2   0   0   2   0   2   2   0   2   0   0   0   2   0   2   0   2   2   0   0   0   2   0   2   0   0   0   0   0   2   2   2   2   2   0   0   2   0   0   0   0   0   2   2   0   2   2   2   2   2   2   0   0   2   0   0   2   0   0   0   0   0   2   0   0   0   0   2   2   2   0   2   2   2   2   0   0   0   2   0   2   0   0   2   2
 MK-1-12                0   0   2   0   0   2   0   0   0   2   0   2   0   2   0   0   0   0   2   0   0   0   2   0   0   0   2   0   0   2   2   0   2   0   2   0   0   2   2   2   0   0   0   2   2   2   2   0   2   0   2   2   2   0   0   2   0   0   2   2   2   0   0   0   2   0   0   0   0   0   2   0   0   0   0   2   2   2   0   2   2   2   2   0   2   2   2   0   2   0   0   2   0   0   0   2   2   2   2   2   0   0   2   2   2   0   0   0   2   0   2   2   2   0   2   2   0   0   2   0   2   2   0   2   0   0   2   2   0   2   0   2   2   0   0   0   2   0   2   0   0   0   0   0   0   2   2   2   2   0   0   2   0   0   0   0   0   2   2   0   2   2   2   2   2   2   0   0   2   2   0   2   2   0   0   0   2   2   0   0   0   0   2   2   2   0   2   0   2   2   0   0   0   2   0   2   0   0   2   2
 MK-1-13                0   0   2   2   0   2   0   2   0   2   0   2   0   2   0   0   0   0   2   0   0   0   2   2   0   0   2   0   0   2   2   0   2   0   2   0   0   2   2   2   0   0   2   0   2   2   2   0   2   0   2   2   2   0   2   2   0   0   2   2   2   0   0   0   2   0   0   0   0   0   2   0   0   0   0   2   2   2   0   2   2   2   2   0   2   2   2   0   2   0   0   2   0   0   0   0   2   2   2   2   0   0   2   2   2   0   0   0   2   0   2   2   2   2   2   2   0   0   2   0   2   2   2   2   0   0   2   2   0   2   0   2   2   0   0   0   2   0   2   0   0   0   0   0   0   2   2   2   2   0   0   2   0   0   0   0   0   2   0   0   2   2   0   2   2   2   0   0   2   2   2   2   2   0   0   0   2   2   0   0   0   0   2   2   2   0   0   0   2   2   0   0   2   2   0   2   0   2   2   2
 MK-1-14                0   0   2   2   0   2   0   0   0   2   0   2   2   2   0   0   0   0   2   0   0   0   2   2   0   0   2   0   0   2   2   0   2   0   2   0   0   2   0   2   0   0   2   0   2   2   2   0   2   0   2   2   2   0   2   2   0   0   2   2   2   0   0   0   2   0   0   0   0   2   2   0   2   0   0   2   2   2   0   2   2   2   2   0   2   2   2   0   2   0   0   2   0   0   0   0   2   2   2   2   0   0   2   2   2   2   0   0   2   0   2   2   2   2   2   2   0   0   2   0   2   2   2   2   0   0   2   2   0   2   0   2   2   0   0   0   2   2   2   0   0   0   0   2   0   2   2   2   2   0   0   2   0   0   0   0   0   2   0   0   2   2   0   2   2   2   0   0   2   2   2   2   2   0   0   0   0   2   0   0   0   0   2   2   2   0   0   0   2   2   0   0   2   2   0   2   2   2   2   2
 MK-1-15                0   0   2   2   0   2   0   2   2   2   0   2   2   2   0   0   0   0   2   0   0   0   2   2   0   0   2   0   0   2   2   0   2   0   2   0   0   2   2   2   0   2   2   0   2   2   2   0   2   0   2   2   2   0   2   2   0   0   2   2   0   0   0   0   2   0   0   0   0   2   2   0   2   0   0   2   2   2   0   0   0   2   2   2   2   2   2   0   0   0   0   2   0   0   0   0   2   2   2   2   0   0   2   2   2   2   0   0   0   0   2   2   2   0   2   2   2   0   2   0   2   2   0   2   2   0   2   2   0   2   0   2   2   0   0   0   0   2   2   0   0   0   0   2   0   2   2   0   2   0   0   2   0   0   0   0   0   0   0   0   2   2   0   2   2   2   0   0   2   0   2   2   2   0   0   0   0   2   0   0   0   0   2   2   2   0   0   0   2   2   0   0   2   2   0   2   2   2   2   2
 MK-1-16                0   0   2   2   0   2   0   2   2   2   0   2   2   2   2   0   0   0   2   0   0   0   0   2   0   0   2   0   2   2   2   0   2   0   2   0   0   0   2   2   0   2   2   0   2   2   2   0   2   0   2   2   2   0   2   2   0   0   2   2   0   0   0   0   2   2   0   0   0   2   2   0   2   0   2   2   2   0   0   2   0   2   2   2   2   2   2   0   0   0   0   2   0   0   2   0   2   0   2   2   0   0   2   2   0   2   0   0   0   0   0   2   2   0   2   2   2   0   2   0   2   2   2   2   2   0   2   2   0   2   0   2   2   0   0   0   0   0   2   0   0   0   0   2   0   2   2   0   2   0   2   0   0   2   0   2   0   0   0   0   2   2   0   2   2   2   0   0   2   0   2   2   2   0   0   0   0   2   0   0   0   0   2   2   2   0   0   0   2   2   0   0   2   2   0   2   2   2   2   2
 MK-2-1                 0   2   0   2   0   0   0   0   2   0   2   2   0   0   2   2   0   0   2   2   0   2   2   0   0   2   2   2   0   0   0   0   2   2   0   2   2   2   0   2   2   2   0   2   2   0   0   2   0   0   2   0   2   0   2   2   0   2   0   0   0   2   2   0   0   0   2   2   0   2   2   2   2   2   2   2   2   0   2   0   0   0   2   2   2   0   2   2   0   0   0   0   2   0   2   0   0   2   0   2   2   0   2   0   0   0   2   0   0   0   2   0   0   2   0   0   0   0   2   0   0   2   2   2   2   2   0   0   0   2   0   2   2   2   2   2   0   0   2   2   2   2   2   0   2   0   0   0   2   0   0   2   2   0   2   0   0   2   2   2   0   2   0   0   0   0   0   0   2   2   2   0   2   0   2   0   0   2   0   2   2   2   2   0   2   2   2   2   2   0   0   0   2   0   0   2   2   2   2   2
 MK-2-2                 0   2   0   2   0   0   2   0   2   0   2   2   2   0   2   2   0   0   2   2   0   2   2   0   0   2   2   2   0   0   0   0   2   2   0   2   2   2   0   2   2   2   0   2   2   0   0   2   0   0   2   0   2   0   2   2   0   2   0   2   0   2   2   0   0   0   2   2   0   2   2   0   2   2   0   2   2   0   2   0   0   2   2   2   2   0   2   2   0   0   2   0   2   0   2   0   0   2   0   2   2   0   2   0   0   0   2   0   0   0   2   0   0   2   0   0   0   2   0   0   0   2   2   2   2   0   0   0   0   2   0   2   2   0   2   2   0   0   2   2   2   2   2   0   2   0   0   0   2   0   0   2   2   0   2   0   0   2   2   2   0   2   0   0   0   0   2   0   2   2   2   0   2   2   2   0   0   2   0   0   2   2   2   0   2   2   2   2   2   0   0   0   2   0   0   2   2   2   2   2
 MK-2-3                 0   2   0   2   0   2   2   0   2   0   2   2   2   2   2   2   0   0   2   2   0   2   2   0   0   2   2   2   0   0   2   0   2   2   0   2   2   2   0   2   2   2   0   2   2   0   2   2   0   0   2   0   2   0   2   2   0   2   0   2   0   2   0   0   0   0   2   2   0   2   2   0   2   0   0   2   2   0   2   0   0   2   2   2   2   0   2   2   0   0   2   0   2   2   2   0   0   0   2   2   2   0   2   0   0   0   2   0   0   0   2   0   2   2   0   2   0   2   0   0   0   2   2   2   2   0   2   0   0   2   0   2   2   0   2   2   2   0   2   2   2   2   2   0   2   0   0   0   2   0   2   2   0   0   2   0   0   2   2   2   0   2   0   0   0   0   2   0   2   2   2   0   2   2   2   0   0   2   0   0   2   0   2   0   2   2   2   2   2   0   0   0   2   0   0   2   2   2   2   2
 MK-2-4                 0   2   0   2   0   2   2   0   2   0   2   2   2   2   2   2   0   0   2   2   0   2   2   0   2   2   2   2   0   0   2   0   2   0   0   2   2   2   0   2   2   2   0   2   2   0   2   2   0   0   2   0   0   0   2   2   0   2   0   2   0   2   0   2   0   2   2   2   2   2   2   0   2   0   0   0   2   0   2   0   0   0   2   2   2   0   2   2   0   0   2   0   2   2   2   2   0   0   2   2   2   0   2   2   2   0   2   0   0   2   2   0   2   2   0   2   0   2   0   0   2   2   2   2   2   0   2   0   2   2   0   2   2   0   2   2   2   0   2   2   2   2   2   0   2   0   0   0   2   0   2   2   0   0   2   0   0   2   2   2   0   2   0   2   0   0   0   0   2   2   2   0   2   2   2   0   0   2   0   0   2   0   2   0   2   2   2   2   2   0   0   0   2   0   0   2   0   2   2   2
 MK-2-5                 0   0   0   2   0   2   2   0   2   0   2   2   2   2   2   2   0   2   2   2   0   0   2   0   2   2   2   2   0   0   2   2   2   0   2   2   2   2   0   2   2   2   0   2   0   0   2   2   2   0   2   0   0   0   2   2   0   2   0   2   0   2   0   2   2   2   2   2   2   2   2   2   2   2   2   0   2   0   2   0   0   0   2   2   2   0   2   2   0   0   2   0   2   2   2   2   0   0   2   2   2   0   2   0   2   0   2   0   0   2   2   0   2   2   2   2   2   2   0   0   2   2   2   2   2   0   2   0   2   2   2   2   2   0   2   0   2   0   2   2   0   2   2   0   2   0   0   0   2   0   2   2   2   0   2   0   0   2   2   2   0   2   0   2   0   0   2   0   2   2   0   0   2   2   2   0   0   2   0   0   2   0   2   0   2   2   2   0   2   0   0   0   2   2   0   2   0   2   2   2
 MK-2-6                 0   0   2   2   0   2   2   0   2   0   2   2   2   2   2   2   0   2   2   0   0   0   0   0   2   0   2   2   0   0   2   2   2   0   2   2   2   2   0   2   2   2   0   0   0   0   2   2   2   0   2   0   0   0   2   2   0   2   2   2   0   2   0   2   2   2   2   2   2   2   2   2   2   2   2   0   2   0   2   0   2   0   0   2   2   0   2   0   0   0   2   0   2   2   2   2   0   0   2   2   2   0   2   2   2   0   2   0   0   2   0   2   2   2   0   2   2   2   0   2   2   2   2   2   2   0   2   0   0   2   2   2   2   0   2   0   2   0   0   2   0   2   2   0   2   0   0   0   2   0   2   0   2   0   2   0   0   2   2   2   0   2   0   2   0   0   2   0   0   2   0   0   2   2   2   0   2   2   0   0   0   0   2   0   2   2   2   0   2   2   0   0   2   2   0   2   0   2   2   2
 MK-2-7                 0   0   2   2   0   2   2   0   2   0   2   2   2   2   2   2   0   2   2   0   0   0   0   0   2   0   2   0   2   0   2   2   2   0   2   2   2   2   0   2   2   2   0   0   0   0   2   2   2   0   2   0   0   0   2   2   0   2   2   2   0   2   2   2   2   2   2   2   2   2   2   2   2   2   2   0   2   0   2   0   2   0   0   2   2   0   2   0   2   0   2   0   2   0   2   2   0   0   2   0   2   0   2   2   2   0   2   0   0   2   0   2   2   2   2   2   2   2   0   2   2   2   2   2   2   0   2   0   2   2   2   2   2   0   2   0   2   0   0   2   0   2   2   0   2   2   0   0   2   0   2   0   2   0   2   0   0   2   2   2   0   2   0   2   0   0   2   0   0   2   0   0   2   2   2   0   2   2   0   0   0   0   2   0   2   2   2   0   2   2   2   2   2   0   0   2   0   2   2   2
 MK-2-8                 0   0   2   2   0   2   0   0   2   0   2   2   2   2   0   0   0   2   2   0   0   0   0   0   2   0   2   0   2   0   2   2   2   0   2   2   2   2   0   2   2   2   0   0   0   0   2   2   2   0   0   0   0   0   2   2   0   2   2   2   0   2   2   2   2   2   0   2   2   2   2   0   2   2   2   2   2   0   2   0   2   0   0   2   2   0   2   0   2   0   2   0   2   0   2   2   2   0   2   0   2   0   2   0   2   0   2   0   0   2   0   2   2   2   2   2   2   2   2   2   2   2   2   2   2   0   0   2   2   2   2   0   2   0   2   0   2   0   0   2   0   2   2   2   2   2   0   0   2   0   2   0   2   0   2   0   0   2   2   2   0   2   0   2   0   0   2   0   0   2   0   0   2   2   0   0   2   2   0   0   0   0   2   0   2   0   2   0   2   2   2   2   2   0   0   0   0   2   2   2
 MK-2-9                 0   0   2   2   0   2   0   0   2   2   2   2   2   2   0   0   0   2   2   0   0   2   0   0   2   0   2   0   2   0   2   2   2   0   2   2   2   2   0   2   2   2   2   0   0   0   2   2   2   0   0   0   0   0   2   2   0   2   2   2   0   2   2   2   2   2   0   2   2   2   2   0   2   2   2   0   2   0   2   0   2   0   2   2   2   2   2   0   2   0   0   0   2   0   2   2   2   0   2   0   2   0   2   2   2   0   2   0   0   2   0   2   2   2   2   2   2   2   2   2   2   2   2   2   2   0   0   2   2   2   2   0   2   0   2   2   2   0   0   2   0   2   2   2   2   2   0   2   2   0   2   0   0   0   2   0   0   2   2   2   0   2   0   2   0   2   0   2   0   2   0   0   0   2   0   0   2   2   0   0   0   0   0   0   2   0   2   0   2   2   2   2   2   0   0   0   0   2   2   2
 MK-2-10                0   0   2   2   2   0   2   0   0   2   2   2   0   2   0   0   0   2   2   0   0   2   0   0   2   0   2   2   2   0   2   0   2   0   2   2   2   2   0   2   2   2   2   0   0   2   2   0   2   0   0   0   0   0   0   2   0   2   2   2   0   2   2   2   2   2   0   2   2   2   2   2   2   2   2   0   2   0   2   0   2   0   2   2   2   2   2   0   2   0   0   0   0   2   2   2   2   0   2   0   2   0   0   0   2   0   2   0   0   2   0   0   2   2   2   2   0   2   2   2   2   2   2   2   0   2   2   2   0   2   2   0   2   0   2   2   2   0   0   2   0   2   2   2   2   0   0   2   2   0   0   0   0   0   2   0   0   2   2   2   0   2   0   2   0   2   0   2   2   2   0   0   0   2   0   0   2   2   0   0   0   0   0   0   2   0   2   0   2   2   2   2   2   0   0   0   0   2   2   2
 MK-2-11                0   0   2   2   0   0   0   2   0   2   2   2   0   2   0   0   0   2   2   0   0   2   0   0   2   0   2   2   2   0   2   0   2   0   2   2   2   2   0   2   0   2   2   0   0   2   2   0   2   0   0   0   0   0   0   2   0   2   2   2   0   0   2   2   2   0   0   2   2   2   2   2   2   2   2   0   2   0   2   0   2   0   2   2   2   2   2   0   2   0   0   0   0   2   2   2   2   0   2   0   2   0   0   0   2   0   2   0   0   2   0   0   2   2   2   2   0   2   2   2   2   2   2   2   0   2   2   2   0   2   2   0   2   0   2   2   2   0   0   2   0   2   2   2   2   0   0   2   2   0   0   0   0   0   2   0   0   2   0   2   2   0   0   2   2   2   0   0   2   2   0   0   0   2   2   0   2   2   0   0   0   2   0   0   2   0   2   0   2   0   2   2   2   0   0   0   0   2   0   0
 MK-2-12                0   0   2   2   0   0   0   2   0   2   2   2   0   2   0   2   0   0   2   0   2   2   0   0   2   0   2   2   2   0   2   0   2   0   2   0   2   0   2   2   0   2   2   0   0   2   2   0   2   0   0   0   0   0   0   2   0   2   0   2   0   0   2   2   2   0   0   2   2   2   2   2   2   2   2   0   2   0   2   0   2   2   2   2   2   2   0   0   2   0   0   0   2   2   2   2   2   0   0   0   2   0   0   0   2   2   0   0   0   2   0   0   2   2   2   2   0   2   2   2   0   2   2   2   0   2   2   2   0   2   2   2   2   0   2   2   2   0   0   2   0   2   2   2   2   0   0   2   2   0   0   0   0   0   2   0   0   2   0   0   2   0   0   2   2   2   0   0   2   2   0   0   0   2   2   0   2   2   0   0   0   0   0   0   2   0   0   2   2   0   2   2   2   0   0   0   0   2   0   0
 MK-2-13                0   0   2   2   0   0   0   2   0   2   2   2   2   0   0   2   0   0   2   0   2   2   0   0   0   0   2   0   2   0   2   0   2   0   2   0   0   0   2   2   0   2   2   0   0   2   2   0   2   0   0   2   0   0   0   2   0   2   0   2   0   0   2   2   2   0   0   2   2   2   2   2   2   2   0   0   2   0   2   0   2   2   2   0   2   2   0   0   2   0   2   0   0   2   2   2   2   0   0   0   2   0   0   2   2   2   0   0   0   2   0   0   2   2   2   2   0   2   2   2   0   2   2   2   0   2   2   2   0   2   2   2   2   0   2   2   2   0   0   2   0   2   2   2   2   0   0   2   2   0   0   0   0   0   2   0   2   2   0   0   2   0   0   2   2   0   0   0   2   2   0   0   0   0   2   0   2   2   0   0   0   0   0   0   2   0   0   2   2   0   2   2   2   0   0   0   0   2   0   0
 MK-2-14                0   0   2   2   0   0   0   2   0   2   2   2   2   0   0   2   0   0   2   0   2   0   0   0   0   0   2   0   2   0   2   0   2   0   2   0   0   2   2   0   0   2   2   2   0   0   2   0   2   0   0   2   0   0   0   2   0   2   0   2   0   0   2   2   2   0   0   2   0   2   2   2   2   2   0   0   2   0   2   0   2   2   2   0   2   2   0   0   2   0   2   0   0   2   2   2   2   0   0   0   2   0   0   0   2   2   0   0   0   2   0   0   2   2   2   2   0   2   2   2   0   2   2   2   0   2   2   0   2   2   2   0   2   0   0   2   0   0   0   2   0   2   2   2   2   0   0   2   2   0   0   0   0   2   2   0   2   0   0   0   2   0   0   2   2   0   2   0   2   2   0   0   0   0   2   0   2   2   0   2   0   0   0   0   2   0   0   2   2   0   2   2   2   0   0   0   0   2   0   0
 MK-2-15                2   0   2   2   0   0   0   0   0   2   2   2   2   0   0   2   0   0   2   0   2   0   0   0   0   0   2   0   2   0   2   0   2   0   2   0   2   2   2   0   2   2   0   2   0   0   2   0   2   0   0   2   0   2   0   2   0   2   0   2   2   2   2   2   2   0   0   2   0   2   2   2   2   2   0   0   2   0   2   2   2   2   2   0   2   2   0   0   2   0   2   0   0   2   2   2   2   0   0   0   2   0   0   0   2   2   0   0   0   0   2   0   2   2   2   2   0   0   0   2   0   2   0   2   0   2   2   0   2   2   2   0   2   2   0   2   0   0   0   2   2   2   2   2   2   0   0   2   2   0   0   0   0   0   2   0   0   2   0   0   2   0   0   2   2   0   2   0   2   2   0   0   0   0   2   2   2   2   0   2   0   0   0   2   2   0   0   2   2   0   0   2   2   2   0   0   0   2   0   2
 MK-2-16                2   0   2   2   0   0   0   0   0   2   2   2   2   2   0   2   0   0   2   0   0   0   0   0   0   0   2   0   2   0   2   0   2   0   0   0   2   2   2   0   2   2   0   2   0   0   2   0   2   0   0   2   0   2   0   2   0   2   0   2   2   2   2   2   2   0   0   2   0   2   2   2   0   2   0   0   2   0   2   2   2   2   2   2   2   2   0   0   2   0   2   0   0   2   2   2   2   0   0   0   2   0   0   0   2   2   0   0   0   0   2   0   2   2   0   2   0   0   0   2   0   2   0   2   2   2   2   0   2   2   2   0   2   2   0   2   0   0   0   2   0   2   2   2   2   0   0   2   2   0   0   0   0   0   2   2   0   2   0   0   2   0   2   2   2   0   2   0   2   2   2   2   0   0   0   2   2   2   0   2   0   0   0   2   2   0   2   2   2   0   0   2   2   2   2   0   0   2   0   2
 MK-3-1                 2   0   2   2   0   0   2   2   0   0   0   0   0   0   0   0   2   2   2   0   2   0   0   0   0   2   2   0   0   2   2   2   0   0   0   2   2   2   0   2   0   0   0   2   0   2   2   0   0   0   0   2   2   0   0   0   0   2   2   2   0   2   2   0   0   0   2   2   2   2   2   2   0   0   2   0   2   2   2   0   0   0   2   0   0   2   0   2   0   0   2   0   0   2   2   0   2   2   2   0   0   0   0   0   2   2   0   0   2   0   2   0   0   0   0   0   2   0   0   0   0   0   0   2   0   0   0   2   0   0   0   0   0   2   0   2   0   2   2   2   2   0   0   0   2   2   2   2   0   2   2   2   0   0   2   2   0   2   2   0   2   2   0   2   2   0   0   0   0   2   2   0   0   2   2   0   2   0   2   0   2   0   0   0   0   0   0   2   2   0   2   0   2   0   0   0   0   2   2   0
 MK-3-2                 2   0   2   2   0   0   2   2   0   0   0   0   0   2   2   0   2   2   2   0   0   0   0   0   2   2   2   0   2   2   2   2   0   0   0   2   2   2   0   2   0   0   0   2   0   2   2   0   0   0   0   2   2   0   0   0   0   2   2   2   0   2   2   0   0   0   0   0   2   2   2   0   0   0   2   0   2   2   2   0   0   2   2   0   0   2   0   2   0   0   2   0   0   2   2   0   2   2   2   2   0   0   0   0   2   2   0   0   2   0   2   0   0   0   0   0   2   0   0   0   0   0   0   2   0   2   0   2   2   0   0   0   0   2   0   2   0   2   2   2   2   0   0   0   2   2   2   2   0   2   2   2   0   2   2   2   0   2   2   0   2   2   2   2   2   0   0   0   0   2   2   0   0   0   2   0   2   0   2   0   2   0   0   0   0   2   0   0   2   0   2   2   2   0   0   0   2   2   2   0
 MK-3-3                 2   0   2   2   0   0   2   2   0   0   0   2   0   2   2   0   2   2   2   0   0   0   0   0   2   2   2   0   2   2   2   2   0   0   0   0   2   2   0   2   0   0   0   0   0   2   2   0   0   0   0   2   2   0   0   0   0   0   2   2   0   2   2   0   2   0   0   0   2   0   2   0   0   0   0   0   2   2   2   0   0   2   2   0   0   2   0   2   0   0   0   0   0   2   2   0   2   2   2   2   0   0   0   0   2   2   0   0   2   0   2   0   0   0   0   0   2   0   0   0   0   0   0   2   0   2   0   2   2   0   0   0   0   2   0   2   0   2   2   2   2   0   0   2   2   2   2   2   0   2   2   2   0   2   0   2   0   2   0   2   2   2   2   2   2   0   0   0   0   2   2   0   0   0   2   0   2   2   2   2   2   0   0   2   0   2   2   2   2   0   2   2   2   0   0   2   2   2   2   0
 MK-3-4                 2   0   2   2   0   0   0   2   0   0   0   2   0   2   2   0   2   2   2   0   0   0   0   0   2   2   2   2   2   2   2   2   0   0   2   0   2   2   0   2   0   0   0   0   0   2   0   0   0   2   0   2   2   0   0   0   2   0   2   2   0   2   2   0   2   0   0   0   2   0   2   0   0   0   0   2   2   2   2   0   0   2   2   0   2   2   0   2   0   0   0   0   2   2   2   0   2   2   2   2   0   0   0   0   2   2   0   0   0   0   0   0   0   0   0   0   2   0   0   0   2   2   0   2   0   2   0   2   2   0   0   0   0   2   0   2   0   2   2   2   2   0   0   2   2   2   2   2   0   2   2   2   0   2   0   0   0   2   0   2   2   2   2   2   2   0   0   0   0   2   2   0   0   0   2   0   2   2   2   2   2   0   0   2   0   2   2   2   2   2   2   2   2   0   2   2   2   2   2   0
 MK-3-5                 2   0   2   2   0   0   0   2   2   0   0   2   0   2   2   0   2   2   2   2   0   0   0   0   0   2   2   2   2   2   2   2   0   0   2   0   2   2   0   2   0   0   0   0   0   2   0   0   0   2   0   2   2   0   0   0   2   0   2   2   0   2   2   0   2   0   0   0   2   0   2   0   0   0   0   2   2   2   2   0   0   2   2   0   2   2   0   2   0   0   0   0   0   2   2   0   2   2   2   2   0   0   0   0   2   2   0   0   0   0   0   0   0   0   0   0   2   0   0   0   2   2   0   2   0   2   0   0   2   0   2   0   0   2   0   2   0   2   2   2   2   0   0   2   2   2   0   2   0   2   0   2   0   2   0   0   0   2   2   2   2   2   2   2   2   0   2   2   0   2   2   0   0   0   2   0   2   2   2   2   2   2   0   2   0   2   2   0   2   2   2   0   2   2   2   2   2   2   2   2
 MK-3-6                 2   0   2   2   0   0   0   2   2   0   0   2   2   2   2   0   2   0   2   2   0   0   2   0   0   2   2   2   2   2   2   0   2   0   2   0   2   2   0   2   0   0   0   2   0   2   0   0   0   2   0   2   2   0   0   2   2   0   2   2   0   2   2   0   2   0   0   0   2   0   2   2   2   0   2   2   2   2   2   2   0   2   2   0   2   2   0   2   0   0   0   0   2   2   2   2   2   2   2   2   0   0   0   0   2   0   0   0   0   0   0   0   0   0   0   0   0   0   0   0   2   2   0   2   2   2   0   0   2   0   2   0   0   2   0   2   0   2   2   2   2   0   0   2   2   2   0   2   0   0   0   2   0   2   0   0   0   2   2   2   2   2   2   2   2   0   2   2   0   2   2   0   0   0   2   0   2   2   2   2   2   2   0   2   0   0   0   0   2   2   2   0   2   2   2   2   2   2   0   2
 MK-3-7                 0   0   0   2   0   0   0   2   2   0   0   2   2   0   2   0   2   0   2   2   0   0   2   0   0   2   0   2   2   2   2   0   2   0   2   0   2   2   0   2   0   0   0   2   0   0   0   0   0   2   0   2   2   0   0   2   2   2   2   2   0   2   0   0   0   0   0   0   2   0   2   2   2   0   2   2   2   2   2   2   0   0   2   0   2   2   0   2   0   0   0   0   2   2   2   2   2   2   2   2   0   0   0   0   2   0   0   0   0   0   0   0   0   0   0   0   0   0   0   0   2   2   0   0   2   2   0   0   2   0   0   0   0   2   2   2   0   2   2   2   2   0   0   2   2   2   0   2   0   0   0   2   0   2   0   0   0   2   2   2   2   2   2   2   2   2   2   2   0   2   2   0   0   0   2   0   2   2   2   2   2   2   0   2   2   0   0   0   2   2   2   0   2   2   2   2   2   2   0   2
 MK-3-8                 0   0   0   2   0   0   2   2   2   0   0   2   2   2   2   0   2   0   2   2   0   2   2   0   0   2   2   0   2   2   2   0   2   2   2   2   2   0   0   2   0   0   0   2   0   0   0   0   0   2   0   2   0   0   0   2   2   2   2   2   0   2   0   0   0   0   0   0   2   2   2   2   2   0   2   2   0   2   2   2   0   2   2   0   2   2   0   2   0   0   0   0   2   2   2   2   0   2   2   0   0   0   0   0   2   0   0   0   0   0   2   0   0   0   0   0   0   0   0   0   2   0   2   0   0   2   0   0   0   0   2   0   0   2   2   2   0   2   2   2   2   0   0   2   2   2   0   2   2   0   0   2   0   2   0   0   0   2   0   2   2   2   0   2   2   2   2   2   0   2   0   0   0   0   0   0   2   2   2   0   2   2   0   2   2   0   0   0   2   2   2   0   2   2   0   2   2   2   0   2
 MK-3-9                 0   0   0   2   0   0   2   0   0   0   0   2   2   2   2   0   2   0   2   2   0   2   2   0   0   2   2   0   2   0   2   2   2   2   2   2   2   0   0   0   0   0   0   2   0   0   0   0   0   2   0   2   0   0   0   2   2   2   2   2   0   2   0   0   0   0   0   0   2   2   2   2   2   0   0   2   0   2   2   2   0   2   2   0   2   2   0   2   0   2   2   0   2   2   2   2   0   2   2   0   0   0   0   0   2   0   0   0   0   0   2   0   0   0   0   0   0   0   2   2   2   0   2   2   2   2   0   0   0   2   2   0   0   2   2   2   0   2   2   2   2   0   2   2   2   0   0   2   2   0   0   2   0   2   0   0   2   2   0   2   2   2   0   2   2   2   2   2   2   2   0   0   0   0   0   0   2   2   2   0   2   2   2   2   2   2   0   0   2   2   2   0   2   2   0   2   2   2   2   2
 MK-3-10                2   2   0   2   0   0   2   0   0   0   0   0   2   2   2   0   2   0   2   2   0   2   0   2   0   2   2   0   2   0   0   0   2   2   2   2   2   0   0   0   0   0   0   2   0   0   0   0   0   2   0   2   0   0   0   0   2   2   2   2   0   2   0   0   0   0   0   0   2   0   2   2   2   0   0   2   0   0   2   2   0   2   2   0   2   2   0   2   0   0   0   0   2   2   2   2   0   2   2   0   0   0   0   0   2   0   0   0   0   0   2   2   0   0   0   0   0   0   2   2   2   0   2   2   2   2   0   0   0   2   2   0   0   2   2   2   0   2   2   2   2   0   2   2   2   0   0   2   2   0   0   2   0   2   0   0   2   2   0   2   2   2   0   2   2   2   2   2   0   2   0   0   0   0   0   0   2   2   2   0   2   2   2   2   2   2   0   0   2   0   2   0   2   2   0   2   2   2   2   2
 MK-3-11                2   2   0   2   0   0   2   0   0   2   0   0   2   2   2   0   2   0   2   2   0   2   0   2   0   2   2   0   2   0   0   0   2   2   2   2   2   0   0   2   0   0   0   2   0   0   0   0   0   2   0   2   0   0   0   0   2   2   2   2   0   2   0   0   0   0   0   0   2   0   2   2   0   0   0   2   0   0   0   2   0   2   2   0   2   2   0   2   0   0   0   0   2   2   2   2   0   2   2   0   0   0   0   0   2   2   0   0   0   0   2   2   0   0   0   2   0   0   2   2   2   0   0   2   2   2   0   0   0   2   2   2   0   2   2   2   0   2   2   0   2   0   2   2   2   0   2   2   2   0   0   2   0   2   0   0   2   2   0   0   2   2   0   2   2   2   2   2   0   2   0   0   2   0   0   0   2   2   2   0   2   0   2   0   2   2   0   0   2   0   2   0   2   2   0   2   2   2   0   0
 MK-3-12                2   2   0   2   0   0   0   0   0   2   0   0   2   2   2   0   2   0   2   2   0   0   0   2   0   2   2   0   2   0   0   0   2   2   2   2   2   0   0   0   0   0   0   2   0   0   0   0   0   2   0   2   0   0   0   0   2   2   2   2   0   2   0   0   0   0   0   2   2   0   2   2   0   0   0   2   0   0   0   2   0   2   2   2   2   2   0   2   0   0   0   0   2   2   2   2   0   0   2   0   0   0   0   2   2   2   2   0   0   0   2   2   0   0   0   2   0   0   2   2   2   0   0   2   2   2   0   0   0   2   2   2   0   2   2   2   0   2   2   0   2   0   2   2   2   0   2   2   2   0   0   2   0   2   0   0   2   2   0   0   0   2   0   2   2   2   2   2   0   2   2   2   2   0   0   0   2   2   2   0   0   0   2   0   2   0   0   0   2   0   2   0   2   2   2   2   2   2   0   0
 MK-3-13                2   2   0   2   0   0   0   0   0   2   0   0   0   2   2   0   0   0   2   2   0   0   0   2   0   2   2   2   2   0   0   2   0   2   2   2   2   0   0   0   0   0   0   0   0   2   0   0   0   2   0   2   0   0   0   0   2   2   2   0   0   2   0   0   0   0   0   2   2   0   2   0   0   0   0   2   0   0   0   2   0   2   2   2   2   2   0   2   0   0   0   2   2   2   2   0   0   0   2   0   0   0   0   2   0   0   0   0   0   0   2   2   2   0   2   2   0   0   2   2   2   0   0   2   2   2   0   0   0   0   2   2   0   2   2   2   0   2   2   0   2   2   2   2   2   0   0   2   2   0   0   2   0   2   0   0   2   2   0   0   0   2   0   2   2   2   2   2   0   2   2   2   2   0   0   0   2   2   2   0   0   2   2   0   2   0   0   0   2   0   2   0   2   2   2   2   2   2   0   0
 MK-3-14                2   2   0   2   0   0   0   0   0   2   0   0   0   2   2   0   0   0   2   2   0   0   0   2   0   2   2   2   2   0   2   2   0   2   2   2   2   0   0   0   0   0   0   0   0   2   0   0   0   2   0   2   0   0   0   0   2   2   2   0   0   0   0   0   0   0   0   2   2   0   2   0   0   0   0   2   0   2   0   2   0   2   2   2   2   0   0   2   0   0   2   2   2   2   2   0   0   0   2   0   0   0   0   2   0   0   0   0   0   0   2   2   2   0   2   2   2   0   2   2   2   0   0   0   2   2   0   0   0   0   2   2   0   2   2   2   2   0   2   0   2   2   0   2   2   0   0   2   2   0   0   2   0   2   0   0   2   2   0   0   0   2   0   2   2   2   2   2   0   2   2   2   2   0   0   0   2   2   2   0   0   2   2   0   2   0   0   0   2   0   2   0   2   2   2   2   2   2   0   0
 MK-3-15                2   2   2   2   0   0   0   0   0   2   0   0   0   2   2   0   0   0   2   2   0   0   0   2   0   2   2   2   2   0   2   2   0   2   2   2   2   0   0   0   0   0   2   0   0   2   2   0   2   2   0   2   0   0   0   0   2   2   2   0   0   0   0   0   2   0   0   2   2   2   2   0   0   0   0   0   0   2   0   2   0   2   2   2   2   0   0   2   0   0   2   2   2   2   2   0   0   0   2   0   0   0   0   2   0   2   0   0   0   0   2   2   2   2   2   2   2   0   2   2   2   0   0   0   2   2   0   2   0   0   2   2   0   0   2   0   2   0   2   0   2   2   0   2   2   0   0   2   2   0   0   2   0   2   0   0   2   2   0   2   0   2   0   2   2   2   2   2   0   2   2   2   2   0   0   0   2   2   2   0   0   2   0   2   2   0   0   0   2   0   2   0   2   2   2   2   2   2   0   0
 MK-3-16                2   2   2   2   0   0   0   0   0   2   0   0   0   2   2   0   0   2   0   2   0   0   0   2   2   2   2   2   2   0   2   2   0   2   2   2   0   0   2   0   0   0   2   0   2   2   2   2   2   2   0   0   0   0   0   0   2   2   2   0   0   0   0   0   2   0   0   2   2   2   2   0   0   0   0   0   0   2   0   2   0   2   2   2   2   0   0   2   0   0   2   2   2   2   2   0   0   0   0   0   0   2   2   2   0   2   0   0   0   0   2   2   2   2   2   2   2   0   2   2   2   0   0   0   2   2   0   2   0   0   2   0   0   0   2   0   2   0   2   0   2   2   0   0   2   0   0   2   0   0   0   2   0   2   0   0   2   2   0   2   0   2   0   2   2   2   2   2   2   2   2   2   2   0   0   0   2   2   2   0   0   2   0   0   2   0   0   0   2   2   2   0   2   2   2   2   2   2   0   2
 MK-4-1                 0   0   2   2   0   0   0   2   0   2   0   2   2   0   0   2   2   2   0   2   0   0   2   2   0   2   2   2   0   2   2   0   2   0   2   0   0   0   0   2   0   0   0   0   0   2   2   2   0   0   0   0   2   0   0   2   2   0   2   2   0   2   0   0   2   2   2   0   2   2   2   2   2   0   2   2   0   2   2   2   2   2   0   0   2   0   0   0   0   2   2   0   2   2   2   0   0   2   0   2   0   0   0   0   2   2   2   0   0   0   0   0   0   2   2   2   0   2   0   2   2   0   0   0   0   2   2   2   2   0   2   2   2   2   0   2   2   0   2   0   0   2   0   2   2   2   2   0   0   0   2   0   2   2   0   0   2   2   2   2   0   0   0   2   0   2   0   2   2   0   0   0   0   0   2   2   2   2   0   0   0   2   2   2   2   0   0   0   2   2   0   2   0   2   0   2   0   0   2   0
 MK-4-2                 0   0   2   2   0   0   0   2   0   2   0   2   2   0   2   2   2   2   0   2   0   0   2   2   0   2   2   2   0   2   0   2   2   0   2   0   0   0   0   0   0   0   0   0   0   2   2   2   2   0   0   0   2   0   0   2   2   0   2   2   0   2   0   2   2   2   2   0   2   2   2   2   2   2   2   2   0   2   2   2   2   2   2   0   2   2   2   0   0   2   2   0   0   2   2   0   0   2   0   2   0   0   0   0   2   2   2   2   0   0   0   0   2   2   2   2   0   2   0   2   2   0   0   0   0   2   2   2   2   0   2   2   2   2   0   2   2   2   2   0   0   2   0   2   2   2   2   0   0   0   2   0   2   2   0   0   2   2   2   2   0   0   0   2   0   2   0   2   2   0   2   0   0   0   2   0   2   2   0   0   0   2   2   2   0   0   2   0   2   0   0   2   2   0   0   2   0   0   2   0
 MK-4-3                 0   0   0   2   0   0   0   2   0   2   0   2   0   2   0   2   2   2   0   2   0   0   2   2   0   2   2   2   0   2   0   2   2   2   2   0   2   0   0   0   2   0   2   0   0   2   2   2   0   0   0   2   2   2   0   2   2   2   2   2   0   2   0   2   2   2   2   0   2   2   2   2   2   2   2   2   0   2   2   2   2   2   2   0   2   0   2   0   0   2   2   0   0   2   0   2   0   2   0   2   0   0   0   0   2   0   2   0   0   0   0   0   0   2   2   2   0   2   0   2   2   0   0   0   2   2   2   2   2   0   0   2   2   2   0   2   0   2   2   0   0   2   0   2   2   2   2   0   0   0   2   0   2   2   0   0   2   2   2   2   0   0   0   2   0   2   0   0   2   0   2   0   0   0   2   0   2   2   0   0   0   2   2   2   0   0   2   0   2   2   0   2   2   0   2   2   0   0   2   0
 MK-4-4                 0   0   0   2   0   0   0   2   0   2   0   2   0   2   0   2   2   2   0   2   0   0   2   2   2   2   2   2   0   0   0   0   2   2   2   0   2   0   0   0   2   0   2   0   0   0   2   2   0   0   0   2   2   2   0   2   2   2   0   2   0   2   0   2   2   2   2   0   0   2   2   2   2   2   0   2   0   2   2   2   2   2   2   0   2   0   2   0   0   2   2   2   0   2   0   2   0   2   2   2   0   0   0   0   2   0   2   0   0   0   0   0   0   2   2   2   0   2   0   2   2   0   0   0   2   2   2   2   2   0   0   2   2   2   0   2   0   2   2   0   0   2   0   2   2   2   2   0   0   0   2   0   2   2   0   0   2   2   2   2   0   0   0   2   0   2   0   2   2   0   2   0   0   0   2   2   2   2   0   0   0   2   2   2   0   0   2   0   2   2   0   2   0   0   2   2   0   0   2   0
 MK-4-5                 0   0   0   2   0   0   0   2   0   2   0   2   0   2   2   2   2   2   0   2   0   0   2   2   2   2   2   2   0   0   0   0   2   2   2   0   2   0   0   2   2   0   2   0   0   0   2   2   0   0   2   2   2   2   0   2   2   2   0   2   0   2   0   2   2   2   2   0   0   2   2   2   2   2   0   2   0   2   2   2   2   2   2   0   2   0   2   0   0   2   0   2   0   2   0   2   2   2   2   2   0   0   0   0   0   0   2   0   0   0   0   0   0   2   2   2   0   2   0   2   2   2   0   0   0   2   2   2   2   0   0   2   0   2   0   2   2   2   2   0   2   2   0   0   2   2   2   0   2   0   2   0   2   2   2   0   2   2   2   0   0   2   0   2   0   2   2   2   2   0   2   0   0   0   2   2   2   2   0   0   0   0   2   2   0   0   2   0   2   2   0   2   2   0   2   2   0   0   2   0
 MK-4-6                 0   0   0   2   0   0   0   2   0   2   0   2   0   2   2   2   2   2   0   2   2   0   2   2   2   0   2   0   0   0   0   0   2   2   0   0   2   2   0   2   2   0   2   0   0   2   2   2   0   2   2   2   2   2   0   2   2   2   0   2   0   2   2   2   2   2   2   0   0   2   2   2   2   2   0   0   2   2   2   2   2   0   2   0   2   0   2   2   0   2   0   2   0   2   2   0   2   2   2   2   0   0   0   0   0   0   2   0   0   0   2   0   0   2   2   2   2   2   0   2   2   2   0   0   0   2   2   2   2   0   0   2   0   2   0   2   2   2   2   2   2   2   0   0   2   2   2   0   2   0   2   2   2   2   2   0   2   2   2   0   0   2   0   2   0   2   2   2   2   0   2   0   0   0   2   0   2   2   0   0   0   0   2   2   0   0   2   0   2   2   0   2   2   0   0   2   0   0   2   0
 MK-4-7                 0   0   0   2   0   0   0   2   0   2   0   2   0   2   2   2   2   2   0   2   2   0   2   2   0   2   2   0   0   0   0   0   2   2   0   0   2   2   0   2   0   2   2   0   0   2   2   2   0   2   2   2   2   2   0   2   2   2   0   0   0   2   0   2   2   2   2   2   0   0   2   2   2   2   0   0   2   2   0   2   2   0   0   0   2   0   2   0   0   0   0   2   0   2   2   0   2   2   2   2   0   0   0   0   2   0   2   0   0   0   2   0   0   2   2   2   2   2   0   2   2   2   0   0   0   2   2   2   2   2   0   2   0   2   0   2   2   2   2   0   2   2   0   0   2   2   2   0   2   0   2   2   2   2   2   2   2   0   2   0   0   2   0   2   0   2   2   2   2   0   2   0   0   0   2   0   2   2   0   0   0   0   2   2   0   0   2   0   2   2   0   2   2   0   0   0   0   0   2   0
 MK-4-8                 0   0   0   2   0   2   0   0   0   0   0   2   0   2   2   2   2   0   0   2   2   0   2   2   0   2   2   0   0   0   0   0   2   2   0   0   2   2   0   2   0   2   2   0   0   2   2   2   0   2   2   2   0   2   0   2   2   2   0   0   0   2   0   2   2   2   2   2   0   0   2   2   2   2   0   0   2   2   0   2   0   0   0   0   2   0   2   0   0   0   2   2   0   0   2   2   0   2   2   2   0   0   0   2   2   0   2   0   0   0   2   2   0   2   2   2   2   2   0   0   2   2   0   0   0   2   2   2   2   2   0   0   0   0   0   2   2   2   0   0   2   2   0   2   2   2   2   0   2   0   2   2   2   2   2   2   2   2   2   0   0   0   0   2   0   2   2   2   2   0   2   0   0   0   2   0   2   0   0   0   0   0   2   2   0   0   2   0   2   2   0   2   0   0   0   0   0   0   2   0
 MK-4-9                 0   2   0   2   0   2   0   0   0   0   0   2   0   2   0   2   2   0   2   0   2   0   2   2   0   2   0   0   0   0   0   0   2   2   0   0   2   2   0   0   0   2   2   0   0   2   2   0   0   0   2   2   0   2   0   2   2   2   0   2   0   2   0   2   2   2   2   2   0   0   2   2   2   2   0   0   2   2   0   0   0   0   2   0   2   0   2   0   0   2   2   2   0   2   2   2   0   2   2   2   0   0   0   2   2   0   2   2   0   0   2   2   0   2   2   2   2   0   0   0   2   2   0   0   2   2   2   0   2   2   0   2   0   2   0   2   2   2   2   0   2   2   0   2   2   2   2   0   2   0   0   2   2   2   2   0   2   2   2   0   0   0   0   2   0   2   0   2   0   0   2   0   0   0   2   0   2   0   0   0   0   0   2   2   0   0   2   0   2   2   0   2   0   0   0   0   0   2   2   0
 MK-4-10                0   2   0   2   0   2   0   0   0   0   0   2   0   2   0   2   0   0   2   0   2   0   2   2   0   2   0   0   0   0   2   0   2   2   0   0   0   2   0   0   0   2   2   0   0   0   2   0   0   0   2   2   0   2   0   2   2   2   0   2   0   2   0   2   2   2   2   2   0   0   2   0   2   2   0   0   2   2   0   0   0   0   2   0   2   0   2   0   0   2   2   2   0   2   2   2   0   2   2   2   0   0   0   2   2   0   2   2   0   0   2   2   0   2   2   2   2   0   2   0   2   2   0   2   2   0   0   0   2   2   0   2   0   2   0   2   2   2   2   0   2   2   0   2   2   2   2   0   2   0   0   2   2   2   2   0   2   2   2   0   0   0   0   2   0   0   0   0   2   0   2   0   0   0   2   0   2   0   2   0   0   0   0   2   0   0   2   0   2   2   2   2   0   0   0   0   0   2   2   0
 MK-4-11                2   2   0   2   2   2   0   0   0   0   0   2   0   2   0   2   0   0   2   0   2   0   2   2   0   2   0   0   0   0   2   0   2   0   0   0   2   2   2   0   0   0   0   2   0   0   2   0   0   0   0   2   0   0   0   2   0   2   0   2   0   2   0   2   2   0   2   2   0   0   2   0   2   2   0   0   2   2   2   2   0   0   2   0   0   0   2   0   0   2   2   2   0   2   2   2   0   2   2   2   0   0   0   2   2   0   2   2   0   0   2   2   0   2   2   2   2   0   2   0   2   0   2   2   2   0   2   0   2   2   0   2   0   2   0   2   2   2   2   0   2   2   0   2   2   2   2   0   2   0   0   2   2   2   2   0   2   2   2   0   0   0   0   0   2   0   0   0   0   0   2   0   0   0   2   0   2   0   2   0   0   0   0   2   0   0   2   0   2   2   2   2   2   0   0   0   2   2   2   2
 MK-4-12                2   0   0   2   2   2   0   0   0   0   2   2   0   2   2   0   0   2   2   0   2   0   2   2   0   0   0   0   0   0   2   0   2   0   0   2   2   0   2   0   0   0   0   2   0   0   2   0   0   0   0   2   0   0   0   2   0   2   0   2   0   2   0   2   2   0   2   2   0   0   0   0   2   2   0   0   2   2   2   2   2   2   2   0   0   0   2   2   0   2   2   2   0   2   2   2   0   2   2   2   2   0   0   2   2   0   2   2   0   0   2   2   0   2   2   2   2   0   2   2   2   0   2   0   2   0   2   2   2   2   0   2   0   2   0   2   2   2   2   2   2   2   2   2   2   2   2   0   2   0   0   2   2   2   2   0   2   2   2   2   0   0   0   0   2   2   2   0   0   0   2   0   2   0   2   0   2   0   2   0   0   0   0   0   0   0   2   2   2   2   2   2   2   0   0   0   2   2   2   2
 MK-4-13                2   0   0   2   2   2   0   2   0   0   2   2   0   2   2   0   2   2   2   0   2   0   2   2   0   0   0   0   0   0   2   0   2   0   0   2   2   0   2   0   0   0   0   2   0   0   2   2   0   0   0   2   0   0   0   2   0   2   0   2   0   2   0   2   2   0   2   2   2   2   0   0   2   2   0   0   2   2   2   2   2   2   2   0   0   0   0   2   0   2   2   0   0   2   2   2   2   2   2   2   2   0   0   2   2   0   2   2   0   0   2   2   0   2   2   2   2   0   2   2   2   0   2   0   2   0   2   2   2   2   0   2   0   2   0   2   2   2   2   0   2   2   2   2   2   2   2   0   2   0   0   2   2   2   2   0   0   2   2   2   0   2   0   0   2   2   2   0   0   0   0   0   2   0   2   0   2   2   2   2   0   0   0   0   0   0   2   0   2   2   2   2   2   0   2   0   0   2   2   0
 MK-4-14                2   0   0   2   2   0   0   2   0   2   2   2   0   2   2   2   2   2   2   0   2   0   2   2   0   0   0   0   0   0   2   0   2   0   0   2   2   0   2   0   0   0   0   2   2   0   2   2   0   2   0   2   0   0   0   2   0   2   0   2   0   2   0   2   2   0   2   2   2   2   0   0   2   2   0   0   2   2   2   2   2   2   2   0   0   0   0   2   0   2   0   0   0   0   2   2   2   2   2   2   2   0   2   2   2   0   2   2   0   0   2   2   0   2   2   2   2   0   0   2   2   0   2   0   2   0   2   2   2   2   0   2   0   2   0   2   2   2   2   0   2   2   0   2   0   2   2   0   0   0   0   2   2   2   2   0   0   2   2   2   0   2   0   0   2   2   2   0   0   2   0   0   2   0   2   0   2   2   2   2   0   0   0   0   2   0   2   0   2   2   2   2   2   0   2   0   0   0   2   0
 MK-4-15                2   0   0   0   2   0   0   2   0   2   2   2   0   2   2   2   0   2   2   0   2   0   0   2   0   0   2   0   0   0   2   0   2   0   0   2   2   0   2   0   0   0   0   2   2   0   2   0   0   2   0   2   0   0   0   2   0   2   0   2   0   2   0   2   2   0   2   2   2   2   0   0   2   2   0   0   2   2   2   2   0   0   2   0   0   2   0   2   0   2   0   0   0   0   2   2   2   2   2   2   2   0   2   2   2   0   2   2   0   0   2   2   0   2   2   2   2   0   0   2   2   0   2   0   2   0   2   2   2   2   2   2   0   2   0   2   0   2   2   0   0   2   2   2   0   2   2   0   0   0   2   2   0   2   0   0   0   2   2   2   0   2   0   0   2   2   2   0   0   2   2   0   0   0   2   0   2   2   2   0   0   0   0   0   0   0   2   0   2   2   2   2   2   0   2   0   0   0   2   0
 MK-4-16                2   0   0   0   2   0   0   2   0   2   0   2   0   2   2   2   0   2   2   0   2   0   0   2   0   0   2   0   0   0   2   0   2   0   0   2   0   0   2   0   0   0   2   2   2   0   2   0   0   2   0   2   2   0   2   2   2   2   0   2   2   2   0   0   2   0   2   2   2   2   0   0   2   2   0   0   2   2   2   2   0   0   2   0   2   2   0   2   0   2   0   0   0   0   2   2   2   2   2   2   2   0   2   2   0   0   2   2   0   0   2   2   0   2   2   0   2   0   0   2   2   0   2   0   0   0   2   2   2   2   2   2   2   2   0   2   0   2   2   2   0   2   0   2   0   2   2   0   0   0   0   2   0   2   0   0   0   2   2   2   0   2   0   0   2   2   2   0   0   2   2   0   0   0   2   0   2   2   2   0   0   0   0   0   0   0   2   0   2   2   2   2   2   0   2   0   0   0   2   0
 MK-5-1                 2   0   2   0   2   2   0   0   2   0   0   0   2   0   2   0   2   2   0   0   0   0   2   2   0   0   2   2   0   2   2   2   2   2   2   2   0   2   0   0   0   2   2   0   0   0   2   2   0   0   0   0   0   2   0   2   2   2   0   2   0   0   2   2   0   0   2   2   2   0   0   0   0   2   0   2   0   2   0   2   2   2   0   2   2   2   0   2   2   0   2   0   2   0   2   0   0   0   0   2   2   0   0   2   0   2   0   0   2   0   0   0   2   2   0   2   0   0   2   0   0   2   0   2   2   0   2   2   0   0   0   2   0   0   0   0   0   0   0   2   0   0   0   0   0   2   2   2   0   0   2   2   0   2   2   2   0   2   0   2   2   2   2   0   0   2   0   0   2   0   0   0   0   2   2   2   2   2   0   2   0   2   2   2   2   0   0   0   0   0   0   2   0   0   0   0   2   2   0   0
 MK-5-2                 2   0   2   0   2   2   0   0   2   0   0   0   2   0   0   2   2   2   2   0   0   0   2   2   0   0   0   2   0   2   2   2   2   2   2   2   0   2   0   0   0   2   2   0   0   0   2   2   0   0   0   0   0   2   0   2   2   2   2   2   0   0   2   2   0   0   2   2   2   0   0   0   0   2   0   2   0   2   0   2   2   0   0   2   2   2   0   2   2   0   0   0   2   0   2   0   0   0   2   2   2   0   0   2   2   2   0   2   2   0   0   0   2   2   2   2   0   0   2   0   0   2   0   2   2   0   2   2   0   0   0   2   2   2   0   0   0   2   0   2   0   0   0   0   0   2   2   2   0   0   2   2   0   2   2   2   2   2   0   2   2   2   2   0   0   0   0   0   2   2   0   0   0   2   2   2   2   2   0   2   0   2   2   2   2   0   0   0   0   0   0   2   0   0   0   0   0   2   0   0
 MK-5-3                 2   0   2   0   2   2   0   0   0   0   0   0   0   0   0   2   2   2   2   0   0   0   2   2   2   0   0   2   0   2   0   2   2   2   2   2   0   2   0   0   0   2   2   0   0   2   2   2   0   2   2   0   0   0   0   2   2   2   2   2   0   0   2   0   0   0   2   2   2   0   0   0   0   2   0   2   0   2   0   2   0   0   0   2   2   2   0   2   2   0   0   0   2   0   2   0   0   0   2   2   2   0   0   2   2   2   0   2   2   0   0   2   0   2   0   2   0   0   2   2   2   2   0   2   2   0   2   2   0   0   0   2   2   2   0   0   0   2   0   2   0   0   0   0   0   2   2   2   0   2   2   2   0   2   2   2   2   2   0   2   2   2   2   0   0   0   0   0   2   2   0   0   0   2   2   2   2   2   0   2   0   2   2   0   2   0   0   0   0   0   0   2   0   0   0   0   0   2   0   2
 MK-5-4                 2   0   2   0   2   2   0   0   0   0   0   0   0   0   0   2   2   2   2   0   0   0   2   2   2   0   0   2   0   2   0   2   2   2   2   2   0   2   0   2   0   2   2   0   0   2   2   2   0   2   2   0   0   0   0   2   2   2   2   2   0   0   2   0   0   0   2   2   2   0   0   0   2   2   0   0   2   2   0   2   0   0   0   2   2   2   0   2   2   0   2   0   0   0   2   2   0   0   2   2   2   0   0   0   2   2   0   2   2   0   0   2   0   2   0   2   0   0   2   0   2   2   0   0   2   0   2   2   0   0   0   2   0   2   2   0   0   2   0   2   2   0   0   0   0   2   2   2   0   2   2   2   0   0   2   2   2   2   0   2   2   2   2   0   2   0   0   0   0   2   0   0   0   2   2   2   0   0   0   0   0   2   2   0   2   0   0   0   0   0   0   2   0   0   0   0   0   2   0   2
 MK-5-5                 2   0   2   0   2   2   0   0   0   0   0   0   0   0   0   2   2   2   2   0   0   0   2   0   2   0   0   2   0   0   0   2   2   0   2   2   0   2   0   2   0   2   2   0   0   0   2   2   0   2   0   0   0   2   0   2   2   2   2   2   2   0   2   0   0   0   2   2   2   0   0   2   2   2   2   0   2   2   0   2   0   0   0   2   2   2   0   2   2   0   2   0   2   0   2   0   0   0   2   2   2   0   0   0   2   2   0   2   2   0   0   2   2   2   0   2   0   0   2   0   2   2   0   2   2   2   2   2   0   0   2   2   0   2   2   0   0   2   0   2   2   0   2   0   0   2   2   2   0   2   0   2   0   0   2   2   2   2   0   2   0   2   2   0   2   0   0   0   0   2   0   0   0   2   2   2   0   0   0   0   0   2   2   0   2   0   2   0   0   0   0   2   0   0   0   0   0   0   0   2
 MK-5-6                 2   0   2   0   2   2   0   0   0   0   0   0   0   0   0   2   2   2   2   0   0   2   0   0   2   2   0   2   0   0   2   2   2   0   2   2   0   2   0   2   0   2   2   0   0   0   2   2   0   2   0   2   0   0   0   2   2   2   2   2   2   0   2   0   0   2   2   2   2   0   0   2   2   2   2   0   2   2   0   2   0   0   0   2   2   0   2   2   2   0   2   0   2   0   2   0   0   0   2   2   2   0   0   0   2   2   2   2   2   0   0   2   2   2   0   2   2   0   0   0   2   2   0   2   2   2   2   2   0   0   2   2   0   2   2   0   0   2   0   0   2   0   2   0   0   2   2   2   0   2   0   2   0   0   2   2   2   2   0   2   0   2   0   0   2   0   0   0   2   2   0   0   0   2   2   2   0   0   0   0   0   2   2   0   2   0   2   0   0   2   0   2   0   2   0   0   0   0   0   2
 MK-5-7                 2   0   2   2   2   2   0   0   0   0   2   0   0   0   0   2   2   2   2   0   0   2   0   0   2   2   0   2   0   0   2   2   2   2   2   2   0   2   0   2   0   2   2   0   0   0   2   2   0   2   0   2   2   0   0   2   2   2   2   2   2   0   2   2   0   2   2   0   2   0   0   0   2   2   2   2   2   0   0   2   0   0   0   2   0   0   2   2   2   0   2   0   2   0   2   0   0   0   2   2   2   0   0   0   2   2   2   2   2   0   0   2   2   2   0   0   2   0   2   0   2   2   0   2   2   2   2   2   2   0   2   2   0   2   2   0   0   2   0   2   2   0   2   0   0   2   2   2   0   2   0   2   0   2   2   2   2   2   0   0   0   2   2   0   2   0   0   0   2   2   0   0   0   2   2   2   0   0   0   0   0   2   2   0   0   0   2   0   0   2   0   2   0   2   0   0   0   0   2   2
 MK-5-8                 0   0   2   2   2   0   0   0   0   0   0   0   0   0   0   2   2   2   2   0   0   2   0   0   0   2   0   2   0   0   2   2   2   0   2   2   2   2   0   2   2   2   2   0   0   0   2   2   0   0   0   2   2   0   0   2   2   2   2   2   2   0   2   2   0   2   2   0   2   0   0   0   2   2   2   2   0   0   0   0   0   0   0   2   0   0   2   0   2   0   2   0   2   0   2   0   0   0   2   2   2   0   2   0   2   2   2   2   2   0   0   0   2   2   0   0   2   0   2   0   0   2   0   2   2   2   2   2   2   0   2   2   0   2   2   0   0   2   0   2   2   0   2   0   0   2   2   2   2   2   0   2   0   2   2   2   2   2   0   0   0   2   2   0   2   0   0   0   2   2   0   0   0   0   0   2   0   0   0   0   0   2   2   0   0   0   2   0   0   2   2   2   0   2   0   0   0   0   0   2
 MK-5-9                 0   0   2   2   2   0   0   0   2   0   0   0   0   0   2   2   2   2   2   0   0   2   0   0   0   2   0   2   2   0   2   2   2   0   2   2   2   2   0   2   2   2   2   0   0   0   2   2   0   0   0   2   2   0   0   2   2   0   2   2   2   0   2   2   0   2   0   0   0   0   0   0   2   2   2   2   0   0   0   0   0   0   0   2   0   0   2   0   2   0   2   0   2   0   0   0   0   0   2   2   2   0   0   0   2   2   2   2   2   0   0   0   2   2   0   0   2   0   2   0   0   2   0   2   2   2   2   2   2   0   2   2   0   2   2   0   0   2   0   2   2   0   2   0   0   2   2   2   2   2   0   2   0   2   2   2   2   2   0   0   0   2   2   0   0   0   0   0   2   2   0   0   0   0   0   2   0   0   0   0   0   2   2   0   0   0   2   0   0   2   2   2   0   2   0   0   2   0   0   2
 MK-5-10                0   0   2   2   2   0   0   0   2   0   2   0   0   0   2   2   2   2   2   0   0   2   0   0   0   2   0   2   2   0   2   2   2   0   2   2   0   2   0   2   2   2   2   0   0   2   2   2   0   0   0   2   2   0   0   2   2   0   2   2   0   0   2   0   0   2   0   2   0   0   0   0   2   2   2   2   2   0   0   0   0   0   0   2   2   0   2   0   0   0   2   2   2   0   0   0   0   0   2   2   2   0   0   0   2   0   2   2   2   0   0   0   0   0   0   0   2   0   2   2   0   2   0   2   2   2   2   2   0   0   2   2   0   2   2   0   0   0   2   2   0   0   2   0   0   2   2   2   2   2   0   2   0   2   2   2   2   2   0   0   0   2   2   0   0   0   0   0   2   2   0   0   0   0   2   2   0   0   0   0   2   2   2   0   0   0   2   0   0   2   2   0   0   2   0   2   2   0   0   2
 MK-5-11                0   0   2   2   2   0   0   0   2   0   0   0   0   0   2   2   2   2   2   0   0   2   0   0   0   2   0   2   2   0   2   2   2   0   2   2   0   2   0   0   2   2   2   0   0   2   2   2   2   0   0   2   2   2   0   2   2   0   2   2   0   0   2   0   0   2   0   2   0   0   0   0   0   2   2   2   2   0   0   2   0   0   0   2   2   0   2   0   0   0   0   2   2   0   0   0   0   0   2   0   2   0   2   0   2   0   2   2   2   0   0   0   0   0   0   2   2   0   2   2   0   2   0   2   2   2   2   2   0   2   2   2   0   2   2   2   0   0   2   2   2   0   2   0   2   2   2   2   2   2   0   2   2   2   2   2   2   2   0   0   0   2   2   0   0   0   0   0   2   2   0   0   0   0   2   2   0   0   0   0   2   2   2   2   2   0   2   0   2   2   2   0   0   2   0   2   2   0   0   2
 MK-5-12                0   0   2   2   2   0   0   0   0   0   0   0   0   2   2   2   2   2   2   0   2   2   0   0   0   2   0   2   2   0   0   2   2   2   0   2   0   2   0   0   2   2   2   0   0   2   2   2   2   2   2   2   2   2   0   2   2   0   2   2   0   0   2   0   0   0   0   2   0   0   0   0   0   0   0   2   2   0   0   2   0   0   0   2   2   0   2   0   0   0   0   2   2   0   0   0   2   0   2   0   2   0   2   0   2   0   2   2   2   0   0   0   0   0   0   2   2   0   2   2   0   2   0   2   2   2   2   2   0   2   2   2   0   2   2   2   0   0   2   2   2   0   2   0   2   2   0   2   2   2   0   2   0   2   2   2   2   2   0   0   0   2   2   0   0   0   0   2   2   2   0   0   0   0   2   2   0   0   0   0   2   2   2   0   2   0   2   0   2   2   2   0   0   2   0   2   2   0   0   2
 MK-5-13                2   0   2   2   2   0   0   0   0   0   0   2   0   2   2   2   2   2   2   0   2   2   0   0   0   0   0   2   2   0   0   2   2   2   0   2   0   2   0   0   2   2   2   0   0   0   2   2   2   2   0   2   0   2   0   2   2   0   2   2   0   0   0   0   0   0   0   2   2   0   0   2   0   0   0   2   2   0   0   2   0   0   0   2   2   0   2   0   0   0   0   2   2   0   0   0   2   0   0   0   2   0   2   0   2   0   2   2   2   0   0   0   0   2   0   0   2   0   2   2   2   2   0   2   0   2   2   2   0   2   2   2   0   0   2   2   2   0   2   2   2   0   2   0   2   2   0   2   2   2   0   2   0   2   2   2   0   2   0   0   0   2   2   0   0   0   0   2   2   2   0   0   0   0   2   2   2   0   0   0   0   2   2   0   2   0   2   0   2   2   2   0   0   2   0   2   2   2   0   0
 MK-5-14                2   0   2   2   2   0   0   0   2   0   0   2   0   2   2   2   2   2   2   0   2   2   0   0   0   0   0   2   2   0   0   2   0   2   0   2   0   2   0   0   0   2   2   0   2   0   2   2   0   2   0   2   0   2   0   2   2   0   2   2   2   0   0   0   0   0   0   2   2   0   0   2   0   0   0   2   2   0   0   2   0   0   0   2   2   0   2   0   0   0   0   2   2   2   0   0   2   0   0   0   2   0   2   0   0   0   2   2   2   0   0   0   0   2   0   2   2   0   2   2   2   2   0   2   0   2   2   2   0   2   2   2   0   0   2   2   2   0   2   0   2   0   2   0   2   2   0   2   2   2   0   2   0   2   2   2   0   2   0   0   0   2   2   0   0   0   0   2   2   2   0   2   0   0   2   2   2   0   0   0   0   0   2   0   2   0   2   0   2   2   2   2   0   2   0   2   2   2   0   0
 MK-5-15                2   0   2   2   2   0   0   0   2   0   0   2   0   2   2   2   2   2   2   0   2   2   0   0   0   0   0   2   2   0   0   2   0   2   0   2   0   2   0   0   2   2   2   0   0   0   2   2   0   2   2   2   0   2   0   2   2   0   2   2   2   0   0   0   0   0   0   2   2   0   0   2   0   0   0   0   2   0   0   0   0   0   0   2   2   0   2   0   0   0   0   2   2   2   0   0   0   0   0   2   2   0   2   0   0   0   2   2   2   0   0   0   0   2   0   2   2   0   2   2   2   2   0   2   0   2   2   2   0   2   2   2   0   0   2   2   2   2   2   0   2   0   2   0   2   0   2   2   2   2   0   2   0   2   2   2   0   2   0   0   0   2   2   0   0   0   0   2   2   2   0   2   0   0   2   2   2   0   0   0   0   0   2   0   2   0   2   0   2   2   0   2   0   2   0   2   2   2   0   0
 MK-5-16                2   0   2   2   2   0   0   0   2   0   0   2   0   2   2   2   2   2   2   0   2   2   0   0   0   0   0   2   2   0   0   2   0   2   0   2   0   2   0   0   2   2   2   0   2   0   2   2   0   2   2   2   0   2   0   2   2   0   0   2   2   0   0   0   0   0   0   2   0   0   0   2   0   0   0   0   2   0   0   0   0   0   0   2   2   0   2   0   0   0   2   2   2   2   0   0   0   0   0   2   2   0   2   0   0   0   0   2   2   0   0   0   0   2   2   2   2   0   2   2   2   2   0   2   0   0   2   2   0   2   2   2   0   2   2   2   2   2   2   0   2   0   2   0   2   0   2   2   2   2   0   2   0   2   2   2   2   2   0   2   0   2   2   0   0   2   0   2   2   2   0   2   0   0   2   0   0   0   0   0   2   0   2   0   2   0   2   0   2   2   0   2   0   2   0   2   2   2   0   0
 MK-6-1                 0   2   0   0   2   0   2   0   2   0   0   0   0   2   0   2   0   2   0   2   0   2   2   2   0   0   2   2   0   0   2   0   2   2   0   2   2   2   2   0   0   2   2   2   2   0   0   0   0   2   2   2   2   2   0   0   2   0   2   2   0   2   2   0   0   0   2   0   2   2   2   0   2   0   2   0   2   0   2   0   0   2   0   2   0   2   0   2   2   0   2   2   2   0   0   2   2   0   2   2   0   0   0   2   0   2   2   2   0   2   2   0   0   2   2   2   0   0   0   0   2   2   0   0   2   2   2   2   0   0   2   2   2   2   2   2   2   0   0   2   0   0   2   2   2   0   0   2   0   2   2   2   2   2   2   2   2   0   2   0   0   2   2   0   0   0   2   0   0   2   2   0   2   2   2   2   0   0   2   0   2   2   0   2   2   2   0   0   2   2   2   2   0   2   0   0   0   0   0   2
 MK-6-2                 0   2   0   0   2   0   2   2   2   0   0   0   0   2   0   0   0   2   0   2   0   2   2   2   0   0   2   2   2   0   2   0   2   2   0   2   2   2   2   2   0   2   2   2   0   0   0   0   0   0   2   0   2   2   0   0   2   0   2   2   0   2   2   2   0   2   2   0   2   2   2   0   2   0   2   0   2   0   2   0   0   2   0   2   0   2   0   2   2   0   2   2   2   0   0   2   2   0   2   2   0   2   0   2   0   2   2   0   0   2   2   0   0   2   2   2   0   0   0   0   0   2   2   0   2   2   2   2   0   0   0   2   2   2   2   2   2   0   0   2   0   0   2   0   2   0   0   2   0   2   2   2   2   2   2   2   2   0   2   0   2   2   2   0   0   0   2   2   0   2   2   0   2   2   2   2   0   0   2   0   2   2   0   2   2   0   0   0   2   2   2   2   0   2   0   0   2   0   0   2
 MK-6-3                 0   2   2   0   2   0   2   2   2   0   0   2   2   2   0   0   0   2   0   0   0   2   2   2   0   0   2   2   2   0   2   2   2   0   0   2   2   2   2   2   0   2   2   2   0   0   2   0   0   0   2   0   2   2   0   0   2   0   2   2   2   2   0   2   2   0   2   2   2   2   2   0   2   0   0   0   2   0   2   0   0   2   0   2   0   2   0   2   2   0   2   2   0   0   0   2   2   2   0   2   0   2   2   2   0   2   2   0   0   2   2   0   0   2   2   0   0   0   0   0   0   2   2   0   2   2   2   2   0   0   0   2   2   2   2   2   2   0   0   2   0   0   2   0   2   0   0   2   0   2   2   2   2   2   0   0   2   0   2   0   2   2   0   0   0   0   2   2   0   2   2   0   0   0   2   0   0   2   2   0   2   2   0   2   2   0   0   0   2   2   2   2   0   2   0   0   2   0   0   2
 MK-6-4                 2   2   2   0   2   2   2   2   2   0   0   2   2   0   0   0   0   2   0   0   0   2   2   2   0   0   2   2   2   0   2   2   2   0   0   2   0   2   2   2   0   0   2   2   0   0   0   0   0   0   2   0   2   2   0   0   2   0   0   2   0   2   0   2   2   0   2   2   2   2   2   2   0   0   0   2   2   0   0   0   0   2   0   2   0   2   0   0   2   0   2   2   0   0   0   2   2   0   0   2   0   2   0   2   0   2   2   0   0   2   0   0   0   2   2   0   0   0   0   0   0   2   2   0   2   2   2   2   0   0   0   2   0   2   2   2   2   0   0   2   0   0   2   2   2   0   0   2   0   2   2   2   2   2   0   0   2   0   2   0   2   2   0   0   0   0   0   2   0   0   2   0   0   0   2   0   0   0   2   0   2   2   0   2   2   0   0   0   2   0   2   2   0   2   0   0   2   0   0   2
 MK-6-5                 2   2   2   0   2   2   2   2   2   0   0   2   2   0   0   0   0   2   0   0   2   2   2   2   0   0   2   2   0   0   2   0   2   0   0   2   0   2   2   0   0   0   2   2   2   2   0   0   0   0   2   0   0   2   2   0   2   0   0   2   0   0   0   2   2   0   2   2   2   2   2   2   0   0   2   2   2   0   0   0   0   2   0   2   0   2   0   0   2   0   2   2   0   0   0   2   2   0   0   2   0   2   0   2   0   2   2   0   2   2   0   2   0   2   2   0   0   0   2   0   0   2   2   0   2   2   2   2   0   0   0   2   0   0   2   2   0   0   0   2   0   0   0   2   2   0   0   2   2   2   2   2   2   2   0   0   2   0   2   0   2   2   0   2   0   0   0   2   0   2   2   2   0   0   2   0   0   0   2   0   2   2   0   2   2   0   0   0   2   0   2   2   0   2   0   0   2   0   0   2
 MK-6-6                 2   2   2   0   2   2   0   2   2   0   0   2   2   0   0   0   0   0   0   0   2   2   0   2   0   0   2   2   2   0   2   0   2   2   0   2   0   2   2   0   0   0   2   2   2   2   0   0   0   0   2   0   0   2   2   0   2   0   0   2   0   0   0   2   2   0   2   0   2   2   0   2   0   0   2   2   2   0   0   0   2   2   0   2   0   2   0   0   0   2   2   2   2   0   0   2   2   2   2   2   0   2   0   2   0   2   2   0   2   2   0   2   2   2   2   0   0   0   0   2   0   2   2   0   2   2   2   2   2   0   2   0   0   0   2   2   2   2   0   2   0   0   2   2   2   0   2   2   2   2   2   2   2   0   0   0   2   2   2   0   2   2   0   2   2   0   0   2   0   2   2   2   0   0   2   0   0   0   2   0   2   2   0   2   2   0   0   0   2   0   2   2   0   2   0   0   2   0   0   2
 MK-6-7                 2   2   2   0   2   2   0   2   2   0   0   2   2   0   0   0   2   0   0   0   2   2   0   2   0   0   2   2   2   0   0   0   2   2   0   2   0   2   2   0   0   0   2   2   2   2   0   0   0   0   0   0   0   0   2   0   2   0   0   2   0   0   0   2   2   0   2   0   0   2   0   2   0   0   2   0   2   0   0   0   2   2   0   2   0   2   0   0   0   2   2   2   2   0   0   2   2   2   2   2   0   2   0   2   0   2   2   0   2   2   0   2   2   2   2   0   0   0   0   2   0   2   2   0   2   2   2   2   2   0   2   0   0   0   2   2   2   2   2   2   0   0   2   2   2   0   2   2   2   2   2   2   2   2   2   0   2   0   2   0   2   2   0   2   2   0   0   2   0   2   2   2   0   0   2   0   0   0   2   0   2   2   0   2   2   0   0   0   2   0   2   2   0   2   0   0   2   0   0   2
 MK-6-8                 2   0   0   0   2   2   0   2   2   0   0   2   2   0   0   0   2   0   0   0   2   2   0   2   0   2   2   2   2   0   0   0   2   2   0   2   0   2   2   0   0   0   2   2   2   0   2   0   0   0   0   2   0   0   2   0   2   0   0   2   0   0   0   2   2   2   2   0   0   0   0   2   0   0   2   0   2   2   2   0   2   2   0   2   0   2   2   0   2   2   2   0   2   0   0   2   2   2   0   2   0   2   0   2   0   2   2   0   2   2   0   2   2   2   2   0   2   0   0   2   0   0   2   0   2   2   2   2   2   0   2   0   0   0   2   2   2   2   2   2   0   0   2   2   2   0   2   2   2   2   2   2   2   2   2   2   2   2   2   0   2   2   2   2   2   0   0   2   0   2   2   2   0   0   0   0   0   0   2   0   2   2   0   2   2   0   0   2   2   0   2   2   0   2   0   0   2   2   0   2
 MK-6-9                 2   0   0   0   2   2   0   0   2   0   0   2   2   0   2   0   2   0   0   0   2   2   0   0   0   2   2   0   2   0   0   0   2   2   0   2   0   0   2   2   0   0   0   2   0   0   2   0   0   0   0   0   0   0   2   0   2   0   0   2   0   0   0   2   2   0   2   0   0   0   0   2   0   0   2   0   2   2   2   0   2   2   0   2   0   2   2   0   2   2   2   0   2   0   0   2   2   2   0   2   0   2   0   2   0   2   2   0   2   2   0   2   2   2   2   0   2   0   2   2   0   0   2   0   2   2   2   2   2   0   2   0   0   0   0   2   2   2   2   2   0   2   2   2   2   0   2   2   2   2   2   0   2   0   2   2   2   2   0   0   2   2   2   2   2   0   0   2   0   2   2   2   0   0   0   0   0   0   2   0   2   2   0   2   2   2   0   2   2   0   2   2   2   2   0   0   2   2   0   2
 MK-6-10                2   0   0   2   2   2   0   0   2   0   0   2   0   2   2   0   2   0   0   0   0   2   0   0   0   2   2   0   2   0   0   0   2   2   0   2   0   0   2   2   0   0   0   2   0   0   2   0   0   0   0   0   0   0   2   0   2   0   0   2   0   0   0   2   2   2   2   0   0   0   0   2   0   0   2   0   2   2   2   0   2   2   2   2   2   2   2   0   2   2   0   0   2   0   0   2   2   0   0   2   0   2   0   2   0   2   2   0   2   0   0   2   2   2   2   0   2   0   2   2   0   2   2   0   0   2   2   2   0   0   2   0   0   0   0   2   2   2   2   2   0   2   2   2   0   0   2   2   0   2   2   0   2   0   2   2   2   0   0   0   0   2   2   2   2   0   0   2   0   2   2   2   0   0   0   0   2   0   2   0   2   2   0   0   2   2   0   2   2   0   0   0   2   2   0   0   2   2   0   2
 MK-6-11                2   0   0   2   2   2   0   0   2   0   0   2   0   0   2   0   2   0   0   0   0   2   0   0   0   2   2   0   0   0   2   0   2   2   0   2   0   0   2   2   0   0   0   2   0   0   0   0   0   0   0   0   0   0   0   0   2   0   0   2   0   0   0   2   2   2   2   0   0   0   0   2   0   0   2   0   2   2   2   0   2   0   2   2   0   2   0   0   2   2   0   0   2   0   0   2   2   0   0   2   0   2   0   0   0   2   2   0   2   0   0   2   2   2   2   0   2   2   2   2   0   2   2   0   0   2   2   2   0   0   2   0   0   2   0   2   2   0   2   2   0   2   2   2   0   0   0   2   0   2   2   0   2   0   2   2   2   0   0   0   0   2   2   2   2   0   0   2   0   0   2   2   0   0   2   0   2   0   2   0   2   2   0   0   2   2   0   2   2   0   2   0   2   2   0   0   2   2   0   2
 MK-6-12                2   0   0   2   2   2   0   0   2   0   0   2   0   0   2   2   2   0   0   0   0   2   0   0   0   2   2   0   0   0   2   0   2   2   0   2   0   0   2   2   0   0   0   2   2   0   0   0   2   0   0   0   0   0   0   0   2   0   0   0   0   0   0   2   2   0   2   0   0   0   0   2   0   0   0   0   2   2   2   0   2   0   2   2   0   2   0   0   2   2   2   0   2   0   0   2   2   0   2   2   0   2   0   0   0   2   2   0   2   0   0   0   2   2   2   2   2   2   2   2   0   2   2   0   2   0   2   2   0   0   2   0   0   2   0   0   2   0   2   2   0   2   2   2   0   0   0   2   0   2   2   0   2   0   2   2   2   0   0   0   0   2   2   2   2   0   0   2   0   0   0   2   0   0   2   0   2   0   2   0   2   2   0   0   2   2   0   2   2   0   2   0   2   2   2   2   2   2   0   2
 MK-6-13                2   0   0   2   2   2   0   0   2   0   0   2   0   0   2   2   2   0   0   0   0   2   0   0   0   2   2   0   0   2   0   0   2   2   0   2   0   0   2   0   2   2   0   2   0   0   2   0   2   0   0   0   0   0   0   0   2   0   0   0   0   0   0   2   2   0   2   0   0   0   0   2   0   2   0   0   2   2   2   0   2   0   2   0   0   2   0   0   2   2   2   0   2   0   0   2   2   0   2   0   0   2   0   0   0   2   0   0   2   0   0   2   2   2   2   2   2   2   0   2   0   0   2   0   2   0   2   2   0   0   2   0   0   2   0   0   2   2   2   2   0   2   2   2   0   0   2   2   0   2   2   0   2   0   2   2   2   0   2   0   0   2   2   2   2   0   0   2   0   0   0   2   0   0   2   0   2   0   2   0   2   2   0   0   2   2   0   0   2   0   2   2   2   2   2   2   2   2   0   2
 MK-6-14                2   0   0   2   2   2   0   2   2   2   0   2   0   0   2   2   2   2   0   0   0   2   2   0   0   0   2   0   0   2   0   0   2   2   0   2   0   0   2   0   2   2   0   2   0   0   2   0   0   0   0   0   0   0   0   0   2   0   0   0   0   0   0   2   2   0   2   0   0   0   0   2   0   2   0   0   2   2   0   0   2   0   2   0   0   2   0   0   2   2   0   0   2   0   0   2   2   0   2   0   0   2   0   0   0   2   0   0   2   0   0   2   2   2   2   2   2   2   0   2   0   0   2   0   2   0   2   2   0   0   2   0   0   2   0   0   2   2   2   2   0   2   2   2   0   0   2   2   2   2   0   0   2   0   2   2   2   2   2   2   0   2   2   2   2   0   2   0   0   0   0   0   0   0   2   0   2   0   2   0   2   2   0   0   2   2   0   0   2   0   0   2   2   2   2   0   2   2   0   2
 MK-6-15                2   0   0   2   2   2   0   2   2   2   0   2   0   0   2   2   2   2   0   0   0   2   2   0   2   0   2   0   0   0   0   0   2   2   0   2   0   0   0   0   2   2   0   2   0   0   2   0   0   0   0   0   2   0   0   0   2   0   0   0   0   0   0   2   2   0   2   0   2   0   0   2   0   2   0   0   2   0   0   0   2   2   2   0   0   2   0   0   2   2   0   0   2   0   0   2   0   0   2   0   2   2   0   0   0   2   0   0   2   0   0   2   2   2   2   0   2   2   0   2   0   0   2   0   2   0   2   2   0   0   2   0   0   2   0   2   2   2   2   2   0   2   0   2   0   0   2   2   2   2   0   0   2   0   2   0   2   2   2   2   0   2   2   2   2   0   2   2   0   0   0   0   0   0   2   0   2   0   2   0   0   0   0   0   2   2   0   0   2   0   0   2   2   2   2   0   2   2   0   2
 MK-6-16                2   0   0   2   2   2   0   2   2   2   0   2   0   0   2   2   2   2   0   0   0   2   2   0   2   0   2   0   0   0   0   0   2   2   0   2   0   0   0   2   0   2   0   2   0   0   2   2   0   0   0   0   2   0   0   0   2   0   0   0   0   0   2   2   2   0   2   0   2   2   0   2   0   2   0   0   2   0   0   0   2   2   2   0   0   2   0   0   0   2   0   0   2   0   0   2   0   0   2   0   2   2   0   0   0   2   0   0   2   0   0   2   2   2   2   2   2   2   0   2   0   0   2   0   2   0   0   2   0   0   2   0   0   2   2   0   2   2   2   2   0   2   0   2   0   0   2   2   0   2   2   0   2   0   2   0   2   2   0   2   0   0   0   2   2   0   2   2   0   0   0   0   0   0   2   0   2   0   2   0   0   2   0   0   2   2   0   0   2   0   0   2   2   2   2   0   2   2   0   2
 
!****************************************** Phenotypic Data **********************************************************
!-100.0 is resevred for missing phenotype
SimulatedTrait1        14.4932   13.7382   15.0743   16.4069   14.5908   15.7528   15.5926   15.0635   13.5291   15.8018   14.4950   15.4171   16.4521   16.8502   13.6838   13.4651   14.1137   15.0059   14.4402   14.3173   13.0681   14.5313   15.2801   15.5705   16.2352   16.1900   16.5000   16.2576   15.7922   14.2665   15.5436   13.5337   14.6964   12.5552   15.9018   16.3080   12.5826   13.9253   16.2207   17.1002   16.6840   15.8625   14.6361   15.8124   14.6505   13.3019   15.1297   14.7079   13.5676   15.7289   14.4974   16.0700   16.0928   12.7738   16.7594   15.0194   16.1408   13.7095   16.0574   17.6738   13.9117   13.1471   13.8752   13.4039   14.1676   15.5806   15.3425   14.2451   13.4525   13.9960   15.1840   12.9597   12.9693   12.7195   14.2649   11.8881   15.8044   16.4013   13.5724   16.2576   16.1850   14.4315   15.6853   14.9005   14.0863   14.0220   15.3452   15.8723   14.4378   14.3630   14.0444   15.1631   16.4962   14.1067   14.6429   16.2883   17.3191   15.7630   15.9189   17.3790   13.5474   13.8628   15.1975   16.6240   14.9251   16.0279   14.6792   16.6418   17.6898   16.0475   14.8840   14.8320   17.5886   13.3473   13.0976   12.5829   13.0950   14.2542   16.2141   14.4507   15.8092   16.0454   13.1011   15.6450   16.4748   15.0399   13.5223   15.9055   14.7471   14.4697   13.1155   15.4432   16.4158   13.6391   15.4713   14.6067   15.8395   14.5549   18.1117   14.9861   14.5809   14.4440   12.2926   14.0917   15.1446   15.6557   16.6242   16.5501   14.4381   14.0945   14.2802   17.0557   15.6935   14.6897   14.4598   12.8647   17.0274   16.7713   16.8384   13.5715   15.6791   15.0378   16.1487   17.5302   16.3270   16.2463   15.8701   15.9172   14.3907   15.8909   14.2057   16.2689   15.5661   13.5262   15.9835   14.6928   14.7572   16.4178   16.7601   15.1317   17.1751   14.7749   13.7366   14.3050   16.7441   13.5349   17.4604   15.8431   15.2789   13.5588   13.9794   14.5260   16.2072   15.4138   16.8642   13.9506   15.0276   15.5277   13.3141   14.9291
SimulatedTrait2         9.9522   11.2379   10.1510    9.7224   10.4148    9.2732    9.4985   11.5300   11.2828    8.7691    9.1124   10.0534    9.2843    9.6173   11.4067   10.0479    9.7733   10.0098   10.5145   10.5648    9.8785    9.8483    9.5934   10.2832    9.6325    9.7686   10.0566   10.6088    9.6965    9.8741    9.2283    9.2450    9.2016   11.1027    9.0796   10.4454   10.4929   11.0859    9.6278   10.2982    9.7330   10.1425   10.0874   11.2773   10.9248    9.9582    9.9178    9.6316   10.4736    9.6153    9.6653   10.1726    9.5275   11.3021    9.3349   10.5755   10.7087   10.3374   10.5191    9.4489   10.2975   10.9467   10.8321   11.2656   10.8317    9.6310   10.0070   10.7677   11.0453   10.4598    9.2862    9.4690   10.7430    9.4918   10.0514   10.5873    8.9258   10.4899    9.6873    9.4065    8.6273   10.3580    9.6585    9.2466   10.1357   10.0104   10.0502   10.3278   10.7004    9.2863    9.8274    8.8915    9.0496   11.2485   10.8289    9.9921    9.4980    9.8014    9.1288    9.9245   10.3663   10.4097   10.7023    9.2104   10.0063    9.1475   10.7704    9.8494    9.6557    8.9215   10.8408   11.1710    9.2551   10.2586   10.7107   10.7505   10.5374    9.5148   10.1485    9.7509   10.3692    9.1032   10.5023    8.7184    8.9066   10.5246   11.1382    9.5787    9.8544    9.8244   10.0431    9.4781    9.6012   10.3358   10.1365   10.2203    9.4527   10.6405    9.7878    9.0967   10.6352   10.9094   10.5848    7.9093   10.2706    9.5808   10.1109    9.2140    8.9476   10.0792   10.6888    9.7411    9.0872    9.9944    9.4917   10.8512    8.0359   10.2124    9.6575   10.8721    9.2879   10.3040    9.5622    9.8256    9.4309    9.8626    9.2065   10.0379   10.1414    9.4468   10.8228   10.8241    9.3784    9.0694   10.1139   10.3833   10.5346    9.8353    9.3345   10.8329    9.2673   10.7233    9.2928   10.0486    9.5503   10.1468    9.3094    8.7157    9.6472   10.2640    9.7874    9.7730    9.4787    9.2286    9.0261   10.3787   11.2256    9.4377   10.1488   10.5351
 
