# Supplementary material for: Inclusive Composite Interval Mapping of QTL by Environment Interactions in Biparental Populations
Source: PLoS One. 2015 Jul 10;10(7):e0132414. doi: 10.1371/journal.pone.0132414 (PMC4498613; doi:10.1371/journal.pone.0132414)
Supplement: S5 File — (ZIP) [file pone.0132414.s005.zip › H=0.5/L1/run_00150.met]

!**********************Note: lines staring with "!" are remarks and will be ignored in the program********************
!*********************************General Information**********************************
!Assuming F1 = P1 x P2, populations available in QTL IciMapping are: 
!  1, P1BC1F1 = P1 x F1, the first backcrossing where P1 is used as the recurrent parent;
!  2, P2BC1F1 = P2 x F1, the first backcrossing where P2 is used as the recurrent parent;
!  3, F1DH, F1-derived doubled haploids; 
!  4, RIL or F1RIL, recombination inbred lines through the repeated selfing of F1;
!  5, P1BC1RIL, recombination inbred lines through the repeated selfing of P1BC1F1;
!  6, P2BC1RIL, recombination inbred lines through the repeated selfing of P2BC1F1;
!  7, F2, the selfing generation of F1;
!  8, F3, the selfing generation of F2;
!  9, P1BC2F1, the second backcrossing where P1 is used as the recurrent parent; 
! 10, P2BC2F1, the second backcrossing where P2 is used as the recurrent parent;
! 11, P1BC2RIL, recombination inred lines through the repeated selfing of P1BC2F1; 
! 12, P2BC2RIL, recombination inred lines through the repeated selfing of P2BC2F1; 
! 13, P1BC1F2, the selfing generation of P1BC1F1; 
! 14, P2BC1F2, the selfing generation of P2BC1F1; 
! 15, P1BC2F2, the selfing generation of P1BC2F1; 
! 16, P2BC2F2, the selfing generation of P2BC2F1; 
! 17, P1BC1DH, P1BC1F1-derived doubled haploids; 
! 18, P2BC1DH, P2BC1F1-derived doubled haploids; 
! 19, P1BC2DH, P1BC2F1-derived doubled haploids; 
! 20, P2BC2DH, P2BC2F1-derived doubled haploids; 
   3      !Mapping Population (see remarks above)
   2      !Mapping Function (1 for Kosambi; 2 for Haldane; 3 for Morgan)
   2      !Marker Space Type (1 for intervals; 2 for positions)
   1      !Marker Space Unit(1 for centiMorgans; 2 for Morgan)
   6      !Number of Chromosomes (or Linkage Groups)
 200      !Size of the mapping population
   2      !Number of environments
 
!***************************************** Chromosomes and Linkage Maps **********************************************
!Chromosome                 NumMarkers
-CH1                        16
-CH2                        16
-CH3                        16
-CH4                        16
-CH5                        16
-CH6                        16
!Linkage map (Marker name followed by position or the interval length)
 MK-1-1                1     0.000
 MK-1-2                1    10.000
 MK-1-3                1    20.000
 MK-1-4                1    30.000
 MK-1-5                1    40.000
 MK-1-6                1    50.000
 MK-1-7                1    60.000
 MK-1-8                1    70.000
 MK-1-9                1    80.000
 MK-1-10               1    90.000
 MK-1-11               1   100.000
 MK-1-12               1   110.000
 MK-1-13               1   120.000
 MK-1-14               1   130.000
 MK-1-15               1   140.000
 MK-1-16               1   150.000
 MK-2-1                2     0.000
 MK-2-2                2    10.000
 MK-2-3                2    20.000
 MK-2-4                2    30.000
 MK-2-5                2    40.000
 MK-2-6                2    50.000
 MK-2-7                2    60.000
 MK-2-8                2    70.000
 MK-2-9                2    80.000
 MK-2-10               2    90.000
 MK-2-11               2   100.000
 MK-2-12               2   110.000
 MK-2-13               2   120.000
 MK-2-14               2   130.000
 MK-2-15               2   140.000
 MK-2-16               2   150.000
 MK-3-1                3     0.000
 MK-3-2                3    10.000
 MK-3-3                3    20.000
 MK-3-4                3    30.000
 MK-3-5                3    40.000
 MK-3-6                3    50.000
 MK-3-7                3    60.000
 MK-3-8                3    70.000
 MK-3-9                3    80.000
 MK-3-10               3    90.000
 MK-3-11               3   100.000
 MK-3-12               3   110.000
 MK-3-13               3   120.000
 MK-3-14               3   130.000
 MK-3-15               3   140.000
 MK-3-16               3   150.000
 MK-4-1                4     0.000
 MK-4-2                4    10.000
 MK-4-3                4    20.000
 MK-4-4                4    30.000
 MK-4-5                4    40.000
 MK-4-6                4    50.000
 MK-4-7                4    60.000
 MK-4-8                4    70.000
 MK-4-9                4    80.000
 MK-4-10               4    90.000
 MK-4-11               4   100.000
 MK-4-12               4   110.000
 MK-4-13               4   120.000
 MK-4-14               4   130.000
 MK-4-15               4   140.000
 MK-4-16               4   150.000
 MK-5-1                5     0.000
 MK-5-2                5    10.000
 MK-5-3                5    20.000
 MK-5-4                5    30.000
 MK-5-5                5    40.000
 MK-5-6                5    50.000
 MK-5-7                5    60.000
 MK-5-8                5    70.000
 MK-5-9                5    80.000
 MK-5-10               5    90.000
 MK-5-11               5   100.000
 MK-5-12               5   110.000
 MK-5-13               5   120.000
 MK-5-14               5   130.000
 MK-5-15               5   140.000
 MK-5-16               5   150.000
 MK-6-1                6     0.000
 MK-6-2                6    10.000
 MK-6-3                6    20.000
 MK-6-4                6    30.000
 MK-6-5                6    40.000
 MK-6-6                6    50.000
 MK-6-7                6    60.000
 MK-6-8                6    70.000
 MK-6-9                6    80.000
 MK-6-10               6    90.000
 MK-6-11               6   100.000
 MK-6-12               6   110.000
 MK-6-13               6   120.000
 MK-6-14               6   130.000
 MK-6-15               6   140.000
 MK-6-16               6   150.000
!*********************************** Marker Types ********************************************************************
!Co-dominant marker: When heterozygote F1 is present, P1 is coded as 2, F1 is coded as 1, and P2 is coded as 0; Otherwise, P1 is coded as 2, and P2 is coded as 0. 
!Dominant marker: When heterozygote F1 is present, P1 and F1 are coded as 12, and P2 is coded as 0; Otherwise, P1 is coded as 2, and P2 is coded as 0.  
!Recessive markers: When heterozygote F1 is present, P1 is coded as 2, and F1 and P2 are coded as 10; Otherwise, P1 is coded as 2, and P2 is coded as 0. 
!Missing marker is coded as -1. 
 MK-1-1                 2   2   0   2   2   0   2   2   0   2   2   2   2   0   2   0   2   2   0   2   2   0   0   2   2   0   0   2   2   2   2   2   0   2   2   2   0   2   0   2   0   0   2   0   0   0   0   0   0   2   2   2   0   0   0   2   2   2   2   2   2   2   0   0   2   2   0   0   0   2   2   2   2   2   0   2   2   0   2   2   2   0   2   2   2   0   2   2   0   2   0   0   0   2   0   0   0   0   0   2   2   0   2   2   0   2   0   0   2   2   0   0   0   0   0   0   2   2   2   0   0   2   0   2   0   0   0   0   2   0   0   2   0   0   2   2   0   2   2   2   0   2   2   2   2   2   0   0   2   0   2   0   2   0   2   0   2   2   0   2   0   0   2   0   0   2   2   2   2   0   0   2   2   2   2   2   0   0   0   0   2   0   2   0   0   0   0   0   2   2   2   2   2   0   2   2   2   0   0   2
 MK-1-2                 2   2   0   2   2   0   2   2   0   2   2   2   2   0   2   0   0   2   0   2   2   0   0   2   2   2   0   2   2   2   2   2   0   2   2   2   0   2   0   2   0   0   2   0   2   2   2   0   0   2   2   2   0   0   0   2   2   2   2   2   2   2   0   0   2   2   0   0   0   0   2   2   2   2   0   2   2   0   2   0   2   0   2   2   2   0   0   2   0   2   0   0   0   2   0   0   0   0   0   2   0   0   2   2   0   2   0   0   2   2   0   0   0   2   0   0   2   2   2   0   0   2   0   0   0   0   0   0   2   0   0   2   0   0   2   2   0   2   2   2   0   2   2   2   2   0   2   0   2   0   2   0   2   0   2   0   2   0   0   2   0   0   2   0   0   2   2   2   2   0   2   2   2   2   2   2   0   0   0   2   2   0   2   0   0   0   0   0   2   2   2   2   2   0   2   2   2   0   0   2
 MK-1-3                 2   2   0   2   2   0   2   2   0   2   2   2   2   0   2   0   0   2   0   2   2   0   0   2   2   2   0   2   2   2   2   0   0   2   2   2   0   2   0   2   0   0   2   0   2   2   2   0   0   2   2   2   0   0   0   2   2   2   2   2   2   2   2   0   2   2   0   0   0   0   2   2   2   2   2   2   2   0   2   0   2   0   2   2   2   0   0   2   0   2   0   2   0   2   0   0   0   0   0   2   0   0   2   0   0   2   0   0   2   2   0   0   0   2   0   0   0   2   2   0   0   0   0   0   2   0   2   2   2   0   0   2   0   0   2   2   0   2   2   2   0   2   2   2   2   0   2   0   2   0   2   0   2   0   2   2   2   0   2   2   0   2   2   0   0   2   2   2   2   0   2   2   2   2   2   2   0   0   0   2   2   0   2   0   2   0   0   0   2   2   2   0   2   0   2   2   2   2   0   2
 MK-1-4                 2   2   0   2   2   2   2   2   0   2   2   2   2   0   2   0   2   0   0   2   2   0   0   2   2   2   0   2   2   0   0   0   0   2   2   2   2   2   0   2   2   2   2   0   2   2   2   0   0   2   2   2   0   0   2   2   0   2   2   2   2   2   2   2   2   2   0   0   0   0   2   2   2   2   2   2   2   0   2   0   2   0   2   2   2   0   0   2   2   2   0   2   0   2   0   0   2   0   0   2   0   0   2   0   0   2   2   0   2   2   0   0   0   2   0   0   0   2   2   0   0   0   0   0   2   0   2   2   2   0   0   0   0   0   0   2   0   0   2   2   0   2   2   2   2   0   2   0   2   0   2   0   2   0   2   2   2   0   0   2   0   2   2   0   2   2   2   0   2   0   2   2   0   2   2   2   0   0   0   2   2   0   2   0   2   2   0   0   2   2   2   0   2   0   2   2   2   2   0   0
 MK-1-5                 2   0   0   2   2   2   2   0   0   2   2   2   2   0   0   0   0   2   0   2   2   0   0   2   0   2   0   2   2   0   0   0   0   2   2   2   2   2   0   2   2   2   2   0   2   2   2   0   0   2   2   2   0   0   0   2   0   2   2   2   2   2   2   2   2   2   0   0   0   0   2   2   2   2   2   2   2   0   2   2   2   0   2   2   2   0   2   2   2   2   0   2   0   2   0   0   0   0   0   2   0   2   2   0   2   2   2   0   2   2   0   0   0   2   0   2   0   2   2   0   0   0   0   0   2   0   2   2   2   2   0   0   0   0   0   2   0   0   2   2   0   2   2   0   0   0   2   0   2   0   2   0   2   0   2   2   2   0   0   2   2   2   2   0   2   2   2   0   2   0   2   2   0   2   2   2   0   0   0   2   2   0   2   0   2   2   0   0   2   2   2   0   2   0   2   2   2   2   2   0
 MK-1-6                 2   0   0   2   2   2   2   0   0   2   2   2   2   0   0   0   0   2   0   2   2   0   0   2   0   2   0   2   2   0   0   0   0   0   2   2   2   0   0   2   2   2   2   0   2   0   2   0   0   2   2   2   0   0   0   2   0   2   2   2   2   2   0   2   2   2   0   0   0   0   2   2   2   2   2   2   0   0   2   2   2   0   2   2   2   0   2   2   2   2   0   2   0   2   0   0   0   0   0   2   0   2   2   0   2   2   2   0   2   0   0   0   0   2   0   2   0   2   2   0   0   0   0   0   2   0   2   2   2   2   0   0   0   0   0   2   0   0   2   2   0   0   2   0   0   0   2   0   2   2   2   0   2   0   2   2   2   2   0   2   2   2   2   0   2   2   2   0   2   0   0   2   0   2   0   2   2   0   0   2   2   0   2   0   2   2   0   0   2   2   2   0   2   0   2   0   2   2   2   0
 MK-1-7                 2   0   0   2   2   2   2   0   2   2   2   2   2   2   0   0   0   2   0   2   0   0   0   2   0   2   0   2   0   0   0   0   0   0   2   2   2   0   0   2   2   2   2   0   2   0   2   0   0   2   2   2   0   0   0   2   0   2   2   2   2   2   0   2   0   2   0   0   0   0   2   2   2   2   2   2   0   0   2   2   0   0   2   2   2   0   0   2   0   2   0   2   0   2   0   0   0   0   0   0   0   2   2   0   0   2   2   0   2   0   0   0   0   0   0   2   0   2   2   0   0   0   0   0   2   0   2   2   2   2   0   0   0   0   0   2   0   0   2   2   0   0   2   0   0   0   2   0   2   2   2   0   2   0   2   2   2   2   0   2   2   2   2   0   2   0   2   0   2   0   0   2   0   2   0   2   2   0   0   2   2   0   2   0   0   2   0   0   0   2   2   0   2   0   2   0   2   2   2   0
 MK-1-8                 2   0   0   2   2   2   2   2   2   2   2   2   2   2   0   0   0   0   0   2   0   0   0   2   0   2   2   2   0   0   0   0   0   0   2   2   2   0   0   2   0   0   2   2   2   0   2   0   0   2   2   0   0   0   0   0   2   2   2   2   2   0   0   2   0   2   0   0   0   0   2   2   2   2   2   2   2   0   2   2   2   0   0   2   2   0   0   2   0   2   0   2   0   2   0   0   0   2   2   0   0   2   2   0   0   2   2   0   2   0   2   0   0   2   0   2   0   2   2   0   0   0   2   0   2   0   2   2   2   2   0   0   0   0   0   2   2   0   2   2   0   0   2   0   0   0   2   0   2   2   2   0   2   0   2   0   2   2   0   2   2   2   2   0   2   0   2   0   2   0   0   2   0   2   0   2   0   0   0   2   2   0   2   2   0   2   0   0   0   2   2   0   2   0   0   0   2   2   2   0
 MK-1-9                 2   0   0   2   2   2   0   2   2   2   2   2   2   2   0   0   0   2   0   2   0   0   0   2   0   2   0   2   2   0   2   0   0   2   2   2   2   0   0   2   0   0   2   2   2   0   2   0   0   2   2   0   2   0   0   0   2   0   2   2   2   0   0   2   0   0   0   0   0   0   2   2   2   2   2   2   2   0   2   2   2   0   0   2   2   2   0   2   0   2   0   2   0   2   0   0   0   2   2   0   0   2   2   0   0   2   2   0   2   0   2   0   0   2   0   2   0   2   2   0   0   0   2   0   2   0   2   0   2   0   0   0   0   0   0   2   2   0   2   2   0   0   2   0   0   0   2   0   2   2   2   2   2   0   2   0   2   2   0   2   2   2   2   0   2   0   2   0   2   0   0   2   0   2   0   2   0   0   0   0   2   0   2   2   0   2   0   0   2   2   0   0   2   0   0   0   2   2   2   0
 MK-1-10                2   0   0   2   2   2   0   2   2   2   2   2   2   0   0   0   0   2   0   0   0   0   0   2   0   2   0   0   2   0   2   0   0   2   0   2   2   0   0   2   0   0   2   2   2   0   2   0   0   2   2   0   0   0   0   0   2   0   2   2   2   0   0   2   0   0   0   0   0   0   2   2   2   2   2   2   2   0   2   2   2   0   0   2   2   2   0   2   0   2   0   2   0   2   0   0   0   2   2   0   0   2   0   0   0   2   2   0   2   0   2   0   0   2   0   2   0   2   2   0   2   0   2   0   2   0   2   0   2   0   0   0   2   0   0   2   2   0   2   2   0   0   2   0   0   0   2   0   2   2   2   0   2   0   2   0   2   0   0   2   2   2   2   0   2   0   2   0   2   0   2   2   0   2   0   2   0   0   0   0   2   0   2   2   0   2   0   0   2   2   0   0   2   2   0   0   2   2   2   0
 MK-1-11                2   0   0   2   2   2   0   2   2   0   2   2   2   0   0   0   0   2   0   0   0   0   0   2   0   2   0   0   0   0   2   2   0   0   0   2   0   2   0   2   0   0   2   2   2   0   0   0   0   2   2   2   2   0   0   0   2   0   2   2   2   0   0   2   0   0   0   0   0   0   2   2   2   2   2   2   2   0   2   2   0   0   0   2   2   2   0   2   0   2   0   2   0   2   0   0   0   2   2   0   0   0   0   0   2   2   2   0   2   0   2   0   0   2   0   0   0   2   2   0   2   0   2   0   2   0   2   0   2   0   0   2   2   0   0   2   2   0   2   2   0   0   2   0   0   0   2   0   2   2   2   0   2   0   2   0   2   0   0   2   2   2   2   0   2   0   2   0   2   0   0   2   0   2   0   2   0   0   0   2   2   0   2   2   0   2   0   0   2   2   0   0   2   2   0   0   2   2   2   0
 MK-1-12                2   0   0   2   2   2   0   2   2   0   2   2   2   0   0   2   0   2   0   0   0   0   0   2   0   2   0   2   0   0   2   2   2   0   0   0   0   2   0   2   0   0   2   2   2   0   0   0   0   2   2   2   2   0   0   0   2   0   2   0   2   0   0   2   0   0   0   0   0   0   2   2   2   2   2   2   2   0   2   2   2   0   0   2   2   2   0   2   0   2   0   2   0   0   0   0   0   2   2   0   0   0   0   0   2   2   2   0   2   0   0   2   0   2   0   0   0   2   2   0   2   0   2   0   0   0   2   0   0   0   0   2   2   0   0   2   2   2   2   2   0   0   2   0   0   0   0   0   2   2   2   0   2   0   2   0   2   0   0   2   2   0   2   0   2   0   2   0   2   0   0   2   0   2   2   2   2   0   0   2   2   0   2   2   0   2   0   0   0   0   0   0   2   2   0   0   2   0   2   2
 MK-1-13                2   0   0   2   2   2   0   2   2   0   2   2   0   0   0   2   0   2   0   0   0   0   0   2   0   2   0   2   0   0   0   0   2   0   0   0   0   2   0   2   0   0   2   2   2   0   0   0   0   2   2   2   2   0   0   0   2   0   2   0   2   0   2   2   0   0   0   0   0   0   0   2   0   2   2   2   2   0   2   2   2   0   0   2   0   2   2   2   2   2   0   0   2   0   0   0   0   2   2   0   0   0   0   0   2   2   2   0   2   0   0   2   0   0   0   0   0   2   2   0   2   0   2   0   0   0   2   0   0   0   0   2   2   0   0   2   2   2   2   0   0   0   2   0   0   0   0   0   2   2   2   2   2   0   2   0   2   0   0   2   2   0   2   0   0   0   2   2   2   0   0   2   0   2   0   2   2   2   0   2   2   0   0   2   0   2   0   0   0   0   0   0   2   2   2   0   2   0   2   2
 MK-1-14                2   0   0   2   2   2   2   2   0   0   2   2   0   0   0   2   0   2   0   2   0   2   0   2   0   0   0   0   2   0   0   0   2   0   0   0   0   2   0   2   2   2   2   2   0   0   0   0   0   2   2   2   2   2   0   0   2   0   2   0   2   0   0   2   0   2   0   0   0   0   2   2   0   2   2   2   2   0   2   2   2   0   0   2   0   2   2   2   2   2   0   0   2   0   0   0   2   2   2   2   0   0   0   0   2   2   2   0   2   0   0   2   0   0   0   0   2   2   2   0   2   0   2   0   0   2   2   0   0   0   0   2   2   0   2   2   2   2   2   0   0   0   2   0   0   0   0   0   2   2   2   2   0   0   2   0   2   0   0   2   2   2   2   0   0   0   0   2   2   0   0   2   0   2   0   2   2   2   0   2   2   0   0   2   0   2   0   0   0   2   0   0   2   2   2   0   2   0   2   2
 MK-1-15                2   0   0   2   0   2   2   2   0   0   0   2   0   0   0   2   0   2   0   2   2   2   2   2   0   2   0   2   2   0   0   0   0   0   0   0   0   2   0   2   2   2   2   0   0   0   0   0   0   2   2   2   2   2   0   0   2   0   0   0   2   0   0   2   0   2   2   0   0   0   2   2   0   2   2   2   2   0   2   2   2   0   0   2   0   2   2   2   2   2   0   0   2   0   0   0   2   2   2   2   0   0   2   0   2   2   2   0   2   0   0   2   0   0   0   0   2   0   2   0   2   0   2   0   0   2   2   0   0   0   0   2   2   0   0   2   2   2   2   0   0   0   0   0   0   0   0   0   2   2   2   2   0   0   2   2   2   0   0   2   2   2   2   0   0   0   0   2   2   0   0   2   0   0   0   2   2   2   0   2   2   0   0   2   0   2   0   2   0   2   2   0   2   2   2   2   2   0   2   2
 MK-1-16                2   0   0   2   0   2   2   2   0   0   0   2   0   0   0   2   0   2   0   2   2   2   0   0   0   2   0   2   2   0   0   0   0   0   0   0   0   2   2   2   2   2   2   0   0   2   0   0   0   2   2   2   2   2   0   0   2   0   0   0   2   0   0   2   0   2   2   2   2   2   2   2   0   2   2   2   2   0   2   2   2   0   0   2   0   2   2   2   2   2   0   0   2   0   0   0   2   2   2   2   0   0   2   0   2   2   2   0   0   0   0   2   0   0   0   0   2   0   2   0   2   2   2   0   0   2   0   0   0   0   0   2   2   0   0   2   2   2   2   0   0   2   0   0   0   0   0   0   2   2   2   2   0   2   2   2   0   0   0   2   2   2   2   0   0   0   0   2   2   0   0   0   0   0   0   2   2   2   0   2   2   0   0   2   0   2   0   2   0   0   0   0   2   2   2   0   2   0   2   2
 MK-2-1                 0   2   0   0   0   2   2   2   0   0   0   0   0   0   0   2   0   2   0   2   2   2   0   0   2   0   0   2   0   2   2   0   2   2   0   0   0   2   0   2   0   0   0   0   0   0   2   0   0   0   2   2   2   2   2   2   2   0   0   2   2   2   2   2   2   0   2   0   0   0   0   0   2   0   0   2   2   2   2   0   2   2   0   2   2   2   2   0   2   2   0   2   0   2   0   2   2   2   0   2   0   0   2   0   2   0   2   0   0   0   0   0   2   2   0   0   0   0   0   0   0   0   2   2   0   0   2   2   2   0   2   2   2   0   2   0   0   2   0   2   2   0   0   2   2   0   2   0   0   2   2   2   2   0   2   0   2   0   0   2   0   2   2   2   2   2   0   0   2   2   2   0   2   2   0   2   0   2   0   2   2   0   0   2   0   2   0   0   2   0   0   0   2   0   0   2   2   2   2   0
 MK-2-2                 0   2   0   0   0   2   2   2   2   2   0   0   0   0   0   2   0   2   0   2   2   2   0   0   2   0   0   2   0   2   2   0   2   2   0   0   0   2   0   2   0   0   2   0   2   0   2   0   2   0   0   2   2   2   0   0   2   0   0   2   2   2   2   2   2   2   2   0   0   0   0   2   2   0   0   2   2   2   2   0   2   2   0   2   2   0   2   0   2   2   0   2   0   2   0   2   2   2   0   2   0   0   2   2   2   0   2   0   0   0   0   0   2   2   0   0   2   0   0   0   0   0   2   2   0   0   2   2   2   0   2   0   0   0   2   0   0   2   0   2   0   0   0   2   2   2   2   0   0   2   2   2   2   0   2   0   2   0   0   2   0   2   2   2   0   2   0   0   2   2   2   0   2   2   2   0   0   2   2   2   2   2   0   2   0   2   0   0   2   0   0   0   2   0   0   2   2   2   2   0
 MK-2-3                 0   2   0   0   0   2   2   2   2   2   0   0   0   0   0   2   0   2   0   2   0   2   0   0   2   0   0   2   0   2   2   0   2   2   0   0   0   2   2   2   0   0   2   0   0   2   2   2   2   0   0   2   2   2   0   0   2   0   0   2   2   2   2   2   0   2   2   2   0   0   2   2   2   0   0   2   2   0   2   2   2   2   0   2   2   0   2   0   0   2   0   0   0   2   0   2   2   2   0   2   0   0   2   2   2   2   2   0   0   0   0   0   2   2   0   0   2   0   0   0   0   2   2   0   0   0   2   2   2   0   2   0   0   0   2   0   0   0   2   2   0   0   2   2   2   2   2   0   0   2   2   2   2   0   2   0   2   0   0   2   0   2   2   2   0   2   0   0   2   2   2   2   2   2   2   0   2   2   2   2   2   2   0   2   2   0   0   0   2   0   0   0   2   0   0   2   0   0   2   0
 MK-2-4                 0   2   0   0   0   2   2   2   2   2   0   0   0   0   0   2   0   2   0   2   0   2   0   0   2   0   0   2   2   2   2   0   2   2   0   0   0   0   2   2   2   0   0   2   0   2   0   2   2   0   0   2   2   2   0   0   2   0   0   2   2   2   2   0   0   2   0   2   0   0   2   2   2   0   0   0   2   0   0   2   2   2   2   2   2   0   2   0   0   2   0   0   2   2   0   2   2   2   0   2   0   0   2   2   2   2   2   0   0   0   2   0   2   2   0   0   2   0   0   0   0   2   2   0   0   0   2   2   2   0   2   0   0   0   0   0   0   0   2   2   0   0   2   2   2   2   2   0   0   2   2   2   2   0   0   0   2   0   2   2   0   2   2   0   0   2   0   0   2   2   2   2   2   2   2   0   2   2   2   2   2   2   0   2   2   0   0   0   2   2   0   0   2   0   0   2   2   2   2   0
 MK-2-5                 0   2   0   0   2   2   2   2   0   2   0   0   0   0   0   0   0   2   0   2   0   2   0   2   2   0   0   2   2   2   2   2   2   0   0   0   0   2   2   2   2   0   0   2   0   2   0   2   2   0   0   2   0   2   0   2   2   0   0   2   2   2   2   2   0   0   0   2   0   0   2   2   2   2   0   0   2   0   2   2   2   2   2   0   2   0   2   0   0   2   0   0   2   2   0   2   2   2   0   2   0   0   0   2   0   2   2   0   0   0   2   0   2   2   0   2   2   0   0   0   0   2   0   0   0   2   2   2   0   2   2   0   2   0   0   0   0   2   2   2   0   0   2   2   2   2   2   0   0   2   2   2   2   0   0   0   2   0   2   2   0   2   2   0   0   2   2   0   2   2   2   0   2   2   2   0   2   0   2   2   2   2   0   2   2   0   0   0   0   2   0   0   2   0   0   2   2   2   2   0
 MK-2-6                 0   2   0   0   2   2   2   2   2   2   0   0   0   0   0   0   0   2   0   2   0   2   0   2   2   0   0   2   2   2   2   2   2   0   0   0   0   2   0   2   2   0   0   2   0   2   2   2   2   0   0   2   0   2   0   2   2   0   0   2   2   2   2   2   0   0   0   2   0   0   2   2   2   2   0   0   2   0   0   2   2   2   2   0   2   0   2   0   0   2   0   0   2   2   0   2   2   2   0   2   0   2   2   2   0   2   2   0   0   2   2   0   2   0   0   2   2   0   0   0   0   2   0   0   0   2   2   0   0   2   2   0   2   0   0   0   0   2   2   2   0   0   2   2   2   2   2   2   0   2   2   2   2   2   0   0   2   2   2   2   0   2   2   0   0   0   2   0   2   2   2   0   2   2   2   0   2   0   2   2   2   2   0   0   2   0   0   0   0   2   0   0   2   0   0   2   2   2   2   2
 MK-2-7                 0   2   0   0   2   2   2   2   2   2   0   0   0   0   0   0   0   2   0   2   2   2   0   2   2   0   2   2   2   2   2   2   2   0   0   0   0   2   0   2   2   0   0   0   0   2   2   2   2   0   0   2   0   2   0   2   2   0   0   2   2   2   2   2   0   0   0   2   0   0   2   2   2   2   0   0   2   0   2   2   2   2   2   0   2   0   2   2   2   2   0   0   2   2   0   2   2   2   0   2   0   0   2   2   0   2   2   0   0   2   2   0   2   0   0   2   2   0   0   0   0   2   0   2   0   2   2   0   2   2   2   0   2   0   0   0   0   2   2   2   0   0   0   2   2   0   0   2   0   2   2   2   2   2   0   0   2   2   2   2   0   2   0   0   0   0   2   0   2   2   2   2   2   2   2   0   2   0   0   0   2   2   2   0   2   0   0   0   0   2   0   0   2   0   2   2   2   2   2   2
 MK-2-8                 0   2   0   0   2   2   2   2   2   2   0   0   0   0   0   0   0   2   0   2   2   2   0   2   2   0   2   2   2   2   2   2   2   0   0   0   0   2   0   2   2   0   0   0   0   0   2   2   2   0   0   2   0   2   0   2   2   0   0   2   2   2   2   2   0   0   0   2   0   0   2   2   2   2   0   2   2   2   2   2   2   2   2   0   2   0   2   2   2   2   0   0   2   2   0   0   2   2   0   2   0   0   2   0   0   2   2   0   0   2   2   0   2   0   0   2   2   0   0   2   0   2   0   2   0   2   0   2   2   2   0   0   2   0   0   0   0   2   2   2   0   0   0   2   2   2   0   2   2   2   0   2   2   2   0   0   2   0   2   2   0   2   0   0   0   0   2   0   0   2   2   2   2   2   2   2   2   0   2   0   2   2   0   0   2   0   0   0   0   2   0   0   2   0   2   2   2   2   2   2
 MK-2-9                 0   2   2   0   2   2   2   2   2   2   0   0   0   0   0   0   0   2   0   2   0   2   0   2   2   0   2   2   2   2   2   2   2   0   0   0   2   2   0   2   2   0   0   0   2   2   2   2   2   0   0   2   0   0   0   2   2   0   0   2   2   2   2   2   0   0   0   2   0   0   2   0   2   2   0   2   2   2   2   2   2   2   2   0   2   0   2   2   2   2   2   2   2   2   0   0   2   2   0   2   0   0   2   0   0   2   2   0   0   0   2   0   0   0   0   2   2   0   0   2   0   2   0   2   0   2   0   2   2   0   0   0   2   0   0   0   0   2   2   0   0   2   0   2   2   2   0   2   2   2   0   2   0   2   0   0   2   0   2   2   0   2   0   0   0   2   2   0   0   2   2   2   2   2   2   2   2   0   2   0   2   2   0   0   2   0   0   0   0   2   0   0   2   0   2   2   2   0   2   2
 MK-2-10                0   2   2   2   0   2   2   2   0   2   0   0   0   0   2   0   0   2   0   2   0   2   0   2   2   0   2   2   2   2   0   2   2   0   0   0   2   2   0   2   2   0   0   0   2   2   0   0   2   0   2   0   0   0   0   0   2   0   0   2   2   2   2   0   0   0   0   2   0   0   2   0   2   2   0   2   2   0   2   2   2   2   2   0   2   0   0   2   2   2   2   2   2   2   0   0   2   0   0   2   2   0   2   0   0   2   2   0   0   0   2   0   2   0   0   2   2   0   0   2   0   2   0   2   0   2   0   2   2   0   0   0   2   0   0   0   0   2   2   0   0   0   0   2   2   2   0   2   2   2   2   2   0   2   0   0   2   0   2   2   0   2   0   0   0   2   0   0   0   2   2   2   2   2   2   2   2   0   2   2   2   2   0   0   0   0   0   0   0   2   0   0   2   2   2   2   2   0   2   2
 MK-2-11                0   0   2   2   0   2   2   2   0   2   2   0   0   0   2   0   0   2   0   2   0   2   0   0   2   0   2   2   2   0   0   2   2   2   0   0   0   2   0   2   2   0   0   0   2   2   0   0   2   0   2   0   0   0   0   0   2   0   0   2   2   2   2   0   0   0   2   2   0   0   0   0   2   2   0   2   2   0   2   2   2   2   0   0   2   0   0   2   2   0   2   2   2   2   0   0   2   0   0   2   2   0   2   0   0   2   2   0   0   0   2   0   2   0   0   2   2   0   0   2   0   0   0   2   0   2   0   2   0   0   0   0   2   2   0   0   2   2   2   0   0   0   0   2   2   2   0   2   2   2   2   2   0   2   0   0   2   0   2   2   0   2   0   0   0   2   0   0   0   2   2   2   2   2   2   2   2   0   2   2   2   2   0   0   0   0   0   2   0   2   2   0   2   0   2   2   2   0   2   2
 MK-2-12                0   0   0   0   0   2   2   2   0   2   2   0   0   0   2   2   0   2   0   0   2   2   0   0   2   0   2   2   2   0   0   2   2   2   0   0   0   2   0   2   2   0   0   0   2   2   2   0   2   2   0   0   0   0   2   0   2   0   0   2   2   2   2   0   0   0   2   2   2   0   0   0   2   2   0   2   2   0   2   2   2   0   0   0   2   0   0   2   2   0   2   2   2   2   0   0   2   0   0   0   2   0   2   0   0   0   2   2   0   0   2   2   2   0   0   2   2   0   0   2   0   0   0   2   0   2   0   2   0   0   0   0   2   2   0   0   2   0   2   0   0   0   0   2   2   0   0   2   2   2   2   2   0   2   0   0   2   0   2   2   0   2   0   0   0   2   0   0   0   2   2   2   2   2   2   0   2   0   2   2   2   2   0   0   0   0   0   0   0   2   2   0   0   0   2   2   2   0   2   2
 MK-2-13                0   0   0   0   0   2   2   2   0   2   0   0   0   2   2   2   0   2   0   0   2   2   0   0   0   0   2   2   0   0   0   2   2   2   0   2   0   2   0   2   2   0   0   0   2   2   2   2   2   2   0   0   0   2   2   2   2   0   0   2   2   0   2   0   0   0   2   2   2   0   0   2   2   2   0   0   2   0   2   2   0   0   0   0   2   0   0   2   2   0   2   2   2   2   0   0   2   0   0   0   2   0   2   0   0   0   2   2   0   0   2   2   2   0   0   2   0   0   0   2   0   0   0   2   0   2   2   2   0   0   0   0   2   2   0   2   2   0   2   2   0   0   0   2   2   0   0   2   2   2   2   2   0   2   0   0   2   0   2   2   0   2   0   0   0   2   0   0   0   2   2   2   2   0   2   0   2   0   2   2   2   2   0   0   0   2   0   0   0   2   2   0   0   0   2   2   2   0   0   2
 MK-2-14                0   0   0   0   0   0   2   2   0   2   2   0   0   2   2   2   0   2   0   0   2   2   0   0   0   0   2   2   0   0   0   2   2   2   0   2   0   2   0   2   2   0   0   0   2   2   2   2   2   2   0   0   0   2   2   2   2   0   0   2   2   2   2   0   0   2   0   2   0   0   0   2   2   2   0   0   2   0   2   2   0   0   0   0   2   0   0   2   2   0   0   2   2   0   0   0   2   2   2   0   2   0   2   0   0   0   2   2   0   0   2   2   2   0   0   2   0   0   0   2   0   0   0   2   2   2   2   2   0   0   0   0   2   2   0   0   2   2   2   2   0   0   0   2   0   0   2   2   2   2   2   2   0   2   0   0   2   0   2   2   0   2   0   0   0   2   0   2   0   2   2   2   2   0   2   0   2   0   2   2   2   2   0   0   0   2   0   0   0   2   2   0   0   0   2   0   2   0   0   2
 MK-2-15                0   0   0   0   0   0   2   0   2   2   2   0   0   2   2   2   0   2   0   0   2   2   0   0   0   0   0   2   0   2   0   2   2   2   0   2   2   2   0   2   2   0   0   0   2   2   2   2   2   2   0   0   0   2   0   2   2   0   0   2   2   0   2   0   0   2   2   2   0   0   0   2   2   2   0   0   2   0   2   2   2   0   0   0   2   0   0   2   2   0   0   2   2   0   2   2   2   2   2   0   2   0   2   0   0   0   2   0   0   0   2   2   2   0   0   2   0   0   0   2   0   0   0   2   2   2   2   2   0   0   0   0   2   2   0   0   2   2   2   2   0   0   0   2   0   2   2   0   2   2   2   2   0   2   0   0   2   0   2   2   0   2   0   0   0   2   0   2   0   2   2   2   2   0   2   0   0   0   2   2   2   2   0   0   0   2   0   0   0   2   2   0   0   0   2   0   2   0   0   2
 MK-2-16                0   0   0   0   0   0   2   2   2   2   2   0   0   2   2   2   0   2   0   0   2   2   0   0   0   0   2   2   0   2   0   2   2   2   0   2   2   2   0   2   2   0   0   0   2   2   2   2   2   2   0   0   0   2   0   2   2   0   0   2   2   0   2   0   0   2   2   2   0   0   0   2   2   2   0   0   2   0   2   2   2   0   0   0   2   0   0   0   2   0   0   2   2   0   2   0   2   2   2   0   2   0   2   0   0   0   2   2   0   2   2   2   2   2   0   2   0   0   0   2   0   0   2   2   2   2   2   2   0   0   0   0   2   2   0   0   2   2   2   2   0   0   0   2   2   2   2   2   2   2   2   2   0   2   0   0   2   2   2   2   2   2   0   0   0   2   0   2   0   2   2   0   2   0   2   0   0   0   2   0   2   2   0   0   0   2   0   0   0   2   2   0   0   0   2   0   2   0   0   2
 MK-3-1                 2   2   2   0   2   2   2   2   2   0   2   2   2   0   0   0   2   2   0   0   0   0   0   0   2   2   2   2   0   0   0   0   2   0   2   0   2   2   2   0   2   2   2   0   2   2   2   2   0   0   2   0   2   2   2   2   0   0   2   0   0   0   0   2   0   2   2   2   2   0   2   0   0   0   0   0   2   2   0   2   0   2   0   0   0   0   0   2   0   2   0   2   0   0   2   2   2   2   0   0   0   2   2   2   0   2   2   0   2   0   2   0   0   0   2   0   0   2   0   2   0   2   0   0   2   2   2   0   2   0   2   2   0   2   0   0   0   2   0   2   0   0   0   0   0   2   2   0   2   2   0   2   2   0   0   2   0   0   2   0   0   0   0   2   2   0   0   2   0   2   0   2   0   2   0   2   2   0   0   2   0   0   0   0   0   0   0   0   2   2   2   0   2   0   0   0   0   0   0   2
 MK-3-2                 2   2   2   0   2   2   2   2   2   0   2   2   2   0   0   0   2   2   0   0   0   0   2   0   2   2   2   2   0   0   0   0   2   0   2   0   2   2   2   0   0   2   2   0   2   2   2   2   0   0   2   0   2   2   2   2   0   0   0   0   0   0   0   2   0   2   2   2   2   0   0   0   2   0   0   0   2   2   0   2   0   2   0   0   0   0   0   2   0   2   0   2   0   0   2   2   2   0   0   0   0   2   2   2   0   2   2   0   2   0   2   0   0   0   2   0   0   2   0   2   0   2   0   2   2   2   2   0   2   0   2   2   0   2   0   0   0   2   0   2   0   2   0   0   0   0   2   0   2   2   0   2   2   0   0   2   0   0   2   0   0   0   2   2   2   0   0   2   0   2   0   2   0   2   0   2   2   2   0   2   0   0   2   0   0   0   0   0   2   2   2   0   2   0   2   0   0   0   0   2
 MK-3-3                 2   2   2   0   2   2   2   2   2   0   2   2   2   0   2   0   0   2   0   0   0   0   2   0   2   2   2   2   0   0   0   0   2   0   2   0   2   2   2   0   0   2   2   0   2   2   2   2   0   0   2   0   2   2   2   2   0   0   0   0   0   0   2   2   0   2   0   0   2   2   0   0   2   0   0   0   2   0   0   2   0   2   0   2   0   0   0   2   0   2   0   2   0   0   2   2   2   0   0   0   0   2   2   2   0   2   2   0   2   0   2   0   0   0   2   0   0   2   0   2   0   2   0   2   2   2   2   0   0   0   2   2   0   2   2   0   0   2   0   2   0   2   0   0   2   0   2   0   2   2   0   2   2   0   0   2   0   0   0   0   0   0   2   2   2   0   0   2   0   2   0   2   0   0   0   2   2   2   0   2   0   2   2   0   0   0   0   2   2   0   2   0   2   0   0   0   0   0   0   2
 MK-3-4                 2   2   2   0   2   2   2   2   2   0   2   2   2   2   0   2   0   2   0   0   0   0   2   0   2   2   2   2   0   0   2   0   2   0   2   0   2   2   2   0   0   2   2   0   2   2   2   2   2   0   2   0   2   2   2   2   0   0   0   0   0   0   2   2   0   0   0   0   2   2   2   0   2   0   0   2   2   0   0   2   0   2   0   2   0   0   0   2   0   2   0   2   0   0   2   2   2   0   0   0   0   2   2   2   0   2   2   0   2   0   2   0   0   0   2   2   0   2   0   2   0   2   0   2   2   2   2   0   0   0   2   2   0   2   0   0   2   2   0   2   0   0   0   0   2   0   2   0   2   2   0   0   2   0   0   2   0   0   2   0   0   0   2   2   2   0   0   2   0   2   0   2   0   0   2   2   0   0   0   0   0   2   0   0   2   2   0   2   2   0   2   0   0   0   0   0   0   0   0   2
 MK-3-5                 2   2   2   0   2   2   2   2   2   0   2   2   2   2   0   2   0   2   0   0   0   0   2   0   0   2   0   2   0   0   0   0   2   0   2   0   2   2   2   0   0   2   2   2   2   0   2   2   2   0   2   0   2   2   2   2   0   0   0   0   0   0   2   2   0   2   0   0   2   2   2   0   2   0   0   2   2   0   2   2   0   2   0   2   0   0   0   0   0   2   0   2   0   2   2   2   2   0   0   0   0   2   0   2   0   2   2   2   2   0   2   0   0   0   2   2   0   2   0   2   0   0   0   2   2   2   2   0   0   0   2   2   2   2   0   0   2   2   0   2   0   0   0   0   2   0   2   0   2   2   0   0   2   0   0   2   0   0   2   0   0   0   2   0   2   2   0   0   0   2   0   2   0   0   2   2   0   0   0   0   0   2   0   0   2   2   0   2   2   0   2   0   0   2   0   0   0   0   0   2
 MK-3-6                 2   0   2   2   2   2   2   0   2   2   2   2   2   2   0   2   0   2   0   0   0   0   2   0   2   2   0   2   0   2   0   0   2   2   2   0   2   2   2   0   0   2   2   0   2   0   2   2   2   0   2   0   2   0   2   2   0   0   0   0   0   0   2   0   2   2   0   0   2   2   2   0   2   0   0   0   2   0   2   0   0   2   0   0   0   0   2   0   0   2   0   2   0   2   2   2   2   0   0   0   2   2   2   2   0   2   2   2   2   0   2   0   0   2   2   2   0   2   2   2   2   0   0   2   2   2   2   0   0   0   2   2   2   2   0   0   2   2   0   2   0   0   0   0   2   0   2   0   2   2   0   2   2   0   0   2   0   0   2   0   0   0   2   0   2   2   0   0   0   0   0   0   0   0   2   2   0   0   0   0   0   2   2   0   2   2   0   2   2   0   2   0   2   2   0   2   0   0   0   2
 MK-3-7                 0   0   2   2   2   2   0   0   2   2   2   2   2   2   0   2   0   2   0   0   0   0   2   0   2   2   0   2   0   2   0   0   2   2   2   0   2   2   2   0   0   2   2   0   2   0   2   2   2   0   2   0   0   0   2   2   0   0   0   2   0   0   2   0   2   2   0   0   2   2   2   0   2   0   0   0   2   0   2   0   0   2   0   0   0   0   2   0   0   2   2   2   0   2   0   2   2   2   0   0   2   2   2   2   0   2   2   2   2   0   2   0   0   2   2   2   0   0   2   2   2   0   0   2   2   2   2   0   0   0   2   2   2   2   0   0   0   2   0   0   0   0   0   2   2   0   0   0   2   2   0   2   2   0   0   2   0   0   2   2   0   0   2   0   2   0   0   2   0   0   0   0   2   0   2   2   0   0   2   0   2   2   2   0   2   2   0   2   2   2   2   2   2   2   0   2   0   0   0   2
 MK-3-8                 0   0   2   2   2   2   0   0   2   2   2   0   2   2   0   2   0   2   0   0   0   0   2   0   2   2   0   2   0   0   2   0   2   0   2   0   2   2   2   0   0   2   2   0   2   0   2   2   2   0   2   0   0   0   2   2   0   0   2   2   0   0   2   0   2   2   0   0   2   2   2   0   2   0   0   0   2   2   2   0   0   2   0   0   0   0   2   0   2   2   2   2   0   2   0   2   2   2   0   0   2   2   0   0   0   2   0   2   2   0   2   0   0   2   2   2   0   0   2   2   2   0   0   2   2   2   2   0   0   0   2   2   2   2   0   2   0   0   0   0   0   2   0   0   2   0   0   2   2   2   0   2   2   0   0   2   0   0   2   2   0   2   2   0   2   0   0   2   0   0   0   2   2   0   2   2   0   0   2   0   2   2   2   0   2   2   0   2   2   2   2   2   2   2   0   2   0   0   0   2
 MK-3-9                 0   2   2   2   0   2   2   0   2   2   2   0   2   0   0   2   0   2   0   0   0   2   2   0   2   2   0   2   0   0   2   2   2   0   2   0   2   2   2   0   0   2   2   0   2   0   2   2   2   0   2   0   0   0   2   2   0   0   2   2   2   0   2   0   2   2   0   0   0   2   2   0   2   0   0   2   0   2   2   0   0   0   0   0   2   0   2   0   0   2   2   2   0   2   2   2   2   2   0   0   2   2   0   0   0   2   2   2   2   0   2   0   0   2   2   2   0   0   2   2   2   0   0   0   2   2   2   0   0   0   2   2   2   2   0   2   0   0   0   0   0   2   0   2   2   0   0   2   2   2   0   2   2   0   0   2   0   0   2   2   0   2   2   0   2   0   0   2   0   0   0   2   2   0   2   2   0   0   2   0   2   2   2   0   2   0   0   0   2   2   2   0   2   2   0   2   0   0   0   2
 MK-3-10                0   0   2   2   0   2   2   0   2   2   2   0   2   0   0   2   0   2   0   0   0   2   2   0   2   2   0   2   0   0   2   2   2   0   2   0   2   2   2   0   0   2   2   0   2   0   2   2   2   0   0   0   0   0   2   2   0   0   2   2   2   0   2   0   2   2   0   0   0   2   2   0   2   0   0   2   0   2   2   0   0   0   0   0   2   0   2   0   0   2   2   2   0   2   0   2   2   0   0   2   2   2   0   2   0   2   2   2   0   0   2   0   0   2   2   2   0   0   2   2   2   0   0   2   2   2   2   0   0   2   2   2   2   2   2   2   0   0   0   0   0   2   0   2   2   0   0   2   2   0   0   0   2   0   0   2   0   2   2   2   2   2   2   0   0   0   0   2   0   0   0   2   2   0   2   2   0   0   2   0   2   2   2   0   2   0   0   0   2   0   2   0   2   0   0   2   0   0   0   2
 MK-3-11                0   0   2   2   0   2   2   0   2   2   2   0   2   0   0   0   0   2   0   0   0   2   2   0   2   2   2   2   0   0   2   2   2   0   2   0   2   2   2   0   0   2   2   0   2   0   2   2   2   0   0   0   0   0   2   2   0   0   0   2   2   0   2   0   2   2   0   0   0   2   2   0   2   0   0   2   0   2   0   0   0   0   0   0   2   0   2   2   0   2   2   2   0   2   0   2   2   0   2   2   2   0   0   2   0   2   2   2   2   2   2   0   0   2   2   2   0   0   2   2   0   0   0   2   2   2   2   0   0   2   2   2   2   2   2   2   0   0   0   0   0   2   2   2   2   0   0   2   2   2   0   0   2   0   0   2   0   2   0   0   2   2   2   0   0   0   0   2   0   0   0   2   2   0   2   2   0   0   2   0   2   2   2   0   2   0   0   0   2   2   0   0   2   0   0   2   2   0   0   2
 MK-3-12                0   0   0   2   2   2   0   0   2   2   2   0   2   0   0   0   0   2   0   0   0   2   2   0   2   2   2   2   0   0   2   2   2   2   2   0   2   0   2   0   0   2   2   2   2   0   2   2   2   0   0   0   2   0   2   2   0   0   0   2   2   0   2   0   2   2   0   0   0   2   2   0   2   0   0   2   0   2   0   2   0   0   0   0   2   0   2   2   0   2   2   2   2   2   0   2   2   0   2   2   2   0   0   2   0   2   2   2   2   2   2   0   0   2   2   2   0   0   2   0   0   0   0   2   2   2   2   0   0   2   2   2   2   2   2   2   0   0   0   0   0   2   2   2   2   0   0   2   2   2   0   0   2   0   0   2   0   2   0   0   0   2   2   0   0   0   0   2   0   0   0   2   2   0   2   2   0   0   2   2   2   2   2   0   2   0   2   2   2   2   0   0   2   0   0   2   2   0   0   2
 MK-3-13                0   0   0   2   2   2   0   0   2   2   0   0   2   0   0   0   0   2   0   0   0   2   2   2   2   2   2   2   0   0   2   2   2   2   2   0   2   0   2   0   0   2   2   0   2   2   2   2   0   0   0   0   2   2   2   2   0   0   0   2   2   0   2   0   2   2   0   0   0   2   2   0   2   2   0   2   2   2   0   0   0   0   0   0   2   0   2   2   2   2   2   2   2   2   0   2   2   0   0   2   2   0   0   2   0   2   0   2   0   0   2   0   0   2   2   2   0   0   2   0   0   0   0   2   2   2   2   0   0   2   2   0   2   2   2   2   0   0   0   0   0   2   2   2   2   0   2   2   2   0   0   2   2   0   0   2   0   2   0   0   0   2   2   0   0   0   0   2   0   0   2   2   2   0   2   2   0   0   2   2   2   2   2   0   2   0   2   2   2   0   0   0   2   0   0   0   0   0   0   2
 MK-3-14                0   0   0   2   2   2   0   0   2   2   0   0   2   0   0   0   0   0   2   0   0   2   2   2   2   0   0   2   0   0   2   2   2   2   2   0   2   0   2   0   0   2   2   0   2   2   2   0   0   0   0   0   2   2   2   2   0   0   0   2   2   0   2   0   2   2   0   0   0   2   2   0   0   2   0   2   2   2   0   0   0   0   0   2   2   0   2   2   0   2   0   2   2   2   0   2   2   0   0   2   2   0   0   2   0   2   0   2   0   0   2   0   0   2   0   2   0   0   2   0   0   0   0   2   0   2   2   0   0   2   2   2   0   2   2   2   0   2   2   0   0   2   2   2   2   0   2   2   2   0   0   2   2   0   2   2   2   2   0   0   0   2   2   0   0   0   0   0   0   2   2   2   2   0   2   2   0   0   2   2   0   2   2   0   2   0   2   0   2   0   2   0   2   2   0   0   0   2   0   2
 MK-3-15                0   0   0   2   2   2   0   0   2   2   0   0   2   0   0   0   0   0   2   0   0   2   2   2   2   0   0   0   0   0   2   2   2   2   2   0   2   2   2   0   0   2   2   0   2   2   0   0   0   0   2   0   2   2   0   2   0   0   0   2   2   0   2   0   0   2   0   0   0   2   2   2   0   2   0   2   2   0   0   0   0   0   2   2   2   0   2   2   0   2   0   2   0   2   0   0   2   2   0   2   2   0   0   2   0   2   0   2   0   0   2   0   0   2   0   2   0   0   2   0   0   0   0   2   2   2   2   2   0   2   2   2   0   2   0   2   0   2   2   0   0   2   2   2   2   0   2   2   2   2   0   2   2   0   2   0   2   2   0   0   0   2   2   0   0   0   0   0   0   2   2   2   2   0   2   2   0   0   2   2   0   2   2   0   2   0   2   0   2   0   2   0   0   2   0   0   2   2   0   2
 MK-3-16                0   0   0   0   2   2   2   0   2   0   0   0   2   2   0   0   0   2   2   0   0   2   2   2   2   0   0   0   0   0   2   2   0   2   2   0   2   2   2   0   0   2   2   0   2   2   0   0   2   0   0   2   2   2   0   2   2   0   0   2   2   0   2   0   0   2   0   0   0   0   2   2   0   2   0   2   0   2   0   0   0   0   0   2   2   0   2   2   0   2   0   2   0   0   0   0   2   2   0   2   2   0   0   2   0   0   0   2   0   0   2   0   2   2   0   2   0   0   2   0   0   0   0   2   2   2   2   2   0   2   2   2   0   2   0   2   0   2   2   0   0   2   0   2   2   0   2   2   2   2   0   2   2   0   2   0   2   2   0   0   0   2   2   0   0   2   0   0   0   0   2   2   2   0   2   2   0   0   2   2   0   2   2   0   2   2   2   0   2   0   2   0   0   2   0   2   2   2   0   2
 MK-4-1                 0   0   0   2   2   2   2   0   2   0   2   0   2   0   2   0   2   0   0   2   0   2   0   0   2   2   0   0   2   0   2   2   0   2   2   2   2   0   0   0   2   0   2   2   2   0   2   2   2   2   0   0   2   0   0   0   0   2   2   0   0   0   0   2   2   0   0   2   2   2   0   0   0   0   2   2   2   2   0   0   0   2   0   2   0   0   2   0   0   2   2   0   2   2   0   0   0   2   0   2   2   2   0   0   0   2   2   2   0   0   2   0   2   0   2   0   0   0   2   0   2   0   2   2   0   2   2   0   0   0   2   0   0   2   0   2   0   2   0   2   0   2   0   2   2   2   0   2   0   2   0   0   0   0   0   0   0   2   2   0   2   2   2   2   2   0   2   2   0   2   2   0   0   2   0   0   0   0   2   2   2   0   2   2   2   2   0   0   0   0   0   0   0   0   2   2   0   2   2   0
 MK-4-2                 0   0   0   2   2   2   2   0   2   0   2   0   2   0   2   0   2   2   0   2   0   2   0   0   2   2   0   0   2   0   2   2   0   2   2   2   2   0   0   0   2   0   2   2   2   0   2   2   2   2   0   0   2   2   0   0   0   2   2   0   0   0   0   2   2   0   0   2   2   2   0   0   2   0   2   2   2   2   0   0   0   2   0   2   0   0   2   0   0   2   2   0   2   2   0   0   2   2   0   2   2   2   0   0   0   2   2   2   0   0   2   0   2   0   0   0   0   0   2   0   2   0   0   2   0   2   2   0   0   0   2   0   0   2   0   2   0   2   0   2   0   2   0   2   2   2   0   2   0   2   0   0   2   0   0   0   2   2   2   2   2   2   2   2   2   0   2   2   0   0   2   0   0   2   0   0   0   0   2   2   2   0   2   2   2   2   0   0   0   0   0   2   0   0   2   2   0   2   2   0
 MK-4-3                 0   2   0   2   2   2   2   0   2   0   2   0   2   0   2   0   2   2   0   2   0   2   2   0   2   2   0   0   2   0   2   2   2   2   2   2   2   0   2   0   2   0   2   2   2   0   2   2   2   2   0   0   2   2   0   0   0   2   2   0   0   0   0   2   2   0   2   0   2   2   0   0   2   0   2   2   2   2   0   2   0   2   0   2   0   0   2   0   0   2   2   0   0   2   0   2   2   2   0   2   2   2   0   0   0   2   2   2   0   2   2   0   2   0   2   0   0   0   2   0   2   2   0   2   0   2   2   0   2   0   2   0   2   2   0   2   0   2   2   2   0   2   0   0   2   2   0   2   0   0   0   0   2   0   0   0   2   2   2   2   2   2   2   2   0   0   2   2   0   0   2   0   0   2   0   0   0   0   0   2   2   0   2   2   2   2   0   0   0   0   0   2   0   0   2   2   0   2   2   0
 MK-4-4                 2   2   0   2   2   2   2   0   2   0   2   0   2   0   2   2   2   2   0   2   0   0   2   0   2   2   2   2   2   0   2   2   0   2   2   2   2   0   2   0   2   0   2   2   2   0   2   2   2   2   0   0   2   0   0   0   0   2   2   0   0   0   0   2   0   0   2   0   2   2   0   2   2   0   2   2   2   2   0   0   2   2   0   2   0   0   2   0   0   2   2   0   0   2   0   2   2   2   0   2   2   2   0   0   0   2   2   2   0   2   2   0   2   0   0   0   0   0   2   0   2   2   0   0   0   2   2   0   2   0   2   0   2   2   0   2   0   2   2   2   0   2   0   0   2   2   0   2   0   0   0   2   2   0   0   0   2   2   2   2   2   0   2   2   0   0   2   2   0   0   2   0   0   2   0   0   0   0   0   2   0   0   2   2   2   2   0   2   0   0   0   2   0   0   2   2   2   2   2   0
 MK-4-5                 0   2   0   2   0   2   2   0   2   2   2   0   2   0   2   2   0   2   0   2   0   0   2   0   2   2   2   2   2   0   2   2   2   2   2   2   2   0   2   0   2   2   0   2   2   0   2   2   2   2   0   0   2   0   0   0   0   2   2   2   0   0   0   2   0   0   2   0   2   2   2   2   2   0   2   2   0   2   0   0   2   2   0   2   0   2   2   0   0   2   2   0   0   2   0   2   0   2   0   2   2   2   0   0   0   2   2   0   0   2   2   0   2   0   0   0   0   0   2   0   2   0   0   0   0   2   2   0   2   0   2   2   2   0   0   2   0   2   0   2   0   2   0   0   2   2   0   2   2   0   0   2   2   0   0   0   2   2   2   2   2   0   2   2   0   0   2   2   0   2   2   0   2   2   0   0   0   0   0   2   0   0   2   2   2   2   0   2   0   0   0   2   0   0   2   2   2   2   2   0
 MK-4-6                 0   2   0   2   0   2   2   0   2   2   2   0   2   2   2   2   0   0   0   2   0   0   2   0   2   0   2   2   2   0   2   2   2   2   2   2   2   0   2   0   0   2   0   2   2   0   2   2   2   0   0   0   2   0   0   0   0   2   0   2   0   0   2   0   0   0   2   0   2   2   0   2   2   0   2   0   0   2   0   0   2   2   0   2   2   2   2   0   0   2   2   0   0   2   0   2   0   2   0   2   2   2   0   0   2   2   2   0   0   2   2   0   2   2   0   0   0   2   2   0   0   0   0   0   0   0   0   0   2   2   2   2   2   0   0   2   0   0   0   2   2   2   0   0   2   2   0   2   0   2   0   2   2   0   0   0   2   2   2   2   2   0   2   0   0   0   2   2   0   2   2   0   2   2   0   0   0   0   0   0   0   0   2   2   2   2   0   2   0   0   0   2   0   0   2   2   2   2   2   0
 MK-4-7                 0   2   0   2   0   2   2   0   2   2   2   2   2   2   2   2   0   0   0   2   0   0   2   0   2   0   2   2   2   0   2   2   2   2   2   2   2   0   0   0   0   2   0   0   2   0   2   2   2   0   0   0   2   0   0   0   0   2   0   2   0   0   2   0   2   0   2   0   2   2   0   2   2   0   2   0   0   0   2   0   2   2   0   2   2   2   2   0   0   2   2   0   0   2   0   2   0   0   0   0   2   2   0   2   2   2   2   0   0   2   2   0   2   2   0   0   0   0   2   0   0   0   0   0   0   0   0   0   2   2   2   2   2   0   2   2   2   0   0   2   2   2   0   2   2   2   0   0   0   2   0   2   2   0   0   0   2   2   2   2   2   0   2   2   0   0   2   2   0   2   2   0   2   2   0   0   0   2   0   0   0   0   2   2   2   2   0   2   2   0   0   2   0   0   2   2   2   2   2   0
 MK-4-8                 2   2   0   2   0   2   2   2   2   2   2   2   0   2   2   2   0   0   2   2   0   0   2   0   2   2   2   2   2   0   0   2   0   2   2   2   2   0   0   0   0   2   0   0   2   0   2   2   2   0   0   0   2   0   0   0   0   2   0   2   0   0   2   0   2   2   2   0   2   2   0   2   2   0   2   0   0   0   2   0   2   2   0   2   2   2   0   2   0   2   2   0   0   2   0   2   2   0   0   0   2   2   0   2   2   2   0   0   0   2   2   0   2   0   0   0   0   0   2   0   0   0   0   0   0   0   2   0   2   0   2   2   2   0   2   0   2   0   0   2   2   2   0   2   2   2   0   0   2   2   0   2   2   0   2   2   2   2   2   2   2   0   2   2   0   0   2   2   0   2   2   0   2   2   2   0   0   2   0   0   0   0   2   2   2   2   0   2   0   0   2   2   0   0   2   2   2   2   2   0
 MK-4-9                 0   2   0   2   0   2   2   2   2   2   2   2   0   2   2   2   0   0   2   0   0   0   2   0   2   2   2   2   2   0   0   2   0   2   2   2   2   0   0   0   0   2   2   0   2   0   2   2   2   0   0   0   2   0   0   0   2   2   0   2   0   0   2   0   2   2   2   0   2   2   0   2   2   0   2   0   0   0   2   0   2   2   2   2   2   2   0   2   0   0   2   0   0   2   0   2   2   0   2   0   2   2   0   2   2   2   0   0   0   2   2   0   2   0   0   0   2   2   2   0   0   0   0   0   0   2   2   0   2   0   2   2   2   0   2   0   2   0   0   2   2   2   0   2   2   2   0   0   2   2   0   2   2   2   2   2   2   2   2   2   2   0   2   2   0   0   2   2   0   2   2   0   2   2   2   0   0   0   0   0   0   2   2   2   2   2   0   2   0   0   2   2   0   0   2   2   2   2   2   0
 MK-4-10                0   2   0   2   0   2   2   2   2   2   2   2   0   2   2   2   0   0   0   0   0   2   2   0   2   2   2   2   2   2   0   2   0   2   2   2   2   0   0   0   0   2   2   2   2   2   2   2   2   0   2   0   2   0   0   0   2   2   0   2   0   0   0   2   2   2   2   0   0   2   0   0   2   0   0   0   0   0   2   0   2   2   2   2   2   2   0   2   0   0   2   0   2   2   0   2   2   0   2   0   0   2   0   0   2   2   0   0   2   0   2   0   2   0   0   0   2   2   2   2   0   0   0   0   0   2   2   0   2   0   0   2   2   0   2   0   2   0   0   2   2   2   0   2   2   2   0   0   2   2   0   2   2   2   2   2   2   2   2   2   2   0   2   0   0   0   2   0   0   2   2   0   2   2   2   0   0   0   0   0   0   2   0   2   2   2   0   2   0   0   2   2   0   0   2   2   2   2   2   0
 MK-4-11                0   2   0   2   0   2   2   2   2   2   2   2   0   2   2   2   0   0   0   0   0   2   2   0   2   2   2   2   2   2   0   2   0   2   2   2   0   0   0   0   0   2   2   2   2   0   2   2   0   0   2   0   2   0   0   0   2   2   0   2   0   0   2   2   2   2   2   0   0   2   0   0   2   0   0   0   0   0   2   0   2   2   2   2   2   2   0   2   0   0   2   0   2   2   0   2   2   0   2   0   2   2   0   0   2   2   0   0   0   0   2   0   0   0   0   2   2   2   2   2   0   0   0   0   2   2   0   0   2   0   0   2   2   0   2   0   0   0   0   2   2   2   0   2   2   0   0   0   2   0   0   2   2   2   2   2   2   2   2   2   2   0   2   0   0   0   2   0   0   2   2   0   2   2   2   0   2   2   0   2   0   2   0   2   2   2   0   0   0   0   2   2   2   0   2   2   2   2   2   0
 MK-4-12                0   2   0   2   0   2   2   2   2   0   2   2   0   2   2   2   0   0   0   0   0   2   2   0   2   2   2   2   2   2   0   2   0   0   2   2   0   0   0   0   0   2   2   0   2   0   2   2   2   0   2   0   2   0   0   0   2   2   0   2   2   0   2   2   0   2   2   2   0   2   0   0   2   0   0   0   0   0   2   0   2   0   2   2   2   2   2   2   0   0   2   0   0   2   0   0   2   0   2   0   2   2   0   0   2   2   0   0   0   2   2   0   0   0   0   2   2   2   2   2   0   0   0   0   2   2   2   0   2   0   0   2   2   0   0   0   0   0   0   2   0   2   0   2   2   0   0   0   2   0   0   2   2   2   2   2   0   2   2   2   2   0   2   0   0   2   2   2   0   2   2   0   2   2   2   0   0   2   0   2   0   2   0   2   2   2   0   0   0   0   2   2   2   0   0   2   2   2   2   0
 MK-4-13                2   2   0   2   0   2   2   2   2   2   2   2   0   2   2   2   0   0   0   0   0   2   2   0   2   2   2   2   2   2   0   2   0   0   2   2   0   0   0   0   0   2   2   0   2   0   2   2   2   0   2   0   2   2   0   0   2   2   0   2   2   0   2   2   2   2   2   2   0   2   0   2   0   0   0   2   0   0   2   0   2   0   2   0   2   2   2   0   0   0   0   0   0   2   0   0   2   0   2   0   2   2   0   0   2   2   0   0   0   2   2   0   2   0   0   2   2   2   2   2   0   0   0   0   2   2   2   0   2   0   0   2   2   0   0   0   0   0   0   2   0   2   2   2   2   0   0   0   2   0   0   2   2   2   2   0   0   2   2   2   2   0   2   2   0   2   2   2   0   0   2   0   2   2   2   0   0   2   0   0   0   2   0   2   2   2   0   0   0   0   2   2   2   0   0   2   2   2   2   0
 MK-4-14                2   2   0   2   2   2   2   2   2   2   0   2   0   2   2   2   0   0   0   0   2   2   2   0   2   0   2   2   2   2   0   2   0   0   2   2   0   0   0   0   0   2   2   0   2   0   2   2   2   2   2   0   2   2   0   0   2   2   0   2   0   0   2   2   2   2   2   0   0   2   0   2   0   0   2   2   0   2   2   0   2   0   2   0   2   2   2   0   0   0   0   0   0   2   0   0   2   0   2   0   0   0   0   0   2   0   0   0   0   2   2   2   2   0   2   2   2   2   2   2   0   0   0   2   0   2   2   0   2   0   0   2   2   0   0   0   0   2   0   2   0   0   2   2   2   2   0   0   2   0   0   2   2   2   2   0   0   2   2   2   2   0   2   2   0   2   2   2   0   0   0   0   2   2   0   0   0   2   0   0   0   0   0   2   2   2   0   0   0   2   2   2   2   0   0   2   2   2   2   0
 MK-4-15                2   2   0   2   2   2   2   2   2   2   0   2   0   2   2   2   0   0   0   0   2   2   2   0   2   0   2   2   2   2   0   2   0   0   2   2   0   0   0   2   0   2   2   0   2   0   2   2   2   2   2   0   2   0   0   0   2   2   0   2   0   0   0   2   2   2   2   0   0   2   0   2   0   0   2   2   2   2   2   0   2   0   2   0   2   0   2   0   0   2   0   0   0   2   0   2   2   0   2   0   0   0   0   0   0   0   0   0   0   2   2   2   2   0   2   0   2   2   2   2   0   0   0   2   0   2   2   0   2   2   0   2   2   0   0   2   0   2   0   2   0   0   2   2   2   2   0   0   0   0   0   0   2   0   2   0   0   2   0   2   2   0   2   2   0   2   2   2   0   0   0   0   2   2   0   2   0   2   0   0   0   0   0   0   2   2   0   0   0   2   2   2   2   0   0   2   2   2   2   0
 MK-4-16                2   2   0   2   2   0   2   2   2   2   0   2   0   2   2   2   0   0   0   0   2   2   2   0   2   0   2   2   2   2   0   2   0   0   2   0   0   2   0   2   0   2   2   0   2   0   2   2   0   2   2   0   2   0   0   0   2   2   0   2   0   0   0   2   0   2   2   2   0   2   0   2   0   0   2   2   2   2   2   0   2   0   2   0   2   0   2   0   0   2   0   0   0   2   0   2   2   0   2   0   0   0   0   0   0   0   0   0   0   2   2   2   2   2   2   0   2   2   2   2   0   2   0   2   0   2   2   0   2   2   0   2   2   0   0   2   0   0   0   2   0   0   2   2   2   2   0   0   0   0   0   0   2   0   2   0   0   2   0   0   2   0   2   2   2   2   2   0   0   2   2   0   2   2   0   2   0   2   0   0   0   0   0   0   2   2   0   0   0   2   2   2   2   0   0   2   2   2   2   0
 MK-5-1                 2   2   2   2   0   2   2   2   0   0   0   0   2   0   0   0   0   2   2   2   2   0   0   2   0   2   2   0   2   2   2   2   0   2   0   0   2   0   0   2   0   0   2   0   0   0   0   2   2   0   0   2   2   0   0   2   0   0   0   2   0   2   0   0   2   2   2   0   2   2   2   0   2   2   0   0   2   0   2   2   0   0   2   2   2   0   2   2   2   2   0   0   0   2   2   2   2   2   0   2   0   0   2   2   2   2   2   2   2   2   2   0   2   2   2   2   0   0   0   2   2   0   2   2   2   0   0   2   0   2   0   0   0   2   2   0   2   0   0   2   2   2   2   2   2   2   0   2   2   0   0   2   2   0   0   0   2   0   2   2   2   0   0   2   2   2   2   0   2   0   0   0   0   0   2   2   2   2   0   0   2   0   2   2   2   0   2   0   2   0   0   0   2   0   2   2   2   2   0   2
 MK-5-2                 2   2   2   2   0   2   2   2   0   0   0   0   2   0   0   0   0   2   2   2   2   0   0   2   0   2   2   0   2   2   2   2   0   2   0   0   2   2   0   2   2   0   2   0   2   2   0   0   2   0   0   2   2   0   0   2   0   0   0   2   0   2   0   0   2   2   2   0   2   0   2   2   2   2   0   0   2   0   2   2   0   0   2   2   2   0   2   2   2   2   0   0   0   2   2   2   2   2   2   2   0   0   2   2   2   2   2   2   2   2   2   0   2   2   2   2   0   0   0   2   2   0   0   2   2   0   0   2   0   2   0   0   0   2   2   0   2   0   0   2   2   2   2   2   2   2   0   2   2   2   0   2   2   0   2   0   2   0   2   2   2   0   0   2   2   2   2   0   2   0   0   0   0   0   2   2   2   0   0   0   2   0   2   2   0   0   2   0   2   0   2   0   0   0   2   2   2   2   0   2
 MK-5-3                 2   0   2   2   0   0   2   2   0   0   2   0   2   0   0   0   0   2   2   2   2   0   0   2   0   2   2   0   0   2   2   2   0   2   0   0   2   2   2   2   2   0   2   0   2   2   0   0   0   0   0   2   2   0   0   2   0   0   0   2   0   2   0   0   2   2   2   0   2   0   2   2   2   2   0   0   2   0   2   2   0   0   2   2   2   0   0   2   2   2   0   2   0   2   2   2   2   2   2   2   0   0   2   2   2   2   2   2   2   2   2   2   2   2   2   2   2   0   0   2   2   0   2   2   2   0   0   2   0   2   2   0   0   2   2   0   2   0   0   2   2   0   2   2   2   2   0   2   2   2   0   2   0   0   2   0   2   0   2   2   2   0   0   2   2   2   2   0   2   0   0   0   2   0   2   2   2   0   2   0   0   0   2   2   2   0   2   0   2   0   2   0   0   0   2   2   0   2   0   2
 MK-5-4                 0   0   2   2   0   0   2   2   0   0   2   0   0   0   0   0   0   2   2   2   2   0   0   2   2   2   2   0   0   0   2   2   0   2   0   0   2   2   2   2   2   0   2   0   2   2   0   0   0   0   0   0   2   0   0   2   0   0   0   2   0   2   0   2   2   2   2   0   2   0   2   2   2   2   0   2   2   0   2   2   0   0   2   0   2   0   2   2   2   2   0   2   0   2   2   2   0   2   2   2   0   0   2   2   2   2   2   2   2   2   2   2   2   2   2   2   2   0   0   2   2   0   2   2   2   0   0   2   0   2   2   0   0   2   2   0   2   0   0   2   2   0   2   2   2   0   2   2   2   2   0   2   0   0   0   0   2   0   2   2   2   0   0   2   2   0   2   0   2   0   0   0   2   0   2   2   2   0   2   0   0   0   2   2   2   0   2   0   2   0   2   0   0   0   2   2   2   0   0   2
 MK-5-5                 0   2   2   2   0   0   2   2   0   0   2   0   0   0   0   0   0   2   2   2   2   0   0   2   2   2   2   0   0   0   2   2   2   2   0   0   2   2   2   2   2   0   2   0   2   2   0   0   0   0   0   0   2   2   0   2   2   0   0   2   0   0   0   2   2   2   2   0   2   0   2   2   2   0   0   2   2   0   2   2   0   0   2   0   2   0   2   2   2   2   2   2   0   2   2   2   0   2   2   2   0   0   2   2   2   2   2   0   2   0   2   2   2   2   2   2   0   0   0   2   2   0   2   2   2   0   0   2   0   2   2   0   0   2   2   2   2   0   2   2   2   0   2   2   2   0   2   2   2   2   0   2   0   0   0   0   2   0   2   2   2   0   0   2   2   2   2   0   2   0   0   0   2   0   2   2   2   0   2   0   0   0   2   0   2   0   2   0   2   2   2   0   0   0   2   2   2   0   0   2
 MK-5-6                 0   0   2   2   0   0   2   0   0   0   2   0   0   0   2   0   0   2   0   2   2   0   0   2   2   2   2   0   0   0   0   2   2   2   0   0   2   2   2   2   2   0   2   0   2   2   0   0   2   0   0   0   2   0   0   2   2   0   0   2   2   0   2   2   0   2   2   2   2   0   2   0   2   0   0   2   2   0   2   2   0   2   2   0   2   0   2   2   2   2   2   2   0   2   2   2   0   2   2   2   0   0   2   2   0   2   2   0   2   0   2   2   2   2   2   2   0   0   0   2   2   0   2   2   2   0   0   2   0   2   2   0   0   2   2   2   2   0   2   2   2   2   2   2   2   0   2   2   2   2   0   2   0   2   0   0   0   0   2   0   2   0   0   2   2   2   2   2   2   0   0   0   2   0   2   2   0   0   2   0   0   0   2   0   2   0   2   0   2   2   2   0   0   0   2   2   2   0   0   2
 MK-5-7                 0   0   2   2   0   0   2   0   0   0   2   0   0   2   2   0   0   2   0   2   2   0   0   2   2   2   2   0   0   0   0   0   2   2   0   0   2   2   0   2   2   0   2   0   2   2   0   0   2   0   0   0   0   2   0   2   2   0   0   2   2   2   2   2   0   0   2   2   2   0   2   0   2   0   0   2   0   0   2   2   0   2   2   0   2   0   2   2   2   2   2   2   0   2   2   2   0   2   2   2   0   2   2   2   0   2   2   0   2   0   2   2   2   2   0   2   0   0   0   2   2   0   2   2   2   0   0   2   0   2   2   0   0   2   2   2   2   0   0   2   2   2   2   0   2   0   2   0   2   2   0   2   0   2   0   0   0   0   2   0   2   0   2   2   2   2   2   2   2   0   0   0   2   0   2   2   0   2   2   2   0   0   2   0   2   0   2   0   2   2   2   0   0   0   2   2   2   2   0   2
 MK-5-8                 0   0   2   0   0   0   2   0   0   0   2   0   0   2   2   0   0   2   0   2   2   0   0   2   2   2   2   0   0   0   2   0   2   2   0   0   2   2   0   2   2   0   2   2   2   2   0   0   2   0   2   0   0   2   0   2   2   0   2   2   2   2   2   2   0   0   2   2   2   0   2   0   0   0   0   2   0   0   2   2   0   2   2   0   2   0   2   2   2   2   2   2   0   2   2   0   0   2   2   2   0   2   2   2   0   2   2   0   2   0   2   2   2   2   0   2   0   0   0   2   2   0   2   2   2   0   0   2   0   2   2   0   0   2   2   2   2   0   0   2   2   2   2   0   2   0   2   0   2   2   0   2   0   0   0   0   0   0   0   0   2   0   2   0   2   2   0   2   2   0   0   0   2   0   2   2   0   2   2   2   2   0   2   0   2   0   2   0   2   2   2   0   0   0   2   2   2   2   2   2
 MK-5-9                 0   0   2   0   0   0   2   2   0   0   2   0   0   2   2   0   0   2   0   0   2   2   0   2   2   2   2   0   0   0   2   0   2   2   0   0   2   2   0   2   2   0   2   2   2   2   0   0   2   0   2   0   0   2   0   2   0   0   2   2   0   2   2   2   0   0   2   2   2   0   2   0   0   2   0   2   0   0   0   2   0   2   2   0   2   0   2   0   0   2   2   2   0   2   2   0   0   2   2   2   0   2   0   2   0   2   2   0   2   0   2   2   2   2   0   2   0   0   0   2   2   0   2   2   2   2   0   2   0   0   2   0   0   2   2   2   2   0   0   2   2   0   2   0   2   2   2   0   2   2   0   2   0   0   2   0   0   0   2   0   0   0   2   0   2   2   0   2   2   0   2   0   2   0   2   2   0   2   2   2   2   0   2   0   2   0   2   0   2   2   0   0   0   0   0   2   2   2   2   2
 MK-5-10                0   0   2   0   0   0   0   2   0   0   0   0   2   2   2   0   0   2   2   0   2   2   0   2   2   2   2   0   0   0   2   0   2   2   0   0   2   0   0   2   2   0   2   2   2   2   0   0   2   0   2   0   0   2   0   0   0   2   2   2   0   2   2   2   0   0   2   2   2   0   2   0   0   2   0   2   0   0   0   0   0   2   2   0   2   0   2   0   0   2   0   2   0   2   2   0   0   2   2   2   0   2   0   2   0   2   2   2   2   0   2   2   2   2   0   2   0   0   0   2   2   0   2   0   2   2   0   2   2   0   2   0   0   2   2   2   2   0   0   2   2   0   2   0   2   2   2   0   2   2   0   2   0   0   2   0   0   0   2   0   0   0   2   0   2   2   0   2   2   0   2   0   2   0   2   2   0   2   2   2   2   0   2   0   2   0   2   0   2   2   0   0   0   0   0   2   2   2   2   2
 MK-5-11                0   0   2   0   0   0   0   2   0   2   0   0   0   2   2   0   0   2   0   0   2   2   0   2   2   2   2   0   0   0   0   2   2   2   0   0   2   0   0   2   2   0   2   2   0   2   0   0   2   2   2   0   0   2   0   0   0   2   2   2   0   2   2   2   0   2   2   0   2   0   0   0   2   2   0   2   0   0   0   0   0   2   0   0   2   0   2   0   0   2   0   0   2   2   2   0   0   2   2   2   0   0   0   2   0   2   2   2   2   0   2   0   2   2   0   2   0   2   2   2   0   0   2   0   2   2   0   2   2   0   2   0   0   0   2   2   2   0   0   2   2   0   2   0   2   2   2   0   2   2   0   2   0   2   2   2   0   0   2   0   0   0   0   0   2   2   0   2   2   0   2   0   2   0   2   2   0   2   2   0   2   0   0   0   2   0   2   0   2   2   0   0   0   0   2   2   2   2   2   2
 MK-5-12                0   0   2   0   0   0   0   2   0   2   0   0   0   2   2   0   0   2   0   0   2   2   0   2   2   2   0   0   0   0   0   2   2   0   0   0   2   0   0   2   2   2   2   2   0   2   0   0   2   2   2   0   0   2   0   0   2   2   2   2   0   2   2   2   0   2   2   0   2   0   0   0   2   2   0   2   0   2   0   2   0   2   0   0   2   0   2   0   0   2   0   0   2   2   2   0   0   2   2   2   0   0   0   2   0   2   2   0   2   0   2   0   2   2   0   2   0   2   2   2   0   0   0   0   2   2   0   2   2   0   2   0   0   0   2   2   2   0   0   2   2   0   2   0   2   0   2   0   2   2   0   2   2   2   2   2   0   0   2   0   2   0   0   0   2   2   0   2   0   0   2   0   2   0   2   0   0   2   2   0   2   0   0   0   2   0   2   0   2   2   0   0   0   0   2   2   2   2   2   2
 MK-5-13                0   0   2   0   0   2   0   2   0   2   0   0   0   2   0   0   0   2   0   2   2   2   0   2   2   2   0   0   0   0   0   2   2   0   0   2   2   0   0   2   2   2   2   2   0   2   0   0   2   2   2   0   0   2   0   0   2   2   2   2   0   2   2   2   0   2   2   0   2   0   0   2   2   2   0   2   0   2   0   0   0   2   0   0   2   0   2   0   0   2   0   0   2   2   2   0   0   2   2   2   2   0   0   2   0   2   2   2   2   0   2   0   2   0   0   2   0   2   2   2   0   0   0   0   2   2   0   2   2   0   0   0   0   0   2   2   2   0   0   2   2   0   0   0   2   0   0   0   2   2   0   2   2   2   2   2   0   0   2   0   2   0   0   0   0   0   0   2   0   0   2   0   2   0   2   0   0   2   2   2   2   0   0   0   2   2   2   0   0   2   0   0   0   0   2   2   2   2   2   2
 MK-5-14                0   0   2   0   0   2   0   2   0   2   2   0   0   2   0   0   0   2   0   2   2   2   0   2   2   0   0   0   0   0   0   2   2   0   0   2   2   0   0   2   2   2   2   2   2   2   0   0   2   2   2   0   0   2   0   0   2   2   2   2   0   2   2   2   2   0   2   0   2   2   2   2   2   2   0   2   2   2   0   0   2   0   0   0   2   0   2   0   0   2   0   0   2   2   2   0   0   2   0   2   2   0   0   2   0   2   0   2   2   0   2   0   2   0   0   2   0   2   2   2   0   0   0   0   2   2   0   2   2   0   2   0   0   0   2   2   0   0   0   2   2   0   2   0   2   0   0   0   2   2   0   2   2   2   2   2   0   2   2   2   2   0   0   0   0   0   0   2   0   0   2   0   2   0   2   0   0   2   0   2   0   0   0   0   2   2   2   0   0   2   0   0   2   0   2   2   2   2   2   2
 MK-5-15                0   0   2   0   0   2   2   2   0   2   2   0   0   2   0   0   0   2   0   2   2   2   0   2   2   2   0   2   0   2   0   2   2   0   0   2   2   0   0   2   2   2   2   0   2   2   0   0   2   2   2   2   0   2   0   0   2   2   0   2   0   2   2   2   2   0   2   0   2   2   2   2   2   2   0   2   2   2   0   0   2   0   0   0   2   0   2   0   0   2   0   0   2   2   2   0   0   2   0   2   2   0   0   2   0   2   0   2   2   0   2   0   2   0   0   2   2   2   2   2   0   0   2   0   2   2   0   2   2   0   2   0   0   0   2   2   0   0   0   2   2   0   2   0   2   0   0   0   2   2   0   2   2   2   2   2   0   2   2   2   0   0   0   0   0   0   0   2   0   0   2   0   0   0   2   0   0   2   0   2   2   0   0   0   0   2   2   0   2   2   2   0   2   0   2   2   2   2   2   0
 MK-5-16                0   0   0   0   0   2   2   2   0   2   2   0   0   2   0   0   0   2   0   2   2   2   0   2   2   2   0   2   0   2   0   2   2   0   0   2   2   0   0   2   2   2   0   0   2   2   0   0   2   2   2   2   0   2   0   0   2   2   0   2   0   2   2   2   2   0   2   0   2   2   2   2   2   2   0   2   2   2   2   0   2   0   0   0   2   0   2   0   0   2   0   0   0   2   2   0   0   2   0   2   0   0   2   2   0   2   0   2   2   2   2   0   2   0   0   2   2   2   0   2   0   0   0   2   2   2   0   2   2   2   0   0   0   0   2   2   0   0   2   2   2   0   2   2   2   0   0   0   2   2   0   2   2   2   2   2   2   2   2   2   0   0   0   0   0   0   0   2   0   0   2   0   0   0   2   0   0   2   0   2   2   0   2   0   0   2   2   0   2   2   2   2   2   0   2   2   2   2   2   0
 MK-6-1                 2   0   2   2   2   0   2   2   0   2   0   2   2   0   2   0   0   0   0   0   0   2   2   0   0   0   0   0   0   0   2   0   2   0   2   2   0   0   0   2   2   2   0   0   0   0   2   2   0   2   2   2   0   0   0   0   0   2   0   0   0   0   0   0   0   0   2   2   0   2   0   2   2   0   0   2   0   0   2   2   2   2   0   0   0   2   2   2   0   2   2   2   2   0   0   2   2   2   0   0   0   2   0   0   2   0   0   0   2   2   2   0   0   2   2   2   0   2   2   0   2   2   0   0   0   2   0   2   0   0   0   0   0   0   2   2   0   2   0   2   2   2   0   2   2   2   0   0   2   0   2   0   0   0   2   0   2   0   2   0   2   2   0   0   0   2   0   0   2   0   2   2   2   2   2   0   0   0   0   0   2   2   2   0   0   2   0   0   2   2   2   0   2   0   2   2   0   0   2   2
 MK-6-2                 0   0   2   2   0   0   2   2   0   2   0   2   2   0   2   0   0   0   0   0   0   2   2   0   0   0   2   0   0   0   0   0   2   0   2   2   0   0   0   2   2   2   0   0   0   0   0   2   0   2   2   2   0   0   0   0   0   2   0   0   0   0   0   0   0   0   2   2   0   2   0   2   0   0   0   2   0   0   2   2   2   2   0   0   0   2   2   2   0   2   2   0   2   0   0   2   2   2   0   0   0   2   0   0   2   0   0   0   2   2   0   0   0   2   2   2   0   2   2   0   2   2   0   0   0   2   0   2   0   0   0   0   0   0   0   2   0   2   0   2   2   2   0   2   2   0   0   0   2   0   2   0   0   0   2   0   2   0   2   0   0   2   0   0   0   2   0   0   2   0   2   2   2   2   2   0   0   0   0   0   2   2   2   0   0   2   0   0   0   2   2   0   0   0   2   2   0   0   2   2
 MK-6-3                 2   0   2   2   0   0   2   2   0   2   0   2   2   2   0   0   0   0   0   0   0   2   2   0   0   0   2   0   2   0   0   0   2   0   2   2   0   0   0   2   2   2   0   0   2   0   0   2   0   2   2   2   0   0   0   0   0   2   0   0   0   0   0   0   0   0   2   2   0   2   0   2   0   0   0   2   0   0   2   2   2   2   2   0   0   2   2   0   2   2   2   0   2   0   0   2   2   2   0   0   0   2   0   2   2   2   0   0   2   2   0   0   0   2   2   2   0   2   2   0   2   0   0   0   0   2   0   2   0   2   0   0   0   0   0   0   0   2   0   2   2   2   0   2   2   0   2   0   2   0   2   0   0   0   2   0   2   2   2   0   0   2   0   0   0   2   0   0   2   0   2   2   2   2   2   0   0   2   0   0   2   2   2   0   0   2   0   0   0   2   2   0   0   0   2   2   0   0   2   2
 MK-6-4                 2   0   2   2   0   0   2   2   0   2   0   2   2   2   0   0   0   0   0   0   0   2   2   0   2   0   2   0   2   0   0   0   2   0   2   2   0   0   0   2   2   2   0   0   2   0   0   2   0   2   2   2   0   0   0   0   2   2   2   0   0   0   2   0   0   0   2   2   0   2   0   2   0   0   0   2   0   2   2   2   2   0   2   0   0   2   2   0   0   2   2   2   2   0   0   2   2   2   2   0   0   2   0   0   2   2   0   0   2   2   0   0   0   0   2   2   2   2   2   0   2   0   0   0   0   2   0   0   0   2   0   0   0   0   0   0   0   2   0   2   2   2   0   2   2   0   0   0   2   0   2   0   0   0   2   0   0   2   2   0   0   2   0   0   0   2   0   0   2   0   2   2   2   2   2   0   0   2   0   0   2   2   2   0   0   2   0   0   0   2   2   0   0   0   2   2   0   0   2   2
 MK-6-5                 2   0   0   2   0   0   2   2   0   2   0   2   2   2   0   0   2   0   0   0   0   2   2   0   2   0   2   0   2   0   0   0   2   0   2   2   0   0   0   2   2   2   0   0   2   0   0   2   0   2   2   2   2   0   0   0   2   0   2   2   0   0   0   0   0   0   2   2   0   2   0   2   0   0   0   2   2   0   2   2   2   0   0   0   2   2   2   0   2   2   2   2   2   0   0   2   2   2   2   0   0   2   0   0   0   2   0   0   2   0   0   0   0   0   0   2   2   2   2   0   2   0   2   0   2   2   0   0   2   2   0   0   0   0   0   0   0   2   0   2   2   0   0   2   2   0   2   0   2   0   2   0   2   0   2   0   0   2   2   0   0   2   0   0   0   2   0   2   2   0   2   2   2   2   2   0   0   2   0   2   2   2   2   0   0   2   0   0   0   2   2   0   0   0   2   2   0   0   0   2
 MK-6-6                 2   0   0   2   0   0   2   2   0   2   2   2   2   2   0   0   2   0   0   0   0   2   2   0   2   0   2   0   2   0   0   0   2   2   2   2   0   0   0   2   2   2   0   2   2   0   0   2   0   0   2   0   2   0   0   0   2   0   2   2   2   0   2   0   0   0   2   2   0   2   0   2   0   0   0   2   2   2   2   2   2   0   0   0   2   2   2   0   2   2   2   2   2   0   0   2   2   2   2   0   2   0   0   0   0   2   0   0   2   0   0   0   0   0   0   2   2   2   2   0   2   0   2   0   2   2   0   0   2   2   0   0   0   0   0   0   0   2   0   2   2   0   0   2   2   0   2   0   2   0   2   0   2   0   2   0   0   0   2   0   0   2   0   0   0   2   0   2   2   0   2   2   2   2   2   0   0   2   0   2   2   2   2   0   0   2   0   0   0   2   2   0   0   0   2   2   0   0   0   2
 MK-6-7                 2   0   0   2   0   0   2   2   0   2   2   2   2   2   0   0   2   0   0   0   0   2   0   0   2   0   2   0   2   0   0   0   2   2   2   2   0   0   0   2   2   0   0   2   2   0   0   2   0   0   2   0   2   0   0   0   2   0   2   2   2   2   2   0   0   0   2   2   0   2   0   2   0   0   0   2   2   2   2   2   2   0   2   0   2   2   2   0   2   2   2   0   2   0   0   2   2   2   2   0   2   0   2   0   2   2   0   0   2   0   0   0   0   0   0   2   2   2   2   0   2   0   2   0   2   2   0   0   2   2   0   0   2   0   0   2   0   0   0   2   2   0   0   2   2   0   2   0   2   0   2   0   0   0   0   0   0   2   2   0   0   2   0   0   0   2   0   2   2   0   2   2   2   2   2   0   0   2   0   2   0   2   2   0   0   2   0   0   0   2   2   0   0   0   2   2   0   0   0   2
 MK-6-8                 2   0   0   0   0   0   2   2   0   2   2   2   0   2   0   0   2   0   0   0   0   2   0   0   2   0   2   0   2   0   0   0   2   2   2   2   0   0   0   2   2   0   0   2   2   0   0   2   0   0   2   0   2   0   0   0   2   0   2   2   2   2   2   0   0   2   2   2   0   2   0   2   0   2   0   2   0   2   2   0   2   0   2   0   0   2   2   0   2   2   2   2   2   0   0   0   2   2   2   0   0   2   2   0   2   2   0   0   2   0   0   0   0   0   0   2   2   0   2   0   2   0   2   0   2   2   0   2   2   2   0   0   2   0   2   2   0   2   0   2   2   0   0   2   2   0   2   0   2   0   2   2   2   0   0   0   0   2   2   0   0   2   0   0   2   2   0   2   2   0   2   2   2   2   2   0   0   2   0   2   0   2   2   0   0   2   0   0   0   2   2   2   0   0   2   2   0   0   0   2
 MK-6-9                 0   0   0   2   0   0   2   2   0   2   2   2   0   2   0   0   2   0   2   0   0   2   0   0   2   0   2   0   0   0   0   0   2   2   2   2   0   2   2   2   2   0   2   2   2   0   0   2   0   0   2   0   2   0   0   0   2   0   2   2   2   2   2   0   0   2   2   2   2   2   0   2   0   2   0   2   0   2   2   0   2   0   2   0   0   2   2   0   2   2   2   2   2   0   0   0   2   2   2   0   0   2   2   0   2   2   0   0   2   0   0   0   0   0   0   2   2   0   2   0   2   0   2   0   2   2   0   2   2   2   0   0   2   0   2   2   0   2   2   0   2   0   2   2   2   0   2   0   2   0   2   2   2   0   0   0   2   2   2   0   0   2   0   0   2   2   0   2   2   0   2   2   2   2   2   2   0   2   0   2   0   2   2   0   2   0   0   0   0   2   2   2   0   0   2   2   0   0   0   2
 MK-6-10                0   0   0   2   0   0   2   2   2   2   2   2   0   2   0   0   0   0   2   0   2   2   0   0   2   0   2   2   0   0   0   0   2   2   2   2   0   2   2   2   2   0   2   0   2   0   0   2   0   0   2   0   2   0   0   0   2   0   2   2   2   2   2   2   0   2   2   2   2   0   0   2   0   2   2   0   2   2   2   0   2   0   2   2   0   0   2   0   2   2   2   2   2   2   2   2   2   0   2   2   0   0   2   0   2   2   0   0   2   0   0   0   0   0   0   2   2   0   2   0   2   0   2   0   2   2   0   2   2   2   0   0   2   0   2   2   0   2   2   0   2   0   2   2   2   0   2   0   2   0   2   2   0   0   2   0   0   2   2   0   0   2   0   0   2   2   0   2   2   0   2   2   2   2   2   2   0   2   0   2   0   2   2   0   2   0   0   2   0   2   2   2   0   0   2   2   0   0   0   2
 MK-6-11                0   0   0   2   0   2   2   2   2   2   2   2   0   2   0   0   0   0   2   0   2   2   0   0   2   0   2   2   0   0   0   2   2   2   2   2   0   2   2   0   2   0   2   0   0   0   0   2   0   0   2   0   2   0   0   0   2   0   2   2   2   2   2   2   0   2   2   2   2   0   0   2   0   2   2   0   2   2   2   0   2   0   0   2   0   0   2   0   2   2   2   2   2   2   2   2   2   0   2   2   0   0   2   2   2   0   0   0   2   0   0   0   0   0   0   2   2   0   2   0   0   0   2   0   2   2   2   2   2   2   0   0   2   0   2   2   0   2   0   0   2   0   2   2   2   0   2   0   2   0   2   2   0   0   2   0   0   2   0   0   0   2   0   0   2   0   0   2   2   0   2   2   0   2   2   0   0   2   0   2   0   0   2   0   2   0   0   2   0   2   2   2   0   0   2   2   0   0   0   2
 MK-6-12                0   0   0   2   0   0   2   2   2   2   2   2   0   2   0   0   0   2   2   0   2   2   0   0   0   2   2   2   0   0   0   2   2   2   2   2   0   2   2   0   0   0   2   0   0   0   0   2   2   0   2   0   0   0   0   0   2   0   0   2   2   2   2   2   0   2   2   0   2   0   0   2   0   2   2   0   2   2   2   0   2   0   0   2   2   0   2   0   2   0   2   2   2   2   2   2   2   0   2   2   0   0   2   2   2   0   0   0   2   0   0   0   2   0   0   2   2   0   0   0   0   0   2   0   2   2   2   2   0   2   0   0   2   0   2   2   0   2   0   0   2   0   2   2   0   0   2   2   2   0   2   2   0   0   2   0   0   2   0   0   0   2   0   0   2   0   0   2   0   0   0   2   0   2   2   2   0   2   0   2   0   2   2   0   2   0   0   2   0   2   2   2   0   0   2   2   0   0   0   2
 MK-6-13                0   0   0   2   0   0   2   0   2   2   2   2   0   2   0   0   0   2   2   0   2   2   0   0   0   2   2   2   0   0   0   2   2   2   2   0   0   2   0   0   0   0   2   0   0   0   0   2   2   2   2   0   0   0   0   0   2   0   0   2   2   2   2   2   0   2   2   0   2   0   0   2   0   2   2   2   2   2   2   0   2   0   0   2   2   0   2   0   0   0   0   0   2   2   2   2   2   0   2   2   0   0   2   2   2   0   2   0   2   2   0   0   2   0   0   0   2   0   0   0   0   2   2   0   2   2   2   2   0   2   0   0   2   0   0   2   0   2   0   0   0   0   2   2   0   0   2   2   2   0   2   2   0   0   2   0   0   0   0   0   0   2   0   0   2   0   0   2   0   0   0   2   0   2   0   2   0   2   0   2   0   0   2   0   2   0   2   2   0   2   0   2   0   0   2   2   0   0   0   2
 MK-6-14                0   0   2   2   0   0   2   0   2   0   2   2   0   2   0   0   0   2   2   0   2   2   0   0   0   2   2   2   0   0   0   2   2   2   2   0   0   2   0   0   0   0   0   0   0   0   0   2   2   2   2   0   0   0   0   0   2   0   0   2   2   2   2   2   0   2   2   2   2   0   0   2   0   2   2   2   2   2   2   0   2   0   0   2   2   0   2   0   0   0   0   0   2   2   2   2   2   0   2   0   0   0   2   0   0   0   2   0   2   2   0   0   2   0   0   0   2   0   0   0   0   2   2   0   2   2   0   0   0   2   0   0   2   0   2   2   2   2   0   0   0   0   0   2   0   0   2   2   2   0   2   2   0   0   2   0   0   0   0   2   2   2   0   0   2   0   0   0   0   0   0   2   0   2   0   2   2   2   2   2   0   0   2   0   2   0   0   2   0   2   0   2   0   0   2   2   0   0   0   2
 MK-6-15                0   0   2   2   0   0   2   0   2   0   2   2   0   2   0   0   0   2   2   0   2   2   0   0   0   2   2   2   0   0   0   0   2   2   2   0   0   2   0   0   0   0   2   2   0   0   0   2   2   2   2   0   0   0   0   0   2   0   0   2   2   0   2   2   0   2   2   2   0   0   0   2   0   2   2   2   2   2   2   0   2   0   0   2   2   0   2   0   0   0   0   0   2   2   2   2   2   0   2   0   0   0   2   0   0   0   2   0   2   2   0   0   2   0   2   0   2   0   0   0   0   2   0   2   2   2   0   0   0   2   0   0   2   0   2   2   2   0   0   0   0   0   0   2   0   0   2   2   2   0   2   2   0   0   2   0   0   0   0   0   2   2   0   0   2   0   0   0   2   0   0   2   0   2   0   2   0   2   2   2   0   0   2   0   2   0   0   2   0   0   0   2   0   0   2   0   0   0   0   2
 MK-6-16                0   0   2   2   0   0   2   0   2   0   2   2   0   2   0   0   0   2   2   0   2   2   0   0   0   2   2   2   0   0   0   0   2   2   2   0   0   2   0   0   2   0   2   2   0   0   2   2   2   2   0   0   0   2   0   0   2   0   0   2   0   0   2   2   0   2   2   2   0   0   0   2   0   2   2   2   0   2   2   0   2   0   0   2   2   0   2   0   0   0   0   0   2   2   0   2   2   0   2   0   0   0   2   0   0   0   2   0   2   2   0   0   2   0   2   0   2   0   2   0   0   2   0   2   2   2   0   0   0   2   0   0   2   0   2   2   2   0   0   0   0   0   0   0   0   0   2   0   2   0   2   2   0   0   2   0   0   0   0   0   2   2   0   0   2   0   0   0   0   0   0   2   0   2   0   2   0   2   2   2   0   0   2   0   2   0   0   2   0   0   0   2   0   0   2   0   0   0   0   2
 
!****************************************** Phenotypic Data **********************************************************
!-100.0 is resevred for missing phenotype
SimulatedTrait1        14.3807   16.2760   15.4329   15.0353   14.2764   16.9981   14.5277   14.8468   13.7012   15.5083   15.5047   17.6609   16.6241   12.7354   14.6747   14.7529   16.0493   15.3482   12.9270   16.6995   16.0425   13.3552   12.9981   16.7093   14.9104   15.2768   14.6356   15.2901   14.4588   13.6259   13.7356   13.8601   14.3382   16.5391   16.9883   17.0886   17.2018   13.2301   14.1488   15.3437   15.9084   16.4283   15.2204   14.9316   15.7254   16.5907   14.8473   13.9234   11.7852   16.1824   15.1376   15.0440   12.5146   13.8389   16.3602   16.0638   13.2550   16.9348   16.4282   15.7830   14.7708   15.2188   13.6762   15.8212   16.7151   16.5756   15.3025   13.9851   15.1829   14.6793   16.8603   15.7887   16.0548   14.6059   16.6378   15.8915   14.1378   14.3014   15.3252   14.1649   16.1990   15.1942   16.3622   17.2039   15.9273   13.9314   14.4625   15.3709   14.2155   14.8709   14.0196   15.9201   14.4152   15.9547   13.5080   12.9374   13.1559   14.8995   14.2532   15.7234   13.4997   14.8485   17.2184   16.3991   13.9269   16.1793   15.1606   13.6656   15.5452   15.1209   14.5516   14.4519   15.3223   15.4245   14.6113   16.6256   12.4420   16.4441   15.1190   14.4738   14.9537   14.2336   12.5496   13.3640   15.4635   13.4034   16.1474   15.0030   16.2697   14.9822   16.1136   14.8073   15.5106   13.8691   15.0789   17.7004   14.7243   14.4369   15.7076   15.6618   13.2622   16.3874   16.4635   14.7493   14.7488   13.5058   14.7804   14.6046   17.5743   13.4415   16.5509   13.1962   15.6883   13.2775   16.3531   15.6884   14.2935   15.5714   15.3702   16.4989   15.7190   15.4513   16.8512   13.8293   15.7475   14.7636   15.8957   14.7420   15.5408   13.3793   15.5168   16.5984   14.0938   15.3469   14.0397   15.5236   14.6794   13.1124   13.4417   14.9482   15.2023   13.9519   16.2401   13.9378   15.9351   15.4158   14.0502   13.3906   17.1912   16.7672   13.7035   15.3060   15.3799   13.8068   16.7223   13.4870   14.9378   15.3733   15.0321   14.7447
SimulatedTrait2         9.4429   10.2713   11.0543   10.0509    9.7760    8.8051    9.0503    9.1645   10.0187    8.9482    9.5988    8.4474    9.8095   10.8669   10.3719    9.9965    8.7645   10.8970   10.6284    8.8723    9.5899   10.1783   10.0594    9.6002    9.8635    9.6617   10.0208    9.5652    9.9047   10.9991   10.0608   10.5973   10.8946   10.4347    9.3393    9.3985    9.3615    9.3739   10.4483    9.2699    9.2379   10.4695   10.0083   10.9806    9.7678   10.8363   10.0701   10.8800   11.5730    9.7533    9.5210   10.0470   10.8319    9.7263   10.0438    9.2012    9.1342    9.8972    8.5769    8.7100   10.2922    9.7771    8.7518    9.9834   10.0280    9.5240    9.8204   10.3911    9.9755   10.8241    9.9720    9.5459    9.8702    9.3312    9.4406   10.5988   10.1518   10.7691    9.9768   10.2016    9.0772   10.7916    9.9221    9.7851   10.4452   10.6326   10.0194    9.2670   10.8258    9.3257   10.9544    9.2251   10.7760    9.8301   10.0625    9.9703   10.1861    9.7466   11.0180    8.6765   10.4381   10.9008   10.3602   11.0967   10.4686    9.6739    9.5453   10.7583    9.4510    9.4264   11.0330   11.6126   11.3542    9.8004   10.3364   10.2230   10.3354    9.1319    9.4668   10.4443    9.9751   10.1828   11.2226    9.8452    9.1210   10.0002    9.1765    9.4002    9.8900   10.2935   10.7569    8.6965   10.8979   10.0381   10.1906    9.5281   11.4330   11.1688    9.3647    9.9742   11.0324    9.5653    9.2171    9.6773    9.4283   10.8987    9.9690    9.9296    9.5855   10.0734    8.6799   10.6440    9.9683   10.1044    9.3266    8.7551    9.4558   10.7546    9.5612    8.9414   10.5819    9.4116    9.4386   10.7543    8.1081    9.9904    9.5378    9.0356    9.1160    9.9127    8.9151    9.5697    9.7782   10.0785    9.4132    9.2019   11.5203    9.6272   10.7385    8.4665    9.4966   10.4468    8.9567   10.3748    9.2316    9.4512   10.4855   10.5807    8.8850    9.2527   10.0088   10.9644    9.5205   10.3546    9.8129    9.2034    8.7969    9.0127    9.8260   10.0183
 
