# Supplementary material for: Inclusive Composite Interval Mapping of QTL by Environment Interactions in Biparental Populations
Source: PLoS One. 2015 Jul 10;10(7):e0132414. doi: 10.1371/journal.pone.0132414 (PMC4498613; doi:10.1371/journal.pone.0132414)
Supplement: S5 File — (ZIP) [file pone.0132414.s005.zip › H=0.5/L1/run_00151.met]

!**********************Note: lines staring with "!" are remarks and will be ignored in the program********************
!*********************************General Information**********************************
!Assuming F1 = P1 x P2, populations available in QTL IciMapping are: 
!  1, P1BC1F1 = P1 x F1, the first backcrossing where P1 is used as the recurrent parent;
!  2, P2BC1F1 = P2 x F1, the first backcrossing where P2 is used as the recurrent parent;
!  3, F1DH, F1-derived doubled haploids; 
!  4, RIL or F1RIL, recombination inbred lines through the repeated selfing of F1;
!  5, P1BC1RIL, recombination inbred lines through the repeated selfing of P1BC1F1;
!  6, P2BC1RIL, recombination inbred lines through the repeated selfing of P2BC1F1;
!  7, F2, the selfing generation of F1;
!  8, F3, the selfing generation of F2;
!  9, P1BC2F1, the second backcrossing where P1 is used as the recurrent parent; 
! 10, P2BC2F1, the second backcrossing where P2 is used as the recurrent parent;
! 11, P1BC2RIL, recombination inred lines through the repeated selfing of P1BC2F1; 
! 12, P2BC2RIL, recombination inred lines through the repeated selfing of P2BC2F1; 
! 13, P1BC1F2, the selfing generation of P1BC1F1; 
! 14, P2BC1F2, the selfing generation of P2BC1F1; 
! 15, P1BC2F2, the selfing generation of P1BC2F1; 
! 16, P2BC2F2, the selfing generation of P2BC2F1; 
! 17, P1BC1DH, P1BC1F1-derived doubled haploids; 
! 18, P2BC1DH, P2BC1F1-derived doubled haploids; 
! 19, P1BC2DH, P1BC2F1-derived doubled haploids; 
! 20, P2BC2DH, P2BC2F1-derived doubled haploids; 
   3      !Mapping Population (see remarks above)
   2      !Mapping Function (1 for Kosambi; 2 for Haldane; 3 for Morgan)
   2      !Marker Space Type (1 for intervals; 2 for positions)
   1      !Marker Space Unit(1 for centiMorgans; 2 for Morgan)
   6      !Number of Chromosomes (or Linkage Groups)
 200      !Size of the mapping population
   2      !Number of environments
 
!***************************************** Chromosomes and Linkage Maps **********************************************
!Chromosome                 NumMarkers
-CH1                        16
-CH2                        16
-CH3                        16
-CH4                        16
-CH5                        16
-CH6                        16
!Linkage map (Marker name followed by position or the interval length)
 MK-1-1                1     0.000
 MK-1-2                1    10.000
 MK-1-3                1    20.000
 MK-1-4                1    30.000
 MK-1-5                1    40.000
 MK-1-6                1    50.000
 MK-1-7                1    60.000
 MK-1-8                1    70.000
 MK-1-9                1    80.000
 MK-1-10               1    90.000
 MK-1-11               1   100.000
 MK-1-12               1   110.000
 MK-1-13               1   120.000
 MK-1-14               1   130.000
 MK-1-15               1   140.000
 MK-1-16               1   150.000
 MK-2-1                2     0.000
 MK-2-2                2    10.000
 MK-2-3                2    20.000
 MK-2-4                2    30.000
 MK-2-5                2    40.000
 MK-2-6                2    50.000
 MK-2-7                2    60.000
 MK-2-8                2    70.000
 MK-2-9                2    80.000
 MK-2-10               2    90.000
 MK-2-11               2   100.000
 MK-2-12               2   110.000
 MK-2-13               2   120.000
 MK-2-14               2   130.000
 MK-2-15               2   140.000
 MK-2-16               2   150.000
 MK-3-1                3     0.000
 MK-3-2                3    10.000
 MK-3-3                3    20.000
 MK-3-4                3    30.000
 MK-3-5                3    40.000
 MK-3-6                3    50.000
 MK-3-7                3    60.000
 MK-3-8                3    70.000
 MK-3-9                3    80.000
 MK-3-10               3    90.000
 MK-3-11               3   100.000
 MK-3-12               3   110.000
 MK-3-13               3   120.000
 MK-3-14               3   130.000
 MK-3-15               3   140.000
 MK-3-16               3   150.000
 MK-4-1                4     0.000
 MK-4-2                4    10.000
 MK-4-3                4    20.000
 MK-4-4                4    30.000
 MK-4-5                4    40.000
 MK-4-6                4    50.000
 MK-4-7                4    60.000
 MK-4-8                4    70.000
 MK-4-9                4    80.000
 MK-4-10               4    90.000
 MK-4-11               4   100.000
 MK-4-12               4   110.000
 MK-4-13               4   120.000
 MK-4-14               4   130.000
 MK-4-15               4   140.000
 MK-4-16               4   150.000
 MK-5-1                5     0.000
 MK-5-2                5    10.000
 MK-5-3                5    20.000
 MK-5-4                5    30.000
 MK-5-5                5    40.000
 MK-5-6                5    50.000
 MK-5-7                5    60.000
 MK-5-8                5    70.000
 MK-5-9                5    80.000
 MK-5-10               5    90.000
 MK-5-11               5   100.000
 MK-5-12               5   110.000
 MK-5-13               5   120.000
 MK-5-14               5   130.000
 MK-5-15               5   140.000
 MK-5-16               5   150.000
 MK-6-1                6     0.000
 MK-6-2                6    10.000
 MK-6-3                6    20.000
 MK-6-4                6    30.000
 MK-6-5                6    40.000
 MK-6-6                6    50.000
 MK-6-7                6    60.000
 MK-6-8                6    70.000
 MK-6-9                6    80.000
 MK-6-10               6    90.000
 MK-6-11               6   100.000
 MK-6-12               6   110.000
 MK-6-13               6   120.000
 MK-6-14               6   130.000
 MK-6-15               6   140.000
 MK-6-16               6   150.000
!*********************************** Marker Types ********************************************************************
!Co-dominant marker: When heterozygote F1 is present, P1 is coded as 2, F1 is coded as 1, and P2 is coded as 0; Otherwise, P1 is coded as 2, and P2 is coded as 0. 
!Dominant marker: When heterozygote F1 is present, P1 and F1 are coded as 12, and P2 is coded as 0; Otherwise, P1 is coded as 2, and P2 is coded as 0.  
!Recessive markers: When heterozygote F1 is present, P1 is coded as 2, and F1 and P2 are coded as 10; Otherwise, P1 is coded as 2, and P2 is coded as 0. 
!Missing marker is coded as -1. 
 MK-1-1                 0   2   0   2   2   0   0   2   2   0   2   2   2   0   0   2   0   0   0   2   2   2   2   0   0   0   0   2   2   0   0   0   2   2   0   0   0   0   2   2   0   2   2   0   2   0   0   0   2   0   0   0   0   0   0   2   2   0   0   2   2   2   0   2   0   0   2   2   0   2   0   2   0   2   0   2   2   2   0   2   0   0   0   0   0   0   2   0   0   0   2   2   0   2   0   2   2   2   2   0   2   0   2   2   2   0   0   2   0   2   0   0   2   0   0   2   2   2   0   0   2   0   2   0   2   0   0   2   2   0   2   2   2   0   0   2   2   0   2   2   2   2   2   0   2   2   2   0   0   0   0   2   0   0   2   0   2   2   2   2   2   2   2   2   0   2   2   2   2   2   0   2   0   2   0   0   2   0   2   0   2   0   0   0   0   0   2   2   2   0   0   0   2   2   2   2   0   0   2   0
 MK-1-2                 0   2   0   2   2   0   0   2   2   0   2   0   2   0   0   2   0   0   0   2   0   2   2   0   0   0   0   2   2   0   0   0   2   2   0   0   0   0   2   2   0   2   2   0   0   0   0   0   2   0   0   0   0   0   0   2   2   0   0   2   2   2   0   2   0   0   2   2   0   2   0   2   0   2   2   2   0   2   0   2   0   0   0   0   0   0   2   0   0   0   2   2   0   2   2   2   2   2   2   0   2   0   2   2   0   0   0   2   0   2   0   0   2   0   0   2   2   2   0   2   2   0   2   0   2   2   0   2   2   0   2   2   2   0   0   2   2   0   2   2   2   2   2   0   2   2   0   0   2   0   0   2   0   0   2   0   2   2   2   2   2   2   2   2   0   2   2   2   2   2   0   2   0   2   0   2   0   0   0   0   2   2   0   0   0   2   2   2   2   0   0   0   2   2   0   2   0   0   2   0
 MK-1-3                 0   2   0   2   0   0   0   2   2   0   2   0   0   0   0   2   0   0   0   2   2   2   2   0   0   0   0   2   2   0   0   0   2   2   0   0   0   2   2   2   0   2   2   0   0   0   2   0   2   0   0   0   0   2   0   2   2   0   0   2   2   2   0   2   0   0   2   2   0   2   0   2   0   2   2   2   0   2   0   2   0   0   0   0   0   0   2   0   0   0   2   2   0   2   2   2   2   2   2   0   0   0   2   2   0   0   0   2   0   2   2   0   2   2   0   2   2   2   0   2   2   0   2   0   2   2   0   0   2   2   2   2   2   0   0   2   2   0   2   2   2   2   2   0   2   2   0   0   2   0   0   2   0   0   2   0   2   2   2   2   0   2   2   2   0   0   2   2   2   2   0   2   0   2   2   2   0   0   2   0   2   2   0   0   0   2   0   2   2   0   0   0   2   2   0   2   0   0   2   0
 MK-1-4                 0   2   0   2   2   2   0   2   2   0   2   0   2   0   0   2   0   0   0   2   2   2   2   0   0   0   0   2   2   0   0   0   2   2   0   0   0   2   2   2   0   2   2   0   0   0   2   2   2   0   0   0   0   2   0   2   0   0   0   2   2   2   0   2   0   0   2   2   0   2   0   2   2   2   2   2   0   2   0   2   0   0   0   0   0   0   2   0   0   0   2   2   2   2   2   2   2   2   2   0   0   0   0   2   0   0   0   2   0   2   2   0   2   2   0   2   0   2   0   2   2   2   2   0   2   2   0   2   2   2   2   2   2   0   0   2   2   0   2   2   2   2   2   0   2   2   0   0   2   0   0   2   0   0   0   2   2   2   2   2   0   2   2   2   0   0   2   0   2   2   2   2   0   2   2   2   0   2   2   0   2   0   0   0   0   2   0   2   2   0   0   0   2   2   0   2   0   2   2   0
 MK-1-5                 0   2   0   2   2   2   0   2   2   0   2   0   2   0   0   2   0   0   0   2   2   2   2   2   0   0   0   2   2   0   0   0   0   2   0   0   0   2   2   2   0   2   2   0   0   0   2   0   2   0   0   0   0   2   0   2   0   0   0   2   0   2   0   2   0   0   2   2   0   0   0   0   2   2   2   0   0   2   0   0   0   0   0   0   2   0   2   0   2   0   2   2   0   2   2   2   2   2   2   0   0   0   0   0   0   0   0   2   0   2   2   0   2   0   0   0   0   2   0   2   0   0   0   0   2   2   0   2   2   2   2   2   2   0   2   2   2   0   2   2   2   2   2   0   2   2   0   0   2   0   0   2   0   0   0   2   2   2   2   2   0   2   2   2   0   0   2   0   2   2   2   2   2   2   2   2   0   2   2   0   2   0   0   0   0   2   0   2   2   0   0   0   2   2   0   2   2   2   2   2
 MK-1-6                 0   2   0   2   2   2   0   2   2   0   2   0   2   0   0   2   0   0   0   2   2   2   2   2   0   0   0   2   2   0   0   0   0   2   0   0   0   2   2   2   0   2   2   0   0   0   2   0   2   0   0   2   0   0   0   2   0   0   0   2   0   2   0   2   0   0   2   2   2   0   0   0   2   2   0   0   0   0   2   0   0   0   0   0   2   0   2   0   2   0   2   2   2   0   2   2   2   2   2   0   0   0   0   0   0   0   0   2   0   2   0   0   2   0   0   0   0   2   0   2   0   0   0   0   2   2   2   2   2   2   2   2   2   0   2   2   0   0   2   2   2   2   2   0   2   2   2   0   2   0   0   2   0   0   0   2   2   2   2   2   0   2   2   2   0   2   2   0   2   2   2   2   0   2   2   2   0   2   2   0   2   0   0   0   0   2   0   2   2   0   0   0   2   2   0   0   2   2   2   2
 MK-1-7                 0   2   2   2   2   2   0   2   2   0   2   0   2   0   0   2   0   2   2   2   0   2   2   0   0   0   0   2   2   2   0   0   2   2   2   0   0   2   2   2   0   2   2   0   2   0   2   0   2   0   0   2   0   0   0   2   0   0   0   2   0   0   0   2   0   0   2   2   2   0   0   0   2   2   0   2   0   2   2   0   0   2   0   0   2   0   2   2   2   0   2   2   2   0   2   2   2   2   2   0   0   0   0   0   0   0   2   2   0   2   0   0   2   0   0   0   0   2   0   2   0   0   0   0   2   2   2   2   2   2   2   2   2   0   2   2   0   0   2   2   2   2   2   2   2   2   2   0   2   0   2   2   0   0   0   2   0   0   2   2   2   2   2   2   0   2   0   2   2   2   2   2   2   2   2   2   0   2   2   0   2   0   0   0   0   2   0   2   2   0   0   0   2   2   0   0   2   2   0   2
 MK-1-8                 0   2   2   2   2   2   2   2   2   0   2   2   2   0   0   2   2   2   2   2   0   2   2   0   0   0   0   2   2   2   0   0   2   2   2   0   2   2   2   2   0   2   2   0   2   0   2   0   2   0   0   2   0   0   0   2   0   0   0   2   0   0   0   2   0   0   2   2   2   0   0   0   2   2   0   0   0   2   2   0   0   2   0   0   2   0   2   2   2   0   2   2   2   0   2   2   2   2   0   0   0   0   0   0   0   0   2   2   2   2   0   0   0   0   0   0   0   2   2   2   2   0   0   0   2   2   2   2   2   2   0   2   2   0   2   2   0   0   2   2   2   2   2   2   2   2   0   0   2   0   2   2   2   2   0   0   0   0   2   2   2   2   2   2   0   2   0   2   2   2   2   2   2   2   2   2   0   0   2   2   2   0   0   2   0   2   0   2   2   0   0   0   2   2   0   0   2   2   0   2
 MK-1-9                 0   2   2   2   2   2   2   2   2   0   2   2   2   0   0   2   2   2   2   2   0   2   2   0   0   0   0   2   2   2   0   0   2   2   2   0   2   0   2   2   0   2   2   0   2   0   2   2   2   0   2   2   0   0   0   2   0   0   2   2   0   0   2   2   0   0   2   2   2   0   0   0   2   0   0   0   2   2   0   0   0   2   0   0   2   0   2   2   2   0   2   2   2   0   2   2   2   2   0   0   0   0   0   0   0   0   2   2   2   2   0   0   0   0   0   0   0   2   2   2   2   0   0   0   2   2   2   0   2   2   0   2   2   0   2   0   0   0   2   2   2   2   2   0   2   2   0   0   2   0   2   2   2   2   0   0   0   0   2   2   2   2   0   2   2   0   0   2   2   2   2   2   2   2   2   2   2   0   2   2   2   0   0   2   0   2   0   2   2   0   0   0   2   2   0   0   2   2   0   2
 MK-1-10                2   2   0   2   2   2   2   2   2   0   2   2   2   0   0   2   2   2   2   2   0   2   2   0   0   0   0   0   2   2   0   0   2   2   2   0   2   0   0   2   0   2   2   2   2   0   2   2   2   0   2   2   2   0   0   2   0   0   2   2   0   0   2   2   0   0   2   2   0   0   0   0   2   0   0   0   2   2   0   0   2   2   0   0   2   2   2   2   2   0   2   0   2   0   2   2   2   2   0   0   0   0   0   0   0   0   2   0   2   2   0   2   0   0   0   0   0   2   2   2   2   0   0   0   2   2   2   0   2   2   0   2   2   0   0   0   0   0   2   2   2   2   2   0   2   2   0   0   2   0   2   2   2   2   0   0   0   0   2   2   2   2   0   2   2   0   0   2   2   2   2   2   2   2   2   2   2   0   2   2   2   0   0   2   0   2   0   2   2   0   0   0   2   2   0   0   2   2   0   2
 MK-1-11                2   2   0   2   2   2   2   2   2   0   2   2   2   0   0   2   2   0   2   2   0   2   2   0   0   0   0   0   2   2   0   0   2   2   2   0   2   2   0   2   0   2   2   2   2   0   2   0   2   0   2   0   0   0   0   2   0   0   0   2   0   0   2   0   0   0   2   0   0   0   0   0   0   0   0   0   0   2   0   0   2   2   0   0   2   2   2   0   2   0   2   0   2   0   2   2   2   0   0   0   0   0   0   0   0   0   2   0   2   2   0   2   0   0   0   0   0   0   2   2   2   0   0   0   2   2   0   0   2   0   0   2   2   0   0   0   0   0   2   2   2   2   0   2   2   2   2   0   2   0   2   2   2   2   0   0   0   0   2   0   2   2   0   2   2   0   0   0   2   2   2   2   2   2   2   2   2   0   2   2   2   0   0   2   0   2   0   2   2   0   0   0   0   2   0   0   0   2   0   2
 MK-1-12                2   2   0   2   2   2   0   2   2   0   2   2   2   0   0   2   2   0   2   2   0   0   2   2   0   0   0   0   2   2   0   0   2   2   2   0   0   2   0   2   0   2   2   2   0   0   2   2   2   0   2   0   0   0   0   2   0   0   2   2   0   2   2   0   0   0   2   0   0   0   0   0   0   0   0   0   0   2   0   0   2   2   0   0   2   2   2   0   2   0   2   0   2   0   2   0   2   0   2   0   0   0   0   0   0   2   2   0   2   2   0   2   0   0   0   0   0   0   2   2   0   0   0   0   2   2   0   0   2   0   0   2   2   0   0   0   2   0   2   2   2   2   0   2   2   2   2   0   2   0   2   2   2   2   0   0   0   2   2   0   2   2   0   2   2   0   0   0   2   2   2   2   2   2   2   2   2   0   2   2   2   0   2   2   0   2   0   2   2   2   0   0   0   2   0   0   0   2   2   2
 MK-1-13                2   2   0   2   2   2   0   2   2   0   2   2   2   0   0   2   2   0   0   2   0   0   2   2   0   0   0   2   2   2   0   0   2   2   2   0   0   2   0   0   0   2   2   2   0   0   2   2   2   0   2   0   0   0   0   2   2   0   2   2   2   2   2   0   0   0   2   0   0   0   0   0   0   0   0   0   0   2   0   0   2   2   0   0   0   2   2   0   2   0   2   0   0   0   2   0   2   0   2   0   0   0   0   0   0   2   2   0   2   2   0   2   0   0   2   0   0   0   2   2   0   0   0   0   2   2   0   2   2   0   0   2   0   0   0   2   0   0   2   2   2   2   0   2   2   2   2   0   2   0   2   2   2   2   0   0   0   2   2   0   2   2   2   2   2   0   0   0   2   2   2   2   2   2   0   2   2   0   0   0   2   0   2   2   0   0   0   2   2   2   2   0   0   2   0   0   0   2   2   2
 MK-1-14                2   2   0   2   2   2   0   2   2   0   2   2   2   0   0   2   2   0   0   2   0   0   2   2   0   2   0   2   2   2   0   0   2   2   0   2   0   2   0   0   0   2   2   2   0   0   2   2   2   0   2   0   2   0   0   2   2   0   2   2   2   2   2   0   0   2   2   0   0   0   0   0   2   0   0   0   0   2   0   0   2   2   0   0   0   2   2   0   2   0   2   2   0   0   2   2   2   0   0   0   0   0   0   0   0   2   2   0   2   2   2   2   2   0   2   0   0   0   2   2   0   2   0   0   2   2   0   2   2   0   0   2   0   0   0   2   0   0   2   2   2   2   0   2   2   2   2   0   2   0   2   2   2   2   0   0   0   2   2   0   2   2   2   2   2   0   0   0   2   2   2   2   2   2   0   0   2   0   0   2   2   0   2   0   0   0   0   0   2   2   2   0   0   2   0   0   0   0   2   2
 MK-1-15                2   2   0   2   2   0   0   2   2   0   2   2   2   0   0   2   2   0   0   2   0   2   2   2   0   2   0   2   2   2   0   0   2   2   0   2   0   2   0   0   0   2   2   2   0   2   2   2   2   2   2   0   2   0   2   2   2   0   2   2   2   2   2   0   0   2   0   0   0   0   0   0   2   0   2   0   0   2   0   0   2   2   0   0   0   2   2   0   2   2   2   2   0   0   2   0   2   0   0   0   0   0   0   0   0   2   2   0   2   2   2   0   2   0   2   0   0   0   2   2   0   2   0   0   2   2   0   2   2   0   0   2   0   0   0   2   0   0   0   2   2   0   0   2   2   2   2   0   2   0   2   0   2   2   0   0   0   2   2   0   2   2   2   2   2   0   2   0   2   2   0   2   2   2   0   0   2   0   0   2   2   0   2   0   0   2   0   2   2   2   0   0   0   2   0   0   2   0   2   2
 MK-1-16                2   0   0   2   2   0   0   2   2   2   2   2   2   0   0   2   2   0   0   2   0   2   2   2   0   2   0   2   2   2   0   2   2   2   0   2   0   2   0   0   0   2   2   2   0   2   2   2   2   2   2   0   2   0   2   2   2   0   2   2   0   2   0   0   0   2   0   0   0   0   0   0   2   2   0   0   0   2   0   0   2   2   0   0   0   2   2   2   2   2   2   2   0   0   2   0   2   0   0   0   0   2   0   0   0   2   2   0   2   2   2   2   2   0   2   0   0   0   2   2   0   2   0   0   0   2   0   2   2   0   0   2   2   0   0   2   0   0   0   2   2   0   0   2   2   2   2   0   2   0   2   0   2   2   0   2   0   2   2   0   2   2   2   0   2   0   2   0   2   2   0   2   0   2   0   0   2   0   0   2   2   2   2   0   0   2   0   2   2   2   2   0   0   2   2   0   2   0   2   2
 MK-2-1                 2   0   2   0   0   0   2   0   0   0   2   0   2   2   2   2   0   0   0   0   0   2   2   2   0   2   0   0   0   0   2   2   2   0   2   2   0   2   0   2   0   2   2   0   2   0   2   0   0   0   0   0   2   2   0   2   2   2   0   2   0   0   0   0   0   0   2   2   0   0   2   0   2   0   2   0   0   0   2   0   0   2   2   0   2   0   0   0   2   0   2   2   0   2   0   0   0   0   2   2   2   2   2   0   0   2   2   2   2   2   2   0   0   2   0   0   0   2   2   0   0   2   0   0   2   2   0   2   0   0   2   2   2   2   0   0   2   2   0   2   0   2   0   0   2   2   0   2   2   2   0   2   0   2   0   0   2   0   0   2   0   0   2   0   2   0   2   0   0   2   0   0   2   2   2   0   2   2   0   0   0   0   2   0   2   0   0   2   2   0   0   2   2   2   0   2   0   0   0   0
 MK-2-2                 2   0   2   2   0   0   2   0   0   0   2   0   2   2   2   2   2   0   0   0   0   2   0   2   0   2   0   0   0   0   2   2   2   0   2   2   0   2   0   2   0   2   2   0   2   0   2   0   0   0   0   0   2   2   0   2   2   2   0   2   0   0   0   0   2   2   2   2   0   0   2   0   2   0   2   2   0   0   2   0   0   0   2   0   2   0   2   0   0   0   0   2   0   2   0   0   2   0   2   2   2   2   2   0   0   2   2   2   2   2   2   0   0   2   0   2   0   2   2   0   0   2   0   0   0   2   0   2   0   0   2   2   2   2   0   0   2   2   0   2   0   2   0   0   2   2   0   2   2   2   0   2   0   2   0   0   2   0   0   2   0   0   2   0   2   0   2   0   0   2   0   0   2   2   2   2   2   2   0   2   0   0   2   2   2   0   0   2   2   0   0   2   2   2   0   2   0   0   0   0
 MK-2-3                 2   0   2   2   0   0   2   0   0   0   2   0   2   2   2   2   2   0   0   0   0   0   0   0   0   2   0   0   0   0   2   2   2   0   2   2   0   2   0   2   0   2   0   0   2   0   2   0   0   0   0   0   2   2   2   2   2   2   0   2   0   0   0   0   2   2   2   2   0   2   2   0   2   0   2   2   0   0   2   0   0   0   2   0   2   0   2   0   0   0   0   2   0   2   0   0   2   0   2   2   2   0   2   0   0   2   2   2   2   2   2   0   0   2   2   2   0   2   2   0   0   2   2   0   0   2   0   2   0   0   2   0   2   0   0   0   2   2   0   2   0   2   0   0   2   2   2   2   2   2   0   2   0   2   0   0   2   0   0   2   0   0   2   0   2   0   2   0   0   0   0   0   2   0   2   2   2   2   0   2   0   2   2   0   2   0   0   2   2   0   0   2   2   2   0   2   0   2   0   0
 MK-2-4                 2   0   2   2   0   0   2   0   0   0   2   0   2   2   2   2   2   0   0   0   0   0   0   0   0   2   0   0   0   0   2   2   2   0   2   0   0   0   0   2   0   2   0   0   2   0   2   0   0   0   0   0   2   2   2   2   2   2   0   2   0   0   0   2   2   2   2   2   0   2   2   2   2   0   2   2   2   2   0   0   0   0   2   0   2   0   2   0   0   2   0   2   0   2   0   0   2   0   2   2   2   0   2   0   0   2   2   2   2   0   2   0   0   2   2   2   0   2   2   2   0   2   0   0   0   2   0   0   0   0   2   2   2   2   0   0   2   2   0   2   0   0   2   0   2   2   2   2   2   2   2   0   0   2   0   0   0   0   0   2   0   0   2   0   2   0   2   0   0   0   0   0   2   0   2   0   2   2   0   2   0   2   2   0   2   0   0   0   2   2   0   2   2   2   2   2   0   2   0   0
 MK-2-5                 2   2   2   2   0   0   0   0   2   0   2   0   2   2   2   2   2   0   2   0   0   0   0   0   0   2   0   0   2   0   2   2   2   0   2   0   0   0   0   0   0   2   0   0   2   0   2   0   0   0   0   0   2   2   2   2   2   2   0   2   0   0   0   2   2   2   2   2   0   2   2   2   2   0   2   2   2   2   0   0   0   0   2   0   2   0   2   2   0   2   0   2   0   2   0   2   0   0   2   2   2   0   2   0   2   2   2   2   2   0   0   0   0   2   2   2   0   2   2   2   0   2   2   0   0   2   0   0   0   0   2   2   2   2   0   0   2   2   0   2   0   0   2   0   2   2   2   2   2   2   2   0   0   0   0   0   0   0   0   0   0   0   2   0   2   0   0   0   0   0   0   0   2   0   2   0   0   2   0   2   0   2   0   0   2   0   0   0   2   2   0   2   2   2   2   2   0   2   0   0
 MK-2-6                 2   2   2   2   0   0   0   0   2   0   2   0   2   0   2   2   2   0   0   0   0   0   0   0   0   2   0   2   2   0   2   0   2   0   0   0   0   2   0   0   0   2   0   0   2   0   2   0   0   2   0   0   2   2   2   2   2   0   0   2   0   0   0   2   2   2   2   0   0   0   2   0   2   0   2   0   2   2   2   0   0   0   2   0   2   0   2   2   0   0   0   2   2   2   0   0   0   0   2   2   0   0   2   0   2   2   2   2   2   0   0   0   0   2   2   2   0   0   2   2   0   2   2   0   0   2   2   0   0   0   2   2   2   2   0   0   2   0   0   2   2   0   2   0   2   2   0   2   2   2   2   0   0   0   0   0   0   0   2   0   0   0   2   0   2   0   0   0   0   0   0   0   2   2   2   0   0   2   2   2   0   2   0   2   0   0   0   0   2   0   0   2   0   2   2   2   0   0   0   0
 MK-2-7                 2   2   2   2   0   0   0   0   2   0   2   2   2   0   2   2   2   0   0   0   0   0   0   2   0   2   0   2   2   0   2   0   0   0   0   0   0   0   0   0   0   2   0   0   2   0   2   0   0   2   0   0   2   2   2   2   2   0   0   2   0   0   0   2   0   2   2   0   0   0   2   0   2   0   2   0   2   2   2   0   0   0   2   0   0   0   2   2   0   0   2   2   2   2   0   0   0   0   2   2   0   0   2   0   2   2   2   2   0   0   0   0   0   2   2   2   0   0   2   2   0   2   2   0   0   2   2   0   0   0   2   2   0   2   0   0   2   0   0   0   0   0   2   0   2   2   0   2   2   2   2   0   0   0   0   0   0   0   2   0   0   0   2   0   2   2   0   0   0   0   0   0   2   2   2   0   0   2   2   2   0   2   0   2   0   2   0   0   2   0   0   2   0   2   2   2   0   0   0   0
 MK-2-8                 2   0   2   2   0   0   0   0   2   0   2   2   2   0   2   2   2   0   0   0   0   0   0   2   0   2   0   2   2   0   2   0   0   0   0   0   2   0   0   0   0   2   0   0   2   0   2   0   0   2   0   0   2   2   0   2   2   0   0   0   0   0   0   2   0   2   2   0   0   0   2   2   0   0   2   0   0   2   2   0   0   0   2   0   0   2   2   0   0   0   2   2   2   0   0   0   0   0   2   2   0   0   2   0   2   2   2   2   0   0   0   0   0   2   2   2   2   0   2   0   0   0   2   0   0   0   2   0   0   0   0   2   0   0   0   0   2   0   0   0   0   0   2   0   2   2   0   2   2   2   2   2   0   0   0   0   0   0   2   0   0   0   2   0   2   2   0   0   0   2   0   0   2   2   2   0   0   2   2   2   2   2   0   2   0   2   0   0   2   0   0   2   0   2   2   2   0   0   0   0
 MK-2-9                 0   0   2   2   0   0   0   0   2   0   2   2   2   0   2   2   2   0   0   0   0   0   0   2   0   2   0   2   0   0   2   2   2   2   0   0   2   2   0   0   0   2   0   0   2   0   2   0   0   2   0   0   2   2   0   2   2   0   0   2   0   0   0   2   0   2   0   2   0   0   2   2   2   0   2   0   0   2   2   0   0   0   2   0   0   2   2   0   0   0   2   2   2   2   0   0   0   0   2   2   0   0   2   0   2   2   2   0   0   0   0   0   0   2   2   2   2   0   2   0   0   0   2   0   0   2   2   0   0   0   0   2   0   0   0   0   2   0   0   2   0   0   2   0   2   2   0   2   0   2   2   2   0   0   0   0   0   0   2   0   0   0   2   0   2   2   2   0   0   2   0   0   2   2   2   0   0   2   2   2   2   2   0   2   2   2   0   0   2   0   0   2   0   2   2   2   0   0   0   0
 MK-2-10                0   0   2   2   0   0   0   0   2   0   2   0   2   2   2   0   2   0   0   0   0   0   0   2   0   2   0   2   0   0   2   0   2   2   0   0   2   2   0   0   0   2   0   0   2   0   2   0   0   2   0   0   2   2   0   2   2   0   0   2   0   0   0   2   0   2   0   2   0   0   0   2   2   0   0   0   0   2   2   2   0   2   2   0   0   2   2   0   0   0   2   2   2   2   0   0   2   0   2   2   0   0   2   0   2   2   2   0   0   0   0   0   0   0   0   2   2   0   2   0   0   0   2   0   0   2   2   0   0   0   0   2   0   0   0   0   0   0   0   2   0   0   2   0   2   0   2   2   0   2   2   2   0   2   2   0   0   2   2   0   0   0   2   0   2   2   2   0   0   2   0   0   2   2   2   0   0   2   2   2   2   2   0   0   2   2   0   0   2   0   0   2   0   2   2   2   0   0   0   0
 MK-2-11                0   0   2   2   0   0   0   0   2   0   2   2   2   2   0   0   2   0   0   0   0   0   0   2   0   2   0   2   0   0   2   0   2   2   0   0   2   2   0   0   0   2   0   0   2   0   2   0   0   2   0   0   2   2   0   2   2   2   0   2   2   0   0   2   0   2   0   2   0   0   0   2   2   0   0   0   0   2   2   0   0   2   2   0   0   2   2   0   2   0   2   2   2   2   0   0   2   0   2   2   0   0   2   0   2   2   2   0   0   0   0   0   2   0   2   2   2   0   2   0   0   0   2   0   0   2   2   0   0   0   2   2   0   0   0   0   0   0   0   2   0   0   0   0   2   0   2   2   0   2   2   2   2   2   2   0   0   2   2   0   2   2   2   0   2   2   0   0   2   0   0   0   2   2   2   2   2   2   2   2   2   2   0   0   2   2   0   0   2   0   0   2   0   2   2   2   0   0   0   0
 MK-2-12                0   0   2   2   0   2   0   0   2   0   2   2   2   2   0   0   2   0   0   0   0   0   0   2   0   2   0   2   0   0   2   0   2   2   0   0   2   0   2   0   0   2   2   0   2   0   2   0   2   2   0   0   2   2   2   2   2   2   0   2   2   0   0   2   0   2   0   2   0   0   0   2   2   2   0   0   0   2   2   0   0   2   2   0   0   2   2   0   2   0   2   2   2   2   0   0   2   2   2   2   0   2   2   0   2   2   2   0   0   0   2   0   2   0   2   2   2   0   2   0   0   0   2   0   0   2   2   0   0   0   2   2   0   0   0   0   0   0   2   2   0   0   0   0   2   0   2   2   2   2   2   2   2   2   2   0   0   2   2   0   2   0   2   0   2   2   0   0   2   0   0   0   2   2   2   0   2   2   2   2   2   2   0   0   2   2   0   0   2   0   2   2   0   2   2   2   0   2   0   0
 MK-2-13                0   0   2   2   0   2   0   0   2   0   2   2   2   2   0   0   2   0   0   0   0   0   0   0   0   2   2   2   0   0   2   0   2   2   0   0   2   0   0   0   2   2   2   0   0   0   2   0   2   2   0   0   2   0   2   2   2   2   0   2   2   0   0   2   0   0   0   2   0   0   0   2   2   2   0   0   0   2   2   0   0   2   2   0   0   2   2   2   0   2   2   2   2   2   2   2   2   2   2   2   0   2   2   2   0   2   2   0   0   0   2   0   0   0   2   2   0   0   2   2   0   0   0   2   0   2   2   0   0   0   2   2   0   0   0   0   0   0   2   2   0   0   0   0   2   0   2   2   2   2   2   2   2   2   2   0   0   2   2   0   2   0   2   0   2   2   0   0   2   0   0   0   2   2   2   0   0   2   2   0   2   2   0   0   2   2   0   0   2   0   2   2   0   2   2   2   0   2   0   2
 MK-2-14                0   0   2   0   0   2   0   0   2   0   2   2   2   2   0   0   2   0   0   0   0   0   0   0   0   2   2   2   0   0   2   0   2   2   0   0   2   0   0   0   2   2   2   0   0   0   2   0   2   0   2   2   2   0   2   2   2   2   0   2   2   0   0   2   0   0   0   2   0   0   0   2   2   2   0   0   0   2   2   0   0   2   2   0   0   2   2   2   0   2   2   2   2   2   2   2   2   2   2   2   0   2   2   2   2   0   2   0   0   2   2   0   0   0   2   2   0   0   2   2   0   0   2   2   0   2   2   0   0   0   2   2   0   0   0   0   0   2   2   2   2   2   2   0   2   0   2   0   2   2   2   2   2   0   0   0   0   2   2   0   2   2   0   0   2   2   0   0   2   0   0   0   2   2   2   0   0   2   2   0   2   2   0   2   2   2   0   0   2   0   2   2   0   2   2   2   0   0   0   2
 MK-2-15                0   0   0   0   0   2   0   0   2   2   2   2   2   2   0   2   2   0   0   0   0   0   0   0   0   2   2   2   2   0   2   0   2   2   0   0   2   0   0   0   2   2   2   0   0   0   0   0   2   0   2   0   2   0   2   2   0   2   0   2   2   0   0   2   0   2   0   2   0   0   0   2   2   0   0   0   0   0   2   0   0   2   2   0   0   2   2   2   0   2   2   2   2   2   2   2   2   2   2   2   0   2   2   2   2   0   2   0   0   2   2   0   0   0   2   2   0   0   2   2   0   0   2   2   0   2   2   0   2   0   2   2   0   0   0   0   0   2   2   2   0   2   2   0   2   0   0   0   2   2   2   2   2   0   0   0   0   2   2   0   0   2   0   0   2   2   2   2   2   0   0   2   0   2   2   0   0   2   2   2   2   2   0   2   2   2   0   0   2   0   2   2   0   2   2   0   0   0   0   2
 MK-2-16                0   0   0   0   0   2   0   0   2   2   2   2   2   2   0   2   2   0   0   0   0   2   0   2   0   2   0   2   2   0   2   0   2   2   2   0   2   0   0   2   2   0   2   0   0   0   0   0   2   0   2   0   2   0   0   0   0   0   0   2   2   0   0   0   0   2   0   2   0   0   0   2   2   0   0   0   0   0   2   0   0   2   2   0   0   0   2   2   0   2   2   2   2   0   2   2   2   2   2   2   0   2   2   2   2   0   2   0   0   2   2   0   0   0   2   2   0   0   2   2   0   0   2   2   2   2   2   0   2   0   2   2   0   0   2   0   0   2   0   2   2   2   2   0   2   2   0   2   2   2   2   2   0   0   0   0   0   2   2   0   0   2   0   0   2   2   2   2   2   0   0   2   0   0   2   0   0   2   2   2   2   2   0   2   2   2   0   0   2   0   2   2   0   2   2   0   0   0   0   0
 MK-3-1                 0   2   2   0   0   0   0   2   0   2   2   2   0   2   0   0   2   2   0   2   0   0   0   2   2   2   2   2   0   2   2   2   0   0   0   2   0   0   2   0   0   0   2   0   0   2   0   2   0   0   0   2   0   2   2   2   2   0   0   0   0   0   2   2   2   0   2   2   0   2   0   2   0   0   0   2   0   0   0   2   0   2   2   2   2   0   0   2   0   2   0   2   2   2   0   0   0   2   0   2   2   0   2   0   2   2   0   2   2   0   0   2   2   0   2   0   0   0   2   2   0   0   0   2   0   2   2   2   2   0   0   2   2   0   0   2   0   2   0   2   2   2   0   0   2   2   0   0   0   0   2   0   2   0   0   2   0   0   0   2   0   2   2   2   2   2   2   2   0   2   0   2   2   0   0   0   2   2   2   0   2   2   2   2   0   2   2   2   2   2   0   2   0   2   0   2   2   2   0   0
 MK-3-2                 0   2   2   0   0   0   0   2   0   2   2   2   0   2   0   0   2   2   0   2   0   0   2   2   2   2   2   2   0   2   2   2   0   0   2   2   0   0   2   0   0   0   0   0   0   0   2   2   2   2   0   2   0   2   2   2   2   0   0   0   0   0   2   2   2   0   2   2   0   2   0   2   0   0   0   2   0   0   0   2   0   2   2   2   2   0   2   2   0   0   0   2   2   2   0   0   0   2   0   2   2   2   2   0   2   2   0   0   2   0   0   2   2   0   2   0   0   0   2   2   0   0   0   2   0   2   2   2   2   0   0   2   2   0   0   2   2   2   0   2   2   2   0   0   2   2   0   0   0   0   2   2   2   0   0   2   0   0   0   2   0   2   2   2   2   2   0   2   2   2   0   0   2   0   0   0   2   2   2   0   2   2   0   0   0   2   2   2   2   2   0   2   0   2   0   0   2   2   0   0
 MK-3-3                 0   2   2   0   2   0   0   2   0   2   2   2   0   0   0   0   2   0   0   2   0   0   2   2   2   2   2   2   0   0   2   2   0   0   2   2   2   0   2   0   0   0   0   0   0   2   2   2   2   2   0   2   0   2   2   2   2   2   0   0   0   0   2   2   2   0   2   2   0   2   0   2   0   0   0   0   0   0   0   2   0   2   2   0   2   2   2   2   0   0   0   2   2   2   0   2   0   2   0   2   2   2   2   0   0   2   0   2   2   0   0   2   2   0   2   0   0   0   2   2   0   0   0   2   0   2   2   2   2   2   0   2   2   0   0   2   0   2   0   2   2   2   0   0   2   2   0   0   0   0   0   2   2   0   0   2   0   0   0   2   0   2   2   2   2   2   0   2   2   2   0   2   0   0   0   0   2   2   2   0   2   2   0   0   2   2   2   2   2   2   0   2   0   2   0   0   0   2   0   0
 MK-3-4                 0   2   2   0   2   2   0   2   0   2   2   2   0   0   0   0   2   0   0   2   2   0   2   2   2   2   2   2   0   0   2   2   0   0   2   2   2   0   2   0   0   0   0   0   0   2   2   2   0   2   2   2   0   2   2   2   2   2   0   0   0   2   0   2   2   0   2   0   0   2   0   2   0   0   2   0   0   0   0   2   0   2   2   2   2   2   2   2   0   0   0   2   2   2   0   2   0   2   0   0   2   0   2   0   0   2   2   2   2   2   0   2   2   0   2   0   0   0   2   2   0   2   0   2   0   2   2   2   2   2   0   2   0   0   0   2   0   2   0   2   0   2   0   0   2   2   0   0   0   0   0   2   0   0   0   2   0   0   0   2   0   0   2   2   2   2   0   2   2   2   0   2   2   0   0   0   2   2   2   0   2   2   0   0   2   2   2   2   2   2   0   2   0   2   0   0   0   2   0   0
 MK-3-5                 0   2   2   0   2   2   0   0   0   0   0   2   0   0   0   0   2   0   0   2   2   2   2   2   2   2   2   2   0   0   2   2   0   0   2   2   2   0   2   0   0   0   0   2   0   0   2   2   0   2   2   2   0   2   2   2   2   2   0   0   0   2   0   2   2   0   0   0   0   2   0   2   0   0   2   0   0   2   2   2   0   2   2   2   2   2   2   2   0   0   0   2   2   2   2   2   0   2   0   0   2   0   2   0   0   2   2   2   2   2   2   2   2   0   2   0   0   2   2   2   0   2   0   2   0   2   2   2   2   2   0   2   0   0   0   2   2   2   0   2   0   2   2   0   2   2   0   0   0   0   0   2   0   0   0   2   0   0   0   2   2   0   2   2   2   2   2   2   2   2   0   2   2   0   0   0   2   2   2   0   2   0   0   0   2   2   2   2   2   0   0   2   0   2   0   0   0   2   0   0
 MK-3-6                 0   2   2   0   2   2   0   0   2   0   0   2   2   0   0   0   2   0   0   2   2   2   2   2   2   2   2   2   0   0   2   2   0   2   2   2   2   0   2   0   0   0   0   0   0   0   0   2   0   0   2   2   2   2   2   2   2   2   0   0   0   2   0   2   2   0   0   0   0   2   0   2   0   0   2   0   0   2   2   0   0   2   2   0   2   2   2   2   0   0   0   2   2   2   2   0   0   2   0   0   2   0   2   0   0   2   2   2   2   2   2   0   2   0   2   0   0   2   2   2   0   2   0   2   0   2   0   2   2   0   0   0   0   0   0   2   2   2   0   2   0   2   2   0   2   2   0   0   0   0   0   2   0   0   0   2   0   0   0   2   2   0   2   2   2   2   2   2   2   2   0   2   2   0   0   0   2   2   2   0   2   0   0   0   2   2   2   2   2   0   0   2   2   2   0   0   0   2   0   0
 MK-3-7                 0   2   2   2   2   2   0   0   2   0   0   2   2   0   0   0   2   2   0   0   0   2   2   2   2   2   2   0   0   2   2   2   2   2   2   2   2   0   2   0   0   0   0   0   0   0   0   2   2   0   0   2   0   2   2   2   2   2   0   0   0   2   2   2   2   0   0   0   2   2   0   2   0   0   2   0   0   2   2   0   0   2   2   0   0   0   2   2   0   0   0   2   0   2   2   0   0   2   0   0   2   0   2   0   0   2   2   2   2   0   2   0   2   0   2   0   0   2   2   2   0   2   0   2   0   2   0   2   2   0   0   0   0   0   0   2   2   2   0   2   0   2   2   0   2   0   0   0   0   2   0   2   0   0   0   2   0   0   0   2   2   0   2   2   2   2   2   2   2   2   0   2   2   0   2   0   2   2   2   0   2   0   2   0   2   2   2   2   2   0   0   2   2   2   0   2   0   2   0   0
 MK-3-8                 0   2   2   0   2   2   0   0   2   0   0   2   2   0   0   0   2   2   2   0   0   2   2   2   2   2   2   0   0   2   2   2   2   2   2   2   2   0   0   0   2   0   0   0   0   0   0   2   0   0   0   2   0   2   2   2   2   2   0   0   0   2   2   2   2   0   0   0   2   2   2   2   2   0   2   0   0   2   2   0   0   2   2   0   0   0   2   2   0   0   0   2   0   2   2   0   0   2   0   0   2   0   2   0   2   2   2   0   2   0   2   0   2   0   2   0   2   2   0   2   0   2   0   2   0   2   0   2   2   0   0   0   0   0   0   0   2   2   0   2   0   2   2   0   2   0   0   0   0   2   0   2   0   0   2   2   0   0   0   2   2   0   2   2   2   2   2   2   2   2   2   2   2   0   0   0   0   2   2   2   0   0   2   0   2   2   2   2   2   0   0   2   2   2   0   2   0   2   0   2
 MK-3-9                 0   2   2   0   2   2   0   0   2   0   0   2   2   0   0   0   2   2   2   0   0   2   2   2   2   2   2   0   0   2   0   2   2   2   2   2   2   0   0   0   2   0   0   0   0   0   0   2   0   0   0   0   0   0   2   2   2   2   0   0   0   2   2   2   2   2   2   0   0   2   2   2   2   0   2   0   0   2   2   0   0   2   2   0   0   0   2   2   0   0   0   2   2   2   2   0   0   2   2   0   2   0   2   0   2   2   2   2   2   0   2   2   2   0   2   0   2   2   0   2   0   2   0   2   0   0   0   2   2   0   0   0   0   0   0   0   2   0   0   2   0   2   2   0   2   0   0   0   0   2   0   2   0   0   2   2   0   0   0   2   2   0   2   2   2   2   2   2   0   2   2   2   2   0   0   2   0   2   2   2   0   0   2   2   2   2   2   2   2   0   0   2   2   2   0   2   0   2   0   0
 MK-3-10                2   2   2   0   2   2   0   2   2   2   0   2   0   0   0   0   2   2   2   0   0   2   2   2   2   2   2   0   0   2   0   2   2   2   2   0   0   2   0   0   2   0   0   0   0   0   0   2   0   0   0   0   0   2   2   2   2   2   0   0   0   2   2   0   2   2   0   0   0   2   0   2   2   0   2   0   0   2   2   0   0   2   0   0   0   0   2   2   0   0   0   2   2   2   2   0   0   2   2   0   0   0   2   0   2   2   2   2   2   0   2   2   2   2   2   0   2   2   0   2   0   2   0   2   0   0   0   2   2   0   0   0   0   0   0   2   2   0   0   2   0   2   2   0   0   0   0   0   0   2   0   2   0   0   2   2   0   0   0   2   2   0   2   2   0   0   2   2   0   2   2   2   2   0   0   2   0   2   2   2   0   0   2   0   0   2   2   2   2   2   0   2   2   2   0   2   0   2   0   0
 MK-3-11                2   2   2   0   2   2   0   2   2   2   2   2   0   2   0   2   2   2   2   0   0   2   2   2   2   2   2   0   0   2   0   0   2   2   2   0   2   2   0   0   2   0   0   0   2   0   0   2   0   0   0   0   0   2   2   2   2   2   0   2   0   0   2   0   0   2   0   0   0   2   0   2   2   0   2   0   0   2   2   0   0   2   2   0   0   0   0   2   0   0   0   2   2   2   2   0   0   2   2   0   0   0   2   0   2   2   0   2   2   0   2   2   2   0   2   0   0   2   0   0   0   2   0   2   0   2   0   2   2   0   0   0   0   2   0   2   2   0   0   2   0   2   2   0   2   0   0   0   0   2   0   2   0   0   0   2   0   0   0   2   2   0   0   2   0   0   2   2   0   2   2   2   2   0   0   2   0   2   2   2   0   0   0   0   0   2   2   2   2   2   0   2   2   2   0   2   0   2   0   0
 MK-3-12                2   2   2   0   2   2   0   2   2   0   2   2   0   2   0   2   0   2   2   0   0   2   2   2   2   2   2   0   0   2   0   0   2   2   2   0   2   2   0   0   0   0   0   2   2   0   0   2   0   0   0   0   0   0   2   2   2   2   0   2   0   0   2   0   2   2   2   0   0   2   0   2   2   0   2   0   0   2   2   2   0   2   2   0   0   0   2   2   0   2   0   2   2   2   2   0   0   2   2   0   0   0   2   0   2   2   0   2   2   0   2   2   2   0   2   0   0   2   0   0   0   2   0   2   0   2   0   2   2   0   0   0   0   2   0   2   2   0   0   2   0   2   2   0   2   0   0   0   0   2   0   2   0   0   2   2   0   0   0   2   2   0   0   2   0   0   2   2   2   2   2   2   2   2   0   2   0   0   2   2   0   0   0   0   0   2   0   2   2   2   0   2   2   2   0   2   0   2   0   0
 MK-3-13                2   2   2   0   0   2   0   2   2   0   2   2   0   2   0   0   0   2   2   0   0   2   0   2   0   2   2   0   0   2   0   0   2   2   2   0   2   0   0   0   0   0   0   2   2   0   0   2   0   0   0   0   0   2   2   2   2   2   0   0   0   0   0   0   2   2   2   0   0   2   0   2   2   0   0   0   0   2   2   0   0   2   2   0   0   2   2   2   0   2   0   2   2   2   0   0   0   2   2   2   0   0   2   0   2   2   0   2   2   0   2   2   2   2   2   0   0   2   0   0   2   2   0   2   0   2   0   2   2   0   0   0   0   2   0   2   2   0   0   2   0   0   2   0   2   0   0   0   0   2   0   2   2   0   2   2   0   0   0   2   2   0   0   2   0   0   0   2   2   2   2   2   2   2   0   2   0   0   2   2   0   0   0   0   0   2   0   0   2   2   0   2   2   2   0   2   0   2   0   0
 MK-3-14                0   2   2   0   0   2   2   2   0   0   2   2   0   0   0   0   0   2   2   0   0   2   0   2   0   2   2   0   0   2   0   0   2   2   2   0   2   0   2   0   2   0   0   2   0   0   0   2   0   0   0   0   0   2   2   2   2   2   0   0   0   0   0   0   2   2   2   0   0   2   0   2   2   0   2   0   0   2   2   2   0   0   2   0   0   2   2   2   0   2   2   2   2   2   0   0   0   2   2   2   0   0   2   0   2   0   0   2   2   0   2   2   2   2   2   0   0   2   0   0   2   2   0   2   0   0   0   2   2   0   0   0   0   2   0   2   2   0   0   2   0   0   2   0   2   0   0   0   0   2   0   2   2   0   2   2   0   0   2   0   2   0   0   2   0   0   0   2   2   2   2   2   2   2   0   2   0   0   0   2   2   0   0   0   0   0   2   0   2   2   0   2   2   2   0   2   0   2   0   0
 MK-3-15                2   2   2   0   0   2   2   2   0   0   2   2   0   0   0   0   0   2   2   0   0   2   0   2   0   0   2   0   0   2   0   0   0   2   2   0   2   0   2   2   2   0   0   2   0   0   0   2   0   0   0   0   0   2   2   2   2   2   0   0   0   0   0   0   2   2   2   2   0   2   0   2   2   0   2   2   0   2   2   2   0   0   2   0   0   2   2   2   0   2   2   2   2   2   0   0   2   2   2   2   0   0   2   0   2   2   0   2   0   0   2   2   0   2   2   0   0   2   0   0   2   2   0   2   0   0   2   2   2   2   0   0   0   2   0   2   2   0   2   2   0   0   2   0   2   0   0   0   0   2   0   2   2   0   2   2   0   2   2   0   2   0   2   2   0   0   0   2   2   2   2   2   2   2   0   0   0   0   0   2   2   0   0   2   0   0   2   0   0   2   0   2   2   2   0   2   0   2   0   0
 MK-3-16                2   2   2   0   0   2   2   2   0   0   2   2   0   0   0   0   0   2   2   0   0   2   0   0   0   0   2   0   0   2   0   0   0   2   2   0   2   0   2   2   2   0   0   2   2   0   0   2   0   0   0   0   0   2   2   2   0   2   0   2   0   0   0   0   2   2   0   0   0   0   0   2   2   0   2   2   0   2   2   2   0   0   2   0   0   2   2   2   0   2   2   2   2   2   0   0   0   2   2   0   0   0   2   0   2   2   0   2   0   0   2   2   0   2   2   0   2   0   0   0   2   2   0   2   0   0   2   2   2   2   0   0   0   2   0   2   2   0   2   2   0   0   2   0   2   2   0   2   0   2   0   2   2   0   2   2   0   2   2   2   2   0   2   2   0   0   0   0   0   2   2   2   2   2   0   0   0   0   0   2   2   0   0   2   0   0   0   0   0   2   0   2   2   2   0   2   2   2   0   0
 MK-4-1                 0   2   0   2   2   0   0   2   0   0   0   0   0   2   2   2   2   2   2   2   0   2   2   0   0   2   0   0   2   2   2   2   2   2   0   2   0   2   2   2   0   0   2   0   0   0   0   2   0   2   2   0   0   2   2   2   2   0   2   2   0   2   2   2   0   0   0   2   0   2   0   2   0   0   2   0   2   2   2   0   0   0   2   0   2   2   0   2   0   2   0   2   0   0   2   0   0   2   2   0   2   2   0   2   2   0   2   0   0   0   2   0   2   0   2   2   2   0   2   2   2   2   2   0   0   0   2   0   0   0   2   0   0   2   2   0   0   2   2   2   0   0   2   0   2   0   2   0   0   2   0   2   0   2   2   0   2   2   2   0   0   2   0   2   2   2   0   2   0   2   2   0   2   2   0   2   2   0   0   2   0   0   0   0   2   0   0   2   2   2   2   0   0   0   0   2   0   0   2   0
 MK-4-2                 0   2   0   2   2   0   0   0   0   0   0   0   0   2   2   2   2   2   2   0   0   2   2   0   0   2   0   0   2   2   2   0   2   2   2   2   0   2   2   0   0   0   2   0   0   0   0   2   0   2   2   0   0   2   2   2   2   2   2   2   0   2   2   2   0   0   0   2   0   2   0   2   0   0   2   0   2   2   2   0   0   0   2   0   2   0   0   2   0   2   0   2   0   0   2   0   0   2   2   0   2   2   0   0   2   0   2   0   0   0   2   0   2   0   2   2   2   0   2   2   2   2   2   0   0   0   0   0   0   0   2   0   0   2   2   0   0   2   2   2   0   0   2   0   2   0   2   0   0   2   0   2   0   2   2   0   2   2   2   0   0   2   2   2   2   2   0   0   0   2   2   0   2   2   0   2   2   0   0   2   0   0   0   0   2   0   0   2   2   2   2   0   0   0   0   2   0   0   2   0
 MK-4-3                 0   2   2   2   2   0   0   0   0   0   0   0   0   2   2   2   0   2   2   0   0   0   2   0   0   2   0   0   2   2   2   0   2   2   2   2   2   2   2   0   0   2   2   0   0   0   2   2   0   2   2   0   2   0   2   0   2   2   2   2   0   2   2   2   0   0   0   2   0   2   0   2   0   2   2   0   2   0   2   0   0   0   0   0   2   0   0   2   0   2   0   2   0   0   2   0   0   2   2   2   2   0   0   2   2   0   2   0   0   0   2   2   2   0   2   2   2   0   2   2   2   2   2   0   0   0   0   0   0   0   2   0   0   2   2   0   0   2   2   2   0   0   0   0   0   0   2   0   0   2   0   2   0   2   2   0   2   2   2   2   0   2   2   2   0   2   2   2   0   2   2   0   2   2   0   2   2   0   0   2   0   0   2   0   2   0   0   2   2   2   2   0   0   0   0   0   0   0   2   0
 MK-4-4                 0   2   2   2   2   0   2   0   0   0   0   0   0   0   2   2   2   2   2   0   0   0   0   0   0   2   0   0   2   2   2   0   2   2   0   0   2   2   0   0   0   2   2   0   0   0   2   2   0   2   2   0   2   0   2   0   2   2   2   2   0   2   2   2   0   0   0   2   0   2   0   2   0   2   0   0   2   0   2   0   0   0   0   0   2   0   2   2   2   0   0   2   0   0   2   0   0   2   2   0   2   0   0   0   0   0   2   0   0   0   2   2   2   0   2   2   2   0   2   2   2   2   2   0   0   2   2   0   0   0   2   0   2   2   2   0   2   2   2   2   2   0   0   0   0   0   2   0   0   2   0   2   0   2   2   0   2   2   2   2   0   2   0   2   0   2   2   2   0   2   2   0   2   2   2   2   2   0   0   2   0   0   2   0   2   2   0   2   2   2   0   0   2   0   0   0   0   0   2   0
 MK-4-5                 0   2   2   2   2   0   2   0   0   0   0   0   0   0   2   2   2   2   2   0   0   0   0   0   0   2   0   0   2   0   2   0   2   2   0   0   2   2   0   2   0   2   2   2   0   0   0   2   0   2   2   0   2   0   2   0   2   2   2   2   0   2   0   0   0   0   0   2   0   2   0   2   0   2   0   0   2   0   2   0   0   0   0   0   2   0   2   0   2   0   0   2   0   2   2   0   0   0   0   0   2   0   0   0   0   0   2   0   0   0   2   2   2   0   2   2   2   0   2   2   2   2   0   0   0   2   2   0   0   0   2   0   2   2   2   0   2   2   2   2   2   0   0   0   0   0   2   0   0   2   0   2   0   2   2   0   0   2   0   2   0   2   0   2   2   0   0   2   0   0   2   0   2   2   2   2   2   0   0   2   0   0   2   0   2   2   2   0   2   2   0   0   2   0   0   0   0   0   2   0
 MK-4-6                 0   0   2   2   2   0   2   2   0   0   0   0   0   0   2   2   2   2   2   0   0   0   0   2   0   2   0   0   2   2   0   0   2   0   0   0   2   0   0   2   0   0   2   2   0   0   0   2   0   2   2   0   0   0   2   0   2   0   2   2   0   0   0   0   0   0   0   2   0   2   0   0   0   2   0   0   2   0   2   0   0   0   0   0   2   0   2   0   0   0   0   2   0   2   2   0   0   0   0   0   2   0   0   0   0   0   2   0   0   0   2   2   2   0   2   2   2   0   0   0   2   2   2   0   0   2   2   0   0   0   2   0   0   2   2   0   2   2   2   0   2   0   0   0   0   0   2   0   0   2   0   2   0   2   2   0   0   2   0   2   0   2   0   2   2   0   0   0   0   0   2   0   2   2   2   2   2   0   0   2   0   0   2   0   0   2   2   0   2   2   0   0   2   0   2   2   0   0   2   0
 MK-4-7                 0   0   2   2   2   0   0   2   0   0   0   0   0   0   2   2   2   2   2   0   0   0   0   2   0   2   0   0   2   2   0   0   2   0   0   2   2   0   0   2   2   0   2   2   0   0   0   2   0   2   2   2   0   0   2   0   2   0   2   2   0   0   0   0   0   0   0   2   0   2   0   0   0   2   0   0   2   0   2   0   0   0   0   0   2   0   0   0   0   0   0   2   0   2   2   0   0   0   0   0   2   0   0   0   0   0   2   0   0   0   2   2   2   0   2   2   2   0   0   0   2   2   2   0   0   2   2   0   2   0   0   0   0   2   2   0   2   2   2   0   2   0   0   0   0   0   2   0   0   2   0   2   0   2   2   0   0   2   0   2   0   2   0   2   2   0   0   2   0   2   2   0   2   2   2   2   0   0   0   2   0   0   2   0   2   2   2   0   2   2   0   0   2   0   2   0   0   0   0   0
 MK-4-8                 0   0   2   2   2   0   0   2   0   2   0   0   2   0   2   2   2   2   2   0   0   0   0   2   0   2   0   0   2   2   0   0   2   0   0   2   2   0   0   2   2   2   2   2   2   0   0   2   0   2   2   2   0   2   2   2   2   0   2   2   0   0   0   0   0   0   0   2   0   0   0   0   0   2   0   0   2   0   2   0   0   0   0   0   2   2   0   0   0   0   0   0   0   2   2   0   0   0   0   0   2   0   0   0   0   0   2   0   0   0   2   2   0   0   2   2   2   0   0   0   0   2   2   0   0   2   2   0   2   0   0   0   0   2   2   0   2   2   2   2   2   0   0   0   0   0   2   2   0   2   0   2   0   2   2   0   0   2   0   2   0   2   2   2   2   0   0   2   0   2   2   2   2   2   2   2   0   0   0   2   0   0   2   0   2   2   2   0   2   2   0   2   2   0   2   0   0   0   0   2
 MK-4-9                 0   0   0   2   2   0   0   2   0   2   0   0   2   0   2   2   2   2   2   0   0   0   0   2   0   2   0   0   0   0   0   0   0   0   0   2   2   2   0   2   2   2   2   2   2   0   0   2   0   2   2   2   0   2   2   2   2   0   2   2   0   0   0   0   0   0   0   2   0   0   0   0   0   2   0   0   2   0   2   0   0   0   0   0   2   2   0   0   2   0   0   0   0   2   2   0   2   0   0   0   2   0   0   0   0   0   2   0   2   0   2   2   0   0   2   2   2   0   0   0   0   2   2   0   0   2   2   0   2   0   0   0   0   2   2   0   2   2   2   2   2   0   0   0   2   2   2   2   0   2   0   2   0   2   2   2   0   0   0   0   0   2   0   2   2   0   0   2   0   2   2   2   2   2   0   2   0   0   0   2   0   0   2   0   2   2   2   0   2   2   0   2   2   0   2   0   0   0   0   2
 MK-4-10                0   0   0   2   2   2   0   2   0   2   0   0   2   0   2   0   2   0   2   0   0   0   0   2   2   2   0   0   0   0   0   0   0   0   0   2   2   2   0   0   0   2   2   2   2   0   0   2   0   2   2   0   0   0   2   2   2   0   2   2   0   0   0   0   0   0   2   2   0   0   0   0   0   2   0   0   2   0   2   0   0   0   0   0   2   2   0   0   2   0   0   0   0   2   2   2   2   0   0   0   0   0   2   0   0   2   0   0   2   0   2   2   0   2   2   2   2   0   0   0   2   2   2   0   2   2   2   2   2   0   2   0   0   2   0   0   0   2   2   2   2   0   0   0   2   2   2   2   0   2   2   2   0   2   2   2   0   0   2   0   2   2   0   2   2   0   0   2   0   2   2   2   2   2   0   2   0   0   0   0   0   0   2   0   2   2   0   0   2   2   0   0   2   0   2   0   0   0   0   2
 MK-4-11                0   0   0   2   2   2   2   2   0   2   2   0   2   0   2   0   2   0   2   0   0   0   0   2   0   2   0   0   0   2   2   0   0   0   2   2   2   2   0   0   0   2   2   2   2   0   0   2   0   2   2   0   0   0   2   2   2   0   2   2   0   0   0   0   0   0   2   2   0   0   0   0   0   2   0   0   2   0   2   0   0   0   0   0   2   2   2   0   2   0   2   0   0   0   2   2   2   0   0   0   0   2   2   0   0   2   0   0   0   0   2   2   0   0   2   2   2   2   0   0   2   0   0   0   2   2   2   2   2   0   0   0   0   2   0   2   0   2   2   2   2   0   0   0   2   2   2   2   0   2   2   2   0   2   2   2   0   0   2   0   2   2   0   0   2   0   0   2   0   2   2   2   2   0   0   2   0   0   0   0   0   0   2   0   2   2   0   0   2   2   0   0   2   0   2   0   0   0   0   2
 MK-4-12                0   0   0   2   2   2   2   2   2   2   2   0   2   0   2   0   2   0   0   0   0   0   0   0   2   2   0   0   0   2   2   0   0   0   2   2   2   2   0   0   0   2   0   2   2   0   2   2   0   2   2   0   0   0   2   2   2   0   2   2   0   0   0   0   0   0   2   2   0   0   0   0   0   2   0   0   2   0   2   0   0   0   0   0   0   0   2   2   2   0   2   0   0   0   2   2   2   0   2   0   2   2   2   0   0   2   0   0   0   0   2   2   0   0   2   2   2   2   0   0   2   0   2   0   2   2   2   2   2   0   0   0   0   2   0   2   0   2   2   2   2   0   0   2   2   2   2   2   0   2   2   2   0   2   2   2   0   0   2   0   2   2   0   2   2   0   0   0   0   2   2   2   0   0   0   2   0   0   2   0   0   0   2   0   2   2   0   0   2   2   2   0   2   0   2   0   0   0   0   2
 MK-4-13                0   0   0   2   2   2   2   2   0   2   0   0   2   0   2   0   2   0   0   0   0   0   0   0   2   2   2   0   0   2   2   0   0   0   2   2   2   2   0   0   0   0   0   2   2   0   2   2   0   2   2   0   0   0   2   2   2   0   2   2   0   0   0   0   0   0   2   2   0   0   2   0   0   2   0   0   0   0   2   0   0   0   0   0   0   0   2   2   2   0   2   0   0   0   2   2   2   0   2   0   2   2   2   0   0   2   0   0   0   0   2   2   0   0   2   2   2   2   0   0   0   0   2   0   2   2   2   2   2   0   0   0   0   2   0   2   0   2   2   2   2   0   0   2   2   2   2   2   0   2   2   2   0   2   2   2   0   0   2   0   0   2   2   2   2   0   0   2   0   2   2   2   0   0   0   2   0   0   2   0   2   0   0   0   2   2   0   0   2   2   2   0   2   0   2   0   2   0   0   2
 MK-4-14                0   0   2   2   2   2   2   2   0   0   0   0   2   0   2   0   2   0   0   0   0   0   0   0   2   2   2   0   0   2   2   0   0   0   2   2   2   2   2   0   0   0   0   2   2   0   2   2   0   2   2   0   2   0   2   2   2   0   2   2   2   0   0   0   0   0   2   2   0   0   0   0   0   2   0   0   0   0   2   0   2   0   0   0   0   0   2   2   2   0   2   0   0   0   2   2   2   0   2   0   2   2   2   0   0   2   0   0   0   0   2   2   0   0   2   2   2   2   0   0   0   0   2   0   2   2   2   2   2   0   0   0   0   2   0   2   0   2   2   2   2   0   0   0   2   0   2   2   0   2   2   2   0   2   2   2   2   0   2   0   0   2   2   2   2   0   0   2   0   0   2   2   0   0   0   2   0   0   0   0   2   0   0   0   2   0   0   0   0   2   2   0   2   0   0   0   2   0   0   2
 MK-4-15                0   0   2   2   0   2   2   2   2   0   0   0   2   0   2   0   2   0   0   0   0   0   0   0   2   2   2   0   0   2   0   0   0   0   2   2   2   2   2   0   0   0   0   2   2   0   2   2   0   2   2   0   2   0   2   2   2   0   2   2   2   2   0   2   0   0   2   2   0   0   0   0   0   2   0   0   0   2   2   0   2   2   0   0   0   0   2   2   2   0   2   0   2   0   2   2   2   0   2   2   2   2   2   0   0   2   0   0   0   0   2   2   0   2   2   2   0   2   0   0   0   0   2   0   2   2   2   2   2   0   2   2   0   2   0   0   0   2   2   2   0   0   0   0   2   0   2   2   0   2   2   2   0   2   2   2   2   0   2   0   0   2   2   2   2   2   0   2   0   0   2   2   0   0   0   0   0   0   0   0   2   0   0   0   2   0   0   0   0   2   0   0   2   0   0   0   2   0   0   2
 MK-4-16                0   0   2   0   0   0   2   2   2   0   0   0   2   0   2   0   2   0   0   0   2   0   2   0   2   2   2   0   0   2   2   0   0   0   2   2   2   2   2   0   0   0   0   2   2   0   2   2   2   2   2   0   2   0   2   2   2   0   2   2   2   2   2   2   0   0   2   2   0   0   0   0   0   2   0   0   0   2   2   0   2   2   0   0   0   0   2   2   2   0   2   0   2   0   2   2   2   0   2   2   2   2   2   0   0   0   0   0   0   0   2   2   0   2   2   2   0   2   0   0   0   0   2   0   2   2   0   0   2   0   2   2   0   2   2   0   0   2   2   0   0   0   0   0   2   0   2   2   0   0   2   2   0   2   2   2   2   0   2   0   0   2   2   2   2   2   0   2   0   0   2   2   0   0   0   0   0   0   0   0   2   0   0   0   2   0   0   0   0   2   2   0   2   0   0   2   2   0   0   2
 MK-5-1                 2   0   0   0   0   0   0   2   2   2   0   2   0   2   2   0   0   2   2   0   0   0   0   2   2   0   0   0   2   2   2   2   2   2   2   0   2   0   0   0   2   2   2   0   2   0   0   2   0   2   0   2   0   2   0   0   0   2   0   0   2   0   0   0   2   2   0   0   2   2   0   0   2   2   2   0   2   0   0   0   2   2   2   0   0   0   2   0   2   2   2   2   2   2   0   2   2   2   2   2   0   2   0   2   2   2   2   2   0   0   2   2   2   0   2   0   0   2   2   0   0   2   0   0   2   2   0   2   0   0   0   0   2   2   2   0   2   0   2   2   0   0   2   0   2   0   2   0   2   0   0   0   2   0   2   0   2   2   2   0   2   0   2   0   0   0   2   0   2   0   2   0   2   0   2   2   2   2   0   0   0   2   2   0   2   2   0   0   0   0   0   2   2   2   2   0   2   2   0   2
 MK-5-2                 2   0   0   0   0   0   2   2   2   2   0   2   2   2   2   0   0   2   2   0   0   0   0   2   2   0   0   0   2   2   2   2   0   2   2   0   2   0   0   0   2   2   2   0   2   0   0   0   0   2   0   2   2   2   0   0   0   2   0   0   2   0   0   0   2   2   0   0   2   2   0   2   2   2   2   0   2   0   0   0   2   2   2   0   0   0   2   0   2   2   2   2   2   2   0   2   2   0   0   2   0   0   0   2   2   2   0   2   0   0   2   2   0   0   2   0   0   2   2   0   0   2   0   0   2   2   2   2   0   2   0   0   2   2   2   0   2   2   2   2   0   0   2   0   2   0   2   0   2   0   0   0   2   0   0   0   0   2   0   0   0   0   2   0   2   0   2   0   2   0   2   0   2   2   0   0   2   2   0   0   0   2   2   0   2   2   2   0   2   0   0   2   2   2   2   0   2   2   0   2
 MK-5-3                 2   0   2   0   0   0   2   2   2   2   0   2   2   2   2   0   0   2   2   0   0   0   2   2   2   2   0   0   2   0   2   2   0   2   2   0   2   0   0   0   2   2   2   0   2   0   0   0   0   2   0   2   2   2   0   0   0   2   0   0   2   0   0   0   2   2   0   0   2   0   2   2   2   2   2   0   2   0   0   0   2   2   2   0   2   0   2   2   2   2   2   2   2   2   0   2   2   0   0   2   0   0   0   2   0   2   0   2   0   0   0   2   0   0   2   0   2   2   2   0   0   2   0   0   2   2   0   2   0   2   0   0   2   2   2   0   2   2   2   2   0   2   2   0   2   0   2   0   2   0   0   0   2   0   0   0   0   2   0   0   0   0   2   2   2   0   2   0   2   2   2   0   2   2   0   2   2   2   0   0   0   2   2   0   2   2   0   0   0   0   0   2   2   2   2   0   2   2   0   2
 MK-5-4                 2   0   2   0   0   0   0   2   2   2   0   2   2   2   2   2   0   2   2   0   0   0   2   2   2   2   0   0   2   0   2   2   0   2   2   0   2   0   2   0   2   2   2   0   2   2   0   2   0   2   0   2   2   0   0   2   0   0   0   0   2   0   0   0   2   2   0   0   2   0   2   2   2   2   2   0   2   2   0   2   0   2   2   0   2   0   0   2   2   2   2   2   2   2   0   0   2   0   0   2   2   0   0   2   0   2   0   0   0   0   2   2   0   0   2   0   2   2   2   0   0   2   0   0   2   2   2   2   0   2   2   0   2   2   2   0   2   0   2   2   0   2   2   0   2   0   0   0   2   0   0   0   2   0   0   0   0   2   0   0   2   0   2   2   2   0   2   0   2   2   2   0   2   2   0   2   2   2   0   0   0   2   2   0   0   2   0   0   0   0   0   0   2   2   2   0   2   2   0   2
 MK-5-5                 2   0   2   0   0   0   0   2   2   2   0   0   2   2   2   2   0   2   2   0   0   0   2   2   2   2   0   0   2   0   2   2   0   2   2   0   2   0   2   0   2   2   2   0   2   2   0   2   0   2   0   2   2   0   0   2   0   0   0   0   2   0   0   0   0   2   0   0   2   0   0   2   2   2   2   0   2   2   0   2   0   2   0   2   2   0   0   2   2   2   2   0   2   2   0   0   2   0   0   2   2   0   0   2   0   2   0   0   0   0   0   2   0   2   2   0   0   2   2   0   0   2   0   0   2   2   2   2   0   2   2   0   2   2   2   0   2   0   2   0   2   0   2   0   0   0   0   0   2   0   2   0   2   0   2   2   0   2   0   0   2   0   2   2   2   0   2   0   0   0   2   0   2   0   0   2   2   2   0   0   0   2   2   0   0   2   0   0   2   0   0   2   2   0   2   0   2   0   0   2
 MK-5-6                 2   0   2   0   0   0   0   2   2   2   0   0   2   0   2   2   0   2   2   0   0   0   2   2   2   2   0   0   2   0   0   2   0   2   0   0   2   0   2   0   2   2   2   0   2   2   0   2   0   2   0   2   2   0   2   0   0   0   0   0   2   0   0   0   2   2   0   2   2   0   2   2   2   2   2   2   2   2   0   2   0   2   2   2   2   0   0   2   2   0   2   0   2   2   0   0   0   0   0   2   2   2   0   2   0   2   0   0   0   0   0   2   0   0   2   0   0   2   2   0   0   2   0   0   0   2   2   0   0   2   2   0   2   2   2   0   2   0   0   0   2   0   2   0   2   0   0   0   2   0   2   0   2   0   2   2   0   2   2   0   2   0   2   2   2   0   2   0   0   0   2   0   2   0   0   2   2   2   0   0   0   2   2   0   0   2   2   0   2   0   0   2   0   0   2   0   2   0   0   2
 MK-5-7                 2   0   2   0   0   0   0   2   2   2   0   0   2   0   2   2   0   2   2   0   0   0   2   2   2   2   0   0   2   0   0   2   2   2   0   0   2   2   2   0   2   2   0   0   2   2   0   2   0   2   2   2   2   0   2   0   0   0   2   0   2   2   0   0   2   2   2   2   2   0   2   2   2   2   2   2   2   2   0   2   0   2   2   2   2   0   0   2   2   0   2   2   2   2   0   0   0   0   0   2   2   2   0   2   0   2   2   0   2   0   0   2   0   2   2   0   0   2   2   2   0   2   0   0   0   2   0   0   0   2   2   2   2   2   2   0   2   2   0   0   2   0   2   0   2   0   0   2   2   0   2   0   2   0   2   0   0   2   2   0   0   0   2   2   2   0   0   0   0   0   2   2   2   0   0   2   2   2   0   0   0   2   2   0   2   2   2   0   2   0   0   2   0   0   2   0   2   0   0   2
 MK-5-8                 2   0   2   2   0   0   0   2   2   2   2   0   2   0   2   2   0   2   2   0   0   0   2   2   2   2   0   0   2   0   0   2   2   2   0   0   2   2   2   2   2   2   0   0   0   2   0   2   0   2   2   2   2   0   0   0   0   0   2   0   2   2   0   0   2   2   2   2   2   0   2   2   2   0   2   2   2   2   0   2   0   2   2   2   2   0   0   2   2   0   2   2   0   2   0   0   0   2   0   2   2   2   0   2   0   2   2   0   2   0   0   2   0   2   0   0   0   2   2   2   0   2   0   0   0   2   0   0   0   2   0   2   2   2   2   0   2   2   0   0   2   0   2   0   2   0   0   2   2   0   2   0   2   0   2   0   0   2   2   0   0   0   2   2   0   0   0   0   0   0   2   2   2   0   0   2   2   2   2   0   0   2   2   0   2   2   2   0   0   0   0   2   0   0   2   0   0   0   0   2
 MK-5-9                 2   0   2   2   0   0   0   2   2   2   2   0   2   0   2   2   2   2   2   0   2   2   2   2   2   0   0   0   2   0   0   2   2   2   0   0   2   2   0   2   2   2   0   2   0   2   0   2   0   2   2   2   0   0   0   0   0   0   2   0   2   2   2   0   2   2   2   2   2   0   2   2   2   0   2   2   2   2   0   0   0   2   2   2   2   0   0   2   2   2   0   2   0   2   0   0   0   2   0   0   2   2   0   2   0   2   2   0   2   0   0   2   0   2   0   0   0   2   2   2   0   2   0   0   2   2   0   0   0   2   0   0   2   2   0   0   2   2   0   0   2   0   0   0   2   0   0   2   2   0   0   0   0   0   2   0   0   2   2   0   0   0   0   2   0   0   0   2   0   0   2   2   2   2   0   2   2   0   2   0   0   2   2   0   2   2   2   0   0   0   0   2   0   0   0   0   0   0   0   2
 MK-5-10                2   0   2   2   0   0   0   2   2   2   2   0   2   0   0   2   2   2   2   0   2   2   2   2   2   0   0   0   2   0   0   2   2   2   0   2   2   2   2   2   2   2   0   2   0   2   0   2   0   0   2   2   2   0   0   0   0   0   0   2   2   2   2   2   2   2   2   2   2   0   2   2   2   0   2   2   0   2   0   0   0   2   2   2   2   0   0   2   2   2   0   2   0   2   0   0   0   2   0   0   2   0   0   2   0   2   2   0   2   0   2   2   0   2   0   0   0   2   2   0   0   2   0   0   2   2   0   0   0   2   0   0   2   2   0   0   2   2   2   0   2   0   0   0   2   0   0   2   2   0   0   0   0   0   2   0   0   2   2   0   0   0   0   0   0   0   0   2   0   0   2   2   2   2   0   2   2   0   2   0   0   2   2   0   2   2   2   0   0   0   2   2   0   0   2   2   0   0   0   2
 MK-5-11                2   0   2   2   0   0   0   0   2   2   2   0   2   0   0   2   2   2   2   0   2   0   2   2   2   0   0   0   2   0   2   2   2   2   0   2   2   2   2   2   2   2   0   2   0   2   0   2   0   0   2   2   2   0   0   2   0   0   0   2   2   2   2   2   2   2   2   0   2   0   2   2   2   2   2   2   0   2   0   0   0   2   2   2   2   0   0   2   2   2   0   2   0   0   0   0   2   2   0   0   2   0   0   2   0   2   2   0   2   0   2   2   0   2   0   2   0   2   2   0   0   2   0   0   2   2   0   0   0   2   0   0   2   2   0   0   2   2   2   0   2   0   0   0   2   2   0   2   2   0   0   0   0   0   2   0   0   2   2   0   0   0   0   2   2   0   0   2   0   0   2   2   2   2   0   0   2   0   2   0   0   0   2   0   2   2   2   0   0   0   2   2   0   0   2   2   0   0   0   2
 MK-5-12                2   2   0   2   0   0   0   0   2   2   2   0   2   0   0   2   2   2   2   0   2   2   2   2   2   0   0   0   2   0   2   2   2   2   0   0   2   2   2   2   0   0   0   2   0   2   0   2   0   0   2   2   2   0   0   2   0   0   0   2   2   0   2   2   2   2   2   0   0   0   0   2   2   2   2   2   0   2   0   0   0   2   2   2   2   0   0   2   2   2   0   0   0   0   0   0   2   2   0   0   2   0   0   2   0   2   2   0   2   0   2   2   0   2   0   2   0   2   2   0   0   2   0   0   2   2   2   0   0   2   0   0   2   2   0   0   2   2   2   0   2   0   0   0   2   2   0   0   2   0   0   0   0   0   2   0   0   0   2   0   0   0   0   2   2   0   0   2   0   0   2   2   2   0   0   0   2   0   2   0   2   0   2   0   2   2   2   0   2   2   0   2   2   0   2   2   0   2   0   0
 MK-5-13                2   2   0   2   0   0   0   0   2   2   2   0   2   2   0   2   2   0   2   0   2   2   2   2   2   0   2   0   0   2   2   2   2   2   0   0   2   2   2   2   0   0   2   2   0   2   0   2   0   0   2   2   2   0   2   2   0   0   0   2   2   0   0   2   2   2   2   2   0   0   0   2   2   2   2   2   0   2   0   0   0   2   2   2   2   0   0   2   2   2   0   0   0   0   0   0   2   2   0   0   2   0   0   2   0   2   2   0   2   0   2   2   0   2   0   2   0   2   2   0   0   2   0   0   2   2   2   0   0   2   0   0   0   2   0   2   2   2   2   0   0   0   2   0   2   2   0   0   2   0   0   0   0   0   2   0   0   0   2   0   0   0   0   2   2   0   0   2   0   0   2   2   2   0   0   0   2   0   2   0   0   0   2   0   2   2   2   0   2   2   0   0   2   2   2   2   2   2   0   0
 MK-5-14                2   2   0   2   2   0   0   0   2   2   2   0   2   2   0   2   2   0   2   0   2   2   2   2   2   0   2   0   0   2   2   2   0   2   0   0   2   2   2   2   0   0   2   2   0   2   0   2   0   0   2   2   2   0   2   2   0   0   0   2   2   0   0   2   2   2   2   2   0   0   0   0   2   2   2   2   0   2   0   0   2   2   2   2   2   0   0   2   2   2   2   0   0   0   0   0   2   2   0   0   2   0   0   2   0   2   2   0   2   0   0   2   0   2   0   2   0   2   2   0   0   2   0   0   2   2   0   0   0   2   0   0   0   2   2   2   2   0   2   0   0   0   2   0   2   2   0   0   2   0   0   0   0   2   2   2   0   0   2   2   0   0   0   2   2   0   0   2   0   0   2   2   2   0   0   0   2   0   2   0   0   0   2   2   2   2   2   0   2   2   0   0   2   2   2   2   2   2   0   0
 MK-5-15                0   2   0   0   2   0   0   0   2   0   2   0   2   2   0   2   2   0   2   0   2   0   2   2   2   0   2   2   0   2   0   2   2   2   0   2   2   2   2   2   0   0   2   2   2   2   0   2   0   2   0   2   0   0   0   2   0   0   0   2   2   0   0   2   2   2   2   2   0   0   0   0   2   2   2   2   0   2   0   0   2   2   2   2   2   0   0   2   2   2   2   0   0   0   0   2   2   2   0   0   0   0   0   2   0   2   2   2   2   0   0   2   0   2   2   2   0   2   2   0   0   2   0   0   2   2   0   0   0   2   0   0   0   2   2   0   2   0   2   0   0   0   2   0   2   2   0   0   2   0   0   0   2   2   2   2   0   0   2   2   0   0   0   2   2   0   0   2   0   0   2   2   0   0   0   0   2   0   2   0   2   0   2   2   0   2   2   0   2   2   0   0   2   2   2   2   2   2   0   0
 MK-5-16                0   2   2   0   2   0   0   0   2   2   2   0   2   2   0   0   2   0   2   0   2   0   2   0   2   0   2   2   0   2   0   2   2   2   0   2   2   2   2   2   0   0   2   2   2   2   0   0   0   2   0   2   0   0   0   2   0   0   0   2   2   2   0   2   2   0   2   2   0   0   0   0   2   0   2   2   0   2   0   0   2   2   2   2   2   0   0   2   0   2   2   0   0   0   0   2   2   2   0   0   0   0   0   2   0   2   2   2   2   0   0   2   0   2   2   2   0   0   2   0   0   2   0   0   2   2   0   0   0   2   2   0   0   2   2   0   2   0   2   0   0   2   2   0   2   0   0   0   0   0   0   0   2   2   2   2   0   0   2   2   0   0   0   2   2   0   0   2   0   0   2   2   2   0   0   2   2   2   2   0   2   0   2   2   0   2   2   0   2   2   0   0   2   2   2   2   2   2   0   0
 MK-6-1                 0   2   0   0   2   2   2   0   0   0   0   2   0   2   2   2   0   2   2   2   2   0   2   0   2   2   2   0   0   0   2   0   2   2   0   2   0   2   2   0   0   2   2   2   2   0   0   0   0   2   0   0   2   2   2   2   0   0   0   2   0   0   0   0   2   2   0   2   2   2   0   2   0   2   0   0   0   2   2   0   0   2   2   2   2   0   2   0   0   0   0   2   2   2   0   2   2   2   0   2   2   2   0   0   2   2   2   0   0   0   0   2   0   0   2   0   2   2   2   0   2   2   0   2   2   2   0   2   0   0   2   0   0   0   0   2   0   2   2   2   0   2   0   2   0   0   0   2   2   2   0   0   0   2   2   2   2   2   2   2   0   2   2   2   2   0   2   0   0   0   0   2   2   0   2   2   2   0   0   0   2   0   2   0   0   0   0   2   0   0   2   0   2   0   2   2   2   0   0   2
 MK-6-2                 0   0   2   0   2   2   2   0   0   0   2   2   0   2   2   2   0   2   2   2   2   0   2   0   2   2   2   0   0   0   2   0   2   2   0   2   0   2   2   0   0   2   2   2   0   2   0   0   0   2   0   0   2   2   2   2   0   0   0   2   0   0   0   0   0   2   0   2   2   2   0   0   0   2   0   0   0   0   2   0   2   2   2   2   2   0   2   0   2   0   0   2   2   0   2   0   2   2   0   2   2   2   0   0   0   2   2   0   0   0   0   2   0   0   2   0   2   2   2   0   2   2   2   2   2   2   0   0   2   0   2   0   0   2   0   2   0   2   2   2   0   2   0   2   2   0   0   2   2   2   2   0   0   2   2   2   2   2   0   2   0   2   0   2   2   0   0   0   0   0   0   2   0   0   2   2   2   0   0   0   2   0   0   0   0   0   0   0   0   0   2   0   2   0   2   2   2   0   0   2
 MK-6-3                 0   0   2   0   2   2   2   0   0   0   2   2   0   2   2   2   0   2   2   2   2   0   2   0   0   2   2   0   0   0   2   2   2   2   0   2   0   2   2   0   0   2   2   2   0   2   0   0   0   2   0   0   2   2   2   2   0   0   0   2   0   0   0   0   0   2   0   2   2   2   0   0   2   2   0   0   0   0   2   0   0   2   2   2   2   2   2   0   2   0   0   2   2   2   2   2   2   0   2   2   2   2   0   0   0   2   2   0   0   2   0   2   0   2   2   0   2   2   2   0   2   2   2   2   2   0   2   0   0   0   2   0   2   2   0   2   0   2   2   2   0   2   0   2   2   0   0   2   2   2   2   0   0   2   2   2   2   0   0   2   0   2   0   2   2   0   0   0   0   0   0   0   0   0   2   2   2   0   0   0   2   0   0   0   0   0   0   0   0   0   2   0   2   0   2   2   2   0   0   2
 MK-6-4                 0   0   2   0   2   2   2   0   0   0   2   2   0   2   2   2   0   2   2   2   2   0   2   0   0   2   2   0   0   0   2   2   2   2   0   2   0   2   2   0   0   2   2   2   0   2   0   2   0   2   0   2   2   2   2   2   0   0   0   2   0   0   0   0   0   2   0   2   2   2   0   0   2   2   0   0   0   0   2   0   0   2   2   2   0   2   2   0   2   0   0   2   2   0   2   2   0   0   2   0   2   2   0   0   0   2   2   0   2   2   0   2   2   2   2   0   2   2   2   0   2   2   0   2   2   0   2   0   0   0   2   0   2   2   0   2   2   2   2   2   0   2   0   2   2   0   0   2   2   2   2   0   0   2   2   2   2   0   0   2   0   2   0   2   2   0   0   2   2   0   0   0   0   0   2   2   2   0   0   2   2   0   0   0   0   2   0   0   0   0   0   0   0   0   2   2   0   0   0   2
 MK-6-5                 0   0   2   0   2   2   2   0   0   0   2   2   0   2   0   2   0   2   2   2   2   0   2   0   0   2   2   0   0   0   2   0   2   2   0   2   0   2   2   0   0   2   2   2   0   2   0   2   0   2   0   2   0   2   2   2   0   0   0   2   2   2   0   0   0   2   0   2   2   2   0   0   2   0   0   2   0   0   0   0   0   2   2   2   0   2   2   0   2   0   0   2   2   0   0   2   0   0   2   0   2   2   0   0   0   2   2   2   2   2   0   2   2   2   2   0   2   2   2   0   2   2   0   2   2   0   2   0   0   0   2   0   2   0   0   2   2   2   0   2   0   2   0   2   2   0   0   2   2   2   2   0   0   2   2   2   2   0   0   2   0   2   0   2   2   0   0   2   2   0   0   0   0   0   2   2   2   0   0   2   2   0   2   2   0   2   0   0   0   0   0   0   0   2   2   2   0   0   0   2
 MK-6-6                 0   0   2   0   0   2   2   0   0   0   2   2   0   2   0   2   0   2   2   2   2   0   2   2   0   2   2   0   0   0   0   0   2   2   0   2   0   2   2   0   0   2   2   2   0   2   0   2   0   2   0   2   0   2   2   2   0   0   0   2   2   0   0   0   0   2   0   2   2   0   0   0   2   0   0   2   2   0   0   0   2   2   2   2   0   2   2   0   2   0   0   2   0   0   0   2   2   0   2   0   2   0   0   0   0   2   0   2   2   2   0   2   2   2   0   2   2   2   2   2   2   2   0   2   2   0   2   0   0   0   2   0   2   0   0   2   2   2   0   2   0   2   0   2   2   0   0   2   2   2   2   0   0   2   2   2   2   0   0   2   0   2   0   2   2   0   0   2   2   0   0   2   0   0   2   2   2   0   0   2   2   0   2   2   0   2   0   0   0   0   0   2   0   0   0   2   0   0   0   2
 MK-6-7                 0   0   2   2   0   2   2   0   0   0   2   2   2   2   0   2   0   2   2   2   0   2   2   0   2   2   2   0   0   0   0   2   2   2   0   2   0   0   0   0   2   2   2   0   0   2   0   0   0   2   2   2   0   2   0   2   0   0   0   2   2   0   2   0   0   2   0   2   2   0   0   0   2   0   0   2   2   2   0   0   2   2   2   2   0   2   2   0   2   0   2   2   0   0   0   2   2   0   2   2   2   2   0   0   0   2   0   2   2   2   0   2   2   2   2   2   0   2   2   2   2   2   0   2   2   0   2   0   0   0   2   0   2   0   0   2   2   2   0   2   0   0   0   2   2   0   0   2   2   2   0   0   2   2   2   2   2   0   0   2   0   2   0   2   2   0   0   2   0   0   0   2   2   0   2   2   2   0   0   2   2   0   0   2   0   2   0   0   0   0   0   2   0   2   0   2   0   0   0   2
 MK-6-8                 0   0   2   2   0   2   2   0   0   0   2   2   2   2   0   2   0   0   0   2   0   2   2   0   2   2   2   0   0   0   2   2   2   2   0   2   0   0   0   0   0   2   2   0   0   2   0   0   0   2   2   2   0   2   0   2   0   0   0   0   2   0   2   0   0   2   0   2   2   0   0   0   2   0   0   2   2   2   0   0   2   2   0   2   2   2   2   0   2   0   2   2   0   0   0   2   2   0   2   2   2   2   0   0   0   0   0   0   2   2   0   2   2   2   0   2   0   2   2   2   2   2   0   2   2   0   2   0   0   0   2   0   2   0   0   2   2   2   0   2   0   2   0   2   2   0   0   2   2   2   0   0   2   2   2   0   2   0   0   2   0   0   0   0   2   0   0   2   0   0   0   2   2   0   2   2   0   2   0   2   2   0   0   2   0   2   0   0   0   0   0   2   0   2   0   2   0   0   0   0
 MK-6-9                 0   0   2   2   0   2   2   0   0   0   2   2   2   2   0   2   0   0   0   2   0   2   2   0   2   2   2   0   0   2   2   2   2   2   0   2   0   0   0   0   0   2   2   0   2   2   0   0   2   2   2   2   0   2   0   2   0   0   0   0   2   0   2   0   0   2   0   2   2   2   0   0   2   0   0   2   2   0   0   0   2   2   0   2   0   2   2   0   2   0   2   2   0   0   0   2   2   0   2   2   0   2   0   0   0   2   0   0   2   2   0   2   2   2   0   2   0   2   2   2   2   2   2   2   2   0   2   0   0   0   2   0   2   0   0   2   2   2   0   0   0   2   0   2   2   0   0   2   2   2   0   2   2   2   2   0   2   0   0   2   0   0   0   0   2   0   0   0   0   0   2   2   2   0   2   2   0   2   0   2   2   0   2   2   0   2   0   0   0   0   0   0   0   2   0   0   0   0   0   0
 MK-6-10                0   0   2   2   0   2   0   0   0   2   2   2   2   2   0   2   0   0   0   2   0   2   2   0   2   2   2   0   0   2   2   2   2   2   0   2   0   0   0   0   0   2   2   0   2   2   0   2   2   2   2   0   0   2   0   2   0   0   0   0   2   2   2   0   0   2   0   2   2   2   0   0   2   0   0   0   2   0   0   0   2   2   0   2   2   2   2   2   2   0   2   2   0   0   0   0   2   2   0   2   0   2   0   0   0   0   0   0   2   2   0   2   2   2   0   0   0   2   2   2   2   2   2   2   2   0   0   0   0   0   2   0   0   0   0   2   2   2   0   0   0   0   0   2   2   0   0   2   2   2   0   2   2   2   2   0   2   0   2   2   0   0   2   0   2   0   0   0   0   0   2   2   0   0   2   2   0   2   0   2   2   0   2   2   2   2   0   0   0   0   0   0   0   2   0   0   0   0   0   0
 MK-6-11                0   0   0   2   0   2   0   0   0   2   2   2   2   2   0   2   0   0   0   2   0   2   2   0   2   2   2   2   0   2   2   2   2   2   2   0   0   0   0   0   0   2   0   0   2   2   0   2   2   2   2   0   0   2   0   2   0   0   2   0   2   2   2   0   0   2   0   2   2   2   0   0   0   0   0   0   2   0   0   0   2   2   0   2   2   2   2   2   2   0   2   2   0   0   0   0   2   2   0   2   0   2   0   0   0   2   0   0   2   2   0   2   0   2   0   0   0   2   0   2   2   2   2   0   2   0   0   0   0   0   2   0   0   0   2   0   2   2   0   0   0   0   0   2   0   0   0   2   2   2   0   2   2   2   2   0   2   0   2   2   0   0   2   0   2   0   0   0   0   0   2   2   2   0   2   2   0   2   2   2   2   2   2   2   2   2   0   0   0   0   0   0   0   2   0   0   0   0   0   0
 MK-6-12                0   0   0   2   0   2   0   0   0   2   0   2   2   2   0   2   0   0   0   2   0   2   2   0   2   2   2   2   0   2   2   2   2   2   2   0   0   0   0   0   0   2   0   0   2   2   0   2   2   2   2   0   0   2   0   2   0   0   2   0   2   2   2   0   0   2   0   2   2   2   0   0   2   2   0   0   2   0   0   0   2   0   0   2   2   2   2   2   2   0   2   2   2   0   0   0   2   2   0   2   0   2   0   0   0   2   0   2   2   2   2   2   0   2   0   2   0   2   0   2   2   2   2   0   2   0   0   0   0   0   2   0   0   0   0   0   2   2   0   2   0   0   0   2   0   0   2   2   2   2   0   2   2   2   2   0   2   0   2   2   2   0   2   0   2   0   0   2   0   0   2   2   0   0   2   2   0   0   0   2   2   2   2   2   2   2   2   0   0   0   0   0   0   2   0   0   0   0   0   0
 MK-6-13                0   0   0   2   0   2   0   0   0   2   0   2   2   2   0   2   0   0   0   2   0   2   2   0   2   2   2   2   0   2   2   2   2   2   2   2   0   0   0   0   0   2   0   0   2   2   0   2   2   2   2   0   0   2   0   2   0   0   2   0   2   2   2   2   0   2   0   2   2   0   0   0   2   2   0   0   0   0   0   0   2   0   0   2   2   2   2   2   2   0   2   2   2   0   0   0   2   2   0   2   0   2   0   0   0   2   0   2   2   2   2   2   0   2   0   2   0   2   0   2   2   0   2   0   2   0   0   0   0   0   2   0   0   0   0   0   2   2   0   2   0   2   0   2   0   0   0   2   2   2   0   2   2   2   2   0   2   0   2   2   2   0   2   0   2   0   0   2   0   0   2   2   0   0   2   2   2   0   0   2   2   2   0   0   2   2   2   0   0   0   0   0   0   2   0   0   0   0   0   0
 MK-6-14                2   0   0   2   0   0   0   0   0   2   0   2   2   2   0   2   0   0   0   2   2   2   2   0   2   2   0   2   0   2   2   0   2   2   2   2   0   0   0   0   0   2   0   0   2   2   0   2   2   2   2   0   0   2   0   2   0   0   2   2   2   2   2   2   0   2   0   2   2   0   0   0   0   2   0   0   0   0   0   0   2   0   0   2   2   2   2   2   2   0   2   0   2   0   0   0   2   2   0   2   0   2   0   0   0   2   0   2   2   2   2   0   0   2   0   2   2   2   0   0   2   0   0   0   2   0   2   0   0   0   2   0   0   0   0   0   2   2   0   2   0   0   0   2   2   0   0   2   2   2   0   2   2   2   2   0   2   0   2   2   2   0   2   0   0   0   0   2   0   0   0   0   0   0   2   0   2   0   0   2   2   2   0   0   2   0   2   0   2   2   0   0   0   2   0   0   0   0   0   0
 MK-6-15                2   0   0   2   0   0   0   0   2   2   0   2   2   2   0   2   0   0   0   0   2   2   2   0   2   0   0   2   2   2   2   0   2   2   2   2   0   0   0   0   0   2   0   0   0   2   0   2   2   2   2   0   0   2   0   2   0   0   2   2   2   2   2   2   0   2   0   2   2   0   0   0   0   2   0   2   0   0   0   0   2   0   0   2   2   2   2   2   2   0   2   2   2   2   0   0   2   2   0   2   0   0   0   0   0   0   0   2   2   2   2   0   0   2   0   2   2   2   0   0   2   0   0   0   2   0   2   0   0   0   2   0   0   0   0   0   2   2   0   0   2   0   0   2   0   0   0   2   2   2   0   2   2   2   2   0   2   0   0   2   2   0   2   0   0   2   0   2   2   0   0   0   0   0   2   0   2   0   0   2   2   2   0   0   2   0   2   0   0   2   0   0   0   2   0   0   0   0   0   0
 MK-6-16                2   2   0   0   0   0   0   0   2   0   0   2   2   2   0   2   0   0   0   0   0   2   2   2   2   0   0   2   2   2   2   2   2   2   2   2   0   0   0   0   0   0   0   0   0   2   0   2   2   2   2   0   0   2   0   0   0   0   2   2   2   2   2   2   0   2   0   2   2   2   0   0   2   2   0   2   2   0   0   0   2   0   0   2   2   2   2   2   2   0   2   2   2   2   0   0   2   2   0   2   0   2   0   0   0   0   0   2   2   2   2   0   2   2   0   2   2   2   0   0   2   0   2   0   2   0   2   2   0   0   2   0   0   0   2   0   2   2   0   2   2   0   0   2   0   0   0   2   2   2   0   0   2   2   2   0   2   0   0   2   2   0   2   0   0   2   0   2   2   0   0   0   0   0   2   0   2   0   0   2   2   2   0   0   0   0   2   0   0   2   0   0   0   2   0   0   0   0   0   0
 
!****************************************** Phenotypic Data **********************************************************
!-100.0 is resevred for missing phenotype
SimulatedTrait1        14.6496   17.8409   12.6579   15.0428   15.1301   16.6477   13.1210   15.8448   15.5911   14.5785   16.2198   14.7388   15.9519   14.5853   14.4329   16.3610   13.7138   14.7501   14.3433   15.4593   15.9404   17.5647   16.4089   14.4248   14.6665   14.3874   14.6526   15.8772   16.5358   12.7015   13.8938   14.3069   15.5519   15.4555   14.5764   13.5217   15.3753   16.1287   16.0940   15.3685   12.5486   17.2807   15.8884   14.6172   15.0467   15.3892   15.2735   15.3773   16.6916   15.0563   14.7629   13.9380   12.9424   16.8688   13.0397   16.3538   13.3044   13.4538   13.7332   15.5328   16.4563   14.6893   14.4453   15.9835   14.7120   13.4589   14.7031   15.8484   13.2452   15.2091   13.5537   15.7584   16.1658   16.4301   15.5846   15.7718   14.0049   13.8847   15.3408   16.8757   12.4470   15.2158   12.8940   13.5500   14.3058   13.4096   16.4210   15.2966   15.0482   13.3931   15.3073   15.7442   17.3235   15.0238   16.3440   16.7514   16.0518   15.9329   15.9189   13.9579   15.5002   14.4272   16.2995   14.9324   13.2092   12.7341   13.5995   16.0621   13.4772   17.4755   14.7800   13.9828   17.0075   13.4979   15.0778   13.9875   14.2209   14.6786   13.0114   15.6830   16.0292   12.7652   15.7900   15.8010   16.6008   17.0899   15.1738   15.1406   14.4729   17.6274   15.9007   15.3362   16.3287   13.8858   13.9748   16.7321   16.3614   13.3978   15.7229   14.2466   15.4626   15.0665   16.2446   13.0628   17.1718   14.5802   13.7600   14.0676   16.5713   13.3217   14.1516   15.6985   13.2735   13.2613   13.0441   15.0486   15.5060   14.9358   16.7933   16.0653   16.0865   16.2751   16.3397   15.3154   13.4038   14.4020   15.3740   14.9454   15.5373   16.1942   15.2268   15.8869   14.6396   17.6337   17.9436   16.1529   14.6028   14.5567   15.5457   14.7544   15.3278   14.6605   13.9642   14.0363   14.3791   15.7788   12.2772   15.3129   16.6799   14.2990   13.5008   13.3193   17.2040   16.2560   13.9381   13.2550   15.2823   14.6921   14.8388   15.1179
SimulatedTrait2        10.4244    9.2674    9.8813    9.2892   10.8518    9.3067   10.6460    9.8060    8.9550   11.8928    9.6984   10.9459    8.8096   10.3106   10.4717    9.2337   10.4696   10.5246   10.4390    9.3324    9.3097    9.5011    9.8681   10.4424   10.2411   10.4894   10.6422    9.1237    9.0084   10.0414   10.2550   10.9493    9.2077    9.5994   11.1720   10.6981   11.0893   10.0283    9.4203    9.8330   10.5847    9.1694    8.5290   10.5712   10.7311   10.4215    9.3493   10.0952    9.8598   10.9395   11.2593   11.5887   10.7988    9.5412   10.5808    8.6581    9.8670   10.5763   10.5360    9.6564    9.2920    8.7385   10.4372    9.5820   10.0664    9.7366    9.6582    9.6186   11.2429   10.0321   10.6357    9.6799    9.4316    8.2396    9.6161    9.1252    9.5039    9.4365   10.8581    9.5292   10.8990   10.8085   10.4356   10.3253   10.6067   11.1376    9.6211   10.0842   10.2744   10.4028    9.4334    9.3217    9.6259    9.0283    9.3211    9.8117    9.6318    9.4309    9.5097   10.3853   10.4244   10.7147    8.7520    9.8626   11.9744   10.0725   10.3701    9.5443   10.8160   10.3842   10.0260   10.8043    8.0682   10.0715    9.9875    9.1262    9.3959    9.0914   10.8852    9.7459    9.4214   10.2476    9.6534   10.4117    9.4425    9.4169   10.4594    9.9722    8.9493    8.8401    9.0473    9.4936    9.2668   10.9860   10.0650   10.1400   10.1219   10.3033    9.9090    9.1417    9.0946    9.4804    8.7580   10.3774    8.7597    9.6568   10.5072   10.8392    9.3898   11.3762   11.9190    8.8529   10.8339    9.7621   10.2482    9.9391   10.1017    9.6840   10.2606    9.9849   10.1417    9.6991    9.0461    9.4497    9.9676   10.9413    9.1593   10.6631    9.3022    9.6050   10.1294    9.9054   10.9375    9.6034   10.0832    9.2938   10.3720    9.0228    9.6443   10.2944    9.9486    8.8205   10.4079    9.8903   10.3948    9.6020   10.1465    9.2137    8.9741   10.1082   10.4121    9.4832    9.0605    8.5563   11.2112    9.6547   10.1056   10.1997    9.1345   10.7965
 
