# Supplementary material for: Inclusive Composite Interval Mapping of QTL by Environment Interactions in Biparental Populations
Source: PLoS One. 2015 Jul 10;10(7):e0132414. doi: 10.1371/journal.pone.0132414 (PMC4498613; doi:10.1371/journal.pone.0132414)
Supplement: S5 File — (ZIP) [file pone.0132414.s005.zip › H=0.5/L1/run_00152.met]

!**********************Note: lines staring with "!" are remarks and will be ignored in the program********************
!*********************************General Information**********************************
!Assuming F1 = P1 x P2, populations available in QTL IciMapping are: 
!  1, P1BC1F1 = P1 x F1, the first backcrossing where P1 is used as the recurrent parent;
!  2, P2BC1F1 = P2 x F1, the first backcrossing where P2 is used as the recurrent parent;
!  3, F1DH, F1-derived doubled haploids; 
!  4, RIL or F1RIL, recombination inbred lines through the repeated selfing of F1;
!  5, P1BC1RIL, recombination inbred lines through the repeated selfing of P1BC1F1;
!  6, P2BC1RIL, recombination inbred lines through the repeated selfing of P2BC1F1;
!  7, F2, the selfing generation of F1;
!  8, F3, the selfing generation of F2;
!  9, P1BC2F1, the second backcrossing where P1 is used as the recurrent parent; 
! 10, P2BC2F1, the second backcrossing where P2 is used as the recurrent parent;
! 11, P1BC2RIL, recombination inred lines through the repeated selfing of P1BC2F1; 
! 12, P2BC2RIL, recombination inred lines through the repeated selfing of P2BC2F1; 
! 13, P1BC1F2, the selfing generation of P1BC1F1; 
! 14, P2BC1F2, the selfing generation of P2BC1F1; 
! 15, P1BC2F2, the selfing generation of P1BC2F1; 
! 16, P2BC2F2, the selfing generation of P2BC2F1; 
! 17, P1BC1DH, P1BC1F1-derived doubled haploids; 
! 18, P2BC1DH, P2BC1F1-derived doubled haploids; 
! 19, P1BC2DH, P1BC2F1-derived doubled haploids; 
! 20, P2BC2DH, P2BC2F1-derived doubled haploids; 
   3      !Mapping Population (see remarks above)
   2      !Mapping Function (1 for Kosambi; 2 for Haldane; 3 for Morgan)
   2      !Marker Space Type (1 for intervals; 2 for positions)
   1      !Marker Space Unit(1 for centiMorgans; 2 for Morgan)
   6      !Number of Chromosomes (or Linkage Groups)
 200      !Size of the mapping population
   2      !Number of environments
 
!***************************************** Chromosomes and Linkage Maps **********************************************
!Chromosome                 NumMarkers
-CH1                        16
-CH2                        16
-CH3                        16
-CH4                        16
-CH5                        16
-CH6                        16
!Linkage map (Marker name followed by position or the interval length)
 MK-1-1                1     0.000
 MK-1-2                1    10.000
 MK-1-3                1    20.000
 MK-1-4                1    30.000
 MK-1-5                1    40.000
 MK-1-6                1    50.000
 MK-1-7                1    60.000
 MK-1-8                1    70.000
 MK-1-9                1    80.000
 MK-1-10               1    90.000
 MK-1-11               1   100.000
 MK-1-12               1   110.000
 MK-1-13               1   120.000
 MK-1-14               1   130.000
 MK-1-15               1   140.000
 MK-1-16               1   150.000
 MK-2-1                2     0.000
 MK-2-2                2    10.000
 MK-2-3                2    20.000
 MK-2-4                2    30.000
 MK-2-5                2    40.000
 MK-2-6                2    50.000
 MK-2-7                2    60.000
 MK-2-8                2    70.000
 MK-2-9                2    80.000
 MK-2-10               2    90.000
 MK-2-11               2   100.000
 MK-2-12               2   110.000
 MK-2-13               2   120.000
 MK-2-14               2   130.000
 MK-2-15               2   140.000
 MK-2-16               2   150.000
 MK-3-1                3     0.000
 MK-3-2                3    10.000
 MK-3-3                3    20.000
 MK-3-4                3    30.000
 MK-3-5                3    40.000
 MK-3-6                3    50.000
 MK-3-7                3    60.000
 MK-3-8                3    70.000
 MK-3-9                3    80.000
 MK-3-10               3    90.000
 MK-3-11               3   100.000
 MK-3-12               3   110.000
 MK-3-13               3   120.000
 MK-3-14               3   130.000
 MK-3-15               3   140.000
 MK-3-16               3   150.000
 MK-4-1                4     0.000
 MK-4-2                4    10.000
 MK-4-3                4    20.000
 MK-4-4                4    30.000
 MK-4-5                4    40.000
 MK-4-6                4    50.000
 MK-4-7                4    60.000
 MK-4-8                4    70.000
 MK-4-9                4    80.000
 MK-4-10               4    90.000
 MK-4-11               4   100.000
 MK-4-12               4   110.000
 MK-4-13               4   120.000
 MK-4-14               4   130.000
 MK-4-15               4   140.000
 MK-4-16               4   150.000
 MK-5-1                5     0.000
 MK-5-2                5    10.000
 MK-5-3                5    20.000
 MK-5-4                5    30.000
 MK-5-5                5    40.000
 MK-5-6                5    50.000
 MK-5-7                5    60.000
 MK-5-8                5    70.000
 MK-5-9                5    80.000
 MK-5-10               5    90.000
 MK-5-11               5   100.000
 MK-5-12               5   110.000
 MK-5-13               5   120.000
 MK-5-14               5   130.000
 MK-5-15               5   140.000
 MK-5-16               5   150.000
 MK-6-1                6     0.000
 MK-6-2                6    10.000
 MK-6-3                6    20.000
 MK-6-4                6    30.000
 MK-6-5                6    40.000
 MK-6-6                6    50.000
 MK-6-7                6    60.000
 MK-6-8                6    70.000
 MK-6-9                6    80.000
 MK-6-10               6    90.000
 MK-6-11               6   100.000
 MK-6-12               6   110.000
 MK-6-13               6   120.000
 MK-6-14               6   130.000
 MK-6-15               6   140.000
 MK-6-16               6   150.000
!*********************************** Marker Types ********************************************************************
!Co-dominant marker: When heterozygote F1 is present, P1 is coded as 2, F1 is coded as 1, and P2 is coded as 0; Otherwise, P1 is coded as 2, and P2 is coded as 0. 
!Dominant marker: When heterozygote F1 is present, P1 and F1 are coded as 12, and P2 is coded as 0; Otherwise, P1 is coded as 2, and P2 is coded as 0.  
!Recessive markers: When heterozygote F1 is present, P1 is coded as 2, and F1 and P2 are coded as 10; Otherwise, P1 is coded as 2, and P2 is coded as 0. 
!Missing marker is coded as -1. 
 MK-1-1                 0   0   0   2   0   0   2   0   2   0   2   0   2   0   2   2   0   0   2   0   0   2   2   2   0   2   0   0   2   2   0   2   0   0   2   0   2   0   0   2   0   2   2   2   2   2   0   0   2   2   0   2   0   0   0   0   2   2   2   2   0   0   2   2   2   0   2   0   2   0   0   2   2   2   2   0   0   2   0   2   2   2   2   0   0   0   2   0   2   2   0   0   0   0   0   0   2   2   0   0   0   0   2   0   2   0   0   0   0   2   2   0   0   2   0   2   0   2   0   2   0   2   2   0   0   2   2   0   0   0   2   0   0   2   0   2   0   2   0   0   2   2   2   2   2   2   2   0   2   0   2   2   2   0   2   2   0   0   0   0   2   2   2   2   2   2   2   2   0   2   2   0   0   0   0   2   2   0   2   0   0   0   0   0   2   2   2   0   0   0   2   2   2   0   0   0   2   0   0   0
 MK-1-2                 2   0   0   2   0   0   2   0   2   0   2   0   2   0   2   2   0   0   2   0   0   2   2   2   0   2   0   0   2   2   0   2   2   0   2   0   2   0   0   2   0   2   0   2   2   2   0   0   2   2   0   2   0   0   2   0   2   2   2   2   0   0   2   0   2   0   2   0   2   2   0   2   2   2   0   2   0   2   0   2   2   2   2   0   0   0   2   0   2   2   0   0   0   0   0   0   2   2   0   0   0   0   2   2   2   0   0   0   0   2   2   0   2   2   0   2   0   2   0   2   0   2   2   0   0   2   2   0   0   0   2   0   0   2   0   2   0   2   0   0   2   2   2   2   2   2   2   0   2   0   2   2   2   0   2   2   0   0   0   0   2   0   2   2   2   2   2   2   0   0   2   0   2   0   0   2   2   0   2   0   0   0   0   0   2   2   0   0   0   0   2   2   2   0   0   0   0   0   0   0
 MK-1-3                 2   0   0   2   0   0   2   0   2   0   2   0   2   2   2   2   0   0   2   0   0   0   2   2   0   2   0   0   2   2   0   2   2   0   2   0   2   0   0   2   0   2   0   2   2   0   0   0   2   2   0   2   0   0   0   0   2   2   2   2   0   0   2   0   0   0   2   0   2   2   0   2   2   0   0   2   0   2   0   2   2   2   0   0   0   0   2   0   2   2   0   0   0   2   0   0   2   2   0   0   0   0   2   2   0   0   0   2   0   2   0   0   2   2   0   2   0   0   0   2   0   0   2   0   0   2   2   0   0   2   2   0   0   2   0   2   2   2   0   0   2   2   2   2   0   2   2   0   2   0   2   2   2   0   2   2   0   0   0   0   2   0   2   2   2   2   0   2   0   0   2   0   2   2   0   2   2   0   2   0   0   0   0   0   2   2   0   0   0   0   0   0   2   0   0   0   2   2   0   0
 MK-1-4                 2   0   0   2   2   0   2   0   2   0   2   0   2   2   2   2   0   0   2   0   0   0   2   2   0   2   0   0   2   0   0   2   2   2   2   0   2   0   0   2   0   2   0   2   0   0   0   0   2   2   0   2   0   0   0   0   2   2   2   0   2   0   2   0   0   0   2   0   2   2   0   2   2   0   0   2   0   2   0   2   2   2   0   0   0   0   2   0   2   2   0   0   0   0   0   0   2   2   2   0   0   2   2   2   0   0   0   2   0   2   2   2   2   2   0   2   0   0   0   2   0   0   2   0   0   2   2   0   0   2   2   0   0   2   0   2   2   2   0   0   2   2   2   2   0   2   2   0   2   0   2   2   2   0   2   2   0   0   0   0   0   2   2   2   2   2   0   0   0   2   2   0   2   2   0   2   0   0   0   0   0   2   0   0   2   2   0   0   0   0   0   0   2   0   0   0   2   2   0   0
 MK-1-5                 2   0   0   0   2   2   0   0   2   0   2   0   2   2   2   2   0   0   2   0   0   0   2   2   0   2   0   0   2   0   0   2   2   2   2   0   2   0   0   2   0   2   0   2   0   0   0   0   0   2   0   2   0   0   0   0   2   2   0   0   0   0   2   0   0   0   2   0   0   2   0   2   0   0   0   0   0   0   0   2   2   2   0   0   0   2   2   0   2   2   0   0   0   0   0   0   2   2   2   0   0   2   2   2   0   0   0   2   0   2   0   2   2   0   0   2   0   0   0   0   0   0   2   2   0   0   2   0   0   2   2   0   0   2   0   2   2   2   0   0   2   2   2   2   0   2   2   0   2   0   2   2   2   0   2   2   0   0   0   0   0   2   2   2   0   0   0   0   0   2   2   2   2   2   0   2   0   0   0   0   0   2   0   0   2   2   0   0   0   0   0   2   0   0   0   0   2   2   0   0
 MK-1-6                 2   2   0   0   2   2   0   0   2   0   2   0   2   2   2   2   0   0   2   0   2   0   2   2   0   2   0   0   2   0   0   2   2   2   2   0   2   0   0   2   0   2   0   2   0   0   2   0   0   2   0   2   0   0   0   0   2   2   0   0   0   0   2   0   0   0   2   0   0   2   0   0   0   0   0   0   0   0   0   2   2   2   0   0   0   2   2   0   2   2   0   0   0   0   0   0   2   2   2   0   0   2   2   2   0   0   0   2   0   2   0   2   2   0   0   2   0   0   0   0   0   0   2   2   0   0   2   0   0   2   0   0   0   2   2   2   2   2   0   0   0   2   2   2   0   0   0   0   2   0   2   2   2   0   2   2   0   0   0   2   0   2   2   2   0   0   0   0   0   2   2   2   2   2   0   2   0   0   0   0   0   2   0   0   2   2   0   0   0   0   0   2   0   0   0   0   2   2   0   0
 MK-1-7                 2   2   0   0   2   0   0   0   2   0   2   0   2   2   2   2   0   2   2   0   2   0   2   2   0   2   0   0   2   0   0   2   2   2   0   0   2   0   0   2   0   2   0   2   0   0   2   0   0   2   2   2   0   0   0   0   2   2   0   0   0   0   0   0   2   0   2   0   0   0   0   0   0   0   0   0   0   0   0   2   2   2   0   0   0   2   2   0   2   2   0   0   0   0   0   0   2   0   2   0   2   2   2   2   0   0   0   2   0   0   0   2   0   0   0   2   2   0   0   0   0   2   2   2   0   0   2   0   0   2   0   0   0   2   2   2   2   2   0   0   0   0   2   2   0   0   0   0   2   0   2   2   2   0   2   2   0   0   0   2   0   2   2   2   0   0   0   0   2   0   2   2   2   2   2   0   0   0   0   0   0   2   0   0   2   2   0   0   0   0   0   2   0   0   0   0   2   2   0   0
 MK-1-8                 2   2   0   0   2   0   0   0   2   2   2   0   0   2   0   2   0   0   2   0   2   0   2   2   0   0   2   0   2   0   0   2   2   2   0   2   0   0   0   2   0   2   0   0   0   0   2   0   0   2   2   2   2   0   0   0   2   2   0   0   0   0   0   2   2   0   2   0   0   0   0   0   0   0   0   0   0   0   0   0   2   0   0   0   0   2   2   0   0   2   0   0   0   0   0   2   2   0   2   2   2   2   2   2   0   2   0   2   0   0   2   0   0   0   0   2   2   0   0   0   0   2   2   2   0   0   2   0   0   2   0   0   0   0   0   0   2   2   0   0   0   0   2   2   0   0   0   0   2   0   2   2   0   0   2   2   0   0   0   2   0   2   2   2   0   0   0   0   2   0   2   2   2   2   2   0   0   0   0   0   0   2   0   0   2   0   0   0   0   0   0   0   0   0   0   0   2   2   0   2
 MK-1-9                 2   2   0   0   2   0   0   0   2   2   2   2   0   2   0   0   0   0   2   2   2   0   2   2   0   0   2   0   2   0   2   2   2   2   0   2   0   0   0   2   0   2   0   0   0   0   2   0   0   0   2   2   0   0   0   0   2   2   0   0   0   0   0   2   2   0   0   0   0   0   0   0   0   0   0   0   0   0   0   0   2   0   0   0   0   2   0   0   0   0   2   0   0   2   0   2   2   2   2   2   2   2   0   2   0   2   0   2   0   0   2   0   0   0   0   2   2   0   0   0   2   2   0   2   0   0   0   0   0   2   0   0   0   0   0   0   2   2   0   0   2   0   2   2   0   0   0   0   2   0   2   2   0   0   2   2   0   0   0   0   2   2   2   2   0   0   0   2   2   0   2   2   2   2   2   0   0   0   2   0   0   2   0   0   2   0   0   0   0   0   0   0   0   0   0   0   2   0   0   2
 MK-1-10                2   2   0   0   2   0   0   0   2   2   2   0   0   2   0   0   0   0   2   2   2   0   2   0   2   0   2   0   2   0   2   0   2   2   2   2   0   0   0   2   0   2   0   2   0   0   2   2   0   2   2   2   0   0   0   0   2   2   0   0   0   0   0   2   0   0   0   0   2   0   0   0   0   0   0   2   0   0   0   0   0   0   0   0   0   2   0   0   0   0   2   0   2   2   0   2   2   2   2   2   0   2   0   2   0   2   0   2   0   0   0   0   0   0   0   2   2   0   0   0   0   2   0   2   0   0   0   0   0   2   0   0   0   0   0   0   2   2   2   0   2   0   2   2   0   0   0   0   0   2   2   2   0   0   2   2   0   2   0   0   2   2   2   2   0   0   0   2   2   2   2   0   2   2   2   0   0   0   2   0   0   2   0   0   2   0   0   0   0   0   2   0   2   0   0   0   2   0   0   2
 MK-1-11                2   2   0   0   2   0   0   0   2   2   2   0   0   2   0   0   2   0   2   2   2   0   2   0   2   0   2   0   0   0   2   0   2   2   2   2   0   0   0   2   0   2   2   2   0   0   0   2   0   2   2   2   0   0   2   0   2   2   0   0   2   0   0   2   0   0   0   0   2   0   2   0   0   0   0   2   0   0   0   0   0   0   0   0   0   2   0   0   0   0   2   2   2   2   0   2   2   2   2   2   0   2   0   2   0   2   0   2   0   0   0   0   0   0   2   2   2   0   0   0   0   2   0   2   0   0   0   0   0   2   0   0   0   0   0   0   2   2   0   0   2   2   2   2   0   0   0   0   0   2   2   2   0   0   2   2   0   2   0   0   2   2   2   2   0   0   2   2   2   2   2   0   2   2   2   0   0   0   2   2   0   2   0   0   2   0   0   0   0   0   2   2   2   0   0   0   2   0   0   2
 MK-1-12                2   2   0   0   2   0   0   0   2   0   2   0   0   2   0   0   2   0   2   2   2   0   2   0   2   0   2   2   0   0   2   0   2   2   0   2   2   0   0   2   0   2   2   2   0   0   0   2   0   2   2   2   0   0   2   0   2   2   0   0   2   0   0   2   0   0   0   0   2   0   2   0   0   0   0   2   0   0   0   0   0   0   0   0   2   2   0   0   0   0   2   0   2   2   0   2   2   2   2   2   0   2   0   2   0   2   2   2   0   0   0   0   0   0   0   2   2   2   0   0   0   2   0   2   0   0   0   0   0   2   2   0   0   0   0   0   2   2   0   0   2   2   2   2   0   0   0   0   0   2   2   2   0   0   2   2   0   2   0   0   2   0   2   0   0   0   2   2   2   2   2   0   2   2   2   0   0   0   2   2   0   2   0   0   2   0   0   2   0   0   2   2   2   0   0   0   0   0   0   2
 MK-1-13                2   2   0   0   2   0   0   0   2   0   2   0   0   2   0   0   2   0   2   0   2   0   2   0   2   0   2   2   0   0   2   0   2   2   0   2   0   0   0   2   0   2   2   2   0   0   0   2   0   2   2   2   2   0   0   0   2   2   0   0   2   2   2   2   0   0   0   0   2   0   2   0   0   0   0   2   0   2   0   0   0   0   0   0   2   2   0   2   2   0   2   0   2   2   0   2   2   2   2   2   0   2   0   2   0   0   2   2   0   2   0   0   0   0   0   0   2   0   0   0   0   2   0   0   0   0   2   0   0   2   2   0   0   0   0   0   2   0   0   0   2   2   2   2   2   0   0   0   2   2   2   2   0   0   2   2   0   2   0   0   2   0   2   0   2   0   2   2   2   0   2   0   0   2   2   0   0   2   2   2   0   2   0   0   2   0   0   2   2   0   0   0   2   0   0   0   0   0   0   2
 MK-1-14                0   2   2   0   2   0   0   0   2   0   2   0   0   2   0   0   2   0   2   2   2   0   2   2   2   0   2   2   0   0   2   0   2   2   0   2   2   0   0   2   0   2   2   2   0   2   0   2   0   2   2   2   0   0   0   2   2   2   0   0   2   2   2   2   0   0   0   0   2   0   2   0   0   0   0   0   0   2   0   0   0   0   0   0   2   2   0   2   2   0   2   0   2   2   0   2   2   2   2   2   0   2   2   2   0   0   0   2   2   2   2   2   0   2   0   0   2   0   0   0   0   2   0   0   0   0   2   0   0   2   2   2   0   0   0   2   2   0   0   0   2   2   0   2   2   0   0   0   2   2   0   2   2   0   0   2   0   2   0   0   2   0   2   0   2   2   2   2   2   0   2   0   0   2   2   0   0   2   2   2   0   2   0   0   2   0   2   2   2   0   0   0   2   0   0   0   0   2   0   2
 MK-1-15                0   2   2   2   2   0   0   0   0   0   2   0   0   2   0   0   0   0   2   2   2   0   2   2   2   0   2   2   0   0   2   0   2   2   0   0   2   0   0   2   0   2   2   2   0   2   0   2   0   2   2   2   2   0   0   2   2   2   0   0   2   0   2   2   0   0   0   0   2   0   2   0   0   0   0   0   0   2   0   0   2   0   0   0   2   2   0   2   2   0   2   0   2   0   0   2   2   2   2   2   0   2   2   2   0   2   0   2   2   2   2   2   0   2   0   0   2   0   0   0   0   2   0   2   0   0   2   0   0   2   0   2   0   0   0   2   2   2   0   0   2   2   0   2   2   0   0   0   2   0   0   2   2   0   0   2   2   2   0   0   0   0   2   0   2   2   2   2   2   2   2   0   0   2   2   0   0   2   2   2   0   2   2   0   2   2   2   0   2   0   0   0   2   0   0   0   0   2   0   2
 MK-1-16                0   2   2   2   2   0   0   0   0   0   2   0   2   2   0   0   0   0   2   2   2   0   2   2   2   0   0   2   0   0   2   0   2   2   0   0   2   2   0   2   0   2   2   2   0   2   0   2   0   2   2   2   2   0   0   2   0   2   0   0   2   0   2   2   0   0   2   0   2   0   2   0   0   0   0   0   0   0   0   0   2   0   0   0   2   2   0   2   2   0   2   0   2   0   0   2   2   2   2   2   0   2   2   2   0   2   0   2   2   2   2   2   0   2   0   0   2   0   0   0   0   2   2   2   0   0   2   0   0   2   0   2   2   0   0   2   2   2   0   0   2   2   0   2   2   0   0   0   2   0   0   2   2   0   0   2   2   2   0   2   0   0   2   2   2   2   2   2   2   2   2   0   0   0   2   0   0   0   2   2   0   2   2   0   2   2   2   0   2   2   0   0   2   0   0   0   0   2   0   2
 MK-2-1                 0   0   0   0   2   2   2   0   0   2   2   2   2   2   2   0   2   0   2   0   2   0   0   0   2   2   2   2   2   0   0   0   0   0   2   0   0   0   2   0   2   2   0   2   0   2   0   0   0   0   0   2   0   0   0   0   2   0   2   0   0   0   0   0   2   0   0   2   0   2   0   2   2   2   2   2   2   0   2   2   0   2   0   0   2   2   2   2   2   2   0   2   0   0   2   0   2   2   2   2   0   2   2   0   2   0   0   2   0   2   2   0   0   0   0   2   0   0   2   2   2   2   2   0   0   0   0   2   0   2   2   0   2   2   2   2   0   0   2   0   2   2   2   2   2   0   0   0   0   0   2   0   2   2   2   2   2   0   0   0   2   2   0   2   0   0   0   2   0   2   2   0   2   2   0   2   0   0   0   0   2   2   2   2   2   2   2   2   2   2   0   2   0   0   0   2   2   0   2   0
 MK-2-2                 0   0   0   0   2   2   2   0   0   0   2   0   2   2   2   0   2   0   2   0   2   0   0   0   2   2   2   2   2   0   0   0   0   0   0   0   0   0   2   0   2   2   0   2   2   2   0   0   0   0   0   0   0   0   0   0   2   0   2   0   2   0   0   0   2   0   0   2   0   2   0   2   2   2   2   2   2   0   2   2   0   2   0   0   2   2   2   2   2   0   0   2   2   0   2   0   2   2   2   2   0   2   2   0   2   0   0   2   0   2   2   0   0   0   0   2   0   0   2   2   2   2   0   0   2   0   2   2   0   2   2   0   2   2   2   2   2   0   2   0   2   2   2   2   2   2   0   0   0   0   2   0   2   2   2   2   2   0   0   0   2   2   0   2   0   0   0   2   0   2   2   0   2   2   0   2   0   0   0   0   2   2   2   2   2   2   2   2   2   2   0   2   0   2   0   2   2   0   2   0
 MK-2-3                 2   2   0   0   2   2   2   2   0   0   2   0   2   2   2   0   2   0   2   0   2   0   2   2   2   2   2   2   2   0   2   0   0   0   0   2   0   0   2   0   2   2   0   2   2   0   0   2   0   0   0   0   0   2   0   2   2   0   2   0   2   0   2   0   2   0   0   2   0   2   0   2   2   2   2   2   0   0   2   2   0   2   2   0   2   2   2   2   0   0   2   2   2   0   2   0   2   2   2   2   0   2   2   2   0   0   0   2   0   2   2   0   0   2   0   2   0   0   0   2   2   2   2   0   2   0   2   2   0   2   2   0   2   2   0   2   2   0   2   0   2   2   2   2   2   2   0   0   0   0   2   0   2   2   2   2   2   2   0   0   2   2   0   2   0   2   0   2   0   2   2   0   2   2   0   2   0   0   0   0   0   2   2   2   2   2   2   2   2   2   0   2   2   2   0   2   2   0   2   0
 MK-2-4                 2   0   0   2   2   2   2   0   0   0   2   0   2   2   2   0   0   0   2   0   2   0   2   2   2   2   2   0   0   0   2   0   0   0   2   2   0   0   2   0   2   2   0   2   2   0   2   0   0   0   0   0   0   0   0   2   2   0   2   0   2   0   2   0   2   0   0   2   0   2   2   2   2   2   2   2   0   0   2   2   0   2   2   0   2   2   2   2   0   0   2   2   2   0   2   0   2   0   2   2   2   2   2   2   0   0   0   2   0   2   2   0   0   2   0   2   0   0   2   2   2   2   2   0   2   2   2   2   0   2   2   0   2   0   0   0   2   0   2   0   0   2   2   2   0   2   0   0   0   0   2   0   0   2   2   2   2   2   0   0   2   2   0   2   2   2   0   2   0   2   0   0   2   2   0   2   0   0   0   0   0   2   2   2   2   2   2   0   2   2   0   2   2   2   0   2   0   2   2   0
 MK-2-5                 2   0   0   2   2   2   2   0   0   0   0   0   2   2   2   0   0   0   2   0   2   0   2   2   2   2   2   0   0   0   2   2   0   0   2   2   2   2   2   0   2   0   0   2   2   2   2   0   0   0   0   0   0   0   0   2   0   0   0   0   2   0   2   0   2   0   0   2   0   2   2   2   2   2   2   2   0   0   2   2   0   2   2   0   2   2   2   2   2   0   2   2   2   0   2   0   2   0   2   2   2   2   2   2   0   0   0   2   0   2   2   0   0   2   0   2   0   0   2   2   2   2   2   0   2   2   2   2   0   0   2   0   0   2   0   0   0   0   2   0   2   2   2   2   0   2   0   0   0   0   2   2   0   2   2   2   2   2   0   0   2   2   0   2   2   2   0   2   0   2   0   0   2   2   0   2   0   2   0   0   0   2   2   2   2   2   2   0   2   2   0   2   2   2   0   2   0   2   2   0
 MK-2-6                 2   0   0   2   2   0   2   0   0   0   0   0   2   2   2   0   0   2   2   0   2   0   2   2   2   2   2   0   0   0   0   2   0   0   2   2   2   0   2   0   2   0   0   0   2   2   2   0   0   0   0   0   0   0   0   2   0   0   0   0   2   0   2   0   2   0   0   2   0   2   2   2   2   2   2   2   0   0   2   2   0   2   2   0   2   2   2   2   2   0   2   2   2   0   2   0   2   0   0   2   2   2   2   2   0   0   0   2   0   0   2   0   0   2   0   0   0   0   2   2   2   2   2   0   2   2   2   2   0   0   2   2   0   2   0   0   0   0   2   0   2   2   2   2   0   2   0   0   0   0   2   2   0   2   2   2   2   2   0   0   0   2   0   2   2   2   0   2   2   2   0   0   2   2   0   2   0   2   0   0   0   2   2   2   2   2   2   0   2   2   0   0   2   2   2   2   0   2   2   0
 MK-2-7                 2   0   0   2   2   0   2   0   0   2   0   0   2   2   2   0   0   2   2   0   2   0   0   2   2   0   2   0   0   0   0   2   0   0   2   2   0   0   2   0   2   0   0   0   2   2   2   2   0   0   0   2   0   0   0   2   0   0   0   0   2   0   2   0   2   0   0   2   0   2   2   2   2   2   2   2   0   0   2   2   0   2   2   0   2   2   2   2   2   0   2   2   0   0   2   0   2   0   0   2   2   2   2   2   0   0   0   2   0   0   2   0   0   2   0   0   0   0   2   2   2   2   0   0   0   2   2   0   0   0   2   0   0   2   0   0   0   0   2   2   2   2   2   2   0   0   0   0   0   2   2   2   0   2   2   2   2   2   0   0   0   2   0   2   2   2   0   2   2   2   2   0   2   2   0   2   0   2   0   0   0   2   2   2   2   2   2   0   2   2   0   0   0   2   2   2   0   2   2   0
 MK-2-8                 0   2   0   2   2   0   2   2   0   0   0   0   0   0   0   0   0   2   2   0   2   0   0   2   2   0   2   0   0   0   0   2   2   0   2   2   0   0   2   0   2   2   0   0   2   2   2   2   2   0   0   2   2   0   0   2   0   0   0   0   2   0   2   0   2   2   0   2   0   2   2   2   2   2   2   2   0   0   2   2   2   2   0   0   2   2   2   2   2   0   2   2   0   0   2   2   2   0   0   2   2   2   2   2   0   0   0   2   0   0   2   0   2   2   0   0   0   2   2   2   2   2   0   0   2   2   2   0   0   0   2   0   0   2   0   0   0   0   2   2   2   2   2   2   0   0   0   0   2   2   2   2   0   2   2   2   2   2   0   0   0   2   0   0   2   2   0   2   2   2   2   0   2   2   0   0   0   2   0   0   0   2   2   2   2   2   2   0   2   2   0   0   0   2   0   0   0   2   2   0
 MK-2-9                 0   2   0   2   2   0   2   0   2   0   0   0   0   0   0   0   0   2   2   2   2   0   0   0   2   0   2   0   0   0   0   2   2   0   2   0   0   0   2   0   2   2   0   0   0   2   2   2   2   0   0   2   2   2   2   2   0   0   0   0   0   0   0   0   2   2   0   2   0   2   2   2   2   2   2   2   0   0   0   2   2   2   0   0   2   2   2   2   0   2   2   2   0   0   2   2   2   0   0   2   2   2   2   2   0   0   2   2   0   0   0   0   2   2   0   0   2   2   2   2   2   0   0   0   2   2   2   0   0   0   2   0   2   2   0   0   0   0   2   2   0   2   2   2   0   0   0   0   0   2   2   2   0   2   2   2   0   2   0   0   0   2   0   0   2   2   0   2   0   2   2   0   2   2   0   0   2   2   2   0   0   2   2   0   2   2   2   0   2   2   0   0   0   2   0   0   0   2   2   0
 MK-2-10                0   2   0   2   2   0   2   0   2   0   0   0   0   0   2   0   0   2   2   2   2   0   0   0   2   0   2   2   0   0   0   2   2   2   0   0   0   0   2   0   2   2   0   2   0   2   2   0   2   0   0   2   2   2   2   2   0   0   0   2   0   0   0   0   2   2   0   2   0   2   2   2   2   0   0   2   0   0   0   2   2   2   0   0   2   2   2   2   0   2   2   2   0   0   2   2   2   0   0   2   2   2   2   2   0   0   2   2   2   2   2   0   2   2   0   2   2   2   2   2   2   0   0   0   2   2   2   0   0   0   2   0   2   2   0   0   0   0   0   2   0   2   2   2   2   0   0   0   0   0   0   2   0   2   2   0   0   2   0   0   0   2   0   2   2   2   0   2   0   2   2   0   2   2   0   0   2   2   2   0   0   0   2   0   0   2   2   0   2   2   0   0   0   2   0   0   0   0   2   0
 MK-2-11                0   2   0   2   2   0   2   0   2   0   0   0   0   0   2   0   0   2   2   2   2   0   0   0   0   0   2   2   2   0   0   2   2   2   0   0   0   0   2   0   2   2   2   2   0   2   2   0   2   0   0   2   2   2   2   2   0   0   2   2   0   0   0   0   2   2   0   2   0   2   2   2   2   0   0   2   0   0   0   2   2   2   0   0   2   2   2   2   0   2   2   2   2   0   2   2   2   0   2   2   2   2   2   2   0   0   2   2   2   2   2   0   2   2   0   0   2   0   2   2   2   0   0   0   2   2   2   0   0   0   2   0   2   2   0   0   0   0   0   2   0   2   2   2   2   0   0   0   0   0   0   2   0   2   2   0   0   2   0   0   0   2   2   2   2   0   0   2   0   2   2   0   2   2   0   0   2   2   2   0   0   0   2   0   0   2   2   0   2   2   0   0   0   2   0   0   0   0   2   2
 MK-2-12                0   2   0   2   2   0   2   0   2   0   0   0   0   0   2   0   0   2   2   2   2   0   0   0   2   0   2   2   2   0   0   2   0   0   0   0   0   0   2   0   2   2   2   2   0   2   2   2   2   0   0   2   2   2   0   2   0   0   2   2   0   0   2   0   2   2   0   2   0   2   2   2   2   0   0   2   0   0   0   2   2   2   0   0   2   2   0   2   0   2   0   2   2   0   2   2   2   2   2   2   2   2   2   2   0   0   2   2   2   2   2   0   2   2   0   0   2   0   2   0   2   0   0   0   2   2   2   0   0   0   2   0   2   0   0   0   0   0   0   2   0   2   2   2   2   0   0   2   0   0   0   2   2   2   2   0   0   2   0   0   0   2   2   2   2   0   0   0   0   2   2   0   2   2   0   2   0   2   2   0   2   0   2   0   0   2   2   0   2   2   2   0   0   2   0   0   0   0   2   2
 MK-2-13                0   0   0   2   2   2   2   0   0   0   0   0   0   0   2   0   2   2   2   2   2   0   2   0   2   0   2   2   2   0   0   2   0   0   0   0   0   0   2   0   2   2   0   2   0   2   2   2   2   2   0   2   2   2   0   2   0   0   2   2   2   0   2   0   2   2   0   2   0   2   2   2   2   0   0   2   0   2   2   2   2   2   0   0   2   2   0   2   0   2   0   2   2   0   2   2   2   2   2   2   2   2   2   2   0   0   2   2   0   2   2   0   2   2   0   0   2   0   2   2   2   2   0   0   2   2   2   0   0   0   2   0   2   0   0   0   0   0   2   0   0   2   2   0   0   2   0   2   0   0   0   2   2   2   2   0   0   2   0   0   0   2   2   2   2   0   0   0   0   2   2   0   2   2   0   2   0   0   2   0   2   0   2   2   0   2   2   0   2   0   2   0   0   2   0   0   0   0   2   2
 MK-2-14                0   0   0   2   2   2   2   0   0   0   0   0   0   0   0   0   2   2   2   2   2   0   2   2   2   0   2   2   2   0   0   2   2   0   0   0   0   2   2   0   2   2   0   2   0   2   2   2   2   2   0   2   0   2   0   2   2   0   2   2   2   0   2   2   2   2   0   0   0   2   2   2   2   0   0   0   0   2   2   0   2   2   0   0   2   2   0   2   0   0   0   2   2   0   2   2   2   2   2   2   2   2   0   2   0   0   2   2   0   2   2   0   2   2   0   0   2   0   2   2   2   2   0   0   0   2   2   2   0   0   2   0   2   0   0   0   0   0   2   0   0   2   2   2   0   2   0   2   0   0   0   2   2   2   2   2   0   0   0   0   0   2   2   2   2   0   0   0   0   2   0   0   2   2   2   2   0   0   2   0   2   0   2   2   0   2   0   0   2   0   2   0   0   2   0   0   0   0   0   2
 MK-2-15                0   0   0   0   2   2   2   0   2   0   0   0   0   0   0   0   2   2   0   2   2   0   2   2   2   0   2   2   2   0   0   2   2   0   0   0   0   0   2   0   2   2   2   2   0   2   2   0   2   2   0   2   0   2   0   2   0   0   2   2   2   0   0   2   2   2   0   0   2   2   2   2   2   0   2   0   0   2   2   0   0   0   0   0   2   2   2   2   0   0   0   2   2   0   2   2   2   2   2   2   0   2   0   2   0   0   2   2   0   2   2   0   2   2   0   0   2   2   2   2   2   2   0   0   0   2   2   2   0   0   2   0   2   0   0   0   0   0   2   0   0   2   2   2   0   2   0   2   0   0   0   2   2   2   2   2   0   0   0   0   0   2   2   2   2   0   0   0   0   2   0   0   2   2   2   2   0   0   2   0   2   0   2   2   0   2   0   0   2   0   0   0   2   2   0   0   0   0   0   2
 MK-2-16                0   0   0   2   2   2   2   0   2   0   0   0   0   0   0   0   2   0   0   2   2   0   2   2   2   0   2   2   0   0   0   2   2   0   2   0   0   0   2   2   0   2   2   2   0   0   2   2   2   2   0   0   0   2   0   2   0   0   2   2   2   0   0   0   2   0   0   2   2   2   2   2   2   2   2   0   0   2   2   0   0   0   0   0   2   2   2   2   0   0   0   2   2   0   2   2   2   2   2   2   0   2   0   2   0   0   2   2   0   2   2   0   2   2   0   0   2   0   2   2   2   2   0   0   0   2   2   2   2   0   0   0   2   0   2   0   0   0   2   0   0   2   2   2   0   2   0   2   0   0   0   2   2   2   2   2   0   0   2   0   0   2   2   2   2   0   0   0   0   2   0   0   2   2   2   2   0   0   2   0   2   0   2   2   0   2   0   0   2   0   2   0   2   2   0   0   0   0   0   2
 MK-3-1                 0   0   2   0   0   2   0   0   2   0   2   0   0   2   2   0   2   0   2   2   2   0   2   2   0   2   2   2   0   0   0   2   0   2   0   2   2   2   2   0   0   0   2   2   0   0   2   2   0   0   2   2   2   0   2   0   2   2   0   0   0   2   0   2   0   0   0   2   0   0   0   0   2   2   2   0   0   0   2   2   2   2   0   0   0   0   0   2   0   2   2   2   0   0   0   2   0   0   0   0   2   0   0   2   0   2   0   2   2   0   0   2   0   2   2   0   2   0   2   0   0   0   2   2   0   2   2   0   0   0   2   0   0   2   0   2   0   2   2   2   2   2   0   2   2   2   2   2   2   2   0   0   2   2   2   2   0   0   0   0   0   2   2   0   0   0   2   2   0   2   0   2   0   2   0   0   0   2   0   0   0   2   2   0   0   0   0   0   0   0   2   0   2   0   2   2   0   0   0   2
 MK-3-2                 0   0   2   0   0   2   0   0   2   0   2   0   0   2   2   0   2   0   2   2   0   0   0   2   0   2   2   2   0   0   0   2   0   2   0   2   2   2   2   0   0   0   2   2   0   0   2   2   0   2   0   2   2   0   2   0   2   2   0   2   0   2   0   0   0   0   0   2   0   0   0   0   0   2   0   0   0   2   2   2   2   2   0   0   0   0   0   2   0   0   2   2   0   0   2   2   0   0   0   0   2   0   0   2   0   2   0   2   0   0   0   2   0   2   0   0   2   0   2   0   0   0   2   2   0   2   2   0   0   0   0   0   0   2   0   2   0   2   2   2   2   0   2   2   2   2   2   2   2   0   0   0   2   2   0   2   0   0   0   2   0   2   2   0   0   0   2   2   0   2   0   2   0   2   0   0   0   2   0   0   0   2   2   0   0   0   0   0   0   0   2   0   2   0   2   2   0   0   0   2
 MK-3-3                 0   2   0   0   0   2   0   0   2   0   2   0   0   2   2   0   2   0   2   2   0   0   0   2   0   2   2   2   2   0   0   2   0   2   0   2   0   2   2   0   0   0   2   2   0   0   2   2   0   2   0   2   2   0   2   0   2   2   0   2   0   2   0   0   0   0   0   2   0   0   0   0   0   2   0   2   0   2   0   2   2   2   0   0   0   0   0   2   0   0   0   2   0   0   2   2   0   0   0   0   0   0   0   2   0   2   0   2   0   2   0   2   0   2   0   0   2   0   2   0   0   0   2   2   2   2   2   0   0   0   0   0   0   0   0   2   0   0   2   2   2   2   2   0   2   2   2   0   2   0   0   0   2   2   0   2   0   0   0   0   0   0   2   0   0   0   0   2   0   0   0   2   0   2   0   0   0   2   0   0   0   2   2   0   0   0   0   0   2   0   2   0   2   0   2   2   0   0   0   2
 MK-3-4                 2   2   0   0   2   2   0   0   2   0   2   0   0   2   2   0   2   0   2   2   0   0   0   2   0   2   2   0   0   0   0   0   0   2   0   2   0   2   2   0   0   0   2   2   0   0   2   2   0   2   0   0   2   2   2   0   2   2   0   2   0   2   0   2   0   0   0   2   0   0   0   0   0   2   0   2   0   2   0   2   2   2   0   0   0   2   0   2   0   0   0   2   0   0   2   2   0   0   0   0   0   0   0   2   0   2   0   2   0   2   0   2   0   2   0   0   2   0   2   0   0   0   2   2   2   2   2   0   2   0   0   0   0   0   0   2   0   0   2   2   2   2   2   0   2   2   2   0   2   0   0   2   2   2   0   2   0   0   0   0   0   0   2   0   0   0   0   2   0   0   0   2   0   2   0   0   0   2   0   0   0   2   2   0   0   0   0   0   2   0   2   2   0   0   2   0   0   0   0   2
 MK-3-5                 0   2   0   0   2   2   0   0   2   0   2   0   0   2   0   0   2   0   2   2   0   0   0   0   0   2   2   2   0   0   0   0   0   2   0   2   0   2   2   0   0   0   2   2   0   0   0   2   0   2   2   0   0   2   2   2   2   2   0   2   0   2   0   2   0   0   0   2   0   0   0   0   0   2   0   2   0   2   0   2   2   2   0   2   0   2   0   2   0   0   0   2   0   0   2   2   0   0   0   0   0   2   0   2   0   2   0   0   0   0   0   2   0   2   0   0   2   0   2   0   0   0   2   2   0   0   2   0   2   0   0   0   0   2   0   2   2   0   2   2   2   2   2   0   2   2   2   0   0   0   0   2   2   2   0   2   0   0   2   0   0   0   2   0   0   0   0   2   0   0   0   2   0   2   0   0   0   2   0   0   0   2   2   2   0   0   0   0   2   0   2   2   0   0   2   0   0   0   0   2
 MK-3-6                 0   2   0   0   2   2   0   0   2   0   2   0   0   2   0   0   2   0   2   2   0   0   0   0   2   2   2   2   0   0   2   0   0   2   0   2   0   2   2   0   0   0   0   2   2   0   0   2   0   0   0   2   0   2   2   2   2   2   0   2   0   2   0   2   0   0   0   2   0   0   0   0   0   2   2   2   0   2   0   2   2   2   0   0   0   2   0   2   0   0   2   2   0   0   2   2   0   0   0   0   0   2   0   0   0   2   0   0   0   0   0   2   0   2   0   0   2   0   2   0   0   0   2   2   0   0   2   0   2   0   0   0   0   2   2   2   2   0   2   2   2   0   2   0   2   2   2   0   0   0   0   2   2   2   0   2   0   0   2   0   0   0   2   0   0   0   0   2   0   0   0   2   0   2   0   0   0   2   0   0   0   2   2   2   0   0   0   0   2   0   2   2   0   0   2   0   0   0   0   2
 MK-3-7                 0   2   0   0   2   2   0   2   2   0   2   0   0   2   0   0   2   0   2   2   0   0   0   0   2   2   2   2   0   0   2   0   0   2   0   2   0   0   2   0   0   0   0   2   2   0   0   2   0   0   2   0   0   2   2   2   2   2   0   2   0   2   0   2   2   0   0   2   0   0   0   0   0   2   2   2   0   2   2   2   2   2   2   0   0   2   0   2   0   0   2   2   0   0   2   2   0   0   0   0   0   2   0   0   0   2   0   0   0   0   0   2   0   2   0   0   2   0   2   0   0   2   2   2   2   0   0   0   2   0   0   0   0   0   2   0   2   0   2   2   2   0   2   0   2   2   2   0   0   0   0   2   0   2   0   2   0   0   2   0   0   0   2   0   0   0   0   2   0   0   0   2   0   2   0   0   0   2   2   0   0   2   2   2   2   0   2   2   2   0   2   2   0   0   2   0   0   0   0   0
 MK-3-8                 0   2   0   0   2   2   0   2   2   0   2   0   2   0   0   0   2   0   2   2   0   2   0   0   2   2   2   2   0   0   2   0   0   0   0   2   0   0   0   0   2   0   0   2   2   0   0   2   0   0   0   0   0   2   2   0   2   2   0   2   0   2   0   2   0   0   0   2   2   0   0   0   0   2   2   2   0   2   2   2   2   2   2   0   0   2   2   2   0   0   2   2   0   0   2   2   0   0   0   0   0   2   0   0   0   2   0   0   0   0   0   2   0   2   0   0   2   0   0   0   0   2   2   2   2   0   0   0   0   0   0   0   0   0   2   0   2   0   2   2   2   0   2   0   2   2   2   0   0   0   0   0   2   2   0   2   0   0   0   0   0   0   2   0   2   0   0   0   0   0   0   2   2   2   0   0   0   2   2   0   0   2   0   2   2   0   2   2   2   0   2   2   2   0   2   0   0   0   0   0
 MK-3-9                 0   2   0   0   2   2   0   2   2   2   2   0   2   0   0   0   2   0   2   2   0   2   0   0   2   2   2   2   0   0   2   0   0   0   0   2   0   0   2   0   2   0   0   2   2   0   0   2   2   0   0   0   0   2   2   0   2   2   2   2   0   2   0   2   0   2   0   2   2   0   0   0   0   2   0   2   0   2   0   0   2   2   2   0   0   2   0   2   0   0   2   2   0   0   2   2   0   0   0   0   0   2   0   2   0   2   0   2   0   0   0   0   0   2   0   0   2   0   0   0   0   0   2   2   2   0   0   0   0   0   0   2   0   0   2   2   2   0   2   0   2   0   2   0   2   2   2   0   0   0   0   0   2   0   2   2   0   0   0   0   0   0   2   0   2   2   0   0   0   0   0   2   0   2   0   0   0   2   2   0   0   2   0   2   2   0   2   2   2   0   2   2   2   0   2   0   0   0   0   0
 MK-3-10                0   2   0   0   2   2   0   2   2   2   2   0   2   0   0   0   2   0   2   2   0   2   0   0   2   2   2   0   0   0   2   0   0   2   0   2   0   0   2   0   2   0   2   2   2   0   0   2   2   0   0   0   2   2   2   0   2   2   0   2   0   2   0   2   0   2   0   2   2   0   0   0   0   2   0   0   0   2   0   0   2   2   2   0   0   2   0   2   0   0   2   2   0   0   2   2   0   0   0   0   0   2   0   2   0   2   0   2   0   0   0   0   0   2   0   0   2   0   0   2   0   0   2   2   2   0   0   0   0   0   0   2   0   0   2   2   2   0   2   0   2   0   2   0   2   2   2   0   0   0   0   2   2   0   2   2   0   0   0   0   0   2   2   0   2   2   2   0   0   0   0   2   0   2   0   0   0   2   2   2   0   2   0   0   2   2   2   0   0   0   2   2   2   0   2   0   0   0   2   2
 MK-3-11                0   2   0   0   2   2   0   2   2   2   2   0   2   0   0   0   2   0   2   2   0   0   0   0   2   2   2   0   0   0   2   0   0   2   0   0   0   0   2   0   2   0   2   0   2   0   0   0   2   0   0   2   2   2   2   0   2   2   0   2   2   0   0   2   0   2   0   2   2   0   0   0   0   2   0   0   0   2   0   2   2   2   2   0   0   2   0   2   0   0   2   2   0   0   2   2   0   0   0   0   0   2   0   2   0   0   0   0   0   0   2   2   0   2   0   0   2   2   0   0   0   0   2   2   2   0   0   0   0   0   0   2   0   0   2   0   2   0   2   2   2   0   2   0   2   2   2   0   0   0   0   2   0   0   2   2   0   0   0   0   0   2   2   2   2   2   2   0   0   0   0   2   0   2   0   0   0   2   2   2   0   2   0   0   0   2   0   2   0   0   2   2   2   0   2   0   2   0   2   0
 MK-3-12                0   2   0   0   2   2   0   2   2   2   2   0   2   2   0   0   2   0   2   0   2   0   0   0   0   2   2   0   0   0   0   2   0   2   0   0   0   0   2   0   2   0   2   0   2   0   0   0   2   0   2   2   0   2   2   0   0   2   0   2   2   0   0   2   0   2   0   2   2   0   0   0   0   2   0   0   0   2   0   2   2   2   2   0   0   2   0   2   0   0   2   0   2   0   2   2   0   2   0   2   0   0   0   2   0   0   0   0   0   0   2   2   0   2   0   0   2   2   0   0   2   0   2   2   2   0   0   0   0   0   0   2   0   0   2   0   2   0   2   2   2   0   2   0   2   2   2   0   0   0   0   0   0   0   2   2   0   0   0   0   0   0   2   2   2   2   2   0   0   0   0   2   0   2   0   2   0   2   2   2   0   0   2   0   0   0   0   2   0   0   2   2   2   0   2   0   0   0   2   0
 MK-3-13                2   2   0   0   2   2   0   2   2   2   0   0   2   2   0   0   2   0   2   0   2   0   0   0   0   2   2   0   0   0   0   2   0   2   0   0   0   0   0   0   2   0   2   0   2   0   0   0   2   0   2   2   2   2   2   0   0   2   0   2   2   0   0   2   0   2   0   2   2   2   0   0   0   2   0   0   0   2   2   2   2   2   2   0   0   2   2   2   0   0   2   0   2   0   0   2   0   2   0   2   0   0   0   2   0   0   0   0   0   0   2   2   0   2   0   0   2   2   0   0   2   0   0   2   2   0   0   0   0   0   0   2   2   0   2   0   2   0   2   2   2   0   2   0   2   2   2   0   0   0   0   0   0   0   2   2   0   0   0   0   0   0   2   2   2   2   2   0   0   0   2   2   0   2   0   2   0   2   2   0   0   0   2   2   0   0   0   2   0   0   2   2   2   0   2   0   2   0   2   0
 MK-3-14                0   2   0   0   2   2   2   2   2   2   0   0   2   2   0   0   2   0   2   0   2   2   0   0   0   2   2   0   0   0   2   2   0   2   0   0   0   0   0   0   2   0   2   2   2   0   0   2   2   0   2   2   2   2   0   0   0   2   0   2   2   0   0   2   0   0   0   2   2   2   0   0   0   0   0   0   0   2   2   2   2   2   2   2   0   2   2   2   0   0   2   0   0   0   0   2   0   2   0   2   0   0   2   2   0   0   0   0   0   0   0   2   0   2   0   0   2   2   0   0   2   0   0   0   2   0   0   0   0   0   0   0   2   0   2   0   2   0   2   2   2   0   2   0   2   2   2   0   0   0   2   0   0   0   2   2   0   0   0   0   0   0   2   2   2   0   2   0   0   0   2   2   0   2   0   0   0   2   2   0   0   0   2   2   0   0   0   2   0   0   2   2   0   0   2   0   2   0   2   0
 MK-3-15                0   2   2   0   2   2   2   2   2   2   0   0   2   2   0   0   2   0   0   0   2   0   0   0   0   2   2   2   0   0   2   0   0   2   0   0   0   0   2   0   2   0   2   2   2   0   0   2   2   0   2   2   2   2   0   0   0   2   0   2   2   0   0   0   0   0   0   2   2   2   0   0   2   0   0   0   0   2   2   2   2   2   2   2   0   2   2   0   0   0   2   0   0   0   0   2   0   2   0   2   0   2   2   2   0   0   0   0   2   2   0   0   0   2   0   0   2   2   0   0   2   0   2   2   2   0   0   0   0   0   0   0   2   0   2   2   2   0   2   2   2   0   2   0   2   2   2   0   0   0   2   0   0   0   2   2   0   0   0   0   0   0   2   2   2   0   2   0   0   0   2   0   0   2   0   0   0   2   2   0   0   0   2   2   0   0   0   2   0   0   0   2   0   0   2   0   2   0   2   0
 MK-3-16                0   2   2   0   2   2   2   2   2   2   0   0   2   2   0   0   2   0   2   2   2   2   0   0   0   2   2   2   0   0   2   0   2   2   0   0   0   0   2   0   2   0   0   2   0   2   0   2   2   0   2   0   2   2   0   0   0   0   0   2   2   0   0   0   2   0   0   2   2   0   0   0   2   0   0   0   0   2   2   2   2   2   2   2   0   2   2   0   0   0   2   0   0   0   0   2   0   2   0   2   0   2   2   2   0   0   0   0   2   2   0   0   0   2   0   2   2   0   0   0   2   0   2   2   2   0   0   0   0   2   0   0   2   0   0   2   2   0   2   2   2   0   2   0   2   2   2   0   0   0   2   0   0   0   2   2   0   2   0   0   0   0   2   2   2   0   2   0   0   0   2   0   0   2   0   0   0   2   2   0   0   0   2   2   0   0   0   2   0   0   0   2   0   0   2   0   2   2   2   0
 MK-4-1                 2   0   0   0   0   0   0   0   0   2   0   2   0   2   0   0   2   2   2   2   2   2   0   2   2   2   2   0   2   0   2   2   2   2   2   2   2   0   0   2   0   2   2   2   0   0   0   2   2   0   0   2   2   0   0   0   2   0   2   0   2   0   0   2   0   2   0   2   2   2   2   2   2   0   0   2   2   0   2   0   0   2   0   2   2   2   0   2   2   2   0   2   2   0   2   0   2   0   0   0   2   2   2   0   0   0   2   2   0   2   2   0   0   0   0   0   2   0   0   2   2   2   2   0   2   0   0   0   2   2   2   0   2   0   2   0   0   2   2   2   2   2   2   2   2   0   2   0   0   0   0   2   0   2   2   2   2   2   0   2   2   2   2   0   2   2   0   0   0   2   2   2   2   0   0   0   2   2   2   0   2   0   2   2   0   0   2   0   0   2   2   0   0   2   2   2   0   0   2   0
 MK-4-2                 2   0   0   0   0   0   0   0   0   2   0   2   0   2   0   0   2   2   2   2   2   2   0   2   2   2   2   0   2   0   2   2   2   2   2   2   2   0   0   2   0   2   2   2   0   0   0   2   2   0   0   2   2   0   0   0   2   0   2   0   2   0   0   2   0   2   0   2   2   2   2   2   2   0   0   2   2   0   2   0   0   2   0   2   2   2   0   2   2   2   0   2   2   0   2   0   2   0   2   0   0   2   2   0   0   0   2   2   0   2   2   0   0   0   0   0   2   0   0   0   2   2   2   2   2   0   0   0   0   2   2   0   2   0   2   0   0   2   2   2   2   2   0   2   2   0   2   0   0   0   0   2   0   2   2   2   2   0   0   2   2   2   2   0   2   2   0   0   0   0   0   2   2   0   2   0   2   2   2   0   2   0   2   2   0   2   2   0   0   0   2   0   0   2   2   2   0   0   2   0
 MK-4-3                 2   0   2   0   0   0   0   0   0   2   0   2   0   2   0   0   0   2   2   2   2   0   0   2   2   2   2   0   2   0   2   2   2   2   2   2   2   0   0   0   2   2   2   0   0   0   0   2   2   0   0   2   2   0   0   0   2   0   2   0   2   0   0   2   0   2   0   2   2   2   2   2   2   2   0   2   2   0   2   0   0   2   0   2   2   2   2   2   2   2   0   2   2   0   2   0   2   0   0   0   0   2   2   0   0   0   2   0   0   0   2   2   0   0   0   0   2   0   0   0   2   2   2   2   2   0   0   0   0   2   2   0   2   0   2   0   0   2   2   2   2   0   0   2   2   0   2   0   0   0   0   2   0   2   2   2   2   0   0   2   2   2   2   0   2   2   0   2   0   0   2   2   0   0   2   0   2   2   2   2   0   0   2   2   0   2   2   0   0   0   2   0   0   2   2   2   0   0   2   0
 MK-4-4                 2   0   2   0   0   0   0   0   0   0   0   2   2   2   0   2   0   2   0   2   2   0   0   2   2   2   2   0   2   0   2   2   2   2   2   2   2   0   0   0   2   0   2   0   0   0   0   2   2   0   2   2   2   2   0   0   0   0   2   0   2   2   0   2   0   0   0   2   2   2   2   2   2   2   0   2   0   0   2   0   0   2   0   2   2   2   2   2   2   2   0   2   2   0   2   0   2   0   0   0   2   2   2   2   0   0   2   0   0   0   2   2   0   2   0   0   2   0   0   0   2   2   0   2   2   0   0   0   0   2   2   0   2   2   2   0   0   2   2   2   2   0   0   2   2   2   2   2   0   0   0   2   0   2   2   2   2   0   0   2   2   0   2   0   2   2   0   2   0   0   2   2   0   0   2   0   2   2   2   2   0   0   2   2   0   2   2   2   0   2   2   0   0   0   2   2   0   0   2   0
 MK-4-5                 2   0   2   0   0   2   0   0   0   0   0   2   2   2   0   2   0   2   0   2   2   0   0   2   2   2   2   0   0   0   2   2   2   2   2   2   2   0   0   2   2   0   2   0   0   0   0   2   2   0   2   2   2   2   0   0   0   2   2   0   2   2   0   2   0   0   2   2   2   2   2   2   2   2   0   2   0   0   2   0   2   2   0   2   2   2   2   2   0   2   0   2   2   0   2   0   2   0   0   0   2   2   2   2   0   0   2   0   0   0   0   2   2   2   0   0   0   0   0   0   2   2   0   2   2   0   0   0   2   2   2   0   2   2   2   0   0   2   2   2   2   0   0   2   2   2   2   2   0   0   0   2   0   2   2   2   2   0   2   2   2   0   2   0   2   2   0   2   0   0   2   0   0   0   2   2   0   2   2   2   0   0   2   2   0   2   2   2   0   2   2   0   0   0   2   2   2   0   2   0
 MK-4-6                 2   0   2   0   0   2   0   0   0   0   0   2   2   2   0   2   0   0   0   2   2   0   0   2   2   2   2   0   0   0   2   0   2   2   2   2   2   0   0   2   2   0   2   2   0   0   0   2   2   0   2   2   2   2   2   2   0   2   2   0   0   2   0   2   0   0   2   2   2   2   2   2   2   2   0   2   0   0   2   0   2   2   0   2   2   2   2   2   0   2   0   2   2   0   2   0   2   0   0   0   2   2   0   2   0   0   2   0   0   0   0   0   2   2   0   0   2   0   0   0   2   2   0   0   2   0   0   0   2   2   2   0   2   2   2   0   0   2   2   0   2   2   0   2   2   2   2   2   0   0   0   2   2   2   2   2   2   0   2   2   2   0   2   0   2   2   0   2   0   0   2   0   0   0   2   2   0   2   2   2   0   0   2   2   0   2   2   2   0   2   2   0   0   0   2   2   0   0   2   0
 MK-4-7                 2   0   2   0   0   2   0   0   0   0   0   2   2   2   0   2   0   0   0   2   2   0   0   2   2   2   2   0   2   0   2   0   0   2   2   2   0   0   0   0   0   0   0   2   0   0   0   2   2   0   2   2   2   2   2   2   0   2   0   0   0   2   0   2   0   0   0   2   2   2   0   2   2   2   2   0   0   0   2   0   2   2   0   2   2   2   2   0   0   2   0   0   2   2   2   2   2   0   2   0   2   2   0   0   0   0   2   0   2   2   0   0   2   2   0   0   2   0   2   0   2   2   0   0   2   2   0   0   2   2   2   0   2   2   2   0   0   2   0   0   2   2   0   2   2   2   2   2   0   0   0   2   2   2   2   2   2   0   2   2   2   0   2   0   2   0   0   2   0   0   2   0   0   0   2   2   0   2   2   2   0   0   2   2   0   2   2   2   0   2   2   0   0   0   2   2   0   0   2   0
 MK-4-8                 2   0   2   2   0   0   0   0   0   0   0   2   2   0   0   2   0   0   0   2   2   0   0   2   2   2   2   0   2   0   2   0   0   2   2   2   0   0   0   0   0   0   0   2   0   0   0   2   2   0   2   2   0   2   2   2   2   2   0   0   0   2   0   2   0   0   0   2   2   2   0   2   2   2   2   0   0   0   2   0   2   2   0   2   2   2   2   0   0   2   0   0   0   2   2   0   2   0   2   0   2   2   0   0   0   0   2   0   2   2   0   0   2   2   0   0   2   0   2   0   0   2   0   0   2   2   0   2   0   2   2   2   2   2   2   0   0   2   0   0   2   2   0   2   2   2   2   2   0   0   0   2   2   2   2   2   2   0   2   2   0   0   0   0   2   0   0   2   0   0   2   0   2   0   2   2   0   0   2   2   0   0   2   2   0   0   2   0   0   2   2   0   0   0   2   2   0   0   2   0
 MK-4-9                 2   0   0   2   0   0   0   0   0   0   0   2   2   2   0   2   0   0   0   2   2   0   0   2   2   2   2   0   2   0   2   0   0   2   2   2   0   0   0   0   2   0   0   2   0   0   0   2   2   0   0   0   0   2   2   2   2   2   0   0   0   2   0   2   0   0   0   0   2   2   0   2   2   2   2   0   0   0   0   0   2   2   0   2   2   2   2   2   0   2   0   0   0   2   2   0   2   0   2   0   2   2   0   0   0   0   2   0   2   2   0   0   2   2   0   2   2   0   2   0   0   2   0   0   2   2   0   2   0   2   2   2   2   0   0   0   0   0   0   0   2   2   0   2   2   2   2   2   0   0   0   0   2   2   2   2   2   0   2   2   2   0   0   2   2   0   0   2   0   0   0   0   2   2   2   2   0   2   2   2   0   2   2   2   0   0   2   0   0   2   2   0   0   0   2   2   0   0   2   0
 MK-4-10                2   0   0   2   0   0   0   0   0   0   0   2   2   2   0   2   0   0   0   2   2   0   0   2   2   2   2   0   2   0   2   0   2   2   2   2   0   0   0   0   2   0   0   2   0   0   0   2   2   0   0   0   0   2   2   2   2   2   0   0   0   2   2   2   0   0   0   0   2   2   2   2   0   2   2   0   0   0   0   0   2   2   0   2   2   2   2   0   0   2   0   0   0   2   2   0   2   0   2   0   2   2   0   0   0   0   2   0   0   2   0   2   0   2   0   0   2   0   2   2   0   2   0   0   2   0   2   2   0   2   0   2   2   0   0   0   0   0   0   0   0   2   0   0   2   2   2   2   0   0   0   0   2   2   0   2   0   0   2   2   2   0   0   2   2   0   0   2   0   2   0   0   2   2   2   2   2   2   2   2   0   2   2   2   2   0   2   0   0   2   2   0   2   0   0   2   0   0   2   0
 MK-4-11                2   0   0   2   0   0   0   0   0   0   0   2   2   2   2   2   0   0   0   2   2   0   0   2   2   2   2   0   2   0   2   0   2   2   2   0   0   0   0   2   2   0   2   2   0   0   2   2   0   0   0   0   0   2   2   0   2   2   0   0   0   2   0   2   0   0   2   0   0   2   2   2   0   2   2   0   0   0   0   0   2   2   0   2   2   2   2   0   0   2   0   2   0   0   2   0   2   0   2   0   2   2   0   0   0   0   2   0   0   2   0   2   0   2   0   0   2   0   2   2   2   2   0   0   2   0   2   2   0   2   0   2   2   0   0   0   0   0   0   0   0   2   0   0   2   2   0   2   0   2   2   0   2   2   0   2   0   0   2   2   2   0   0   2   2   0   0   2   2   2   0   2   2   2   2   2   2   2   2   2   0   2   2   2   0   0   2   0   0   2   2   0   2   0   0   0   2   0   2   2
 MK-4-12                2   0   0   2   0   0   0   0   0   0   2   0   2   2   2   2   0   0   0   2   2   0   0   2   2   2   2   0   2   0   2   2   2   2   2   0   0   0   0   2   2   0   2   2   2   0   2   2   0   2   0   0   0   2   2   0   2   2   0   0   0   2   0   2   2   0   2   0   0   2   2   2   0   2   0   0   0   0   0   0   2   2   0   2   2   2   0   0   0   2   0   2   2   0   2   0   2   0   0   0   2   2   0   0   0   0   2   0   0   0   0   0   0   2   0   0   2   0   2   2   2   2   0   0   2   0   0   2   0   2   0   2   2   0   0   0   0   0   0   0   0   2   0   0   2   2   0   2   0   2   2   0   2   2   0   2   0   0   2   2   2   0   0   2   2   0   0   2   2   2   0   2   2   2   2   2   2   2   2   2   0   2   2   2   0   0   2   0   0   2   2   0   2   0   0   0   2   0   2   2
 MK-4-13                2   0   0   0   0   0   0   0   0   0   2   0   2   2   2   2   0   0   0   2   2   0   2   2   2   2   0   0   2   0   2   2   2   2   0   0   2   0   0   2   2   0   2   0   2   0   2   2   0   2   0   0   0   2   2   0   2   2   0   0   0   2   0   2   2   0   2   0   0   0   2   2   0   2   0   0   0   0   2   2   2   2   0   2   2   2   0   0   0   2   0   2   2   0   2   0   2   0   0   0   2   2   0   0   2   0   0   0   0   0   0   0   0   2   2   0   0   0   2   2   2   2   0   0   2   2   0   2   0   2   2   2   2   0   0   0   0   0   0   0   0   2   0   0   2   2   0   2   0   2   2   0   2   2   0   2   0   0   2   2   2   0   0   2   2   0   0   2   2   2   0   2   2   0   2   2   2   2   2   2   0   2   2   2   2   0   2   0   0   2   2   0   2   0   2   0   2   0   2   2
 MK-4-14                2   0   0   0   0   0   0   0   0   0   2   0   2   2   2   0   0   0   0   2   2   0   2   2   2   2   0   2   2   0   2   2   2   2   0   0   2   0   0   2   2   2   2   0   2   0   2   2   0   2   0   0   0   2   2   0   0   2   0   0   0   2   2   2   2   0   2   0   2   0   2   2   0   2   0   0   0   0   2   2   2   2   0   2   2   2   2   0   0   2   0   2   0   0   2   0   2   0   2   0   2   2   0   0   2   0   0   0   0   0   0   0   0   2   2   0   0   0   2   2   2   2   0   0   2   2   0   2   0   2   2   2   2   0   0   0   0   0   0   0   0   0   0   0   2   2   0   2   0   2   2   0   2   2   0   2   0   0   2   2   2   2   0   0   2   0   0   2   2   2   0   0   2   2   2   2   2   2   2   0   0   2   2   2   2   0   2   0   0   2   2   0   2   0   2   0   2   0   2   2
 MK-4-15                2   0   0   0   0   0   2   0   0   0   0   0   2   2   2   0   0   0   0   2   2   0   2   2   2   2   0   2   2   0   2   2   2   2   0   0   2   0   0   0   2   2   0   2   2   0   2   0   0   2   0   0   0   2   2   0   0   2   0   0   0   2   2   2   2   0   2   0   2   0   2   2   0   2   0   0   0   0   2   2   2   2   0   2   2   2   2   0   0   2   0   2   0   0   2   0   2   0   2   0   2   2   0   0   2   0   0   2   0   0   0   2   0   2   2   0   0   0   2   2   2   2   0   0   2   2   0   2   0   2   2   0   2   0   0   2   0   0   0   0   0   0   0   0   0   2   0   2   0   2   2   0   2   2   0   2   0   0   2   0   2   2   0   0   2   0   0   2   2   2   0   0   2   2   0   2   2   2   2   2   0   2   0   2   2   0   2   0   0   2   2   0   2   0   2   2   2   0   2   0
 MK-4-16                2   2   0   0   0   2   2   0   0   0   0   0   2   2   2   0   2   0   0   2   2   0   2   2   2   2   0   2   2   0   2   2   2   2   0   0   2   0   0   2   2   2   0   2   2   0   2   2   0   2   0   0   0   2   2   2   0   2   0   0   0   2   0   2   2   0   2   0   2   0   2   2   0   2   0   0   0   0   2   2   2   2   0   2   2   2   2   2   2   2   0   2   0   0   2   0   2   2   2   0   2   2   2   2   0   0   0   2   0   2   0   2   0   2   2   0   0   0   2   2   2   2   0   0   2   2   0   2   0   2   2   0   2   0   0   2   0   0   0   2   0   0   0   0   0   0   0   2   0   2   2   0   2   2   0   2   0   0   2   0   2   2   0   0   2   0   0   2   2   2   0   2   2   2   0   2   2   2   2   2   0   2   0   2   2   0   2   2   0   2   2   0   2   0   2   2   2   0   2   0
 MK-5-1                 0   2   0   0   0   2   0   0   0   0   2   0   2   2   0   2   2   2   2   0   2   2   0   2   0   2   2   2   0   2   0   2   0   2   0   0   0   0   2   2   2   2   0   0   2   0   0   0   0   2   2   2   0   0   2   2   2   0   0   0   0   2   2   0   0   0   2   0   2   2   0   2   0   2   2   0   2   0   2   2   0   2   2   2   2   2   2   0   0   2   2   0   2   0   2   0   2   2   2   0   2   0   0   0   0   0   0   0   0   0   2   0   2   0   0   0   0   2   2   2   2   0   0   0   0   0   0   0   0   0   2   2   0   0   0   0   0   0   0   0   2   0   2   0   2   2   0   2   0   2   2   0   0   0   0   0   2   2   2   0   0   0   2   0   0   2   0   0   2   0   2   0   2   2   2   0   0   2   2   0   2   0   2   2   0   0   2   2   0   0   2   0   0   0   0   0   0   2   0   0
 MK-5-2                 0   2   0   0   0   2   0   0   0   0   2   2   2   2   0   2   2   2   2   0   0   2   0   2   0   2   2   2   0   2   0   2   0   2   0   0   0   0   2   2   2   2   0   0   2   0   0   2   0   2   2   2   0   0   2   2   2   0   0   0   0   2   2   0   0   2   2   0   2   2   0   0   0   2   0   0   2   0   2   2   0   2   2   2   0   2   2   0   0   2   2   0   2   0   2   0   2   2   2   0   2   0   0   0   0   0   0   0   0   0   2   0   2   0   0   0   2   2   2   2   2   0   0   0   0   2   0   0   2   0   2   2   0   0   0   0   0   0   0   0   2   0   2   0   2   2   0   2   0   2   2   0   0   0   0   2   0   2   2   0   0   0   2   0   0   0   0   0   2   0   2   0   0   2   2   2   0   2   2   0   2   0   2   2   0   2   2   0   0   0   2   0   0   0   0   0   0   2   0   0
 MK-5-3                 0   2   2   2   0   0   0   0   0   0   2   2   2   0   0   2   2   0   2   0   0   2   0   2   0   2   2   2   0   2   0   2   0   2   0   0   0   0   2   2   2   2   0   0   2   0   2   2   0   2   0   2   0   0   2   2   2   0   0   0   0   2   2   2   0   2   2   0   2   2   0   0   0   2   0   0   2   0   0   0   0   2   2   2   2   2   2   0   0   2   0   0   2   0   2   0   2   2   2   0   2   0   2   0   0   0   0   0   0   0   2   2   2   0   0   0   2   2   2   2   2   0   2   2   0   2   0   0   0   0   2   0   0   2   0   0   0   0   0   0   2   0   2   0   2   2   0   2   0   2   2   0   0   0   0   2   0   2   2   0   0   0   2   0   0   0   0   0   2   0   2   2   0   2   2   2   0   2   2   0   2   0   2   2   0   2   2   0   0   0   2   0   0   0   0   0   0   0   0   0
 MK-5-4                 0   0   2   2   0   0   0   0   0   0   2   2   2   0   0   2   2   0   2   0   0   2   2   2   0   2   2   2   0   2   0   2   0   2   0   2   0   0   2   2   2   2   0   0   2   2   0   0   0   2   0   0   0   0   2   2   2   0   2   0   0   2   2   2   0   2   2   0   2   2   0   0   0   0   0   0   2   2   0   0   0   2   2   2   2   2   2   0   0   2   0   0   2   0   2   0   2   2   2   0   2   0   2   0   0   0   0   2   2   0   2   2   2   0   0   0   2   0   2   2   2   0   2   2   0   2   0   0   0   0   2   0   0   2   0   0   0   0   0   2   2   0   2   0   2   2   0   2   0   0   2   0   0   0   0   0   0   2   2   0   0   0   2   0   0   0   0   2   2   0   2   2   2   2   2   2   0   2   2   0   2   0   2   2   0   2   2   0   0   0   2   0   2   0   0   0   0   0   0   0
 MK-5-5                 0   0   2   2   0   0   2   0   2   0   2   2   2   0   0   2   2   0   2   2   0   2   2   2   2   2   2   2   0   2   0   2   2   2   0   2   0   0   2   2   2   2   0   0   2   2   2   0   0   0   0   0   0   0   2   2   2   0   0   0   0   2   2   2   0   0   2   0   2   2   0   0   0   0   0   0   2   2   0   0   0   2   2   2   2   2   2   0   0   2   0   0   2   0   2   0   2   2   2   0   2   2   2   0   0   0   0   2   0   0   2   2   2   0   0   0   2   0   2   2   2   0   2   2   0   0   0   0   0   0   2   0   0   2   0   0   0   0   0   2   2   0   2   0   2   2   0   2   0   0   0   0   0   0   0   0   0   2   0   0   0   0   2   0   0   0   2   2   2   0   2   0   2   2   2   2   0   0   2   0   2   0   2   2   0   2   2   0   0   0   2   0   2   2   2   2   0   2   0   0
 MK-5-6                 0   0   2   2   0   2   2   0   2   0   2   2   2   0   0   2   2   0   2   0   0   2   2   2   2   2   2   2   0   2   0   2   2   2   0   2   2   0   2   2   2   2   0   0   0   0   2   0   0   0   2   0   0   0   0   2   2   0   0   0   0   0   2   2   0   0   2   0   2   2   0   0   0   0   0   0   2   2   0   2   0   2   2   2   2   2   2   0   0   2   0   0   2   0   2   0   2   2   2   0   2   2   2   0   0   0   0   2   0   0   2   2   2   0   0   0   2   0   2   2   0   0   2   2   0   0   0   0   0   0   0   0   0   2   0   0   0   0   0   2   2   2   2   0   2   2   0   0   0   0   0   2   0   0   0   0   0   2   0   0   0   0   2   0   0   0   2   2   2   0   2   0   2   2   2   2   0   0   2   0   2   0   2   0   0   2   2   0   0   0   2   0   2   2   2   2   0   2   0   0
 MK-5-7                 0   0   2   2   2   2   2   0   2   0   0   2   2   0   0   2   2   0   2   0   0   2   2   2   2   2   0   2   0   2   0   2   2   2   0   2   2   0   2   2   2   2   0   0   0   0   2   0   2   0   2   0   0   0   0   2   2   0   0   0   0   0   2   0   0   0   2   0   2   2   0   0   0   0   0   0   2   2   0   2   0   2   2   2   2   2   2   0   2   2   0   0   2   0   2   0   0   2   2   0   2   2   2   0   0   0   0   2   0   0   2   2   2   0   0   0   2   2   0   2   2   0   2   2   0   0   0   0   0   0   0   0   0   2   0   0   0   0   0   2   2   2   2   0   2   2   0   0   0   0   0   2   0   0   0   2   0   0   0   0   0   0   2   0   0   0   2   2   2   0   2   0   2   2   2   2   0   0   2   0   2   0   2   0   0   2   0   0   0   2   2   0   2   2   2   2   0   2   0   2
 MK-5-8                 0   0   2   2   2   2   2   0   2   0   0   2   2   0   0   2   2   0   2   0   0   2   2   0   2   2   0   2   0   2   0   2   2   2   0   2   2   0   2   2   2   0   0   2   0   2   2   0   2   0   2   0   0   0   0   2   2   0   0   0   0   0   2   0   0   0   2   0   2   2   0   0   0   0   0   0   2   2   2   2   2   2   2   2   2   2   0   0   2   2   0   0   2   0   0   0   0   2   2   0   0   2   2   0   0   2   0   2   0   0   2   2   2   0   2   0   0   2   0   2   2   0   2   2   0   0   0   0   0   0   0   0   0   2   0   0   0   0   0   2   2   2   2   0   2   2   0   0   0   0   0   2   0   0   0   2   0   0   0   0   0   0   2   0   0   0   2   2   2   0   2   0   2   2   2   2   0   0   2   0   2   0   2   0   0   2   0   0   2   2   2   0   2   2   2   2   0   2   0   0
 MK-5-9                 0   0   2   2   2   2   0   0   0   0   0   2   2   0   0   2   2   0   2   0   0   2   2   0   2   0   0   2   0   2   0   2   2   2   2   2   0   0   2   2   0   0   0   2   0   2   2   0   2   0   2   2   0   0   0   2   2   0   0   0   0   0   2   0   0   0   2   0   2   2   0   0   0   0   0   0   2   2   2   2   2   2   2   2   0   2   0   0   2   2   2   0   2   0   0   0   0   2   2   0   0   2   2   0   0   2   0   2   0   0   2   2   2   0   0   0   0   2   0   2   2   0   2   2   0   0   0   0   0   0   0   0   0   2   0   0   0   0   2   2   2   0   2   0   2   2   0   0   2   0   0   2   0   0   0   2   2   0   0   0   2   0   2   0   0   0   2   2   2   0   2   0   2   2   2   2   0   2   0   0   2   0   2   0   0   2   0   0   2   2   2   2   2   2   2   2   0   2   2   0
 MK-5-10                0   0   2   2   2   2   0   0   0   0   0   2   2   0   0   2   2   0   2   0   0   2   2   0   2   0   0   2   0   2   0   2   2   2   2   2   0   0   2   2   0   0   0   0   0   2   2   0   2   0   0   2   0   0   0   2   2   0   0   2   0   0   2   0   2   0   2   0   2   2   0   0   0   0   0   0   2   2   2   2   2   2   2   2   0   2   0   0   2   2   0   0   2   0   0   0   2   2   2   0   0   2   2   0   0   2   0   2   0   2   2   2   2   2   0   0   0   2   0   2   2   0   2   2   0   0   0   0   0   0   0   0   0   0   0   0   0   2   0   2   2   2   2   0   2   2   0   0   2   0   0   2   0   0   0   2   2   0   0   0   2   0   2   0   0   0   2   2   2   0   2   0   2   2   2   2   0   2   0   0   2   0   2   0   0   2   0   2   2   2   2   2   2   0   0   2   0   2   2   0
 MK-5-11                0   0   0   2   2   2   0   0   0   0   0   0   2   0   0   2   2   0   2   2   0   2   2   2   2   0   2   2   0   2   0   2   2   2   2   2   0   0   2   2   0   0   0   0   0   2   2   0   2   0   0   2   0   0   0   2   2   0   0   2   0   0   2   2   2   0   2   0   2   2   0   0   0   0   0   0   2   2   2   2   2   2   0   2   0   2   0   0   2   2   0   0   2   0   0   0   2   2   0   0   0   2   2   0   0   2   0   2   0   2   2   0   2   2   0   2   0   0   0   2   2   0   2   2   0   2   0   0   0   0   0   0   0   0   0   0   0   2   0   2   2   2   2   0   2   2   0   0   2   0   0   2   0   0   0   2   2   0   0   0   2   0   2   0   0   0   2   2   2   0   2   0   2   2   2   2   0   0   0   0   2   0   2   0   0   2   0   2   2   2   2   0   2   0   0   2   0   2   2   0
 MK-5-12                0   0   0   0   2   0   0   0   0   2   0   0   2   0   0   2   2   0   2   2   0   0   2   2   2   0   2   0   0   0   0   2   2   2   2   2   0   0   2   0   0   0   0   0   0   2   2   0   2   0   0   2   0   0   2   2   2   0   0   2   0   0   2   2   2   0   2   0   2   2   0   0   0   0   0   0   2   2   0   2   0   2   0   2   0   2   0   2   0   2   2   2   2   0   0   2   2   2   0   0   0   2   2   0   0   2   0   2   0   2   2   0   0   2   0   2   0   0   0   2   2   0   2   2   0   2   2   0   2   0   0   0   0   0   0   0   0   2   2   2   0   2   2   0   2   2   0   0   2   0   2   2   0   0   0   2   2   2   0   0   0   0   2   0   2   2   2   2   2   0   2   2   2   2   0   2   0   0   0   2   2   0   2   0   0   2   0   2   2   2   2   0   2   0   0   2   0   0   2   0
 MK-5-13                0   0   0   0   2   2   0   0   0   2   0   0   2   0   0   2   2   0   2   2   0   0   2   0   2   0   2   0   0   0   0   2   2   2   2   2   0   0   2   0   0   0   0   0   2   2   2   0   2   2   0   2   0   0   2   2   2   0   2   2   0   0   2   2   2   0   2   0   2   2   0   0   0   0   2   0   2   2   0   2   0   2   2   0   0   2   0   2   0   2   2   2   2   0   0   0   2   2   0   0   0   2   2   2   0   2   0   2   0   2   2   0   0   2   0   2   0   0   0   2   2   0   0   2   0   2   2   0   2   0   0   0   0   0   0   0   0   2   2   2   0   2   2   0   2   0   0   0   2   0   2   0   0   0   0   2   2   2   0   0   0   0   2   0   2   2   2   2   2   0   2   2   2   2   0   2   0   0   0   2   2   0   2   0   0   2   0   2   2   0   2   0   2   0   0   2   0   0   2   0
 MK-5-14                0   0   2   2   2   2   0   0   2   2   0   0   2   0   0   0   0   0   2   2   0   0   2   0   2   0   2   0   0   0   2   2   2   2   0   2   2   0   2   0   0   0   2   0   2   2   2   0   2   2   0   2   0   0   2   2   0   0   2   0   0   0   2   2   0   0   2   0   2   2   0   0   0   0   2   0   2   2   0   2   0   2   0   2   0   2   0   0   2   0   2   2   2   0   0   0   2   2   0   0   0   2   2   2   0   2   0   2   0   2   2   0   0   2   0   2   0   0   0   2   2   0   0   2   0   2   2   2   2   0   0   0   0   0   0   0   0   2   2   2   0   2   2   0   2   2   0   0   2   0   2   0   0   0   0   2   0   2   0   0   0   0   2   0   2   2   2   2   2   0   2   2   0   2   0   2   0   0   2   2   2   0   2   0   0   0   0   2   2   0   2   0   2   0   0   0   0   0   2   0
 MK-5-15                0   0   2   2   2   2   0   0   2   2   0   0   2   0   0   0   0   0   0   2   0   0   2   2   2   0   2   0   0   0   0   2   2   2   0   0   2   0   2   2   0   0   2   2   2   2   2   0   0   2   0   2   0   0   2   2   0   2   2   0   0   0   2   2   0   0   2   0   2   0   0   0   0   0   2   0   2   2   0   2   0   2   0   2   0   0   0   0   2   0   2   2   2   0   2   0   2   2   0   2   0   2   0   2   0   2   0   2   0   2   2   0   0   2   0   2   0   0   0   2   2   0   0   2   0   2   2   2   2   0   0   0   0   0   0   0   0   2   0   2   0   2   2   0   2   2   0   0   2   0   2   0   0   2   2   2   0   2   0   0   0   0   2   0   2   2   2   2   2   0   2   2   0   2   0   2   0   0   2   2   2   0   0   2   0   0   0   2   2   0   2   0   2   0   0   0   0   0   2   0
 MK-5-16                0   0   2   2   0   2   0   0   0   2   0   0   2   0   0   0   0   0   0   2   0   0   2   0   2   0   2   0   0   0   2   2   2   2   0   0   0   0   2   2   0   0   2   2   2   2   2   2   0   2   0   2   0   2   2   2   0   2   2   0   0   0   2   0   0   0   2   0   0   0   0   0   0   0   2   0   2   2   2   2   2   2   0   2   0   0   0   0   2   0   2   2   2   0   2   0   2   2   0   2   0   2   0   2   0   2   0   2   0   2   2   0   0   2   0   2   0   0   0   2   2   0   0   2   0   2   2   2   2   0   0   0   0   0   0   0   0   2   0   2   0   2   2   0   2   2   0   0   0   0   2   0   0   2   2   2   0   2   0   0   0   0   2   0   2   2   2   2   2   0   2   2   0   0   0   2   0   0   2   2   2   0   0   2   0   0   0   2   2   0   2   0   2   0   0   0   0   0   0   0
 MK-6-1                 2   0   2   2   2   2   0   0   2   0   2   2   2   0   2   0   2   2   2   0   0   2   0   2   0   0   2   2   0   0   2   0   0   0   2   2   0   0   2   0   2   2   0   2   0   0   0   2   2   2   0   0   0   0   2   0   2   2   0   0   0   0   2   2   0   2   2   2   0   0   2   0   0   0   2   2   0   2   0   2   0   2   2   0   2   0   0   0   2   2   2   2   0   0   0   2   0   0   2   2   2   0   0   0   2   2   2   2   2   0   2   0   0   0   2   2   0   0   2   2   2   0   0   0   0   2   2   2   2   2   0   0   0   2   2   2   2   2   2   0   2   2   0   0   0   2   0   0   2   2   2   2   2   2   2   0   0   0   2   0   0   0   2   2   0   0   2   0   0   0   2   0   2   0   2   0   2   2   2   2   0   2   0   2   2   2   0   2   0   0   0   0   2   0   0   2   0   2   0   0
 MK-6-2                 2   0   2   2   2   2   0   0   2   0   2   2   2   0   2   0   2   2   2   0   0   2   0   0   0   0   2   2   0   0   2   0   0   0   2   2   0   0   2   0   2   2   0   2   0   2   0   2   2   2   0   0   2   0   2   0   2   2   2   0   0   0   2   2   0   2   2   2   0   0   2   0   0   0   2   0   0   2   0   2   0   2   2   0   2   0   0   0   2   2   2   2   0   0   0   0   0   0   2   2   0   0   0   0   2   2   2   2   2   0   2   0   0   0   2   2   0   0   2   2   2   0   0   0   0   2   2   2   2   2   0   0   0   2   2   2   2   2   2   0   2   2   2   0   0   2   0   0   2   2   2   2   2   2   2   0   2   0   2   0   2   0   2   2   0   0   2   0   0   0   2   0   2   0   2   0   2   2   0   2   0   2   0   0   2   2   0   2   0   0   0   0   2   0   0   2   0   2   0   0
 MK-6-3                 2   0   0   2   2   2   0   0   2   0   2   0   0   0   2   0   2   2   2   0   0   2   0   0   0   0   2   2   0   0   2   2   0   0   2   2   0   0   2   0   2   0   0   2   0   2   0   2   2   2   0   0   2   0   2   2   2   2   2   0   2   0   2   2   0   2   2   2   0   0   2   0   2   0   2   0   0   2   0   0   0   2   2   0   2   0   2   0   2   2   2   2   0   0   0   0   0   0   2   2   0   2   0   0   2   0   2   2   0   0   2   0   0   0   2   2   0   0   2   2   0   0   2   0   0   2   2   2   2   2   0   0   0   2   2   2   2   2   0   0   2   2   2   0   0   2   0   0   2   2   2   2   2   2   2   0   2   0   2   0   2   0   2   2   0   0   2   0   2   0   2   0   2   0   2   0   2   2   0   2   0   2   0   0   2   2   0   2   0   0   0   0   2   0   0   2   0   2   0   0
 MK-6-4                 2   0   0   2   2   2   0   0   2   0   2   0   0   0   2   0   2   2   2   2   0   2   0   0   0   0   2   2   0   0   2   2   0   2   2   2   0   0   2   0   2   0   0   2   2   2   0   2   2   0   0   0   2   2   2   2   2   2   0   0   2   0   2   2   2   2   2   0   0   0   0   0   2   0   2   0   0   2   0   0   0   2   2   0   2   0   0   0   2   0   2   2   0   0   0   0   0   0   2   0   2   2   0   0   2   2   2   2   0   0   2   0   0   0   2   2   0   2   2   2   0   0   2   0   0   2   2   2   2   0   0   0   0   2   2   2   2   0   0   0   0   2   2   0   0   0   0   0   2   2   2   2   0   2   2   0   2   0   2   0   2   0   2   2   0   0   2   0   2   2   2   0   2   0   2   0   2   2   0   2   0   2   0   0   2   2   0   2   0   0   0   2   2   0   0   0   0   2   0   0
 MK-6-5                 2   0   0   2   2   2   0   0   2   2   2   0   0   0   2   0   2   2   2   2   0   2   0   0   0   0   2   2   0   0   2   2   0   0   2   2   0   0   2   0   2   0   2   2   2   2   0   2   2   0   0   0   2   2   2   2   2   2   0   0   2   0   2   2   2   2   2   0   0   0   0   0   2   2   2   0   0   2   0   0   0   2   2   0   2   0   0   0   2   0   2   2   0   0   0   0   0   0   2   0   2   2   0   2   2   2   2   2   0   0   2   0   0   0   2   2   0   2   2   2   0   0   2   2   2   2   2   2   2   0   0   0   0   2   2   2   2   0   0   0   0   2   2   0   0   0   0   0   2   2   2   0   0   0   2   0   0   0   2   0   0   0   2   2   0   0   2   0   2   2   2   0   0   0   2   0   2   2   2   2   0   2   0   0   2   2   0   0   0   0   0   2   2   0   0   0   0   2   0   0
 MK-6-6                 0   0   0   2   2   2   0   2   2   2   2   0   0   0   2   2   2   2   2   2   0   2   0   0   2   0   2   2   0   0   2   2   0   2   2   2   0   0   2   0   2   0   2   2   0   2   0   2   2   0   0   0   2   2   2   2   0   2   0   0   2   2   2   2   2   2   0   2   0   0   2   0   2   2   2   0   0   2   0   0   0   2   2   2   2   0   0   0   2   2   2   2   0   2   0   0   0   0   2   2   2   2   0   2   2   2   2   2   0   0   2   2   0   0   2   2   0   2   2   2   0   0   2   2   2   2   2   2   2   0   0   0   0   2   2   2   2   0   0   0   0   2   2   0   0   0   0   0   2   2   2   0   0   0   2   0   0   0   2   0   0   2   2   2   0   0   2   0   2   2   2   0   0   2   2   0   2   2   2   2   0   2   0   0   2   2   0   0   0   0   0   2   2   2   0   0   0   2   0   0
 MK-6-7                 0   0   0   2   2   2   0   2   2   2   2   0   0   0   2   2   2   2   2   2   0   2   0   0   2   0   2   2   0   0   2   2   0   2   2   2   0   2   2   0   2   0   0   2   0   0   0   2   2   2   0   0   2   0   2   2   0   2   0   0   0   2   2   2   2   2   0   2   0   0   2   0   2   2   2   0   0   2   0   0   0   2   2   2   2   0   0   2   2   2   2   2   0   2   0   0   0   0   2   2   2   2   0   0   2   2   2   2   0   0   2   2   0   0   2   2   2   2   2   2   2   0   2   2   2   2   2   2   2   0   0   0   0   2   2   2   2   0   0   2   0   2   2   0   0   0   0   0   0   2   2   0   2   2   2   0   0   0   2   0   0   2   2   2   0   0   0   0   2   2   2   0   0   2   2   0   2   2   2   2   0   2   0   0   2   2   0   0   0   0   0   2   2   2   0   0   0   2   2   0
 MK-6-8                 0   2   0   2   0   2   0   2   2   2   2   0   0   0   2   2   2   2   2   2   0   2   0   0   2   0   2   2   0   0   0   2   0   2   2   0   0   2   2   0   2   0   2   2   0   0   0   2   2   2   0   0   2   0   2   2   0   2   2   0   0   2   2   2   2   2   0   2   0   0   2   0   2   2   2   0   0   2   0   0   2   2   0   0   2   0   2   2   2   2   0   2   0   2   0   0   2   0   2   2   2   2   0   0   2   2   2   2   0   0   2   2   0   0   2   2   2   2   2   2   2   0   0   2   2   2   2   2   2   0   0   0   0   2   2   2   2   0   0   2   0   2   0   0   0   2   0   0   0   2   2   0   2   2   2   0   0   0   2   0   0   2   2   2   0   0   0   0   2   2   2   0   0   2   2   0   2   0   2   2   0   2   2   0   2   2   0   0   0   0   0   0   2   2   0   2   0   2   2   2
 MK-6-9                 0   2   0   2   0   2   0   2   0   2   2   0   0   0   2   0   2   2   2   0   0   2   2   0   2   0   2   2   0   0   0   2   0   2   2   0   0   2   0   0   2   0   2   2   0   0   0   2   2   2   0   0   0   0   0   2   2   2   2   0   0   2   2   2   0   2   0   2   0   0   2   0   2   2   2   0   0   2   0   0   2   2   0   0   2   0   0   2   2   2   0   2   0   2   0   0   0   0   0   2   2   2   0   0   2   2   2   2   2   0   2   2   0   0   2   2   2   2   2   2   2   0   0   2   2   2   2   2   2   0   0   0   2   2   2   2   0   0   0   2   0   2   0   0   0   2   0   0   0   2   2   0   2   2   2   0   2   0   0   0   0   2   2   2   0   0   0   0   2   2   2   0   0   0   0   0   2   0   2   2   0   2   2   0   0   2   0   2   0   0   0   0   2   2   0   2   0   2   2   0
 MK-6-10                0   0   0   2   0   2   0   2   0   2   2   0   0   0   2   0   0   2   2   0   0   2   2   0   2   0   2   2   0   0   0   2   0   2   2   0   0   2   0   0   2   0   2   2   0   0   0   2   2   0   0   0   0   0   0   2   2   2   2   0   0   2   2   2   0   2   0   2   0   0   2   2   2   2   2   0   0   0   0   0   2   2   0   0   2   0   0   2   2   2   0   2   2   2   0   0   0   0   0   2   2   2   0   2   0   2   2   2   2   0   2   2   2   0   2   2   2   2   2   2   2   2   0   2   2   2   0   0   2   0   0   0   2   2   2   2   0   0   0   2   0   2   0   0   0   2   0   0   0   0   2   0   2   2   2   0   0   0   0   0   0   2   2   2   0   0   0   0   2   2   2   0   0   0   0   0   2   0   2   2   0   2   2   0   0   2   0   2   0   0   0   0   2   2   0   2   0   2   2   0
 MK-6-11                0   0   0   2   0   2   0   2   0   2   2   0   0   0   2   0   0   2   2   0   2   2   2   0   2   0   2   2   0   0   0   2   0   2   2   0   0   2   0   0   2   0   2   2   0   0   0   2   2   0   0   0   0   0   0   2   0   2   2   0   0   2   2   2   0   2   0   2   0   0   2   2   2   2   2   0   0   0   0   0   2   2   0   0   2   0   0   2   0   2   0   2   2   2   0   0   0   0   0   2   2   2   0   2   0   2   2   2   2   0   2   2   2   0   2   0   2   2   0   2   2   2   0   2   2   2   0   0   2   0   2   0   2   2   2   2   0   2   0   2   0   2   0   0   0   2   0   0   0   0   2   0   2   2   2   0   0   0   0   0   0   2   2   2   0   0   0   2   2   0   2   0   0   0   0   2   2   0   2   2   0   2   2   0   2   2   0   2   0   0   0   0   2   2   0   2   0   2   0   0
 MK-6-12                0   0   0   2   0   2   0   2   0   2   2   0   0   0   2   0   0   2   0   2   2   2   2   0   2   0   2   2   0   0   0   2   0   2   2   0   0   0   0   0   2   0   2   2   0   0   0   2   2   0   0   0   0   0   0   2   0   2   0   0   0   2   2   2   0   2   0   2   0   0   2   2   2   2   2   0   0   0   0   0   2   2   2   0   2   0   0   0   0   0   0   2   2   2   0   0   0   0   2   2   2   0   2   2   0   2   2   2   2   2   2   2   2   0   2   0   2   2   0   2   2   2   2   2   2   2   0   0   2   0   2   2   2   2   2   2   0   2   0   2   0   2   0   0   0   2   0   0   2   0   0   0   2   2   2   0   0   0   0   0   0   2   2   2   0   0   0   2   2   0   2   0   0   2   2   2   0   0   2   2   0   2   2   0   2   2   0   2   2   0   0   0   2   2   0   2   0   2   0   0
 MK-6-13                0   0   0   2   0   2   0   2   0   2   2   0   0   0   2   0   0   2   0   2   2   2   2   0   0   0   0   2   0   2   0   2   0   2   2   0   0   0   0   0   0   0   2   2   2   0   0   2   2   0   0   0   0   0   0   2   0   2   0   0   0   2   2   0   0   2   2   0   0   0   2   2   2   2   2   0   0   0   2   0   2   2   2   0   2   0   0   0   0   0   0   2   2   2   0   0   0   0   2   2   2   0   2   2   0   2   0   2   2   2   2   2   2   0   2   0   2   0   2   2   0   2   2   2   2   2   0   0   2   0   2   2   2   2   2   2   2   2   2   2   0   2   0   0   0   0   0   0   2   0   0   0   2   2   2   0   0   0   0   2   0   2   2   2   0   0   0   2   2   0   2   0   0   2   2   2   0   0   2   2   0   2   2   0   2   2   0   2   2   0   0   0   2   2   0   2   0   2   0   0
 MK-6-14                2   0   0   2   0   2   0   0   2   2   2   0   0   0   2   0   0   2   0   2   2   2   2   0   0   0   0   2   0   2   0   2   0   2   2   0   0   0   0   0   0   2   2   2   2   0   0   2   2   0   0   0   2   0   0   2   0   2   0   0   0   2   2   0   0   2   2   0   0   0   2   2   0   2   2   0   0   0   0   0   2   2   2   0   2   0   0   0   0   0   0   2   2   2   0   0   2   2   0   2   2   2   2   2   0   2   0   0   2   2   2   2   0   0   2   0   2   0   2   2   0   2   0   2   2   0   0   0   2   0   2   2   2   2   0   2   2   2   2   2   0   2   0   0   0   0   0   0   2   0   0   0   2   2   2   0   0   0   2   0   0   2   2   2   0   0   0   0   2   0   2   0   0   2   2   2   0   0   2   2   0   2   2   0   2   2   0   2   2   0   0   0   2   2   0   2   0   2   0   0
 MK-6-15                2   0   0   2   0   2   0   0   2   2   2   2   0   0   2   0   0   2   0   2   2   2   0   0   0   0   0   0   0   2   0   2   0   0   2   0   0   0   0   0   0   2   2   2   2   0   0   2   2   0   0   0   2   0   0   2   0   2   0   0   0   2   2   0   2   0   2   0   2   0   2   2   0   2   0   0   0   0   0   0   2   2   2   0   2   2   0   2   2   0   0   2   0   2   2   0   2   2   0   2   2   0   2   2   0   2   0   0   2   2   2   2   2   0   2   0   2   0   2   2   0   2   0   2   2   0   0   0   2   0   2   2   2   2   0   2   2   2   2   2   0   2   2   0   0   0   0   0   2   0   0   2   2   2   2   0   0   0   2   0   0   2   2   2   0   0   0   0   0   0   2   0   0   2   2   2   0   2   0   0   0   2   2   0   2   2   0   2   2   0   0   0   2   2   0   2   0   2   0   0
 MK-6-16                2   0   0   2   0   2   0   0   0   2   2   2   2   0   2   0   0   2   0   2   2   2   0   0   0   0   0   0   0   2   0   2   0   2   2   0   0   2   0   0   0   2   2   2   2   0   0   2   2   0   2   0   2   2   0   2   0   2   0   0   0   2   2   0   2   0   2   0   2   0   2   2   0   2   0   0   0   0   0   0   2   2   2   0   2   2   0   2   2   0   0   2   0   2   2   0   2   2   0   2   2   0   2   2   0   2   0   0   2   2   2   2   2   0   2   0   2   0   2   2   0   2   0   2   2   0   0   0   2   0   2   2   2   2   0   2   2   2   2   0   0   0   0   0   0   0   0   0   2   0   0   2   2   0   0   0   0   0   2   0   0   2   2   2   0   0   0   0   0   0   2   0   0   2   0   2   0   2   0   2   0   2   2   0   2   2   0   2   2   0   0   0   2   2   0   2   0   2   0   0
 
!****************************************** Phenotypic Data **********************************************************
!-100.0 is resevred for missing phenotype
SimulatedTrait1        16.2750   15.0306   13.8019   16.3494   16.8445   15.7786   13.9788   15.5859   15.8752   14.9646   15.3508   13.0458   15.4340   14.6659   16.4570   15.2562   14.3425   14.5312   16.3272   13.2893   14.8812   13.0999   15.5511   15.3966   13.7598   14.8268   13.5980   13.5539   16.1054   13.5412   13.5703   15.2461   15.8918   13.9253   15.3473   14.1877   15.5853   13.9858   12.3940   14.7863   13.3516   17.2594   13.0190   15.0710   14.7088   14.2868   15.2042   14.3866   14.8074   16.8336   14.9832   15.7112   13.5480   13.4474   13.7302   15.1947   15.1918   14.2098   14.9065   15.1586   15.4338   13.9538   16.2227   13.9923   15.1810   12.7968   15.9974   14.1116   15.4017   15.6841   12.1607   15.5201   14.5356   13.6231   12.9454   16.3004   13.7098   16.6511   14.2374   16.9512   15.2644   16.5372   15.1620   15.2378   14.4982   15.5666   15.0877   14.1123   16.3510   15.8616   12.8794   13.7501   14.0684   17.0861   14.1476   12.8137   17.3381   15.3981   13.6879   12.6143   13.6020   15.6708   15.9354   16.8859   14.3367   14.8826   14.2743   16.2158   14.5068   15.9986   13.7646   16.7343   15.3684   15.1706   12.4733   15.5871   15.3321   15.0533   11.9380   14.9887   12.7310   14.2600   15.5391   14.1211   14.3580   16.4742   17.3374   14.4311   14.3618   15.9144   14.6175   13.9716   15.8252   14.7273   14.8707   15.6277   15.6100   17.1874   13.0329   13.3297   16.4817   15.8517   16.6503   15.5475   14.0965   13.5845   16.5176   13.1604   16.5274   13.5423   15.3058   16.3890   15.5879   15.4697   18.0536   17.5895   14.4604   14.1468   14.8161   16.5269   11.4271   15.3838   16.2437   16.8133   14.9363   14.5881   15.0748   16.0211   14.9542   14.8031   16.5421   15.6483   16.1032   16.2535   13.2794   17.2030   14.9313   14.3656   14.4101   13.8130   13.8941   17.2275   12.9426   14.2873   15.4041   15.8906   12.9242   15.3380   15.4344   13.7568   14.0580   15.6220   15.6800   15.2634   13.2175   14.1727   14.5191   16.1128   14.4387   14.0381
SimulatedTrait2         9.3826   10.3383   10.6633    9.7926   10.0475   11.4508   10.5004   11.5492    8.3017   10.5490   10.1728   10.3059   10.4487    9.1562    9.5950    9.6197   11.7247   10.0795   10.1311   11.0984    9.7897   10.4157   10.0465    9.5270   10.5737    8.4057   10.1017    9.7202   10.0914   10.7520   11.0941    9.4671    9.0931   10.8132    9.7583   10.0158    9.8088   10.3441   10.5323    9.6882   10.1873    9.5589   10.8972    9.4503    9.4286   10.7035    9.6185   10.8272    8.9244    9.2969   10.8995    9.2352   11.0968   10.7313   10.0813   10.6562    8.9908    9.5932   10.1670    8.7613    9.0176   10.6156    9.6247   10.3066   10.7579   10.6889    9.5422    9.6299    9.2093   10.0280   11.1803    9.6749   10.2465   10.6171   10.4852   10.3214   10.8177    9.4796   11.1121    9.6139    9.2025    8.8159   11.1326    9.8455    9.9899   10.2838    9.3603   10.1920    9.6558    9.8377    9.8332   10.2890   10.5296    9.9846   11.1461   10.1785   10.0688    9.1489    9.8657    9.6695   10.7494   11.0966   10.4977    9.7536   10.4172   10.8716   11.0913    8.5115   10.5551   10.1378   10.7943    9.6739    9.4089    8.5170   11.3623    8.8049   10.6073   10.6966    9.6970    9.0373    9.8109    9.7743    9.5284   10.1905   10.5782    9.3300    9.2957   10.1999   11.1632    9.6036    9.5450   11.2872    9.8786    9.6048   10.2905   10.2601    9.0201    9.3048   10.5497    9.4535    9.9734    9.0706    9.4302    9.7710   10.3196    9.6081    9.7358   10.3350    9.0143   10.6227    9.8156    9.3182    9.5791    9.6456   10.0042    8.3955    9.8641   10.7262   10.4544   10.1320   10.3108    8.3811    9.0464   10.2577    9.4917   10.6837   10.7960   10.9056   10.3522   10.8563    9.5510   10.9227    9.4972    9.4878   10.0271    9.9568   10.2815    9.5848   10.7185   10.2242   10.3101    9.3685   10.4479   10.7626    9.3699    9.5947   11.0249    9.4778    9.7817   10.5120   11.3960   10.0929    9.4506   10.4803   10.8806   11.5152    9.6623    9.7439   10.2828   10.3007
 
