# Supplementary material for: Inclusive Composite Interval Mapping of QTL by Environment Interactions in Biparental Populations
Source: PLoS One. 2015 Jul 10;10(7):e0132414. doi: 10.1371/journal.pone.0132414 (PMC4498613; doi:10.1371/journal.pone.0132414)
Supplement: S5 File — (ZIP) [file pone.0132414.s005.zip › H=0.5/L1/run_00154.met]

!**********************Note: lines staring with "!" are remarks and will be ignored in the program********************
!*********************************General Information**********************************
!Assuming F1 = P1 x P2, populations available in QTL IciMapping are: 
!  1, P1BC1F1 = P1 x F1, the first backcrossing where P1 is used as the recurrent parent;
!  2, P2BC1F1 = P2 x F1, the first backcrossing where P2 is used as the recurrent parent;
!  3, F1DH, F1-derived doubled haploids; 
!  4, RIL or F1RIL, recombination inbred lines through the repeated selfing of F1;
!  5, P1BC1RIL, recombination inbred lines through the repeated selfing of P1BC1F1;
!  6, P2BC1RIL, recombination inbred lines through the repeated selfing of P2BC1F1;
!  7, F2, the selfing generation of F1;
!  8, F3, the selfing generation of F2;
!  9, P1BC2F1, the second backcrossing where P1 is used as the recurrent parent; 
! 10, P2BC2F1, the second backcrossing where P2 is used as the recurrent parent;
! 11, P1BC2RIL, recombination inred lines through the repeated selfing of P1BC2F1; 
! 12, P2BC2RIL, recombination inred lines through the repeated selfing of P2BC2F1; 
! 13, P1BC1F2, the selfing generation of P1BC1F1; 
! 14, P2BC1F2, the selfing generation of P2BC1F1; 
! 15, P1BC2F2, the selfing generation of P1BC2F1; 
! 16, P2BC2F2, the selfing generation of P2BC2F1; 
! 17, P1BC1DH, P1BC1F1-derived doubled haploids; 
! 18, P2BC1DH, P2BC1F1-derived doubled haploids; 
! 19, P1BC2DH, P1BC2F1-derived doubled haploids; 
! 20, P2BC2DH, P2BC2F1-derived doubled haploids; 
   3      !Mapping Population (see remarks above)
   2      !Mapping Function (1 for Kosambi; 2 for Haldane; 3 for Morgan)
   2      !Marker Space Type (1 for intervals; 2 for positions)
   1      !Marker Space Unit(1 for centiMorgans; 2 for Morgan)
   6      !Number of Chromosomes (or Linkage Groups)
 200      !Size of the mapping population
   2      !Number of environments
 
!***************************************** Chromosomes and Linkage Maps **********************************************
!Chromosome                 NumMarkers
-CH1                        16
-CH2                        16
-CH3                        16
-CH4                        16
-CH5                        16
-CH6                        16
!Linkage map (Marker name followed by position or the interval length)
 MK-1-1                1     0.000
 MK-1-2                1    10.000
 MK-1-3                1    20.000
 MK-1-4                1    30.000
 MK-1-5                1    40.000
 MK-1-6                1    50.000
 MK-1-7                1    60.000
 MK-1-8                1    70.000
 MK-1-9                1    80.000
 MK-1-10               1    90.000
 MK-1-11               1   100.000
 MK-1-12               1   110.000
 MK-1-13               1   120.000
 MK-1-14               1   130.000
 MK-1-15               1   140.000
 MK-1-16               1   150.000
 MK-2-1                2     0.000
 MK-2-2                2    10.000
 MK-2-3                2    20.000
 MK-2-4                2    30.000
 MK-2-5                2    40.000
 MK-2-6                2    50.000
 MK-2-7                2    60.000
 MK-2-8                2    70.000
 MK-2-9                2    80.000
 MK-2-10               2    90.000
 MK-2-11               2   100.000
 MK-2-12               2   110.000
 MK-2-13               2   120.000
 MK-2-14               2   130.000
 MK-2-15               2   140.000
 MK-2-16               2   150.000
 MK-3-1                3     0.000
 MK-3-2                3    10.000
 MK-3-3                3    20.000
 MK-3-4                3    30.000
 MK-3-5                3    40.000
 MK-3-6                3    50.000
 MK-3-7                3    60.000
 MK-3-8                3    70.000
 MK-3-9                3    80.000
 MK-3-10               3    90.000
 MK-3-11               3   100.000
 MK-3-12               3   110.000
 MK-3-13               3   120.000
 MK-3-14               3   130.000
 MK-3-15               3   140.000
 MK-3-16               3   150.000
 MK-4-1                4     0.000
 MK-4-2                4    10.000
 MK-4-3                4    20.000
 MK-4-4                4    30.000
 MK-4-5                4    40.000
 MK-4-6                4    50.000
 MK-4-7                4    60.000
 MK-4-8                4    70.000
 MK-4-9                4    80.000
 MK-4-10               4    90.000
 MK-4-11               4   100.000
 MK-4-12               4   110.000
 MK-4-13               4   120.000
 MK-4-14               4   130.000
 MK-4-15               4   140.000
 MK-4-16               4   150.000
 MK-5-1                5     0.000
 MK-5-2                5    10.000
 MK-5-3                5    20.000
 MK-5-4                5    30.000
 MK-5-5                5    40.000
 MK-5-6                5    50.000
 MK-5-7                5    60.000
 MK-5-8                5    70.000
 MK-5-9                5    80.000
 MK-5-10               5    90.000
 MK-5-11               5   100.000
 MK-5-12               5   110.000
 MK-5-13               5   120.000
 MK-5-14               5   130.000
 MK-5-15               5   140.000
 MK-5-16               5   150.000
 MK-6-1                6     0.000
 MK-6-2                6    10.000
 MK-6-3                6    20.000
 MK-6-4                6    30.000
 MK-6-5                6    40.000
 MK-6-6                6    50.000
 MK-6-7                6    60.000
 MK-6-8                6    70.000
 MK-6-9                6    80.000
 MK-6-10               6    90.000
 MK-6-11               6   100.000
 MK-6-12               6   110.000
 MK-6-13               6   120.000
 MK-6-14               6   130.000
 MK-6-15               6   140.000
 MK-6-16               6   150.000
!*********************************** Marker Types ********************************************************************
!Co-dominant marker: When heterozygote F1 is present, P1 is coded as 2, F1 is coded as 1, and P2 is coded as 0; Otherwise, P1 is coded as 2, and P2 is coded as 0. 
!Dominant marker: When heterozygote F1 is present, P1 and F1 are coded as 12, and P2 is coded as 0; Otherwise, P1 is coded as 2, and P2 is coded as 0.  
!Recessive markers: When heterozygote F1 is present, P1 is coded as 2, and F1 and P2 are coded as 10; Otherwise, P1 is coded as 2, and P2 is coded as 0. 
!Missing marker is coded as -1. 
 MK-1-1                 2   0   2   0   0   0   2   0   0   0   0   2   2   0   2   2   0   2   0   2   0   0   0   2   2   2   2   0   2   2   0   0   0   0   0   0   2   0   2   2   2   0   2   2   2   0   0   0   2   0   2   0   0   0   0   0   2   0   0   2   0   0   2   2   0   0   0   0   0   2   2   2   0   0   0   0   2   0   2   0   2   0   2   2   0   0   2   2   2   0   0   2   2   2   2   2   0   2   0   0   0   2   2   0   0   2   2   2   2   0   0   0   0   2   0   0   0   2   0   0   0   2   0   2   2   2   0   0   0   0   2   2   0   0   2   2   2   2   0   0   2   0   0   0   2   0   0   2   0   2   0   2   0   0   0   0   2   2   2   0   2   0   0   0   2   0   0   0   2   0   0   0   0   0   2   0   0   0   2   0   0   2   2   2   2   2   2   2   2   2   0   2   0   2   0   0   0   0   2   0
 MK-1-2                 0   0   2   2   0   0   2   0   0   0   0   2   2   2   2   2   0   0   0   2   0   0   0   0   2   2   2   0   2   2   0   0   0   0   0   0   2   2   2   2   2   0   2   2   2   0   0   0   2   0   2   0   0   0   0   0   2   0   0   2   0   2   2   2   0   0   0   0   2   0   2   2   0   0   0   0   2   0   2   0   2   0   2   0   2   2   2   2   2   0   0   2   2   0   2   2   0   0   2   0   2   2   2   0   0   2   2   2   2   0   2   2   0   2   0   0   0   2   0   0   0   2   0   2   2   2   0   0   0   0   0   2   0   0   2   2   2   2   2   2   2   2   0   0   2   0   0   2   0   0   0   2   0   2   0   0   2   2   2   0   2   0   0   0   2   0   2   0   2   0   0   0   0   0   2   0   0   0   2   0   0   2   0   2   2   2   2   2   2   2   0   2   0   2   2   0   0   0   2   0
 MK-1-3                 0   0   2   2   0   0   2   0   2   0   0   0   2   2   0   2   0   0   0   2   0   0   0   0   2   2   2   0   2   2   0   0   0   2   0   2   2   2   2   2   2   0   0   2   2   0   0   0   2   0   2   0   2   0   0   0   2   0   0   2   0   2   2   2   0   0   0   0   2   0   2   2   0   0   0   0   2   0   2   0   2   0   2   0   2   2   2   0   2   0   0   2   2   0   2   2   0   2   0   0   2   2   2   0   2   0   2   2   0   0   2   2   0   2   2   0   2   2   0   0   0   2   2   2   2   2   0   2   0   0   0   2   0   0   2   2   2   2   2   2   2   2   0   0   0   0   0   2   0   0   0   2   2   2   0   2   2   0   2   0   2   0   0   0   2   0   2   0   2   0   0   0   0   0   2   0   0   0   2   0   0   2   0   2   2   2   2   0   2   2   0   2   0   2   2   0   0   2   2   0
 MK-1-4                 0   0   2   2   0   0   2   0   2   0   0   0   2   2   2   2   2   0   0   2   0   0   0   0   2   2   2   0   2   2   0   2   0   2   0   2   2   2   2   2   2   0   0   2   2   0   0   0   0   0   2   0   2   0   0   0   0   0   2   2   0   2   2   2   0   2   0   0   2   0   2   2   2   0   0   0   2   0   2   0   2   0   2   0   2   2   2   0   2   2   0   2   2   0   2   2   0   2   0   0   0   2   2   0   2   0   2   2   2   0   2   2   0   2   2   0   2   2   0   0   0   2   2   2   2   2   0   2   0   2   0   2   0   0   2   2   2   0   2   2   2   2   0   2   0   0   0   2   0   0   0   2   2   2   0   2   2   2   2   0   2   0   0   0   2   0   2   0   2   0   0   0   0   0   2   0   0   0   2   0   0   2   0   2   2   2   2   0   2   2   2   2   0   0   2   0   0   2   2   0
 MK-1-5                 0   0   2   2   0   2   2   0   2   0   0   0   0   2   2   2   2   0   0   2   0   2   0   0   2   2   2   0   2   2   0   2   0   2   0   2   0   2   2   2   2   0   0   0   2   0   0   0   0   0   2   0   2   0   0   0   0   0   0   2   0   2   2   2   0   2   2   2   2   0   2   2   2   0   0   0   2   0   2   0   2   0   2   0   0   2   2   0   2   0   0   2   2   0   2   0   0   2   0   0   0   2   2   0   2   0   2   0   2   0   2   2   0   2   2   0   2   2   0   0   0   2   2   2   2   2   0   2   0   2   0   2   0   0   2   2   2   0   2   2   2   2   0   2   0   0   0   2   0   2   0   2   2   2   0   2   2   2   2   0   2   0   0   0   2   0   2   0   2   0   0   0   0   0   2   0   0   0   2   0   2   2   0   0   2   2   2   0   2   2   2   2   0   0   0   0   0   2   2   2
 MK-1-6                 0   0   2   2   0   2   2   0   2   0   0   0   0   2   2   2   2   0   2   2   0   2   2   0   2   0   2   0   2   0   0   2   0   2   0   2   0   2   2   2   2   0   0   0   2   0   2   0   0   0   2   0   2   2   0   0   0   2   2   2   0   2   2   2   0   2   2   2   2   2   2   2   2   0   0   0   2   0   2   0   2   0   2   0   2   0   2   0   2   2   0   2   2   0   2   0   0   2   2   0   2   2   0   0   2   0   2   0   0   0   2   2   0   2   2   0   2   2   0   0   0   2   2   2   2   2   0   2   0   2   0   2   0   0   2   0   2   2   2   2   2   2   0   2   0   0   2   2   0   2   0   2   2   2   0   2   2   0   2   0   0   0   0   0   0   0   2   0   2   0   0   0   0   0   2   0   0   0   2   2   2   2   0   0   2   0   2   0   2   2   2   2   0   0   0   0   0   2   2   2
 MK-1-7                 0   0   2   2   0   2   2   2   2   0   0   0   0   2   2   2   2   0   2   2   0   2   2   0   2   0   0   0   2   0   2   2   0   2   0   2   0   2   0   2   2   2   0   0   2   0   2   0   0   0   2   0   0   2   0   0   2   2   2   2   0   2   2   2   2   2   0   2   2   2   2   2   2   0   0   0   2   2   2   0   2   0   2   0   2   0   2   0   2   2   0   2   2   0   2   0   0   2   2   0   2   2   0   0   2   0   2   0   0   0   2   2   0   2   2   0   2   2   0   0   0   2   0   2   2   2   0   0   0   2   0   2   0   0   2   0   2   2   2   2   2   0   0   2   0   0   2   2   2   2   0   2   2   2   0   2   2   0   0   0   2   0   0   0   0   2   2   0   2   0   0   0   0   0   2   0   0   0   2   2   0   0   0   0   2   0   2   0   2   2   2   2   2   2   0   0   0   2   2   0
 MK-1-8                 0   0   0   2   0   2   2   2   2   0   0   0   0   2   2   2   2   0   2   2   0   2   2   0   2   0   0   0   0   0   2   2   0   2   0   0   2   2   0   2   2   2   0   2   0   0   2   0   0   0   2   0   0   2   2   0   2   2   2   2   0   2   2   2   2   2   0   2   2   2   2   0   2   0   0   0   2   2   2   0   2   0   2   0   2   2   2   2   2   2   0   2   0   0   2   0   0   0   2   0   2   2   0   0   2   0   2   0   0   0   2   2   0   2   2   0   2   2   0   0   0   2   0   2   2   2   0   0   0   2   0   0   0   0   2   0   2   2   0   2   2   0   0   2   0   0   2   2   2   2   0   2   2   2   0   0   2   0   0   0   2   0   0   0   0   2   2   0   0   0   0   0   0   0   2   0   0   0   2   2   0   0   0   2   2   0   2   0   2   2   2   2   2   2   0   0   0   2   2   0
 MK-1-9                 0   0   0   2   0   2   2   2   2   0   0   0   0   2   2   2   2   0   2   2   0   2   2   0   2   0   0   0   0   0   2   2   0   2   0   2   2   0   0   2   0   2   0   2   0   0   2   0   0   0   2   0   0   0   2   0   2   2   2   2   0   2   2   2   2   2   0   2   2   2   2   0   2   0   2   0   2   2   2   0   2   0   2   0   0   2   2   2   2   2   0   2   2   0   2   0   2   2   2   0   2   2   0   0   2   0   2   0   2   0   2   2   2   0   2   0   2   2   2   0   0   2   0   2   0   2   0   0   0   2   0   0   0   0   2   0   2   2   0   2   2   0   0   2   0   0   0   2   2   2   0   2   2   2   0   0   2   0   2   0   2   0   2   0   0   2   2   0   0   0   0   0   0   0   2   0   0   0   0   2   0   0   0   2   2   0   2   0   2   2   2   0   2   2   0   0   0   2   2   0
 MK-1-10                0   0   0   2   0   2   2   2   2   0   0   0   0   2   2   2   2   0   2   2   0   0   2   0   2   0   0   0   0   0   2   2   0   2   0   2   2   2   2   2   0   2   0   2   2   0   2   0   0   0   2   0   0   2   2   0   2   0   2   0   0   0   2   2   2   2   0   2   2   2   2   0   2   0   2   0   2   2   2   0   2   0   2   0   0   2   2   2   2   2   0   2   2   0   2   0   2   2   2   0   2   0   0   2   2   0   2   0   2   2   2   2   2   0   2   2   2   2   2   2   0   2   2   2   0   2   0   0   0   2   0   0   0   0   2   0   2   2   0   0   2   0   0   2   0   0   0   2   2   2   0   0   2   2   0   0   2   0   2   0   2   0   2   2   0   2   2   0   0   0   0   0   0   0   2   0   0   0   2   2   0   0   0   2   2   0   2   2   2   2   2   0   2   2   0   0   0   2   2   0
 MK-1-11                0   0   0   2   0   2   2   2   2   0   0   0   0   2   2   2   2   0   2   2   0   0   2   0   2   0   0   0   0   0   2   2   0   2   2   2   2   2   0   0   0   2   0   2   2   0   2   0   0   0   2   0   2   2   2   0   2   0   2   0   0   0   2   2   2   0   0   2   2   2   0   0   0   0   2   2   2   2   2   0   2   0   2   0   0   2   2   2   2   0   0   2   2   0   2   0   2   2   2   2   2   0   0   2   0   0   2   0   2   2   2   2   2   0   2   2   2   2   2   2   2   2   0   2   0   0   0   0   0   2   2   0   0   0   2   0   2   2   0   0   2   0   0   2   0   0   0   2   2   2   0   0   2   2   0   0   2   0   2   0   2   0   2   2   0   2   2   0   0   0   0   2   0   0   2   0   2   0   2   0   0   0   0   2   0   0   2   2   0   2   2   0   2   2   0   0   0   2   2   0
 MK-1-12                0   0   0   2   2   2   0   2   2   0   0   0   0   2   2   2   2   0   2   2   0   0   2   0   2   0   0   0   0   0   2   2   0   2   2   2   2   2   0   2   0   2   0   2   2   0   2   0   0   2   2   0   0   2   2   0   2   0   2   0   0   0   2   2   2   0   0   2   2   2   0   0   0   0   2   2   2   2   0   0   2   0   2   0   0   2   2   2   2   0   0   2   0   0   2   2   2   2   0   2   2   2   0   2   0   0   2   0   2   2   2   2   2   0   0   2   2   2   2   2   2   2   0   2   0   0   0   0   0   2   2   0   0   0   2   0   0   2   0   0   2   0   0   0   0   0   0   2   2   2   0   0   2   2   0   0   2   0   2   0   0   0   2   2   0   2   0   2   0   0   0   2   0   0   2   0   2   0   2   2   0   0   0   2   0   0   0   2   0   2   2   0   2   2   0   0   2   2   2   0
 MK-1-13                0   0   0   2   2   2   0   2   2   0   0   0   0   2   2   2   2   0   2   2   0   0   2   0   2   0   0   0   0   0   2   2   0   2   2   2   2   2   0   2   0   2   0   2   2   0   2   0   0   2   2   0   0   2   0   0   2   0   2   0   0   0   2   2   2   0   0   2   2   2   0   0   0   0   0   2   2   2   2   0   2   0   0   0   0   2   2   2   2   0   0   2   0   2   2   2   2   2   0   2   2   2   0   2   0   0   2   0   2   2   2   2   2   0   0   2   2   2   2   2   2   2   0   2   0   0   2   0   0   2   2   0   0   0   2   0   2   0   0   0   2   0   0   0   0   2   0   2   2   2   2   0   2   2   0   0   0   0   2   0   0   0   2   2   0   0   0   2   0   0   0   2   0   2   2   0   2   0   2   2   0   0   0   2   0   0   0   2   0   2   2   0   2   2   0   0   2   2   2   0
 MK-1-14                0   2   0   2   2   2   2   2   0   0   0   0   2   2   2   0   2   0   2   2   0   2   2   0   2   0   0   0   0   0   2   2   0   2   2   2   2   0   0   2   0   2   0   2   2   0   2   0   0   2   2   2   0   2   2   0   2   0   2   0   0   0   2   2   2   0   0   2   2   2   0   0   0   0   0   2   2   2   2   0   2   0   0   0   0   2   2   2   2   0   0   2   0   2   2   2   2   2   0   2   2   2   0   2   0   0   2   0   2   2   2   2   2   0   0   2   2   2   2   2   2   2   0   2   2   0   2   0   0   2   2   0   0   0   2   0   2   0   0   0   2   0   0   0   0   2   0   2   2   2   2   0   2   2   0   0   0   0   2   0   0   0   2   2   0   0   0   2   0   0   0   2   0   2   2   0   2   0   2   0   0   0   0   2   0   0   0   2   0   2   2   0   2   2   0   0   0   2   2   0
 MK-1-15                0   2   0   2   2   2   2   2   0   0   0   2   2   2   2   0   2   0   2   2   0   2   2   0   2   0   0   0   0   0   2   2   0   2   2   2   2   0   0   2   0   2   0   2   2   0   2   0   0   2   2   2   0   2   2   0   0   0   2   0   0   0   2   2   2   0   0   2   2   2   0   0   0   0   0   0   2   2   2   0   2   0   0   0   0   0   2   2   2   0   0   2   0   2   2   2   2   2   0   2   2   0   0   2   0   0   2   0   2   2   2   2   0   0   0   0   2   2   2   2   2   2   0   2   2   2   2   0   0   2   2   0   0   0   2   0   2   0   0   0   2   0   0   0   0   2   0   2   2   2   2   0   2   2   0   0   0   2   2   0   0   0   2   2   0   0   0   2   0   0   2   2   0   2   2   0   2   0   2   0   0   0   0   2   0   0   0   2   0   2   2   0   2   2   2   0   0   2   2   0
 MK-1-16                0   2   0   2   2   2   0   2   0   0   0   2   2   2   2   0   2   0   2   2   0   2   0   0   2   0   0   0   0   0   2   0   0   2   2   2   2   0   0   2   0   2   0   2   2   0   2   0   0   2   2   2   0   0   2   0   0   0   2   0   0   0   0   2   2   0   0   2   2   2   0   2   0   0   0   0   2   0   2   0   2   0   0   0   0   0   2   0   2   0   0   2   0   0   2   2   2   2   0   2   2   0   0   2   0   0   2   0   2   2   2   2   0   0   0   0   2   2   2   2   2   0   0   2   2   2   2   0   0   2   2   2   2   0   2   0   2   0   0   0   2   0   0   0   0   2   0   2   2   2   0   0   2   2   2   0   0   2   2   0   0   0   2   0   0   0   0   2   0   0   2   2   0   2   2   0   2   0   2   0   2   0   0   2   0   0   0   2   0   2   2   0   2   2   2   0   0   2   2   0
 MK-2-1                 0   0   0   2   0   2   2   0   0   2   0   0   0   2   2   0   2   0   2   0   2   0   0   2   2   2   0   0   2   2   2   2   0   0   0   0   0   2   2   0   0   0   0   0   0   0   0   2   0   2   2   0   2   2   0   2   0   0   0   2   2   2   2   2   2   2   2   0   2   2   2   0   2   0   0   2   0   2   0   2   0   2   2   2   0   2   0   2   2   2   0   2   2   2   0   0   2   0   2   2   2   2   0   0   0   2   0   0   2   0   0   0   2   2   2   2   2   2   0   2   2   2   2   2   0   0   0   2   0   2   0   2   0   0   0   0   0   2   0   2   0   2   2   0   0   0   2   2   2   0   0   2   0   2   0   0   0   2   2   0   0   0   2   0   0   0   2   0   2   2   0   0   2   2   2   0   2   2   2   0   0   0   2   0   2   2   0   2   2   2   2   0   0   0   0   0   2   0   2   2
 MK-2-2                 2   0   0   2   0   2   0   2   0   2   0   0   0   2   2   0   2   0   2   2   2   0   0   2   2   2   0   0   0   2   2   2   0   0   0   0   0   2   2   0   0   2   0   0   0   0   2   2   0   2   2   0   0   2   0   2   0   0   0   2   2   2   2   2   2   2   2   0   2   2   2   0   2   0   0   2   0   0   0   2   0   2   2   2   0   2   0   2   0   2   0   2   0   2   0   2   2   0   2   2   2   2   0   0   0   0   0   0   2   0   0   0   0   2   2   2   2   2   0   2   2   2   2   2   0   0   0   2   0   2   0   2   0   0   0   0   0   2   0   2   0   2   2   0   0   0   0   2   0   0   0   2   0   2   0   0   2   2   2   0   0   0   2   0   0   0   2   0   2   2   0   0   2   2   2   0   2   0   2   0   0   0   2   2   2   2   0   2   0   2   2   0   0   0   0   0   2   0   2   2
 MK-2-3                 2   0   0   2   0   2   0   2   0   2   0   0   0   2   2   0   2   0   2   2   0   0   0   0   0   2   0   2   0   2   2   0   0   0   0   0   0   2   2   0   0   2   2   2   0   0   2   2   0   2   2   0   0   2   0   2   0   2   0   0   2   2   2   0   2   2   2   0   2   2   2   0   2   0   0   2   0   0   0   2   0   2   2   2   0   2   0   2   0   2   0   2   0   2   0   2   2   0   2   2   2   2   2   0   0   0   2   0   2   2   0   2   0   2   2   0   0   2   0   2   2   2   2   2   0   0   0   0   0   2   0   2   0   0   0   0   0   2   0   2   0   0   2   0   0   0   2   2   0   2   0   2   0   2   0   0   2   2   0   0   0   0   2   2   0   0   2   0   2   2   0   0   2   2   2   0   2   0   2   0   0   0   0   0   2   2   0   2   0   2   2   0   0   0   0   0   2   0   2   2
 MK-2-4                 2   0   2   2   2   2   0   2   0   2   0   0   0   2   0   0   2   0   2   2   0   0   0   0   0   2   0   2   0   2   2   0   0   0   0   0   0   2   2   2   0   2   2   2   0   0   2   2   0   2   2   0   0   2   0   2   0   2   0   2   2   2   2   0   2   2   2   0   2   0   2   0   2   0   0   2   2   0   0   2   2   2   2   2   0   2   0   2   0   2   0   2   0   2   0   2   2   0   2   2   2   2   2   2   0   0   2   0   2   2   0   2   0   2   2   2   0   0   0   2   2   2   2   2   0   0   0   0   0   2   0   2   0   0   0   0   0   0   0   2   0   0   2   0   0   0   2   2   0   2   0   2   0   2   0   0   2   2   0   0   2   0   2   2   0   0   2   0   2   2   0   0   2   2   2   0   2   0   2   0   0   0   2   0   2   2   0   2   0   2   2   0   0   0   0   0   2   0   2   2
 MK-2-5                 2   0   2   2   2   2   0   2   0   2   0   0   2   2   0   2   2   0   2   2   0   0   0   0   2   0   0   2   0   0   2   0   0   2   0   2   0   2   2   2   0   2   2   2   2   2   2   2   0   0   2   2   0   2   0   2   2   2   2   2   2   2   2   2   2   2   0   0   2   2   2   0   2   0   2   2   2   0   0   2   2   2   2   2   0   0   0   0   0   2   0   2   0   2   0   0   2   0   2   2   2   2   2   2   0   0   2   0   2   2   0   2   0   2   2   2   0   0   0   2   2   2   2   2   0   0   0   0   0   2   0   2   0   0   0   0   0   0   0   2   0   0   2   0   0   0   2   2   0   2   0   2   0   2   0   0   2   0   0   0   2   0   2   0   2   0   2   0   2   2   0   0   0   0   2   0   2   0   2   0   0   0   0   0   2   2   2   2   0   2   2   0   0   0   0   0   2   0   0   2
 MK-2-6                 2   0   2   2   2   0   0   2   0   2   0   0   2   2   0   2   2   0   2   2   0   0   0   0   2   0   0   0   0   0   2   2   0   2   0   2   0   2   2   2   0   2   2   2   2   2   2   2   2   0   0   2   0   2   0   2   2   2   2   2   2   2   2   2   2   2   0   0   2   2   2   0   0   0   2   2   2   0   0   2   2   2   2   2   0   0   0   0   0   2   0   2   2   2   0   0   2   0   2   2   2   2   2   2   0   0   2   0   2   2   2   2   2   2   2   2   0   2   0   2   2   2   2   2   0   0   0   0   0   2   0   2   0   0   0   0   0   0   0   2   0   0   2   0   0   0   2   2   2   2   0   2   0   2   2   0   2   0   0   0   2   0   0   0   2   0   2   0   2   2   2   0   0   0   2   0   2   0   2   0   0   0   0   0   2   2   2   2   0   2   2   0   0   0   0   0   2   2   0   2
 MK-2-7                 2   0   2   2   2   0   0   2   0   2   0   0   2   2   0   2   2   0   2   2   0   0   0   0   2   0   0   0   0   0   2   2   0   2   0   2   0   2   2   2   0   0   2   0   2   2   2   2   2   2   0   2   0   2   0   2   2   2   2   2   2   2   0   2   2   2   0   0   2   2   2   0   0   0   2   2   2   0   0   2   2   2   2   2   0   0   0   0   0   2   0   2   2   2   0   0   2   0   2   2   2   2   2   2   0   0   2   0   2   2   2   2   2   2   2   2   2   2   2   2   2   2   2   2   0   2   0   0   0   2   0   2   0   0   0   0   0   0   0   2   0   0   2   2   0   0   2   0   2   2   0   2   0   2   2   0   2   0   0   0   2   0   0   0   2   0   2   0   2   2   2   0   0   0   2   0   2   0   2   0   0   0   0   0   2   2   2   2   0   2   0   0   0   0   0   0   2   2   0   2
 MK-2-8                 2   0   2   2   2   0   0   2   0   2   0   0   2   2   0   2   0   0   2   2   0   0   0   0   2   0   0   0   2   0   2   2   0   2   0   2   0   2   2   2   0   0   0   0   2   2   2   2   2   2   0   2   0   2   0   2   2   2   0   2   2   2   0   2   2   2   0   0   2   2   2   0   0   0   2   2   2   2   0   2   2   2   0   2   2   0   2   2   0   2   2   2   2   0   0   0   2   2   2   2   2   2   2   2   0   0   2   0   2   2   0   0   2   2   2   2   2   2   2   2   2   2   2   2   0   2   0   0   0   2   0   2   0   0   0   0   0   2   0   2   0   0   2   2   0   0   2   0   2   2   2   2   0   2   2   0   2   0   0   0   2   0   0   2   2   0   2   0   2   2   2   2   0   0   2   0   0   0   2   0   0   0   0   2   2   2   2   2   0   2   0   0   0   0   0   2   2   2   0   2
 MK-2-9                 2   0   2   2   2   0   0   2   2   2   0   0   2   2   0   2   0   0   2   2   0   0   0   0   2   0   0   0   2   0   2   2   0   2   0   2   0   2   2   2   0   0   0   0   2   0   2   2   2   2   0   2   0   2   0   2   2   2   2   2   2   2   0   2   2   2   0   0   2   2   2   0   0   2   2   2   2   2   0   2   0   2   0   2   2   0   2   2   0   2   2   2   2   0   0   0   2   2   2   2   0   2   2   2   0   0   2   0   2   0   0   0   0   2   2   0   2   2   0   2   2   2   2   2   0   2   0   0   0   2   0   2   0   0   0   0   0   2   0   2   0   0   2   2   0   0   2   2   2   0   2   2   0   2   2   0   2   0   0   0   2   0   0   2   0   0   2   0   0   2   2   0   0   0   2   0   0   2   2   0   0   0   0   2   2   2   2   2   0   2   0   0   2   0   0   2   2   2   0   2
 MK-2-10                2   0   2   2   2   0   0   0   2   2   0   0   2   2   0   2   0   0   0   2   0   0   0   2   2   0   0   0   0   0   2   2   2   2   0   2   0   2   2   2   0   0   0   0   2   0   2   2   2   2   0   2   0   0   0   2   2   2   2   2   2   2   0   2   2   2   0   0   2   0   2   0   0   2   2   2   2   2   0   2   0   2   0   2   0   0   2   2   0   2   0   2   2   2   0   0   2   2   0   2   0   2   2   2   0   0   2   0   2   0   0   0   0   2   0   0   2   2   0   2   2   2   2   2   0   2   0   2   0   2   0   2   0   0   0   0   0   2   0   2   0   0   2   2   0   0   2   2   2   0   0   2   0   0   2   2   2   0   0   0   0   0   0   2   0   0   2   0   0   2   2   0   0   0   2   0   0   2   2   0   0   2   0   2   2   2   2   2   2   0   0   2   2   2   0   2   2   2   0   0
 MK-2-11                2   0   2   2   2   0   0   0   2   2   0   0   2   2   0   2   0   0   0   2   0   0   0   2   2   2   0   0   2   0   0   2   2   2   0   2   0   2   2   0   0   0   0   0   2   0   0   2   2   0   0   2   0   0   0   2   2   2   2   2   2   2   0   2   0   2   0   0   2   0   2   0   0   2   2   2   2   2   0   0   0   2   0   2   0   0   2   2   2   2   0   2   2   2   0   0   2   2   0   2   0   2   2   2   0   0   2   0   2   0   0   0   0   0   0   0   2   2   2   2   2   2   2   2   2   2   0   2   0   2   0   2   0   0   0   0   0   2   0   2   0   0   2   2   0   2   2   2   2   2   0   2   0   0   2   2   2   0   2   0   0   0   0   2   0   0   2   0   0   2   2   0   0   0   2   0   0   2   2   0   0   2   0   2   2   2   0   2   2   0   0   2   2   2   0   2   0   2   0   0
 MK-2-12                2   2   2   2   2   0   0   0   2   2   0   0   2   2   0   2   0   0   0   2   0   0   0   2   2   2   0   0   2   2   2   2   2   2   0   2   0   2   2   0   0   0   0   0   2   0   0   0   2   0   0   2   0   0   0   2   2   2   2   2   2   0   0   2   2   2   0   0   0   0   2   0   0   2   2   2   2   2   0   0   0   2   0   2   0   0   2   2   2   0   0   2   2   2   0   0   2   2   0   2   2   2   2   0   0   0   2   0   2   0   0   2   0   0   0   2   2   0   2   2   2   2   2   2   2   2   0   2   0   2   0   2   0   2   0   0   0   2   0   0   0   2   0   0   0   2   2   2   2   2   0   2   2   0   2   2   2   0   2   0   0   0   0   2   0   0   0   0   0   0   2   0   0   0   2   0   0   2   2   0   0   2   0   2   0   2   0   2   2   2   0   2   2   2   0   0   0   2   0   0
 MK-2-13                2   2   2   2   2   0   0   0   2   2   0   0   2   2   0   2   0   0   0   2   0   0   0   0   2   2   0   0   2   2   2   2   2   2   0   2   0   2   2   0   0   0   0   0   2   0   0   0   2   0   0   2   0   0   2   2   2   2   2   2   2   0   0   2   2   2   0   0   0   0   2   2   0   0   2   2   2   2   0   0   0   2   2   2   0   0   2   2   2   0   2   2   2   2   0   0   2   2   0   2   2   2   2   0   0   2   2   0   2   0   0   2   2   0   0   2   2   0   2   2   2   2   2   2   2   2   0   0   2   2   0   2   0   2   0   2   0   2   2   2   0   2   0   0   0   2   2   2   2   2   0   2   2   0   0   2   2   0   0   0   0   0   0   2   0   0   0   0   0   2   2   0   0   2   2   0   0   2   2   0   0   2   0   2   0   2   0   2   2   2   0   2   2   2   0   0   0   0   0   0
 MK-2-14                2   2   2   2   2   2   0   0   2   0   2   0   2   2   0   2   0   0   0   2   0   0   0   2   2   0   0   0   2   0   2   2   2   2   0   2   0   2   2   0   0   0   0   0   2   0   0   0   2   0   0   2   0   0   2   2   2   2   2   2   2   0   0   2   2   2   0   2   0   0   2   2   0   0   2   2   2   2   0   0   0   2   0   0   0   0   2   2   2   0   2   2   2   2   0   0   2   0   0   2   2   2   2   0   0   2   2   0   2   0   2   2   2   0   0   2   2   2   2   2   2   2   2   2   2   2   0   0   2   2   0   2   0   2   0   2   0   2   2   2   0   2   0   0   0   2   2   2   0   2   0   0   2   0   0   2   2   0   2   0   0   0   0   2   0   0   0   0   0   2   2   0   0   2   2   2   0   2   2   0   0   2   0   2   0   2   0   2   2   2   0   2   2   2   2   0   0   0   0   0
 MK-2-15                2   2   2   2   2   2   0   0   2   0   2   0   2   2   0   2   0   0   0   2   0   0   0   2   2   0   0   0   2   0   2   2   2   2   2   0   0   0   2   0   2   0   0   0   2   0   0   2   2   0   0   2   0   0   2   2   2   2   2   2   2   0   0   2   2   2   0   2   0   0   2   2   0   0   2   2   2   2   0   0   0   2   0   0   0   0   2   2   2   0   2   2   2   2   0   0   2   2   0   0   2   0   2   0   0   2   2   0   2   2   2   2   2   0   0   2   2   2   2   2   2   2   2   2   2   2   0   2   2   2   0   2   0   2   0   2   0   2   2   2   0   2   0   2   0   2   2   2   0   0   2   0   2   2   0   2   2   0   2   2   0   0   0   2   0   0   2   0   0   2   2   0   0   2   2   2   0   0   2   0   0   2   0   2   0   2   0   2   2   0   0   2   2   2   2   0   0   0   0   0
 MK-2-16                2   2   2   2   2   2   0   0   2   0   2   0   2   2   0   2   0   0   0   2   0   0   0   2   2   0   0   0   2   0   2   2   2   2   2   0   0   0   2   0   2   2   0   0   2   0   0   2   0   0   0   2   0   0   2   0   2   2   0   2   2   0   2   0   2   2   0   0   2   0   0   2   0   0   2   2   2   2   0   0   0   2   0   0   0   0   2   2   2   0   2   2   2   2   0   0   0   2   0   2   2   0   2   0   0   2   2   0   2   2   2   2   2   0   0   2   2   2   2   2   2   2   2   2   2   2   0   2   2   2   2   0   0   2   0   2   0   2   2   2   0   2   0   2   0   2   2   2   0   0   2   0   2   0   0   2   2   0   2   2   0   0   0   2   0   0   2   0   0   2   0   0   0   0   2   2   0   0   2   0   0   2   0   2   0   2   0   2   0   0   2   2   2   2   2   0   2   0   0   0
 MK-3-1                 0   0   2   2   2   2   2   0   0   2   0   2   2   2   0   0   0   2   2   2   2   2   2   2   2   0   2   0   2   0   0   2   2   0   0   2   2   2   0   2   0   2   0   2   0   0   2   0   0   0   2   0   2   0   0   0   0   0   2   2   0   0   2   0   2   0   0   0   0   0   2   2   0   2   2   0   2   0   2   2   2   0   0   0   2   0   0   0   2   0   0   2   0   0   2   0   2   0   2   0   0   0   0   0   0   2   0   2   2   0   0   2   2   0   2   2   2   0   0   2   2   0   2   0   0   0   2   2   0   2   0   0   2   2   2   2   0   0   0   2   0   2   0   2   2   2   0   2   0   2   2   0   0   2   2   0   0   0   0   0   0   2   2   2   2   0   0   0   0   0   2   2   2   0   0   2   2   0   2   2   0   0   2   2   0   0   0   0   2   0   0   0   2   0   0   0   0   0   0   0
 MK-3-2                 0   0   0   2   2   2   2   0   0   2   0   2   2   2   0   0   0   2   2   2   2   2   2   0   2   0   2   0   2   0   2   2   2   0   0   2   2   2   0   2   2   2   2   2   0   0   2   0   0   2   2   0   2   0   0   0   0   0   0   2   0   0   2   0   2   0   0   0   0   0   2   2   0   2   2   0   2   0   2   2   2   0   0   2   0   0   0   0   2   0   0   0   0   2   2   0   2   0   2   0   0   0   0   0   0   2   0   2   2   0   0   2   2   0   2   2   2   0   0   2   2   0   2   0   0   0   2   2   0   0   0   2   2   2   2   0   0   0   0   2   0   0   0   2   2   2   0   2   0   2   2   0   0   2   2   0   0   0   0   0   0   2   2   2   2   0   0   0   0   0   2   2   2   0   0   2   2   0   0   0   0   0   2   2   0   0   0   0   2   0   0   0   2   0   0   2   2   0   0   0
 MK-3-3                 0   0   0   2   2   2   2   0   0   2   2   2   2   2   0   0   0   2   2   0   2   2   2   0   2   0   2   0   0   2   2   2   2   0   0   2   2   2   0   2   2   2   2   2   0   0   2   0   0   2   2   2   2   0   0   0   0   0   0   2   2   0   2   0   2   0   0   0   0   0   2   2   0   2   2   0   0   0   2   2   2   0   0   2   0   0   0   0   2   0   0   0   0   2   2   0   0   0   2   0   0   0   0   0   0   0   0   2   2   0   0   2   2   0   2   2   2   0   0   2   2   2   2   0   0   2   2   2   0   0   0   2   2   2   2   0   0   0   0   2   0   0   0   2   2   2   0   2   0   2   2   0   0   2   2   0   2   0   0   0   0   2   2   2   2   0   0   0   0   0   2   2   2   0   0   2   2   0   0   0   0   2   2   2   0   0   0   0   2   0   0   0   2   0   0   2   2   0   0   0
 MK-3-4                 0   0   0   2   2   2   2   0   0   2   2   2   2   2   0   0   0   2   2   0   2   2   2   0   2   0   2   2   0   2   2   2   2   0   0   2   2   2   0   0   2   2   2   2   0   0   2   0   0   2   2   2   2   0   0   0   0   2   0   0   2   0   2   2   2   0   0   0   0   0   2   2   0   2   2   0   0   0   2   2   2   0   0   2   0   0   0   0   2   0   0   0   0   2   2   0   0   0   2   0   0   2   0   0   0   0   0   2   2   2   0   2   2   0   2   2   0   0   0   2   0   2   2   0   0   0   2   2   0   0   2   2   2   2   2   0   0   0   0   2   0   0   0   2   2   2   0   2   2   2   2   2   0   2   2   0   2   0   0   2   0   2   2   0   2   0   0   0   2   0   2   2   2   0   0   2   0   0   2   0   2   2   2   2   0   0   0   2   0   2   0   0   2   0   0   2   2   0   0   0
 MK-3-5                 0   0   0   2   2   2   2   0   0   2   2   2   0   2   0   2   0   2   2   0   2   2   2   0   2   0   2   2   0   2   2   2   2   0   0   0   2   2   0   2   2   2   2   2   0   0   2   0   2   2   2   2   2   0   0   0   0   0   0   0   2   0   2   2   2   0   0   0   0   0   2   2   0   2   2   0   0   0   2   2   2   0   0   2   0   0   0   0   2   0   0   0   0   2   2   0   0   0   2   0   0   2   0   2   0   0   0   2   2   2   0   0   2   0   2   2   2   0   0   0   0   2   0   0   0   0   2   2   0   0   0   0   2   2   2   0   0   0   0   2   0   0   0   2   2   2   2   2   2   2   2   2   0   0   2   0   2   0   0   2   0   2   2   0   2   0   0   0   2   2   2   2   2   0   0   0   0   0   2   0   2   2   2   2   0   0   0   2   0   2   2   0   2   0   0   2   2   0   0   0
 MK-3-6                 0   0   0   2   2   2   2   0   0   2   2   2   0   2   0   2   2   2   2   0   2   2   2   0   2   0   2   0   0   2   2   2   2   0   0   0   2   2   0   2   2   2   2   2   0   0   2   0   2   2   2   2   2   0   0   0   0   0   2   2   2   0   2   2   2   0   0   2   0   0   2   2   0   2   2   0   0   0   2   2   2   0   0   2   0   0   0   0   2   0   0   0   0   2   2   0   0   0   2   0   0   2   0   2   0   0   0   2   2   2   0   0   2   0   2   2   2   2   0   0   0   2   0   0   2   0   2   2   0   0   0   0   2   2   2   0   0   0   0   0   0   0   0   2   2   2   2   0   2   2   2   2   0   0   2   0   2   0   0   0   2   2   0   0   2   0   0   2   2   2   2   2   2   0   0   0   0   0   2   0   2   0   2   2   2   0   2   2   0   2   2   0   2   0   0   2   2   0   0   0
 MK-3-7                 0   0   0   2   2   2   0   0   0   2   2   2   0   2   2   2   2   2   2   0   2   2   2   0   2   0   2   0   0   2   2   2   2   0   0   0   2   2   0   2   2   2   2   2   0   0   2   0   2   2   2   2   2   0   0   2   0   0   2   2   0   0   2   2   2   0   0   2   0   0   0   2   0   2   2   0   0   0   2   2   2   0   0   2   0   0   0   0   2   0   2   0   0   2   2   0   0   0   2   0   2   0   0   2   0   0   0   2   2   2   0   0   2   0   0   0   2   2   0   0   0   2   0   0   2   0   2   2   0   2   0   0   2   2   2   0   0   0   0   0   0   0   0   0   2   2   2   2   2   2   2   2   0   0   2   0   2   0   0   0   2   2   0   0   2   0   0   2   2   2   2   2   2   2   0   0   0   0   2   2   2   0   0   2   2   0   2   2   0   2   2   2   2   0   0   2   2   0   0   0
 MK-3-8                 0   0   0   2   2   2   0   0   0   2   2   2   0   2   2   2   2   2   2   0   2   2   2   0   0   0   0   0   0   2   2   2   0   0   0   0   2   2   0   2   2   2   2   2   0   0   2   0   2   2   2   2   2   0   0   2   0   0   2   2   0   0   2   2   2   0   2   0   0   2   0   2   0   2   2   0   2   0   2   2   2   0   0   2   0   0   0   0   2   0   2   0   0   2   2   0   0   0   0   0   2   0   0   0   0   2   0   0   2   2   0   0   2   0   0   2   2   2   0   0   2   2   0   0   2   0   2   2   0   2   0   0   2   0   2   0   0   0   0   0   2   0   0   0   2   2   2   2   2   2   2   0   0   0   2   0   2   0   0   0   0   2   0   0   2   0   0   2   2   2   2   2   2   2   0   0   0   0   2   2   2   0   0   2   2   0   2   2   0   2   0   0   2   0   2   0   2   0   0   0
 MK-3-9                 0   0   2   2   2   2   0   2   0   2   2   2   0   0   2   2   2   2   2   0   2   2   2   0   0   0   0   0   0   2   2   2   0   0   0   0   2   2   0   2   2   0   2   2   0   0   2   0   2   2   2   2   2   0   0   2   0   0   2   2   2   0   2   2   2   0   2   0   0   2   0   2   0   2   2   2   2   0   2   2   2   0   0   2   0   2   0   0   2   0   2   0   0   2   2   2   0   2   0   0   0   2   0   0   0   2   0   0   2   2   0   0   0   2   0   2   2   2   0   0   2   2   0   2   2   0   2   2   0   2   0   0   2   2   2   0   0   0   0   0   2   0   0   2   2   2   2   2   2   2   2   0   0   0   2   0   2   0   0   0   0   2   0   0   2   0   0   2   0   2   2   2   2   2   0   0   0   0   2   2   2   0   2   2   2   2   2   2   0   2   0   0   2   0   2   0   2   0   0   0
 MK-3-10                0   0   2   2   2   0   0   2   0   2   2   2   2   0   2   2   2   0   2   0   2   2   2   0   0   0   0   0   0   2   2   0   0   0   0   0   2   2   0   2   2   0   0   2   0   0   2   0   2   2   2   2   2   0   0   2   0   0   2   2   2   0   2   2   0   0   0   0   0   2   0   2   0   2   0   2   2   2   2   2   2   0   0   2   0   2   0   0   2   0   2   0   0   2   2   2   0   2   0   0   0   2   0   0   0   2   0   0   2   2   0   0   0   2   0   2   2   2   0   0   2   2   0   2   2   0   2   2   0   2   0   0   2   2   2   2   0   0   0   0   2   0   0   0   2   2   2   2   2   2   2   0   0   0   2   0   2   0   0   0   0   2   0   2   2   0   0   2   0   0   2   2   0   2   0   0   0   0   2   2   2   0   2   2   2   2   2   2   0   2   0   0   2   0   2   0   2   0   0   0
 MK-3-11                0   0   2   2   2   0   0   2   0   2   2   2   2   0   2   2   2   0   2   0   2   2   2   2   2   0   0   0   0   2   2   0   0   0   0   0   2   2   0   2   2   2   0   2   0   0   2   0   2   2   2   2   2   0   0   2   0   0   2   2   2   2   2   2   0   0   0   0   0   2   0   2   0   2   0   2   2   2   2   2   0   2   0   2   2   2   0   0   2   0   2   0   0   2   2   2   0   2   0   0   0   2   0   0   0   2   0   0   2   2   0   0   0   2   0   0   2   2   0   0   2   0   2   2   2   0   2   2   0   2   0   0   2   2   2   0   0   0   0   0   2   0   0   0   2   2   2   2   0   2   0   0   0   0   2   0   2   0   0   0   0   2   0   2   2   0   0   0   0   2   2   2   0   2   0   0   2   0   2   2   2   2   2   2   2   0   2   2   0   2   0   0   2   0   2   0   2   0   0   0
 MK-3-12                2   0   2   2   2   0   0   2   0   2   2   2   2   0   2   2   2   0   2   0   2   2   2   2   2   2   0   0   0   2   2   0   0   0   0   0   2   2   0   2   2   2   0   2   0   0   2   0   2   2   2   2   2   0   0   2   0   0   2   2   2   2   2   0   0   0   0   0   0   0   0   2   2   2   0   2   0   2   2   2   0   2   0   2   0   2   0   0   2   0   2   0   2   2   0   2   0   2   0   0   0   2   0   0   0   2   0   0   2   2   0   0   0   2   0   0   2   2   0   0   2   2   2   2   2   2   2   2   0   2   0   0   2   2   2   0   0   0   0   0   2   0   0   0   2   2   2   2   0   2   0   0   0   0   2   0   2   0   0   2   0   2   0   2   2   2   0   0   2   2   2   0   0   2   0   0   2   0   2   2   2   2   0   0   0   0   2   2   0   2   0   0   0   0   2   0   2   0   0   0
 MK-3-13                2   0   2   2   2   0   0   2   0   2   2   2   2   0   2   2   2   0   2   0   2   2   2   2   2   2   0   2   0   2   2   0   0   0   0   0   2   0   2   2   2   2   0   0   0   0   2   0   2   2   2   2   2   0   2   2   0   0   2   0   2   2   2   0   0   0   0   0   2   0   0   2   2   2   0   0   2   2   2   2   0   2   0   2   0   2   0   2   0   0   0   0   2   2   0   2   2   2   0   2   2   2   0   0   0   2   0   0   2   2   2   0   0   2   0   0   2   2   0   0   0   2   2   2   2   2   2   2   0   0   0   0   2   2   2   0   2   0   0   0   2   0   0   2   2   2   0   2   0   2   0   0   0   0   2   0   2   0   0   2   0   2   0   2   2   2   0   0   2   2   2   0   0   2   0   0   2   0   2   2   2   2   0   0   0   0   2   2   0   2   0   0   0   0   2   0   2   0   0   0
 MK-3-14                2   0   2   2   2   0   0   2   0   2   2   2   2   0   2   2   2   0   2   0   2   2   2   2   2   0   2   2   0   2   2   0   0   0   2   0   2   0   2   2   2   2   2   2   0   0   2   0   2   2   2   2   2   0   2   2   0   0   2   0   2   2   2   0   0   0   0   0   2   0   0   2   2   2   0   2   2   2   2   2   0   0   0   2   0   2   0   2   2   0   0   0   0   2   0   0   2   2   2   2   2   2   0   0   0   2   0   0   2   2   2   2   0   2   0   0   2   2   0   0   0   2   2   0   2   2   2   2   0   0   0   2   2   2   0   2   2   0   0   0   2   0   0   2   2   2   0   2   0   2   2   0   0   0   2   0   2   2   0   2   0   2   0   2   2   2   0   0   2   2   2   0   0   2   0   0   2   2   2   0   2   2   0   0   0   0   2   2   0   2   0   2   0   0   2   0   2   0   0   0
 MK-3-15                2   0   2   2   2   0   0   2   0   2   2   2   2   0   0   2   2   2   2   0   2   0   2   2   2   0   2   0   0   2   2   0   0   0   2   0   2   0   2   2   2   2   2   2   0   0   2   0   2   2   2   0   2   0   2   2   0   0   0   0   2   2   2   0   0   0   0   0   2   0   0   2   2   2   0   2   2   2   2   2   0   0   0   0   2   2   0   2   2   0   0   0   2   2   0   0   2   2   0   2   2   2   0   0   0   2   0   0   2   2   2   2   2   2   0   0   2   2   0   0   2   2   2   0   2   2   2   2   0   0   0   2   2   2   0   0   2   0   2   0   2   0   0   2   2   2   0   2   0   2   2   0   0   0   2   0   2   2   0   2   0   2   0   0   2   2   0   0   2   0   2   0   0   2   0   0   2   2   2   0   2   2   2   2   0   0   2   2   0   2   0   2   0   0   2   0   2   2   0   0
 MK-3-16                2   0   2   2   2   0   0   2   0   2   2   2   2   0   0   2   2   0   0   0   2   0   2   2   2   0   2   0   0   2   2   0   0   0   2   0   2   0   2   2   2   2   0   2   0   0   2   0   2   2   2   0   2   0   2   2   0   2   0   0   2   2   2   0   0   0   0   0   2   0   0   2   2   2   0   2   2   2   2   0   0   0   0   0   2   2   0   2   2   0   0   0   2   0   0   0   2   2   0   2   2   2   0   0   0   2   0   0   2   2   2   2   2   0   0   0   2   2   0   0   2   2   2   0   2   2   0   2   0   0   2   2   0   2   0   0   2   0   2   0   2   0   0   2   2   2   0   2   0   2   2   0   0   0   2   0   2   2   0   2   0   2   0   2   2   2   0   0   2   0   2   0   0   2   0   0   2   2   2   0   2   2   2   2   0   0   2   2   0   2   0   2   0   0   2   0   2   2   0   0
 MK-4-1                 2   2   0   2   0   2   0   2   2   2   0   2   0   2   2   2   2   0   0   2   2   2   0   2   2   0   2   2   0   2   0   2   0   2   0   2   0   0   0   2   2   0   2   0   0   2   2   2   0   2   2   0   0   2   0   0   0   2   0   2   2   2   2   0   2   2   0   2   0   0   2   0   2   0   2   2   2   0   0   0   0   0   2   2   0   2   0   0   2   0   0   0   0   2   0   0   2   2   0   0   0   0   0   2   2   0   2   0   2   2   0   2   0   0   2   0   2   2   0   0   2   0   2   2   0   2   2   0   2   0   0   2   0   0   2   0   2   2   2   2   0   0   0   2   0   2   2   2   0   2   0   0   2   0   0   2   0   2   0   0   2   0   2   0   0   0   0   2   0   2   0   2   0   2   0   0   2   0   0   0   0   2   0   0   0   0   0   0   2   2   2   2   0   0   0   2   2   0   2   2
 MK-4-2                 2   2   0   2   0   2   0   2   2   2   2   2   0   2   2   2   2   0   0   2   2   2   0   0   2   0   2   2   0   2   0   2   2   2   0   0   0   0   0   2   2   0   2   0   0   2   2   2   0   2   2   0   0   2   2   0   0   2   0   0   2   2   2   0   2   2   0   2   0   0   0   0   2   0   2   2   2   0   0   0   2   0   2   2   0   2   0   0   2   0   0   0   0   2   0   0   2   2   0   0   0   0   0   2   2   0   2   0   2   2   0   2   0   0   2   0   2   2   0   0   0   0   0   2   0   2   2   0   2   2   0   2   0   0   2   0   2   2   2   2   0   0   0   2   0   2   2   2   0   2   0   0   2   0   0   2   2   2   0   0   2   0   2   0   2   0   0   2   0   2   0   2   0   2   0   0   0   0   0   0   0   2   0   0   2   0   0   0   2   2   2   2   0   0   0   2   2   0   2   2
 MK-4-3                 2   2   0   2   0   2   0   2   2   2   2   2   0   2   2   2   2   0   0   2   2   0   0   0   2   2   2   2   0   2   0   2   2   2   0   0   0   0   0   2   2   0   2   0   0   2   2   2   0   2   2   0   0   2   2   0   0   2   2   0   0   2   0   0   2   0   0   2   2   0   0   0   2   0   2   2   2   0   0   0   2   0   2   2   0   0   0   2   2   0   0   0   2   2   2   0   2   2   0   0   0   0   0   0   0   0   2   2   2   2   0   2   0   0   2   0   2   2   0   0   0   0   0   2   0   2   2   2   2   2   2   2   0   0   2   0   2   2   2   2   0   0   0   2   0   0   2   2   0   2   0   0   2   0   0   2   2   2   0   0   2   0   2   0   2   0   0   2   0   2   0   0   0   2   0   0   0   0   0   2   0   2   0   0   2   0   0   0   2   2   2   2   0   0   0   0   2   0   0   2
 MK-4-4                 2   2   0   0   0   2   0   2   2   2   2   2   0   2   2   2   2   0   0   2   2   0   0   0   2   2   2   2   0   2   0   2   2   2   0   0   0   0   0   2   2   0   2   0   0   2   2   2   0   2   2   0   0   0   2   0   0   2   2   0   0   2   2   0   2   0   0   2   2   0   0   0   2   0   2   2   2   0   0   0   0   2   2   2   0   0   2   2   2   0   0   0   2   2   2   0   2   2   0   0   0   2   0   0   0   0   0   2   2   2   2   2   0   0   2   0   2   2   0   0   0   0   0   0   0   2   2   2   2   2   2   2   0   0   2   0   2   2   2   2   0   0   0   2   0   0   2   2   0   2   0   0   2   0   0   2   2   2   0   0   2   0   2   0   2   0   0   2   0   2   0   2   0   2   0   0   0   0   2   2   0   2   0   0   2   0   0   0   2   2   2   2   2   0   0   0   2   0   0   2
 MK-4-5                 2   2   0   0   0   2   0   2   2   2   2   2   0   2   2   2   2   0   0   2   2   0   0   2   2   2   0   2   2   0   0   2   2   2   0   0   0   0   0   2   2   0   2   0   0   2   2   2   0   2   2   0   0   0   2   0   0   2   2   0   2   2   2   0   2   0   0   0   2   0   0   0   2   0   2   2   2   0   2   0   0   2   2   2   0   0   2   0   2   0   0   0   0   2   2   0   2   2   0   0   0   2   0   0   0   0   2   2   2   2   2   2   0   0   2   0   2   0   0   0   0   0   0   0   2   2   2   2   0   2   2   2   0   0   0   0   2   2   2   2   0   2   0   2   0   0   2   2   0   0   0   0   2   0   0   2   2   2   0   0   2   2   2   2   2   0   0   2   0   2   0   2   2   2   0   0   0   0   2   0   0   2   0   0   2   0   0   0   2   2   2   2   2   0   0   0   2   0   2   2
 MK-4-6                 2   2   0   0   0   0   0   0   2   2   2   2   0   2   2   2   2   2   0   2   2   0   0   2   2   2   0   2   2   0   0   2   2   2   0   0   0   0   0   2   2   0   2   0   0   2   2   2   0   0   2   0   0   0   2   0   0   2   2   0   2   2   2   0   2   0   0   0   2   0   0   0   2   0   2   2   0   0   2   2   0   2   2   0   0   0   2   2   2   0   0   0   0   2   2   0   2   2   2   0   0   2   0   0   0   0   2   0   2   2   2   2   0   0   2   0   2   0   0   0   0   0   0   0   2   2   2   2   0   2   0   2   0   0   0   2   2   2   2   2   2   2   0   2   0   0   2   0   2   0   0   0   2   0   0   2   2   2   0   0   2   2   2   2   2   2   0   2   0   2   0   2   2   2   2   0   0   0   2   0   0   2   0   0   2   0   0   0   2   2   2   2   2   0   0   0   2   0   2   2
 MK-4-7                 2   0   0   0   0   0   0   0   2   2   2   2   2   2   2   2   2   2   0   2   2   0   0   2   2   2   0   2   2   0   2   2   2   2   0   0   0   0   0   2   2   0   2   0   0   2   2   2   0   0   2   0   0   0   2   0   2   2   2   2   2   2   2   0   2   0   0   0   2   0   0   0   2   0   2   0   0   0   2   2   0   2   2   0   0   0   2   2   2   0   2   0   0   2   2   0   2   2   0   0   0   2   0   0   0   0   2   0   2   2   2   2   0   0   0   0   2   0   0   0   0   0   0   0   2   2   2   2   0   2   0   2   0   2   2   2   2   0   2   2   2   2   2   2   0   2   2   0   0   0   0   2   2   2   0   2   2   0   0   0   2   0   2   2   2   2   0   2   0   2   0   2   2   0   0   2   0   0   2   2   0   0   2   0   2   2   0   0   2   2   2   2   2   0   2   0   2   0   2   2
 MK-4-8                 0   2   0   0   0   0   0   0   2   2   2   2   2   2   2   2   2   2   0   0   2   0   0   0   2   2   0   0   2   0   2   2   2   2   0   0   0   0   0   2   2   0   2   0   0   2   2   2   0   0   2   0   0   2   2   0   2   2   2   2   2   0   2   0   2   0   0   0   2   0   2   0   2   2   2   0   0   0   0   2   0   2   2   2   0   0   2   2   2   2   2   0   0   2   2   0   2   2   2   0   0   2   0   2   2   0   2   0   2   2   2   2   0   0   2   0   2   0   0   0   0   2   0   0   2   2   2   2   0   2   0   2   0   2   2   2   2   0   2   2   2   2   2   2   0   2   2   0   0   0   0   0   2   2   0   2   2   0   0   0   2   0   2   2   2   2   0   2   0   2   0   2   0   2   0   2   0   0   2   2   0   0   2   0   2   2   0   0   2   2   2   2   2   0   2   0   2   0   2   2
 MK-4-9                 0   2   0   0   0   0   0   0   2   2   2   2   2   2   2   2   2   2   0   0   2   0   0   0   0   2   0   0   2   0   2   0   2   2   0   0   0   0   0   2   2   2   2   0   0   2   0   2   0   0   2   0   0   2   2   0   0   2   2   2   2   0   2   0   2   0   0   0   2   0   2   0   0   2   2   0   0   0   0   2   0   2   2   2   0   0   2   2   0   2   2   0   0   2   2   0   2   2   2   0   0   2   0   2   2   0   0   0   2   2   2   2   0   0   2   0   0   0   2   2   0   2   0   0   2   0   2   2   0   2   0   2   0   2   2   2   2   0   2   2   2   2   2   2   2   2   2   0   0   0   0   0   2   2   0   2   2   0   0   0   2   2   2   2   2   2   0   2   0   2   0   2   2   2   0   2   0   0   2   2   0   0   2   0   2   2   0   0   2   2   2   0   2   0   2   0   2   0   2   2
 MK-4-10                0   2   0   0   0   0   0   0   2   2   2   2   2   2   2   2   2   2   0   0   2   0   0   0   0   2   0   0   2   0   0   0   2   2   0   0   0   2   0   2   0   2   2   0   0   2   0   2   0   0   2   0   0   2   2   0   0   2   2   2   2   0   2   0   2   0   2   0   0   0   2   0   0   2   2   0   0   0   0   2   2   2   2   2   0   0   2   0   0   0   0   0   0   0   0   0   0   0   2   0   0   0   0   2   2   0   0   2   2   2   2   2   0   0   2   0   2   0   2   2   2   0   0   0   2   0   2   2   0   2   2   2   0   2   2   2   2   0   2   2   0   2   2   2   2   2   2   0   0   2   2   0   2   2   0   2   2   2   0   0   2   2   0   2   2   2   0   2   0   2   0   2   2   0   0   2   0   0   2   2   0   0   2   2   2   0   0   0   2   2   2   0   2   0   0   0   2   0   2   2
 MK-4-11                0   2   0   0   0   0   0   0   2   0   2   0   2   2   2   2   2   2   0   0   2   0   0   2   0   2   0   0   2   0   2   0   2   2   0   0   0   2   0   2   0   2   2   0   0   2   0   2   0   0   2   0   0   2   2   0   0   2   2   2   2   2   0   0   2   0   0   0   0   0   2   0   0   2   2   0   0   0   0   2   2   2   2   2   0   0   2   2   0   0   0   0   0   0   0   0   0   2   2   0   0   0   0   2   2   0   0   2   2   2   2   2   0   0   2   0   2   0   2   2   0   0   0   0   2   0   2   2   0   0   2   0   2   2   2   2   2   0   0   2   0   2   0   2   2   2   2   0   0   2   2   0   2   2   2   2   2   2   0   0   2   0   0   2   2   2   0   2   2   2   0   2   2   0   0   2   0   2   2   0   0   0   2   2   2   0   0   2   2   2   2   0   2   0   0   2   2   2   2   2
 MK-4-12                2   2   0   0   0   0   0   0   2   0   2   0   2   2   2   2   2   2   0   0   0   0   0   2   0   2   0   2   2   0   2   0   2   2   0   0   0   0   0   2   0   2   2   2   0   0   0   2   0   0   2   0   0   2   2   0   0   2   2   2   2   2   0   0   2   0   2   2   0   2   2   0   0   2   2   0   2   0   0   2   2   2   2   2   0   0   0   2   0   0   2   0   0   0   0   0   0   2   2   0   0   0   0   2   2   0   0   2   2   2   2   2   0   0   2   0   2   0   2   2   0   0   0   0   2   0   2   2   0   0   2   0   2   2   2   2   2   0   0   0   0   2   0   2   0   2   2   0   2   2   2   0   2   2   2   2   2   2   0   0   2   0   0   2   2   2   0   2   2   2   0   2   2   0   0   2   0   2   2   0   0   2   2   0   0   0   0   2   2   2   2   0   2   0   0   2   2   2   2   2
 MK-4-13                2   2   2   0   0   0   0   2   0   0   2   0   2   2   2   2   2   2   0   0   0   0   2   2   0   2   2   2   2   0   2   0   2   2   0   0   0   0   0   2   0   2   2   2   0   0   0   0   0   2   2   0   0   2   2   0   2   2   2   0   2   0   0   0   2   0   2   2   0   2   2   0   0   0   2   0   2   0   0   2   2   2   2   2   0   0   0   2   0   2   2   0   0   0   0   0   0   2   2   0   0   0   0   0   2   0   0   2   2   0   2   2   0   0   2   0   2   2   2   0   0   0   0   2   2   0   0   2   0   0   2   0   2   2   2   2   0   0   0   0   0   2   0   2   0   2   2   0   2   0   2   0   2   0   2   2   2   2   0   0   2   0   0   2   2   2   0   2   2   2   0   2   2   0   0   2   0   2   2   0   0   2   2   0   0   2   0   2   2   0   0   0   0   0   0   2   2   2   0   2
 MK-4-14                2   2   2   0   0   0   0   2   2   0   2   0   2   2   2   2   2   2   2   0   0   0   2   0   0   2   2   2   2   0   2   0   2   2   0   0   0   0   2   2   0   2   2   0   0   0   0   0   2   2   2   2   2   2   2   0   2   2   2   0   2   0   0   0   2   0   2   2   0   2   2   0   0   0   2   2   2   0   0   2   2   2   2   2   0   0   0   2   0   0   2   0   0   0   0   0   2   2   2   2   0   0   0   0   2   0   0   2   2   0   2   2   0   0   2   0   0   0   2   0   0   0   0   0   0   0   0   2   2   0   2   0   2   2   2   2   0   0   0   0   0   2   0   2   0   2   2   0   2   0   2   0   2   0   2   2   2   2   0   2   2   0   0   2   2   2   0   2   2   2   0   2   2   0   0   2   0   2   0   0   0   2   2   0   0   2   0   2   2   0   0   0   0   0   0   2   2   2   0   2
 MK-4-15                0   0   2   0   0   2   2   0   2   0   2   0   2   2   2   2   2   2   2   0   0   0   2   0   0   0   2   2   2   0   2   2   2   2   0   0   0   0   2   2   2   2   2   0   0   0   0   0   2   2   2   2   2   0   2   0   2   2   2   0   2   0   0   0   2   0   2   2   0   2   0   0   0   0   2   2   2   0   0   2   2   2   0   2   0   0   0   2   0   0   0   0   0   0   0   0   2   2   2   2   0   0   0   0   2   0   2   0   2   0   0   2   0   2   2   0   0   0   2   0   0   0   0   0   0   0   0   2   2   0   2   0   0   2   2   2   0   0   0   0   2   2   0   2   0   2   2   0   2   2   2   0   2   0   0   2   2   2   2   2   2   0   0   2   2   2   0   2   2   2   0   2   2   0   0   2   0   2   0   0   0   0   2   0   0   2   0   2   2   0   2   0   0   0   0   2   2   2   0   2
 MK-4-16                0   0   2   0   0   2   2   0   0   0   2   0   2   2   2   0   0   2   2   0   0   0   0   0   0   0   2   2   2   0   2   2   2   2   2   0   0   0   2   2   2   2   2   0   0   0   0   0   0   2   2   2   2   0   2   0   2   2   2   0   2   2   0   0   2   2   2   2   0   2   0   0   0   0   2   2   2   0   0   2   2   2   0   0   0   0   0   2   0   2   2   0   2   0   0   0   2   2   2   2   0   0   0   0   2   0   2   0   2   0   0   0   0   2   2   0   0   2   2   0   0   0   0   0   0   0   0   2   2   2   2   0   0   2   2   2   0   0   0   0   2   2   0   2   0   2   2   0   2   2   2   2   2   0   0   2   2   2   2   2   2   0   0   2   2   2   0   2   0   2   0   2   2   0   0   0   0   2   0   0   0   0   2   0   0   2   0   2   2   0   2   0   0   0   0   2   2   2   0   2
 MK-5-1                 2   0   2   0   0   0   0   0   0   0   0   0   0   0   2   0   0   0   0   0   2   2   0   0   2   2   0   2   2   0   0   2   0   2   0   2   2   2   2   0   2   2   2   2   0   2   0   2   2   2   2   2   2   2   0   2   0   2   0   2   2   0   0   0   2   0   0   0   2   0   2   0   0   0   0   2   2   0   2   0   0   0   0   0   2   2   0   0   2   0   0   2   0   2   0   2   0   2   2   0   0   2   2   2   2   2   2   0   0   2   0   0   2   2   2   0   0   0   0   0   0   2   2   0   2   0   2   2   2   0   2   2   0   0   2   0   0   0   2   0   2   2   2   0   0   0   0   0   2   2   2   0   0   0   2   2   2   0   2   0   2   2   2   0   0   0   0   2   0   0   0   2   2   2   0   2   2   2   0   2   0   2   0   0   0   0   2   0   0   2   0   2   0   0   2   2   0   2   0   0
 MK-5-2                 2   0   2   0   0   0   0   0   0   0   0   2   0   0   0   2   0   0   0   0   2   2   0   2   2   2   0   2   0   0   0   2   0   2   0   2   2   2   0   0   0   2   2   2   2   2   0   0   2   2   2   0   2   0   0   2   0   2   0   2   2   0   0   0   2   0   0   0   2   0   2   0   0   0   0   2   2   0   2   2   0   0   0   0   2   2   0   0   2   0   0   2   0   2   0   2   2   2   2   0   0   2   2   0   2   2   2   0   0   2   0   0   2   2   2   2   0   2   0   0   2   2   2   0   2   2   2   2   2   0   2   2   0   0   2   0   0   0   2   0   2   2   2   0   0   2   0   0   0   2   2   0   0   0   2   2   2   0   2   0   2   2   2   0   2   0   0   2   0   0   0   2   2   2   2   2   2   2   0   2   0   2   0   0   0   0   2   0   0   0   0   2   2   2   2   2   0   2   0   0
 MK-5-3                 2   0   2   0   0   0   2   0   2   0   0   2   0   0   0   2   0   0   0   0   2   2   0   2   2   2   0   2   0   0   0   2   0   2   0   2   2   2   0   0   0   2   2   2   2   2   2   0   2   2   0   0   2   0   0   2   0   2   2   2   2   0   0   0   2   0   0   0   0   0   2   0   0   0   0   2   2   0   2   2   0   0   0   0   2   2   0   0   0   0   0   2   0   2   0   2   2   0   2   0   0   2   2   0   2   2   2   0   2   2   0   0   0   2   0   2   2   0   0   0   2   2   2   0   2   2   0   2   2   0   0   0   0   0   2   0   0   0   2   0   2   0   2   0   0   2   0   0   0   2   2   0   0   0   2   2   2   0   2   0   2   2   2   2   2   0   0   2   0   0   0   2   2   2   2   2   2   2   0   0   0   2   0   0   0   0   2   0   0   0   0   2   2   2   2   2   0   2   0   0
 MK-5-4                 2   0   2   0   0   0   0   0   2   0   0   2   0   0   0   0   0   0   0   0   0   2   2   0   2   2   0   2   0   0   0   2   0   2   0   2   2   0   0   0   0   2   2   2   2   2   2   0   2   2   0   0   2   0   0   2   0   2   2   2   2   0   0   0   2   0   0   0   0   0   2   0   0   0   0   2   0   0   2   2   0   0   0   0   0   2   0   0   0   0   0   0   0   2   0   2   2   2   2   2   0   2   2   0   2   2   2   0   2   2   0   0   0   2   0   2   0   0   0   0   2   2   2   0   2   2   0   2   2   0   0   0   0   0   2   0   0   0   2   0   2   0   2   0   0   2   2   0   0   2   2   0   0   0   2   2   2   0   2   0   2   2   2   2   2   0   0   2   0   0   0   2   2   2   2   2   2   2   0   0   0   2   2   0   0   0   0   0   0   0   0   2   0   2   2   2   0   0   0   0
 MK-5-5                 2   0   2   0   0   0   0   0   0   0   0   2   0   0   0   0   0   0   0   0   0   2   0   0   2   2   0   2   0   0   0   2   0   2   0   2   2   0   0   0   0   2   0   2   2   2   2   0   2   2   0   0   2   0   0   2   2   0   2   2   2   0   2   0   2   0   0   0   0   0   2   0   0   0   0   2   0   0   2   2   0   0   0   0   0   2   0   0   2   0   0   2   0   2   0   2   2   2   2   0   0   2   2   2   2   0   2   0   2   2   0   0   0   0   0   2   0   0   0   2   0   2   2   0   2   2   0   2   2   2   0   0   0   0   2   0   0   0   2   0   2   0   2   0   0   0   2   0   0   2   2   0   0   0   2   2   0   0   2   0   2   2   2   2   2   0   0   2   0   2   0   2   2   0   2   2   2   2   0   0   0   2   2   0   0   0   2   0   2   0   0   2   0   2   2   2   2   0   0   2
 MK-5-6                 2   0   0   0   0   0   0   0   0   0   0   2   0   0   0   0   0   0   0   0   0   2   0   0   2   2   0   2   0   0   2   2   0   2   0   2   2   0   0   0   0   2   0   2   2   2   2   0   2   2   0   0   2   0   0   2   2   0   2   2   0   0   2   0   2   2   0   0   0   2   2   0   0   0   0   2   0   0   0   2   0   0   0   0   0   2   0   0   2   0   0   2   0   2   0   2   2   2   2   0   0   2   2   0   2   0   2   0   0   2   0   2   0   0   0   2   0   0   0   2   0   2   2   0   2   2   2   2   2   2   0   0   2   0   0   0   0   0   2   0   2   0   2   0   0   0   2   2   0   2   2   0   0   0   2   2   0   0   2   0   2   0   2   2   2   0   0   2   0   2   0   2   0   0   2   2   2   2   0   0   0   2   2   0   0   0   2   0   2   0   0   2   0   2   2   2   2   0   0   2
 MK-5-7                 2   0   0   0   0   0   0   2   0   2   0   2   0   0   0   0   0   0   2   0   0   2   0   0   2   2   0   2   0   0   2   2   0   2   0   0   2   0   0   0   0   0   0   2   2   2   2   0   2   0   0   0   2   0   0   2   0   0   2   2   0   0   2   0   2   2   0   0   0   2   2   0   0   0   0   2   0   0   0   2   0   0   0   0   0   2   0   0   2   0   0   0   0   2   0   2   2   2   2   0   0   2   2   2   2   0   2   0   2   2   2   2   0   0   0   2   0   0   0   2   0   2   2   0   2   2   2   2   2   2   0   0   2   0   0   0   0   0   2   0   0   0   2   0   0   0   2   2   0   2   2   0   0   0   2   2   0   0   2   0   2   0   2   2   0   0   0   2   0   2   0   2   0   0   2   2   2   2   0   0   0   2   2   0   0   0   2   0   2   2   0   2   0   2   2   2   2   0   0   2
 MK-5-8                 2   0   0   0   0   2   0   2   0   2   0   0   0   0   0   0   2   0   2   0   2   2   0   0   2   2   0   2   0   0   2   2   0   2   0   0   2   0   0   0   0   0   0   2   0   2   2   0   2   0   2   2   2   0   0   2   0   0   2   2   0   2   2   2   2   2   0   0   0   2   2   0   0   0   2   0   2   0   0   2   0   0   0   0   0   2   0   0   2   0   0   0   0   2   2   2   2   2   2   0   0   2   0   2   2   0   2   0   2   2   2   2   0   0   0   2   0   0   0   0   0   2   2   0   2   2   2   2   2   2   0   2   2   2   0   0   0   2   2   0   0   0   2   0   0   0   0   2   0   2   2   0   0   0   2   2   0   0   2   0   2   0   2   0   0   0   0   2   0   2   0   2   0   0   2   2   0   2   0   0   0   2   2   0   0   0   2   2   2   2   0   2   2   2   2   2   2   0   0   2
 MK-5-9                 2   2   0   0   0   2   0   2   0   2   0   0   0   0   0   0   2   0   2   0   2   0   0   0   2   0   0   2   0   0   2   2   0   2   2   0   2   0   0   0   0   0   0   2   0   2   2   0   2   0   2   2   2   0   0   0   0   0   2   2   0   2   2   2   2   2   0   0   0   2   2   0   0   2   0   2   2   0   0   2   0   0   0   0   0   2   0   0   2   0   0   0   0   2   2   2   2   2   2   2   0   2   0   2   0   0   2   0   2   2   2   2   0   0   0   2   0   0   0   0   0   2   2   2   2   2   0   2   2   2   2   2   2   2   0   2   0   2   2   0   0   0   2   0   0   0   0   0   0   2   2   0   0   0   2   2   2   0   2   0   2   0   0   0   0   0   0   0   0   2   0   2   0   0   2   2   0   2   0   0   0   2   2   0   0   0   2   0   2   2   0   2   2   2   2   2   2   0   0   2
 MK-5-10                0   2   0   0   0   2   2   2   0   2   2   0   0   0   0   0   2   0   0   0   2   0   0   2   2   0   0   2   0   0   2   2   0   2   2   0   2   2   0   0   0   0   0   2   0   0   2   0   2   2   2   2   2   0   0   0   0   0   2   0   0   0   2   2   2   2   0   0   0   2   2   0   0   2   0   2   2   0   0   2   2   0   0   0   0   2   0   0   2   0   0   0   0   2   2   2   2   2   0   0   0   0   0   2   0   0   2   0   2   2   0   2   0   0   0   2   0   0   0   0   0   2   2   2   2   2   0   2   2   2   2   2   2   2   0   2   0   2   2   0   0   0   2   0   0   0   0   0   0   2   2   0   2   2   0   2   2   0   2   0   2   0   0   0   0   0   0   0   2   2   0   2   0   2   2   0   0   2   0   0   0   0   0   0   0   2   2   0   2   2   0   2   2   2   2   2   2   0   0   2
 MK-5-11                0   2   0   0   0   2   2   2   0   0   2   0   0   0   0   2   0   0   0   0   2   0   0   2   2   0   0   0   0   0   2   2   0   2   2   0   2   2   0   0   0   0   0   2   0   0   2   0   2   2   2   2   2   0   0   0   2   0   2   2   0   0   2   2   2   2   0   0   0   2   2   0   0   2   0   2   2   0   0   0   2   0   0   0   0   2   0   0   2   0   0   0   0   2   2   2   2   2   0   0   0   0   0   2   0   0   2   0   2   2   0   2   0   0   0   2   2   0   0   0   0   2   2   2   2   2   0   2   2   2   2   2   2   2   0   2   0   2   2   0   0   0   2   0   0   0   0   0   0   2   2   0   2   2   0   2   2   0   2   0   2   0   0   0   0   0   0   0   0   2   2   2   0   0   2   0   0   2   0   0   0   0   0   2   0   2   2   0   2   2   0   2   2   2   2   0   2   0   0   2
 MK-5-12                0   2   0   0   0   0   2   2   0   0   2   0   0   0   0   2   0   2   0   0   2   0   0   2   2   0   0   0   0   0   2   2   0   2   2   0   2   0   0   0   0   0   0   2   0   0   2   0   0   2   2   2   2   0   0   0   2   0   2   2   0   0   2   2   2   0   2   0   0   2   2   0   0   2   0   2   2   0   0   0   2   0   2   0   0   2   0   0   2   0   0   0   0   2   2   2   2   2   0   0   0   0   0   2   0   0   2   0   2   2   0   2   0   2   0   2   2   2   0   0   0   2   2   0   2   2   0   2   2   2   2   2   2   2   0   2   0   2   2   0   0   0   2   0   0   0   0   0   0   2   2   0   0   2   0   0   2   0   2   0   2   0   0   0   0   0   0   0   0   2   2   2   0   0   2   0   0   2   0   0   0   0   0   2   2   2   2   2   2   2   0   2   2   2   2   0   2   0   0   2
 MK-5-13                0   2   2   0   0   0   2   2   0   2   2   0   0   0   0   2   0   2   0   0   2   0   0   2   2   0   0   0   0   0   2   2   0   2   2   0   2   0   0   0   0   0   0   2   2   0   2   0   0   2   2   2   2   0   0   0   2   0   2   2   0   0   0   2   2   0   2   0   0   2   2   0   0   2   0   2   2   2   0   2   2   0   2   0   0   2   0   0   2   0   0   0   0   2   2   2   2   2   0   0   0   2   0   0   0   0   2   0   2   2   0   2   0   2   0   2   2   2   0   0   0   2   2   0   2   2   0   2   2   2   2   2   2   2   0   2   0   2   2   0   0   0   2   0   0   0   0   2   0   2   2   0   2   2   0   0   2   0   2   0   2   0   2   0   0   0   0   0   0   2   2   2   0   0   2   2   0   2   0   0   2   0   0   2   2   2   2   2   2   2   0   2   2   2   2   0   2   0   0   2
 MK-5-14                0   2   2   0   2   0   2   0   0   2   2   0   0   0   0   2   0   0   0   0   2   0   0   2   2   0   0   0   0   0   2   0   0   2   2   0   2   0   0   0   0   0   0   2   2   0   2   0   0   2   2   0   2   0   0   0   2   0   2   2   0   0   0   2   2   0   2   0   0   2   2   0   0   2   0   2   2   2   0   2   2   0   0   2   0   2   0   0   0   0   0   0   0   0   2   2   2   0   0   0   0   2   0   0   0   0   2   0   2   2   0   2   0   2   0   2   2   2   0   0   0   0   2   0   0   2   0   2   2   2   2   2   2   0   0   2   0   2   2   0   0   0   2   0   0   0   0   2   0   2   2   0   2   2   0   0   2   0   2   0   2   0   2   0   0   0   0   0   0   0   2   2   0   0   2   2   0   2   0   0   2   2   0   0   2   2   2   2   2   2   0   2   2   2   0   0   0   0   0   0
 MK-5-15                0   2   2   0   2   2   0   0   0   2   2   0   0   0   0   2   0   0   0   0   2   0   0   2   2   0   0   0   0   0   2   0   0   2   2   0   2   0   2   0   0   0   0   2   2   0   2   0   0   2   2   0   2   0   0   0   2   0   2   2   0   0   0   2   2   0   2   0   0   2   2   0   0   2   0   2   2   2   0   2   2   0   0   2   0   0   0   0   0   0   0   0   0   0   2   2   2   0   0   0   0   2   0   0   0   0   2   0   2   2   0   2   0   2   0   2   2   2   0   0   0   0   2   0   0   2   0   2   2   2   2   2   2   0   2   2   0   2   2   0   0   0   2   0   0   0   2   0   2   2   2   0   2   2   0   0   2   2   2   0   2   0   2   2   0   0   0   0   2   0   2   2   0   0   2   2   0   2   0   0   2   2   0   0   2   2   2   2   2   2   0   2   2   2   0   0   0   0   0   0
 MK-5-16                0   2   2   0   2   2   2   0   0   2   2   0   0   0   0   2   2   0   0   0   2   0   0   2   2   0   0   0   0   0   2   0   0   2   2   2   0   0   2   0   0   0   0   2   2   0   0   0   0   2   2   0   2   0   0   0   2   0   2   2   0   0   0   2   2   0   2   0   0   2   2   0   0   0   0   2   2   2   0   2   2   0   0   2   2   0   0   0   0   0   0   0   0   0   2   2   0   0   0   0   0   2   0   0   0   0   2   0   2   2   0   0   0   2   0   2   2   2   0   0   0   0   2   2   0   2   2   0   2   2   2   2   2   0   2   2   0   2   2   0   0   0   2   0   0   0   2   0   2   2   2   2   2   2   2   0   2   2   2   0   2   0   2   2   0   0   2   0   2   0   2   2   0   0   2   2   0   2   0   2   2   2   0   0   2   2   2   2   2   2   0   2   2   2   0   0   0   0   0   0
 MK-6-1                 2   2   2   2   2   2   2   0   2   2   2   2   0   0   0   0   0   0   2   0   2   0   0   2   0   2   0   0   0   2   2   2   2   2   2   2   2   0   0   2   2   2   0   0   2   0   2   0   2   2   2   2   0   0   0   0   2   0   0   2   0   2   2   2   0   0   2   0   0   0   2   2   2   2   0   2   2   2   0   0   0   2   2   2   0   0   2   2   2   2   0   2   2   0   0   0   0   2   2   0   0   0   2   2   0   2   0   0   2   2   0   0   2   0   0   2   2   0   0   2   0   2   0   2   2   0   2   0   2   0   0   0   2   0   2   0   2   0   0   2   0   2   2   0   2   2   2   2   2   2   0   2   2   0   2   0   2   0   2   0   2   2   0   0   0   0   2   2   2   0   0   2   0   2   0   0   0   2   0   2   0   0   2   0   2   2   2   2   0   2   0   0   2   0   0   0   2   0   2   0
 MK-6-2                 2   2   2   2   2   2   0   0   2   2   0   2   0   0   0   0   0   0   2   0   2   0   0   0   0   2   0   0   0   2   2   2   2   0   2   2   2   0   2   2   2   2   0   0   2   0   2   0   2   2   2   2   0   0   2   0   2   0   0   2   0   2   2   2   0   0   2   0   0   0   2   2   2   0   0   2   2   2   0   0   0   2   2   2   0   0   2   2   2   2   0   2   2   0   0   0   0   2   2   2   0   0   0   2   0   2   0   0   2   2   0   0   2   2   0   2   2   0   2   2   2   2   0   2   2   0   0   0   2   0   0   0   2   0   2   0   2   0   0   2   0   2   0   0   2   2   2   2   0   2   0   2   2   0   0   0   2   0   2   0   2   2   0   0   2   0   2   0   2   0   2   2   0   2   0   0   0   0   0   2   0   0   2   0   0   2   2   0   0   2   0   0   2   0   0   0   2   0   2   0
 MK-6-3                 2   2   2   2   2   2   0   0   2   0   0   2   0   0   0   0   0   0   2   0   2   0   2   0   0   2   0   0   0   2   2   2   2   0   2   2   2   0   2   2   2   2   2   0   0   0   2   0   2   2   0   2   0   2   2   0   2   0   0   2   0   2   2   2   0   0   2   2   0   0   2   2   2   2   0   2   2   0   0   0   0   2   2   2   0   0   2   2   0   2   0   2   2   0   0   0   0   2   2   2   0   0   0   2   0   2   0   2   2   2   0   0   0   2   0   2   2   0   2   2   2   2   0   0   2   0   0   0   2   0   0   0   2   0   2   0   2   0   2   2   2   2   0   0   0   2   2   2   0   2   0   2   0   0   0   0   2   2   2   0   2   0   0   0   2   0   2   0   2   0   2   2   0   2   0   0   0   0   0   2   0   2   2   0   0   2   2   0   0   2   0   0   2   0   0   0   2   0   2   0
 MK-6-4                 2   2   2   2   2   0   0   0   2   0   0   2   0   2   0   0   0   0   2   0   2   0   2   0   0   2   0   0   0   2   2   0   2   0   2   2   2   0   2   2   2   2   2   0   0   0   2   0   2   2   0   2   0   2   2   0   0   0   0   2   0   2   2   0   0   2   2   2   0   0   2   2   2   2   0   2   2   0   0   0   0   2   2   2   0   0   2   0   0   2   0   2   2   0   0   0   0   2   0   2   0   0   0   0   0   2   0   0   2   2   0   2   0   2   0   2   2   0   2   2   2   0   0   0   2   0   0   0   2   0   0   0   2   2   2   0   2   0   2   2   2   2   0   2   0   2   2   2   0   2   0   2   0   0   0   0   2   2   2   0   2   0   0   0   2   0   2   0   2   0   2   2   2   0   0   0   0   0   0   2   0   2   2   2   0   2   2   0   0   2   0   0   2   0   0   0   2   0   2   2
 MK-6-5                 2   2   2   2   2   0   0   0   2   0   0   2   0   2   0   0   0   0   2   0   2   0   2   0   0   2   0   0   0   2   2   0   2   0   2   2   2   0   2   2   0   2   2   0   0   2   2   0   2   2   0   0   0   2   2   0   2   0   0   2   0   2   2   0   2   2   2   2   0   2   2   2   2   2   0   2   2   2   0   0   0   2   2   2   0   0   2   0   2   2   0   0   2   0   0   0   0   0   0   2   0   0   0   0   0   2   0   2   2   2   0   2   0   2   0   2   2   0   2   2   2   0   0   0   2   0   0   0   2   2   2   0   2   0   2   0   2   0   2   2   2   2   2   2   0   2   2   2   0   2   0   2   2   0   0   0   2   2   2   0   2   0   0   0   2   0   2   0   2   0   2   2   2   0   0   0   0   0   0   2   0   2   2   2   0   2   2   0   0   2   0   0   2   0   0   0   2   0   2   2
 MK-6-6                 2   2   2   2   2   0   0   0   2   0   0   2   0   2   0   0   2   0   2   0   2   0   0   0   2   0   0   0   0   2   2   0   2   0   2   2   2   0   2   2   0   2   2   0   0   2   2   0   2   2   0   0   0   2   2   0   2   0   0   2   0   2   2   0   2   2   2   0   0   2   2   2   2   2   0   2   2   0   0   0   0   2   2   2   0   0   2   0   2   2   0   0   2   0   0   0   0   0   0   2   0   0   0   0   0   2   0   2   2   2   2   2   0   2   0   2   0   0   2   2   2   0   0   0   2   0   0   0   2   2   2   0   2   0   2   0   2   0   2   2   2   2   2   2   0   2   2   2   0   2   0   2   2   0   0   0   2   2   2   0   2   0   0   0   2   0   2   0   2   0   2   2   2   0   0   0   0   0   0   2   0   2   2   2   0   2   2   0   0   2   0   0   2   0   0   0   2   0   0   2
 MK-6-7                 2   2   2   2   2   0   0   0   2   0   0   0   0   2   0   0   2   0   2   0   2   0   0   0   2   0   0   0   0   2   2   0   2   0   2   2   2   0   0   2   0   2   2   0   0   2   2   0   2   0   0   0   0   2   2   0   2   0   0   2   0   2   2   0   2   2   2   0   0   2   2   0   2   2   0   2   2   2   0   0   2   2   2   2   0   0   2   0   2   2   2   0   2   0   0   0   2   0   0   0   0   0   0   0   0   2   0   2   2   2   2   2   0   2   0   0   0   0   2   2   2   2   0   0   2   0   2   0   2   2   2   0   0   0   0   0   2   0   2   2   2   2   2   2   0   0   2   2   0   2   0   2   2   0   0   0   2   2   0   0   2   0   2   0   2   0   2   0   2   0   0   2   2   2   0   0   0   0   0   2   0   2   2   2   0   2   2   0   0   2   0   0   2   0   0   0   2   0   0   2
 MK-6-8                 2   2   2   2   2   0   0   0   2   0   0   0   0   2   0   2   2   0   2   0   2   0   0   0   0   0   0   0   0   2   2   0   0   0   2   2   2   0   2   2   0   2   2   0   0   2   2   0   2   0   0   0   0   2   2   0   2   0   0   2   0   2   2   0   2   2   2   0   0   2   2   0   2   2   0   2   0   2   0   2   0   2   2   2   0   0   2   0   2   2   2   0   2   0   0   0   2   0   0   0   0   0   0   0   0   2   0   2   2   2   2   2   0   2   0   0   0   0   2   2   2   2   0   0   2   0   2   0   2   2   2   0   0   0   0   0   0   2   2   2   2   2   0   2   0   0   2   2   0   0   2   2   2   0   0   0   2   2   0   0   2   0   2   0   0   0   2   0   2   0   0   2   2   2   0   0   0   0   0   2   0   2   2   2   0   2   0   0   0   2   0   0   2   0   2   0   2   0   0   2
 MK-6-9                 2   2   2   2   2   0   0   0   2   0   0   0   0   2   0   2   2   0   2   0   2   0   0   0   0   0   0   0   0   2   2   0   0   0   2   2   0   0   2   2   0   0   2   0   0   2   2   0   2   0   0   0   0   2   0   2   2   2   0   2   0   2   2   0   2   2   2   0   0   2   2   2   2   2   0   2   0   2   0   2   0   2   2   0   0   0   2   2   0   2   0   0   2   0   0   0   2   0   2   0   2   0   0   0   0   2   0   2   2   0   2   2   0   2   0   0   0   0   2   2   2   2   0   0   2   0   2   0   2   2   2   0   0   0   0   0   0   2   2   2   0   2   0   2   2   0   0   2   0   0   2   2   2   0   0   0   2   2   0   0   2   2   2   2   2   0   2   0   2   0   2   2   2   2   0   0   0   0   0   2   0   0   2   2   0   2   0   0   0   2   0   0   2   0   2   0   2   0   0   2
 MK-6-10                2   2   2   2   2   0   0   2   2   0   0   0   0   2   0   2   2   0   2   0   2   0   0   0   0   0   0   0   0   0   2   0   0   0   2   2   2   0   2   2   0   0   2   0   0   2   2   0   2   0   0   0   0   2   0   2   2   2   0   2   0   2   2   0   2   2   2   2   0   2   2   2   2   0   0   2   0   2   0   2   0   2   2   0   0   0   2   2   0   2   0   0   2   0   0   0   2   0   2   0   2   2   0   0   0   0   0   2   2   0   2   2   0   2   0   0   0   2   2   2   2   2   0   0   2   0   2   0   2   2   0   0   0   0   0   2   0   2   2   2   0   0   0   2   2   0   2   2   0   0   2   2   2   0   0   0   0   2   0   0   2   2   2   2   2   0   2   0   2   0   2   2   2   2   2   0   0   0   0   2   2   0   2   2   2   2   0   0   0   2   0   0   2   0   2   0   2   0   0   2
 MK-6-11                2   2   2   2   2   0   0   2   2   0   0   0   0   2   0   2   2   0   2   0   2   0   2   2   0   0   0   0   0   0   2   2   0   0   2   2   0   0   2   2   0   0   2   0   0   2   2   0   0   0   0   0   0   2   2   2   2   2   0   2   0   2   2   0   2   2   2   2   0   2   2   2   2   0   2   2   2   2   0   2   0   2   2   0   0   0   0   2   0   2   0   2   2   0   0   0   2   0   2   0   2   2   0   0   0   2   0   2   2   0   2   0   2   2   0   0   0   2   2   2   2   2   2   0   2   0   2   0   2   2   0   0   0   0   0   2   0   2   2   2   0   0   0   2   2   0   2   2   0   0   2   2   0   0   0   0   0   2   0   2   2   2   2   2   2   0   0   0   2   0   2   2   2   0   2   0   0   0   2   2   2   0   2   2   2   2   0   0   2   2   0   0   2   0   2   0   2   0   0   2
 MK-6-12                0   2   2   2   2   0   0   2   2   0   0   0   0   2   2   2   2   2   0   0   2   0   2   2   0   0   0   0   0   0   2   2   0   0   2   2   0   0   2   2   0   2   0   0   0   2   2   0   0   0   0   0   2   2   2   2   2   2   0   2   0   2   2   0   0   2   2   2   0   2   2   2   2   0   2   2   2   0   0   2   0   2   2   0   0   0   0   2   0   2   0   2   2   0   0   0   2   0   2   0   2   2   0   0   0   2   0   2   2   0   2   2   2   2   0   2   0   2   2   2   2   2   2   0   2   0   2   0   2   2   0   0   0   0   0   2   0   2   0   2   0   0   0   0   0   0   2   0   0   0   2   2   0   0   0   0   0   0   0   2   2   0   2   2   2   0   2   0   2   0   2   2   2   2   2   0   0   0   2   2   2   2   2   2   2   2   0   0   2   0   0   0   0   0   2   0   2   0   0   2
 MK-6-13                0   2   2   2   2   0   2   2   2   0   0   0   0   2   2   2   2   2   0   0   2   0   2   2   0   0   2   0   0   0   2   2   0   0   2   2   2   0   2   2   0   2   0   0   0   2   0   0   0   2   0   0   2   2   2   2   2   2   0   2   0   2   2   0   0   2   2   2   0   2   2   2   2   0   2   2   2   0   0   2   0   2   2   2   0   0   0   2   0   2   0   2   2   0   0   0   2   0   2   0   2   2   0   0   0   2   0   0   2   0   2   2   2   2   0   2   0   0   2   2   2   2   2   2   2   0   2   2   2   2   0   0   0   0   0   2   0   2   0   2   0   0   0   0   0   0   2   0   2   0   2   0   0   0   0   0   0   0   2   2   2   0   2   2   2   0   2   0   2   0   2   2   2   2   2   0   0   0   2   0   2   2   2   2   0   2   0   0   2   0   2   0   0   0   2   0   2   0   0   2
 MK-6-14                0   0   2   2   2   0   2   2   2   0   0   0   0   2   2   2   2   2   0   0   2   0   2   2   0   0   2   0   0   0   2   0   0   0   2   2   2   0   2   2   0   2   0   0   0   0   0   0   0   2   0   0   2   2   2   2   2   2   0   2   0   2   2   0   0   2   2   0   0   2   2   2   2   2   2   2   2   0   0   2   0   2   2   0   0   0   2   2   0   2   0   2   2   0   0   2   2   0   2   0   0   2   0   0   0   2   2   0   2   0   2   2   2   2   0   2   0   0   0   2   2   2   2   2   0   2   0   0   2   2   0   0   0   0   0   2   0   0   2   0   0   0   0   0   0   0   2   2   2   0   2   2   0   0   0   0   0   0   2   2   2   0   2   2   2   0   2   0   2   0   2   2   2   2   2   0   0   0   2   0   2   2   2   2   0   2   0   0   2   0   2   0   0   0   2   0   2   0   0   2
 MK-6-15                0   0   2   2   2   0   2   0   2   0   0   0   0   2   2   2   2   2   0   0   2   0   2   2   0   0   2   0   0   0   2   0   0   0   2   2   0   0   0   2   0   2   0   0   0   0   2   0   2   2   0   0   2   2   2   2   2   2   0   2   0   2   2   0   0   2   2   0   0   2   2   2   0   2   2   2   2   0   0   2   0   2   2   0   0   0   2   2   0   2   0   2   2   2   0   2   2   0   2   0   0   2   2   0   0   2   2   0   2   0   2   2   2   2   0   2   0   0   0   2   2   0   2   2   0   2   0   0   2   2   0   0   0   0   0   2   2   0   2   2   0   0   0   0   0   0   2   2   2   0   2   2   0   0   0   0   2   2   0   2   2   0   2   2   2   0   2   0   2   0   2   2   2   2   2   2   0   0   2   0   2   2   2   2   0   2   0   0   2   0   2   0   0   0   2   0   2   0   0   2
 MK-6-16                0   0   2   2   2   0   2   0   2   2   0   0   0   2   2   2   2   2   0   0   2   0   2   2   0   0   2   0   0   0   2   0   0   0   2   2   0   0   0   2   0   2   0   0   0   0   2   0   2   0   0   0   2   0   2   0   2   2   2   2   0   2   2   0   0   2   2   0   0   0   2   2   0   2   2   2   2   0   0   2   0   0   2   0   0   0   2   2   0   2   0   2   2   2   0   2   2   0   2   0   0   2   2   0   0   2   2   0   2   0   2   2   2   2   0   2   0   0   0   2   2   2   2   2   0   2   0   0   2   2   0   0   0   0   0   2   2   0   2   2   0   0   2   2   2   0   2   0   2   0   2   2   0   0   0   0   2   2   0   2   2   0   2   2   2   0   2   0   2   0   2   2   2   2   0   2   0   0   2   0   2   2   2   2   0   2   0   2   2   2   2   0   0   0   2   2   2   0   0   2
 
!****************************************** Phenotypic Data **********************************************************
!-100.0 is resevred for missing phenotype
SimulatedTrait1        14.8088   14.2115   15.9139   16.5990   13.6394   15.8702   15.0955   13.9433   15.3002   14.1127   16.2038   14.5902   13.2172   17.5812   13.4597   17.5251   15.1003   13.1946   15.9476   16.3060   12.9661   13.8267   14.3948   14.3639   15.9218   15.4297   16.5653   15.4428   15.8135   15.7047   15.2688   14.6074   13.3894   16.3426   13.1409   14.4152   15.3988   17.1833   16.3439   16.2265   14.9321   14.5108   13.4568   15.4092   15.9413   13.6736   14.3849   15.2767   12.7359   14.6332   17.3461   12.1138   15.8137   14.9177   15.3434   13.8623   14.8817   14.8367   15.4143   15.9838   12.6155   14.7015   16.3420   16.0437   13.9400   16.7074   14.6862   13.3079   16.2912   14.7537   15.5669   15.9209   14.1555   13.6855   13.7553   13.0427   15.6903   14.4267   16.8806   15.5496   15.1890   15.0518   16.3082   12.7617   16.7966   14.9988   15.9510   13.9148   16.7548   15.7264   14.4765   14.7221   15.0879   12.2332   15.4611   13.2894   13.2954   15.7141   15.2901   14.1994   13.9356   14.7793   15.0865   12.8333   16.1952   13.4654   17.6216   14.9073   14.3664   13.6071   16.2639   14.5340   15.0466   14.3240   17.2519   14.6897   15.2009   15.9462   13.8261   13.8959   13.9513   16.1439   15.5378   16.3559   15.7084   14.9619   13.3863   16.0372   14.4746   14.6475   14.3055   15.5498   14.3149   13.7588   15.1352   16.1773   17.1802   15.1651   16.5432   15.3960   16.9251   13.7548   14.4210   14.9107   13.4833   14.3393   14.2261   15.8049   13.7719   13.3321   13.4029   16.9962   16.0969   15.3757   14.3043   16.4373   14.7256   13.6281   15.7233   14.2851   16.2568   13.5423   12.7628   13.9353   14.6105   14.2083   16.2079   14.0466   17.0123   14.6128   15.1739   14.0938   14.0875   14.6419   16.3190   13.4355   14.2930   13.8493   16.1122   14.4351   13.9083   16.5481   13.3940   15.7883   14.9147   15.1951   15.4718   13.8941   16.5008   16.3454   15.8300   16.9143   14.0099   12.8128   15.6032   13.3632   11.9157   15.8506   14.6614   14.9366
SimulatedTrait2        11.0651    9.7646    9.6423    9.4024   11.4204   10.7111    9.6008    9.4029    9.2870   10.1695   10.6685   10.0420    8.9820    9.5680   10.5591    9.7093    9.6782   10.4531   10.7214    9.3566   10.5583   10.4497   10.2745   11.1050    9.5934    9.8389    9.5260   10.3560    9.4109    9.9720   10.4272   10.0793   10.1600    9.8251   10.2039    9.3313    9.3697    9.1255   10.2136   10.1871    9.3208   10.1921   11.1480   10.6556    8.7982   10.6176   11.2113   10.3621   10.4544    9.9946    8.9822   10.5488    9.3104    9.9250   11.4600   11.0844    9.6020    9.8806    9.4272   10.0806   10.3329    9.5785    9.4648    8.9163    9.2701   10.9857   10.3793   10.2642    9.6451   10.7701    9.3108    9.1839   10.5909   10.5276   10.5953   11.3147    9.3406   10.2136    9.7175   11.0814   10.7261   10.0909    9.1019   10.7924    9.2612    9.7853    9.3965   10.9855   10.0567    9.1506    9.9369    9.4103    9.2358    9.9448    9.6317   10.7403   11.1606    9.0950   10.5526   10.2030   10.1400    8.9312    9.4790   10.1710    9.0822   11.4525    9.6116    9.3311   10.3396   10.6461    9.5664    9.3974   10.4236   10.2649    9.6033   10.6653    9.1450    9.8720   10.3184   10.3697   11.5878    8.5752    8.8662    8.6056    9.8512    9.6203    9.8049    9.2104   10.6086    9.5218    9.1658    9.2326   10.7735   10.2713    9.4574    8.6653    9.3150   10.2357    9.8862    9.8048    8.7462   10.0576   10.5373    9.7644    9.8767   10.6256    9.9921    9.3836   10.0581   10.8552    9.8345   10.1697    9.6577   10.1140   10.6897    9.3484    9.2636   10.0014    8.9881    9.6461    9.7770    9.4300   10.2881   10.9944   10.0821   11.0171    9.4932    9.8996    8.7750   10.9544   11.0002    9.8186   10.1438   10.2369    9.4644   10.5058   10.6552   10.7553    8.9676    9.9605   11.0007    8.8932    9.8952    9.8056   10.4446    9.7883   10.5059   11.1807   10.0042    9.3795    9.1159   10.3586   11.1430   10.1293    9.2936    9.9473   10.9022    9.4761    8.8691   10.1185
 
