# Supplementary material for: Inclusive Composite Interval Mapping of QTL by Environment Interactions in Biparental Populations
Source: PLoS One. 2015 Jul 10;10(7):e0132414. doi: 10.1371/journal.pone.0132414 (PMC4498613; doi:10.1371/journal.pone.0132414)
Supplement: S5 File — (ZIP) [file pone.0132414.s005.zip › H=0.5/L1/run_00155.met]

!**********************Note: lines staring with "!" are remarks and will be ignored in the program********************
!*********************************General Information**********************************
!Assuming F1 = P1 x P2, populations available in QTL IciMapping are: 
!  1, P1BC1F1 = P1 x F1, the first backcrossing where P1 is used as the recurrent parent;
!  2, P2BC1F1 = P2 x F1, the first backcrossing where P2 is used as the recurrent parent;
!  3, F1DH, F1-derived doubled haploids; 
!  4, RIL or F1RIL, recombination inbred lines through the repeated selfing of F1;
!  5, P1BC1RIL, recombination inbred lines through the repeated selfing of P1BC1F1;
!  6, P2BC1RIL, recombination inbred lines through the repeated selfing of P2BC1F1;
!  7, F2, the selfing generation of F1;
!  8, F3, the selfing generation of F2;
!  9, P1BC2F1, the second backcrossing where P1 is used as the recurrent parent; 
! 10, P2BC2F1, the second backcrossing where P2 is used as the recurrent parent;
! 11, P1BC2RIL, recombination inred lines through the repeated selfing of P1BC2F1; 
! 12, P2BC2RIL, recombination inred lines through the repeated selfing of P2BC2F1; 
! 13, P1BC1F2, the selfing generation of P1BC1F1; 
! 14, P2BC1F2, the selfing generation of P2BC1F1; 
! 15, P1BC2F2, the selfing generation of P1BC2F1; 
! 16, P2BC2F2, the selfing generation of P2BC2F1; 
! 17, P1BC1DH, P1BC1F1-derived doubled haploids; 
! 18, P2BC1DH, P2BC1F1-derived doubled haploids; 
! 19, P1BC2DH, P1BC2F1-derived doubled haploids; 
! 20, P2BC2DH, P2BC2F1-derived doubled haploids; 
   3      !Mapping Population (see remarks above)
   2      !Mapping Function (1 for Kosambi; 2 for Haldane; 3 for Morgan)
   2      !Marker Space Type (1 for intervals; 2 for positions)
   1      !Marker Space Unit(1 for centiMorgans; 2 for Morgan)
   6      !Number of Chromosomes (or Linkage Groups)
 200      !Size of the mapping population
   2      !Number of environments
 
!***************************************** Chromosomes and Linkage Maps **********************************************
!Chromosome                 NumMarkers
-CH1                        16
-CH2                        16
-CH3                        16
-CH4                        16
-CH5                        16
-CH6                        16
!Linkage map (Marker name followed by position or the interval length)
 MK-1-1                1     0.000
 MK-1-2                1    10.000
 MK-1-3                1    20.000
 MK-1-4                1    30.000
 MK-1-5                1    40.000
 MK-1-6                1    50.000
 MK-1-7                1    60.000
 MK-1-8                1    70.000
 MK-1-9                1    80.000
 MK-1-10               1    90.000
 MK-1-11               1   100.000
 MK-1-12               1   110.000
 MK-1-13               1   120.000
 MK-1-14               1   130.000
 MK-1-15               1   140.000
 MK-1-16               1   150.000
 MK-2-1                2     0.000
 MK-2-2                2    10.000
 MK-2-3                2    20.000
 MK-2-4                2    30.000
 MK-2-5                2    40.000
 MK-2-6                2    50.000
 MK-2-7                2    60.000
 MK-2-8                2    70.000
 MK-2-9                2    80.000
 MK-2-10               2    90.000
 MK-2-11               2   100.000
 MK-2-12               2   110.000
 MK-2-13               2   120.000
 MK-2-14               2   130.000
 MK-2-15               2   140.000
 MK-2-16               2   150.000
 MK-3-1                3     0.000
 MK-3-2                3    10.000
 MK-3-3                3    20.000
 MK-3-4                3    30.000
 MK-3-5                3    40.000
 MK-3-6                3    50.000
 MK-3-7                3    60.000
 MK-3-8                3    70.000
 MK-3-9                3    80.000
 MK-3-10               3    90.000
 MK-3-11               3   100.000
 MK-3-12               3   110.000
 MK-3-13               3   120.000
 MK-3-14               3   130.000
 MK-3-15               3   140.000
 MK-3-16               3   150.000
 MK-4-1                4     0.000
 MK-4-2                4    10.000
 MK-4-3                4    20.000
 MK-4-4                4    30.000
 MK-4-5                4    40.000
 MK-4-6                4    50.000
 MK-4-7                4    60.000
 MK-4-8                4    70.000
 MK-4-9                4    80.000
 MK-4-10               4    90.000
 MK-4-11               4   100.000
 MK-4-12               4   110.000
 MK-4-13               4   120.000
 MK-4-14               4   130.000
 MK-4-15               4   140.000
 MK-4-16               4   150.000
 MK-5-1                5     0.000
 MK-5-2                5    10.000
 MK-5-3                5    20.000
 MK-5-4                5    30.000
 MK-5-5                5    40.000
 MK-5-6                5    50.000
 MK-5-7                5    60.000
 MK-5-8                5    70.000
 MK-5-9                5    80.000
 MK-5-10               5    90.000
 MK-5-11               5   100.000
 MK-5-12               5   110.000
 MK-5-13               5   120.000
 MK-5-14               5   130.000
 MK-5-15               5   140.000
 MK-5-16               5   150.000
 MK-6-1                6     0.000
 MK-6-2                6    10.000
 MK-6-3                6    20.000
 MK-6-4                6    30.000
 MK-6-5                6    40.000
 MK-6-6                6    50.000
 MK-6-7                6    60.000
 MK-6-8                6    70.000
 MK-6-9                6    80.000
 MK-6-10               6    90.000
 MK-6-11               6   100.000
 MK-6-12               6   110.000
 MK-6-13               6   120.000
 MK-6-14               6   130.000
 MK-6-15               6   140.000
 MK-6-16               6   150.000
!*********************************** Marker Types ********************************************************************
!Co-dominant marker: When heterozygote F1 is present, P1 is coded as 2, F1 is coded as 1, and P2 is coded as 0; Otherwise, P1 is coded as 2, and P2 is coded as 0. 
!Dominant marker: When heterozygote F1 is present, P1 and F1 are coded as 12, and P2 is coded as 0; Otherwise, P1 is coded as 2, and P2 is coded as 0.  
!Recessive markers: When heterozygote F1 is present, P1 is coded as 2, and F1 and P2 are coded as 10; Otherwise, P1 is coded as 2, and P2 is coded as 0. 
!Missing marker is coded as -1. 
 MK-1-1                 2   0   0   0   0   2   2   2   2   2   2   2   0   2   2   0   0   0   2   2   2   0   2   2   2   0   0   2   2   0   2   2   0   2   2   2   0   0   2   0   0   2   0   2   2   0   0   2   0   0   0   0   0   0   0   2   2   2   0   2   0   2   2   0   2   0   2   2   2   2   0   2   0   0   0   0   0   2   2   0   2   2   2   2   2   2   2   2   0   2   0   2   0   2   2   0   0   0   0   2   0   0   0   0   2   2   0   0   2   2   2   0   0   2   2   0   2   0   0   0   0   0   0   2   0   0   2   2   0   0   0   2   2   2   0   0   2   2   2   0   2   2   0   0   0   0   0   0   2   2   0   2   0   0   2   2   2   0   2   0   0   0   2   2   2   2   0   2   2   2   2   2   2   2   2   0   2   0   2   2   2   0   2   0   0   2   0   0   2   0   2   2   2   0   0   0   2   2   2   0
 MK-1-2                 2   0   0   0   0   2   0   2   0   2   2   2   0   2   2   0   0   0   0   0   2   0   2   2   2   0   0   2   2   0   2   2   0   0   2   2   0   0   2   0   0   2   0   2   2   0   0   0   0   0   0   0   0   0   0   2   2   2   0   2   0   2   2   0   2   0   0   2   2   2   0   2   0   0   0   0   0   2   2   0   2   2   2   0   2   2   2   2   0   2   0   2   0   2   2   0   0   0   0   2   0   0   0   0   2   2   0   0   2   0   2   0   0   2   2   0   2   0   0   0   0   2   0   2   0   0   2   2   0   2   0   2   2   2   0   0   2   2   2   0   2   2   0   0   0   0   0   0   2   2   0   0   0   0   2   2   2   0   0   0   0   0   2   2   2   2   0   2   2   2   2   2   2   2   0   0   0   0   2   2   0   0   2   0   0   2   0   0   2   0   2   2   2   0   0   0   0   2   2   0
 MK-1-3                 2   0   0   0   2   2   2   2   0   2   2   2   0   2   2   0   0   0   0   0   2   0   2   2   2   0   0   2   2   0   2   2   0   0   2   2   0   0   2   0   0   2   0   2   2   0   0   0   2   0   0   0   0   0   0   2   2   2   0   2   0   2   2   2   2   0   0   2   2   2   0   2   2   2   2   0   0   2   0   0   2   2   2   0   2   2   2   2   0   2   0   2   0   2   2   0   0   0   0   2   0   0   0   0   2   2   0   0   2   0   2   0   0   2   2   0   2   0   0   2   0   2   2   2   0   0   2   2   0   2   0   2   2   2   0   2   2   2   2   0   0   2   0   0   0   0   0   0   2   2   0   0   0   0   2   2   2   0   0   0   0   0   2   2   2   2   0   2   2   0   2   2   2   2   0   0   0   0   2   2   0   2   2   0   0   2   0   0   2   0   2   2   2   0   0   0   0   2   2   0
 MK-1-4                 2   0   0   0   2   2   2   2   0   2   2   2   0   2   2   0   0   0   0   0   2   2   2   2   2   0   0   2   2   0   2   2   0   0   2   2   0   0   2   0   0   2   0   2   2   0   0   0   2   0   0   0   0   0   2   2   2   2   0   2   0   2   2   2   2   0   0   2   2   2   0   2   2   2   0   0   0   2   0   0   2   2   2   0   2   2   2   2   2   2   0   2   0   2   2   0   0   0   0   2   0   0   0   2   2   2   2   0   2   0   2   0   0   2   2   0   2   0   0   2   0   2   2   2   0   0   2   2   0   2   0   2   2   2   0   2   2   2   2   2   0   2   0   2   0   0   0   0   0   2   0   0   0   0   2   0   2   0   0   0   0   0   2   2   2   2   0   2   2   2   2   2   2   2   0   2   0   2   0   2   0   2   2   0   0   2   0   0   2   0   2   2   2   0   2   0   0   2   2   2
 MK-1-5                 2   0   0   2   2   2   2   2   0   0   2   2   2   2   2   0   0   0   0   0   2   2   2   2   2   0   0   2   2   2   2   2   0   0   2   2   0   0   2   0   0   2   0   2   2   0   0   0   2   0   0   0   0   0   2   2   0   2   0   0   0   2   2   2   0   0   0   2   0   2   0   2   2   2   0   0   0   0   0   0   0   2   0   0   0   2   2   2   2   2   0   2   2   2   2   0   0   0   0   2   0   0   0   2   2   0   2   0   2   0   2   0   0   2   2   0   0   0   0   2   0   2   2   2   0   0   0   2   0   2   0   2   2   2   0   2   2   2   2   0   0   2   0   2   0   2   0   0   0   2   0   0   0   0   2   0   0   0   0   0   0   0   2   2   2   2   0   2   2   2   2   2   2   0   0   2   2   2   0   2   0   2   2   0   0   0   0   0   2   2   2   2   2   0   2   0   0   2   2   2
 MK-1-6                 2   0   0   2   2   2   2   2   0   0   2   2   2   2   2   0   0   0   0   0   2   0   2   2   2   0   0   0   2   2   2   2   0   0   2   2   0   0   2   2   0   2   2   2   2   2   0   0   2   0   0   0   0   0   2   2   0   2   2   0   0   2   2   2   0   2   0   2   0   2   0   2   2   2   0   0   0   0   0   0   0   2   0   2   0   2   0   2   2   2   0   2   2   2   2   0   0   0   0   2   0   0   0   2   2   0   2   0   2   0   2   0   0   2   2   0   2   0   0   2   0   2   2   2   0   0   0   2   0   2   0   2   0   2   2   2   2   2   2   0   0   2   0   0   0   2   0   0   0   2   0   0   0   0   2   0   0   2   0   0   0   0   2   2   2   2   0   2   2   2   2   2   2   0   0   2   2   2   0   2   0   2   2   0   0   0   0   0   2   2   2   2   2   0   2   0   0   2   2   2
 MK-1-7                 2   0   0   2   2   2   2   0   0   0   2   2   0   2   2   2   0   2   0   0   2   0   2   2   2   0   0   0   2   2   2   2   0   2   2   2   0   0   2   2   0   2   2   2   2   2   0   0   2   0   0   0   0   2   0   2   0   0   2   0   0   2   2   2   0   2   0   2   2   0   0   2   2   2   0   0   0   0   0   0   2   2   0   2   0   2   0   2   2   2   0   2   2   2   2   0   0   0   0   2   0   0   0   2   2   0   2   0   0   0   2   0   0   2   2   0   2   0   0   2   2   2   2   2   0   0   0   2   0   2   0   2   0   2   2   0   2   2   2   0   0   2   0   0   0   2   0   0   0   2   0   2   0   0   2   0   0   2   0   0   0   0   2   2   0   2   0   2   2   2   2   2   2   0   0   2   2   2   0   2   0   2   2   0   0   0   0   0   2   0   2   2   2   0   2   0   0   2   2   2
 MK-1-8                 2   0   0   2   2   2   2   0   0   0   2   2   0   2   2   2   0   2   0   0   2   0   0   2   2   0   0   0   2   0   2   2   0   2   2   2   2   0   0   2   0   2   0   2   2   2   0   2   2   0   0   0   0   2   2   2   0   0   2   0   0   2   2   2   0   2   0   2   2   0   0   2   2   0   0   0   0   0   0   0   2   2   0   2   0   2   0   2   2   2   0   2   2   2   2   2   0   2   0   2   0   0   0   2   2   0   0   0   0   0   2   0   0   2   2   0   2   0   0   2   2   2   2   2   2   0   0   2   0   2   0   2   0   2   2   0   2   2   2   0   0   2   0   0   0   2   0   0   0   2   0   2   0   0   2   0   0   2   0   0   0   0   2   2   0   2   0   2   2   2   2   2   2   0   0   2   2   0   0   2   0   2   2   0   2   0   0   0   2   0   0   2   2   0   2   0   0   2   2   2
 MK-1-9                 2   0   0   2   2   2   2   0   0   2   2   0   0   2   2   2   0   2   0   0   2   0   0   2   2   0   0   0   2   2   2   2   2   2   2   0   2   2   0   2   0   2   0   2   2   2   0   2   2   0   0   0   0   0   2   2   0   0   2   0   0   0   2   2   0   0   0   2   2   0   0   2   2   0   0   0   0   0   0   0   2   2   0   2   0   2   0   2   2   2   0   2   2   2   2   2   2   2   0   2   0   0   0   2   2   0   0   0   0   0   2   0   0   2   0   0   2   0   0   2   0   2   2   2   2   0   0   2   0   2   0   2   0   2   2   0   2   2   2   0   0   2   0   0   0   2   0   0   0   2   0   2   0   0   2   0   0   2   2   0   0   0   2   2   0   2   0   2   2   0   2   2   2   0   0   2   2   0   0   0   0   2   2   0   2   0   0   0   2   0   2   2   2   0   2   0   0   2   2   2
 MK-1-10                2   0   0   2   0   2   0   0   0   2   2   0   2   2   2   2   0   2   0   0   0   0   0   2   2   0   0   0   2   2   2   0   2   2   2   0   2   2   0   2   0   2   0   2   2   2   0   2   2   0   0   0   0   0   2   2   0   0   2   0   0   0   2   2   2   0   0   2   2   0   2   2   2   0   0   0   0   0   0   0   2   2   0   2   0   2   0   2   2   2   0   2   2   2   2   2   0   2   0   2   0   0   0   2   0   0   2   0   0   0   2   0   0   2   0   0   2   0   0   2   0   2   2   2   2   0   0   2   0   2   0   2   0   2   2   2   2   2   2   0   2   0   0   0   0   2   0   0   0   2   0   2   0   0   0   0   0   2   2   2   0   0   2   2   0   2   0   2   0   0   0   2   2   0   0   2   2   0   0   0   0   2   2   2   2   0   0   0   2   0   2   2   2   0   2   0   0   2   2   2
 MK-1-11                2   0   0   2   0   2   0   0   0   2   2   0   2   2   2   2   0   2   0   0   0   0   0   2   2   0   0   0   2   2   2   0   2   2   2   0   2   2   0   2   0   2   0   2   2   2   0   2   2   0   0   0   0   0   2   2   0   0   2   0   2   0   2   2   2   0   2   2   2   0   2   0   0   0   0   0   0   2   0   0   2   2   0   2   0   2   0   2   2   0   0   2   0   2   2   2   0   2   0   2   0   0   0   2   0   0   2   0   0   0   2   0   0   2   0   0   2   0   0   2   0   2   2   2   2   0   0   2   2   2   0   2   0   2   2   2   2   2   2   0   2   0   2   0   0   2   0   0   0   0   0   2   0   0   0   0   0   2   2   2   0   0   2   2   0   2   2   0   0   2   0   0   2   0   0   2   2   0   0   0   0   2   2   2   2   0   0   0   2   0   2   2   2   0   2   0   0   2   2   2
 MK-1-12                2   0   2   0   0   2   0   0   0   0   2   0   2   2   2   2   0   0   0   0   0   2   0   0   2   0   0   0   0   2   2   0   2   2   2   0   2   0   0   0   0   2   0   0   2   2   0   2   0   2   0   0   0   0   2   0   2   0   2   0   2   0   2   2   2   0   2   2   2   0   2   0   0   0   0   0   0   2   0   0   0   0   0   2   0   2   0   2   2   0   0   2   2   2   2   2   0   2   0   2   0   0   2   2   0   0   2   2   0   0   2   0   0   2   0   0   2   0   0   2   0   2   2   0   2   0   0   2   2   2   0   2   0   0   2   2   2   2   2   0   2   0   0   0   0   2   0   0   0   0   0   2   0   0   0   0   0   2   0   2   2   0   0   0   0   2   2   0   0   2   0   0   2   0   0   2   0   0   0   0   0   2   2   0   2   0   0   0   2   0   2   2   2   0   2   0   0   2   0   2
 MK-1-13                2   0   0   0   0   2   0   0   0   0   2   0   2   2   2   2   0   0   0   0   0   2   0   0   2   0   0   0   0   2   2   0   0   2   2   0   2   2   0   0   0   2   0   0   2   2   0   2   0   2   0   0   0   0   2   0   2   0   2   0   2   0   2   2   2   2   2   2   2   0   2   0   0   0   0   0   0   2   0   0   0   0   0   2   0   2   0   2   0   0   0   2   2   2   2   2   0   0   0   2   0   0   2   2   0   0   2   2   0   0   2   0   0   2   0   0   2   0   0   2   0   2   2   0   2   2   0   2   2   2   0   2   2   0   2   0   2   2   2   0   2   0   0   0   0   0   0   0   0   0   0   2   0   0   0   0   0   2   0   0   2   0   0   0   0   2   2   0   0   2   0   2   2   0   0   2   2   0   2   0   0   2   2   0   2   0   0   0   2   0   2   0   2   0   2   0   0   2   0   2
 MK-1-14                2   0   0   0   0   2   0   0   0   2   2   2   2   2   2   2   0   0   0   0   0   2   0   0   0   0   0   0   0   2   2   0   0   2   0   0   2   0   0   0   0   2   0   0   2   2   0   2   0   2   0   0   0   0   2   0   2   0   0   0   2   0   2   2   2   2   2   2   2   0   2   0   0   0   0   0   2   2   0   2   2   0   0   2   0   2   2   2   0   0   0   2   2   2   2   2   0   0   0   2   0   0   2   2   0   0   2   2   0   0   0   0   0   2   0   0   2   0   0   2   0   0   2   0   0   2   0   2   2   2   0   2   2   0   2   0   2   2   2   0   2   0   0   0   0   0   0   0   0   0   0   2   0   0   0   0   0   0   0   0   2   0   0   0   0   2   2   0   0   2   0   0   2   0   0   2   2   0   2   0   0   2   2   0   2   0   0   0   2   0   2   0   2   0   2   0   0   0   0   0
 MK-1-15                2   0   0   0   0   2   0   0   0   2   2   2   2   2   2   2   0   0   0   0   0   2   2   0   0   0   0   0   0   2   2   0   2   2   0   0   0   0   0   0   0   2   0   0   2   2   0   2   0   2   0   0   0   0   2   0   2   0   0   0   2   0   2   2   2   2   0   2   2   0   0   2   2   0   0   0   2   2   0   2   2   0   0   2   0   2   2   2   0   0   0   2   2   2   2   0   2   0   0   2   0   0   2   2   0   0   2   2   0   0   0   0   0   2   0   0   2   0   0   2   0   0   2   0   0   2   2   2   2   2   0   2   0   0   2   0   2   2   2   0   2   0   0   0   0   2   0   0   0   0   0   2   0   0   0   0   0   0   0   0   0   0   0   0   0   2   2   0   0   0   0   0   2   0   0   2   2   0   0   0   0   2   2   0   2   0   0   0   2   0   2   0   2   0   2   0   0   2   0   0
 MK-1-16                2   2   0   0   0   2   0   0   0   2   2   2   2   2   2   2   0   0   0   0   0   2   2   0   2   0   0   0   0   2   2   0   2   2   2   0   0   0   0   0   0   2   0   0   2   2   0   0   0   2   0   0   0   0   2   0   2   0   0   0   0   0   2   2   2   2   0   2   2   0   0   2   2   0   0   0   2   2   0   2   2   0   0   2   0   2   2   2   0   0   0   2   2   2   2   0   2   0   0   2   0   2   2   2   2   0   2   2   0   0   0   0   0   2   0   0   0   0   0   2   0   0   2   0   0   2   2   2   2   2   0   2   0   0   2   0   2   2   2   0   2   0   0   0   0   2   0   0   0   0   0   2   0   0   0   0   0   2   0   0   0   0   2   0   0   2   2   0   2   0   0   0   2   0   0   2   2   0   2   0   0   2   2   2   2   0   0   0   2   2   2   0   2   0   2   0   0   2   0   0
 MK-2-1                 2   0   2   0   0   2   2   2   0   2   2   0   2   2   0   2   2   2   2   0   0   0   0   0   2   2   0   2   2   0   0   2   2   0   0   2   2   2   2   0   2   2   0   2   0   2   2   0   0   0   0   0   2   2   2   0   2   0   0   0   0   0   0   2   0   2   2   2   0   2   2   2   0   2   0   2   0   2   0   0   0   0   2   2   0   2   2   0   0   2   0   2   0   0   0   0   0   0   2   0   2   2   2   0   2   2   2   2   0   0   2   2   2   2   2   0   0   0   0   2   0   0   0   0   2   0   2   0   2   0   2   0   2   2   2   0   2   2   0   2   0   2   2   0   2   0   2   2   2   2   2   0   2   2   2   0   2   2   2   0   2   2   0   2   0   0   0   0   0   2   2   2   0   0   0   0   2   2   2   0   0   0   0   2   0   2   0   0   2   0   2   2   0   0   2   0   2   0   0   2
 MK-2-2                 2   0   2   0   0   0   2   2   0   2   2   0   2   2   0   2   2   2   2   0   0   0   0   0   2   2   0   2   2   2   0   2   2   0   0   2   2   2   0   0   2   2   0   2   0   2   2   2   0   0   0   0   2   2   2   0   2   0   0   0   2   0   0   2   0   2   2   2   0   2   2   2   0   2   0   2   0   2   0   0   0   0   2   2   0   0   2   0   0   2   0   2   0   0   0   0   0   0   2   0   2   2   2   0   2   2   2   2   2   0   2   2   2   2   2   0   0   0   0   2   0   2   0   0   2   0   2   0   2   0   2   0   2   2   2   0   2   2   0   2   0   2   2   2   2   0   2   2   2   0   2   2   2   2   2   0   2   2   2   0   2   2   0   2   0   0   0   0   0   2   2   2   0   0   0   0   2   2   2   0   0   0   0   2   0   2   0   2   2   0   2   2   0   0   2   0   2   0   0   2
 MK-2-3                 2   0   2   0   2   0   2   2   0   2   2   0   2   2   0   0   0   2   2   0   0   0   0   0   2   0   0   2   2   2   0   2   2   0   0   0   2   2   2   0   0   0   0   0   0   2   2   2   0   0   0   0   2   2   2   0   2   0   0   0   2   0   0   2   0   2   2   2   0   2   2   2   0   2   0   2   0   2   0   0   0   0   2   0   0   0   0   0   0   2   0   2   0   0   0   0   0   0   2   0   2   2   2   0   0   2   2   2   2   0   2   2   2   2   2   2   0   0   0   2   0   2   0   0   0   0   2   0   2   0   0   0   2   2   2   0   2   0   0   2   0   2   2   2   2   0   2   2   2   0   2   0   2   2   2   0   2   2   2   0   2   2   0   2   0   0   0   0   0   2   2   2   0   0   0   0   0   2   2   0   0   0   0   2   0   2   0   0   2   0   2   0   0   0   2   0   2   0   0   2
 MK-2-4                 2   0   2   2   2   0   2   2   0   0   2   0   2   2   0   0   0   0   2   0   0   0   0   0   2   0   0   2   2   2   0   2   2   0   0   0   2   2   2   0   2   0   0   0   0   2   2   2   0   0   0   0   0   2   2   0   2   0   0   0   0   0   0   2   0   2   2   2   0   2   2   0   0   2   2   2   0   0   0   0   0   2   2   0   0   2   2   0   0   2   2   2   0   0   0   0   0   0   2   0   0   2   2   0   0   2   2   2   2   0   2   2   2   2   2   2   0   0   0   0   2   2   0   0   0   0   2   0   2   0   0   0   2   2   2   0   2   0   0   2   0   0   2   2   2   0   2   2   2   2   2   0   2   2   2   0   2   2   2   0   0   2   0   2   0   0   0   0   0   2   2   2   0   0   0   0   0   2   2   0   0   2   0   2   0   2   0   0   2   0   2   0   0   0   0   0   2   0   2   2
 MK-2-5                 2   0   2   2   2   0   2   2   0   0   2   0   2   2   0   0   0   0   2   0   0   0   0   0   2   0   0   2   2   2   0   2   2   2   0   2   2   2   2   0   2   0   0   0   0   2   2   2   0   0   0   0   0   2   0   0   2   0   0   2   0   0   0   2   0   0   2   2   0   2   2   0   2   2   2   2   0   0   0   0   2   2   2   0   0   2   2   0   0   2   2   2   0   0   0   0   0   0   2   0   0   2   2   0   0   2   2   2   2   0   0   2   2   0   2   2   2   0   0   0   0   0   0   0   0   0   2   2   2   0   0   0   2   2   2   0   2   0   0   2   0   0   2   0   2   0   2   2   2   2   2   0   2   2   2   0   2   2   2   0   0   2   2   2   0   0   0   0   2   2   0   2   0   0   0   0   0   2   0   0   0   2   0   2   0   2   0   2   2   0   2   0   0   0   0   0   2   2   2   2
 MK-2-6                 2   0   2   2   2   0   2   2   0   0   2   0   0   2   0   0   0   0   2   0   0   0   0   0   2   0   2   2   2   2   0   2   2   2   0   0   2   0   2   0   2   0   0   0   0   2   2   2   0   0   0   0   2   2   0   0   2   0   0   2   2   0   0   2   0   0   2   2   0   2   0   2   2   2   2   2   2   0   2   0   2   2   2   0   0   2   2   0   0   2   0   2   0   0   0   0   0   0   0   0   0   2   2   0   0   2   2   2   2   0   0   2   2   0   2   2   2   0   0   0   0   0   0   0   0   0   2   2   2   0   2   0   2   2   2   0   2   0   0   2   0   0   2   0   2   0   2   2   0   0   2   0   2   2   2   0   2   2   2   0   0   2   2   2   0   0   0   0   2   2   0   2   0   0   0   0   0   2   0   0   0   2   0   2   2   2   0   2   2   2   2   0   0   0   0   0   2   2   2   2
 MK-2-7                 0   0   0   2   2   0   2   2   0   0   2   2   0   2   0   0   0   0   2   0   0   0   0   0   2   0   2   2   2   2   2   2   2   2   0   0   2   0   0   0   2   0   0   2   0   2   2   2   0   0   0   0   0   2   0   0   2   0   0   2   2   2   0   2   0   0   2   2   0   2   0   2   2   2   2   2   2   0   2   0   2   2   2   0   0   2   2   0   2   0   0   2   0   0   2   0   0   0   0   2   0   2   2   0   2   2   2   2   2   0   0   2   2   2   0   2   2   0   0   0   0   0   0   0   0   0   0   0   2   0   2   2   0   2   2   0   2   0   0   2   0   2   2   0   2   2   2   2   0   0   2   0   2   2   2   0   2   2   2   2   0   2   2   2   0   0   0   0   2   0   0   2   0   0   0   0   0   2   0   0   0   2   0   2   2   2   0   2   2   2   2   0   0   0   2   0   2   0   0   2
 MK-2-8                 0   0   0   2   2   2   2   0   0   0   2   2   0   2   0   0   0   0   2   2   0   0   0   0   2   0   2   2   2   2   2   2   2   2   2   0   2   2   2   0   2   0   0   2   0   2   2   2   0   0   0   0   0   0   0   0   2   0   0   2   2   0   0   2   0   0   2   2   0   2   0   2   0   2   2   0   2   0   2   0   2   2   2   2   0   2   2   0   2   0   2   2   0   0   2   0   0   0   0   2   2   2   2   0   2   2   2   2   2   0   0   2   2   2   0   2   2   0   0   2   0   0   0   0   0   0   0   2   2   0   2   2   2   2   2   0   2   0   0   2   0   2   0   2   2   2   0   2   0   0   2   2   2   2   2   0   2   2   2   2   0   2   2   2   0   0   0   0   2   0   2   2   0   0   0   0   0   2   0   0   0   2   0   2   2   2   0   2   0   2   2   0   0   0   2   0   2   0   0   2
 MK-2-9                 0   0   0   2   2   2   2   0   0   0   2   2   0   2   0   0   0   2   2   2   0   0   0   0   2   0   2   2   2   2   2   2   2   2   2   0   2   2   2   0   2   0   0   2   0   2   2   2   0   0   0   0   0   0   0   0   2   0   0   2   2   0   0   2   0   0   2   2   0   2   0   0   0   0   2   0   2   0   2   0   2   2   2   2   0   2   2   0   2   2   2   2   0   0   2   0   0   2   0   2   0   2   2   2   2   2   2   2   2   0   0   2   0   2   0   2   2   0   0   2   0   0   0   2   0   0   0   2   2   0   2   2   2   2   2   0   0   0   0   0   0   2   0   2   2   2   0   2   0   0   0   2   2   2   2   0   0   2   2   2   0   2   2   2   0   0   0   0   2   0   2   2   0   0   0   0   0   2   0   0   0   2   2   2   2   2   0   2   0   2   2   0   0   0   2   0   2   0   0   2
 MK-2-10                0   0   0   2   2   2   2   0   0   0   2   2   0   2   0   0   0   2   2   2   0   0   2   0   2   0   0   2   2   2   2   2   2   2   2   0   2   2   2   0   2   0   0   2   0   2   2   2   0   0   0   0   0   0   0   2   2   0   0   2   2   0   0   2   0   0   2   2   0   2   0   0   0   0   2   0   2   0   2   0   2   2   2   2   0   2   2   0   2   2   0   2   0   0   2   0   0   2   0   2   0   0   2   2   2   2   2   2   2   0   0   2   0   0   0   2   2   0   0   2   2   0   0   2   0   0   0   2   2   0   2   2   2   2   2   0   0   0   0   2   0   2   0   2   2   0   0   2   0   0   0   2   2   2   2   0   0   2   0   2   2   2   2   2   0   0   0   0   2   0   2   2   0   2   0   2   0   2   0   0   0   2   2   0   2   2   0   2   0   2   2   0   0   0   0   0   2   0   0   2
 MK-2-11                0   0   0   2   2   2   0   0   0   0   2   2   2   2   0   0   0   2   2   2   0   0   2   0   0   0   0   2   2   2   2   2   2   2   2   0   0   2   0   0   2   0   0   2   0   0   2   2   2   0   0   0   0   0   0   2   2   0   0   0   2   0   0   2   0   2   2   0   0   2   0   0   0   0   2   0   2   0   2   0   2   2   2   2   0   2   0   2   2   2   0   2   0   2   2   0   0   2   0   2   0   0   2   2   2   2   2   2   2   0   0   2   0   0   0   2   0   0   0   2   2   0   0   2   2   0   0   2   2   0   0   2   2   2   2   0   0   0   0   2   0   2   0   2   2   0   0   2   2   0   0   2   2   2   2   0   0   2   0   0   2   2   2   2   2   0   0   0   2   0   2   2   0   2   0   2   0   2   0   0   2   2   2   2   2   0   0   2   0   0   2   0   2   0   2   0   2   0   0   2
 MK-2-12                0   0   0   0   2   2   0   0   0   0   2   2   0   2   0   0   0   2   2   2   0   0   2   0   0   0   0   2   2   2   2   2   2   2   2   0   0   2   0   0   2   0   0   2   0   0   2   2   2   0   0   0   0   2   0   2   2   0   0   0   2   2   0   2   2   2   2   0   0   2   2   0   0   2   0   0   0   0   0   0   0   2   2   2   0   0   0   2   2   2   0   2   0   2   2   0   0   2   0   2   0   0   2   2   2   2   0   2   2   0   0   2   0   0   0   2   0   0   0   2   2   0   0   2   2   2   0   2   0   0   0   2   2   2   2   0   0   0   0   2   0   2   0   2   2   0   0   2   2   0   0   2   2   2   2   0   0   2   0   0   2   2   2   2   2   0   0   0   2   0   2   2   0   2   0   2   0   2   2   0   2   2   2   2   2   0   0   2   0   2   2   0   2   2   2   0   0   0   0   0
 MK-2-13                0   0   0   0   2   2   0   0   0   0   2   2   0   2   0   0   0   2   0   2   0   0   2   0   0   0   0   2   2   0   0   2   2   2   2   0   2   2   0   0   2   0   0   2   0   0   2   2   2   0   0   0   0   2   0   2   2   0   0   0   2   2   0   2   2   2   2   0   2   2   2   0   0   2   0   0   0   0   0   0   0   2   2   2   0   0   0   2   2   0   0   2   0   0   2   0   0   2   0   2   0   0   2   2   2   2   0   2   2   0   0   2   0   0   2   2   2   0   0   2   2   0   0   0   2   2   0   0   0   0   0   2   2   2   2   0   0   0   0   2   0   0   0   2   2   0   0   2   2   0   0   2   2   0   0   2   0   2   0   0   2   2   2   2   2   2   0   0   2   0   2   2   0   0   0   2   0   2   2   0   2   2   2   0   2   0   0   2   0   2   2   0   2   0   2   0   0   0   0   0
 MK-2-14                0   0   0   2   2   2   2   0   0   0   2   2   0   0   0   0   0   0   2   2   0   0   2   0   0   0   0   2   2   2   0   2   2   0   2   2   2   2   0   0   2   0   0   0   0   0   2   0   2   0   0   0   0   2   0   2   2   0   0   0   2   2   0   2   2   2   2   0   2   2   2   0   0   2   0   0   0   0   2   0   0   2   2   2   0   0   0   2   2   0   0   2   0   0   2   0   0   2   0   0   0   0   0   2   2   2   0   2   2   0   0   0   0   0   2   2   2   0   0   2   2   0   2   0   2   2   0   0   0   0   0   2   2   2   2   0   0   0   0   2   0   0   0   2   2   0   0   2   0   2   0   2   2   0   0   2   0   2   0   0   2   2   0   2   2   2   0   0   2   0   2   0   2   0   0   2   0   2   2   0   2   2   2   0   2   0   0   2   2   2   2   0   2   0   2   0   0   0   0   0
 MK-2-15                0   0   0   2   2   2   2   0   0   0   0   2   0   0   0   0   2   0   2   0   0   0   0   0   2   0   0   2   2   2   0   2   2   2   2   2   2   2   0   0   2   0   0   0   0   2   2   0   2   0   2   0   2   0   0   2   2   0   0   0   2   2   0   2   2   2   2   0   2   2   2   0   2   2   0   0   0   0   2   0   0   0   2   2   2   0   0   2   2   0   0   2   0   0   2   2   0   2   0   0   0   0   0   2   2   2   0   2   2   0   0   0   0   0   2   2   2   2   0   2   2   0   2   0   2   2   0   0   2   0   0   2   2   2   2   0   0   0   0   2   2   0   0   2   2   0   0   2   0   2   0   2   2   0   0   2   0   2   2   0   2   2   0   2   2   2   0   0   2   0   2   0   2   0   0   2   0   2   2   0   2   2   2   0   2   0   0   2   2   2   2   0   2   0   2   0   0   0   0   2
 MK-2-16                0   0   0   2   2   0   2   0   0   0   0   2   0   0   0   2   2   0   2   0   0   0   0   0   0   0   0   0   2   2   0   2   2   2   2   2   2   2   0   0   2   0   0   0   0   2   0   0   2   0   2   0   2   2   0   2   2   0   0   0   2   2   0   2   2   2   2   0   2   0   0   2   2   2   0   0   0   0   0   0   0   0   2   2   2   0   2   2   2   0   0   2   0   2   2   2   0   2   0   0   0   0   0   2   2   2   0   2   2   0   0   0   0   0   2   2   2   2   0   2   2   0   2   0   2   2   0   0   2   0   0   2   2   2   2   0   0   0   0   2   2   0   2   2   2   0   0   2   0   2   0   2   2   2   0   2   0   2   2   0   2   2   0   2   2   2   0   2   2   0   2   0   2   0   0   2   0   2   2   0   2   2   2   0   2   0   0   2   2   0   2   0   0   0   2   2   2   0   2   2
 MK-3-1                 2   0   0   0   0   0   0   2   2   0   2   2   0   2   0   2   0   2   0   0   0   0   0   0   0   2   0   0   0   2   0   2   0   0   0   0   0   2   2   2   0   0   2   2   0   2   2   0   2   0   2   2   2   2   0   0   0   2   0   2   0   0   0   2   2   0   0   2   2   0   0   2   0   2   0   0   2   2   0   0   0   2   2   0   2   0   0   2   2   2   0   2   2   0   0   2   2   0   2   2   2   2   0   2   0   2   2   0   0   2   2   2   0   2   2   0   0   2   2   0   0   0   0   0   2   2   0   2   0   0   0   2   2   2   0   0   0   2   2   0   2   2   2   2   0   0   2   2   0   0   2   0   0   0   2   0   2   2   0   2   0   2   2   2   0   2   0   2   0   2   0   0   2   2   0   0   0   2   0   2   0   2   2   2   0   0   2   2   0   2   0   0   2   0   2   2   2   2   0   2
 MK-3-2                 2   0   0   0   0   0   0   2   2   0   2   2   0   2   0   2   0   2   0   0   0   0   0   2   0   2   0   0   0   0   0   2   0   0   0   0   0   2   2   2   0   0   0   2   2   2   2   0   2   0   2   2   2   2   0   0   0   2   0   2   0   0   0   2   2   0   2   2   2   0   0   2   0   2   0   2   2   2   0   0   0   2   2   0   0   0   0   2   2   2   0   2   2   0   0   2   0   2   2   2   2   2   2   2   0   2   0   0   0   2   2   2   0   2   2   0   0   2   2   0   0   0   0   0   2   2   0   2   0   0   0   2   2   2   0   0   0   2   2   2   2   2   2   2   0   0   2   2   0   0   2   0   0   0   2   0   0   0   0   2   0   2   2   0   2   2   0   2   0   2   0   0   2   2   0   0   0   2   0   2   0   2   2   2   0   2   2   2   0   2   0   0   2   0   2   2   2   2   0   2
 MK-3-3                 2   2   0   0   0   0   0   2   2   0   2   2   0   2   2   2   0   0   0   0   0   0   0   2   0   2   0   0   0   0   0   0   0   0   0   0   0   2   2   2   0   0   0   2   2   2   2   0   2   0   0   2   2   2   0   0   0   0   2   2   0   0   0   2   2   0   2   2   2   2   0   2   2   2   2   2   2   2   0   0   0   2   0   0   0   0   0   2   2   2   2   0   2   0   0   2   0   2   2   2   2   2   2   2   0   2   0   0   0   2   2   2   0   2   2   0   0   2   2   0   2   2   0   0   2   0   0   2   0   0   0   2   2   2   2   0   0   2   0   0   2   2   2   0   0   0   2   2   0   0   2   0   0   0   2   0   0   0   0   2   0   2   2   0   2   2   2   2   0   2   0   2   2   2   0   2   0   2   0   2   0   2   2   2   0   2   2   2   0   2   0   0   2   0   2   2   2   2   0   0
 MK-3-4                 0   2   0   2   2   0   2   2   2   0   2   2   0   2   2   2   0   0   0   0   0   2   0   2   2   2   2   0   0   0   0   0   0   0   0   0   0   2   2   2   0   0   0   2   2   2   2   0   2   0   2   2   2   2   0   0   0   2   2   2   0   0   0   2   2   0   2   2   2   2   0   2   2   2   2   2   2   2   2   0   0   2   0   0   0   0   0   2   2   2   0   0   2   0   0   0   0   2   0   2   0   2   2   2   0   2   0   0   2   2   2   2   0   2   0   0   0   2   2   0   2   2   0   0   2   0   0   2   0   0   0   2   2   2   2   0   0   2   0   0   0   2   2   0   0   0   2   2   0   0   2   0   2   0   2   0   0   0   0   2   0   2   2   0   2   0   2   2   0   2   0   2   2   2   0   2   0   2   0   2   0   2   0   2   0   2   2   2   0   2   0   0   2   0   0   2   2   2   0   2
 MK-3-5                 0   2   0   2   2   0   0   2   0   0   2   2   0   2   2   2   0   0   0   0   0   2   0   2   2   2   2   0   2   2   0   2   0   0   0   0   0   2   2   0   0   0   0   2   2   2   2   0   2   0   2   2   2   2   0   0   0   2   2   2   0   0   0   2   2   0   2   2   2   2   0   2   2   2   2   2   2   2   2   0   0   2   0   0   2   2   0   2   2   0   0   0   2   0   0   0   2   2   0   0   0   2   2   2   0   2   2   0   2   2   2   2   0   2   0   0   0   2   2   0   2   2   0   0   2   0   0   2   0   0   0   2   2   2   2   0   0   2   0   0   0   2   2   0   0   0   2   2   0   2   2   0   2   0   2   0   2   0   0   2   0   2   2   0   2   0   0   2   2   2   0   2   2   2   0   0   0   2   0   2   0   2   0   2   0   2   2   2   2   2   0   0   2   0   0   2   2   2   0   2
 MK-3-6                 0   2   0   2   2   0   2   2   0   2   0   2   0   2   2   2   0   0   0   2   0   0   0   2   2   2   2   0   2   2   0   2   0   0   2   0   2   2   2   0   0   0   0   2   2   2   2   0   2   2   2   2   2   2   0   0   0   2   0   2   0   0   0   2   0   0   2   2   2   2   0   2   2   2   2   2   2   2   0   0   0   2   0   0   2   2   0   2   0   0   2   0   2   0   0   0   2   2   0   0   2   2   2   2   0   2   2   0   2   2   2   2   0   0   0   0   0   2   0   0   2   2   0   2   2   0   2   0   0   0   0   2   2   2   2   2   2   2   0   0   0   2   2   0   0   0   0   2   2   2   2   0   2   0   2   0   2   0   2   2   0   2   2   0   2   0   0   2   2   0   0   2   2   2   2   0   0   2   2   2   2   2   0   2   0   2   2   0   2   2   2   0   2   2   0   2   2   2   0   2
 MK-3-7                 0   2   0   0   2   0   2   2   0   2   0   2   0   2   2   2   0   0   0   2   0   0   0   2   2   2   2   0   2   2   0   2   0   0   2   0   2   2   2   0   0   2   0   2   2   2   2   0   2   2   2   2   2   2   0   0   0   2   0   2   0   0   0   2   0   0   2   2   2   2   0   2   2   2   2   2   2   2   0   2   0   2   0   2   2   2   2   2   0   0   2   0   2   0   0   0   2   2   0   0   2   0   2   2   0   2   2   0   2   2   2   0   0   0   0   0   0   2   0   2   0   2   0   2   2   0   2   0   0   0   0   2   2   2   2   2   2   2   0   0   0   2   2   0   0   0   0   2   2   2   2   0   2   0   2   0   2   0   2   2   0   2   2   0   2   0   0   0   0   0   0   2   2   2   2   0   0   2   2   2   2   2   0   2   0   2   2   0   2   2   2   0   0   2   0   2   2   2   0   2
 MK-3-8                 0   2   0   0   2   0   2   2   0   2   0   2   2   2   2   2   0   0   0   2   0   0   0   2   2   2   2   0   2   0   0   2   0   0   2   0   2   2   2   0   0   2   2   0   2   2   2   0   2   2   2   2   2   2   0   0   0   2   0   2   0   0   0   2   0   0   2   2   2   2   0   2   2   0   2   2   0   2   0   2   0   2   0   0   2   2   2   2   0   0   2   0   2   0   0   0   2   2   2   0   0   0   2   2   0   2   2   2   2   2   2   2   0   0   0   0   0   2   0   2   0   2   0   2   2   2   2   0   0   0   0   2   2   2   2   2   2   2   0   0   2   2   2   0   0   0   0   2   2   2   2   0   2   0   2   0   2   0   0   2   0   2   2   0   2   2   0   0   2   0   0   2   2   2   2   0   2   2   2   2   2   2   2   2   0   2   2   0   2   2   2   0   0   0   0   2   0   2   0   2
 MK-3-9                 0   2   0   2   2   0   2   2   0   2   0   2   2   0   2   0   0   2   0   0   0   0   0   2   0   2   2   2   2   0   0   2   0   0   2   0   2   2   2   2   0   2   2   0   2   2   2   0   2   2   2   2   2   2   0   0   0   2   0   2   0   0   0   2   0   0   2   2   2   2   0   2   2   0   2   2   0   2   0   2   2   2   0   0   0   0   0   2   0   0   2   0   2   0   0   0   2   2   2   0   0   0   2   2   0   2   2   2   2   2   2   2   0   0   0   0   0   2   0   2   0   2   0   2   2   2   2   0   0   0   0   2   2   2   2   2   2   2   0   0   2   2   2   0   2   0   0   2   2   2   2   2   2   0   2   0   2   0   0   0   2   0   2   0   2   2   0   2   2   0   0   2   2   2   2   0   2   2   2   2   2   2   2   2   0   2   2   0   2   2   2   0   0   0   0   2   0   2   0   2
 MK-3-10                0   2   0   2   2   0   2   2   0   0   0   2   2   0   2   0   0   2   0   0   0   0   0   2   0   2   2   2   0   0   0   2   0   0   2   0   2   0   2   2   0   2   2   0   0   2   2   0   2   0   0   2   0   2   0   0   0   2   0   2   2   0   0   2   0   0   0   2   2   2   0   2   2   0   2   2   0   2   0   2   2   2   0   0   0   0   0   2   0   0   2   0   2   0   0   0   2   2   2   0   0   0   2   2   0   2   2   2   2   2   2   0   0   0   0   0   0   2   0   2   0   2   0   0   2   2   2   0   0   0   0   2   2   2   2   2   2   2   0   0   2   0   2   0   2   0   0   2   2   2   2   2   2   0   2   0   2   0   0   0   2   0   2   0   2   2   0   2   2   2   2   2   2   2   0   0   2   2   2   2   2   2   2   2   0   2   2   2   0   2   2   0   0   2   0   2   0   2   0   2
 MK-3-11                0   2   0   2   2   0   0   2   0   0   0   2   2   0   2   0   0   2   0   0   0   0   0   2   0   2   2   0   0   0   0   2   2   0   2   0   2   0   2   2   0   2   2   0   0   2   0   0   2   0   0   2   0   2   0   0   2   2   0   2   2   0   0   2   0   0   0   2   2   2   0   2   2   0   2   0   0   2   0   2   2   2   0   0   0   2   2   2   0   0   2   0   2   0   0   0   0   2   2   0   0   0   2   2   0   2   2   2   2   2   2   0   0   0   0   0   0   2   0   2   0   2   0   0   2   2   2   0   2   0   0   2   2   0   2   2   2   2   0   0   2   0   2   0   0   0   0   2   2   2   2   2   2   0   2   0   2   2   0   0   2   0   2   0   2   2   0   2   2   2   2   2   2   2   2   0   2   2   2   2   2   2   2   2   0   2   2   2   0   2   2   0   0   2   0   2   0   2   0   2
 MK-3-12                2   2   0   0   2   0   0   2   0   0   2   2   2   0   0   0   0   2   0   0   0   0   0   2   0   2   2   0   0   0   0   2   2   0   2   2   2   0   2   2   0   2   2   0   0   2   0   0   0   0   0   2   0   2   0   0   2   2   2   2   2   0   0   2   0   0   0   2   2   2   0   2   2   0   2   0   0   2   0   2   2   2   0   0   0   2   2   2   0   0   2   0   2   0   0   0   0   2   2   0   0   0   2   2   0   0   2   2   2   2   2   0   0   0   0   0   2   2   0   2   0   2   0   0   2   2   2   0   2   0   0   2   0   0   2   2   2   2   0   0   2   0   2   0   0   0   0   2   2   2   2   2   2   0   2   0   2   2   0   0   2   0   2   0   2   2   0   2   2   2   2   2   2   2   2   0   2   2   2   2   2   2   2   2   0   2   2   2   0   0   2   0   0   2   0   2   0   2   0   2
 MK-3-13                2   2   0   0   0   0   0   2   0   0   2   2   2   0   0   0   0   2   0   0   0   0   0   2   0   2   2   0   0   0   0   2   2   0   2   2   2   0   2   2   2   2   2   0   0   2   0   0   0   0   0   2   0   2   0   0   2   2   2   2   2   0   0   2   0   0   0   2   2   0   0   2   0   0   2   0   0   2   0   2   2   2   0   0   0   2   2   0   0   0   2   0   2   0   0   0   0   2   2   0   0   0   2   2   0   0   2   2   0   2   2   0   0   0   2   0   2   2   0   2   2   2   0   2   2   2   2   0   2   0   0   2   0   0   2   2   2   0   2   0   2   0   0   0   0   0   0   2   2   2   2   2   2   0   2   0   2   2   0   0   2   2   2   0   2   2   0   2   2   2   2   2   0   2   2   0   2   2   0   2   2   2   2   2   0   2   2   2   0   0   2   0   0   0   0   2   2   2   0   2
 MK-3-14                2   2   0   0   0   0   0   0   0   0   2   2   2   0   0   0   0   2   0   0   0   0   0   2   0   2   2   0   0   0   0   2   2   0   2   0   0   0   2   2   2   2   2   0   2   0   0   0   0   0   0   2   0   2   0   0   2   2   2   2   2   2   0   2   0   0   0   2   2   0   0   2   0   0   0   0   0   2   0   2   0   2   0   0   0   2   2   0   0   0   2   0   2   2   0   0   0   2   2   2   0   0   2   2   2   0   2   2   0   0   2   0   0   0   2   0   2   2   2   2   2   2   0   2   2   2   2   0   2   0   0   0   0   0   2   0   2   0   2   0   0   0   2   0   2   0   0   2   2   2   2   2   2   2   2   0   2   2   0   0   2   2   2   0   2   0   0   2   2   2   2   2   0   2   2   0   2   2   0   2   2   2   2   2   0   2   2   2   0   0   2   0   0   0   0   2   2   2   0   0
 MK-3-15                2   2   2   0   0   0   0   0   0   2   2   2   2   0   0   0   2   2   0   0   0   0   0   2   0   2   2   0   0   0   0   2   2   0   2   0   0   0   2   2   2   2   2   0   2   0   0   0   2   0   0   2   0   2   0   0   2   2   2   2   0   2   0   2   0   0   0   0   2   2   0   2   0   0   0   2   0   2   0   2   0   2   0   0   0   2   2   0   2   0   2   0   2   2   0   0   0   2   2   2   0   0   2   0   2   2   2   2   0   0   2   0   0   0   2   0   2   2   2   2   2   2   0   0   2   0   2   0   2   0   0   0   0   0   0   0   2   0   2   0   0   0   2   0   2   0   0   2   2   2   2   2   2   2   2   0   2   2   0   0   2   2   2   0   2   0   0   2   2   2   2   2   0   2   2   0   2   2   0   2   2   0   2   2   0   2   2   2   0   0   2   2   0   0   0   2   0   2   0   0
 MK-3-16                2   2   2   0   0   0   0   0   0   2   2   2   2   2   0   2   2   2   0   2   0   0   0   2   2   2   2   0   0   0   0   2   2   0   2   0   0   2   2   2   2   2   2   2   2   0   0   0   2   0   0   2   0   2   0   0   0   2   2   0   0   2   0   2   0   0   0   0   2   2   0   2   2   0   0   2   0   2   0   2   0   2   0   0   0   2   2   0   0   0   2   0   2   2   0   0   0   0   0   2   0   0   2   0   2   2   2   2   0   0   2   0   0   0   2   0   2   2   2   2   2   0   2   0   2   0   2   0   2   0   0   0   0   0   2   0   2   2   2   2   0   0   2   0   2   0   0   2   2   2   2   2   2   2   2   0   2   2   0   0   2   2   2   0   2   0   0   2   0   2   2   2   0   0   2   0   2   2   0   2   2   0   2   2   0   2   2   2   2   0   2   0   0   0   0   2   0   2   0   0
 MK-4-1                 0   2   2   2   2   0   2   0   2   0   2   0   0   0   2   2   2   2   2   2   0   2   0   0   2   0   2   0   2   0   0   2   0   2   0   0   2   0   0   2   2   0   0   2   2   0   2   0   0   0   0   2   0   0   0   0   2   2   2   2   0   2   0   0   2   2   2   2   0   0   0   0   2   2   0   2   2   0   0   2   0   2   2   2   2   0   2   2   0   0   2   0   0   0   0   0   2   0   0   2   0   0   2   2   2   2   0   2   2   0   2   2   2   0   2   2   0   2   2   2   0   2   2   2   0   0   2   2   0   0   0   0   2   2   0   2   2   2   2   0   2   0   0   2   2   0   2   2   0   0   2   0   0   0   0   2   2   0   0   0   2   2   2   2   2   0   2   2   2   2   2   2   2   0   2   2   2   0   2   2   0   0   2   0   0   0   0   0   0   0   2   2   0   0   2   0   2   2   2   2
 MK-4-2                 0   2   2   2   2   0   2   0   2   0   2   2   2   0   2   2   2   2   2   2   0   0   0   0   2   0   2   0   2   0   0   2   0   2   0   0   2   0   0   2   2   0   0   2   2   0   2   0   0   0   0   2   0   0   0   0   2   2   2   0   0   2   0   0   2   2   2   2   2   0   0   0   2   2   0   2   2   0   0   2   0   2   2   2   2   0   2   2   2   0   0   0   0   0   0   0   2   0   0   2   0   0   2   2   2   2   0   2   2   2   2   2   2   0   2   2   0   2   2   2   2   2   2   2   0   0   2   2   0   0   0   0   0   2   0   2   2   2   2   2   0   2   0   2   2   0   2   2   0   0   2   0   0   2   0   2   2   0   0   2   0   2   2   2   2   0   2   0   2   2   2   2   2   0   2   2   2   0   2   2   0   2   2   0   0   2   0   0   0   0   2   2   0   0   2   0   2   2   2   2
 MK-4-3                 0   2   2   2   2   0   2   0   2   0   0   2   2   0   2   2   2   2   2   2   0   0   0   0   2   0   2   2   0   0   0   2   0   2   0   0   2   0   0   2   0   0   0   2   0   0   2   0   0   2   0   2   0   0   0   2   2   2   2   0   0   2   0   0   2   2   2   0   2   0   0   0   2   2   0   2   2   0   0   0   0   2   2   2   2   0   2   2   2   0   0   0   0   0   0   0   2   0   0   2   0   0   2   2   2   2   0   2   2   2   2   2   2   0   2   2   0   2   2   2   2   0   2   2   0   0   2   2   0   0   2   0   0   2   0   2   2   0   0   2   0   2   0   0   2   2   0   2   0   0   0   0   0   2   0   2   0   0   0   2   2   0   2   2   2   0   2   2   2   2   2   0   2   0   2   2   2   0   2   2   0   2   0   0   0   2   0   0   0   0   2   2   0   0   2   0   2   2   2   2
 MK-4-4                 0   2   2   2   2   0   2   0   2   0   0   2   2   0   2   2   2   2   2   2   0   0   0   0   2   0   2   2   0   0   0   2   0   2   0   0   0   0   0   0   0   0   2   2   0   0   2   0   0   2   0   2   0   0   0   2   2   2   0   0   0   2   0   0   2   2   2   0   2   0   0   2   2   2   0   2   0   0   0   0   0   2   2   2   2   0   2   2   2   0   0   2   0   0   0   0   0   0   0   2   0   0   2   2   2   2   0   2   2   2   2   2   2   0   2   2   0   2   2   2   2   2   2   2   0   0   2   2   2   0   2   2   0   2   2   2   2   0   0   2   0   2   0   0   2   2   0   2   0   0   0   0   0   2   0   2   0   0   0   2   2   0   2   2   2   0   2   2   2   0   0   0   2   0   2   2   2   0   2   2   0   2   0   0   2   2   0   2   0   0   2   2   0   0   2   0   2   2   2   2
 MK-4-5                 0   2   2   2   2   0   2   0   2   0   0   2   2   0   2   2   2   2   2   2   0   0   0   0   0   0   2   2   0   0   0   2   0   2   0   0   0   0   0   0   0   0   2   2   0   0   2   0   0   2   0   2   0   2   0   2   2   2   0   2   0   0   0   0   2   2   2   0   2   0   0   2   2   2   0   0   0   0   2   0   2   2   2   2   0   0   2   2   2   0   0   2   0   0   0   0   0   0   0   0   0   0   2   2   2   2   0   2   2   2   2   2   2   0   0   2   2   2   2   2   2   2   2   2   0   0   2   2   2   0   2   2   0   2   2   2   2   0   0   2   0   0   0   0   2   2   0   2   0   0   0   0   2   2   0   2   0   0   0   0   2   0   2   2   2   0   2   2   0   0   0   2   2   0   2   0   2   0   2   2   0   2   0   0   2   2   0   0   0   0   2   2   0   2   2   0   2   2   2   2
 MK-4-6                 0   2   2   2   2   0   2   0   2   0   2   2   2   0   2   0   2   2   2   2   0   0   0   0   0   2   2   2   0   0   0   2   0   2   0   0   0   0   0   0   0   0   2   2   0   0   2   0   0   0   0   2   0   2   0   2   2   2   0   2   0   0   0   0   2   2   2   0   2   0   0   2   2   2   0   0   0   0   2   0   2   2   2   2   0   0   2   0   2   0   0   2   0   0   0   0   2   0   0   0   0   0   2   0   2   2   0   2   2   2   0   2   2   0   0   2   2   2   2   2   2   2   2   0   2   0   2   2   2   2   2   2   0   2   0   2   2   0   0   2   0   2   0   0   2   2   2   2   0   0   0   0   2   2   0   2   2   2   0   0   0   0   2   2   2   0   2   2   0   0   0   2   2   0   2   0   2   0   2   2   0   0   0   0   2   2   2   0   0   0   2   2   0   2   2   0   2   2   2   2
 MK-4-7                 0   2   2   2   2   0   2   0   2   0   2   2   2   0   2   0   2   2   2   2   0   0   2   0   0   2   2   0   0   2   0   2   0   2   0   2   0   0   0   0   0   2   2   2   0   0   2   0   0   0   0   2   0   2   0   2   2   2   0   0   0   0   0   0   2   2   2   0   0   0   0   2   2   2   0   0   2   0   2   0   2   2   2   2   0   0   2   0   2   0   2   2   0   0   2   0   0   0   0   0   0   0   2   0   2   2   0   2   2   2   0   2   2   0   0   2   2   2   2   2   2   2   2   0   2   0   2   2   2   2   2   2   0   2   0   0   2   0   0   2   0   2   0   0   0   2   0   2   0   2   0   2   2   2   0   2   2   2   0   0   0   0   2   0   2   0   2   2   0   0   0   2   2   0   2   0   2   0   2   2   0   0   0   0   2   2   0   0   0   0   0   2   0   2   2   2   2   2   2   2
 MK-4-8                 0   2   2   2   2   0   2   0   0   0   2   2   2   0   2   0   2   2   2   2   0   0   2   0   2   2   2   2   0   2   0   2   0   2   2   2   0   0   0   0   0   2   2   2   0   0   2   2   0   0   0   2   0   2   2   2   2   2   2   2   0   0   0   0   2   2   2   0   0   0   0   2   2   2   0   0   2   0   2   0   2   2   2   2   0   0   2   0   2   0   2   2   0   0   2   0   0   0   0   0   0   0   2   0   2   2   0   2   2   2   0   2   0   0   0   2   2   2   2   2   2   2   2   0   2   0   2   2   2   2   2   2   0   2   0   0   0   0   0   2   0   2   0   0   0   2   0   2   0   2   0   0   2   2   0   2   2   2   0   0   0   0   2   0   0   0   2   2   0   0   0   2   2   0   2   0   2   0   2   2   0   0   0   0   2   2   0   0   0   0   0   2   0   2   2   2   2   2   2   2
 MK-4-9                 0   2   2   2   2   0   2   0   0   0   2   2   2   0   2   0   2   2   0   2   0   0   2   0   2   2   0   2   0   0   0   2   0   2   2   2   0   0   0   0   0   2   2   2   2   0   2   2   0   0   0   2   0   2   2   2   2   0   2   2   0   0   0   0   2   2   2   0   0   2   2   2   2   2   0   0   2   0   2   0   2   2   2   0   0   0   2   0   2   0   0   2   0   0   2   0   0   0   0   0   0   2   2   0   2   2   0   2   2   2   0   2   0   0   0   2   2   2   2   2   2   0   2   0   2   0   2   0   2   2   2   2   0   2   0   0   0   0   0   2   0   2   0   0   0   2   0   2   2   2   0   0   2   2   0   0   2   2   0   2   0   0   2   0   0   0   2   2   2   0   0   2   2   0   2   0   2   2   2   2   0   2   2   0   2   2   0   0   0   0   0   2   0   2   2   2   2   2   2   2
 MK-4-10                0   2   0   2   2   0   2   0   0   0   2   0   0   0   2   0   0   2   0   2   2   0   0   0   0   2   0   2   0   0   0   2   0   2   2   2   0   0   0   0   2   2   2   2   0   0   2   2   0   0   0   2   0   2   2   2   2   0   2   2   0   0   0   0   0   2   2   0   0   2   2   2   2   2   0   0   2   0   2   0   2   2   2   0   0   0   2   0   2   0   0   2   0   0   2   0   0   0   0   0   0   2   2   0   2   2   0   2   2   2   0   2   0   0   0   2   0   2   2   2   2   2   2   0   2   2   2   0   2   2   2   2   0   2   0   0   0   2   0   2   0   2   0   0   0   2   0   2   2   2   0   0   2   2   0   0   2   2   0   2   0   0   2   0   0   0   2   2   2   0   0   2   2   0   2   0   2   2   2   2   0   0   2   0   2   2   0   0   0   0   0   2   0   2   2   2   2   2   2   2
 MK-4-11                0   2   0   2   2   0   2   0   0   0   2   0   0   0   2   0   0   2   0   2   2   0   0   0   0   2   0   2   0   0   0   2   0   0   0   2   0   0   0   0   2   2   2   2   0   0   2   2   0   0   2   2   0   2   2   2   2   0   2   2   0   0   0   0   0   2   2   0   0   0   2   2   2   2   0   0   2   0   2   0   2   2   2   0   0   0   2   0   2   2   0   2   0   0   2   0   2   0   0   0   0   0   2   0   2   2   2   2   2   2   0   2   0   0   0   2   0   2   2   2   2   2   2   0   2   2   0   0   0   2   2   2   0   2   2   0   0   0   0   2   0   2   0   0   2   0   0   2   2   2   0   0   2   2   2   0   2   2   0   2   0   0   2   0   0   0   2   2   2   0   0   2   2   0   2   0   2   0   2   2   0   2   2   0   2   2   0   0   0   0   0   2   0   2   2   2   2   2   2   2
 MK-4-12                0   0   0   2   2   0   0   0   0   2   2   0   0   0   2   0   0   2   0   2   2   0   0   0   0   2   0   2   0   0   0   2   0   0   0   2   0   2   0   0   2   2   2   2   0   0   2   0   0   0   2   2   0   2   2   0   2   0   2   2   0   0   0   0   2   2   2   0   0   0   2   2   0   2   0   0   2   2   2   0   2   0   2   0   0   0   2   0   2   2   0   2   0   0   2   2   0   0   0   0   2   0   2   0   2   2   2   2   2   0   0   2   0   0   0   2   0   2   2   0   2   2   2   0   2   2   0   0   0   2   2   2   0   2   0   2   0   0   0   2   0   2   0   0   2   0   0   2   2   2   0   0   2   2   2   0   2   2   0   2   0   0   2   0   0   0   2   2   2   0   0   2   2   0   2   0   2   0   2   2   0   2   2   0   2   2   0   0   0   0   0   2   2   2   2   2   0   2   2   2
 MK-4-13                0   0   0   2   2   2   0   0   0   2   2   2   0   2   2   0   0   2   0   2   2   0   0   0   0   2   0   2   0   0   0   2   2   2   0   2   0   2   0   0   0   0   2   2   0   0   2   0   0   0   2   2   0   0   2   0   2   0   2   2   0   0   0   0   2   2   0   0   0   2   2   2   0   2   0   0   2   2   2   0   0   0   2   0   0   0   2   0   2   2   0   2   0   0   2   2   0   0   0   0   2   0   2   0   2   2   2   2   2   0   2   2   0   0   0   2   2   2   2   0   2   2   2   0   2   2   0   0   0   2   2   2   0   2   0   2   0   0   0   2   0   2   0   0   2   0   0   2   2   2   2   0   2   2   2   0   2   2   0   2   0   0   2   0   0   0   2   2   2   2   0   2   2   0   2   0   0   0   2   2   0   2   2   2   2   0   0   0   0   0   0   2   2   2   2   2   0   0   2   2
 MK-4-14                0   0   0   2   2   2   0   0   0   2   2   2   0   2   2   0   0   0   0   2   0   0   0   0   0   2   0   2   2   0   0   2   2   2   0   2   0   2   0   0   0   0   2   2   2   0   2   0   0   0   2   2   0   0   2   0   2   0   2   2   2   0   0   0   2   2   0   0   0   2   2   2   0   2   0   2   2   2   2   0   0   0   2   0   0   0   2   0   2   2   0   2   0   0   2   2   0   0   2   0   2   0   2   0   2   2   2   2   2   0   2   2   0   0   0   2   2   2   2   0   2   2   2   0   2   2   0   0   2   2   2   2   0   2   0   2   0   0   0   0   0   2   2   0   2   0   0   2   2   0   2   0   2   2   2   0   2   2   0   2   0   0   0   0   2   0   2   2   2   2   0   2   2   0   2   0   0   0   2   0   0   2   2   2   0   0   0   0   0   0   0   2   0   2   2   2   0   0   2   2
 MK-4-15                0   0   0   2   0   2   0   0   0   2   2   2   0   2   2   0   0   0   2   2   0   0   0   0   0   2   0   2   2   0   2   2   0   2   0   2   2   2   0   0   0   2   2   2   2   0   2   2   0   0   2   2   0   0   2   0   2   0   0   2   2   0   2   0   2   2   0   0   0   2   2   2   0   2   0   2   2   2   2   0   0   0   2   0   0   0   2   0   2   2   0   2   0   0   2   2   0   0   2   0   2   0   2   0   2   0   2   2   2   0   2   2   2   0   2   2   2   2   2   0   2   2   0   0   2   2   0   0   2   2   2   2   0   2   0   2   0   0   0   0   0   2   2   0   2   0   0   2   2   0   2   0   2   2   0   0   2   2   2   2   0   0   0   0   2   0   2   2   2   2   0   2   2   0   2   0   0   2   2   0   0   2   2   2   0   0   0   0   0   2   2   2   0   0   2   2   0   0   2   2
 MK-4-16                0   0   0   2   0   2   0   0   0   2   2   2   0   0   2   0   0   0   2   2   0   0   0   0   0   2   0   2   2   0   2   0   0   2   0   2   2   2   2   0   0   2   2   0   2   0   2   2   2   0   0   2   2   0   2   0   2   0   0   2   2   0   2   0   2   2   0   0   0   2   2   2   0   0   0   2   2   2   0   0   0   2   2   0   2   0   2   0   2   2   0   0   2   0   2   2   0   0   2   0   2   0   2   2   2   0   2   2   2   0   2   2   2   0   2   2   2   2   2   0   0   2   2   0   2   2   0   0   2   2   2   2   0   2   0   2   0   0   0   0   0   2   2   0   2   0   0   2   2   0   2   0   2   0   0   0   2   2   2   2   0   0   0   0   2   0   2   2   0   2   0   2   2   0   2   0   0   2   0   0   0   2   2   0   0   2   0   0   0   2   2   2   0   0   2   2   0   0   2   2
 MK-5-1                 0   2   0   2   2   0   0   2   2   0   2   0   2   0   0   0   2   2   2   0   0   2   2   0   0   0   0   0   2   2   2   0   2   2   0   2   2   2   0   2   0   0   0   2   2   0   2   2   0   2   2   0   2   0   2   2   2   2   0   2   2   2   2   0   0   2   0   0   0   0   0   2   0   2   0   2   0   2   0   0   2   0   0   0   2   2   0   2   0   2   0   0   0   2   2   2   2   0   2   2   0   0   2   2   2   2   2   2   2   0   2   0   2   2   0   0   0   0   0   0   0   2   2   0   0   0   2   2   0   2   0   2   2   2   0   0   2   2   2   2   2   2   0   2   0   2   2   2   2   0   0   0   0   0   2   0   0   0   0   2   2   2   2   0   2   0   0   0   2   0   0   0   2   2   2   0   2   2   2   0   2   0   2   0   0   0   2   2   2   0   0   2   2   0   0   2   0   2   2   0
 MK-5-2                 0   2   0   2   2   0   0   0   2   0   2   0   2   0   0   0   2   2   2   0   0   2   2   0   0   2   0   2   2   2   2   0   2   2   0   2   2   2   0   2   0   0   0   0   2   0   2   2   0   2   0   0   2   0   2   2   2   2   0   2   2   2   2   0   0   2   0   0   0   0   2   2   0   2   0   2   0   2   0   0   2   0   0   2   0   2   0   2   0   2   0   0   0   2   2   2   2   2   0   2   0   0   2   2   2   2   2   2   2   0   0   0   2   2   0   2   0   0   0   0   0   0   0   0   0   0   2   2   0   2   0   2   2   0   0   0   2   2   2   2   2   2   0   2   0   2   2   2   2   0   0   0   0   2   2   0   0   0   0   2   2   2   2   0   2   0   0   0   2   0   0   0   2   2   0   0   2   2   2   0   2   0   2   0   0   0   2   2   2   0   0   2   2   0   0   2   2   2   2   0
 MK-5-3                 0   2   0   2   2   0   0   0   2   0   2   0   2   0   0   0   2   2   2   0   0   2   2   0   0   2   0   2   2   2   2   0   2   2   0   0   2   2   0   2   0   0   0   0   2   0   2   2   0   2   0   0   2   0   2   2   2   2   0   2   2   2   2   0   0   2   0   0   0   0   2   2   0   0   0   2   0   2   0   0   2   2   2   2   0   2   0   0   0   2   0   0   0   2   2   2   2   2   0   0   0   0   2   2   2   2   2   0   0   0   2   0   2   2   0   2   0   0   0   0   0   0   0   0   0   0   2   2   0   2   2   2   2   0   0   0   2   2   0   2   2   0   0   2   0   2   2   2   2   2   2   0   0   0   0   0   0   0   0   2   0   2   2   0   2   2   0   0   2   0   0   0   2   2   0   0   2   2   2   0   2   0   2   0   0   0   2   2   2   0   2   2   2   0   2   2   2   2   2   0
 MK-5-4                 0   2   0   2   0   0   0   0   2   0   2   0   2   2   0   0   2   2   2   2   0   2   2   0   0   2   0   2   2   2   2   0   2   2   0   2   2   2   0   0   0   0   0   0   2   0   2   2   0   2   0   0   0   0   0   2   2   2   0   2   2   2   2   0   0   2   0   0   0   0   2   2   0   0   0   0   0   2   0   0   2   2   2   2   0   2   0   0   0   2   0   0   2   0   2   2   2   2   0   0   0   0   2   2   2   2   2   2   0   2   2   0   2   2   2   2   2   2   0   0   0   0   2   0   2   0   2   2   0   2   2   2   2   0   0   0   2   2   0   2   2   0   0   2   2   2   2   2   2   2   2   0   0   0   0   0   0   0   0   2   0   2   2   0   2   2   0   2   2   0   0   0   2   2   0   0   2   2   2   0   2   0   2   0   0   0   2   2   2   0   2   2   2   0   2   2   2   2   2   0
 MK-5-5                 0   2   0   2   0   0   0   0   2   0   2   0   2   2   0   2   2   2   2   2   0   2   2   2   0   2   0   2   2   0   2   0   2   2   2   2   2   2   2   0   0   0   0   0   2   0   2   2   0   2   0   0   0   0   0   2   2   2   0   2   2   2   2   0   0   2   0   0   0   0   2   2   0   0   0   0   0   2   0   0   2   2   2   2   0   2   0   0   2   0   0   0   2   0   2   0   2   2   0   0   0   0   2   2   0   2   2   2   0   2   2   0   2   2   2   2   2   2   0   0   0   0   2   0   0   0   2   2   0   2   2   2   2   0   0   0   2   2   0   2   2   0   0   2   0   2   2   2   2   2   2   0   0   0   0   0   0   0   0   2   0   2   2   0   2   2   0   2   2   0   0   0   2   2   0   0   2   2   2   0   2   0   0   0   0   0   0   2   2   0   2   2   2   0   2   2   0   2   0   0
 MK-5-6                 0   2   2   2   0   0   2   0   2   0   2   0   2   2   0   2   2   2   2   2   0   2   2   2   0   2   0   2   2   0   2   0   2   2   2   2   2   2   2   2   0   0   0   0   2   0   2   2   0   2   0   2   0   0   0   2   2   2   0   2   2   2   2   0   0   2   0   0   0   0   2   2   0   0   0   0   0   2   0   0   2   2   0   2   0   2   0   2   2   0   0   0   2   2   2   0   2   2   0   0   0   0   2   2   0   2   2   2   0   2   2   0   2   0   2   2   2   2   0   0   0   0   0   0   0   2   2   2   0   2   2   2   2   0   0   0   2   2   0   2   2   0   0   2   0   2   2   2   2   2   2   0   0   0   0   0   2   0   0   2   0   0   2   0   2   2   2   2   2   0   0   0   2   2   0   0   2   2   2   0   0   0   0   0   0   0   0   2   0   0   2   2   2   0   2   2   0   2   0   0
 MK-5-7                 0   2   2   2   0   0   2   0   2   0   2   0   2   2   0   2   2   2   2   2   0   2   2   2   0   2   0   2   2   0   0   0   2   2   2   2   2   2   2   2   0   0   0   0   2   0   2   2   0   2   0   0   0   0   0   2   2   2   0   2   2   2   2   0   0   2   0   0   0   0   2   2   0   0   0   0   0   2   0   0   2   2   0   2   0   2   0   2   2   2   0   0   2   2   2   0   0   2   0   0   0   0   0   2   0   2   2   0   2   2   2   0   2   0   2   2   2   0   0   0   0   0   0   0   0   2   2   2   0   0   2   2   2   0   2   0   2   2   0   0   2   2   0   2   0   2   2   2   2   2   0   0   2   0   0   0   2   0   0   2   0   0   2   0   2   2   2   2   2   0   0   0   0   2   0   0   2   2   2   0   0   0   0   0   0   2   0   2   0   0   2   2   2   0   2   2   0   2   0   0
 MK-5-8                 0   0   2   2   0   0   2   0   2   0   2   0   2   2   0   0   2   2   2   0   0   2   2   2   0   2   0   2   2   0   0   0   2   2   2   2   2   2   2   2   0   0   0   0   2   0   2   2   0   0   0   0   2   0   2   2   2   2   0   2   2   2   2   0   0   2   2   0   2   0   2   2   2   0   0   0   0   2   0   0   2   0   0   2   0   2   0   2   2   2   0   0   2   2   2   0   0   2   0   0   2   0   0   2   0   2   2   0   2   2   2   0   2   0   2   2   2   0   0   0   0   0   0   0   0   2   2   2   0   0   2   2   2   0   2   0   2   2   0   0   2   2   0   2   0   2   2   2   2   2   0   0   2   0   0   2   2   0   0   2   0   0   0   0   2   2   2   2   2   0   0   0   0   2   0   0   2   2   2   0   0   0   0   0   0   2   0   2   0   0   2   2   2   0   2   2   0   2   0   0
 MK-5-9                 0   0   2   2   2   0   2   0   2   0   2   2   2   2   0   0   2   2   2   0   0   2   2   2   0   2   0   0   2   0   0   2   2   0   2   2   0   2   2   2   0   0   0   0   2   0   2   2   0   0   0   0   2   0   2   2   2   2   0   2   2   2   2   2   0   2   2   0   2   0   2   2   2   2   0   0   0   0   0   0   2   0   2   0   2   2   0   2   2   2   0   0   2   2   2   0   0   2   0   0   0   0   0   2   0   2   2   0   2   2   2   0   2   0   0   2   2   0   0   2   0   0   0   0   0   2   2   2   0   2   2   2   2   0   2   0   2   2   0   0   2   2   0   2   0   2   2   2   2   2   0   0   2   0   0   2   2   0   2   2   0   0   0   0   2   2   2   2   2   0   0   0   0   2   2   0   2   0   2   0   0   0   0   0   0   2   0   2   0   0   2   2   2   0   2   2   0   2   0   2
 MK-5-10                0   0   2   2   0   0   2   0   2   0   2   2   2   0   0   0   2   2   2   0   0   2   2   2   2   0   0   0   2   0   0   2   2   0   2   2   0   2   2   2   0   0   0   0   2   0   2   2   0   0   0   0   2   0   2   2   2   2   0   2   2   2   2   2   0   2   2   2   2   0   2   0   2   2   2   0   0   0   0   0   2   0   2   0   2   0   0   2   2   2   0   0   2   2   2   0   0   2   0   0   0   0   0   2   0   2   2   0   2   2   2   0   2   0   0   0   2   0   0   2   0   0   0   0   0   2   0   2   0   2   2   2   2   0   0   0   2   2   0   0   2   2   0   2   0   2   2   2   2   2   0   0   2   0   0   2   2   0   2   2   0   0   0   0   2   2   2   2   2   0   0   0   0   2   2   0   2   0   2   0   0   0   0   0   0   2   0   2   0   0   2   0   2   0   2   2   0   2   0   2
 MK-5-11                0   0   2   2   0   0   2   0   2   0   2   2   2   2   0   0   2   2   2   0   0   2   2   2   2   0   0   0   2   0   0   2   2   0   2   2   2   2   0   2   0   0   0   0   2   0   2   2   0   0   0   0   2   2   2   2   2   2   0   2   2   2   2   2   0   2   2   2   2   0   2   0   2   2   0   0   0   2   0   0   0   0   2   0   2   0   0   2   2   2   2   0   2   2   2   0   0   2   0   2   2   2   0   2   0   2   2   0   0   0   2   0   2   0   0   2   2   0   0   0   0   0   0   0   0   2   0   2   0   2   2   2   2   0   0   0   2   2   2   0   2   2   0   2   2   2   2   2   2   2   0   0   2   0   0   2   2   0   2   2   0   2   0   0   2   2   2   2   2   0   0   0   0   2   2   0   2   0   2   2   2   0   0   0   2   2   0   2   0   0   2   0   2   0   2   2   2   2   0   2
 MK-5-12                0   2   2   2   0   0   0   0   0   0   2   2   2   2   0   0   2   2   2   0   0   2   2   2   2   0   0   0   2   0   0   2   2   0   2   0   2   2   0   2   0   0   0   0   2   0   2   2   0   2   0   0   2   2   2   2   2   2   0   2   2   2   2   2   2   2   2   2   2   0   2   0   2   2   0   0   0   2   0   0   0   0   2   0   2   0   0   2   2   2   2   0   2   2   2   0   0   2   0   2   2   2   0   2   0   2   2   0   0   0   0   0   2   0   0   2   2   0   0   2   0   0   0   0   0   2   0   2   2   2   2   2   2   0   2   0   2   0   2   2   2   2   2   2   2   2   2   2   0   2   0   0   2   2   0   2   2   2   2   2   0   2   2   2   2   2   2   2   2   2   0   0   0   2   2   2   2   0   2   2   2   0   2   0   2   2   0   2   0   0   2   0   2   0   2   0   2   0   2   2
 MK-5-13                0   0   2   2   0   0   0   0   0   0   2   0   2   2   0   0   2   2   0   0   0   2   2   2   2   0   0   0   2   0   0   2   2   0   2   2   2   2   0   2   0   0   0   0   2   0   2   2   0   2   0   0   2   2   2   2   2   2   0   2   2   2   0   2   2   2   2   2   2   0   0   0   2   2   0   0   0   2   0   0   0   0   2   2   2   0   0   2   2   2   2   2   0   0   2   0   0   2   0   2   2   2   0   2   0   2   2   0   0   0   0   2   2   0   0   2   2   0   0   2   0   0   2   0   0   2   0   2   2   0   2   2   0   0   2   0   2   0   2   2   2   2   2   2   2   2   2   2   0   2   0   0   2   2   2   2   2   2   2   2   0   0   2   2   0   2   2   2   2   0   0   0   0   2   2   2   2   0   2   2   0   2   2   0   2   2   0   2   0   0   2   0   2   0   2   0   2   0   2   0
 MK-5-14                0   0   2   0   0   0   0   0   0   0   2   0   2   2   0   0   2   2   0   0   0   2   0   2   2   0   0   0   2   0   0   2   2   0   0   2   2   2   0   2   2   0   0   0   2   0   2   2   2   2   0   0   2   2   2   2   2   2   2   2   2   2   2   2   2   0   0   2   2   0   0   0   2   2   0   0   0   2   2   0   0   0   2   2   2   0   0   2   2   2   2   2   0   0   2   0   0   2   0   2   2   2   0   2   0   2   2   0   2   0   0   2   2   0   0   2   2   0   0   2   2   0   2   0   0   2   0   2   2   0   2   2   0   0   0   2   2   0   0   2   0   2   2   2   2   2   2   2   0   2   0   0   2   0   2   2   2   2   2   0   0   0   2   2   2   2   2   2   2   2   0   0   0   2   2   2   2   0   2   2   0   0   0   0   2   2   0   2   0   2   2   0   2   2   2   0   2   0   2   0
 MK-5-15                0   0   2   0   0   0   0   0   0   0   2   0   2   2   2   0   2   0   2   0   0   2   0   2   2   0   0   0   2   0   0   2   2   0   0   2   2   2   0   2   2   0   0   0   2   2   2   2   2   2   2   0   2   2   2   2   2   2   2   2   0   2   2   2   2   0   0   2   2   0   0   0   2   2   0   0   0   2   2   0   0   0   2   0   2   0   0   2   2   0   2   2   0   0   2   0   0   2   0   2   2   2   0   2   2   2   2   2   2   0   0   2   2   0   0   2   2   0   0   0   2   0   2   0   0   2   0   2   2   2   2   2   0   0   0   0   2   0   0   2   2   2   2   2   2   2   2   2   0   2   0   0   2   0   0   2   2   2   2   0   0   0   2   2   0   2   2   2   2   2   0   0   0   2   2   2   2   0   2   2   0   0   2   0   2   2   2   2   0   2   0   0   2   2   2   0   2   0   2   0
 MK-5-16                2   0   2   0   2   0   0   0   0   0   0   0   2   2   2   0   0   0   2   0   0   2   0   2   0   0   0   0   2   0   0   2   2   0   0   2   2   2   0   2   2   0   0   0   0   2   2   0   2   2   2   0   2   2   2   2   2   2   2   2   0   2   2   2   2   0   0   2   2   0   0   0   2   0   0   0   0   2   2   0   0   0   2   0   2   0   0   2   2   0   2   2   0   0   2   0   0   2   0   2   2   2   0   2   2   2   2   2   2   2   0   2   2   0   0   2   2   2   0   0   2   2   2   0   0   2   0   2   0   2   2   2   0   0   0   0   2   0   0   2   2   2   2   2   2   2   2   2   0   2   0   0   0   0   0   2   2   2   2   0   0   0   2   2   0   2   2   2   2   2   0   0   0   0   2   2   2   2   2   2   0   0   2   0   2   2   2   2   0   2   0   0   2   2   2   0   2   0   0   0
 MK-6-1                 0   2   0   2   0   0   0   2   2   0   2   2   0   0   0   2   2   0   0   0   2   0   2   2   0   2   0   0   0   2   2   0   0   2   0   2   0   0   2   0   2   2   0   2   2   0   2   2   0   0   2   2   0   0   0   2   2   0   2   2   0   0   2   0   0   0   0   0   0   2   2   2   0   2   0   2   2   0   0   2   0   0   2   0   2   0   2   0   0   2   0   0   2   2   0   0   2   2   2   0   0   2   2   0   2   0   0   0   2   2   2   2   2   0   0   0   2   0   2   2   2   2   2   2   2   0   2   2   0   2   2   0   0   0   2   2   2   2   0   0   2   0   2   0   0   2   2   0   2   2   0   2   2   2   0   0   0   2   2   0   0   2   0   0   2   2   0   2   2   0   2   0   2   2   2   0   2   2   0   0   2   0   0   0   2   0   0   2   0   2   2   0   0   0   0   0   2   2   0   2
 MK-6-2                 0   2   0   2   0   2   0   2   2   0   2   2   0   0   0   2   2   0   0   0   2   0   2   2   0   2   2   0   0   2   2   0   0   2   2   0   0   0   2   2   2   2   0   0   2   0   2   2   0   0   2   0   0   0   0   2   0   0   0   2   0   2   2   0   0   2   0   0   0   2   2   2   2   2   0   2   2   2   0   2   0   0   2   0   2   0   2   0   2   2   0   0   2   2   0   0   2   2   2   0   0   2   2   0   2   0   0   0   2   2   2   2   2   0   0   0   2   0   2   0   2   2   2   2   2   0   2   0   0   2   2   0   0   0   2   2   2   2   0   0   2   0   2   0   0   2   2   0   2   2   0   2   2   2   0   0   0   2   2   0   0   2   0   0   2   2   0   2   2   0   2   0   2   2   2   0   2   2   0   0   2   0   0   0   2   0   0   2   0   2   2   0   0   0   0   0   0   2   0   2
 MK-6-3                 0   0   0   2   0   2   0   2   2   0   2   2   2   0   0   2   2   0   0   0   2   0   2   2   0   2   2   0   0   2   2   0   0   2   2   0   2   0   2   2   2   2   0   0   2   2   2   2   0   0   2   0   0   2   0   2   0   0   0   2   0   2   2   0   0   2   0   0   0   2   0   2   0   2   0   2   2   2   0   2   0   0   2   2   2   0   2   2   2   2   2   0   2   2   0   0   2   2   2   2   0   2   2   0   2   0   0   0   2   2   2   2   2   2   0   0   2   0   2   0   2   2   2   2   2   0   2   0   0   2   0   0   0   0   2   2   0   2   0   2   2   2   2   0   0   2   2   2   2   2   0   2   2   2   0   0   2   2   2   0   0   0   2   0   2   2   0   2   2   2   2   0   2   2   2   0   2   2   0   0   2   0   0   0   2   0   0   2   0   2   2   0   0   0   0   0   2   2   0   2
 MK-6-4                 0   0   0   2   0   0   2   2   2   0   2   2   2   0   0   2   2   0   0   0   2   0   0   2   0   2   2   0   0   2   2   2   0   2   2   0   2   0   2   2   2   2   0   2   0   2   2   2   2   0   2   0   2   2   2   2   0   0   2   2   0   2   2   0   0   2   0   0   0   2   0   2   0   2   0   2   2   2   0   2   0   0   2   2   2   0   2   2   2   2   2   0   2   2   0   0   2   2   2   2   0   2   2   0   2   0   0   0   2   2   2   2   2   2   0   0   2   0   2   0   2   2   2   2   2   0   2   0   0   2   0   0   0   0   2   2   0   2   0   2   2   2   2   2   0   2   2   2   2   2   0   2   2   2   0   0   0   2   0   2   0   2   2   0   2   2   0   2   2   2   2   0   2   2   2   0   2   0   0   0   2   0   0   0   2   2   0   2   0   2   2   0   2   0   0   0   2   2   0   2
 MK-6-5                 0   0   0   2   0   0   2   2   0   0   2   2   2   0   0   2   2   0   0   0   2   0   0   2   0   2   2   0   0   2   2   2   0   2   2   0   2   0   2   2   2   2   0   2   0   2   2   2   2   0   2   0   2   2   2   2   0   0   2   2   0   2   2   0   0   2   0   0   0   2   0   2   0   2   2   2   2   2   0   0   0   0   2   2   2   0   2   2   2   2   2   0   2   2   0   0   2   2   2   2   0   2   2   0   0   0   0   0   2   2   2   2   2   2   0   0   2   0   2   2   2   2   2   2   2   0   2   0   0   2   0   0   0   0   2   2   0   2   0   2   0   2   2   2   0   2   2   2   2   2   2   2   2   2   0   0   0   2   0   2   0   2   2   0   2   2   0   2   2   2   2   0   2   2   2   0   2   0   0   0   2   0   0   0   2   2   0   0   0   2   2   0   2   0   2   0   2   2   0   2
 MK-6-6                 0   0   0   2   0   0   2   0   0   0   2   2   2   0   0   2   2   0   0   0   2   0   0   2   0   2   2   0   0   2   0   2   2   2   2   0   2   0   2   2   2   2   0   2   0   0   2   2   2   0   2   2   2   0   2   2   2   0   2   2   0   2   0   0   0   2   0   0   0   2   0   0   2   2   2   2   2   2   0   0   0   0   2   0   2   0   2   2   0   2   2   0   2   2   0   0   0   2   2   2   0   2   0   0   0   0   0   0   2   2   2   2   2   2   0   0   2   2   2   2   2   2   2   2   2   0   2   0   0   2   0   0   0   0   2   2   0   2   2   2   0   2   2   2   0   2   2   2   2   2   2   0   2   2   0   0   0   2   0   2   0   2   2   0   2   2   0   2   2   2   2   0   2   2   0   0   2   0   0   0   2   0   0   0   2   2   0   0   0   2   2   0   2   2   2   0   0   2   0   2
 MK-6-7                 0   2   0   2   0   0   2   2   0   0   2   2   0   0   0   2   2   0   0   0   2   0   0   2   0   2   2   0   0   2   0   2   2   2   2   2   2   0   2   2   2   2   0   2   0   0   2   2   2   0   2   2   2   0   2   2   2   0   2   2   0   2   0   0   0   2   0   2   0   2   0   0   2   2   2   2   2   2   0   0   0   0   2   0   2   0   2   2   0   2   2   0   2   2   0   0   0   2   2   2   0   2   0   0   0   2   0   0   2   2   2   0   2   2   0   0   2   2   0   2   2   2   2   0   2   0   2   0   0   2   0   2   0   0   2   2   0   0   0   2   0   2   2   2   0   2   2   2   2   2   2   0   0   2   0   0   0   2   2   2   0   2   2   0   2   2   0   2   2   2   2   0   2   2   0   0   2   0   0   0   2   2   0   0   2   2   0   2   0   2   2   0   2   2   2   0   0   2   0   2
 MK-6-8                 0   2   0   2   0   0   2   2   2   0   2   2   0   0   0   2   2   0   0   0   2   0   0   2   0   2   2   0   0   2   0   2   2   2   2   2   2   0   2   0   0   2   0   2   0   0   2   2   2   0   2   2   2   0   2   2   2   0   2   2   0   2   2   0   0   2   0   2   0   2   0   2   2   2   2   0   2   0   0   0   0   2   2   0   2   0   2   2   0   2   2   2   2   0   0   0   0   2   2   2   0   2   0   0   0   2   0   0   2   0   2   0   2   2   0   0   2   2   0   2   2   2   2   0   2   0   2   0   0   2   0   2   0   0   2   2   0   0   0   2   0   2   2   0   0   2   2   2   2   0   2   0   0   2   0   0   0   2   2   2   0   2   2   2   2   2   0   2   2   2   0   0   2   2   0   0   2   0   2   0   2   2   0   0   0   2   0   2   0   2   2   0   2   2   2   0   0   2   2   2
 MK-6-9                 0   2   0   2   0   0   2   2   2   0   2   2   0   0   0   2   0   2   0   2   2   0   0   2   0   2   0   0   0   2   0   2   2   2   2   2   2   0   2   0   0   2   0   2   0   0   2   2   2   0   2   2   2   0   2   2   2   0   2   2   0   2   2   0   0   2   0   2   0   2   0   2   0   2   2   0   2   0   0   0   0   2   2   0   2   0   2   2   0   2   0   0   2   0   0   0   0   2   2   2   0   2   2   0   0   0   0   0   0   2   2   0   2   2   0   0   0   2   0   2   2   2   2   0   2   0   2   0   0   2   0   2   0   0   2   2   0   0   2   2   0   2   2   0   0   2   2   2   0   0   2   0   0   2   0   0   0   2   2   2   0   2   2   2   2   2   0   2   2   2   0   0   2   2   0   0   2   0   2   0   2   0   0   0   0   2   0   2   0   2   2   2   2   2   2   0   0   2   2   2
 MK-6-10                0   2   0   2   0   2   2   2   2   0   0   2   0   0   0   2   0   2   0   2   0   0   0   2   0   2   0   0   0   2   0   2   2   2   2   2   0   0   2   0   2   2   0   2   2   0   2   0   2   0   2   2   2   0   2   0   2   2   2   2   0   2   2   0   2   2   0   2   0   2   2   2   0   2   2   0   2   0   0   0   0   2   2   0   2   0   2   2   0   2   0   0   2   0   0   0   0   2   2   2   0   2   2   0   0   0   0   0   2   2   2   0   2   2   2   0   0   2   0   2   2   2   2   0   2   0   2   0   0   2   0   2   0   0   2   2   0   0   2   0   0   2   0   0   0   2   2   2   0   0   2   0   0   2   2   0   2   2   2   2   2   2   2   2   2   2   0   2   2   2   0   2   2   2   0   0   2   2   2   0   2   0   0   0   0   2   0   2   0   0   2   2   2   2   2   0   0   2   2   2
 MK-6-11                2   0   0   2   2   2   0   2   2   0   0   2   0   0   0   0   0   2   0   0   0   2   0   2   2   2   0   0   0   2   0   2   2   2   2   2   0   0   2   0   2   2   0   2   2   0   2   0   2   0   2   2   2   0   2   0   2   2   2   2   0   2   2   0   0   2   0   2   0   2   2   0   0   2   2   0   2   0   0   0   0   2   2   0   2   0   2   2   0   2   0   0   2   0   0   0   0   2   2   2   0   2   2   0   0   0   0   0   2   2   2   0   2   2   2   0   0   2   0   2   2   2   2   0   2   0   2   0   0   2   2   2   0   2   2   2   0   0   2   0   0   2   0   0   0   2   2   2   0   0   2   2   0   2   2   0   2   2   2   2   2   2   0   2   2   0   0   2   0   2   0   2   2   2   0   0   2   2   2   0   0   2   0   2   2   2   0   2   0   0   2   2   2   2   2   0   0   2   2   2
 MK-6-12                0   0   2   2   2   2   0   2   2   0   0   2   0   0   2   0   0   2   0   0   0   2   0   2   2   2   0   0   0   2   0   0   2   2   2   2   0   0   2   0   0   2   0   2   2   0   2   0   2   0   2   2   2   0   0   0   2   2   2   2   0   2   2   0   0   2   2   2   0   2   2   0   0   0   2   0   2   0   0   0   0   2   2   0   2   0   2   2   0   2   0   0   2   0   0   2   0   2   2   2   0   2   2   0   0   0   0   0   2   2   2   0   2   2   2   0   0   2   0   2   2   2   2   0   2   0   2   0   0   0   2   2   0   2   2   2   0   0   2   0   0   2   0   0   0   2   2   0   2   0   2   2   0   2   2   2   2   2   0   0   2   2   0   2   2   0   0   2   0   2   0   2   2   2   0   0   2   2   2   0   0   2   0   2   2   2   0   2   0   0   2   2   2   2   2   0   0   2   2   2
 MK-6-13                0   0   2   2   2   2   0   2   2   0   2   2   0   0   2   0   2   2   2   2   0   2   0   2   2   2   0   0   0   0   0   0   2   2   2   2   0   0   2   0   0   2   0   2   2   0   2   0   2   0   2   2   2   0   0   0   2   2   2   2   0   2   2   0   0   0   2   0   0   2   2   0   0   0   2   0   2   0   0   0   0   0   2   0   2   0   2   2   2   2   0   0   0   0   0   2   0   2   2   2   0   2   0   2   2   0   0   0   2   2   0   0   2   2   2   0   0   2   0   2   2   2   2   0   2   0   2   0   0   0   2   2   0   2   2   2   0   0   0   0   0   0   0   0   0   2   0   0   2   0   2   2   0   0   2   2   2   2   0   0   2   2   0   2   2   0   0   2   2   2   0   2   2   2   0   0   2   2   0   0   0   2   0   2   2   2   0   2   0   0   2   2   2   2   2   0   0   2   2   2
 MK-6-14                0   0   0   2   2   0   0   2   2   0   0   2   0   0   2   0   0   2   2   2   0   2   0   2   0   2   0   0   0   0   0   0   2   2   2   2   2   0   2   0   0   2   0   2   2   0   2   0   2   0   2   2   2   0   0   0   2   2   2   2   2   2   2   0   0   0   2   0   0   2   2   0   0   0   0   0   2   0   0   0   0   0   2   2   2   0   2   2   2   2   0   0   0   2   0   2   0   2   2   2   0   2   0   2   2   0   0   0   0   2   2   0   2   2   2   0   0   2   2   2   2   2   2   0   2   0   2   0   0   0   2   2   0   2   2   2   0   0   0   0   0   0   0   0   0   2   0   0   2   0   0   2   0   0   2   2   2   2   0   0   2   2   0   0   2   0   0   2   0   2   0   0   2   2   0   0   0   2   0   0   0   2   0   0   0   0   0   2   0   0   0   2   2   2   2   0   0   0   2   2
 MK-6-15                0   0   0   2   2   0   0   2   2   0   2   2   0   0   2   0   0   2   2   2   0   2   0   2   0   2   0   0   0   0   0   0   2   0   2   2   2   0   2   0   0   2   0   2   2   0   2   0   2   0   0   2   2   0   0   0   2   2   2   2   2   2   2   0   0   0   2   0   0   0   2   0   0   0   2   0   2   2   0   0   0   0   2   2   2   0   0   2   2   2   0   0   0   2   0   2   0   2   2   2   0   2   0   2   2   0   2   2   0   2   0   0   2   2   2   2   2   2   2   2   2   2   2   0   2   0   2   0   0   2   2   2   2   2   2   2   0   0   0   0   0   2   0   0   0   2   0   0   2   0   0   2   0   0   2   2   2   2   0   0   2   2   0   0   2   0   0   2   0   2   0   2   2   2   0   0   0   2   0   2   0   2   0   0   0   0   2   2   0   0   0   2   2   2   2   0   0   0   2   2
 MK-6-16                0   0   0   2   2   0   0   0   2   0   2   2   2   0   0   0   0   2   0   2   0   2   0   2   0   2   0   0   0   0   0   0   2   2   2   2   2   0   2   0   0   2   0   2   2   0   2   2   2   0   2   2   2   0   0   0   2   0   2   2   0   2   2   0   0   2   2   0   0   2   2   0   0   2   2   0   2   2   0   0   2   0   2   2   2   0   0   2   2   2   0   0   0   2   0   2   0   2   2   2   0   2   0   2   2   0   2   0   0   2   0   0   2   2   2   0   2   2   2   2   2   2   2   0   2   0   2   0   0   2   2   2   2   2   2   2   0   0   0   2   0   2   0   0   0   2   0   2   2   0   0   2   0   0   2   2   2   2   0   0   2   2   0   0   2   0   0   2   2   2   0   2   2   2   0   0   0   2   2   2   0   2   0   0   0   0   0   2   0   0   0   2   0   2   2   0   2   0   2   2
 
!****************************************** Phenotypic Data **********************************************************
!-100.0 is resevred for missing phenotype
SimulatedTrait1        17.0733   14.2114   12.6811   14.2103   17.0524   15.8670   14.3134   15.7329   15.0014   14.6767   16.8885   14.9516   16.1725   17.8426   15.1137   13.2138   12.8292   15.2431   13.9738   14.4645   15.4332   15.4161   17.6359   16.0964   16.0701   13.8386   13.4615   14.4479   15.2089   15.9658   16.6578   15.7649   14.0938   15.7127   17.0988   15.4901   14.8120   13.9892   16.0535   14.5916   15.4407   16.3377   14.7169   16.1275   16.2839   14.6476   14.6878   12.4894   17.1263   14.6273   13.3652   14.9449   14.2541   15.2683   16.2955   15.5020   15.7890   15.1543   13.8663   15.6659   14.3922   15.4787   14.9535   15.1505   14.8207   15.1061   13.8527   15.7561   15.3720   15.5919   13.4146   14.0548   14.7188   16.5491   15.1938   13.8841   14.2786   13.3275   13.9458   14.6020   15.2627   16.5593   14.9933   15.1732   14.4065   15.7925   14.8029   15.2275   14.6653   14.9593   12.8575   16.5889   15.2686   15.6595   18.2185   15.5359   14.0916   15.0727   12.8464   15.8823   13.3153   14.7733   15.4899   15.6964   15.4911   14.2227   16.2602   14.0388   15.7884   13.9459   17.8622   12.4977   15.3331   15.0772   14.5538   13.6242   15.3268   14.5985   15.0921   16.7090   14.5408   16.3489   15.7682   15.0473   14.5628   16.1217   15.7250   17.7089   14.3600   16.2225   13.3627   15.5117   15.2307   16.4606   14.8740   15.1418   17.0885   17.5645   15.8575   14.6373   13.5038   15.4346   12.9857   14.7025   15.0471   15.4770   13.8658   14.5239   14.9329   15.1297   13.9317   12.7097   13.8093   13.7827   16.5880   13.6936   13.7974   13.3604   13.4045   12.9468   15.1379   14.9344   16.1938   16.5396   14.7634   15.7661   12.6155   15.4738   15.7897   16.7176   15.5649   15.6750   16.1444   16.0665   14.1978   15.8543   14.5393   17.2691   14.5246   15.1040   13.7280   15.7792   15.3240   14.6562   14.0700   13.7394   13.8102   15.5751   15.2563   14.1063   16.2561   15.2553   16.5244   13.9363   14.6076   13.1778   14.9588   16.4462   14.5589   14.9425
SimulatedTrait2         9.5980   10.0988   10.9233   10.1866   10.1480   10.3222    9.6916    9.1815   10.4209    9.7802   10.0396    9.7818   10.8203    9.6002    9.2642   11.2367   10.5693   10.2801   10.3880   10.4466    9.7834    9.1217    9.6752    9.2110    9.4655   10.3419    9.7759    8.7888    9.4538   10.6472    8.7063    9.7476    9.9264   11.2180    9.7794    9.1822   10.7844   10.7886    9.2606    9.6963   10.5238    9.8336   10.1482    8.8872    9.1545   10.7109   10.7500   11.2947    9.4585   10.7168   10.8132   10.2274   10.6335   10.2634    9.6715    9.1688    8.7269    9.8850   10.8389    8.4907   10.0036    9.5018    8.8041    8.6899   10.1078   10.0677   10.6420    8.8921    9.0830    9.6523   10.5365    9.0595    9.5749    9.4361    9.5754   10.4235   10.1099    9.4840    9.9603   10.5002    9.0680    9.8604    9.4603    9.9823    9.9162    8.6374   10.2466    9.4358    8.7545    9.3118    9.9424    9.4695   11.0703    8.8094    9.9839   11.1930   11.2284   10.0285   11.1209    8.8366    9.7548   10.3867   10.6992    9.7588    9.8230    9.2484    8.7649   10.1739    8.8757    9.7281    9.1824   10.9897   10.4092    9.6518    9.9071   10.0740    8.7634   10.7696    9.3241    9.0581    9.7395    9.0469   10.1117    9.5120   11.0738   10.1502    9.9723   10.1209    9.7375    9.2908   10.5770    8.8480    9.6108    9.1229   10.8757    9.8921   10.1049    9.8453    9.5824    9.7954   10.3983   10.6864   10.2749    9.5329   10.0188   11.7819   10.9888   10.1396    9.0852    9.3798   10.3992   10.0555   10.2415   10.3152    8.7960   11.0850    9.3491   11.3115   10.1297   11.3551   11.4186   10.7097   10.0493    8.6442    9.3857    9.9103   10.8701    9.7566    9.4696   10.8867    9.5596    9.7211   10.2636    8.5633    9.5956    9.4873   10.4955    9.2475    9.9385    9.7852   10.7641   10.1204    9.8646   10.9319   10.2581    9.6913   10.8257   11.9172    9.2244   10.0373    9.4098    9.9079    9.8301   10.2051   10.1053   10.4692    9.4584    9.6669    9.5112   10.0373
 
