# Supplementary material for: Inclusive Composite Interval Mapping of QTL by Environment Interactions in Biparental Populations
Source: PLoS One. 2015 Jul 10;10(7):e0132414. doi: 10.1371/journal.pone.0132414 (PMC4498613; doi:10.1371/journal.pone.0132414)
Supplement: S5 File — (ZIP) [file pone.0132414.s005.zip › H=0.5/L1/run_00156.met]

!**********************Note: lines staring with "!" are remarks and will be ignored in the program********************
!*********************************General Information**********************************
!Assuming F1 = P1 x P2, populations available in QTL IciMapping are: 
!  1, P1BC1F1 = P1 x F1, the first backcrossing where P1 is used as the recurrent parent;
!  2, P2BC1F1 = P2 x F1, the first backcrossing where P2 is used as the recurrent parent;
!  3, F1DH, F1-derived doubled haploids; 
!  4, RIL or F1RIL, recombination inbred lines through the repeated selfing of F1;
!  5, P1BC1RIL, recombination inbred lines through the repeated selfing of P1BC1F1;
!  6, P2BC1RIL, recombination inbred lines through the repeated selfing of P2BC1F1;
!  7, F2, the selfing generation of F1;
!  8, F3, the selfing generation of F2;
!  9, P1BC2F1, the second backcrossing where P1 is used as the recurrent parent; 
! 10, P2BC2F1, the second backcrossing where P2 is used as the recurrent parent;
! 11, P1BC2RIL, recombination inred lines through the repeated selfing of P1BC2F1; 
! 12, P2BC2RIL, recombination inred lines through the repeated selfing of P2BC2F1; 
! 13, P1BC1F2, the selfing generation of P1BC1F1; 
! 14, P2BC1F2, the selfing generation of P2BC1F1; 
! 15, P1BC2F2, the selfing generation of P1BC2F1; 
! 16, P2BC2F2, the selfing generation of P2BC2F1; 
! 17, P1BC1DH, P1BC1F1-derived doubled haploids; 
! 18, P2BC1DH, P2BC1F1-derived doubled haploids; 
! 19, P1BC2DH, P1BC2F1-derived doubled haploids; 
! 20, P2BC2DH, P2BC2F1-derived doubled haploids; 
   3      !Mapping Population (see remarks above)
   2      !Mapping Function (1 for Kosambi; 2 for Haldane; 3 for Morgan)
   2      !Marker Space Type (1 for intervals; 2 for positions)
   1      !Marker Space Unit(1 for centiMorgans; 2 for Morgan)
   6      !Number of Chromosomes (or Linkage Groups)
 200      !Size of the mapping population
   2      !Number of environments
 
!***************************************** Chromosomes and Linkage Maps **********************************************
!Chromosome                 NumMarkers
-CH1                        16
-CH2                        16
-CH3                        16
-CH4                        16
-CH5                        16
-CH6                        16
!Linkage map (Marker name followed by position or the interval length)
 MK-1-1                1     0.000
 MK-1-2                1    10.000
 MK-1-3                1    20.000
 MK-1-4                1    30.000
 MK-1-5                1    40.000
 MK-1-6                1    50.000
 MK-1-7                1    60.000
 MK-1-8                1    70.000
 MK-1-9                1    80.000
 MK-1-10               1    90.000
 MK-1-11               1   100.000
 MK-1-12               1   110.000
 MK-1-13               1   120.000
 MK-1-14               1   130.000
 MK-1-15               1   140.000
 MK-1-16               1   150.000
 MK-2-1                2     0.000
 MK-2-2                2    10.000
 MK-2-3                2    20.000
 MK-2-4                2    30.000
 MK-2-5                2    40.000
 MK-2-6                2    50.000
 MK-2-7                2    60.000
 MK-2-8                2    70.000
 MK-2-9                2    80.000
 MK-2-10               2    90.000
 MK-2-11               2   100.000
 MK-2-12               2   110.000
 MK-2-13               2   120.000
 MK-2-14               2   130.000
 MK-2-15               2   140.000
 MK-2-16               2   150.000
 MK-3-1                3     0.000
 MK-3-2                3    10.000
 MK-3-3                3    20.000
 MK-3-4                3    30.000
 MK-3-5                3    40.000
 MK-3-6                3    50.000
 MK-3-7                3    60.000
 MK-3-8                3    70.000
 MK-3-9                3    80.000
 MK-3-10               3    90.000
 MK-3-11               3   100.000
 MK-3-12               3   110.000
 MK-3-13               3   120.000
 MK-3-14               3   130.000
 MK-3-15               3   140.000
 MK-3-16               3   150.000
 MK-4-1                4     0.000
 MK-4-2                4    10.000
 MK-4-3                4    20.000
 MK-4-4                4    30.000
 MK-4-5                4    40.000
 MK-4-6                4    50.000
 MK-4-7                4    60.000
 MK-4-8                4    70.000
 MK-4-9                4    80.000
 MK-4-10               4    90.000
 MK-4-11               4   100.000
 MK-4-12               4   110.000
 MK-4-13               4   120.000
 MK-4-14               4   130.000
 MK-4-15               4   140.000
 MK-4-16               4   150.000
 MK-5-1                5     0.000
 MK-5-2                5    10.000
 MK-5-3                5    20.000
 MK-5-4                5    30.000
 MK-5-5                5    40.000
 MK-5-6                5    50.000
 MK-5-7                5    60.000
 MK-5-8                5    70.000
 MK-5-9                5    80.000
 MK-5-10               5    90.000
 MK-5-11               5   100.000
 MK-5-12               5   110.000
 MK-5-13               5   120.000
 MK-5-14               5   130.000
 MK-5-15               5   140.000
 MK-5-16               5   150.000
 MK-6-1                6     0.000
 MK-6-2                6    10.000
 MK-6-3                6    20.000
 MK-6-4                6    30.000
 MK-6-5                6    40.000
 MK-6-6                6    50.000
 MK-6-7                6    60.000
 MK-6-8                6    70.000
 MK-6-9                6    80.000
 MK-6-10               6    90.000
 MK-6-11               6   100.000
 MK-6-12               6   110.000
 MK-6-13               6   120.000
 MK-6-14               6   130.000
 MK-6-15               6   140.000
 MK-6-16               6   150.000
!*********************************** Marker Types ********************************************************************
!Co-dominant marker: When heterozygote F1 is present, P1 is coded as 2, F1 is coded as 1, and P2 is coded as 0; Otherwise, P1 is coded as 2, and P2 is coded as 0. 
!Dominant marker: When heterozygote F1 is present, P1 and F1 are coded as 12, and P2 is coded as 0; Otherwise, P1 is coded as 2, and P2 is coded as 0.  
!Recessive markers: When heterozygote F1 is present, P1 is coded as 2, and F1 and P2 are coded as 10; Otherwise, P1 is coded as 2, and P2 is coded as 0. 
!Missing marker is coded as -1. 
 MK-1-1                 2   0   0   0   2   2   0   2   2   0   0   0   2   0   2   2   0   2   0   0   2   0   0   0   0   2   2   0   2   2   2   0   2   0   2   2   0   0   0   2   2   2   2   0   0   0   2   0   0   0   0   2   2   2   2   2   2   0   2   2   0   2   0   2   2   2   2   0   2   2   0   0   0   0   2   2   2   0   0   0   2   2   0   2   0   0   0   0   0   2   2   0   0   2   2   2   2   2   0   2   0   2   0   2   0   2   0   0   2   0   0   0   2   0   0   2   2   0   0   2   2   2   0   0   2   2   2   2   2   0   2   2   2   0   0   0   2   0   0   0   2   0   2   0   2   2   2   0   0   2   2   2   2   0   2   0   2   2   0   2   0   0   0   0   0   0   2   0   0   2   0   0   0   2   2   2   2   2   2   0   0   0   0   0   0   0   2   0   0   0   2   2   0   2   0   2   0   2   0   0
 MK-1-2                 2   0   0   0   2   2   2   2   2   0   0   0   2   0   2   2   0   0   0   0   2   0   0   0   0   2   2   2   2   2   2   0   2   0   2   2   0   0   0   2   2   2   2   0   0   0   0   0   0   0   0   2   2   2   2   2   0   0   2   2   0   2   0   2   2   2   2   0   2   2   0   2   0   0   0   2   2   0   0   0   2   2   0   2   0   0   0   0   0   2   2   0   0   2   2   2   2   2   0   2   0   2   0   2   0   2   0   0   2   0   2   0   2   0   0   2   2   0   0   2   2   2   0   0   2   2   2   2   0   0   2   2   2   0   0   0   0   0   0   0   2   0   2   0   2   2   2   0   0   2   2   2   2   0   2   0   2   2   0   2   0   0   0   0   0   0   2   0   0   2   0   0   0   2   2   2   2   2   2   2   0   0   0   0   2   0   0   0   0   0   2   2   0   2   0   2   0   2   0   0
 MK-1-3                 2   0   0   0   2   2   2   2   2   0   0   0   2   0   2   0   0   0   0   0   0   0   2   0   0   2   2   2   2   2   2   0   2   2   2   2   0   0   0   0   2   2   2   0   0   0   0   0   0   2   0   2   2   2   2   2   0   0   2   2   0   2   0   2   2   2   2   0   2   2   0   2   0   0   0   2   2   0   0   0   2   2   0   2   0   0   0   0   2   2   2   0   0   2   2   2   2   2   0   2   0   0   0   2   0   0   0   0   2   0   2   0   2   0   2   2   2   0   0   2   2   2   0   0   2   2   2   2   0   0   2   2   2   0   0   0   0   0   0   0   2   0   2   0   2   2   2   0   0   2   2   2   2   2   0   0   2   2   0   2   0   0   0   0   0   0   2   0   0   2   0   0   0   2   2   2   2   2   2   0   0   0   0   0   2   0   0   0   0   0   2   2   0   2   0   2   2   2   0   0
 MK-1-4                 2   0   2   0   2   2   2   2   2   0   0   0   2   0   2   0   2   0   0   0   0   0   2   0   0   2   2   2   2   0   2   0   2   2   2   2   0   0   0   0   2   2   2   0   0   0   0   0   0   2   0   2   2   2   0   2   0   0   2   2   0   0   0   2   2   0   2   0   2   2   0   2   0   0   0   2   2   0   0   0   2   2   0   2   0   0   0   0   2   2   2   0   0   2   2   2   2   2   0   2   0   0   0   2   0   2   0   0   2   0   2   0   2   0   2   2   2   0   0   2   0   2   0   0   2   2   0   2   0   0   2   2   2   0   0   0   0   0   0   0   2   2   2   0   2   2   2   0   0   2   2   2   2   2   0   0   2   2   0   2   0   0   0   0   0   0   2   0   0   2   2   2   0   2   2   2   0   2   2   0   0   0   0   0   2   0   0   0   0   0   2   2   2   2   0   2   2   2   2   0
 MK-1-5                 2   0   2   2   2   2   2   2   0   0   0   0   0   0   2   0   2   0   0   2   0   0   2   0   0   2   0   2   2   0   2   0   2   2   2   2   0   0   0   0   2   0   2   0   0   2   2   0   0   2   0   0   2   2   0   2   0   0   2   2   2   0   0   2   2   0   2   2   2   2   0   2   0   0   0   2   2   0   0   0   2   2   0   2   0   0   0   0   2   2   2   0   0   2   2   2   2   0   0   2   0   0   0   2   0   2   0   0   2   0   2   0   2   0   2   2   2   2   0   2   2   2   0   0   2   2   0   2   0   0   2   2   2   0   0   0   0   0   2   0   2   2   2   0   2   0   2   0   0   2   0   2   2   0   0   0   2   2   0   2   0   0   0   0   0   0   2   0   0   2   2   2   0   2   2   2   0   2   2   0   0   0   0   0   2   0   0   0   0   0   2   2   0   2   0   0   0   2   2   0
 MK-1-6                 2   0   2   2   2   2   2   2   0   2   0   2   0   0   2   2   2   0   0   2   0   0   0   0   0   2   0   2   2   2   2   0   2   2   2   2   0   0   0   0   2   0   2   0   0   2   2   0   2   2   0   0   2   2   2   2   0   0   2   2   2   0   0   2   2   0   2   2   2   2   0   2   0   0   0   2   2   0   0   0   2   2   0   2   0   2   0   0   2   2   2   0   0   0   2   2   2   0   0   2   0   0   0   2   0   0   0   0   2   0   0   0   2   0   2   2   0   2   0   2   2   2   0   0   2   2   0   2   0   0   2   2   2   0   0   0   0   0   2   2   2   2   2   0   2   0   2   0   0   2   0   2   0   0   0   0   2   2   0   2   0   0   0   0   0   2   2   0   0   2   2   2   0   0   2   2   0   2   2   0   0   0   0   0   2   0   0   0   2   0   2   0   0   2   0   0   0   2   2   0
 MK-1-7                 0   0   2   2   2   0   2   2   0   2   0   2   0   0   2   2   2   0   0   2   0   0   0   0   0   2   0   2   2   2   2   0   2   2   0   2   0   0   0   0   2   0   2   0   0   2   2   0   2   0   0   0   2   2   2   2   0   0   2   2   2   0   0   0   2   0   2   2   2   2   0   2   0   0   0   2   0   0   2   0   2   2   0   2   0   2   0   0   2   2   2   0   0   0   2   0   2   0   0   2   0   0   0   2   0   0   0   0   0   0   2   0   2   0   2   2   2   0   0   2   2   2   0   0   2   2   0   2   0   0   2   0   2   0   2   0   0   2   2   2   2   0   2   0   2   0   2   0   2   2   0   2   0   0   0   0   2   2   0   2   0   0   0   0   0   0   2   2   0   2   2   2   0   0   2   2   0   2   2   2   0   0   0   0   2   0   0   0   2   0   2   0   0   2   0   2   0   2   2   0
 MK-1-8                 0   0   2   2   2   0   2   2   0   2   0   2   0   0   2   2   2   0   0   2   0   0   0   0   0   2   0   2   2   2   2   0   2   2   2   2   0   0   0   0   0   0   2   0   0   2   2   0   2   0   0   0   2   2   2   0   0   0   0   2   2   0   0   0   0   0   2   2   2   2   0   2   0   0   0   2   0   0   2   0   2   2   2   2   0   2   0   0   2   0   2   0   0   0   2   0   0   2   0   2   0   0   0   2   0   0   0   0   0   0   2   0   0   0   2   2   2   0   0   2   0   2   0   0   0   2   0   2   2   0   2   2   2   2   2   0   0   2   2   0   2   0   2   0   2   0   0   0   2   2   0   2   0   0   0   0   2   2   0   0   0   0   0   0   0   0   2   2   0   2   2   2   0   0   2   2   0   2   2   2   0   0   0   0   2   0   0   0   2   0   2   0   0   2   0   2   0   0   0   0
 MK-1-9                 0   0   2   2   0   0   2   2   0   2   0   2   0   0   2   2   0   0   0   2   0   0   0   0   0   2   0   2   2   2   2   0   2   2   2   2   0   0   0   0   0   0   2   0   0   2   2   0   0   0   0   0   2   2   2   0   0   0   0   2   2   0   0   0   0   0   0   2   2   2   0   2   0   2   0   2   0   0   2   0   2   2   2   2   0   2   0   0   2   0   2   0   0   0   2   0   2   0   0   2   0   0   0   2   0   0   0   0   0   0   2   2   0   0   2   2   2   0   0   2   0   2   2   0   2   2   0   0   2   0   2   2   2   2   2   0   0   2   2   0   0   0   2   0   2   0   0   0   2   2   0   2   2   2   2   0   0   2   0   0   0   0   0   0   0   0   2   2   0   2   2   2   0   0   2   2   0   2   2   2   0   0   0   2   0   0   0   0   2   2   0   0   0   2   0   2   0   0   0   0
 MK-1-10                0   0   2   2   0   0   0   2   2   0   0   2   0   0   2   2   0   0   0   2   0   0   0   0   0   2   2   2   2   2   2   0   2   2   2   2   0   0   0   0   0   0   2   0   0   2   2   0   0   0   0   0   0   2   2   0   0   0   0   2   2   0   0   0   0   0   0   2   2   2   2   2   0   2   0   2   0   0   0   0   2   2   2   2   0   0   0   0   2   0   2   0   0   0   2   0   2   0   2   2   0   0   0   2   0   0   0   0   0   0   2   2   0   0   2   2   2   0   0   2   0   2   2   0   2   2   0   0   2   0   2   0   2   2   2   0   0   0   2   0   0   0   2   2   2   0   0   0   0   2   0   2   2   2   2   2   0   2   0   0   0   0   0   0   0   2   2   2   0   0   2   2   0   0   2   2   0   2   2   2   0   0   0   2   0   0   0   0   2   2   0   0   0   2   0   2   0   0   0   0
 MK-1-11                0   0   2   2   0   0   0   2   2   0   0   2   0   0   2   0   0   0   0   2   0   0   0   0   0   2   2   2   0   2   2   0   0   2   2   2   2   0   0   0   2   0   2   0   0   2   0   2   0   2   0   0   0   2   2   0   0   0   0   2   2   0   0   0   0   0   0   0   2   2   2   2   0   2   0   2   0   0   0   0   2   2   2   0   0   0   0   0   2   0   2   0   0   0   2   0   2   2   2   2   0   0   0   2   0   0   0   2   0   0   2   2   0   2   2   2   2   0   0   2   0   2   2   2   2   2   0   2   2   0   2   0   0   2   2   0   0   0   0   2   0   0   2   2   0   0   0   0   0   2   0   2   0   2   2   2   0   0   0   0   0   0   0   0   0   2   2   2   0   0   2   2   0   0   2   2   0   2   2   2   0   0   0   2   0   0   0   0   2   2   0   0   2   2   0   2   0   0   0   0
 MK-1-12                0   0   2   2   0   0   0   2   2   0   0   2   0   0   2   0   0   0   0   2   0   0   0   2   0   2   2   2   0   2   2   0   0   2   2   2   0   0   0   0   2   2   0   0   0   2   0   2   0   2   0   0   0   2   2   0   0   0   0   2   0   0   0   2   0   0   0   0   2   2   2   2   0   2   0   2   0   2   0   0   2   0   2   0   0   0   0   0   2   2   2   0   0   0   2   0   0   2   2   2   0   0   0   2   0   0   0   0   0   0   2   2   0   2   2   2   2   0   0   2   0   2   0   2   2   2   0   2   2   0   2   2   0   2   2   0   0   0   0   2   0   0   2   2   0   0   0   0   2   2   0   2   0   2   2   2   0   0   0   0   0   0   0   0   2   2   2   2   0   0   2   2   2   0   2   2   0   2   2   2   0   0   0   2   0   0   2   0   2   2   0   0   2   2   0   0   0   0   0   0
 MK-1-13                0   0   2   2   0   0   0   2   2   0   0   2   0   0   2   0   0   0   0   2   0   0   0   2   0   2   2   2   0   2   2   0   0   2   2   2   0   0   0   0   2   2   0   0   2   2   0   2   0   2   0   0   0   2   2   0   0   2   0   2   2   0   0   2   2   0   0   0   2   2   0   2   2   2   0   2   0   2   0   0   2   0   2   0   0   0   0   0   2   2   2   0   0   0   0   2   0   2   2   2   0   0   0   2   0   0   0   0   0   0   2   2   0   2   0   2   0   0   0   2   0   2   0   2   2   2   0   0   2   0   2   2   0   2   2   0   0   0   0   2   0   0   2   2   0   0   0   0   2   2   0   2   0   2   2   2   0   0   0   0   0   0   0   0   2   2   2   2   0   0   2   2   2   0   2   2   0   2   0   2   0   0   2   2   2   0   0   0   2   2   0   0   2   2   0   0   0   0   0   2
 MK-1-14                0   0   2   2   0   0   0   2   2   0   0   2   0   0   0   0   2   0   0   2   0   0   0   2   0   2   2   2   0   0   2   0   0   2   0   2   0   0   0   0   2   0   0   0   2   2   0   2   0   2   0   0   0   2   2   0   0   2   0   2   2   0   0   2   2   0   2   0   2   2   0   0   2   2   0   2   0   2   0   0   2   0   2   0   0   0   0   2   2   2   0   0   0   0   2   0   0   2   2   2   0   2   0   2   0   0   0   0   0   0   0   2   0   2   0   2   0   2   0   0   0   2   0   2   2   2   0   0   2   0   2   2   0   2   2   0   0   0   0   2   0   0   2   2   0   0   2   0   2   2   0   2   0   2   2   2   0   0   0   0   0   0   0   0   2   2   2   2   0   2   2   2   2   0   2   0   0   2   0   2   2   0   2   2   2   0   0   0   2   2   2   0   2   2   0   0   0   0   0   2
 MK-1-15                0   0   2   2   2   0   0   2   2   0   0   2   0   0   0   0   2   0   0   2   0   0   0   2   0   2   2   2   2   0   2   0   0   2   0   2   0   0   2   0   2   0   0   0   2   2   0   2   0   2   0   0   0   2   2   0   0   2   0   2   2   0   0   2   2   2   2   0   2   0   0   0   2   2   0   0   0   2   0   0   2   0   2   0   0   0   0   2   2   2   0   2   0   0   2   0   2   2   2   0   0   2   0   2   0   0   0   0   0   0   0   2   0   2   0   2   0   2   0   0   0   2   0   2   2   2   0   2   2   0   2   2   0   2   2   0   0   0   0   2   0   0   2   2   2   2   2   0   2   0   0   2   0   2   2   2   0   0   0   0   0   2   0   0   2   2   2   2   0   2   0   2   2   0   2   0   0   2   2   2   2   0   2   2   2   0   0   0   2   2   2   0   2   2   0   2   0   0   0   2
 MK-1-16                0   0   2   2   2   0   0   2   2   2   0   2   0   0   0   0   2   0   0   2   0   0   0   2   0   2   2   2   2   0   2   0   0   2   0   2   0   0   2   2   2   0   0   0   2   2   0   2   0   2   0   0   0   2   2   0   0   2   0   2   0   0   0   2   2   2   2   0   2   0   0   0   2   2   0   0   0   2   0   0   2   0   2   0   0   2   0   2   2   0   0   2   0   0   2   0   2   2   2   0   0   2   0   2   0   0   0   0   0   0   0   2   0   2   0   2   0   2   0   0   0   2   0   2   2   2   0   2   2   0   2   2   0   2   2   0   0   0   0   2   0   0   2   2   2   2   2   0   2   0   0   2   0   2   2   2   0   0   0   0   0   2   0   0   2   2   2   2   2   2   2   2   2   0   2   0   0   2   2   2   0   0   2   2   2   0   0   0   2   2   2   0   2   2   0   2   0   0   0   2
 MK-2-1                 2   2   2   0   2   0   2   0   2   2   2   0   2   0   0   0   0   2   0   2   0   2   2   2   0   2   2   0   2   2   0   0   0   2   2   0   2   0   0   2   0   0   2   2   0   0   0   0   0   0   0   2   0   2   2   2   0   0   2   0   0   0   0   0   0   0   0   2   0   0   2   0   0   0   0   2   0   0   0   0   0   2   0   0   0   2   2   0   0   0   2   0   0   0   0   2   2   2   2   2   2   0   0   0   0   0   0   2   0   0   0   0   2   2   0   0   0   0   0   0   0   0   2   2   2   0   0   0   2   0   2   0   0   0   0   2   2   0   0   2   2   0   0   0   0   2   0   2   2   0   2   0   2   2   2   2   2   0   2   0   2   0   0   0   0   2   2   0   2   0   2   0   2   0   2   0   0   0   2   0   2   2   0   0   0   2   0   0   2   2   0   0   2   2   2   0   0   2   0   2
 MK-2-2                 2   2   2   0   0   0   2   0   2   2   2   0   2   0   0   0   0   2   0   2   0   2   2   2   0   2   2   0   2   2   0   0   0   2   0   0   2   0   0   2   0   0   2   2   0   0   2   0   0   0   0   2   0   2   2   2   0   2   2   0   0   0   0   0   0   0   0   2   0   2   2   0   0   0   0   2   0   0   0   0   0   2   0   0   0   2   2   0   0   0   2   0   0   0   0   2   2   2   2   2   2   0   0   0   0   0   0   2   0   0   0   0   2   2   0   0   0   0   0   0   0   0   2   2   2   2   0   0   0   0   2   0   0   0   0   2   2   0   0   2   0   2   0   0   0   2   0   2   2   0   2   0   2   2   2   2   2   0   2   0   2   0   2   0   0   2   2   0   2   0   0   0   2   0   2   0   0   0   2   0   2   2   2   0   0   2   0   0   2   2   0   0   0   2   0   0   0   2   0   2
 MK-2-3                 2   2   0   0   0   0   2   0   0   2   0   0   2   0   0   0   0   2   0   2   0   2   2   2   0   2   2   0   2   2   0   0   0   2   0   0   2   0   0   2   0   0   2   2   0   0   2   2   0   2   0   2   0   0   2   2   0   2   2   0   0   0   0   0   2   0   0   2   0   2   2   0   0   0   0   2   0   0   2   0   0   0   0   2   0   0   0   0   0   0   2   0   0   2   0   2   2   2   2   2   2   0   0   0   0   0   0   2   0   0   0   0   2   2   0   0   0   0   0   0   0   2   0   2   2   2   0   0   0   0   2   2   0   0   0   2   2   0   0   2   0   2   0   0   0   2   0   2   2   0   2   2   2   2   2   2   2   0   2   2   2   2   2   0   0   2   0   0   2   0   0   0   2   0   2   0   0   0   2   0   2   2   2   0   0   2   0   0   2   0   2   0   0   2   0   0   2   0   0   2
 MK-2-4                 2   2   0   2   0   0   2   2   0   2   0   0   2   0   0   0   0   0   0   2   0   2   2   2   0   2   2   2   2   2   2   0   0   2   0   0   2   0   0   2   0   0   2   2   0   0   2   2   0   0   0   2   0   2   2   2   0   2   2   0   0   0   0   0   2   0   0   2   0   2   2   0   0   0   0   2   0   0   2   0   0   0   0   2   0   0   0   0   0   0   2   0   0   2   0   2   2   2   2   2   2   0   0   0   0   0   0   2   0   0   2   0   2   2   0   0   0   0   0   0   0   2   0   2   2   2   0   0   2   0   0   2   0   0   0   2   2   2   0   2   0   2   0   0   0   2   0   2   2   0   2   2   2   2   2   2   2   0   2   2   2   2   2   0   2   2   0   2   2   0   2   0   2   0   2   0   0   0   2   0   2   2   2   0   0   2   0   0   2   2   2   0   2   2   0   0   2   0   0   2
 MK-2-5                 2   2   0   2   0   0   2   2   0   0   0   0   2   0   0   0   0   0   2   2   2   2   2   0   0   2   2   2   0   2   2   2   0   2   0   0   2   0   0   2   2   0   2   2   0   0   2   2   0   0   2   2   0   2   2   2   0   2   2   0   0   0   0   0   2   0   0   2   0   2   2   0   0   0   0   2   0   0   2   0   0   0   0   2   0   0   0   0   0   0   2   0   0   2   0   2   0   2   2   2   2   0   0   0   0   0   0   2   0   0   2   2   2   2   0   2   0   0   0   0   0   2   0   2   2   2   2   0   2   0   0   2   0   0   0   2   2   2   0   2   0   2   0   0   0   2   0   2   0   0   2   2   2   2   2   2   2   0   2   2   2   2   2   0   2   2   0   2   0   0   2   0   2   0   2   0   0   0   0   0   2   2   0   0   0   2   2   0   2   2   2   0   2   0   2   0   2   0   0   2
 MK-2-6                 2   2   0   2   0   0   2   2   0   0   0   0   2   0   0   0   2   0   2   2   2   2   2   0   0   2   2   2   0   0   2   2   0   2   0   0   2   0   2   2   2   0   2   2   0   0   2   2   0   0   2   2   0   0   2   2   0   2   2   0   2   0   2   0   2   0   0   0   0   2   2   0   0   0   2   2   0   0   2   2   0   0   2   2   0   2   0   0   0   0   2   0   0   0   0   0   2   2   2   2   2   0   0   0   0   0   0   2   0   0   0   2   2   2   0   2   0   0   0   0   0   2   2   2   2   2   2   0   2   0   0   2   0   0   0   2   2   2   2   2   0   2   2   0   0   2   0   2   0   0   2   2   2   2   2   2   2   0   2   2   2   2   2   0   2   2   0   2   0   0   2   0   2   0   2   0   0   0   0   0   2   2   0   0   2   0   2   0   2   2   2   0   2   0   2   0   0   0   0   0
 MK-2-7                 2   2   0   2   0   0   2   2   0   0   0   0   2   0   0   0   2   0   2   2   2   0   2   0   0   2   2   2   0   0   0   2   0   2   0   2   2   0   2   2   2   0   2   2   0   0   2   2   0   0   2   2   0   0   2   2   0   2   2   0   2   0   0   2   0   0   0   0   0   0   2   0   0   0   2   2   0   2   0   2   0   0   2   2   0   2   0   0   0   0   2   0   0   0   0   0   2   2   2   2   2   0   0   2   0   0   0   2   0   0   0   2   0   2   0   2   0   0   0   0   0   2   2   2   2   2   2   0   2   0   0   2   0   0   0   2   2   0   2   2   0   2   2   0   2   0   0   2   0   0   2   2   2   2   2   2   2   0   0   2   2   2   2   0   2   0   0   2   0   0   2   2   2   0   2   0   0   0   0   0   2   2   0   0   2   0   2   0   2   2   2   0   2   0   2   0   0   0   0   0
 MK-2-8                 2   2   0   0   0   0   2   2   0   2   0   0   2   0   0   0   2   0   2   2   2   0   2   2   0   2   2   2   0   0   0   2   0   2   0   2   2   0   2   2   2   0   2   2   2   0   2   2   0   0   2   2   0   0   2   2   0   2   2   0   2   0   0   2   0   0   0   0   0   0   0   0   0   0   2   2   0   2   0   2   0   0   2   2   0   2   0   0   2   2   2   0   0   0   0   0   2   2   2   2   0   0   2   0   0   0   0   2   0   0   0   2   0   2   0   2   0   0   0   0   0   2   2   2   2   2   2   0   2   0   0   2   0   0   0   2   2   0   2   0   0   0   2   0   0   0   0   0   0   0   2   2   2   2   2   2   2   0   0   2   2   2   2   0   2   0   0   2   0   0   2   2   2   0   2   0   2   2   0   0   0   2   0   0   2   0   2   0   2   2   2   0   2   0   2   0   0   0   0   2
 MK-2-9                 2   2   0   0   0   0   2   2   0   2   0   0   2   0   0   0   2   0   0   2   0   0   2   2   0   2   2   2   0   2   0   0   0   2   0   2   2   0   2   2   2   0   2   2   2   0   2   2   0   0   2   2   0   0   2   2   0   2   2   0   2   0   0   2   0   0   0   0   0   0   0   0   0   0   0   2   0   2   0   2   0   0   2   2   0   2   0   0   2   2   2   2   0   0   0   0   2   2   2   2   0   0   2   0   0   0   2   0   0   0   0   2   0   2   0   2   0   0   0   0   0   2   2   2   2   2   2   0   2   0   0   2   0   0   0   2   2   0   2   0   0   0   2   0   2   0   0   0   0   0   2   2   2   2   2   2   0   0   0   2   2   2   2   0   2   0   0   0   0   0   2   2   2   0   2   0   2   2   0   0   0   2   0   0   0   0   2   0   2   2   2   0   2   0   2   0   0   0   2   2
 MK-2-10                2   2   0   0   0   0   2   2   2   2   0   0   2   0   0   0   2   0   0   2   0   0   2   2   0   2   2   2   0   2   0   0   0   2   0   2   2   0   2   2   2   0   2   2   2   0   2   2   0   0   2   2   0   0   2   2   0   2   2   2   2   0   0   2   0   0   2   0   0   0   0   0   0   0   0   0   0   2   0   2   0   0   2   2   0   2   0   0   2   0   0   2   0   0   0   2   2   2   0   2   0   0   2   0   0   0   2   0   0   0   0   2   0   2   0   2   0   0   0   0   0   2   2   2   2   2   2   0   2   0   0   2   0   0   0   0   2   0   2   0   0   0   2   0   2   0   0   0   0   0   2   2   2   2   2   2   0   0   0   2   2   0   2   0   2   0   0   0   0   0   0   2   2   0   2   0   2   2   0   0   0   0   0   0   0   0   2   0   2   0   0   0   2   0   2   0   0   0   2   2
 MK-2-11                2   2   0   0   0   0   2   2   2   2   2   2   0   0   0   0   2   0   0   2   0   0   2   2   0   2   2   2   0   2   0   0   0   2   0   2   2   0   0   0   0   0   2   2   2   0   2   2   0   0   2   2   0   0   2   2   0   2   2   2   2   0   2   2   0   0   2   0   0   0   0   0   0   0   0   2   0   2   0   2   0   0   2   2   0   2   0   0   2   0   0   2   2   0   0   2   0   2   0   2   0   0   2   0   0   0   2   0   0   0   0   2   0   2   0   2   0   2   0   0   0   2   2   2   2   2   2   0   2   0   0   2   0   0   0   0   2   0   2   0   0   0   2   0   2   0   0   0   0   0   2   2   2   2   2   2   0   2   0   2   2   0   0   0   2   0   0   0   2   0   0   2   2   0   2   0   2   2   0   0   0   0   0   0   0   0   2   0   2   0   0   0   2   0   2   0   0   0   2   2
 MK-2-12                2   2   0   0   0   0   2   2   0   2   2   2   0   0   2   0   2   0   0   2   0   0   2   2   2   0   2   2   0   2   0   0   2   2   0   2   2   0   0   0   0   0   2   2   2   0   2   0   2   0   2   2   0   0   2   2   0   2   2   2   2   0   0   2   0   2   2   0   0   0   0   0   0   0   0   0   0   2   0   2   0   0   2   2   2   2   0   0   2   0   0   2   0   0   0   2   2   0   0   2   0   0   0   0   0   0   2   2   0   2   0   0   0   2   0   2   0   0   0   0   0   2   2   2   2   2   2   0   2   0   0   2   0   0   0   0   2   0   2   0   0   0   2   0   2   0   0   0   0   0   0   2   2   2   2   2   0   2   0   2   2   0   0   0   2   0   0   0   2   0   0   2   2   0   2   2   2   2   0   0   0   0   0   0   0   2   2   0   2   0   0   0   2   0   2   0   0   0   2   2
 MK-2-13                2   2   0   0   0   0   2   2   0   2   2   2   0   0   2   0   2   0   0   2   0   0   2   2   2   0   2   2   0   2   0   0   2   0   0   2   2   2   0   0   0   0   2   2   2   0   2   0   2   0   2   2   0   2   2   2   0   2   0   2   2   0   0   2   0   2   2   0   0   0   0   0   0   2   0   0   0   2   0   2   0   0   2   0   2   2   2   0   2   0   0   0   0   0   0   2   2   0   0   2   0   2   0   0   0   0   2   2   0   2   0   2   0   2   0   0   0   0   2   0   0   2   2   2   2   2   2   0   2   0   0   2   0   0   0   0   2   0   2   0   0   0   2   0   2   0   0   0   0   0   0   2   2   0   2   2   0   2   0   2   2   0   0   0   2   0   0   0   2   0   0   2   2   0   2   2   2   2   0   0   0   0   0   0   0   2   2   0   2   0   0   0   2   0   2   0   0   0   0   2
 MK-2-14                2   2   0   0   0   2   2   2   0   2   2   2   0   0   2   0   2   0   0   2   0   0   2   2   2   0   2   2   0   2   0   0   2   0   0   2   2   2   0   0   2   0   2   0   2   0   2   0   2   2   0   2   0   2   2   2   0   2   0   2   2   0   0   2   0   2   2   0   0   0   0   0   0   2   0   0   0   2   0   2   0   0   2   0   2   2   2   0   2   0   0   0   0   2   0   2   2   0   0   2   0   2   0   0   0   0   2   2   0   2   0   2   0   2   0   0   0   0   2   0   0   2   2   2   2   2   2   0   0   0   2   2   0   0   0   2   2   0   2   0   0   2   2   0   2   0   0   0   0   0   0   2   2   0   0   2   0   2   0   2   2   0   0   0   2   0   0   2   2   2   0   2   2   0   2   2   2   2   0   0   0   0   0   0   0   2   2   0   2   0   0   0   2   0   0   2   0   2   0   2
 MK-2-15                0   0   0   0   0   2   2   2   0   2   2   2   0   0   2   0   2   2   0   2   0   0   2   2   2   2   2   2   0   2   0   0   2   0   0   2   2   2   2   2   2   0   2   0   2   0   2   0   2   0   2   2   0   2   2   2   0   2   0   2   0   2   0   2   0   2   2   0   0   0   0   0   0   2   0   0   0   2   0   2   0   0   0   0   2   2   2   0   2   0   2   0   0   2   0   2   2   0   0   2   0   2   0   0   0   0   2   0   0   2   0   2   0   2   0   0   2   0   2   0   2   2   2   2   2   2   2   0   0   2   2   2   0   0   0   2   2   0   2   0   0   2   2   0   2   0   2   0   0   0   0   2   0   2   0   2   0   2   0   2   2   0   0   0   2   0   0   2   2   2   0   2   2   2   2   2   2   2   0   0   0   0   0   0   0   2   2   0   2   0   0   0   2   0   0   2   0   2   0   2
 MK-2-16                0   2   0   0   0   2   2   2   0   2   2   2   0   0   2   2   2   2   0   2   0   0   0   2   2   2   2   2   0   2   0   2   2   0   2   2   2   2   2   2   2   2   2   0   2   0   2   0   2   0   2   2   0   2   2   2   0   2   0   2   0   2   0   2   0   2   2   0   0   0   0   0   0   2   0   0   0   2   0   2   0   0   0   0   2   2   2   0   2   0   2   0   0   2   0   2   2   0   0   2   0   2   0   2   0   0   2   0   0   2   0   2   0   2   2   0   2   0   2   0   2   2   2   2   2   2   2   0   0   2   2   2   0   0   0   2   2   0   2   0   0   2   2   0   2   0   2   0   0   0   0   2   0   2   0   2   0   2   0   2   2   0   0   0   2   0   2   2   2   2   0   2   2   2   2   2   2   2   0   0   0   0   0   0   0   2   2   0   2   0   2   0   2   0   0   2   0   0   0   2
 MK-3-1                 0   0   0   0   2   0   2   2   2   0   2   0   2   0   0   2   0   0   0   0   2   2   0   0   2   2   2   0   0   0   2   2   0   0   2   2   2   2   2   0   2   2   2   0   0   2   2   0   2   0   0   0   0   0   0   0   2   0   0   0   0   0   0   2   2   0   0   0   0   2   2   0   2   0   0   2   0   2   2   2   2   2   0   0   2   0   2   0   2   2   2   2   0   0   2   2   0   0   0   0   0   2   0   0   0   2   2   0   0   0   2   0   0   2   2   2   0   0   2   0   0   0   2   0   2   2   0   0   0   2   2   0   2   0   2   2   0   0   2   2   2   2   0   2   2   2   0   0   0   2   2   0   0   0   0   0   2   2   2   2   0   2   0   0   2   0   2   2   2   2   2   0   0   2   2   0   0   2   2   2   2   0   0   2   2   0   0   2   0   2   2   2   2   2   2   2   0   2   0   0
 MK-3-2                 0   0   0   0   2   0   0   2   2   0   2   0   2   0   0   2   0   0   0   0   2   2   0   0   2   2   2   0   0   0   2   2   0   0   2   2   2   2   2   0   2   2   2   0   0   2   2   0   2   0   0   0   0   0   0   2   2   0   0   0   0   0   0   2   2   0   0   0   0   2   2   0   2   0   0   2   0   2   2   2   2   2   0   0   2   0   2   0   2   0   2   2   0   0   2   2   0   0   0   0   0   2   0   0   0   2   2   0   0   0   2   0   0   2   0   2   2   0   2   0   0   0   2   0   2   2   0   0   0   2   2   0   2   0   2   2   0   0   2   2   2   2   0   2   2   2   0   0   2   0   2   0   0   2   2   0   2   0   2   2   0   2   0   0   2   0   2   2   2   2   2   0   0   2   2   0   0   2   2   2   0   0   0   2   2   0   0   2   0   0   2   2   2   2   2   2   0   2   0   0
 MK-3-3                 0   0   0   0   2   0   0   0   0   0   2   0   2   0   0   2   0   0   0   0   0   2   0   0   2   2   2   0   0   0   2   2   0   0   2   2   2   2   2   0   2   2   0   0   0   2   0   0   2   0   0   0   0   0   0   2   2   0   0   0   0   0   0   2   2   0   0   2   0   2   0   0   2   0   0   2   0   2   2   2   2   2   0   0   2   0   2   0   2   0   2   2   2   0   2   2   0   0   0   0   0   2   0   0   0   2   0   0   0   0   2   0   0   2   0   2   2   0   2   0   0   2   2   0   2   2   0   0   0   2   2   0   2   0   2   2   0   0   2   2   0   2   0   2   2   2   0   0   2   0   2   0   2   2   2   0   2   0   2   2   0   2   0   0   0   0   2   2   2   2   2   0   2   2   2   0   0   2   2   2   0   0   2   2   2   0   0   2   0   0   2   2   2   0   2   2   0   2   0   0
 MK-3-4                 0   0   0   0   2   0   0   0   0   0   2   0   2   2   0   2   0   0   0   2   0   2   0   0   2   2   2   0   0   0   2   2   0   0   2   2   2   2   2   0   2   2   2   0   0   2   0   0   2   0   0   0   0   0   0   2   2   0   0   0   0   0   2   2   2   0   0   2   0   0   0   0   2   0   0   2   0   2   2   2   2   2   0   0   0   0   2   0   2   2   2   2   2   0   2   2   0   0   0   0   0   2   0   0   0   2   0   0   0   0   2   0   0   2   0   2   2   0   2   0   2   2   2   0   2   2   0   0   0   0   2   0   2   0   0   2   0   0   2   2   0   2   0   2   2   2   0   0   2   0   2   2   2   2   2   0   0   0   2   2   0   2   0   0   0   0   2   2   2   2   0   0   2   2   2   0   0   2   2   2   0   0   2   2   0   2   0   2   0   0   2   2   0   0   2   2   0   2   0   0
 MK-3-5                 0   0   0   0   2   0   0   2   0   0   2   0   2   2   0   2   0   0   0   2   0   2   0   0   2   2   2   0   0   0   2   2   0   2   2   2   2   2   2   2   2   2   2   0   0   2   0   2   2   0   0   0   0   0   0   2   2   0   0   0   0   0   2   2   2   0   2   0   0   0   0   0   2   0   0   2   0   2   2   0   2   2   0   0   0   0   0   0   2   2   2   0   2   0   0   2   0   0   0   2   0   2   0   0   0   2   0   0   0   0   2   2   0   2   0   2   2   0   2   0   2   2   2   0   2   2   0   0   0   0   0   0   2   2   2   2   0   0   2   2   2   2   0   2   2   2   0   2   2   0   2   2   2   2   2   0   0   0   2   2   0   2   0   0   2   0   2   2   2   2   0   0   2   2   2   0   0   2   2   2   0   0   2   2   0   0   0   2   0   0   2   0   0   0   2   0   0   2   0   2
 MK-3-6                 0   0   0   0   2   0   0   2   0   0   2   0   0   2   2   0   0   0   0   0   0   2   0   0   2   2   2   0   0   0   2   2   0   2   0   2   2   2   0   2   0   2   2   0   0   2   0   2   2   0   0   0   0   0   0   2   2   0   2   0   0   0   2   2   2   0   2   2   0   0   0   0   0   0   0   2   0   2   2   0   2   2   0   0   0   0   0   0   2   2   2   0   2   0   0   2   2   0   0   2   0   2   0   0   0   2   0   0   0   0   0   2   0   0   0   2   2   0   2   0   2   2   2   0   2   2   0   0   0   2   0   0   2   0   2   2   0   2   2   2   2   2   0   2   0   2   0   2   2   2   2   2   2   2   2   0   0   0   2   2   0   2   0   0   2   0   2   2   2   2   0   0   0   2   2   0   0   2   2   2   0   0   2   2   0   2   0   0   2   0   2   0   0   0   2   0   0   2   0   2
 MK-3-7                 0   0   0   0   2   0   2   2   0   2   2   0   0   2   2   0   0   0   0   0   0   2   0   0   2   2   2   2   0   0   2   2   0   2   0   2   2   2   0   2   0   2   2   0   2   2   0   2   2   0   0   2   0   0   0   2   2   0   0   0   0   0   2   2   2   0   2   2   2   0   2   2   0   0   2   2   0   2   2   0   2   2   0   2   2   0   0   0   2   0   2   0   2   0   0   2   2   0   0   2   0   2   0   0   0   2   0   0   0   0   0   2   0   0   0   2   2   0   2   0   2   2   2   0   2   2   0   0   0   0   2   0   2   0   2   2   0   2   2   2   2   2   0   2   0   2   0   2   2   2   2   2   0   2   2   0   0   0   2   2   2   2   0   0   2   0   2   0   2   2   0   0   0   2   0   0   0   2   2   2   0   0   2   2   0   2   0   0   2   0   2   0   0   0   2   2   0   0   0   2
 MK-3-8                 0   0   0   0   2   0   0   2   0   2   2   0   0   2   2   0   0   0   0   2   0   2   2   2   2   2   2   2   0   0   2   2   0   2   0   2   2   2   0   2   0   2   2   0   2   2   0   2   2   0   0   2   0   0   0   0   2   0   0   0   0   0   2   2   2   0   2   2   2   0   2   2   0   0   2   2   0   2   2   0   2   2   0   2   2   0   0   0   2   0   2   0   2   0   0   2   2   0   2   2   0   2   0   0   0   2   2   0   0   0   0   0   0   0   0   2   2   0   2   0   2   2   2   0   2   2   0   2   0   0   2   2   2   0   2   0   0   2   2   2   2   0   0   2   0   2   0   0   0   2   2   2   0   2   2   0   0   0   0   2   2   2   0   2   2   0   0   0   2   0   0   0   2   2   0   0   0   2   2   2   0   0   2   2   0   2   0   2   2   0   2   0   0   0   2   2   0   0   0   2
 MK-3-9                 0   0   0   0   2   0   0   2   0   0   2   2   2   0   2   2   0   0   0   2   0   2   2   2   2   2   0   0   0   0   2   2   0   2   0   2   2   0   0   2   0   2   2   0   2   2   0   2   2   0   0   2   0   0   2   0   2   0   0   0   0   0   2   2   2   0   2   2   2   0   2   2   0   0   2   2   0   2   2   0   2   2   0   0   2   0   2   0   2   0   2   0   2   0   2   2   2   2   2   2   0   2   0   0   0   0   2   0   0   0   0   0   0   0   2   2   2   0   2   2   2   2   2   0   2   2   0   0   0   0   2   2   2   0   2   0   0   2   2   2   2   0   2   2   0   2   0   0   0   2   2   2   0   2   2   0   0   0   0   2   2   2   0   2   2   0   0   0   0   0   0   2   2   2   0   0   0   0   2   2   0   0   2   2   0   0   0   2   2   0   2   0   0   0   2   2   0   0   2   2
 MK-3-10                0   0   2   0   2   0   0   2   0   0   0   2   2   0   2   2   0   0   0   2   0   2   2   2   2   2   0   0   0   0   2   2   0   2   0   2   2   0   2   2   0   2   2   0   2   2   0   2   2   0   0   2   2   0   2   0   2   0   0   0   0   2   2   2   2   0   2   2   2   0   2   2   0   0   0   2   0   2   2   0   2   0   0   0   2   0   2   0   2   0   2   0   2   0   2   2   2   2   0   2   2   2   0   0   0   2   2   0   0   0   0   0   0   0   2   2   2   0   2   0   2   2   0   0   2   2   0   2   2   0   2   2   2   2   2   0   0   2   2   2   2   0   2   2   0   2   0   0   0   2   2   2   0   2   2   0   0   0   0   2   2   2   2   2   2   0   0   0   0   0   0   2   2   2   0   0   0   0   2   2   0   2   2   2   0   0   0   2   2   0   2   0   0   0   2   2   0   2   2   2
 MK-3-11                0   0   2   0   0   0   0   2   0   0   0   2   2   0   0   2   0   0   0   2   0   2   2   2   2   2   0   0   0   0   2   2   0   2   0   2   2   0   2   0   0   2   2   0   2   2   0   2   2   0   0   2   2   2   2   0   2   2   0   0   0   2   2   2   2   0   2   2   2   0   0   0   0   0   0   2   0   2   0   0   2   0   0   0   2   0   2   0   2   0   2   2   2   2   2   2   2   0   0   2   2   2   0   0   0   2   2   0   0   0   0   0   0   0   2   2   2   0   2   0   2   2   0   0   2   2   0   2   2   0   2   2   2   2   2   0   0   2   2   2   2   0   2   2   0   2   0   0   0   2   2   2   0   2   2   0   0   0   0   2   2   2   2   2   2   0   0   0   0   0   0   2   2   2   0   0   0   0   2   2   0   2   2   2   2   0   0   2   2   0   2   0   0   0   0   2   0   0   2   2
 MK-3-12                0   0   2   0   2   0   0   2   0   0   0   2   2   0   0   2   0   0   0   2   2   2   2   2   2   2   0   0   0   0   2   2   2   2   0   2   2   2   0   0   0   2   0   0   2   2   0   2   2   0   0   2   2   2   2   0   2   2   0   0   0   2   2   2   2   0   0   2   0   0   0   0   0   0   0   2   0   2   0   0   2   0   2   0   2   0   0   0   2   0   2   2   2   2   2   0   2   0   0   2   2   2   0   0   0   2   2   0   0   0   0   0   0   0   2   2   2   0   2   0   2   2   0   0   2   2   0   2   2   2   2   2   0   2   2   0   0   2   2   2   2   0   2   2   0   2   0   0   0   2   2   2   0   2   2   2   2   0   2   2   2   2   2   2   2   0   0   0   0   0   0   2   2   2   0   0   0   0   2   2   0   0   2   2   2   0   0   2   2   2   2   2   0   0   0   2   0   0   2   0
 MK-3-13                0   0   2   0   2   0   0   2   0   0   0   0   2   0   0   2   0   2   0   2   2   2   2   2   2   2   0   0   0   0   2   2   2   2   0   2   0   2   0   0   0   2   0   0   0   2   0   2   2   0   0   2   2   2   2   0   2   2   0   0   0   2   2   0   2   0   0   2   0   0   0   0   2   0   0   2   0   2   0   0   0   0   2   0   2   0   0   0   0   0   2   2   2   0   0   0   2   0   0   2   2   2   0   0   0   0   2   0   0   0   0   0   0   2   2   2   2   0   2   0   2   2   0   0   2   2   2   2   2   2   2   2   0   2   2   0   0   2   2   2   2   0   2   2   0   2   0   2   0   2   2   2   0   2   2   2   0   0   2   2   2   2   2   2   2   0   0   0   0   0   0   2   2   0   0   0   2   0   2   2   0   0   2   2   2   0   0   2   2   2   2   2   0   0   0   2   0   2   0   0
 MK-3-14                0   0   2   0   2   0   0   2   0   0   0   0   2   0   0   2   0   2   0   2   2   2   2   2   2   2   0   0   0   0   2   2   2   2   0   2   0   2   0   0   0   2   0   0   0   2   0   2   2   0   0   2   2   2   0   0   2   2   0   0   0   2   2   0   2   0   0   2   0   0   0   0   2   0   0   2   0   2   0   2   0   0   2   0   2   0   0   0   0   0   2   2   2   0   0   0   2   0   0   2   2   2   0   2   0   2   2   0   2   0   0   2   0   2   2   2   2   0   2   0   2   2   0   0   2   2   2   2   2   2   2   2   2   2   2   0   0   2   2   2   0   0   2   2   0   2   0   2   2   0   2   2   0   2   2   2   0   0   2   2   2   2   2   2   2   0   0   0   0   0   0   2   2   0   0   0   2   0   2   2   0   0   2   0   2   0   0   2   2   2   2   2   0   0   0   2   0   2   0   0
 MK-3-15                0   0   2   0   2   0   0   2   0   0   0   0   2   0   0   2   0   2   0   2   2   2   2   2   2   2   0   2   0   0   2   2   2   2   0   2   0   2   2   0   0   2   2   0   0   2   0   2   2   0   0   2   2   2   0   0   2   2   0   0   2   2   2   0   0   0   2   2   0   0   0   0   2   0   0   0   0   2   0   2   0   2   2   0   2   0   0   0   0   0   2   2   2   0   0   0   2   0   0   2   2   2   0   2   0   2   2   0   2   0   0   2   2   2   2   2   2   0   2   0   2   2   0   0   2   0   0   2   2   2   2   2   2   2   2   0   0   2   2   2   0   0   2   2   0   2   0   2   2   0   2   0   0   2   2   2   0   0   2   2   2   2   2   2   2   0   2   0   0   0   0   2   2   0   0   0   2   0   2   2   0   0   2   0   2   0   0   2   2   0   2   2   0   0   0   2   0   0   0   0
 MK-3-16                0   0   0   0   2   0   0   2   0   0   0   0   2   0   0   2   0   2   2   0   2   0   2   2   2   2   0   2   0   0   2   2   0   2   0   2   0   2   0   0   0   2   2   0   0   2   2   2   2   0   0   2   2   2   0   0   2   2   0   0   2   0   2   2   0   0   2   2   0   0   0   0   2   0   0   0   0   2   0   2   0   2   2   0   2   2   0   2   0   0   2   2   2   2   0   0   2   0   0   2   2   2   2   0   0   0   2   0   2   0   0   2   2   2   2   2   0   0   0   0   2   2   0   0   2   0   0   2   2   2   2   2   2   2   0   0   2   2   0   2   0   0   2   2   0   2   0   2   2   0   2   0   0   2   2   2   0   0   2   2   2   2   2   2   2   2   2   0   0   0   0   2   2   0   0   0   2   0   2   2   0   0   2   0   2   0   0   2   2   0   2   0   0   0   0   0   0   0   0   0
 MK-4-1                 2   0   2   0   0   0   0   0   0   2   0   0   2   0   2   0   0   2   2   2   0   2   2   0   0   2   2   0   2   2   0   2   2   2   0   0   2   2   0   0   0   0   2   2   0   2   2   2   2   0   0   0   0   0   2   2   0   0   0   0   0   0   0   0   2   0   2   2   2   0   2   2   2   2   2   0   2   2   0   2   0   2   2   0   2   0   0   0   2   0   0   2   2   2   0   0   0   2   2   0   0   0   2   2   0   0   0   2   2   2   0   0   0   0   0   2   0   2   2   2   0   2   2   0   0   2   0   0   0   0   2   2   0   2   0   0   0   2   0   0   2   0   2   0   0   2   0   2   0   2   2   2   2   2   2   0   0   0   2   0   2   0   0   0   2   2   2   0   0   2   0   2   2   0   2   2   0   0   2   0   0   2   0   0   0   2   0   2   0   0   2   0   2   2   0   0   2   0   0   2
 MK-4-2                 2   0   2   2   2   0   2   0   0   2   0   0   2   0   2   0   0   2   2   2   0   0   2   0   0   2   2   2   2   2   0   0   2   2   0   0   2   2   2   0   0   0   2   2   0   2   2   2   2   0   0   0   0   0   0   2   0   2   0   0   0   0   0   0   0   0   2   2   2   0   2   2   2   2   2   0   2   2   0   2   0   2   0   0   0   0   0   2   0   0   0   2   2   2   0   0   0   2   2   0   0   0   2   2   0   0   0   2   2   2   0   2   0   0   0   2   0   2   2   2   0   0   2   0   0   2   0   0   0   0   2   2   0   2   0   2   0   2   0   0   2   0   2   0   0   0   0   2   0   2   2   2   2   2   2   0   0   0   2   0   2   0   0   0   2   2   2   0   0   2   0   2   2   0   2   2   0   0   2   0   0   2   0   0   2   0   0   2   0   0   2   0   2   2   0   0   2   0   0   2
 MK-4-3                 0   0   2   2   2   0   2   0   0   2   0   0   2   0   2   0   0   2   2   2   0   0   2   0   0   2   2   2   2   2   0   0   2   2   0   0   2   2   2   0   0   0   2   2   0   2   2   2   2   0   0   0   0   0   0   2   0   2   0   0   0   0   0   0   0   0   2   2   0   0   2   2   2   2   2   0   2   2   0   0   0   2   0   0   0   0   0   2   0   0   0   2   2   2   0   0   0   2   0   0   0   0   2   2   0   0   0   2   2   2   0   2   0   0   0   2   0   2   2   2   2   0   2   0   0   2   0   0   0   0   2   2   0   2   0   2   0   2   0   0   2   0   0   0   0   0   0   2   0   2   2   2   0   2   2   0   0   0   2   0   2   2   2   2   2   2   2   0   0   2   0   0   2   0   0   2   0   0   2   0   0   2   0   0   2   0   0   2   0   2   2   0   2   2   0   0   2   0   0   2
 MK-4-4                 2   0   2   2   2   0   2   0   0   2   0   0   0   0   0   0   0   2   2   2   2   0   2   0   0   2   2   2   2   2   0   0   2   2   0   0   2   2   2   0   2   0   2   2   0   2   2   2   2   0   0   0   0   2   0   2   0   2   0   0   0   0   0   0   0   0   2   2   0   0   2   2   2   2   2   0   2   2   0   2   2   2   2   0   2   0   0   2   0   0   0   2   0   2   0   0   0   2   0   0   0   0   2   2   0   0   0   2   0   2   0   0   0   0   0   2   0   2   2   2   2   0   2   0   0   2   0   0   0   0   2   2   0   2   0   2   0   2   0   0   0   0   0   0   0   2   0   2   0   2   2   2   0   2   2   0   0   0   2   0   2   2   2   2   2   2   2   0   2   2   0   0   2   0   2   2   0   0   2   0   0   2   0   2   2   0   0   2   0   2   2   0   2   2   2   0   2   2   0   2
 MK-4-5                 2   0   2   2   2   0   0   0   0   2   0   2   2   0   0   0   0   2   2   0   2   0   2   0   0   2   2   2   2   2   0   0   2   2   0   0   2   2   0   0   2   2   2   2   0   2   2   2   2   0   0   0   0   2   0   2   0   2   0   0   0   0   0   0   0   0   2   2   0   0   2   2   2   2   2   0   2   2   0   2   2   2   2   0   0   2   0   2   0   0   0   2   0   0   0   0   0   2   0   0   0   2   2   2   0   0   0   2   0   2   0   0   0   0   0   2   0   2   2   2   2   0   2   0   0   2   2   0   0   0   2   2   2   2   0   0   0   2   0   0   0   0   0   0   0   2   0   2   2   2   2   2   2   2   2   0   2   0   2   0   0   2   2   2   0   2   2   0   2   2   0   0   0   0   2   2   0   0   2   0   0   2   0   2   2   2   0   2   0   2   2   0   0   2   2   0   2   2   0   2
 MK-4-6                 2   0   0   0   0   2   0   0   0   2   0   2   2   0   2   0   0   2   2   0   0   0   2   0   2   2   2   2   0   2   0   0   0   0   0   2   2   2   0   0   2   0   2   2   0   2   2   2   2   0   0   0   0   2   0   2   0   2   0   0   0   0   0   0   0   0   2   2   0   0   2   2   2   2   2   0   2   2   0   2   2   2   2   0   0   2   0   2   0   0   0   2   0   0   0   0   0   0   0   2   0   2   2   2   0   2   0   2   0   2   0   0   0   0   0   2   0   0   0   0   2   0   0   0   0   2   2   0   0   0   2   2   0   2   0   0   0   2   0   0   0   0   0   0   2   2   0   2   2   2   2   2   2   2   2   0   2   0   2   0   0   0   2   2   0   2   2   0   2   2   2   0   0   0   2   2   0   0   2   0   0   2   0   2   2   2   0   2   0   2   2   0   0   0   2   0   0   2   0   2
 MK-4-7                 2   0   2   0   0   2   0   0   0   2   0   2   2   0   2   0   0   2   2   0   0   0   2   2   2   2   2   2   0   2   0   0   2   0   0   2   2   0   0   0   0   0   2   2   0   2   2   2   2   0   0   0   0   0   0   0   0   2   0   0   2   0   0   0   0   0   2   2   0   0   2   2   2   2   0   0   0   2   0   2   2   2   2   0   0   2   0   2   0   0   0   2   0   0   0   0   0   0   0   2   0   2   2   2   0   2   0   2   0   2   0   0   0   0   0   2   0   0   0   0   2   0   0   0   0   2   2   0   0   0   2   2   0   2   0   0   0   2   0   0   0   2   0   0   0   2   2   2   2   2   2   2   2   2   2   0   2   0   2   0   0   0   2   0   0   0   2   0   2   2   2   0   0   0   2   2   0   0   2   0   0   2   0   2   2   0   0   2   0   2   0   0   0   0   2   0   0   2   0   2
 MK-4-8                 2   0   2   0   0   2   0   2   0   2   0   2   2   0   2   0   0   2   2   2   0   2   2   2   2   2   2   2   0   2   0   0   2   0   0   2   2   0   0   0   0   0   2   2   0   2   2   2   2   0   0   0   0   0   0   0   0   2   0   0   2   0   2   0   0   0   2   2   0   0   2   2   2   2   0   0   0   2   0   2   2   2   2   0   0   0   0   2   0   0   0   2   0   0   0   0   0   0   0   2   0   0   0   2   0   2   0   2   0   2   0   0   0   0   0   2   0   0   0   2   2   0   0   0   2   2   2   0   0   0   2   2   0   2   0   0   0   2   0   0   0   2   0   0   0   2   0   2   2   2   2   0   2   2   2   0   2   0   2   0   0   0   0   0   0   0   2   0   2   0   2   2   0   0   2   2   2   0   2   0   0   2   0   2   2   0   0   2   0   2   0   0   0   0   2   0   0   2   0   2
 MK-4-9                 2   0   2   0   0   2   0   2   2   2   0   2   0   0   2   0   0   2   2   2   2   2   2   2   2   2   2   0   0   2   0   0   2   0   2   2   2   0   0   0   0   0   2   2   0   2   2   2   0   0   0   0   0   0   0   0   0   2   0   0   2   0   2   0   0   0   2   2   0   0   2   0   2   2   0   0   0   2   0   2   2   2   2   0   0   0   0   0   0   0   0   2   0   0   0   0   0   0   0   2   0   2   0   2   0   2   0   2   0   2   0   2   0   0   0   2   0   2   0   2   2   0   0   0   0   2   2   0   0   0   0   2   0   0   0   0   2   2   0   0   2   2   0   0   0   0   0   2   2   2   0   0   2   2   2   0   2   0   2   0   2   0   0   0   0   0   2   0   2   0   0   2   0   0   0   2   2   0   2   0   0   2   0   2   2   0   0   2   0   2   0   0   0   0   2   0   0   2   0   2
 MK-4-10                2   0   2   2   0   0   0   2   2   2   0   2   2   0   2   0   0   2   2   2   0   2   2   2   2   2   2   0   0   2   0   2   0   0   0   2   2   0   2   0   0   0   2   2   0   2   2   2   2   0   0   0   0   0   0   0   0   2   0   0   2   0   2   0   0   0   2   2   0   0   0   0   2   2   0   0   0   2   0   2   2   2   2   2   0   0   0   0   0   2   2   2   0   0   0   0   0   0   0   2   0   2   2   2   0   2   0   2   0   2   0   2   2   0   0   2   0   2   0   2   2   2   0   0   0   2   0   0   0   0   0   2   0   0   0   0   2   2   0   0   2   2   0   0   0   0   0   2   2   2   0   2   2   2   2   0   2   0   2   0   2   0   0   0   0   0   2   2   0   0   0   2   0   0   0   2   2   2   2   0   0   0   0   2   2   0   0   2   0   2   0   0   0   0   2   0   0   2   0   2
 MK-4-11                2   0   2   2   0   0   0   2   2   2   0   2   2   0   2   0   0   2   2   2   0   2   2   2   2   2   2   0   0   2   0   2   0   0   0   0   2   0   2   0   0   0   2   2   0   0   2   2   2   0   0   0   0   0   2   0   0   2   0   0   2   0   2   0   0   0   2   2   0   0   0   0   2   2   0   0   0   2   0   2   2   2   2   2   0   0   0   0   0   2   2   2   0   0   0   0   0   0   0   2   0   2   2   0   0   2   0   2   0   2   0   2   2   0   0   2   0   2   0   2   2   2   2   0   0   2   0   0   0   0   0   2   0   0   0   0   2   2   0   0   2   2   0   0   0   0   0   2   2   2   0   2   2   2   2   0   2   0   2   0   2   0   0   0   0   0   2   2   0   0   0   2   0   0   0   2   2   2   2   0   0   0   0   2   2   2   0   2   0   2   0   0   0   0   2   0   0   2   2   2
 MK-4-12                2   2   2   2   0   0   0   2   2   2   0   2   0   0   2   0   0   2   2   2   0   2   2   2   2   2   2   0   0   2   0   2   0   0   0   2   2   0   2   0   0   0   2   2   0   2   2   2   2   0   2   0   0   0   2   0   2   2   0   0   2   0   2   0   0   0   2   2   0   0   2   0   2   2   0   0   0   2   0   2   2   2   2   2   0   0   0   0   0   2   2   2   0   0   0   0   0   0   0   2   0   2   2   0   0   2   0   2   0   2   0   0   2   0   0   0   0   2   0   2   2   2   2   2   0   2   0   0   2   0   2   2   0   0   0   2   0   2   0   0   2   2   0   0   0   0   0   2   2   2   0   2   2   2   2   0   2   2   2   0   2   0   0   0   0   0   2   2   0   0   0   2   0   0   0   2   2   2   2   0   2   0   0   2   2   2   0   2   0   0   0   0   0   2   2   0   0   2   2   2
 MK-4-13                2   2   2   2   2   0   0   2   2   2   0   2   0   0   2   0   0   2   2   0   0   2   2   2   2   2   2   0   0   2   0   2   0   0   0   2   2   0   2   0   0   0   2   2   0   2   2   2   2   0   2   0   0   0   2   0   2   2   0   0   2   0   2   0   0   0   2   2   0   0   0   0   2   2   0   0   0   2   0   2   0   2   2   0   0   0   0   0   0   2   2   2   0   0   0   2   0   0   0   2   0   2   2   0   0   2   0   2   0   2   0   2   2   0   2   0   0   2   0   0   2   2   2   2   0   2   2   0   2   0   2   2   0   0   0   2   0   2   0   0   2   2   0   0   0   0   0   2   0   2   0   2   2   2   2   0   2   0   2   2   2   0   0   0   0   2   0   0   2   0   0   2   0   0   0   2   2   2   2   0   2   0   0   2   2   2   2   2   0   0   0   0   0   2   0   0   0   2   2   2
 MK-4-14                2   2   2   2   2   0   0   2   2   2   0   2   0   0   2   0   0   2   2   0   0   2   2   2   2   2   0   0   0   2   0   0   0   0   0   2   2   0   2   0   0   0   2   0   0   2   2   2   2   0   2   0   0   0   2   2   2   2   0   0   2   0   2   0   0   0   0   2   0   0   0   0   2   2   2   2   0   2   0   2   0   2   2   2   0   0   0   0   0   2   2   2   0   0   0   2   0   0   0   2   0   2   2   0   0   2   0   2   0   2   2   2   2   0   2   0   0   2   0   0   2   2   2   2   0   0   2   0   2   0   2   2   2   0   0   2   0   2   0   0   2   2   0   0   0   2   0   2   0   2   2   2   2   2   2   0   2   0   2   2   2   0   2   0   0   2   0   0   2   2   0   2   0   0   0   0   0   2   2   0   2   2   2   2   2   2   2   2   0   0   0   0   0   0   0   0   0   2   2   2
 MK-4-15                0   2   0   2   2   0   0   2   2   2   0   2   0   0   2   2   0   2   0   0   0   2   2   2   2   0   0   0   2   2   0   0   0   0   0   2   2   0   2   0   2   0   2   0   0   2   2   2   2   0   2   2   0   0   2   2   2   2   0   0   2   0   2   0   0   0   0   2   0   0   0   0   2   2   2   2   0   2   0   2   0   2   2   2   0   0   0   0   0   2   0   2   0   0   0   2   0   0   0   2   0   2   2   0   0   2   0   2   0   2   2   2   2   0   0   0   0   2   0   0   2   2   2   2   0   0   2   0   2   0   0   2   2   0   0   2   0   2   0   0   2   2   0   0   0   2   2   2   0   2   2   2   2   2   2   0   2   0   2   0   2   0   2   0   0   2   2   0   0   2   0   2   0   0   0   0   0   2   2   0   2   2   2   2   2   2   0   2   2   0   0   0   0   0   0   0   0   2   2   2
 MK-4-16                0   2   0   2   2   0   0   2   2   2   0   2   0   0   2   2   0   2   0   0   2   2   2   0   2   0   2   0   0   2   0   0   0   0   0   2   2   0   2   0   2   0   2   0   0   0   2   2   2   0   2   2   0   0   0   2   2   2   0   0   2   0   2   0   0   0   0   2   0   0   0   2   2   2   2   2   0   2   0   2   0   2   2   2   0   0   0   0   0   0   0   0   0   0   0   2   0   0   0   0   0   2   2   0   2   2   0   2   0   2   2   2   2   0   0   0   0   2   0   0   2   2   2   2   0   0   2   0   0   0   0   2   2   0   0   0   0   2   0   0   2   2   0   0   0   2   2   2   2   2   2   0   2   2   0   0   2   0   2   0   2   0   2   0   0   2   2   0   0   2   0   2   0   0   0   0   0   2   2   0   2   2   2   2   2   2   0   2   2   0   0   0   0   0   0   0   0   2   2   2
 MK-5-1                 2   0   0   2   0   0   2   2   2   0   2   0   2   0   0   2   2   2   2   2   0   0   0   2   2   0   0   0   2   0   2   0   2   0   2   2   0   2   0   0   2   0   2   2   0   0   0   0   2   2   2   0   2   2   0   2   2   0   0   2   2   2   0   0   0   2   2   0   0   2   0   2   0   2   2   2   0   0   0   0   2   2   2   0   0   2   2   0   2   2   0   2   2   0   0   2   0   0   0   0   2   2   2   2   2   2   0   0   0   2   2   0   2   0   0   0   0   0   0   2   0   0   2   2   2   2   0   2   2   2   2   0   2   0   2   0   2   2   0   0   0   2   0   2   2   0   2   0   0   2   2   2   2   0   2   0   0   0   2   0   0   2   0   0   2   0   2   0   0   2   0   2   0   0   0   0   2   0   2   2   0   0   0   0   2   0   2   2   2   2   2   0   2   0   0   0   2   0   0   0
 MK-5-2                 2   0   2   2   0   0   2   2   2   0   2   0   2   0   0   2   2   2   2   2   0   0   0   2   2   0   0   0   2   0   2   0   0   0   2   2   0   0   0   0   0   0   2   2   0   0   2   0   2   2   2   0   0   0   0   0   2   0   0   2   2   2   2   0   0   2   2   0   0   2   0   2   0   2   2   2   0   0   0   0   2   2   2   0   0   2   2   0   2   2   0   2   2   0   0   2   0   0   0   0   2   2   2   2   2   2   0   0   2   2   2   0   2   0   0   0   2   0   0   2   0   0   2   2   2   2   0   2   2   2   2   0   2   0   2   0   2   0   0   0   0   2   0   2   2   0   2   0   0   2   2   2   2   0   2   0   0   0   2   0   2   2   0   0   2   0   2   0   0   2   2   2   0   0   0   0   2   0   2   2   0   0   0   0   2   0   2   2   2   2   2   0   2   0   0   0   2   0   0   0
 MK-5-3                 2   0   2   2   0   0   2   2   0   0   2   0   0   0   0   2   2   2   2   2   0   2   0   2   2   0   0   0   2   0   2   0   0   0   2   2   0   0   0   0   0   0   0   2   2   0   2   0   2   2   2   0   0   0   2   0   0   2   0   0   2   2   0   0   0   2   2   0   0   2   0   2   0   2   2   2   0   0   0   0   2   2   2   2   0   0   2   0   2   2   0   2   0   0   0   2   0   0   0   0   2   2   2   2   2   2   0   0   2   2   2   0   2   0   0   0   0   0   0   2   0   0   2   2   2   2   0   2   2   2   2   0   2   0   2   2   2   0   0   0   0   2   0   2   2   0   2   0   0   2   2   2   2   2   2   0   0   2   0   0   2   2   0   0   0   0   2   0   0   2   2   2   0   0   0   0   2   0   2   2   0   0   0   0   0   0   2   2   2   2   2   0   2   0   0   0   2   0   0   0
 MK-5-4                 2   0   2   2   0   0   2   2   0   0   2   0   0   2   0   2   2   2   2   2   0   2   0   2   2   0   0   2   2   0   2   0   0   0   2   2   0   0   0   0   0   0   0   2   2   0   2   0   2   0   2   0   0   0   2   2   0   2   0   0   2   2   0   0   0   2   2   0   2   2   0   2   0   0   2   0   2   0   0   0   2   2   2   2   0   0   2   0   2   0   0   2   2   0   0   2   0   0   0   2   2   2   2   2   2   2   0   0   2   2   2   0   2   0   0   0   0   0   0   2   0   0   2   2   2   2   0   2   2   2   2   0   2   0   2   0   2   0   0   0   0   2   0   2   0   0   2   0   2   2   2   2   2   2   2   0   0   2   0   0   2   2   0   0   0   0   2   0   0   2   2   2   0   0   0   0   2   0   2   2   0   0   0   0   0   0   0   2   2   2   2   2   2   2   0   2   2   0   0   2
 MK-5-5                 2   2   2   2   0   0   2   2   0   0   2   0   0   2   0   2   0   2   0   2   0   2   0   2   2   0   0   2   2   0   2   0   0   0   2   2   0   0   0   0   0   0   0   2   2   0   2   0   2   0   2   0   0   0   2   2   0   2   0   0   2   2   0   0   0   2   2   0   2   2   0   2   0   0   2   0   2   0   0   0   2   2   2   2   0   0   2   0   2   0   0   2   2   0   0   0   0   0   0   2   0   2   2   2   2   2   2   2   2   0   2   0   2   0   0   0   0   0   0   2   0   0   2   2   2   2   0   2   2   2   2   0   2   0   2   0   2   2   0   0   0   2   0   2   0   0   2   0   0   2   2   2   2   2   2   0   0   2   0   0   2   2   0   0   0   0   0   0   0   2   2   2   0   0   0   0   2   0   2   2   0   2   0   0   0   0   0   2   2   0   2   0   2   2   0   2   2   0   0   2
 MK-5-6                 2   2   2   2   2   0   2   2   0   0   2   2   2   2   0   2   0   2   0   2   0   2   0   2   2   0   2   2   2   0   2   0   0   0   2   2   2   0   0   0   2   0   2   2   2   0   2   0   0   0   2   0   0   0   2   2   0   2   0   0   0   2   0   0   0   2   2   0   2   2   0   2   0   0   2   0   2   0   0   0   2   2   2   2   0   0   2   0   2   0   0   2   2   0   0   0   0   2   0   2   0   2   2   2   2   2   2   2   2   0   2   0   0   0   0   0   0   0   2   2   0   0   2   0   2   2   0   2   2   2   2   0   2   0   2   0   2   2   0   0   2   0   0   2   0   0   2   0   0   2   2   2   2   2   2   0   0   2   0   2   2   2   2   0   0   0   0   0   0   2   2   2   0   0   0   0   2   0   2   2   0   2   0   0   0   0   0   2   2   0   2   0   2   2   0   0   2   0   0   2
 MK-5-7                 2   2   2   2   2   0   2   2   0   0   2   2   2   2   0   2   0   2   0   2   2   2   0   2   2   0   0   2   2   0   2   0   0   0   2   2   2   2   0   0   2   0   2   0   2   0   2   0   2   0   2   0   0   0   2   2   0   2   0   0   0   0   0   0   0   2   2   0   2   2   0   2   0   0   2   0   0   0   0   0   2   2   2   2   0   0   2   0   2   0   0   2   2   0   0   0   0   2   2   2   0   2   2   2   2   2   2   2   0   0   0   0   2   0   0   0   0   2   2   2   0   0   2   0   0   2   0   2   2   2   2   0   2   0   2   0   0   2   0   0   2   0   0   2   0   0   2   0   0   2   2   0   2   2   2   0   0   2   0   2   2   2   2   0   0   0   0   0   0   2   2   2   0   0   0   0   2   0   2   2   0   2   0   0   0   0   0   2   0   0   2   0   2   2   0   0   2   0   0   2
 MK-5-8                 2   2   2   2   2   0   2   0   0   0   2   0   2   2   0   2   0   2   0   2   0   2   0   2   2   2   0   2   2   0   2   0   2   0   2   2   2   2   0   0   0   0   2   0   2   0   2   0   2   0   2   0   0   0   2   2   0   0   0   0   0   0   0   0   0   2   2   0   0   2   0   2   0   0   2   0   0   0   0   2   2   2   2   2   2   0   2   0   2   0   0   2   2   0   0   0   0   0   2   2   0   2   2   2   2   2   2   2   0   0   0   0   2   0   2   0   0   2   2   2   0   0   2   0   0   2   0   2   2   2   2   0   2   0   2   0   0   0   0   0   2   0   0   2   0   0   2   0   0   2   2   2   0   2   2   0   0   2   0   2   2   2   2   0   2   0   0   0   0   2   2   2   0   0   0   0   2   0   2   2   0   2   0   0   0   0   0   2   0   0   2   0   2   2   0   0   2   0   0   2
 MK-5-9                 2   2   2   2   2   0   0   0   0   0   2   0   2   2   2   2   0   2   0   2   0   2   0   2   2   2   2   0   2   2   0   0   2   0   2   2   2   2   0   0   0   0   2   0   0   0   2   0   2   0   2   0   2   0   2   2   0   0   0   0   0   0   0   2   0   2   0   0   0   2   0   2   0   2   0   0   2   0   0   2   2   2   2   2   2   0   2   0   2   0   0   2   2   0   0   0   0   0   2   2   0   2   2   2   2   2   2   2   0   0   0   0   2   0   2   0   0   2   2   2   0   0   2   0   0   2   0   2   2   2   2   0   2   0   2   0   0   0   0   0   0   0   0   2   0   0   2   0   0   2   2   2   0   0   2   0   0   2   0   2   2   2   2   2   2   0   0   2   2   2   2   2   0   0   0   0   2   0   2   2   0   2   0   0   0   0   0   2   0   0   0   0   2   2   0   0   0   0   0   2
 MK-5-10                2   2   0   2   2   0   0   0   0   0   2   0   2   2   2   2   0   0   2   2   0   2   0   2   2   2   2   0   2   2   0   0   2   0   2   2   2   2   0   2   0   0   2   0   2   0   2   0   2   0   2   0   2   2   2   2   0   0   0   0   0   0   0   2   0   2   0   0   0   2   0   2   0   2   0   2   2   0   0   2   2   2   2   2   2   2   2   0   2   2   0   2   2   0   0   0   0   0   2   2   0   2   2   2   2   2   2   2   2   0   0   0   2   0   2   0   0   2   2   2   0   0   2   0   0   2   0   2   2   2   2   0   2   0   2   0   0   2   0   2   0   0   0   0   0   0   2   0   0   2   2   2   0   0   2   0   0   2   0   2   2   2   2   2   2   0   0   2   0   2   2   2   0   0   0   0   2   0   2   2   0   2   0   0   0   0   0   2   0   0   2   0   2   2   0   0   0   2   0   2
 MK-5-11                2   2   0   2   2   0   0   0   0   0   2   0   2   2   0   2   2   0   2   2   0   2   0   2   2   2   2   0   2   2   0   0   2   0   2   0   0   2   0   2   0   0   2   0   2   0   2   0   2   0   2   0   2   2   2   2   0   0   0   0   0   0   0   2   0   2   0   0   0   2   0   2   0   0   0   2   2   2   0   2   2   2   2   2   2   2   0   0   2   2   0   2   2   0   0   0   0   0   2   2   0   2   2   2   2   2   2   2   2   0   0   0   2   0   2   0   0   2   2   2   0   0   2   0   0   2   0   2   0   2   2   0   2   0   2   0   0   2   2   2   0   0   2   2   0   2   2   2   2   2   2   2   2   0   0   0   0   0   0   2   2   2   2   0   2   0   0   2   0   0   2   2   0   0   0   0   0   0   2   2   0   2   0   0   0   0   0   2   0   0   2   0   2   2   0   0   2   2   0   2
 MK-5-12                2   2   2   2   2   0   0   0   2   0   2   0   2   2   0   0   2   0   0   2   0   2   2   2   0   2   2   2   2   2   0   0   2   0   2   2   2   2   0   2   0   0   2   0   2   0   2   2   2   0   2   0   2   2   2   2   0   0   0   2   0   2   0   2   0   2   0   2   0   2   0   2   0   0   0   2   2   2   0   2   2   2   2   2   2   2   2   2   0   2   0   2   2   0   0   0   0   0   2   2   0   2   2   2   2   2   2   2   0   0   0   0   2   0   2   0   0   2   2   2   0   0   2   0   0   2   0   2   0   2   2   0   0   0   2   0   0   2   2   2   0   0   2   2   0   2   2   2   2   2   2   2   2   2   0   0   0   0   0   2   2   2   2   0   2   2   0   2   0   0   2   2   0   0   2   0   0   0   2   0   0   2   0   0   0   0   2   2   0   0   2   0   2   2   0   0   2   2   0   0
 MK-5-13                2   2   2   2   2   0   0   0   2   0   2   0   0   2   2   0   2   0   2   2   0   2   2   2   0   2   2   2   0   2   2   0   2   0   2   2   2   2   0   2   0   0   2   0   2   0   2   2   2   0   2   0   2   2   0   2   0   0   0   2   0   0   0   2   0   0   0   2   0   2   0   0   0   0   0   2   2   2   0   2   2   2   2   2   2   2   2   2   0   2   0   2   2   0   0   2   0   0   2   2   0   2   2   2   2   2   2   2   0   0   0   0   2   0   2   0   0   0   2   2   0   0   2   0   0   2   2   2   2   2   2   0   0   2   2   0   0   0   2   0   0   0   2   2   0   2   2   2   2   2   2   2   2   2   2   0   2   0   0   2   2   2   2   0   0   2   0   0   0   0   2   2   0   0   2   0   0   0   2   0   0   2   0   0   0   0   2   2   2   0   2   0   2   2   0   0   2   2   0   0
 MK-5-14                2   2   2   2   0   0   0   0   2   0   2   0   0   2   2   0   2   0   2   2   0   2   2   2   0   0   2   2   0   2   2   0   2   0   2   2   2   2   0   2   0   0   2   2   2   0   2   2   2   0   2   0   2   2   2   2   0   0   0   2   0   0   0   2   0   0   0   2   0   2   0   0   2   0   2   2   2   2   0   2   2   2   2   2   2   2   2   2   0   2   0   2   2   0   0   2   0   0   2   2   0   2   2   2   2   2   2   2   0   0   0   0   2   0   0   0   0   0   2   0   0   0   2   0   0   2   2   2   0   2   2   0   0   2   2   0   0   0   2   0   0   2   2   2   0   2   2   0   2   2   0   2   2   2   2   0   2   0   0   2   2   2   2   0   0   2   2   2   0   0   2   2   2   0   2   0   0   0   2   0   0   2   0   0   2   0   2   2   2   0   2   0   2   2   0   0   2   2   2   0
 MK-5-15                2   2   2   0   0   0   0   0   2   0   2   0   0   2   2   2   2   0   2   2   0   2   0   2   0   0   2   2   0   0   0   0   2   0   2   0   2   2   2   2   0   2   2   2   2   0   2   2   2   0   2   0   2   2   2   2   0   0   2   0   0   0   0   2   0   0   0   2   0   2   0   0   2   0   2   2   0   2   0   2   2   2   2   2   2   2   2   2   0   2   0   2   2   0   0   2   0   0   2   2   0   2   2   2   2   2   2   2   0   0   0   0   2   2   0   0   0   0   2   0   0   0   0   0   0   2   2   2   0   2   2   0   0   2   2   0   0   2   2   0   2   2   2   2   0   2   2   0   2   0   0   2   2   2   2   0   2   0   2   2   2   2   2   0   0   2   2   2   0   0   2   2   2   2   2   0   0   0   2   0   0   2   0   2   2   0   2   2   2   0   2   0   2   2   0   2   0   2   2   0
 MK-5-16                2   2   2   0   0   0   2   0   2   0   2   0   2   2   0   2   2   0   2   2   0   2   0   2   0   0   2   2   0   0   0   0   2   0   2   0   2   2   2   2   0   2   2   2   2   0   2   2   2   0   2   2   2   2   2   2   0   0   2   0   0   0   0   2   0   0   0   2   0   2   2   0   2   0   2   0   0   2   0   2   2   2   2   2   2   2   2   2   2   2   0   2   2   0   0   0   0   0   2   2   0   2   2   2   2   2   0   2   0   2   0   2   2   2   0   0   0   0   2   0   0   0   0   0   0   2   2   2   0   2   2   0   0   2   0   0   0   0   2   2   2   2   2   2   0   2   2   0   2   2   0   2   2   2   2   0   2   0   2   2   2   2   2   0   0   2   2   0   0   0   2   2   2   2   2   2   0   0   2   0   0   2   0   2   2   0   0   2   2   2   2   0   2   2   0   0   0   2   2   0
 MK-6-1                 0   2   0   2   0   0   0   0   2   2   0   0   0   2   0   2   0   2   2   0   0   0   2   2   2   0   2   0   0   2   0   0   0   0   2   0   2   2   2   2   2   2   0   2   0   2   2   2   2   0   2   2   2   2   0   2   0   2   0   0   0   2   0   2   0   2   2   0   2   0   0   2   2   2   2   2   2   0   2   0   2   0   2   2   0   0   0   0   2   0   2   0   2   2   0   0   2   0   2   0   2   0   0   0   2   0   0   2   2   2   2   2   0   2   2   0   0   0   2   2   0   0   2   2   0   0   2   2   0   2   2   2   0   2   0   2   0   2   0   2   2   2   2   2   0   0   0   2   2   0   2   2   2   2   0   2   0   2   2   2   0   2   2   2   0   0   0   2   2   0   2   0   0   2   0   0   2   0   2   2   0   2   0   2   0   0   2   0   2   0   0   0   0   0   2   0   2   0   2   0
 MK-6-2                 0   2   0   2   0   0   0   0   2   2   0   0   0   2   0   2   0   2   0   0   0   0   2   2   2   0   2   2   0   2   0   0   0   0   2   0   2   2   2   2   2   2   0   2   0   2   2   2   2   0   2   2   2   2   0   2   0   2   2   0   0   2   0   2   0   2   2   0   0   0   0   2   2   2   2   2   2   0   2   0   2   0   2   2   0   0   0   0   2   0   0   0   2   0   0   0   2   0   2   0   2   0   0   0   2   2   0   2   2   2   2   2   0   2   2   0   0   0   2   2   0   0   0   2   0   0   2   2   0   2   2   0   0   2   0   2   0   2   0   2   0   2   2   2   0   0   0   2   2   0   2   2   2   0   0   2   0   2   2   2   0   2   0   2   0   0   0   2   2   0   2   2   2   2   0   0   2   0   2   2   0   2   0   2   0   0   2   0   2   0   0   0   0   0   2   0   2   0   2   0
 MK-6-3                 2   0   0   2   0   0   2   0   2   2   0   0   0   2   0   2   0   2   0   0   0   0   2   2   2   0   0   2   0   2   0   0   0   0   2   0   0   2   2   2   2   2   0   2   2   2   2   2   2   0   2   0   2   2   0   2   0   2   2   0   0   2   0   2   0   2   2   0   0   0   0   2   2   2   2   2   2   0   2   0   2   0   2   2   0   0   0   2   2   0   0   0   0   0   0   0   2   0   2   0   2   0   0   0   2   2   2   2   2   0   2   2   0   2   2   0   0   0   2   2   0   0   0   0   0   0   2   2   0   2   2   0   0   2   0   2   0   0   2   2   0   2   2   2   2   0   0   2   2   0   2   2   2   0   0   0   0   2   2   2   0   2   0   2   0   0   0   2   2   0   2   2   2   2   2   0   2   2   2   2   0   2   0   2   0   0   2   2   2   0   0   0   0   0   2   0   2   0   2   0
 MK-6-4                 2   0   0   2   0   0   2   2   2   2   0   0   0   2   0   2   0   2   0   0   0   0   2   2   2   0   0   2   0   2   0   0   0   0   2   0   0   2   2   2   2   2   0   2   2   0   0   2   2   0   2   0   2   2   0   2   0   2   2   0   0   2   0   2   0   2   2   0   0   0   0   2   2   2   2   2   2   0   2   0   2   0   2   2   0   0   0   2   2   0   2   0   0   0   0   0   2   2   2   0   0   0   0   0   2   0   2   2   2   0   2   2   2   2   2   0   0   2   2   2   0   2   0   0   0   2   2   2   0   2   2   0   0   2   0   2   0   0   2   0   0   2   2   2   2   0   0   2   2   0   2   2   2   0   0   0   0   2   2   2   0   2   0   2   0   0   0   0   0   0   2   2   2   2   0   0   2   2   0   2   0   2   0   2   0   0   2   2   2   0   0   0   0   0   2   0   2   0   2   0
 MK-6-5                 2   0   0   2   0   0   2   2   2   2   0   2   2   2   0   2   0   2   0   2   0   0   2   2   2   0   0   2   0   2   0   0   0   0   2   0   0   2   2   2   2   2   0   2   2   0   0   2   2   0   0   0   2   2   0   2   0   2   2   0   2   2   0   2   0   0   2   0   0   0   0   2   2   2   2   2   2   0   2   0   2   0   2   2   2   0   0   2   2   0   2   0   0   0   0   0   2   2   2   0   0   0   0   0   2   0   2   2   2   0   2   2   2   0   0   0   0   2   0   2   0   0   0   0   0   2   2   2   0   2   2   0   0   2   0   2   2   0   2   0   0   2   2   2   2   2   2   2   2   0   2   2   2   2   0   0   0   2   2   2   2   2   0   2   0   0   0   0   0   0   2   0   2   2   0   0   2   2   0   2   0   2   0   2   2   0   2   2   2   0   0   2   0   0   2   0   2   0   2   0
 MK-6-6                 2   0   0   2   0   0   2   2   2   2   0   2   2   0   0   2   0   0   0   2   0   0   2   2   2   0   0   0   0   2   0   0   0   0   2   2   0   2   2   2   2   2   0   2   2   0   0   2   0   0   0   0   2   0   0   2   2   2   2   0   2   2   0   2   0   0   2   0   0   0   0   2   2   2   2   2   2   0   2   0   0   0   2   2   2   2   0   2   2   0   2   0   0   0   0   0   2   2   0   0   2   0   0   0   2   0   2   2   2   0   2   2   2   0   0   0   0   2   0   2   0   0   0   0   2   2   2   2   2   2   2   0   0   2   0   2   2   0   2   0   0   0   2   2   2   2   2   2   0   0   2   2   0   0   0   2   2   2   2   2   2   2   0   2   0   0   0   0   0   0   2   0   2   2   0   0   2   0   0   2   0   0   2   2   2   0   2   2   2   0   0   2   0   0   2   0   2   0   2   0
 MK-6-7                 2   0   0   0   0   2   2   2   2   2   0   2   2   0   0   2   0   0   0   2   0   0   2   2   2   0   2   0   0   0   0   0   0   0   2   0   0   2   2   2   2   2   0   2   0   0   0   2   0   0   0   0   2   0   0   2   2   2   2   0   2   2   0   2   0   0   0   0   0   0   0   2   2   2   2   2   2   0   2   2   0   0   2   2   0   2   0   2   2   0   2   0   0   0   0   0   2   0   0   0   2   0   2   0   2   0   2   2   2   0   2   2   2   0   2   0   0   2   0   2   0   0   0   0   0   2   2   2   2   2   2   0   0   2   0   2   2   0   2   0   0   0   0   2   2   2   2   2   0   0   2   2   0   0   0   2   2   2   2   2   2   0   0   2   0   0   0   0   0   0   2   0   2   2   2   0   2   0   0   2   0   0   2   2   2   0   2   2   2   0   0   2   2   0   2   0   2   0   2   0
 MK-6-8                 2   0   0   0   0   2   2   2   2   2   0   2   2   0   0   2   0   0   0   2   0   0   2   2   2   0   0   0   0   0   0   0   0   0   2   0   0   2   2   0   2   2   2   2   0   0   0   2   0   2   0   2   0   0   0   2   2   2   2   0   2   0   0   2   0   0   0   0   0   0   0   2   2   2   2   2   2   0   2   2   0   0   2   2   0   2   0   0   2   0   2   0   0   0   0   2   2   0   0   2   2   0   2   0   2   0   2   2   2   0   2   0   2   0   0   2   0   2   0   2   0   0   0   0   0   2   2   0   2   2   2   0   0   2   0   2   2   0   2   0   0   0   0   2   2   2   2   2   0   0   0   2   0   0   0   2   2   2   2   2   0   0   0   2   0   0   0   0   0   0   2   0   2   2   2   0   2   0   0   0   0   2   2   2   2   2   2   2   2   0   0   2   2   0   2   0   2   0   2   0
 MK-6-9                 2   0   0   2   0   2   2   2   2   2   0   2   0   0   0   2   0   0   0   2   0   0   2   2   2   0   0   0   0   0   0   0   0   0   2   0   0   2   0   0   2   2   2   0   0   0   0   2   0   2   0   2   0   0   0   2   2   2   2   0   2   0   0   2   0   0   0   0   0   0   0   2   2   2   2   2   0   0   2   2   0   0   2   2   0   2   0   0   2   0   2   0   0   0   0   2   2   0   0   2   2   0   2   0   2   0   2   2   2   0   2   0   2   0   0   2   0   2   0   2   0   0   2   0   0   2   2   0   2   2   2   0   0   0   0   2   2   0   2   0   0   0   0   2   2   2   2   2   0   0   0   2   0   0   0   0   2   2   2   2   0   0   0   2   0   0   0   0   0   0   2   0   2   2   2   0   2   2   2   0   0   2   2   2   2   2   2   2   2   0   0   2   2   0   2   0   2   0   2   0
 MK-6-10                0   0   0   2   2   2   2   2   2   2   0   2   0   0   0   0   0   2   0   2   0   0   2   2   2   0   0   0   0   0   0   0   0   2   2   0   0   2   0   0   2   2   2   0   0   0   0   2   0   2   0   2   2   0   0   2   2   2   2   0   0   0   0   2   2   0   0   0   2   0   0   2   2   2   2   2   0   0   2   2   0   0   2   2   0   2   0   2   2   0   2   0   0   0   0   0   2   0   0   2   2   0   2   0   2   0   2   2   2   0   2   0   0   0   0   2   0   2   0   2   0   0   2   0   0   0   2   2   0   2   2   0   0   0   2   2   0   0   2   0   0   0   0   2   0   2   2   0   0   0   0   0   0   0   0   0   2   2   2   2   0   0   0   2   0   2   2   0   0   0   2   0   2   2   2   0   2   2   2   0   0   2   2   2   2   2   2   2   2   0   0   2   2   0   2   0   2   0   2   0
 MK-6-11                2   0   0   2   2   2   2   2   2   2   2   2   0   0   0   0   0   2   0   2   0   0   2   2   2   0   0   0   0   0   0   0   0   2   2   0   0   2   0   0   2   2   2   0   0   0   0   2   2   2   0   2   2   0   0   2   2   2   2   0   0   0   0   0   2   0   0   0   2   0   0   2   2   2   2   2   0   0   2   2   0   0   2   2   0   2   0   2   2   0   2   0   2   2   0   0   2   0   0   2   0   0   2   0   2   0   2   2   2   0   2   0   0   0   0   2   0   2   0   2   0   0   2   0   0   0   2   2   0   2   2   0   0   0   0   2   0   0   2   2   0   0   0   2   2   2   2   0   0   0   0   0   0   0   0   0   2   2   2   2   0   0   0   2   0   2   2   0   0   0   2   0   2   2   0   0   2   2   2   0   0   2   2   2   2   2   2   2   2   0   0   2   2   0   2   0   2   0   2   2
 MK-6-12                2   0   0   2   0   2   2   2   2   2   2   2   0   0   0   0   0   2   0   2   0   0   2   2   2   0   2   0   0   2   0   0   0   2   2   2   0   2   0   0   2   2   2   0   0   0   0   2   0   2   0   2   2   0   0   2   2   2   2   2   0   0   0   0   2   0   0   0   0   0   2   2   2   2   2   2   0   0   2   2   0   0   0   2   0   2   0   2   2   0   2   0   2   2   0   2   2   0   0   2   0   0   2   0   2   0   2   2   2   0   2   0   0   0   0   0   0   2   0   2   0   0   2   0   0   0   2   2   2   2   2   2   0   2   0   2   0   0   2   2   0   0   0   2   2   0   2   0   0   0   0   0   0   0   0   0   2   2   2   2   0   0   0   2   0   2   0   0   0   0   2   0   2   2   0   0   2   2   2   0   0   2   0   2   2   2   2   2   2   0   0   2   2   0   2   0   2   0   2   2
 MK-6-13                2   0   0   0   0   2   0   2   2   2   2   2   0   0   0   0   0   2   0   2   0   0   0   0   2   0   2   2   2   2   0   0   0   2   2   2   0   0   0   0   2   2   2   0   0   0   0   2   0   2   0   2   2   0   0   2   2   2   2   2   0   0   2   0   2   0   0   0   2   0   2   2   2   0   0   2   0   0   2   2   0   0   0   2   2   2   0   2   2   0   2   0   2   2   0   2   2   0   0   0   0   0   2   0   2   0   0   2   2   0   2   2   0   0   0   2   0   2   0   2   0   0   0   0   0   0   2   2   0   2   2   2   0   0   0   2   0   2   2   2   0   2   0   2   2   0   2   0   0   0   2   0   0   0   0   0   2   2   2   0   0   0   0   2   0   2   2   0   0   0   2   0   2   2   0   0   2   2   2   2   0   2   0   0   2   2   2   2   2   0   0   2   2   0   2   0   2   0   2   2
 MK-6-14                2   0   2   0   2   2   0   2   0   2   2   2   0   0   0   2   0   2   0   2   2   0   2   2   2   0   2   2   2   2   0   0   0   2   2   0   0   0   0   2   2   2   2   0   0   0   0   2   0   2   2   0   2   0   0   2   2   2   2   0   0   0   2   2   2   0   0   0   2   0   2   0   2   0   2   2   0   0   2   2   0   0   0   2   2   2   0   2   2   0   2   0   2   2   0   2   2   0   0   0   0   0   2   2   0   0   0   2   2   0   2   2   0   0   0   2   0   2   0   2   0   0   0   0   0   0   2   2   0   2   0   2   0   0   0   2   0   2   2   2   0   2   0   2   2   0   2   0   0   0   2   0   0   2   0   0   2   2   2   0   0   0   0   2   0   0   2   0   0   0   2   0   2   2   0   0   2   2   2   2   0   2   0   0   2   2   2   2   2   0   2   2   2   2   2   0   2   0   2   2
 MK-6-15                2   2   2   0   2   2   0   2   0   2   2   2   0   0   0   2   0   2   0   2   2   0   2   2   2   0   2   2   2   2   0   2   0   2   0   0   0   0   2   2   2   2   2   0   0   0   0   2   0   2   2   0   2   0   2   2   0   2   2   0   2   0   2   2   2   2   0   0   2   0   2   0   2   0   2   2   0   0   2   2   0   0   0   2   2   2   0   2   2   0   2   0   2   2   0   0   2   0   0   0   0   0   2   2   0   0   0   2   2   0   2   2   0   0   0   2   0   2   0   0   2   0   0   0   0   0   2   0   0   2   0   2   0   0   0   2   0   0   2   2   0   2   0   0   2   0   2   0   0   0   2   0   0   2   0   0   2   0   2   0   0   0   0   2   0   0   2   0   0   0   2   0   0   2   0   2   2   2   2   2   0   2   0   0   2   2   2   2   2   0   2   2   2   2   2   0   0   0   2   0
 MK-6-16                2   2   2   0   2   2   0   2   2   2   2   2   0   0   2   2   0   0   0   2   2   0   2   0   2   2   2   2   2   2   0   2   0   2   0   0   0   0   2   2   0   2   2   0   0   2   0   2   0   2   2   0   2   0   2   2   0   2   2   0   2   2   2   2   0   2   0   0   2   0   2   2   2   0   2   2   0   2   2   0   0   2   0   2   2   2   0   0   2   0   2   0   2   2   0   0   2   0   0   0   0   0   2   2   0   0   0   2   2   0   2   2   2   0   0   2   0   2   0   0   2   0   0   0   0   0   2   0   0   2   0   2   0   0   0   2   0   0   2   2   0   0   0   0   0   0   2   0   0   0   2   0   0   2   0   0   2   0   2   0   0   0   0   2   0   0   0   0   0   0   2   0   0   2   2   2   2   2   2   2   0   2   0   0   2   2   2   2   2   2   2   2   2   2   2   0   0   0   2   0
 
!****************************************** Phenotypic Data **********************************************************
!-100.0 is resevred for missing phenotype
SimulatedTrait1        15.7829   12.3333   16.4758   14.4786   16.4419   16.6950   14.9452   15.1913   14.4238   14.2904   14.1958   14.8623   14.4695   14.7702   16.4467   15.7237   15.1318   12.7842   13.3635   15.5193   13.3268   14.4336   16.2163   14.5104   14.4213   16.9487   13.7749   15.6240   16.8441   16.1830   16.8379   13.8235   16.8474   16.2330   13.6479   14.8978   12.7100   14.5652   14.5158   12.9811   14.9295   15.2169   15.6461   14.5641   13.9823   14.2731   15.1538   12.0875   13.6491   14.9235   13.9776   14.8732   17.1527   15.2086   16.4618   15.4418   14.3972   14.8135   15.3400   15.0866   14.3001   15.1429   14.8549   15.7038   16.3539   14.4336   15.7825   14.4312   16.1384   15.7368   13.6864   14.4488   12.6005   14.9369   14.5455   14.7075   16.2314   13.9764   15.7580   15.4050   15.3726   16.3013   13.3982   14.7196   14.3833   13.4848   12.2273   14.1042   17.0200   16.4651   15.3129   16.0375   13.8142   15.5037   14.4861   15.2832   15.1563   15.4557   13.3777   14.9170   13.3082   13.8610   13.6704   16.7573   13.3308   13.8379   14.5960   15.9470   17.2664   14.9967   14.7572   13.8671   17.3153   13.6892   15.9311   16.6642   15.6997   16.2618   14.8282   17.3623   14.6852   15.8972   13.9519   14.5003   16.1182   15.5669   15.5491   15.7356   14.0752   14.4371   17.6622   16.0398   15.7345   15.0281   16.1064   14.4915   14.6667   15.4050   15.7159   14.6381   16.8726   15.0238   17.3729   13.6660   16.2950   13.3428   16.9505   12.7386   14.8936   14.4049   15.4242   15.2467   15.5661   16.9784   14.8290   13.5975   15.7928   17.6838   14.4032   15.6436   13.7134   15.2111   13.5959   14.4192   13.5730   15.1825   14.8509   15.1414   14.4033   15.0985   15.5195   15.2316   14.1495   14.2085   16.3336   16.0789   13.0674   14.8830   16.2330   13.2011   12.9413   15.6690   13.8807   15.6944   15.6502   14.4093   14.2560   14.0101   14.3359   14.2360   16.7896   14.9296   15.6190   16.7873   15.5501   15.8355   16.2942   16.3071   14.6559   13.7258
SimulatedTrait2         9.6208   10.3662    8.8187   11.4977    8.8054    8.9954    8.4209    8.9387    8.7672   10.4899   10.2237   10.6125    9.4130   11.2776    9.3459   10.1113   10.0158   10.9396    9.6702   10.4059   10.9376   10.0294    9.4939   10.4290    9.9349    9.7473    9.2420    9.7622    9.2384   10.0295    9.5733   10.8176    9.1909    9.7036    9.1977    9.4498   10.8776   11.0549   11.1601    9.6370    9.9680    9.7481    9.9679   10.5875   10.9569   11.2557   11.1880   10.0567   10.1938   10.1040   10.4497    9.4083    8.8382    9.6704    9.6730    8.8930   10.9875   11.3385   10.8119    9.4159   10.5425    9.3152   10.2968    8.8930    8.3951    9.5259    9.2036   10.3112    8.2231   10.1685   10.4402    9.0896   10.4578   10.9099    9.5747    9.4897    9.5088   10.6609   10.7083   11.4732    8.4911    9.0773   10.9299    8.9457   10.4922   10.8896   10.2520   10.2807    8.9504    9.8838    9.0268   11.1540    9.7360   10.0366    8.9307    9.3502    8.4313    8.8767   10.5060   10.2608   10.3481   11.4208    9.8647    9.0919    9.9274   10.2008   11.9987   11.1873    9.2253   10.2979    8.9532   10.9346    9.2592   10.4688    9.5767    8.7379    9.5354   10.5022   10.1172    9.0918   10.3713    9.7723   11.5190   10.6602   10.5354    9.3656    9.4907    9.2847   10.2403   10.2015    9.9372    8.7597   10.0323   10.6667   10.9120   10.1974   10.4600   10.1521   10.1164   11.2542    9.3920   10.6502    9.6194   10.5419    9.9717    9.2522    9.7507   10.3620   10.8066    9.1590    9.3532    9.7268    9.2518   10.1378   10.0617   10.4869   10.1393   10.1362   10.5248    8.7849   10.6361   10.6097   10.1168   11.1477   10.6412    9.9807    9.2742   10.8703   10.3336   10.1960   10.8422   10.3872   10.6846    9.3763    9.9430    9.6302    9.6583    9.9737    9.4010   10.7320   10.9531   10.4923   11.3277    9.7565    9.5901   10.4703   10.4733   10.6317   10.8804    9.7084    9.7017    9.4570    8.8339    9.1622   10.7494   10.1891   10.5338    9.2011   10.5538   10.5002
 
