# Supplementary material for: Inclusive Composite Interval Mapping of QTL by Environment Interactions in Biparental Populations
Source: PLoS One. 2015 Jul 10;10(7):e0132414. doi: 10.1371/journal.pone.0132414 (PMC4498613; doi:10.1371/journal.pone.0132414)
Supplement: S5 File — (ZIP) [file pone.0132414.s005.zip › H=0.5/L1/run_00157.met]

!**********************Note: lines staring with "!" are remarks and will be ignored in the program********************
!*********************************General Information**********************************
!Assuming F1 = P1 x P2, populations available in QTL IciMapping are: 
!  1, P1BC1F1 = P1 x F1, the first backcrossing where P1 is used as the recurrent parent;
!  2, P2BC1F1 = P2 x F1, the first backcrossing where P2 is used as the recurrent parent;
!  3, F1DH, F1-derived doubled haploids; 
!  4, RIL or F1RIL, recombination inbred lines through the repeated selfing of F1;
!  5, P1BC1RIL, recombination inbred lines through the repeated selfing of P1BC1F1;
!  6, P2BC1RIL, recombination inbred lines through the repeated selfing of P2BC1F1;
!  7, F2, the selfing generation of F1;
!  8, F3, the selfing generation of F2;
!  9, P1BC2F1, the second backcrossing where P1 is used as the recurrent parent; 
! 10, P2BC2F1, the second backcrossing where P2 is used as the recurrent parent;
! 11, P1BC2RIL, recombination inred lines through the repeated selfing of P1BC2F1; 
! 12, P2BC2RIL, recombination inred lines through the repeated selfing of P2BC2F1; 
! 13, P1BC1F2, the selfing generation of P1BC1F1; 
! 14, P2BC1F2, the selfing generation of P2BC1F1; 
! 15, P1BC2F2, the selfing generation of P1BC2F1; 
! 16, P2BC2F2, the selfing generation of P2BC2F1; 
! 17, P1BC1DH, P1BC1F1-derived doubled haploids; 
! 18, P2BC1DH, P2BC1F1-derived doubled haploids; 
! 19, P1BC2DH, P1BC2F1-derived doubled haploids; 
! 20, P2BC2DH, P2BC2F1-derived doubled haploids; 
   3      !Mapping Population (see remarks above)
   2      !Mapping Function (1 for Kosambi; 2 for Haldane; 3 for Morgan)
   2      !Marker Space Type (1 for intervals; 2 for positions)
   1      !Marker Space Unit(1 for centiMorgans; 2 for Morgan)
   6      !Number of Chromosomes (or Linkage Groups)
 200      !Size of the mapping population
   2      !Number of environments
 
!***************************************** Chromosomes and Linkage Maps **********************************************
!Chromosome                 NumMarkers
-CH1                        16
-CH2                        16
-CH3                        16
-CH4                        16
-CH5                        16
-CH6                        16
!Linkage map (Marker name followed by position or the interval length)
 MK-1-1                1     0.000
 MK-1-2                1    10.000
 MK-1-3                1    20.000
 MK-1-4                1    30.000
 MK-1-5                1    40.000
 MK-1-6                1    50.000
 MK-1-7                1    60.000
 MK-1-8                1    70.000
 MK-1-9                1    80.000
 MK-1-10               1    90.000
 MK-1-11               1   100.000
 MK-1-12               1   110.000
 MK-1-13               1   120.000
 MK-1-14               1   130.000
 MK-1-15               1   140.000
 MK-1-16               1   150.000
 MK-2-1                2     0.000
 MK-2-2                2    10.000
 MK-2-3                2    20.000
 MK-2-4                2    30.000
 MK-2-5                2    40.000
 MK-2-6                2    50.000
 MK-2-7                2    60.000
 MK-2-8                2    70.000
 MK-2-9                2    80.000
 MK-2-10               2    90.000
 MK-2-11               2   100.000
 MK-2-12               2   110.000
 MK-2-13               2   120.000
 MK-2-14               2   130.000
 MK-2-15               2   140.000
 MK-2-16               2   150.000
 MK-3-1                3     0.000
 MK-3-2                3    10.000
 MK-3-3                3    20.000
 MK-3-4                3    30.000
 MK-3-5                3    40.000
 MK-3-6                3    50.000
 MK-3-7                3    60.000
 MK-3-8                3    70.000
 MK-3-9                3    80.000
 MK-3-10               3    90.000
 MK-3-11               3   100.000
 MK-3-12               3   110.000
 MK-3-13               3   120.000
 MK-3-14               3   130.000
 MK-3-15               3   140.000
 MK-3-16               3   150.000
 MK-4-1                4     0.000
 MK-4-2                4    10.000
 MK-4-3                4    20.000
 MK-4-4                4    30.000
 MK-4-5                4    40.000
 MK-4-6                4    50.000
 MK-4-7                4    60.000
 MK-4-8                4    70.000
 MK-4-9                4    80.000
 MK-4-10               4    90.000
 MK-4-11               4   100.000
 MK-4-12               4   110.000
 MK-4-13               4   120.000
 MK-4-14               4   130.000
 MK-4-15               4   140.000
 MK-4-16               4   150.000
 MK-5-1                5     0.000
 MK-5-2                5    10.000
 MK-5-3                5    20.000
 MK-5-4                5    30.000
 MK-5-5                5    40.000
 MK-5-6                5    50.000
 MK-5-7                5    60.000
 MK-5-8                5    70.000
 MK-5-9                5    80.000
 MK-5-10               5    90.000
 MK-5-11               5   100.000
 MK-5-12               5   110.000
 MK-5-13               5   120.000
 MK-5-14               5   130.000
 MK-5-15               5   140.000
 MK-5-16               5   150.000
 MK-6-1                6     0.000
 MK-6-2                6    10.000
 MK-6-3                6    20.000
 MK-6-4                6    30.000
 MK-6-5                6    40.000
 MK-6-6                6    50.000
 MK-6-7                6    60.000
 MK-6-8                6    70.000
 MK-6-9                6    80.000
 MK-6-10               6    90.000
 MK-6-11               6   100.000
 MK-6-12               6   110.000
 MK-6-13               6   120.000
 MK-6-14               6   130.000
 MK-6-15               6   140.000
 MK-6-16               6   150.000
!*********************************** Marker Types ********************************************************************
!Co-dominant marker: When heterozygote F1 is present, P1 is coded as 2, F1 is coded as 1, and P2 is coded as 0; Otherwise, P1 is coded as 2, and P2 is coded as 0. 
!Dominant marker: When heterozygote F1 is present, P1 and F1 are coded as 12, and P2 is coded as 0; Otherwise, P1 is coded as 2, and P2 is coded as 0.  
!Recessive markers: When heterozygote F1 is present, P1 is coded as 2, and F1 and P2 are coded as 10; Otherwise, P1 is coded as 2, and P2 is coded as 0. 
!Missing marker is coded as -1. 
 MK-1-1                 0   0   0   2   0   0   2   2   0   2   2   2   0   2   2   2   2   2   0   0   0   0   2   2   0   0   0   2   0   2   0   0   0   2   0   0   2   0   0   2   2   2   2   2   2   0   2   2   2   2   2   2   2   2   0   0   0   2   2   2   2   0   0   2   2   0   0   0   0   0   0   0   0   2   2   2   2   2   0   0   2   0   0   0   2   0   0   0   2   0   2   2   2   2   0   0   2   2   2   0   2   0   2   2   0   0   0   2   0   0   0   2   0   2   0   2   0   0   0   0   2   0   0   2   2   2   2   0   2   0   0   2   2   2   0   2   2   2   0   0   0   2   2   2   0   0   0   2   0   0   0   2   0   0   0   0   0   0   0   0   0   2   0   2   0   0   0   2   2   0   0   2   2   2   0   0   0   0   0   0   0   2   0   0   0   2   0   0   2   0   2   2   2   0   2   0   0   2   2   2
 MK-1-2                 0   0   0   2   0   2   2   2   0   2   2   2   0   2   2   2   2   2   0   0   0   0   0   2   0   0   0   2   0   2   0   0   0   2   0   0   2   0   0   2   2   2   2   2   2   0   2   2   2   2   2   2   2   0   0   0   0   2   2   2   2   0   0   2   2   2   0   2   0   0   0   0   0   2   0   2   2   2   0   0   2   0   0   0   2   2   0   0   2   0   2   2   2   2   0   0   2   2   2   0   2   0   0   2   0   0   0   2   0   0   0   2   0   2   0   2   0   0   0   0   2   0   0   2   2   2   2   0   2   0   0   2   2   2   2   2   0   2   0   0   0   2   2   2   0   0   0   2   0   2   0   0   2   0   0   0   2   0   0   0   0   2   0   2   0   0   0   2   2   0   0   2   2   2   0   0   0   2   2   0   2   2   0   0   0   2   0   0   2   0   2   2   2   0   2   2   0   0   2   2
 MK-1-3                 0   2   0   2   0   2   2   2   0   2   2   0   0   2   2   2   2   2   0   0   0   0   2   2   0   0   0   2   0   2   0   0   2   2   0   0   2   0   0   2   2   2   2   2   2   0   2   2   2   0   2   2   2   0   0   0   0   2   2   2   2   0   0   2   2   2   0   2   0   0   0   0   0   2   0   2   2   2   2   0   2   0   0   0   2   2   0   0   2   0   0   2   2   2   0   0   2   2   2   0   2   0   0   2   0   0   0   2   0   2   0   2   0   0   0   2   0   0   0   2   2   0   0   2   2   2   2   0   2   0   0   2   2   2   2   2   0   0   0   2   0   2   2   2   2   0   0   2   0   2   0   0   2   0   0   0   2   0   0   0   0   2   0   2   0   0   0   2   2   0   2   2   2   2   0   0   0   2   2   0   2   2   0   0   0   2   0   0   2   0   2   2   2   0   2   2   0   0   2   2
 MK-1-4                 0   0   0   2   0   2   2   2   2   2   2   2   0   2   2   2   2   0   0   0   0   0   2   2   0   0   0   2   0   2   0   0   2   2   0   0   2   0   0   2   2   2   0   2   2   0   2   2   2   0   2   2   2   0   0   0   2   2   2   2   2   0   0   2   2   2   0   2   0   0   0   0   2   2   0   2   2   2   2   0   2   0   0   0   2   2   0   0   2   0   0   2   2   2   0   0   2   2   0   0   2   0   0   2   0   0   0   2   0   2   0   2   0   0   0   2   2   0   0   2   2   0   0   2   2   2   2   0   2   0   2   2   2   2   2   2   0   0   0   0   0   2   2   2   2   0   0   2   0   2   2   0   2   0   0   0   2   0   0   0   0   2   0   2   0   0   0   2   2   0   2   2   2   2   0   0   0   2   2   0   2   0   0   0   0   2   0   0   0   0   2   2   2   0   2   0   0   2   0   0
 MK-1-5                 0   0   0   2   0   2   2   2   0   2   2   2   0   2   2   2   2   0   2   0   0   0   2   2   2   0   0   2   0   2   0   2   2   2   0   0   2   2   0   2   2   2   0   2   2   2   0   2   2   0   2   2   2   0   0   0   2   0   2   2   2   0   0   2   2   0   0   2   0   2   2   0   2   2   0   2   2   2   2   0   2   0   2   0   0   2   0   2   0   0   0   2   2   2   0   0   0   2   0   0   2   0   0   0   0   0   0   0   0   2   0   0   0   0   0   2   2   0   0   2   2   0   0   2   0   2   2   0   2   2   2   2   2   2   2   2   0   0   0   0   0   2   2   2   2   0   2   2   0   2   2   0   2   0   0   0   2   0   0   0   0   2   0   2   0   0   0   2   2   0   2   2   2   2   0   0   0   2   2   0   2   0   2   0   0   2   0   0   0   0   2   2   0   2   2   0   0   2   0   0
 MK-1-6                 0   0   0   2   0   2   2   0   0   2   0   2   0   2   2   2   2   0   2   0   0   0   2   2   2   0   0   0   2   2   0   0   2   2   0   0   2   2   0   2   2   2   0   2   2   2   0   0   2   0   2   0   2   2   0   0   2   0   2   2   2   2   0   2   2   0   0   2   0   2   2   0   2   0   0   0   2   2   0   0   2   0   2   0   0   2   0   2   2   0   0   2   2   2   0   2   0   2   0   0   0   0   0   0   0   0   0   0   0   2   0   0   0   0   0   2   2   0   0   2   2   0   2   2   0   2   2   0   2   2   2   2   2   2   2   2   0   0   0   0   0   2   2   2   2   0   2   2   0   2   2   0   2   2   0   0   2   2   0   0   0   2   0   2   0   0   0   2   2   0   2   2   2   2   0   0   0   2   2   2   2   0   2   2   2   2   0   0   2   0   2   2   0   2   2   0   0   2   0   0
 MK-1-7                 0   0   0   2   0   2   2   0   0   0   0   2   0   2   2   2   2   0   2   0   0   0   2   2   2   0   0   0   2   2   0   2   2   2   0   0   2   2   0   0   2   2   0   2   2   2   0   0   0   0   2   0   2   2   0   0   2   0   2   2   0   0   2   0   2   0   0   2   0   2   2   2   2   0   0   0   2   2   0   0   2   0   2   0   0   2   2   2   2   0   0   2   0   2   0   2   0   2   0   0   0   0   0   0   0   0   0   0   0   2   0   0   0   0   0   2   2   0   0   2   2   0   2   2   0   2   0   0   2   2   2   2   2   2   2   2   0   0   0   0   0   2   2   2   2   0   2   2   0   2   2   2   0   2   0   0   2   2   0   0   0   2   0   2   0   0   0   2   2   0   2   2   2   2   0   0   0   2   2   0   2   0   2   2   2   2   0   2   2   0   2   2   0   2   2   0   0   2   0   0
 MK-1-8                 0   2   0   2   0   0   2   0   0   0   0   2   0   2   2   0   2   0   2   0   0   0   2   2   2   0   0   0   2   2   2   2   2   2   0   0   0   2   0   0   2   2   0   2   2   2   0   2   0   0   2   0   2   2   0   0   2   0   2   2   0   0   2   0   2   0   0   2   0   2   2   2   2   0   2   0   2   2   0   0   2   0   2   0   2   2   2   2   2   0   0   2   0   2   0   2   0   2   0   0   0   0   0   0   0   0   2   0   0   0   0   0   0   0   0   2   2   0   0   2   2   0   2   2   0   2   0   0   2   2   2   2   2   2   2   2   2   0   0   0   0   2   2   2   2   0   2   2   0   2   2   2   2   2   0   0   2   2   0   0   0   2   2   0   0   0   0   2   2   0   2   2   2   2   0   0   0   0   2   0   2   0   2   2   2   0   0   0   2   0   2   2   0   2   2   0   0   2   0   0
 MK-1-9                 0   2   0   2   0   0   2   0   0   0   0   2   0   2   2   0   2   0   2   0   0   0   2   2   2   0   0   0   2   2   2   2   2   2   0   0   0   2   0   2   2   2   0   2   2   2   0   2   0   0   0   0   2   2   0   0   2   0   2   2   0   0   2   0   2   2   0   2   0   2   0   2   2   0   2   0   2   2   0   0   2   0   2   0   0   2   2   2   0   0   0   2   0   2   0   2   0   2   0   0   0   0   0   0   0   0   2   0   0   0   0   0   0   0   0   2   2   0   0   0   2   0   2   2   0   2   0   0   2   2   0   2   2   2   2   2   2   2   0   0   0   2   2   2   2   0   2   2   0   2   2   0   2   2   0   0   2   0   0   0   0   2   2   0   2   0   0   2   2   0   2   2   2   2   0   0   2   0   2   0   2   0   2   2   2   2   0   0   2   0   2   2   0   2   0   0   0   2   0   0
 MK-1-10                0   2   0   2   0   0   0   0   0   0   0   2   0   0   2   0   2   0   2   0   0   0   0   2   2   0   2   0   2   2   0   2   0   2   0   0   0   2   0   2   2   2   0   2   2   2   0   2   0   0   0   0   2   2   0   2   2   0   2   2   2   0   2   0   2   2   0   2   0   2   0   2   2   0   2   0   2   2   0   0   2   0   2   0   0   0   2   2   0   0   0   2   2   2   2   2   0   2   0   0   0   0   0   0   0   0   0   0   0   0   0   0   0   0   0   2   2   0   0   0   2   0   2   2   0   2   0   0   2   2   0   0   2   2   2   2   2   2   0   0   0   2   0   2   2   0   2   2   2   2   2   0   2   2   0   0   2   0   0   0   0   2   2   0   0   0   0   0   2   0   0   2   2   2   0   0   2   0   2   0   2   0   2   2   2   2   2   0   2   0   2   0   0   2   2   0   0   2   0   0
 MK-1-11                2   2   0   2   0   0   0   0   0   0   0   0   0   0   2   0   2   2   2   0   0   0   0   2   2   0   2   0   2   2   0   0   0   2   0   0   0   2   2   2   2   2   0   2   2   2   0   2   0   0   0   0   2   2   0   2   2   0   2   2   2   0   2   0   0   0   0   2   0   2   0   2   2   0   2   0   2   2   0   0   2   0   2   0   0   0   2   2   0   0   0   2   2   2   2   2   0   2   0   0   2   0   0   0   0   0   0   2   0   0   0   0   0   2   0   2   2   0   2   0   2   0   2   2   0   2   2   0   2   2   0   0   2   2   0   0   2   2   0   0   0   2   0   2   2   0   2   2   2   2   2   2   2   2   0   0   2   0   2   2   0   2   2   0   0   0   0   0   2   0   0   2   2   0   0   0   2   0   2   0   2   2   2   2   2   2   2   0   2   0   2   0   0   2   2   0   0   2   0   0
 MK-1-12                2   2   0   2   0   0   0   0   0   2   2   0   0   0   2   0   2   2   2   0   2   0   0   2   2   0   2   0   2   2   0   0   0   2   0   0   2   2   2   2   2   2   0   2   2   2   0   2   0   0   0   0   2   2   0   2   2   2   2   2   2   0   0   0   0   0   0   0   0   2   0   2   2   0   2   0   2   2   0   0   2   0   2   0   0   0   2   2   2   0   0   0   2   2   2   0   0   2   0   2   2   0   0   0   0   0   0   2   2   0   0   0   0   2   0   2   2   0   2   0   2   0   2   2   2   2   2   0   2   2   0   0   2   2   2   0   0   2   0   0   0   2   0   2   2   0   2   2   2   2   2   2   2   2   2   0   2   0   0   2   0   2   2   0   0   0   0   0   2   0   0   2   2   0   0   0   2   0   2   0   2   2   2   2   2   2   0   0   2   0   2   0   0   2   0   0   0   2   0   0
 MK-1-13                2   2   0   0   0   0   0   0   0   2   2   0   2   0   0   0   2   2   2   0   2   0   0   2   2   0   2   0   2   2   2   0   0   2   0   0   2   2   2   2   2   2   0   2   2   0   0   2   0   0   0   0   2   0   0   2   2   2   2   2   2   2   0   2   0   0   0   0   0   2   0   2   2   0   2   2   2   2   0   0   2   0   2   0   2   0   2   2   2   0   0   0   2   0   2   0   0   2   0   2   2   0   0   0   0   0   0   2   2   0   0   0   0   2   0   2   0   0   2   2   2   0   2   2   2   2   2   2   2   2   0   0   2   2   2   0   0   0   0   0   0   2   0   2   2   0   2   2   0   2   2   2   2   2   2   0   0   0   0   2   0   2   2   0   0   2   0   2   0   0   0   2   2   0   0   0   2   0   0   0   2   2   2   2   2   2   0   0   2   0   2   0   0   2   0   0   2   2   0   0
 MK-1-14                2   2   0   0   2   0   0   0   0   2   2   0   2   0   0   0   0   2   2   0   2   0   0   2   0   0   2   0   2   0   2   0   0   2   0   0   2   2   2   2   2   2   0   2   0   0   0   0   2   0   2   0   2   0   0   2   2   2   2   2   2   2   0   2   0   0   0   0   0   2   0   2   2   0   0   0   2   2   0   2   2   0   2   0   2   0   2   2   2   0   0   0   2   0   2   0   2   2   0   2   2   0   0   0   2   0   0   2   2   0   2   0   0   2   0   0   0   0   2   2   2   0   2   2   2   2   2   2   2   2   0   2   2   2   2   0   2   0   0   2   0   2   2   2   2   0   2   2   0   0   2   2   2   2   2   0   0   0   0   2   0   2   2   0   2   2   0   2   0   0   0   2   2   0   0   0   2   2   0   0   2   2   2   2   2   2   0   0   2   0   2   0   0   2   0   0   2   2   0   2
 MK-1-15                2   2   0   0   2   0   2   0   0   2   2   0   2   0   0   2   0   2   2   0   2   0   0   2   0   0   2   0   2   2   2   0   0   2   0   2   2   2   2   0   2   2   0   0   0   0   0   0   2   2   2   0   2   0   0   2   2   2   0   2   2   2   0   2   0   0   0   0   0   2   0   2   2   2   0   0   2   2   0   2   2   2   2   2   2   0   2   2   0   0   0   0   2   0   2   0   2   0   0   2   2   0   0   0   2   0   0   2   2   0   0   0   0   2   0   0   2   0   2   2   2   2   2   2   2   2   2   2   2   2   0   2   2   2   2   0   2   0   0   2   0   2   2   0   2   0   2   2   2   0   2   2   0   2   2   0   0   0   0   2   0   2   2   0   2   2   0   2   2   0   2   2   2   2   2   0   2   2   0   0   2   2   2   2   2   2   0   0   2   0   2   2   0   2   0   0   2   2   0   2
 MK-1-16                2   2   0   0   2   0   0   2   0   2   2   2   2   0   0   2   0   2   2   0   2   0   0   2   0   0   2   0   2   2   2   0   0   2   0   2   2   2   2   0   2   2   0   2   0   0   0   0   2   2   2   0   2   0   0   2   0   2   0   2   2   2   0   2   0   0   0   0   0   2   0   2   2   2   0   2   2   2   0   2   2   2   2   2   2   0   0   2   2   0   0   0   2   0   2   0   2   0   0   2   2   0   2   0   2   0   0   2   0   0   0   0   0   2   2   0   2   0   2   2   2   2   2   0   2   2   2   2   2   2   0   2   2   2   2   0   2   0   0   2   0   2   2   0   2   2   2   2   2   0   2   2   0   0   2   0   0   0   0   2   0   0   2   0   0   2   0   2   2   0   2   2   0   2   2   0   2   2   0   0   2   2   2   2   2   2   0   0   2   0   0   2   0   2   2   0   2   2   0   2
 MK-2-1                 2   0   0   2   2   0   0   2   2   2   2   2   2   2   0   2   2   2   2   0   2   2   0   0   0   2   0   2   0   2   2   0   0   0   2   0   0   2   2   0   2   2   2   2   0   2   2   2   0   0   2   0   2   0   0   0   2   0   0   2   0   2   0   0   0   0   2   0   0   0   2   2   2   0   0   2   0   0   2   0   0   2   0   0   2   2   2   0   0   2   0   0   0   0   2   2   2   0   2   0   2   0   2   2   2   0   2   2   2   2   2   0   0   0   2   2   2   0   2   2   2   0   0   0   2   0   2   0   0   0   0   2   2   0   2   0   2   2   0   2   0   2   0   0   0   2   2   2   0   0   2   0   0   0   2   0   2   0   0   2   0   2   2   0   0   2   0   2   2   2   2   0   0   2   0   0   2   2   0   0   2   2   2   0   2   2   2   0   0   0   0   0   2   0   2   2   2   2   2   2
 MK-2-2                 0   0   0   2   2   0   0   2   2   2   2   2   2   2   0   2   2   2   2   2   2   2   0   0   0   2   0   2   0   2   2   0   0   0   2   0   0   2   2   0   2   2   0   2   0   2   2   2   0   2   2   0   2   0   0   0   2   0   2   2   0   2   2   0   0   0   2   0   2   0   2   2   2   0   0   2   0   0   2   0   0   2   0   0   2   0   2   0   0   2   0   0   0   0   2   0   2   0   2   0   2   0   2   2   2   0   2   2   2   2   2   0   0   0   0   2   2   0   2   2   2   0   0   0   2   0   2   0   0   0   0   2   2   0   2   0   2   2   0   2   0   2   0   0   0   2   2   2   0   0   2   0   0   0   2   0   2   0   2   2   0   2   2   0   0   2   0   2   2   2   2   0   0   2   0   0   2   2   0   0   2   0   2   0   2   2   2   2   0   0   0   0   2   0   2   2   2   2   0   2
 MK-2-3                 0   0   0   2   2   0   0   2   0   2   0   2   2   2   0   2   2   2   2   2   2   2   0   0   0   2   0   2   0   2   2   0   0   0   2   0   0   2   2   0   2   2   0   2   0   0   2   2   0   2   2   0   2   0   0   0   2   0   2   2   0   2   2   0   0   0   2   2   2   0   2   2   0   0   0   2   0   0   2   0   0   2   0   0   2   2   2   2   2   2   0   0   2   0   2   0   2   0   0   0   2   0   2   2   2   0   2   2   0   2   2   0   0   0   0   2   2   0   2   0   2   0   0   0   0   0   2   0   0   0   0   2   2   0   2   0   2   2   0   2   0   0   0   0   0   2   2   2   0   0   2   0   0   0   2   0   2   0   2   2   2   2   0   0   0   2   2   2   2   2   2   0   0   2   0   0   2   2   0   0   0   0   0   0   2   2   2   2   0   0   0   0   2   0   2   2   2   2   0   2
 MK-2-4                 0   0   0   2   2   0   2   2   0   2   0   2   2   2   0   2   2   2   2   2   2   2   0   0   0   2   0   2   0   2   2   0   0   0   2   0   0   2   2   0   2   0   0   2   0   0   2   2   0   2   2   0   2   0   0   0   2   0   2   2   0   2   2   0   0   0   2   2   0   0   0   0   2   0   0   2   0   0   2   0   0   2   0   0   2   2   2   2   2   2   0   0   2   0   2   0   2   0   0   0   2   0   2   2   2   0   2   2   0   2   2   0   0   0   0   2   2   0   2   0   2   0   0   0   0   2   2   0   0   2   0   2   0   0   2   2   2   2   0   2   0   0   0   0   0   2   0   2   0   0   0   0   0   0   2   0   2   0   2   2   2   2   0   0   0   2   2   2   2   2   2   0   0   2   0   0   2   2   0   2   0   0   0   0   2   2   2   2   0   0   2   0   2   2   2   2   2   2   0   0
 MK-2-5                 0   0   0   2   2   0   2   2   0   2   0   2   2   2   0   2   2   2   2   2   2   2   0   0   0   2   0   2   0   2   2   0   0   0   2   0   0   2   2   0   2   0   0   2   0   0   2   2   0   0   2   0   2   0   0   0   2   0   2   2   0   2   2   0   0   0   0   2   0   0   0   0   2   0   0   2   0   2   2   0   0   2   0   0   2   2   2   2   2   2   0   0   2   2   2   0   2   0   0   0   2   0   0   2   2   0   2   2   0   2   2   0   0   0   0   2   2   0   2   0   2   0   0   0   0   2   2   0   0   2   0   2   0   0   2   2   2   0   0   2   2   0   0   0   0   2   0   0   0   0   2   0   0   0   2   0   2   0   2   2   2   0   0   0   0   2   0   2   2   2   2   0   0   2   0   0   2   2   0   2   0   0   2   0   2   2   2   2   0   0   2   0   2   2   2   2   2   2   0   2
 MK-2-6                 0   0   2   2   2   0   2   2   0   2   0   2   2   2   0   2   2   2   2   2   2   2   0   0   0   2   0   2   0   0   2   0   2   0   2   0   0   2   2   0   2   0   2   2   0   0   2   2   0   0   2   0   2   0   0   2   2   0   2   2   0   0   0   0   0   0   0   2   0   0   0   0   2   2   0   2   0   2   2   0   0   2   2   0   2   2   2   2   0   0   0   0   2   2   2   0   2   0   0   0   2   2   0   2   2   0   2   2   0   2   2   0   0   0   0   2   2   0   2   0   2   2   0   0   0   2   0   0   0   0   0   2   0   0   2   2   2   2   0   2   2   0   0   0   0   2   0   0   2   0   2   0   0   0   2   0   2   0   2   2   2   0   0   0   0   2   0   2   2   2   2   0   2   0   0   0   2   2   0   2   0   0   2   0   2   2   2   2   2   0   2   0   2   2   2   2   2   2   0   2
 MK-2-7                 2   0   2   2   0   0   2   2   0   2   0   0   2   2   0   2   2   2   2   2   2   2   0   2   0   2   0   2   0   0   0   0   2   0   2   0   2   2   2   0   2   0   2   2   0   0   2   2   0   0   2   0   2   0   0   0   2   0   2   2   0   0   2   0   2   0   0   2   0   2   0   0   2   2   0   2   0   2   2   0   0   2   2   0   2   2   2   2   0   0   0   0   2   2   2   2   2   0   0   0   2   2   0   0   2   0   2   2   0   2   0   0   0   0   0   2   2   0   2   0   2   2   0   0   0   2   0   0   0   0   0   2   0   0   0   2   2   2   0   2   2   2   0   2   2   2   0   0   2   0   2   2   0   0   2   0   2   0   2   2   2   0   0   0   0   2   0   2   2   0   2   0   2   0   0   0   2   2   2   2   0   0   2   0   0   2   2   0   2   0   0   0   0   2   2   2   2   2   0   2
 MK-2-8                 2   0   2   2   0   0   2   2   0   2   0   0   2   2   0   2   2   2   2   2   2   2   0   2   0   2   0   2   0   0   0   0   2   0   2   0   2   2   2   0   0   0   2   0   0   0   2   2   0   0   2   0   2   2   0   0   2   0   2   2   0   0   2   0   2   2   0   2   0   2   0   0   2   2   0   2   0   2   2   0   0   2   2   0   2   2   2   2   0   0   0   0   2   2   2   2   0   0   0   0   2   2   0   0   2   0   2   2   0   2   0   0   0   0   0   2   2   2   2   0   2   0   0   2   2   2   0   0   0   2   0   2   0   0   0   2   2   2   0   2   2   2   0   0   2   2   0   0   2   0   0   2   2   0   2   0   2   0   0   2   2   0   0   0   0   2   2   0   2   0   2   0   2   0   0   0   2   2   2   2   2   0   2   0   0   2   2   0   2   2   0   0   0   0   2   2   2   2   0   2
 MK-2-9                 2   0   2   0   0   0   2   2   2   2   0   0   2   2   0   2   2   2   2   2   2   2   0   2   0   2   0   2   0   0   0   0   2   0   2   0   2   2   2   0   0   0   2   0   0   0   2   2   0   0   2   0   2   2   0   0   2   0   2   2   0   0   2   0   0   2   0   2   0   2   0   0   2   2   0   2   0   0   2   2   0   0   2   0   2   2   2   2   0   0   0   0   2   2   2   2   0   0   0   0   2   2   2   0   2   0   2   0   0   2   2   0   0   0   0   2   2   2   2   2   2   0   0   2   2   2   0   0   0   2   0   2   0   0   0   2   2   2   0   2   2   2   0   0   2   2   2   0   2   0   0   2   0   0   2   0   0   0   0   0   2   0   2   0   0   2   2   2   2   0   2   0   0   0   0   0   2   2   2   2   2   0   2   0   0   2   2   0   2   0   0   0   0   0   2   2   2   2   0   2
 MK-2-10                2   0   2   2   0   0   2   2   2   2   0   2   2   2   0   2   0   2   2   2   2   2   0   2   2   2   2   2   2   0   0   0   2   2   2   0   2   2   2   0   0   0   2   0   0   0   2   2   0   0   2   0   2   2   0   2   2   0   2   2   0   0   2   0   0   2   0   2   0   2   0   0   2   2   0   2   0   0   2   2   0   0   2   0   2   2   0   0   0   0   0   0   2   2   0   2   0   0   0   0   2   2   2   0   2   0   2   0   0   2   2   0   0   0   0   2   2   2   2   0   0   0   0   2   2   2   0   2   0   2   2   2   0   0   0   2   2   2   2   2   2   2   0   0   2   2   2   0   2   0   0   2   0   0   2   0   0   0   2   0   2   0   2   0   0   2   2   2   2   0   2   2   0   0   0   0   2   0   2   0   2   0   2   0   0   2   2   0   2   0   2   0   2   0   2   2   2   2   2   2
 MK-2-11                2   0   2   0   0   0   0   0   0   2   0   2   2   2   0   2   0   2   2   2   2   2   0   2   2   2   2   2   2   2   0   0   2   2   2   0   2   2   2   0   0   0   2   0   0   0   2   2   0   0   0   2   2   2   0   2   0   0   2   2   0   0   0   0   0   2   0   2   0   2   0   0   2   2   0   2   2   0   2   2   0   0   2   0   2   2   0   0   0   0   0   0   2   2   0   2   0   0   0   0   2   2   2   0   2   2   0   0   0   2   2   0   0   0   0   2   2   2   2   0   0   0   0   2   2   2   0   2   0   2   2   2   0   0   0   0   2   2   2   2   2   2   0   0   2   2   2   0   2   0   0   0   0   0   2   0   0   0   2   0   2   0   0   0   0   2   2   2   2   0   2   2   0   0   0   0   2   0   2   0   2   0   2   0   0   2   2   0   2   0   2   0   2   2   2   2   2   0   2   2
 MK-2-12                2   0   2   0   0   0   0   0   0   2   0   0   0   2   0   0   0   2   2   2   2   2   0   0   2   2   2   0   2   2   0   0   2   2   2   0   2   0   2   0   0   0   2   0   0   0   2   2   0   0   0   2   2   2   0   2   0   0   2   2   0   0   0   0   2   2   0   2   0   2   0   0   2   2   0   0   2   0   2   2   0   0   0   0   2   2   0   0   0   0   0   0   2   2   0   2   0   0   0   0   2   2   2   0   0   2   0   0   0   2   2   0   0   0   0   2   2   2   2   0   0   0   0   2   2   2   2   0   0   2   2   2   0   0   0   0   2   2   2   2   2   2   2   0   2   2   2   0   2   0   0   0   0   0   2   0   0   2   2   0   2   0   0   0   0   2   2   2   0   0   2   2   0   0   0   0   2   0   2   0   2   0   2   0   0   2   2   0   2   0   0   0   0   2   2   0   2   0   2   2
 MK-2-13                2   0   2   0   0   0   0   0   0   0   0   0   0   2   0   0   0   2   2   0   0   2   0   0   2   2   2   2   2   2   0   0   2   2   0   0   2   0   2   0   0   0   2   2   0   0   2   2   0   0   0   2   2   0   0   2   0   0   2   2   0   0   0   0   2   2   0   2   2   2   0   0   2   2   0   0   2   2   2   2   0   0   0   0   2   2   0   0   2   0   0   0   2   2   0   2   0   0   0   0   2   0   2   0   0   2   0   0   0   2   0   0   0   2   0   0   2   2   2   2   0   2   0   2   2   2   2   0   0   0   2   2   0   0   0   2   2   2   0   2   2   2   2   0   2   2   2   0   2   0   2   0   0   0   2   0   0   2   2   2   2   0   0   0   0   2   2   2   0   0   2   2   0   0   0   0   2   0   2   0   2   0   2   2   0   2   2   0   2   0   0   0   0   0   2   0   0   0   2   2
 MK-2-14                2   0   2   0   0   2   0   0   0   0   0   0   0   2   0   0   0   2   2   0   2   2   0   0   2   2   0   2   2   2   0   0   2   2   0   0   2   0   2   0   0   0   2   2   0   0   2   2   0   0   0   2   2   0   2   2   0   0   2   2   0   0   0   0   2   2   2   2   2   2   0   0   2   2   2   2   2   2   2   2   0   0   0   0   2   2   0   0   2   0   0   0   0   2   0   0   0   0   0   0   2   0   2   0   0   2   0   0   0   2   0   0   0   2   0   0   2   2   2   2   0   2   0   2   2   2   2   0   0   0   2   2   0   0   2   2   2   2   0   2   2   2   2   0   2   2   2   0   2   0   0   0   0   2   2   0   0   2   0   0   2   0   0   0   0   2   2   2   0   0   2   2   0   0   0   0   2   0   2   0   2   0   2   2   0   2   2   2   2   0   2   0   0   0   2   0   0   0   2   2
 MK-2-15                2   0   2   2   0   2   0   0   0   0   0   0   0   2   0   0   2   2   2   0   2   2   0   0   2   2   0   2   2   2   0   0   2   2   0   0   2   0   2   0   0   2   2   2   0   0   2   0   0   0   0   2   2   0   2   2   0   0   2   2   0   0   0   0   2   2   2   2   2   2   0   0   2   2   2   2   2   2   2   2   0   0   0   2   2   2   0   0   2   0   0   0   0   2   0   0   0   0   0   0   2   2   2   0   0   2   0   0   0   2   0   0   0   2   0   0   2   0   2   2   0   2   2   2   2   2   2   0   0   0   2   0   0   0   2   2   2   2   0   2   2   0   2   0   2   2   2   0   2   0   0   0   0   2   2   0   0   2   0   0   2   0   0   2   2   2   2   2   2   0   2   2   0   0   0   0   2   0   2   0   2   0   0   2   0   2   2   2   2   0   2   0   0   0   2   0   0   0   2   2
 MK-2-16                2   0   2   2   0   2   2   0   0   0   0   0   0   2   0   0   2   2   2   2   2   2   2   0   2   2   0   2   0   2   0   2   2   2   0   0   2   0   2   0   2   2   2   2   0   2   2   0   0   0   0   2   2   0   2   2   0   0   2   2   0   0   0   2   2   2   2   2   2   2   0   2   2   2   2   2   2   2   2   2   0   0   0   2   2   2   0   0   2   0   0   0   0   2   0   0   0   0   0   0   2   2   2   0   0   2   0   0   2   2   2   2   0   2   0   0   2   0   2   2   0   2   2   2   2   2   2   0   0   0   2   2   2   0   2   2   2   2   0   2   2   0   2   0   2   2   2   0   2   0   0   0   0   2   2   0   0   2   0   0   2   0   0   2   2   0   2   2   2   0   2   2   0   0   0   0   2   0   2   0   2   0   0   2   0   2   2   2   0   0   2   0   0   0   2   0   0   0   2   2
 MK-3-1                 0   0   0   2   2   2   2   0   0   2   0   0   2   0   2   0   0   2   0   0   2   2   2   2   2   2   2   0   2   2   2   0   2   2   0   0   0   2   0   2   2   2   2   2   0   0   0   2   2   0   0   2   2   2   2   2   2   0   2   0   0   2   2   2   2   0   0   2   2   2   2   2   0   2   2   2   0   2   0   0   2   0   0   0   0   2   0   0   2   2   2   0   2   0   2   0   0   2   0   2   2   2   0   0   0   0   0   2   2   0   0   2   0   0   0   0   2   0   2   0   0   2   0   0   2   2   2   0   2   0   0   0   0   2   0   0   2   0   2   2   2   2   0   2   2   2   0   0   2   0   0   0   0   0   2   0   2   2   0   2   0   0   2   0   0   0   2   0   0   0   0   2   0   0   2   2   0   0   2   2   0   0   2   0   0   2   0   2   0   2   2   2   2   0   2   2   2   0   0   0
 MK-3-2                 2   0   0   0   0   2   2   0   0   2   0   0   2   0   0   0   0   2   0   0   2   2   2   2   2   2   2   0   0   2   2   0   2   2   0   0   0   2   0   2   2   2   2   2   0   0   0   2   2   0   2   0   2   2   2   2   2   0   2   0   2   2   2   2   0   0   2   2   2   2   2   2   0   2   2   2   0   2   0   0   2   0   0   0   0   2   0   0   2   2   2   0   2   0   2   0   2   2   0   2   2   2   0   0   2   0   0   2   0   2   0   2   0   0   0   0   2   0   2   0   0   2   0   0   2   0   2   2   2   0   0   0   0   2   0   0   2   0   2   2   2   2   0   2   2   2   0   0   2   0   0   0   2   0   2   0   2   2   0   2   2   0   2   0   0   0   0   0   0   0   0   2   0   0   2   2   0   0   2   2   0   0   2   0   0   2   0   2   0   2   2   2   2   0   2   2   2   0   0   0
 MK-3-3                 2   0   2   0   0   2   2   0   0   2   0   0   2   0   0   0   0   2   0   0   2   2   2   2   2   0   0   0   0   2   2   0   2   2   2   0   0   0   0   2   2   2   2   2   0   0   0   2   2   0   2   0   2   2   2   2   2   0   2   0   2   2   2   2   2   2   2   2   2   2   2   2   0   2   2   0   0   2   0   0   2   0   0   0   0   2   0   0   2   2   0   0   2   0   2   0   2   2   0   2   0   2   0   0   2   0   0   0   0   2   0   2   0   0   2   0   2   0   2   0   0   2   0   0   2   0   2   0   2   0   0   2   0   2   2   0   0   0   2   2   2   0   0   2   2   2   0   0   2   2   0   0   0   0   2   0   2   2   0   2   2   2   2   2   2   0   0   0   0   0   0   2   0   0   2   2   0   0   2   2   0   0   2   0   0   2   0   2   0   2   2   2   2   0   2   2   2   2   0   0
 MK-3-4                 2   0   2   2   0   0   2   0   0   2   0   0   2   0   0   0   0   2   0   0   2   2   2   2   2   0   0   0   0   2   2   0   2   0   2   0   0   0   0   2   0   2   2   2   0   0   2   2   2   0   2   0   2   2   2   2   2   0   2   0   2   2   2   2   2   2   2   2   2   2   2   2   0   2   2   0   0   2   0   0   0   0   0   0   2   2   0   0   2   2   0   2   2   0   2   2   2   0   0   2   0   2   0   0   2   0   0   0   0   2   0   0   0   0   2   0   2   0   2   2   0   2   0   0   0   0   0   0   2   0   0   2   0   2   2   0   0   0   0   2   2   2   0   2   2   2   0   2   2   2   0   0   2   0   0   0   2   2   0   2   2   0   2   0   0   0   0   0   0   0   0   2   0   0   2   2   0   0   0   2   0   0   2   0   0   2   0   2   0   2   2   0   2   0   2   2   2   2   0   0
 MK-3-5                 2   0   2   2   2   0   2   0   0   0   0   0   2   0   2   0   0   2   2   0   2   2   2   2   2   0   0   0   0   2   2   0   2   0   2   0   0   0   0   2   0   2   2   2   0   0   2   2   2   2   2   0   2   2   2   2   2   0   2   0   2   2   2   2   2   2   0   0   2   2   0   2   0   2   2   0   0   0   0   0   0   0   0   0   0   2   0   0   2   2   0   2   2   0   2   2   0   0   0   2   0   2   0   0   2   0   0   0   0   2   0   0   0   0   2   2   2   0   2   2   0   2   0   0   0   0   0   0   2   0   0   2   0   2   2   0   0   0   0   2   2   2   0   0   2   2   0   2   2   2   0   0   2   0   0   0   2   2   0   2   2   0   2   0   0   2   0   0   0   0   0   2   0   0   0   2   0   0   0   2   0   0   2   0   0   2   0   0   0   2   2   0   2   0   2   2   2   2   0   0
 MK-3-6                 2   0   2   2   2   0   2   0   0   2   0   0   2   2   2   0   0   2   2   0   2   2   2   2   2   2   0   0   2   2   2   0   2   0   2   2   0   0   0   2   0   2   2   2   0   0   2   2   2   2   2   0   2   2   2   2   2   0   2   0   2   0   2   2   2   0   0   0   0   2   0   2   0   2   0   0   0   0   0   0   0   0   0   0   0   2   0   0   2   2   0   2   0   0   2   2   0   0   0   2   0   2   2   0   2   0   0   0   0   2   0   0   0   0   2   2   2   0   2   0   0   2   0   0   0   0   0   0   2   0   0   2   0   2   0   0   0   0   0   2   2   2   0   0   0   2   0   0   2   2   2   0   2   0   0   0   2   2   0   2   2   2   2   0   0   2   0   0   0   0   0   2   0   2   0   2   0   2   0   2   0   0   2   0   0   2   0   0   0   2   2   0   2   0   2   2   2   2   0   0
 MK-3-7                 2   0   2   2   2   2   2   0   0   2   0   0   2   2   2   0   0   0   2   0   2   2   2   2   2   2   0   0   2   2   2   0   2   2   2   2   0   0   0   2   0   0   2   2   0   0   2   2   2   2   2   0   2   2   2   2   2   0   2   0   2   0   2   2   0   0   0   0   0   2   0   2   0   2   0   0   0   0   2   0   0   0   0   0   0   2   0   0   2   2   0   2   2   0   2   2   0   0   0   2   0   2   2   0   2   0   0   0   0   2   0   0   0   0   2   2   2   0   2   0   0   2   0   0   0   0   0   0   2   0   0   2   0   0   0   0   0   0   0   2   2   2   0   0   0   2   0   2   2   2   2   0   2   0   0   0   2   2   0   2   2   2   2   0   0   0   0   0   0   0   0   2   0   2   0   2   0   2   0   0   0   0   2   0   0   2   0   0   0   0   0   0   2   0   2   2   2   2   0   0
 MK-3-8                 2   0   2   2   2   2   2   0   0   2   0   0   2   2   2   0   0   0   2   0   2   2   2   0   2   2   0   0   0   2   2   0   2   2   2   2   0   0   0   2   0   0   2   2   2   0   0   2   2   2   2   0   0   2   2   0   2   0   2   0   2   0   2   2   0   0   2   0   0   2   0   2   0   2   0   0   2   0   0   0   0   2   0   0   0   2   0   0   2   2   0   2   2   2   0   2   0   0   0   2   2   2   2   0   2   0   0   0   0   2   2   0   0   0   2   2   2   2   2   0   0   2   0   0   0   0   0   0   0   0   2   2   0   0   0   0   0   0   0   2   2   2   0   0   0   2   0   2   2   2   2   0   2   2   0   0   2   2   0   2   2   2   2   0   0   0   0   0   0   0   2   2   0   2   0   2   0   2   0   0   0   0   2   0   2   2   0   0   0   0   0   2   2   0   2   2   2   2   0   0
 MK-3-9                 0   0   2   2   2   2   0   2   0   2   0   0   2   2   2   0   0   0   2   0   2   2   2   0   2   2   0   0   0   2   2   0   2   2   0   2   0   0   0   2   0   0   2   2   2   0   0   2   2   0   0   0   0   2   2   2   2   0   2   0   2   2   0   2   0   0   2   0   0   2   0   2   0   2   0   0   2   0   0   0   0   2   0   0   0   2   0   0   2   2   0   2   2   2   0   2   0   0   0   2   2   2   2   0   2   0   0   0   0   2   2   0   0   0   2   2   2   2   2   2   2   2   0   0   0   0   0   0   0   0   2   2   0   0   0   0   0   0   0   2   2   0   0   0   2   2   0   2   2   2   2   0   2   2   0   0   2   2   0   2   2   2   2   0   0   0   0   0   0   2   2   2   2   2   0   2   2   2   0   0   2   0   0   2   2   2   0   0   0   0   0   2   2   0   2   2   2   2   0   0
 MK-3-10                0   0   2   2   2   2   0   2   0   2   0   0   2   2   2   0   0   0   0   0   2   2   2   0   2   2   0   2   0   2   2   0   0   2   0   2   0   0   0   2   0   0   2   2   2   0   0   2   0   0   0   0   0   0   2   2   2   0   2   0   2   2   0   2   0   0   2   2   0   2   0   0   0   2   2   2   2   0   0   2   2   2   0   0   0   2   0   0   0   2   0   2   2   2   0   2   0   0   0   2   2   2   2   0   0   0   0   2   0   2   2   0   0   2   2   2   2   2   0   2   2   2   0   2   0   0   0   0   0   0   2   2   0   0   0   0   0   0   0   2   2   0   0   0   2   2   0   2   2   2   2   0   2   2   0   0   2   2   0   2   2   2   2   0   0   0   0   0   0   0   0   2   2   2   0   2   2   0   0   0   0   0   0   2   2   2   2   0   0   0   0   2   2   2   2   0   2   2   0   0
 MK-3-11                0   0   2   2   2   2   0   2   2   0   0   0   2   2   2   0   0   0   2   2   2   2   2   0   2   2   0   2   0   2   2   0   2   2   0   2   0   0   0   2   0   0   2   2   0   0   0   2   0   0   0   2   0   0   2   2   2   2   2   0   0   2   2   2   2   0   2   2   0   2   0   0   0   2   2   2   2   2   0   2   2   2   0   0   0   2   0   0   0   2   0   2   2   2   0   2   0   2   0   2   2   2   2   0   0   0   0   2   0   2   2   0   0   2   2   2   2   2   0   0   0   2   0   2   0   0   0   0   0   0   2   2   0   0   0   0   0   0   0   2   2   0   0   0   2   2   0   2   2   2   2   0   2   2   0   0   2   2   0   2   2   2   2   2   0   0   0   0   0   0   0   2   0   2   0   2   2   0   0   0   0   0   0   2   2   2   2   0   0   0   0   0   2   2   2   0   2   2   2   0
 MK-3-12                0   0   2   2   2   2   0   2   2   2   0   0   2   2   2   0   0   0   2   2   2   2   2   0   2   2   0   2   0   2   2   0   2   2   0   2   0   0   0   2   0   0   2   2   0   2   0   2   0   0   0   2   0   0   2   2   0   2   2   0   0   0   2   2   2   0   2   2   0   2   0   0   0   2   2   2   2   2   0   2   2   2   0   0   0   2   0   0   0   0   0   2   0   2   0   2   0   2   0   2   2   2   2   0   0   0   0   2   0   0   2   0   0   2   2   2   0   2   0   0   0   2   0   2   0   2   0   0   0   0   2   2   0   0   0   0   0   0   0   2   2   0   0   0   2   2   0   2   2   2   2   0   0   2   0   0   2   2   0   2   2   2   2   2   0   0   2   2   0   0   2   2   0   2   0   2   2   0   0   0   0   0   0   2   0   2   2   0   0   0   2   0   2   0   2   0   2   2   2   0
 MK-3-13                0   0   2   0   2   2   0   2   2   2   2   0   2   2   2   0   0   0   2   2   0   2   0   2   2   2   0   2   0   2   2   0   2   2   0   2   0   0   0   2   0   0   0   2   0   2   0   2   0   0   0   2   0   0   2   2   0   2   2   0   0   0   2   2   0   0   2   2   0   2   0   0   0   2   2   2   2   2   0   2   2   2   0   2   0   2   0   2   0   0   2   2   0   2   0   2   0   2   0   2   2   2   0   0   0   0   0   2   0   0   2   0   0   2   2   2   0   2   0   0   0   2   0   2   0   2   0   0   0   0   2   2   2   0   0   0   0   0   0   2   2   0   0   0   2   2   0   0   2   2   2   0   0   2   0   0   0   2   0   2   2   2   2   2   0   0   2   2   0   0   2   2   0   2   2   2   2   0   0   0   0   0   0   2   0   2   0   0   0   0   2   0   2   0   2   2   2   2   2   0
 MK-3-14                2   0   2   0   2   2   0   2   2   2   2   0   2   2   2   0   0   2   2   2   0   2   0   2   2   2   0   2   0   2   2   0   2   2   0   2   2   0   0   2   0   0   0   2   0   2   0   2   0   0   0   2   0   0   2   2   0   2   2   0   0   0   2   2   0   0   2   2   2   0   2   0   0   2   2   0   2   2   0   2   2   0   0   2   0   2   2   2   0   0   2   2   0   2   0   2   0   2   0   2   2   2   0   0   0   2   0   2   0   0   2   0   0   2   0   2   0   2   2   0   0   2   0   2   2   2   0   0   0   0   2   2   2   0   0   2   0   0   0   2   2   0   0   0   2   2   0   2   0   2   2   2   0   2   0   0   0   2   0   2   2   2   2   2   0   0   2   2   0   0   2   2   0   2   2   2   2   0   0   0   0   0   0   2   2   2   0   0   0   2   2   0   0   0   2   2   2   0   2   0
 MK-3-15                2   0   2   0   2   2   0   2   2   2   0   2   2   0   2   0   0   2   2   0   0   2   2   2   2   2   0   2   0   2   2   0   2   2   0   2   2   0   0   2   0   0   0   2   0   2   0   2   0   0   0   2   0   0   2   2   0   2   2   0   0   0   2   2   0   0   2   2   2   2   2   0   0   2   2   0   2   2   0   2   2   0   0   2   0   2   2   2   0   0   0   2   0   2   0   2   0   2   0   2   2   2   0   0   0   2   2   2   0   0   2   0   0   2   0   2   0   2   2   0   0   2   0   2   2   2   0   0   0   0   2   2   2   0   0   2   0   0   0   2   2   0   0   0   2   2   0   2   0   2   2   2   0   2   0   2   0   2   0   2   2   2   2   2   0   0   0   2   0   0   2   2   0   0   2   2   2   2   0   0   0   0   0   2   2   2   0   0   0   2   2   0   0   0   2   2   2   0   2   0
 MK-3-16                2   0   2   0   2   2   0   2   2   2   0   2   2   0   2   0   0   2   0   0   0   2   2   2   2   2   0   2   0   2   2   0   2   0   2   2   2   0   0   2   2   0   0   2   0   2   0   2   0   0   0   2   0   0   2   2   0   2   0   0   0   0   2   0   0   0   0   0   2   2   2   0   0   2   2   0   2   2   0   2   0   0   0   2   0   2   2   2   0   0   0   2   0   2   0   0   0   2   0   2   2   2   2   2   0   2   2   2   0   0   2   0   0   2   2   2   0   2   2   0   0   2   0   2   2   2   0   0   0   0   2   2   2   0   0   2   0   0   0   0   2   2   0   0   2   2   0   2   0   2   2   0   0   2   0   2   0   2   2   2   2   2   2   2   0   0   0   2   0   0   2   2   0   2   2   2   2   2   0   0   0   0   0   2   2   2   0   0   0   2   0   0   0   0   0   2   2   0   2   0
 MK-4-1                 0   2   2   0   2   0   0   2   2   0   0   0   2   0   0   2   2   2   2   2   0   0   2   0   0   2   0   0   0   0   0   0   0   2   0   2   2   2   0   0   2   0   0   0   2   2   2   2   0   2   0   0   0   0   0   0   2   2   2   0   0   2   2   0   2   2   0   0   2   2   0   2   0   0   2   2   0   0   2   0   0   0   2   0   2   2   0   2   0   0   2   2   0   2   2   0   0   2   0   0   0   0   2   2   2   2   0   0   0   2   2   0   2   2   2   0   2   2   0   0   0   2   2   2   0   0   0   2   2   0   2   2   2   2   2   0   0   0   2   2   0   2   0   2   0   2   0   0   0   2   2   2   0   2   2   2   0   2   0   2   2   0   2   2   0   2   0   2   0   0   2   2   2   0   0   2   2   2   2   0   0   2   0   2   2   0   2   2   0   2   2   2   2   2   0   2   2   0   2   2
 MK-4-2                 0   2   2   0   2   0   0   2   2   0   0   0   2   0   0   2   2   2   2   2   0   0   2   2   0   2   0   0   2   0   0   0   0   2   0   2   2   2   0   0   2   0   0   0   2   2   2   2   0   2   2   0   0   0   0   0   2   2   2   0   0   2   2   0   2   2   0   0   2   2   0   2   0   0   2   2   2   0   2   0   0   0   2   0   2   2   0   2   0   0   2   0   0   2   2   0   0   2   0   0   0   0   2   2   2   2   0   2   0   0   2   0   2   2   2   0   2   0   0   0   0   2   2   2   0   0   0   2   2   0   2   2   2   2   2   0   0   0   0   0   0   2   0   2   0   2   0   0   0   2   2   2   0   2   2   0   2   2   2   2   2   0   0   2   0   2   0   2   0   0   2   2   2   0   0   2   2   2   0   0   0   2   0   0   2   0   2   0   2   2   2   2   2   2   2   2   2   0   2   2
 MK-4-3                 0   0   2   0   2   2   0   2   2   0   0   0   2   0   0   2   2   2   2   2   0   0   2   2   2   2   0   0   0   0   0   0   0   2   0   0   2   2   0   0   2   0   0   0   2   0   2   2   0   2   2   2   0   0   0   0   0   2   2   0   0   2   2   2   2   2   0   0   2   2   0   2   0   0   2   0   2   0   2   0   0   0   2   2   2   2   0   2   0   0   2   2   0   2   2   0   0   2   0   2   0   0   2   2   2   2   0   2   0   0   2   0   2   2   2   0   2   2   0   0   0   2   2   2   0   0   2   0   2   0   0   2   2   2   2   2   0   0   0   0   0   2   0   2   0   2   0   0   2   2   0   2   0   2   2   0   2   2   2   2   2   0   0   2   0   2   0   0   2   0   2   2   2   0   0   2   2   0   0   0   0   2   0   0   2   0   2   0   2   0   2   2   2   2   0   2   2   0   2   2
 MK-4-4                 2   0   2   0   2   0   0   2   2   0   0   0   2   0   0   2   2   2   2   2   0   0   2   2   2   2   0   0   0   0   0   0   0   0   0   0   2   2   0   0   2   0   0   0   0   0   2   2   0   2   2   2   0   0   0   2   0   2   2   0   0   2   2   2   2   2   0   0   2   2   0   2   0   0   2   0   2   0   2   0   0   0   2   2   2   2   0   2   0   0   2   2   0   2   2   0   0   2   0   2   0   0   2   0   2   2   0   2   2   0   2   0   2   2   2   2   2   2   0   0   0   2   2   2   0   0   0   2   2   0   0   2   2   2   2   2   0   2   2   0   0   2   0   2   0   2   0   0   0   2   2   2   0   2   2   0   2   0   0   2   2   0   0   2   0   0   0   0   2   0   2   2   2   0   2   2   2   0   0   0   0   2   0   0   2   0   2   0   2   0   2   2   2   2   0   2   2   0   2   2
 MK-4-5                 2   0   2   0   0   0   0   2   2   0   0   0   2   0   2   0   2   2   2   2   0   0   0   0   2   0   0   0   0   2   0   0   0   0   0   0   2   2   0   2   2   0   0   0   0   0   2   2   0   2   2   0   0   0   0   2   0   2   0   0   0   2   2   2   2   2   0   0   2   2   0   2   0   0   0   0   2   0   0   0   0   0   0   2   2   2   0   0   0   0   2   2   2   2   2   0   0   2   0   2   0   0   2   0   0   2   0   2   2   0   2   2   2   2   2   2   2   2   0   0   2   2   2   2   0   0   0   0   2   0   0   2   2   2   2   2   0   2   2   0   0   2   0   2   0   2   0   0   0   0   2   2   0   2   2   0   2   0   0   2   2   0   2   2   0   0   0   0   2   0   2   2   2   0   2   2   0   0   0   0   2   2   0   0   2   0   2   2   2   0   2   2   2   2   0   2   2   0   2   2
 MK-4-6                 2   0   2   0   0   0   0   2   2   0   0   2   0   0   2   0   2   2   2   2   0   2   0   0   2   0   0   0   0   2   0   0   0   2   0   0   2   2   0   2   2   0   2   0   0   0   2   2   0   2   2   0   0   0   0   2   0   2   0   0   0   2   2   2   0   2   2   0   2   2   0   2   0   0   0   0   2   0   0   0   0   0   0   2   2   2   0   2   0   0   2   2   2   2   2   0   0   2   0   0   0   2   2   0   0   2   0   2   2   0   2   2   2   0   2   2   2   2   0   0   2   2   0   2   0   0   2   0   2   0   0   2   2   2   2   2   2   2   2   0   0   2   0   2   0   2   0   0   0   2   2   2   0   2   0   0   2   0   0   0   2   0   2   0   0   0   2   0   2   0   2   2   2   0   2   2   0   0   0   0   2   2   0   0   2   0   2   2   2   0   2   2   2   2   0   2   2   0   2   2
 MK-4-7                 2   0   2   0   0   0   0   2   2   0   0   2   0   0   2   0   2   2   2   2   0   2   2   0   2   0   0   0   0   2   0   0   0   0   2   0   2   2   0   2   2   2   2   0   0   0   2   2   0   2   2   0   0   0   2   2   0   2   0   0   0   0   2   2   0   2   2   0   2   2   0   2   0   0   0   0   2   0   0   0   0   0   0   0   2   2   0   2   0   0   2   2   2   2   2   0   0   2   0   0   0   2   2   0   0   0   0   2   2   0   2   2   2   0   2   2   2   0   2   0   2   2   0   2   0   0   2   0   2   0   0   2   2   2   2   2   2   2   2   0   0   2   0   2   0   2   0   0   0   2   2   2   0   2   0   0   2   0   0   0   2   0   2   0   0   0   2   0   2   0   2   2   2   0   2   2   0   0   0   0   2   2   2   0   2   0   2   2   2   2   2   2   2   2   2   2   2   0   2   2
 MK-4-8                 2   0   2   0   0   0   0   2   2   0   0   0   0   0   2   0   2   2   0   2   0   2   2   0   2   0   0   2   0   2   0   0   0   2   2   2   0   2   0   2   2   0   2   0   0   0   2   2   0   2   2   0   2   0   2   2   0   2   2   0   0   0   2   2   0   2   2   2   0   2   0   2   0   0   0   0   2   0   0   0   0   0   0   0   2   2   0   2   0   0   2   2   2   2   2   0   0   2   0   0   0   2   0   0   0   0   0   2   2   0   2   2   2   0   0   2   2   0   2   0   0   2   0   2   0   0   2   0   2   0   0   2   2   2   2   2   0   2   2   0   0   2   0   2   0   2   0   0   0   2   2   2   0   0   0   0   2   0   0   2   2   0   2   0   0   0   2   0   2   0   2   2   2   0   0   2   2   0   0   0   2   0   2   0   2   0   0   2   2   2   2   2   2   2   2   2   2   0   2   0
 MK-4-9                 2   0   2   0   2   0   0   2   2   0   0   2   0   0   2   0   2   0   0   2   0   2   2   0   2   0   0   2   0   0   0   2   0   2   2   2   0   2   0   2   2   0   2   0   0   0   2   2   0   2   2   0   2   0   2   2   0   2   2   0   0   0   0   2   0   2   2   2   0   2   0   2   0   0   0   0   2   0   0   0   0   0   0   0   2   2   0   2   0   0   2   2   2   2   2   0   0   2   0   0   0   2   0   0   0   0   0   2   2   0   2   2   2   0   0   2   2   0   2   0   0   2   0   2   0   0   2   0   2   0   0   0   2   2   2   0   0   2   2   0   0   2   0   2   0   2   0   2   0   2   2   2   0   0   0   0   2   2   0   2   2   0   2   0   0   0   2   0   2   0   0   2   2   0   0   2   2   0   0   0   2   0   0   0   2   0   0   2   2   2   2   2   2   2   2   2   2   0   2   0
 MK-4-10                2   0   2   0   2   0   2   0   2   2   0   2   2   0   2   0   2   0   0   2   0   2   2   0   2   0   0   2   0   0   0   2   0   2   2   2   0   2   0   2   2   0   2   0   0   0   2   2   0   2   2   0   2   0   2   2   0   0   2   0   0   0   2   2   0   2   2   2   0   2   0   2   0   0   0   0   2   0   0   0   0   2   0   0   0   2   0   2   0   0   2   2   2   2   2   0   0   2   0   0   0   2   0   0   0   0   0   2   2   0   2   2   2   0   0   2   2   0   2   0   0   2   0   2   0   0   0   0   2   0   0   0   0   2   2   0   0   2   2   0   0   2   0   2   0   0   0   2   0   2   2   2   0   0   0   0   2   2   0   2   2   0   2   0   0   0   2   2   2   0   0   2   0   0   0   2   2   2   0   0   2   0   0   0   2   0   0   2   2   2   2   2   2   2   2   0   2   0   2   0
 MK-4-11                2   0   2   2   2   0   2   0   2   2   0   2   0   0   2   0   2   0   0   2   0   2   2   0   2   0   0   2   2   0   2   2   0   2   0   2   0   2   0   2   2   0   2   0   0   0   2   2   0   2   2   0   2   0   2   2   0   2   2   0   0   0   2   2   0   2   2   2   0   2   0   2   0   0   0   0   2   0   0   0   0   2   0   0   2   2   0   2   0   0   2   0   2   2   2   0   0   2   0   0   0   2   2   0   0   0   0   2   2   0   0   2   0   0   0   2   2   0   2   0   0   2   0   2   0   0   0   0   2   0   0   0   0   2   2   0   2   2   2   0   0   2   0   2   0   0   0   2   0   2   2   2   2   0   0   0   2   0   0   0   2   0   2   0   0   0   2   2   2   0   0   2   0   0   0   2   2   2   0   0   2   0   0   0   2   0   0   2   2   2   2   2   2   2   2   0   2   0   2   0
 MK-4-12                0   0   2   2   2   0   2   0   2   0   0   2   0   0   2   0   2   0   0   2   0   2   2   0   2   0   2   2   2   2   2   0   0   0   0   2   0   2   0   2   2   0   0   0   0   0   2   0   0   0   2   0   2   0   2   2   0   2   2   0   0   0   2   2   0   2   2   2   0   2   2   2   0   0   0   0   2   0   0   0   0   2   2   0   0   2   0   2   0   0   2   2   2   2   2   0   0   2   0   0   0   2   2   0   0   0   0   2   2   0   0   2   0   0   0   2   2   0   2   0   0   2   0   0   0   0   0   0   2   0   0   0   0   2   2   0   2   0   2   0   0   2   0   2   0   0   0   2   0   2   0   2   2   0   0   0   2   0   0   0   2   2   2   0   2   0   2   2   2   0   0   2   0   0   0   2   2   2   0   0   2   0   0   0   2   0   0   0   2   0   2   2   2   2   2   0   0   0   2   2
 MK-4-13                0   0   2   2   2   0   2   0   2   0   0   2   0   0   0   2   2   0   0   2   0   2   2   0   2   0   2   2   2   2   2   0   0   0   0   2   0   2   0   2   2   0   0   0   0   0   2   0   0   0   2   0   2   0   2   2   0   2   2   0   0   0   2   2   0   2   2   2   0   2   2   2   0   0   0   0   2   0   0   0   2   2   2   0   0   0   0   2   0   0   2   2   2   2   2   0   0   2   0   0   2   2   2   0   0   0   0   2   2   0   0   2   0   0   0   2   2   0   2   0   0   2   0   0   0   2   0   0   2   0   0   0   0   2   2   0   0   0   2   0   0   2   0   0   0   0   2   2   2   2   2   2   0   0   0   0   2   0   0   0   2   2   2   0   2   0   2   2   2   0   0   2   0   0   0   0   2   2   0   0   2   0   0   0   2   0   0   0   2   0   2   2   0   2   0   0   2   0   2   2
 MK-4-14                0   0   0   2   2   0   2   0   2   0   0   2   0   0   0   0   0   0   2   2   0   2   2   2   2   0   2   2   2   2   2   0   0   0   0   2   0   2   0   2   2   0   0   0   0   0   2   0   0   0   2   0   2   0   2   2   0   2   2   0   0   0   2   2   0   2   2   2   0   2   2   2   0   0   0   0   2   0   0   0   2   2   2   0   0   0   0   2   0   0   0   0   2   2   2   0   0   2   0   0   2   2   0   0   0   0   0   2   2   0   0   2   0   0   0   2   2   0   2   0   0   2   0   0   0   2   0   0   2   0   0   0   0   2   2   0   0   0   2   0   0   2   0   0   0   0   2   2   2   2   2   2   0   0   0   0   2   0   0   0   2   2   2   0   2   0   2   2   2   0   2   2   0   0   0   0   2   2   2   0   2   0   0   0   2   0   0   0   2   0   2   2   0   0   0   0   2   0   2   2
 MK-4-15                0   0   2   2   0   0   2   0   2   0   0   2   0   0   0   0   0   0   2   2   0   2   2   2   2   0   2   2   2   0   2   0   0   0   0   2   0   2   0   2   2   2   0   0   0   0   2   0   0   0   2   0   2   2   2   2   0   2   2   0   0   0   2   2   0   2   2   2   0   2   2   2   0   0   0   0   2   0   2   0   2   2   2   0   0   0   0   2   0   2   0   0   2   2   2   0   0   2   0   0   2   2   0   0   0   0   0   2   2   0   0   2   0   0   0   2   2   0   2   0   0   0   0   0   2   2   2   0   2   0   0   0   0   0   2   0   0   0   2   0   0   0   0   0   0   0   2   2   2   2   2   2   0   0   0   0   2   0   0   0   0   2   2   0   2   0   2   2   0   0   2   2   0   2   0   0   2   2   2   0   2   0   0   0   2   0   0   2   2   0   0   2   0   0   0   0   2   0   2   2
 MK-4-16                0   0   2   2   0   0   2   0   2   0   0   2   0   0   2   0   0   0   2   2   0   2   0   2   2   0   2   2   2   0   2   0   0   0   0   2   0   2   0   2   2   2   0   0   0   0   2   0   0   0   2   2   2   0   2   0   0   2   2   0   0   0   2   2   0   2   2   2   0   0   2   2   0   0   0   0   2   0   2   0   2   2   2   0   0   2   0   2   0   2   0   0   2   2   2   0   0   2   0   2   2   2   0   0   0   0   0   2   2   0   0   2   0   0   0   2   2   0   2   0   0   0   2   0   2   2   2   0   2   0   0   2   0   0   2   0   0   0   2   0   0   0   0   0   0   0   2   2   2   2   2   2   0   0   0   0   0   0   2   0   0   0   2   0   2   0   2   0   0   0   0   0   0   2   0   0   2   2   2   0   2   0   0   0   2   0   0   2   2   0   0   2   0   0   0   0   2   2   2   2
 MK-5-1                 0   2   2   2   2   2   0   2   2   0   2   0   0   2   2   2   0   0   2   0   2   2   0   0   2   2   0   0   0   2   2   0   0   2   0   2   0   2   0   0   0   2   2   2   2   0   0   2   2   2   2   2   0   0   0   0   2   2   0   2   0   2   0   0   0   2   2   2   0   0   2   2   2   2   2   0   2   2   2   2   2   0   2   0   2   0   2   0   2   0   0   0   2   0   2   2   2   0   2   0   2   2   0   2   2   2   0   2   2   2   0   0   0   2   0   2   2   0   2   2   2   0   2   0   0   0   2   0   2   2   0   2   2   2   2   0   0   2   2   0   0   2   0   2   0   2   2   0   0   2   0   0   0   0   2   2   2   2   0   2   2   0   0   2   2   2   2   0   0   0   0   0   2   0   2   0   0   0   2   0   0   2   0   0   0   2   0   0   2   2   0   2   0   2   2   0   2   0   0   2
 MK-5-2                 0   2   2   2   0   2   0   2   0   0   2   0   0   2   2   2   0   0   2   0   2   2   0   0   2   2   0   0   0   2   2   0   0   2   0   2   0   2   0   0   0   2   2   2   2   0   0   2   2   2   2   2   2   0   2   0   2   2   0   2   0   2   0   0   0   0   2   2   0   0   2   2   0   2   2   0   2   2   2   2   2   0   2   0   2   0   2   0   2   2   0   0   2   0   0   2   2   0   2   0   2   2   0   2   2   2   0   2   2   2   0   0   0   2   0   2   2   0   2   2   2   0   2   0   0   0   2   0   2   2   0   2   2   2   2   0   0   2   2   0   0   2   0   2   0   2   2   0   0   2   2   0   0   0   2   2   2   2   0   0   2   0   0   2   2   0   2   0   0   0   0   0   2   0   0   0   0   0   2   0   0   2   0   0   0   2   0   0   2   2   2   2   2   2   2   0   2   0   0   2
 MK-5-3                 2   2   2   2   0   2   0   2   0   0   2   0   0   2   2   2   2   0   2   0   2   2   0   2   0   2   0   0   0   2   2   0   0   2   0   2   0   2   0   0   0   2   2   2   2   0   0   2   2   2   2   2   2   0   2   0   2   2   0   2   0   2   0   0   0   0   2   2   0   2   0   2   2   2   2   0   2   2   2   2   2   0   2   0   2   2   0   0   2   2   0   0   2   0   0   2   2   0   2   0   0   2   0   2   2   2   0   0   2   2   0   0   0   2   0   2   2   2   2   2   2   0   2   0   0   0   2   0   2   2   0   2   2   2   2   0   0   0   2   0   2   2   0   0   0   2   2   0   0   0   2   0   0   2   2   2   2   2   0   0   2   0   0   2   2   0   2   0   0   0   0   2   2   0   0   0   0   2   2   2   0   0   0   0   0   2   0   0   2   2   2   2   0   2   2   0   2   0   0   2
 MK-5-4                 2   2   2   2   2   2   0   2   0   0   2   2   0   2   2   2   0   0   2   0   2   2   0   2   2   2   0   0   0   2   2   0   0   2   0   2   0   2   0   0   0   2   2   2   2   0   0   0   2   2   2   2   2   0   2   0   2   0   0   2   0   2   0   0   0   0   2   2   0   0   0   2   2   2   2   0   2   2   2   2   2   2   2   0   2   2   0   0   2   2   0   0   2   0   0   2   0   0   2   2   0   2   0   2   2   0   0   0   2   2   0   0   0   2   0   2   0   2   2   2   2   0   2   0   0   0   2   0   2   2   0   2   2   2   2   0   0   0   2   2   2   2   2   0   0   2   2   0   0   0   2   0   0   2   2   2   2   2   0   2   2   0   0   2   2   0   2   0   0   0   0   0   2   0   2   0   0   2   2   2   0   0   0   2   0   2   0   0   2   0   2   2   0   2   2   0   2   0   0   2
 MK-5-5                 2   2   2   0   2   2   0   2   0   0   2   2   2   2   2   2   0   0   2   0   2   2   0   2   2   2   0   2   0   2   2   2   0   2   0   0   2   2   0   0   0   2   0   2   2   0   0   0   0   2   2   2   2   0   0   0   2   0   2   2   0   2   2   0   0   0   0   2   0   0   0   0   2   2   2   0   2   2   2   2   2   2   2   0   2   2   0   0   2   2   0   0   2   0   0   2   2   0   2   2   2   2   0   2   2   0   0   0   2   2   0   0   0   2   0   0   0   0   2   2   2   0   2   0   0   0   2   0   2   2   0   2   2   2   2   0   0   2   2   2   2   2   2   0   0   2   2   0   2   0   2   0   0   2   2   0   2   2   0   2   2   0   0   2   2   0   2   0   0   0   0   0   2   0   2   0   2   2   2   2   0   0   0   2   0   0   0   0   2   0   2   0   0   2   0   0   2   0   0   2
 MK-5-6                 2   2   2   0   2   2   0   2   0   0   2   2   2   2   2   2   2   2   2   0   2   2   0   2   2   2   0   2   0   2   0   2   0   2   0   0   2   2   0   0   0   2   0   2   2   0   0   0   0   2   0   2   2   0   0   0   2   0   0   2   0   2   2   0   2   0   0   2   0   0   0   0   2   2   2   0   2   2   2   2   2   2   2   0   2   2   0   0   2   2   0   0   2   0   0   2   2   2   2   2   2   2   0   2   2   0   0   0   2   2   0   0   0   2   0   0   0   0   0   2   2   0   2   0   0   0   2   0   2   2   0   0   2   2   2   0   0   2   2   2   2   2   2   0   0   2   2   0   2   0   2   0   0   2   2   2   0   2   0   2   2   2   0   2   0   0   2   0   0   0   0   0   2   2   2   0   2   2   2   2   0   0   0   2   0   0   0   0   2   2   2   0   0   2   0   2   2   0   0   2
 MK-5-7                 2   2   2   0   2   2   0   2   0   0   0   2   2   2   2   2   2   2   2   0   2   2   0   2   2   2   2   2   0   2   0   2   0   2   0   0   2   0   0   2   0   2   0   2   2   0   2   0   0   2   0   2   2   0   0   0   0   0   0   2   2   2   2   0   2   0   0   2   0   0   0   0   2   2   2   2   2   2   2   2   2   2   2   0   2   2   0   0   2   0   0   0   2   0   0   2   2   2   2   2   2   2   0   2   2   0   0   0   2   2   0   0   0   2   0   0   0   0   0   2   2   0   2   0   2   0   2   0   2   2   0   0   2   0   2   0   0   2   2   2   2   2   2   0   0   2   2   0   2   0   2   2   0   2   2   2   0   2   0   2   2   2   0   2   0   0   2   0   0   0   0   0   2   2   2   0   2   2   2   2   0   0   0   2   0   0   0   0   2   2   2   0   0   2   0   2   2   0   2   2
 MK-5-8                 2   0   2   0   2   2   0   2   2   0   0   2   2   2   2   0   2   2   0   0   2   2   0   2   2   0   2   2   0   2   0   2   0   0   0   0   2   0   0   2   0   2   2   2   2   0   2   0   0   2   0   2   2   0   2   2   0   0   0   2   2   2   2   0   2   0   0   0   0   0   0   0   2   2   2   2   0   2   2   2   2   0   2   0   2   0   0   0   2   0   0   0   2   0   0   2   2   2   2   2   2   2   0   2   2   0   0   0   2   2   0   0   0   2   0   0   0   0   2   0   2   0   2   0   2   0   2   0   2   2   2   0   2   0   2   2   0   2   2   2   2   2   2   0   0   2   2   0   0   0   2   2   0   2   2   2   0   2   0   0   2   2   0   2   0   0   2   0   0   0   0   0   2   2   2   0   2   2   2   0   0   0   0   2   0   0   0   0   2   2   2   0   2   2   0   2   2   0   2   2
 MK-5-9                 2   0   0   0   2   2   0   2   2   0   0   2   2   2   2   0   0   2   0   0   2   2   0   2   2   2   2   2   0   2   0   2   0   0   0   2   2   0   0   2   0   2   2   2   2   0   2   0   0   2   0   2   2   0   2   2   0   0   0   0   2   2   2   0   2   2   0   0   0   0   0   0   2   2   2   2   0   2   2   2   2   0   2   0   2   0   0   0   2   0   0   0   2   0   0   2   2   2   2   2   2   0   0   2   2   0   0   0   2   2   2   0   0   2   0   0   0   0   2   0   2   0   2   0   2   0   2   0   2   2   2   0   2   0   2   2   0   2   2   0   2   2   2   0   2   2   2   2   0   0   2   2   0   2   2   2   0   2   0   0   2   2   0   2   0   0   2   0   0   0   0   0   0   2   2   0   2   0   2   0   0   2   0   2   0   0   0   0   2   2   2   0   2   2   0   2   2   0   2   2
 MK-5-10                2   0   2   0   0   2   0   2   2   0   0   2   0   2   2   0   0   2   0   0   2   2   0   2   2   2   2   2   0   2   0   2   0   0   0   2   2   0   0   2   2   2   0   0   2   0   2   0   0   2   0   2   2   0   2   2   0   0   0   0   0   2   0   0   2   2   2   0   0   0   0   0   2   2   2   2   0   2   2   2   2   0   2   0   0   0   0   2   2   0   0   0   2   0   0   2   2   2   2   2   2   0   0   2   2   0   0   2   2   2   2   0   0   2   0   0   0   0   2   0   2   0   2   0   2   0   2   0   2   2   0   0   2   0   0   2   2   2   2   0   2   2   0   0   2   2   2   2   0   0   2   2   0   0   2   2   0   2   0   0   2   2   0   2   0   0   2   0   0   2   0   2   0   2   0   2   2   2   0   0   2   2   0   2   0   0   0   0   2   2   2   0   2   2   0   2   2   0   2   0
 MK-5-11                2   0   0   0   0   2   0   0   2   0   0   2   0   2   2   0   0   2   0   0   2   2   0   2   2   0   2   2   0   2   0   2   2   0   0   2   2   2   0   2   2   2   2   2   2   2   2   0   0   2   0   2   2   0   0   2   0   0   0   0   0   2   0   0   2   0   2   2   0   0   0   0   2   2   2   2   0   2   0   2   2   0   2   0   0   0   0   2   2   0   0   0   2   0   2   2   2   2   2   2   2   0   0   2   2   0   0   2   0   2   2   0   2   2   0   0   0   0   2   0   2   0   2   0   2   0   2   0   2   2   0   0   2   0   0   2   2   2   2   0   2   2   0   0   2   2   2   2   0   0   2   2   0   0   0   0   0   2   0   0   2   2   0   2   2   0   2   2   0   2   0   2   0   2   0   2   2   2   0   0   2   2   0   2   0   2   0   2   2   2   2   0   2   2   0   2   2   2   2   0
 MK-5-12                2   0   0   0   0   0   0   0   2   0   0   2   0   0   2   0   0   0   0   0   2   2   2   0   2   0   2   2   2   2   0   2   2   0   0   2   2   2   0   2   2   2   2   2   2   0   2   0   0   2   0   2   0   0   0   2   0   0   0   0   0   2   0   0   0   0   2   2   0   0   0   0   2   2   2   2   0   2   0   2   2   0   2   0   0   0   0   2   2   0   0   0   2   0   2   2   2   2   2   2   2   0   0   2   2   0   0   2   0   2   2   0   2   2   0   2   0   0   2   0   2   2   2   0   2   0   2   0   0   2   0   0   2   0   0   2   2   2   2   0   2   2   0   0   2   2   2   2   0   0   2   2   0   2   0   0   0   2   0   0   2   2   2   2   2   0   2   2   0   2   0   0   0   2   0   2   2   2   0   0   2   2   0   2   0   2   0   0   2   2   0   0   2   2   0   2   0   2   2   0
 MK-5-13                2   0   0   0   0   0   0   0   2   0   0   2   0   0   2   0   0   0   0   0   2   2   2   0   0   0   2   2   2   0   0   2   0   0   0   2   2   2   0   2   2   2   2   2   2   0   0   2   0   2   0   2   0   0   2   2   0   2   0   0   0   0   0   0   0   0   2   2   2   0   0   0   2   2   0   0   0   2   0   2   2   0   2   0   2   0   0   2   2   0   0   0   0   0   2   2   2   2   2   2   2   0   0   2   2   0   2   2   2   2   2   0   2   2   0   2   0   0   2   2   2   2   2   0   0   0   2   0   0   2   0   0   2   2   2   2   2   2   2   0   2   2   0   0   2   2   2   2   0   0   2   2   0   2   0   0   0   2   0   0   2   0   2   2   2   2   2   2   0   2   0   0   0   2   0   2   0   2   0   0   2   2   0   2   0   2   0   0   2   2   0   0   2   2   0   2   0   2   2   0
 MK-5-14                2   2   2   0   0   0   0   0   2   0   0   2   2   0   2   2   0   0   0   0   2   2   2   0   0   2   2   2   2   0   0   2   0   0   0   2   2   2   0   2   2   2   2   2   2   0   0   2   0   2   0   2   0   0   0   2   0   2   0   0   0   0   0   0   0   2   2   2   2   0   0   0   2   2   0   0   0   2   0   2   2   0   2   0   2   0   0   2   2   2   0   0   0   0   2   2   2   2   2   2   2   0   0   2   2   0   2   2   2   2   2   2   2   2   0   2   0   2   2   2   2   2   2   0   0   0   2   0   0   2   0   0   2   2   2   0   2   2   2   0   2   2   0   0   2   2   0   2   0   0   2   2   0   2   2   0   0   2   0   0   2   0   2   2   0   2   2   2   0   2   0   0   0   2   2   2   0   2   0   0   0   2   2   2   0   2   0   0   0   2   0   0   2   2   0   2   0   2   2   0
 MK-5-15                2   2   2   0   0   0   0   0   2   0   2   0   2   0   2   2   0   0   2   0   0   2   2   0   0   2   2   2   2   0   0   2   0   0   0   2   2   2   0   2   2   2   2   2   2   0   0   2   0   2   0   2   0   0   0   2   0   2   0   0   0   0   0   0   0   2   2   2   2   0   0   2   2   2   0   0   0   2   0   2   2   0   2   0   2   2   0   2   2   2   0   0   0   0   2   2   0   2   2   2   2   0   0   2   0   0   2   2   2   2   2   2   2   2   0   2   0   2   2   2   2   2   2   0   0   0   2   0   0   2   0   0   2   2   2   0   2   2   2   0   2   2   0   2   2   2   0   2   0   0   2   2   0   2   2   0   0   2   0   0   2   0   2   2   0   2   2   2   0   2   2   0   0   2   2   2   0   2   0   0   0   2   2   2   0   2   0   0   0   2   0   0   2   2   0   2   0   2   2   0
 MK-5-16                2   0   2   0   0   0   0   0   0   0   2   0   2   2   2   2   2   0   2   0   0   2   2   0   0   2   2   2   2   0   0   2   0   0   0   2   2   2   0   2   0   0   2   2   2   0   0   2   0   2   0   2   0   0   0   0   0   0   0   0   0   0   0   0   0   2   2   2   2   0   2   2   2   0   0   2   2   2   2   2   2   0   2   0   2   2   0   2   0   2   0   0   0   0   2   2   0   2   2   2   2   0   0   2   0   0   0   2   2   2   2   2   0   2   0   2   0   2   2   2   2   2   2   0   0   2   2   2   0   2   0   0   2   2   2   0   2   2   2   0   2   2   0   2   2   2   0   2   0   0   2   2   0   2   2   0   0   2   2   0   2   0   2   2   0   2   2   2   0   2   2   2   0   2   2   2   0   2   0   0   0   2   2   2   0   0   0   0   0   2   0   0   0   2   2   2   0   2   2   0
 MK-6-1                 2   2   2   0   0   0   2   0   2   0   2   2   0   0   0   2   2   0   0   0   2   2   2   2   0   0   2   2   0   0   0   2   2   0   0   2   0   2   2   0   0   2   2   2   0   0   0   0   2   0   2   2   0   2   2   0   2   0   0   0   0   2   2   2   2   0   0   0   0   0   0   2   0   0   0   2   0   0   0   0   0   2   2   0   0   2   0   2   2   0   0   2   2   0   0   2   0   2   0   0   2   2   2   0   0   2   2   2   2   0   0   2   0   2   0   2   0   0   2   0   0   0   0   0   0   0   2   0   2   2   2   2   2   0   0   2   0   0   2   2   0   2   0   2   0   2   2   0   0   2   0   0   0   2   0   0   2   0   0   0   2   0   2   0   0   0   0   0   2   0   0   2   0   2   0   2   0   2   2   0   2   2   0   2   0   2   2   0   0   0   2   2   2   2   2   2   2   0   0   2
 MK-6-2                 2   0   2   0   0   0   2   0   2   0   0   2   0   0   0   2   2   0   0   0   2   2   2   2   0   0   2   0   0   0   0   2   2   0   0   2   0   2   2   0   0   2   2   2   0   0   0   0   2   0   2   2   2   2   0   0   2   2   0   0   0   2   2   2   2   0   0   0   0   0   0   2   2   0   0   2   0   0   0   0   0   2   2   0   0   2   0   2   2   0   0   2   2   0   0   2   0   0   0   0   2   2   2   0   0   2   2   2   2   2   0   2   0   2   0   2   0   0   2   0   0   0   0   0   2   0   2   0   2   2   2   2   2   0   0   2   0   0   2   2   0   2   2   2   0   2   2   2   0   2   0   0   0   2   0   0   2   0   2   0   0   0   0   0   0   0   2   0   2   0   0   2   0   2   0   2   0   2   2   0   2   2   0   2   2   2   2   0   0   0   2   2   2   2   2   2   2   0   0   2
 MK-6-3                 2   0   2   0   0   0   0   0   2   0   0   2   0   0   0   2   0   0   0   0   2   2   2   2   0   0   2   0   0   0   0   2   2   2   0   0   0   2   2   0   0   2   2   2   0   0   0   0   2   0   2   2   2   2   0   0   2   2   0   0   2   2   2   2   2   0   2   0   0   0   0   2   2   0   0   2   0   0   2   0   0   2   0   2   0   2   0   2   2   0   0   2   2   0   0   0   0   0   2   0   2   2   2   0   0   2   2   2   0   2   0   2   0   2   0   2   0   0   2   0   0   0   0   0   0   0   2   0   2   2   2   2   2   0   0   2   0   0   2   2   0   2   2   2   0   2   2   2   2   2   2   0   0   2   0   0   2   0   2   0   0   0   0   0   2   0   2   0   0   0   0   2   0   0   0   2   0   2   0   0   2   0   0   2   0   2   2   0   0   0   2   2   2   2   2   2   2   0   0   2
 MK-6-4                 2   0   2   0   0   0   0   0   2   0   0   0   0   0   0   2   0   0   0   0   2   2   2   2   0   0   2   0   0   0   0   2   2   0   0   0   0   2   2   0   0   0   2   2   0   0   0   0   2   2   2   2   2   2   0   2   2   2   0   0   2   0   2   0   2   0   2   0   0   0   0   0   2   2   0   2   0   0   0   2   2   2   0   2   0   2   0   2   2   0   0   2   0   0   0   0   0   0   2   0   2   2   2   2   0   2   2   2   0   2   0   2   0   2   0   2   0   0   2   0   0   0   0   0   0   0   2   0   2   2   2   2   2   0   0   2   0   2   0   2   0   2   2   2   0   2   0   2   2   2   2   0   0   2   0   0   2   0   2   0   0   0   0   2   2   0   0   0   0   0   0   2   0   0   0   2   0   0   0   0   2   0   0   2   0   2   2   0   0   0   2   2   2   2   2   0   2   0   0   2
 MK-6-5                 2   2   2   0   0   2   0   0   2   2   0   0   0   0   0   2   0   0   0   0   2   2   2   2   0   0   2   0   0   0   0   2   0   0   2   0   0   2   0   0   0   0   2   2   0   0   0   0   2   2   2   2   2   2   2   0   2   2   0   0   2   2   2   0   2   0   2   0   0   0   0   0   2   2   0   0   0   2   0   2   2   2   0   2   0   2   0   2   2   0   0   2   0   0   0   0   0   0   2   0   2   2   2   2   0   2   2   2   0   2   0   2   0   2   0   2   0   0   2   2   0   2   0   0   0   0   2   0   2   2   2   2   2   2   0   2   0   2   0   2   0   0   2   2   0   2   0   0   2   2   2   0   0   2   0   0   0   0   2   0   0   0   0   2   2   0   0   0   0   0   0   2   2   0   0   2   0   0   0   0   2   0   0   2   2   0   2   0   0   0   2   2   2   2   2   0   2   0   0   2
 MK-6-6                 2   2   2   0   0   2   0   0   2   2   0   0   0   0   0   2   0   0   2   0   2   0   2   2   0   0   2   0   0   2   0   2   0   0   2   0   2   2   0   0   0   0   0   2   0   0   0   0   2   2   2   0   2   2   0   0   2   2   0   2   2   2   2   0   2   0   2   0   0   0   0   0   2   2   0   0   0   2   0   2   2   2   0   2   0   2   0   2   2   0   0   2   0   0   0   0   0   0   2   0   2   2   2   2   0   2   2   2   2   0   0   2   0   2   0   2   0   2   2   2   0   2   0   0   0   0   2   0   0   2   0   2   0   0   0   2   0   2   0   2   0   2   2   2   0   2   0   0   2   2   2   0   0   2   0   0   0   0   2   0   0   0   0   2   2   0   0   0   0   0   2   0   2   0   0   2   0   2   0   0   2   0   0   2   2   0   0   0   2   0   2   2   2   2   2   0   2   0   0   2
 MK-6-7                 2   0   0   0   0   2   0   0   2   2   0   0   0   0   0   2   0   0   2   0   2   2   2   2   0   0   0   0   0   2   0   2   0   0   2   0   2   2   0   0   0   0   0   2   0   0   0   0   2   2   2   0   2   2   0   0   2   2   2   0   2   2   2   0   2   0   0   0   0   0   0   0   2   2   0   2   0   2   0   2   2   2   0   2   0   2   0   2   2   0   0   2   2   0   0   0   0   0   0   0   2   0   2   2   0   2   2   2   2   0   0   2   0   2   0   2   0   2   2   2   0   2   0   0   0   0   2   0   0   2   0   2   0   0   0   0   0   2   0   2   0   2   2   2   0   2   0   0   2   2   2   0   0   2   2   2   0   0   2   0   0   2   0   2   2   0   0   0   0   0   2   0   0   0   0   2   0   2   0   0   2   0   0   2   2   0   0   0   2   0   2   2   2   2   2   0   2   0   0   2
 MK-6-8                 2   2   0   0   0   2   0   0   2   2   0   0   0   2   0   2   0   0   2   0   2   2   2   2   0   0   0   0   0   2   0   2   0   0   2   0   2   2   0   0   0   0   2   2   0   0   2   0   2   2   2   0   0   2   0   0   2   2   2   0   2   2   2   0   2   0   0   0   0   0   0   2   2   2   0   2   0   2   0   2   2   2   0   2   0   2   0   2   2   0   0   2   2   0   0   0   0   0   0   0   2   0   2   2   0   2   2   0   2   0   0   2   0   2   0   0   2   2   2   2   0   2   0   0   0   0   2   0   0   0   0   2   0   0   0   0   0   2   0   2   0   2   2   2   0   2   2   0   2   2   2   0   0   2   0   2   0   0   2   0   0   2   0   0   2   0   0   0   0   0   2   0   0   2   0   2   0   0   0   2   2   0   0   2   2   0   0   0   2   0   2   2   2   2   2   0   2   0   2   2
 MK-6-9                 0   2   0   0   0   2   0   0   2   2   0   0   0   2   0   2   0   0   2   0   2   0   2   2   0   0   0   0   0   2   2   2   0   0   2   0   2   2   0   0   0   0   0   2   0   0   2   0   2   2   2   0   2   2   0   0   2   2   2   0   2   2   2   0   2   0   0   0   0   0   0   0   2   2   0   2   0   2   0   2   2   2   0   2   0   2   0   2   2   0   0   2   2   2   0   0   0   0   0   0   2   0   2   2   0   2   2   0   2   0   0   2   0   2   0   0   2   2   2   2   0   2   0   0   0   0   2   0   2   0   0   2   0   0   2   0   0   2   2   2   0   2   2   0   0   2   2   0   2   0   2   0   0   2   0   2   0   0   2   0   0   2   0   0   2   0   0   0   0   0   2   0   0   2   0   2   2   0   0   2   2   0   0   2   2   0   0   0   2   0   0   2   0   2   2   0   2   2   0   2
 MK-6-10                0   0   0   2   0   2   0   0   0   2   0   0   0   2   0   2   0   0   2   0   2   0   2   2   0   0   0   0   0   2   2   2   0   0   2   0   2   2   2   0   0   0   0   2   0   0   2   0   2   2   2   0   2   2   0   0   2   2   2   0   2   2   2   0   2   0   0   0   0   0   0   0   2   0   0   2   0   2   0   2   2   2   0   2   0   2   0   0   2   0   0   2   2   2   0   0   0   2   2   0   2   0   2   2   0   2   0   0   2   0   0   2   0   2   0   0   2   2   2   2   0   0   0   0   0   0   2   0   0   0   2   2   0   0   2   0   0   2   0   2   0   2   2   0   2   2   0   0   2   0   2   0   0   2   0   2   0   2   2   0   0   2   0   0   0   0   0   0   0   0   2   0   0   2   0   2   2   0   0   2   2   0   0   2   0   0   0   0   2   0   2   2   2   2   2   0   2   2   0   0
 MK-6-11                0   0   0   2   0   2   0   0   2   2   0   0   0   2   0   2   0   0   2   0   2   2   2   2   0   0   0   0   0   2   2   2   0   0   2   0   2   2   0   0   0   0   0   2   0   0   2   2   2   2   2   0   2   2   0   0   2   2   2   0   2   0   0   0   2   2   2   0   0   0   0   0   2   0   2   2   0   2   0   2   2   2   0   2   0   2   0   0   2   0   2   2   2   2   0   0   0   2   2   0   2   0   2   2   0   0   0   0   0   0   0   2   0   2   0   0   0   2   2   2   0   0   0   0   0   0   2   0   0   0   2   2   0   0   2   0   0   0   0   2   0   2   2   0   2   2   2   0   2   0   2   0   0   2   0   2   0   2   2   0   0   2   0   0   0   0   0   0   0   0   2   0   0   2   0   2   2   0   0   2   2   0   0   2   0   0   0   0   2   0   2   2   2   2   2   0   2   2   0   0
 MK-6-12                0   0   0   2   0   2   0   0   2   2   0   0   0   2   0   2   0   0   2   0   2   2   2   2   0   0   0   0   0   2   2   0   0   0   2   0   0   2   0   0   0   0   0   2   0   0   2   2   2   2   0   0   2   2   0   0   2   2   2   0   2   0   0   0   2   2   2   0   0   0   0   0   2   0   2   2   0   2   0   2   2   2   0   2   0   2   0   0   2   0   2   0   2   2   0   0   0   2   2   0   2   0   2   2   0   0   0   0   0   0   2   2   0   2   0   0   0   2   2   2   0   0   2   0   0   0   2   0   0   0   2   2   0   0   2   0   2   0   0   2   0   2   2   0   2   2   2   0   2   0   2   0   0   2   0   2   2   2   2   2   0   2   0   0   0   0   2   0   0   0   2   0   2   2   0   0   2   0   2   2   2   0   0   2   0   0   0   2   2   0   2   2   2   2   2   2   2   2   0   0
 MK-6-13                0   0   0   2   2   2   0   0   2   2   0   0   0   2   0   0   0   0   2   0   2   2   2   2   0   0   0   0   0   2   2   0   0   0   2   0   0   0   2   0   0   0   0   2   0   0   2   2   2   2   2   2   2   2   0   0   2   2   2   0   2   0   0   0   2   2   2   0   0   2   0   0   2   0   0   2   0   2   0   2   2   2   0   2   0   2   0   0   2   2   2   0   2   2   0   0   0   0   2   0   2   2   2   0   0   0   0   0   0   0   2   2   0   2   0   0   0   2   2   2   0   2   2   2   0   2   2   0   0   0   2   2   0   0   2   0   2   0   0   2   0   2   2   0   2   2   2   0   2   0   2   0   0   2   0   2   2   2   2   2   2   2   0   0   0   0   2   0   0   0   2   0   2   2   0   0   0   0   2   2   2   0   0   2   0   0   0   2   2   0   2   2   2   2   2   2   2   2   0   0
 MK-6-14                0   0   0   2   0   2   0   0   2   2   0   0   0   2   0   0   0   0   2   0   2   2   2   2   0   0   2   0   0   0   2   0   0   0   2   0   0   0   2   0   0   0   2   2   0   0   2   0   0   2   2   2   2   2   0   0   2   2   0   0   2   0   0   0   2   2   2   0   0   2   0   0   0   0   0   2   0   2   0   2   2   2   0   2   0   2   0   0   2   2   2   0   2   2   0   0   0   0   2   0   0   2   2   0   0   0   0   0   0   0   2   2   2   2   0   0   0   0   2   2   0   2   2   2   2   2   2   0   0   0   2   2   2   0   2   0   2   0   0   2   0   2   2   0   2   2   2   0   2   0   2   0   0   0   0   2   2   2   2   2   2   2   2   0   0   0   2   0   0   0   2   0   2   2   0   0   0   0   0   2   2   0   0   2   0   2   0   2   2   0   2   2   2   2   2   2   2   2   0   0
 MK-6-15                0   0   0   2   0   0   0   2   2   2   0   0   0   2   0   0   0   0   0   0   0   2   0   2   2   2   2   0   0   0   2   2   0   0   0   0   0   0   2   0   0   2   2   2   0   0   2   2   0   2   2   2   2   2   0   0   2   2   0   0   2   0   0   0   2   2   2   2   0   2   0   0   0   0   0   2   0   2   0   2   2   0   2   2   0   0   0   0   2   2   2   0   2   2   2   0   0   0   2   0   0   2   2   0   0   0   0   0   0   0   2   2   2   2   0   0   0   2   2   2   0   2   2   0   2   2   2   0   0   0   2   2   2   0   2   0   2   0   0   2   0   0   2   0   2   0   2   0   2   2   2   2   0   0   0   2   2   2   2   0   2   2   2   0   0   0   0   0   0   0   2   0   0   2   0   0   0   2   0   2   2   0   0   2   0   2   2   0   2   0   0   2   2   2   0   0   2   2   0   0
 MK-6-16                0   0   0   2   0   0   0   2   2   2   0   0   0   2   2   0   0   0   0   0   0   0   0   2   2   2   2   0   0   0   0   2   0   0   0   2   0   0   2   0   2   2   2   2   2   0   2   2   2   2   2   2   2   2   0   0   2   2   0   0   2   0   0   2   2   2   2   2   0   2   0   0   0   0   2   2   0   2   0   2   2   0   2   2   0   0   0   0   2   2   2   0   2   2   2   0   0   0   2   0   0   2   2   0   0   0   0   0   0   0   2   2   2   2   0   0   2   2   2   2   0   2   2   0   0   0   2   0   0   0   2   2   0   2   2   0   2   0   2   2   2   0   2   0   2   0   0   0   2   2   2   2   0   0   0   2   2   2   2   0   2   2   2   0   0   2   0   0   0   0   2   0   0   2   0   0   2   2   0   2   2   0   0   2   2   2   2   0   2   0   0   2   2   2   0   0   2   2   0   0
 
!****************************************** Phenotypic Data **********************************************************
!-100.0 is resevred for missing phenotype
SimulatedTrait1        15.7974   16.0664   14.7152   16.5035   15.4981   16.2852   15.1183   15.4524   14.4273   13.5183   14.2981   15.1764   14.7981   15.9457   16.6021   16.7653   17.1423   13.5241   14.5267   14.3279   13.8544   13.7678   14.4418   15.1658   15.5060   15.1777   15.1151   13.7258   13.4932   16.5793   15.0305   13.4954   14.8928   17.4127   13.5287   13.2564   17.2805   15.7112   13.0222   14.1451   15.2903   16.9653   15.2337   15.8805   15.3997   15.8830   15.0495   14.6542   15.3253   14.6212   15.3101   15.3819   15.9108   15.7025   13.5989   12.8929   16.0965   15.4333   16.9327   16.0963   16.1007   13.7244   15.7732   14.6720   16.2667   14.9658   13.2448   16.7305   13.9047   16.1877   14.5604   15.5942   16.6279   14.9935   14.3239   16.4678   18.0725   15.9298   15.4445   14.4465   15.6672   14.9826   15.5229   13.2475   15.4341   15.0043   13.1592   15.1009   16.2810   14.1204   14.4490   15.9881   16.3113   15.0525   13.3349   14.3275   13.5635   16.7337   14.4951   13.9937   14.7211   14.1356   15.2361   14.1827   14.0260   14.1996   13.7403   14.7283   13.0643   16.0861   14.8342   16.9360   13.8217   13.5025   12.3647   17.0522   14.1256   13.8433   13.1209   15.9182   16.0661   15.2814   15.7751   14.8911   16.0688   16.1600   15.3537   14.5583   16.5660   15.3095   16.3864   15.0723   15.8941   14.5191   15.5339   16.7173   12.4483   12.7860   13.9513   14.9270   14.8932   14.9813   16.3756   16.2890   15.7975   13.7584   15.0526   15.6889   13.9646   15.8184   14.7331   15.9707   15.7237   14.8042   13.6019   14.8496   15.8471   14.2103   14.2400   14.8297   15.5092   14.9069   15.4165   15.9472   14.7492   14.2310   14.3969   14.6925   16.2328   14.0891   15.8024   16.2308   15.0695   15.1038   13.5737   15.0698   15.1706   16.9396   14.8618   12.9062   15.2445   13.9813   14.8665   15.6113   14.9662   16.1041   12.4163   15.5095   15.3081   14.2237   16.3590   15.8604   15.5877   14.8104   15.5078   15.3019   14.6332   15.1480   13.1807   16.0241
SimulatedTrait2        10.5507    9.5839   10.1424    9.1855   10.2433    8.9941    9.3318    9.8287    9.7718    9.0605    9.1296   11.5628   10.7098   10.1024    9.7685    9.6908    9.4604    8.4849   10.1840   10.6184   10.1498   10.2657    9.4821    9.8639   10.6701    9.6639    9.5538    9.6292    9.7782   10.1680   10.4873   10.4457    9.1962    8.6243    9.8666   11.0354   10.0758   10.9007   10.5227    9.8610    8.7180    9.0877    9.1622    8.8218    9.0981   11.1484    9.7138    9.3006    9.9759   10.7137    9.0745    9.9517    9.0925   10.5388   10.3864   10.8229    9.8398   10.0200    9.5864    9.6392    8.8464   10.7147   10.2003    9.0005    9.4016    8.8602   10.9942    9.6512   10.5333   10.2335   10.8938   10.5438    8.9956    8.4411   11.4892    9.8655    9.7101   10.6760    9.3656   10.0015    8.4969   11.1437   10.1346   10.2601    9.3018    8.7409    9.7132   10.6039    9.4787   11.1592   10.7006    8.5301   10.0241    9.5388   10.5732   10.1270    9.4373   10.2014    8.9577   10.0960   10.3257   10.7633   10.8826    9.8348   11.1691   10.2151   11.6342    9.0068   10.8512    9.1022   10.0967    9.4946    9.6237   10.4762   10.7861    8.8463   11.3041   10.0165    9.7836    8.6976    9.7475   10.1249   11.3462    9.7122    9.4168    9.1912    9.4701   11.6233    9.0948   10.4821    9.7674    8.9600    8.7648    9.1345    9.4230    8.8975   11.0527    9.9150   11.5230    9.1732   10.0296    9.1604    9.4154    9.5443   10.0623    9.8103    9.9581   10.0395   10.0192    9.7756    8.8944   10.0962    9.8911   11.0178   10.2462   10.3320    9.3938   10.3662   10.2028    9.8713   10.7575    9.0724    9.8371    9.8309   10.8400   10.8290   10.9400    9.5474    9.0001   10.0305    9.7830    9.2070    9.2504   10.2174   10.6951    9.8798   10.5381    9.3502    8.8789   10.4729    8.8328    8.8576    9.4920   10.8276   10.3062    9.1371   11.1319   10.9781   10.7333   10.6247   10.4721    9.2588   10.1133    9.8798    9.3018    8.2325   10.3285    9.9183   10.7611    9.6363
 
