# Supplementary material for: Inclusive Composite Interval Mapping of QTL by Environment Interactions in Biparental Populations
Source: PLoS One. 2015 Jul 10;10(7):e0132414. doi: 10.1371/journal.pone.0132414 (PMC4498613; doi:10.1371/journal.pone.0132414)
Supplement: S5 File — (ZIP) [file pone.0132414.s005.zip › H=0.5/L1/run_00159.met]

!**********************Note: lines staring with "!" are remarks and will be ignored in the program********************
!*********************************General Information**********************************
!Assuming F1 = P1 x P2, populations available in QTL IciMapping are: 
!  1, P1BC1F1 = P1 x F1, the first backcrossing where P1 is used as the recurrent parent;
!  2, P2BC1F1 = P2 x F1, the first backcrossing where P2 is used as the recurrent parent;
!  3, F1DH, F1-derived doubled haploids; 
!  4, RIL or F1RIL, recombination inbred lines through the repeated selfing of F1;
!  5, P1BC1RIL, recombination inbred lines through the repeated selfing of P1BC1F1;
!  6, P2BC1RIL, recombination inbred lines through the repeated selfing of P2BC1F1;
!  7, F2, the selfing generation of F1;
!  8, F3, the selfing generation of F2;
!  9, P1BC2F1, the second backcrossing where P1 is used as the recurrent parent; 
! 10, P2BC2F1, the second backcrossing where P2 is used as the recurrent parent;
! 11, P1BC2RIL, recombination inred lines through the repeated selfing of P1BC2F1; 
! 12, P2BC2RIL, recombination inred lines through the repeated selfing of P2BC2F1; 
! 13, P1BC1F2, the selfing generation of P1BC1F1; 
! 14, P2BC1F2, the selfing generation of P2BC1F1; 
! 15, P1BC2F2, the selfing generation of P1BC2F1; 
! 16, P2BC2F2, the selfing generation of P2BC2F1; 
! 17, P1BC1DH, P1BC1F1-derived doubled haploids; 
! 18, P2BC1DH, P2BC1F1-derived doubled haploids; 
! 19, P1BC2DH, P1BC2F1-derived doubled haploids; 
! 20, P2BC2DH, P2BC2F1-derived doubled haploids; 
   3      !Mapping Population (see remarks above)
   2      !Mapping Function (1 for Kosambi; 2 for Haldane; 3 for Morgan)
   2      !Marker Space Type (1 for intervals; 2 for positions)
   1      !Marker Space Unit(1 for centiMorgans; 2 for Morgan)
   6      !Number of Chromosomes (or Linkage Groups)
 200      !Size of the mapping population
   2      !Number of environments
 
!***************************************** Chromosomes and Linkage Maps **********************************************
!Chromosome                 NumMarkers
-CH1                        16
-CH2                        16
-CH3                        16
-CH4                        16
-CH5                        16
-CH6                        16
!Linkage map (Marker name followed by position or the interval length)
 MK-1-1                1     0.000
 MK-1-2                1    10.000
 MK-1-3                1    20.000
 MK-1-4                1    30.000
 MK-1-5                1    40.000
 MK-1-6                1    50.000
 MK-1-7                1    60.000
 MK-1-8                1    70.000
 MK-1-9                1    80.000
 MK-1-10               1    90.000
 MK-1-11               1   100.000
 MK-1-12               1   110.000
 MK-1-13               1   120.000
 MK-1-14               1   130.000
 MK-1-15               1   140.000
 MK-1-16               1   150.000
 MK-2-1                2     0.000
 MK-2-2                2    10.000
 MK-2-3                2    20.000
 MK-2-4                2    30.000
 MK-2-5                2    40.000
 MK-2-6                2    50.000
 MK-2-7                2    60.000
 MK-2-8                2    70.000
 MK-2-9                2    80.000
 MK-2-10               2    90.000
 MK-2-11               2   100.000
 MK-2-12               2   110.000
 MK-2-13               2   120.000
 MK-2-14               2   130.000
 MK-2-15               2   140.000
 MK-2-16               2   150.000
 MK-3-1                3     0.000
 MK-3-2                3    10.000
 MK-3-3                3    20.000
 MK-3-4                3    30.000
 MK-3-5                3    40.000
 MK-3-6                3    50.000
 MK-3-7                3    60.000
 MK-3-8                3    70.000
 MK-3-9                3    80.000
 MK-3-10               3    90.000
 MK-3-11               3   100.000
 MK-3-12               3   110.000
 MK-3-13               3   120.000
 MK-3-14               3   130.000
 MK-3-15               3   140.000
 MK-3-16               3   150.000
 MK-4-1                4     0.000
 MK-4-2                4    10.000
 MK-4-3                4    20.000
 MK-4-4                4    30.000
 MK-4-5                4    40.000
 MK-4-6                4    50.000
 MK-4-7                4    60.000
 MK-4-8                4    70.000
 MK-4-9                4    80.000
 MK-4-10               4    90.000
 MK-4-11               4   100.000
 MK-4-12               4   110.000
 MK-4-13               4   120.000
 MK-4-14               4   130.000
 MK-4-15               4   140.000
 MK-4-16               4   150.000
 MK-5-1                5     0.000
 MK-5-2                5    10.000
 MK-5-3                5    20.000
 MK-5-4                5    30.000
 MK-5-5                5    40.000
 MK-5-6                5    50.000
 MK-5-7                5    60.000
 MK-5-8                5    70.000
 MK-5-9                5    80.000
 MK-5-10               5    90.000
 MK-5-11               5   100.000
 MK-5-12               5   110.000
 MK-5-13               5   120.000
 MK-5-14               5   130.000
 MK-5-15               5   140.000
 MK-5-16               5   150.000
 MK-6-1                6     0.000
 MK-6-2                6    10.000
 MK-6-3                6    20.000
 MK-6-4                6    30.000
 MK-6-5                6    40.000
 MK-6-6                6    50.000
 MK-6-7                6    60.000
 MK-6-8                6    70.000
 MK-6-9                6    80.000
 MK-6-10               6    90.000
 MK-6-11               6   100.000
 MK-6-12               6   110.000
 MK-6-13               6   120.000
 MK-6-14               6   130.000
 MK-6-15               6   140.000
 MK-6-16               6   150.000
!*********************************** Marker Types ********************************************************************
!Co-dominant marker: When heterozygote F1 is present, P1 is coded as 2, F1 is coded as 1, and P2 is coded as 0; Otherwise, P1 is coded as 2, and P2 is coded as 0. 
!Dominant marker: When heterozygote F1 is present, P1 and F1 are coded as 12, and P2 is coded as 0; Otherwise, P1 is coded as 2, and P2 is coded as 0.  
!Recessive markers: When heterozygote F1 is present, P1 is coded as 2, and F1 and P2 are coded as 10; Otherwise, P1 is coded as 2, and P2 is coded as 0. 
!Missing marker is coded as -1. 
 MK-1-1                 0   0   0   0   2   0   2   0   2   0   2   0   0   0   0   2   2   2   0   0   2   0   0   0   2   0   2   2   0   2   0   0   2   0   2   0   2   2   0   0   0   0   2   0   0   2   2   0   2   2   0   0   0   2   2   2   2   0   2   2   0   2   2   2   2   0   2   0   0   0   0   0   2   0   2   2   2   2   0   0   2   2   0   0   2   2   2   0   0   0   0   0   2   2   0   2   0   2   2   2   0   2   0   0   2   0   2   2   2   2   2   2   2   2   0   0   0   0   0   2   2   2   0   0   2   2   2   0   2   2   2   0   0   2   2   0   0   0   0   0   2   0   2   0   2   0   2   2   2   0   2   0   2   0   0   2   0   0   0   2   0   2   0   0   0   2   2   2   0   2   0   2   0   0   2   2   2   0   2   2   2   2   2   2   2   2   0   0   0   0   0   2   0   0   2   0   0   2   2   2
 MK-1-2                 2   0   0   0   2   0   0   0   2   0   2   0   0   0   2   2   2   2   0   0   2   2   0   0   2   0   2   2   0   2   0   0   2   0   2   0   2   2   0   0   0   0   2   2   0   2   2   0   2   2   0   0   0   2   2   2   2   0   2   2   2   2   2   2   2   0   0   0   0   0   0   0   2   0   2   2   2   2   0   0   0   2   0   0   2   2   2   0   0   0   0   0   2   2   0   2   0   2   2   2   0   2   0   0   2   0   0   2   0   2   2   2   2   2   0   0   0   0   0   2   2   0   0   0   2   0   2   0   2   2   0   0   2   2   2   0   2   0   0   0   2   0   2   0   2   0   2   2   0   0   2   0   0   0   0   0   0   0   0   2   0   0   0   0   0   2   2   2   2   2   0   2   0   0   0   2   2   0   0   2   2   2   2   2   0   2   0   2   0   0   0   2   2   0   2   0   0   2   0   2
 MK-1-3                 2   0   0   0   2   0   0   0   2   0   2   0   0   0   2   2   2   2   0   0   2   2   0   0   2   0   2   2   0   2   0   0   2   0   2   0   2   2   0   0   2   0   2   2   2   2   2   0   2   2   0   2   0   2   0   2   2   0   2   2   2   2   2   2   2   0   0   0   0   2   2   0   2   0   2   2   0   2   0   0   0   2   0   0   2   2   2   2   0   0   0   2   2   2   0   2   0   2   2   0   0   2   0   0   2   2   0   2   0   2   2   0   2   2   0   0   0   0   0   2   2   2   0   0   2   0   2   0   2   2   0   0   2   2   0   0   2   0   2   0   2   0   2   0   2   0   0   2   0   0   2   2   0   0   2   0   0   0   0   2   2   0   0   0   0   2   0   2   2   2   0   2   0   0   0   2   0   0   0   2   2   2   2   2   2   0   0   0   2   0   0   2   2   0   0   0   0   2   0   2
 MK-1-4                 0   0   0   0   2   0   0   2   2   0   2   0   0   0   2   2   2   2   0   0   2   2   0   0   2   2   2   2   2   2   0   0   2   0   2   0   2   2   0   0   0   0   2   0   2   2   2   0   2   2   0   2   2   2   0   0   2   0   2   2   2   2   2   2   2   0   0   0   0   2   2   0   0   0   2   2   0   2   2   0   0   0   0   2   2   2   0   2   0   0   0   2   0   0   0   2   0   2   2   0   0   2   0   0   0   2   0   2   0   0   2   0   2   2   0   0   0   0   0   2   0   2   0   0   2   2   2   0   2   2   0   0   2   0   0   0   2   0   2   0   2   0   2   0   2   0   0   2   0   0   2   2   0   0   2   0   0   0   0   2   2   0   0   0   2   2   0   2   2   2   0   0   0   0   0   2   0   0   0   2   2   2   2   2   2   0   0   2   2   0   0   2   2   0   0   0   0   2   0   2
 MK-1-5                 0   0   0   0   2   0   0   2   2   0   2   0   0   0   2   2   2   2   0   0   2   2   0   0   0   2   0   0   2   2   0   0   2   0   2   0   2   2   0   0   0   0   2   0   2   2   0   0   2   2   0   2   2   2   0   0   2   0   2   2   2   2   2   2   2   0   0   0   0   2   0   0   0   0   2   2   0   2   2   0   0   0   0   2   2   2   0   2   0   0   2   2   0   0   0   0   0   0   2   0   0   2   0   0   2   2   0   2   0   0   2   0   2   2   0   0   0   0   0   2   0   2   0   0   2   2   2   0   2   2   0   0   0   0   0   2   2   0   0   0   2   0   2   0   2   0   2   2   0   0   2   2   0   0   0   0   0   0   0   0   2   0   0   0   0   0   0   0   2   2   0   0   0   0   0   2   0   0   0   2   2   2   0   0   2   0   0   2   2   0   0   2   2   2   0   0   0   2   0   2
 MK-1-6                 0   0   0   0   2   2   0   0   2   0   2   2   0   0   2   2   2   2   0   0   2   0   0   0   0   2   0   0   2   2   0   2   2   0   0   0   2   2   0   0   0   0   2   0   2   2   0   0   2   2   2   2   2   2   0   0   2   0   2   2   2   2   0   2   0   2   0   0   0   2   0   0   0   0   2   2   2   2   2   0   0   0   0   0   2   2   0   2   2   2   2   2   0   0   0   0   0   0   2   2   0   2   0   0   2   2   0   2   0   0   2   0   2   2   0   0   0   0   2   2   0   2   0   0   2   0   2   0   2   2   0   2   0   0   0   2   2   0   0   0   0   0   0   0   2   2   2   2   0   0   2   2   0   2   0   0   0   0   2   0   2   0   0   0   0   2   0   0   2   2   0   0   0   0   0   2   0   0   0   2   2   2   2   2   2   0   0   2   2   0   0   2   2   2   0   0   0   2   0   2
 MK-1-7                 0   0   0   0   2   2   0   2   2   0   2   2   0   0   2   2   2   2   0   0   2   0   0   2   0   2   0   0   2   2   0   2   2   0   0   0   2   2   0   0   0   0   2   0   2   2   0   0   0   2   0   2   2   2   0   0   2   2   2   2   2   2   0   2   0   2   0   0   0   2   0   0   0   0   2   0   2   2   2   0   0   0   0   0   2   2   0   2   2   2   2   2   0   0   0   0   2   0   0   2   0   2   0   0   2   2   2   2   0   2   2   0   2   2   0   0   0   0   2   2   0   2   0   0   2   0   2   0   2   2   0   0   0   2   0   2   0   0   0   0   2   0   2   0   2   2   2   2   0   0   2   2   0   2   2   0   0   2   2   2   2   0   0   0   0   2   0   0   0   2   0   0   0   0   0   0   2   0   2   0   2   2   2   2   2   0   0   2   2   0   0   2   2   2   0   0   0   2   0   2
 MK-1-8                 2   0   0   0   2   2   0   2   2   0   0   2   0   0   2   2   2   2   0   0   2   0   0   2   2   2   0   0   2   0   0   2   2   0   0   0   2   2   0   0   0   0   2   0   2   2   0   0   0   2   0   2   2   0   0   0   2   2   2   2   2   2   0   2   0   0   0   0   0   2   0   0   0   0   2   0   2   2   2   0   0   0   0   0   2   2   2   2   2   2   2   2   0   0   0   0   2   0   0   0   0   2   0   2   2   2   0   2   0   0   2   2   2   2   0   0   0   0   2   2   0   0   0   0   2   0   2   0   2   0   0   0   0   0   0   2   0   0   0   2   2   0   2   0   2   2   2   2   0   0   2   2   0   2   2   0   0   2   2   2   2   0   0   0   0   2   0   0   0   2   0   0   2   0   0   0   2   0   2   2   2   0   2   2   2   0   0   2   0   0   0   2   2   2   0   0   0   0   0   0
 MK-1-9                 2   0   0   0   0   2   0   2   2   0   2   2   0   0   0   2   2   2   0   0   2   0   0   2   2   2   2   0   2   0   0   2   2   0   0   0   2   2   0   0   0   0   2   0   2   2   0   2   0   2   0   2   2   0   0   0   2   2   2   2   2   2   0   2   0   0   0   0   0   2   0   0   2   0   2   0   2   2   2   0   0   0   0   0   2   2   2   2   2   2   2   2   0   2   0   0   2   0   0   0   0   2   0   2   2   2   0   2   2   0   2   2   2   2   0   0   0   0   2   2   0   0   0   0   2   0   2   0   2   0   0   0   0   0   0   2   0   0   0   0   0   0   2   0   2   2   2   2   0   0   2   2   0   2   2   0   0   2   2   2   2   2   0   0   2   2   0   0   0   0   2   0   2   2   0   0   2   0   2   2   2   0   2   2   2   0   0   0   0   0   2   2   2   2   0   0   0   0   0   0
 MK-1-10                2   0   0   0   0   2   0   2   2   0   2   2   0   0   0   2   2   2   0   0   2   0   0   2   2   2   0   0   2   0   0   2   0   0   0   0   2   2   0   0   0   0   2   0   2   0   0   0   2   2   0   2   2   0   2   0   2   2   2   2   2   2   0   2   0   0   0   0   0   2   0   0   2   0   0   2   0   2   2   0   2   0   0   0   2   2   2   2   2   2   2   2   0   2   0   0   2   0   0   0   0   2   0   2   2   2   0   2   2   0   2   2   2   0   0   2   0   0   2   2   0   2   0   0   2   0   2   0   0   0   0   0   0   0   0   2   0   0   0   0   0   0   2   0   2   2   2   2   0   0   2   2   0   2   2   0   0   2   2   2   0   2   0   0   2   2   0   0   0   2   2   0   2   2   0   0   2   0   0   2   2   0   2   2   0   0   0   0   0   0   2   2   2   2   0   0   0   0   2   0
 MK-1-11                2   0   0   0   0   0   0   2   2   0   2   2   0   0   0   2   0   2   0   0   2   0   0   2   2   2   0   0   2   0   0   2   0   0   0   0   2   2   0   0   0   0   2   2   2   0   0   0   2   2   0   2   2   0   2   0   2   2   2   2   2   2   0   2   0   0   0   0   0   2   0   2   2   0   0   2   0   2   2   0   2   0   0   0   2   2   2   2   2   2   2   2   0   2   0   0   2   0   0   0   0   2   0   2   2   2   0   2   2   2   2   2   2   0   0   2   0   0   2   0   0   2   0   0   2   0   2   0   0   0   0   0   0   0   0   2   0   0   0   0   0   0   0   0   2   2   2   2   2   0   2   2   0   2   2   0   0   2   2   2   0   2   0   0   2   2   0   0   0   2   2   0   2   2   0   0   0   0   0   2   2   0   2   2   0   0   0   0   0   0   2   2   0   2   0   2   0   0   0   2
 MK-1-12                2   2   0   0   0   0   0   2   2   0   2   2   0   0   0   2   0   2   0   0   0   0   0   2   2   2   0   0   2   0   0   2   0   0   0   0   2   2   0   0   0   0   2   0   2   0   0   0   2   2   0   2   2   2   2   0   2   2   2   2   2   2   0   2   0   0   2   0   0   2   0   2   2   0   0   2   0   2   0   0   2   2   0   0   2   2   2   2   2   2   2   2   0   2   0   0   2   0   0   0   0   2   0   2   0   2   0   2   2   0   2   2   2   0   0   2   0   0   2   0   0   2   0   0   2   0   2   0   2   0   0   0   0   0   0   2   0   0   0   0   0   0   2   0   2   2   2   2   2   0   2   2   0   2   2   0   0   2   2   2   2   2   0   0   0   2   0   0   0   2   2   0   2   2   0   2   0   0   0   2   2   0   2   2   0   0   0   0   0   0   2   2   0   0   0   2   0   0   0   2
 MK-1-13                2   2   0   0   0   0   0   2   2   0   2   2   0   0   2   2   0   2   0   0   0   0   0   2   2   2   0   0   2   2   0   2   0   0   0   0   2   2   0   0   0   0   2   0   2   0   2   0   0   2   2   2   2   2   0   0   2   0   2   2   2   2   0   2   0   2   2   0   0   2   0   2   2   0   0   2   0   2   0   0   2   2   0   0   2   2   2   0   2   2   2   2   0   2   0   0   2   0   0   0   0   2   0   2   2   2   0   2   2   0   2   2   0   0   0   2   0   0   0   2   0   2   0   0   0   0   2   0   2   0   2   0   0   0   0   2   0   0   0   0   0   0   0   0   0   2   2   2   2   0   2   2   2   2   2   0   0   2   2   2   2   2   0   0   0   2   0   0   2   2   0   0   2   2   0   2   0   0   0   2   2   0   0   2   0   0   0   0   0   0   2   2   0   2   0   2   0   0   0   2
 MK-1-14                2   2   0   0   0   0   0   2   2   0   0   2   0   2   2   2   0   0   2   0   0   0   0   2   0   0   0   0   2   2   0   2   0   0   0   0   2   2   0   0   0   0   2   0   2   0   2   0   0   2   2   2   2   2   0   0   2   2   2   2   2   0   0   2   0   2   2   0   0   2   0   2   2   0   0   2   0   0   0   0   2   2   0   0   2   2   0   0   2   2   2   2   0   2   0   0   2   0   0   0   0   2   0   2   2   2   0   2   2   0   2   2   0   0   2   0   0   0   0   0   0   2   2   0   0   0   2   0   2   0   2   0   0   0   0   2   0   0   0   2   0   0   0   0   0   0   2   2   2   0   2   2   2   2   2   0   0   0   2   2   0   2   0   2   0   2   0   0   2   2   0   0   0   2   0   0   0   0   0   2   2   0   2   2   0   0   0   0   0   0   2   2   0   2   0   2   2   0   0   0
 MK-1-15                2   2   0   0   0   0   0   2   2   0   0   2   0   2   2   2   0   0   2   0   0   0   0   2   0   0   0   0   2   2   0   2   0   0   2   0   2   2   0   0   0   0   0   0   2   0   2   0   2   2   2   2   2   2   0   0   2   2   2   2   0   0   0   2   0   2   2   0   0   2   0   2   0   0   0   2   0   0   0   0   2   2   0   0   2   2   0   0   2   0   2   2   0   2   0   0   2   0   0   0   0   2   0   2   2   2   0   0   2   0   2   2   0   0   2   0   0   0   0   0   0   2   2   0   0   0   2   2   2   0   2   0   2   0   0   2   0   0   0   2   0   0   0   0   0   0   2   2   2   0   0   2   2   2   2   0   0   0   2   0   0   2   0   2   0   0   0   2   2   2   0   0   0   2   2   0   0   0   0   2   0   0   2   2   0   0   0   2   0   0   2   2   0   2   0   2   2   0   2   0
 MK-1-16                2   2   0   0   0   0   0   2   2   0   0   2   0   2   2   2   0   0   2   0   2   2   2   2   0   0   0   0   2   2   0   2   0   0   0   0   2   2   0   2   0   0   2   0   2   0   2   0   2   0   2   2   2   2   0   0   2   2   2   2   0   0   0   2   0   2   2   0   0   2   0   2   0   0   0   2   0   0   0   0   2   2   0   0   2   0   0   0   2   0   2   2   0   2   0   0   2   0   2   0   0   2   0   2   2   0   0   2   2   0   2   0   0   0   2   0   0   0   0   0   0   2   2   0   0   0   2   2   2   0   0   0   2   0   0   2   0   0   0   2   0   0   0   0   0   0   2   0   2   0   0   2   2   2   2   0   0   0   2   2   2   2   0   2   0   0   0   2   2   2   0   0   0   2   2   0   0   0   0   2   0   0   2   2   0   0   0   0   0   0   2   0   0   2   0   2   2   0   2   0
 MK-2-1                 0   0   2   2   0   0   2   0   0   0   0   0   2   2   2   2   2   0   2   0   2   0   2   2   0   0   0   2   2   0   2   2   2   2   0   0   2   0   0   2   0   2   2   2   2   2   0   2   0   2   2   0   0   2   0   0   2   0   2   2   2   0   0   0   2   0   0   2   0   2   2   0   0   0   2   0   2   2   0   0   2   2   0   2   2   0   2   0   2   0   0   2   2   2   0   2   2   0   2   2   2   2   0   2   0   2   2   2   2   2   2   0   2   2   2   2   2   2   0   2   0   2   2   2   0   0   2   2   0   2   2   0   2   2   2   2   0   2   0   2   0   0   2   2   0   2   2   2   2   2   0   0   0   2   2   0   2   2   2   0   0   2   2   0   0   0   0   2   0   2   2   2   2   0   2   2   0   0   2   0   0   0   2   2   0   0   0   0   0   0   0   2   2   0   0   0   0   0   0   0
 MK-2-2                 0   0   2   2   0   0   2   0   0   0   0   0   2   2   2   2   2   0   2   0   2   0   2   2   0   0   0   2   2   0   2   2   2   2   0   0   0   0   0   2   0   2   2   2   0   2   0   2   0   2   0   0   2   2   2   0   2   0   2   2   2   0   0   0   2   0   0   2   2   2   2   0   0   0   2   0   2   2   0   0   2   2   0   0   2   0   2   2   2   0   0   2   2   2   0   2   2   0   2   0   2   2   0   2   0   2   2   0   2   2   2   0   2   2   2   2   2   2   0   0   0   2   2   2   0   0   2   2   0   2   0   0   0   2   2   2   0   2   0   2   0   0   2   2   0   2   2   2   2   2   2   0   0   2   2   0   2   2   2   0   2   2   2   0   0   0   0   2   0   2   2   2   2   0   2   2   0   0   2   0   0   0   2   2   0   0   0   0   0   0   0   2   2   0   0   0   0   0   0   0
 MK-2-3                 0   0   2   2   0   0   2   0   0   0   0   0   2   2   2   2   2   0   2   0   2   0   2   2   2   0   0   2   2   0   0   0   2   2   2   0   0   0   0   2   0   2   2   2   0   2   0   2   0   0   0   0   0   2   2   0   0   0   2   2   2   0   0   0   2   0   0   2   2   2   2   0   0   0   2   0   2   2   0   0   2   2   0   0   2   0   2   2   2   0   0   2   2   2   0   2   2   0   2   0   2   2   0   2   0   0   2   0   2   2   2   0   2   2   2   2   2   2   0   0   0   2   2   0   0   0   2   0   0   2   0   0   0   2   2   2   0   0   2   2   0   0   2   2   0   2   2   2   2   2   2   0   0   2   2   0   2   2   2   0   2   2   2   0   0   0   0   2   0   2   2   2   2   2   2   2   0   0   2   0   0   0   0   2   0   0   0   0   0   0   0   2   2   0   0   0   0   2   0   0
 MK-2-4                 0   2   2   2   0   0   2   0   0   0   0   2   2   2   2   2   2   0   2   0   2   0   2   2   2   0   0   0   2   0   0   0   2   2   2   0   0   0   0   2   0   2   2   2   0   0   0   2   0   0   2   0   0   2   2   0   0   0   2   2   2   0   0   0   2   0   0   2   2   2   2   0   0   0   2   2   2   2   0   0   2   0   0   0   0   0   2   2   2   0   0   2   2   2   0   2   2   2   2   0   2   2   0   2   0   0   2   0   2   2   2   0   2   2   2   2   2   2   0   0   0   0   2   2   0   0   2   0   0   2   0   0   0   2   2   2   0   0   2   2   0   0   2   2   0   0   2   2   2   2   2   0   2   2   2   2   2   2   2   0   2   2   2   2   0   0   0   2   0   2   2   0   2   2   2   2   0   0   2   0   2   0   0   2   0   0   0   0   0   0   0   2   2   2   0   0   0   2   0   0
 MK-2-5                 0   2   2   2   0   2   2   2   0   0   0   2   2   2   2   2   2   0   2   0   2   0   2   2   2   2   2   0   2   0   0   0   2   2   2   0   0   0   2   2   0   2   0   2   2   0   0   2   0   0   2   0   0   2   2   0   0   0   2   2   0   0   0   0   2   0   0   2   2   2   2   0   0   0   2   2   0   2   0   0   2   0   0   0   0   0   2   2   2   0   0   2   2   2   0   2   2   2   2   0   2   2   0   2   2   0   2   2   0   2   2   0   0   0   2   0   2   0   0   0   0   0   2   2   0   0   0   2   0   2   0   0   0   2   2   2   0   0   2   2   0   0   2   2   0   0   2   2   2   2   2   0   0   2   2   2   2   0   2   0   2   2   2   0   2   0   0   2   0   2   2   0   2   0   2   2   0   2   2   0   2   0   0   2   0   0   0   0   0   0   0   2   0   2   0   0   0   2   0   0
 MK-2-6                 0   2   2   2   0   2   2   0   0   0   0   2   2   2   2   0   2   0   2   0   2   0   2   2   2   2   2   0   0   0   0   2   2   2   2   0   0   0   0   2   2   2   2   2   2   0   0   2   2   0   2   0   0   2   2   2   0   0   2   2   0   0   0   0   2   0   0   2   2   2   2   0   0   0   2   0   0   2   0   0   2   0   0   0   0   0   0   2   2   0   0   2   2   2   0   2   2   2   2   0   0   2   0   2   2   2   2   2   0   2   2   0   2   0   0   0   2   2   0   0   0   0   2   2   0   0   0   2   0   2   0   0   2   2   2   2   2   0   2   2   0   0   2   2   0   0   2   2   2   2   2   0   2   2   2   0   2   0   2   0   2   2   2   0   2   0   2   2   0   2   2   0   0   0   2   2   0   2   2   0   2   0   0   2   0   0   2   0   0   0   2   2   0   2   2   0   0   2   0   0
 MK-2-7                 0   2   2   2   0   2   2   0   0   0   0   2   2   2   2   0   0   0   2   0   2   0   2   2   2   2   2   0   0   0   0   2   2   2   2   0   2   0   0   2   2   0   2   0   2   0   0   2   2   0   2   0   2   2   2   2   0   0   2   2   0   0   0   0   2   0   0   2   2   2   2   0   0   2   2   0   2   2   0   0   2   0   2   0   0   0   0   2   0   0   0   2   2   2   2   2   2   2   2   0   0   2   0   2   2   2   2   2   0   2   2   0   2   0   0   0   2   2   0   0   0   2   2   2   0   0   0   2   0   2   0   0   2   2   0   2   2   0   2   2   0   0   2   2   0   0   2   2   2   2   2   2   2   2   2   0   2   0   2   0   2   2   2   0   2   0   2   2   0   2   2   0   0   0   2   2   0   2   2   0   2   0   0   2   2   2   0   0   0   0   2   2   0   2   2   0   0   2   0   0
 MK-2-8                 0   2   2   2   0   2   2   0   0   0   0   2   2   2   2   0   0   0   2   0   2   0   2   2   2   2   2   2   0   2   0   2   2   2   2   0   2   0   0   2   2   0   2   0   2   0   0   0   2   0   2   0   2   2   0   2   0   0   2   2   2   2   0   0   2   0   0   2   2   2   2   0   0   2   0   0   2   2   0   0   2   0   2   0   0   0   2   2   0   2   0   2   2   2   2   2   2   2   2   0   0   2   0   2   2   2   2   2   0   2   2   0   2   0   0   0   2   0   0   2   0   2   2   2   0   0   0   2   0   2   0   0   2   2   0   2   0   0   2   2   0   0   2   2   0   0   0   2   2   2   2   2   2   2   2   0   2   0   2   0   2   2   2   0   2   0   2   2   0   2   2   0   0   0   2   2   0   2   0   0   2   0   2   2   2   2   2   0   0   0   2   2   0   2   2   0   0   2   0   0
 MK-2-9                 0   2   2   2   0   2   2   2   0   0   0   2   2   2   0   2   0   0   2   2   2   0   2   2   2   2   2   2   2   2   0   2   0   2   2   0   2   0   0   2   2   0   0   0   2   0   0   0   2   2   2   0   2   2   0   2   0   0   2   2   2   2   0   0   2   0   0   2   0   2   2   0   0   2   2   0   2   2   0   0   0   0   2   0   0   0   2   2   2   2   0   0   2   2   2   2   2   2   2   0   2   2   0   2   2   2   0   2   0   2   2   0   2   0   0   0   2   2   2   2   0   2   2   2   0   0   0   2   0   2   0   0   2   2   0   0   0   0   2   2   0   0   2   2   0   0   0   2   2   2   2   2   2   2   2   0   2   2   2   0   2   2   2   0   2   0   2   0   0   2   2   0   0   0   2   2   0   2   0   0   2   0   2   2   2   2   2   0   0   0   2   2   0   2   2   0   0   2   0   2
 MK-2-10                0   0   2   2   0   2   2   2   0   0   0   0   2   2   0   2   0   0   2   2   2   0   2   2   2   0   2   2   0   2   0   2   0   2   0   0   2   0   0   2   2   0   2   0   2   0   0   0   2   2   2   0   2   2   0   2   0   0   2   2   2   2   0   2   2   0   0   2   0   2   2   0   0   2   2   0   2   2   0   0   0   0   2   0   0   0   2   2   2   2   0   0   2   2   2   2   0   2   2   0   2   2   0   2   2   2   0   2   0   2   2   0   2   0   0   0   2   2   2   2   0   2   2   2   0   0   0   2   0   2   0   0   2   2   0   0   0   0   2   2   0   0   2   2   0   2   0   2   2   2   2   2   2   0   2   0   2   2   2   0   2   2   2   0   2   0   2   0   0   2   2   0   0   0   0   2   0   2   0   2   2   0   2   2   2   0   2   0   0   0   2   0   0   2   2   0   0   2   2   2
 MK-2-11                2   0   2   2   0   2   0   2   0   0   0   0   2   2   0   2   2   0   2   2   2   0   2   2   2   0   2   2   0   2   0   2   0   2   0   0   2   0   0   2   2   0   2   0   2   0   0   0   2   2   2   0   2   2   2   2   2   0   2   2   2   2   0   0   2   0   0   2   0   2   2   0   0   2   2   0   2   0   0   0   0   0   2   2   0   0   2   2   2   2   0   0   2   2   2   2   0   2   2   0   2   2   0   2   2   0   0   2   0   2   2   0   2   0   0   0   2   2   2   2   0   2   2   2   2   0   2   2   0   2   0   2   0   2   0   2   0   0   2   2   2   0   2   2   0   2   0   2   2   2   2   2   2   0   2   0   2   2   2   0   2   2   2   0   2   0   2   0   0   2   2   0   0   0   0   2   0   2   0   2   2   0   2   2   2   0   0   0   0   0   2   0   0   2   0   0   0   2   2   2
 MK-2-12                2   0   2   2   0   2   0   2   0   0   0   0   2   2   0   2   2   0   2   2   2   0   2   2   2   0   2   2   0   2   0   2   0   2   0   0   2   0   0   2   2   0   2   0   2   0   2   0   2   2   2   0   2   2   2   2   2   0   2   2   2   2   0   0   2   0   0   2   0   2   0   0   0   2   2   0   2   0   2   0   0   0   2   2   0   0   0   2   2   2   0   0   2   2   2   2   0   0   2   0   2   2   0   2   2   0   0   2   0   2   2   2   2   0   0   0   2   2   2   0   0   2   0   2   2   0   2   2   0   2   0   2   0   2   0   2   2   0   2   2   2   0   2   2   0   0   0   2   0   2   0   2   2   0   2   0   2   2   2   0   2   2   2   0   2   0   0   0   0   2   2   0   0   0   0   2   0   2   0   2   2   0   0   2   2   0   0   0   0   0   2   0   0   2   2   0   0   2   2   2
 MK-2-13                2   0   2   2   2   2   0   2   2   0   0   0   2   2   2   0   2   0   2   2   2   2   2   2   2   0   2   2   0   2   0   2   0   0   0   0   2   0   0   2   2   2   2   0   2   0   2   0   0   0   2   0   2   2   2   2   2   0   2   2   2   2   0   0   0   0   0   0   0   2   0   0   0   2   2   0   2   0   2   0   0   0   2   2   0   0   0   2   2   2   0   0   2   0   2   2   2   0   0   0   0   2   0   2   0   0   0   2   0   2   2   2   2   0   0   0   2   2   2   0   2   2   0   2   2   0   2   2   0   2   0   0   0   2   2   2   2   0   2   2   2   0   2   2   0   0   0   2   0   2   0   2   2   0   0   0   2   2   0   0   0   2   2   0   2   0   0   0   0   2   2   0   0   0   0   2   0   2   0   2   0   0   0   2   2   2   2   0   0   0   2   0   0   2   2   0   0   2   2   2
 MK-2-14                2   0   2   2   2   0   0   2   2   2   0   0   2   2   2   0   2   0   2   2   2   0   2   2   2   0   2   2   0   2   0   2   2   0   2   0   2   0   0   2   2   2   2   0   2   0   2   0   0   0   2   0   2   2   2   2   2   2   2   2   2   2   0   0   0   0   0   0   0   2   0   0   0   2   2   0   2   2   2   0   0   0   2   2   0   0   2   2   2   2   2   0   2   0   2   2   2   0   0   0   0   2   0   2   0   0   0   0   0   2   2   2   2   0   0   0   2   2   2   0   2   2   0   2   2   0   2   2   0   2   0   0   0   2   2   2   2   0   2   2   2   0   2   0   0   0   0   2   0   2   0   2   2   2   0   0   2   2   0   0   0   2   0   0   2   0   0   0   0   2   2   0   0   0   0   2   2   2   2   2   0   0   0   0   2   2   2   0   0   0   2   0   0   2   2   0   0   2   2   2
 MK-2-15                2   0   2   2   2   0   2   2   2   2   0   2   2   2   2   0   2   0   2   2   2   0   2   2   2   0   2   2   0   2   0   2   0   2   2   0   2   0   0   2   2   2   2   0   2   2   2   0   0   0   2   0   2   2   2   2   2   0   2   2   2   2   0   0   0   0   0   0   2   2   0   0   0   2   2   0   2   2   2   2   0   0   2   2   0   0   0   2   2   0   2   0   2   0   0   2   2   2   0   0   0   2   2   2   0   0   0   0   2   2   2   0   2   2   0   0   2   2   0   0   2   0   2   2   2   0   0   2   0   2   0   0   2   2   2   2   2   0   2   2   0   0   2   0   0   0   0   2   0   2   0   2   2   2   0   0   2   2   0   0   0   2   0   0   2   0   0   0   0   2   2   2   0   2   0   2   0   2   2   2   0   2   0   2   2   2   2   0   0   0   2   0   0   2   2   0   0   2   2   2
 MK-2-16                2   0   2   2   2   0   0   2   2   2   2   2   2   2   2   0   2   0   2   2   2   0   2   2   2   0   2   2   0   2   0   2   2   2   0   0   2   2   0   2   2   2   2   0   2   2   2   0   2   0   2   0   2   2   2   0   2   0   2   0   2   2   0   0   0   0   0   0   2   2   0   0   0   0   2   0   2   2   0   2   0   0   2   2   0   2   2   2   2   0   2   0   0   0   0   2   2   2   0   0   0   2   2   2   0   0   0   0   2   2   2   0   2   2   0   0   2   2   0   0   2   0   2   2   2   2   0   2   0   0   0   0   2   2   2   2   2   0   2   2   0   0   2   0   0   0   0   2   0   2   0   2   2   2   0   0   2   2   0   0   0   2   2   0   2   0   0   0   2   2   2   2   0   2   0   2   0   2   2   2   0   2   0   2   0   0   2   0   0   0   2   0   0   2   2   2   2   2   2   0
 MK-3-1                 2   0   2   2   2   2   0   2   0   0   0   0   2   0   0   0   0   0   0   0   2   0   0   0   0   2   2   2   2   0   0   2   2   0   0   2   0   2   2   2   0   2   2   0   2   2   2   0   0   0   2   2   0   2   2   2   2   2   2   0   0   0   0   2   0   0   2   2   0   2   2   2   0   0   2   0   2   0   0   0   0   2   2   0   2   2   2   2   2   2   2   2   0   0   0   2   0   0   0   2   2   2   0   0   0   2   2   2   0   2   2   2   0   2   2   0   2   2   2   2   2   0   2   0   2   0   0   2   0   2   0   0   0   2   2   2   0   0   2   0   2   0   2   0   2   0   0   2   2   0   0   0   0   0   0   0   2   0   2   2   2   2   0   2   0   2   0   2   0   2   0   2   0   2   2   0   0   2   2   2   0   0   2   0   2   0   0   0   2   0   0   2   2   0   0   2   2   2   2   0
 MK-3-2                 2   0   2   2   2   2   2   2   2   0   0   0   2   0   0   0   0   0   0   0   2   0   0   0   0   0   2   0   2   0   0   2   2   0   0   2   2   2   0   2   0   2   2   0   2   0   2   0   0   0   2   2   0   2   2   2   2   2   2   0   0   0   0   2   0   0   2   2   0   2   2   2   0   0   2   0   2   0   0   0   0   2   2   0   0   2   2   0   2   2   2   2   0   0   2   0   0   0   0   2   2   2   0   0   0   2   2   2   0   2   2   2   0   2   2   0   2   2   2   2   2   2   2   0   2   0   0   2   0   2   0   0   0   2   2   0   0   0   0   0   2   0   2   0   2   0   0   0   0   0   0   0   0   0   0   0   2   0   2   2   2   2   0   2   0   2   2   2   2   2   0   2   0   2   2   0   0   2   2   2   0   0   2   0   2   0   0   0   2   0   0   2   0   0   0   2   2   0   2   0
 MK-3-3                 2   0   2   2   2   2   2   2   2   2   0   0   2   0   0   0   0   0   0   0   2   0   0   0   0   0   2   0   2   0   0   0   2   0   0   2   2   2   0   2   0   0   2   0   2   0   2   2   0   0   2   0   0   2   2   2   2   2   2   0   0   0   2   2   0   0   2   2   0   2   2   2   0   0   2   0   2   0   0   0   0   2   2   0   0   2   2   0   2   2   2   2   0   0   2   0   0   0   0   2   2   2   0   0   2   2   2   2   0   2   2   2   0   2   2   0   2   2   2   2   2   2   2   2   2   0   0   2   0   0   0   0   0   2   2   0   0   0   0   0   2   0   2   0   2   0   2   2   0   0   0   0   0   0   0   0   0   0   2   0   2   2   0   2   0   2   2   2   2   2   0   2   0   2   2   0   0   2   2   2   0   0   2   0   0   0   0   2   2   0   0   2   0   0   0   2   2   0   0   2
 MK-3-4                 2   0   2   2   0   2   0   0   2   2   0   0   2   0   2   0   0   0   0   2   2   2   0   0   0   0   2   0   2   0   0   0   2   0   0   2   2   2   0   2   0   0   2   0   2   0   0   2   2   0   2   0   0   2   2   2   2   2   2   0   0   0   2   2   0   0   2   2   0   2   2   2   0   2   0   0   2   0   0   0   0   0   2   0   0   0   2   0   2   2   2   2   0   0   2   0   0   0   0   2   2   2   0   0   2   0   2   2   0   2   2   2   0   2   2   0   0   2   2   2   2   2   2   2   2   0   0   2   0   0   0   0   0   2   2   0   0   0   0   0   2   2   2   0   2   0   2   2   0   0   0   0   0   0   2   2   0   0   2   0   2   2   0   2   0   2   2   2   2   2   0   0   0   0   2   0   0   2   2   2   0   0   2   2   2   0   0   2   2   0   0   2   0   0   0   2   2   0   0   2
 MK-3-5                 2   0   2   2   0   2   0   0   2   2   0   0   2   2   2   0   0   0   0   2   0   2   0   0   2   0   2   0   2   0   2   0   2   2   0   2   2   2   0   2   2   0   2   2   2   0   0   2   2   0   2   0   0   2   2   2   2   0   2   0   0   0   2   2   0   0   2   2   0   2   2   2   0   2   0   0   2   2   0   0   0   0   2   0   0   0   2   0   2   2   2   2   2   0   2   0   0   0   0   2   2   2   2   0   0   0   2   2   0   2   2   0   0   2   2   0   0   2   2   2   2   2   2   2   2   0   2   2   0   0   0   0   0   2   2   0   2   0   0   0   2   2   0   0   0   0   2   2   0   2   0   0   0   0   2   2   0   0   2   0   2   2   0   2   0   2   2   2   2   0   0   0   0   0   0   0   0   0   2   0   0   0   2   2   2   0   0   2   2   0   0   2   0   2   0   2   2   0   0   2
 MK-3-6                 2   0   2   2   0   2   2   0   2   0   0   0   2   2   2   0   0   0   0   2   0   2   0   0   2   0   2   0   0   2   2   0   2   2   0   2   2   2   0   2   2   0   2   2   0   0   0   2   2   0   2   0   0   2   2   2   2   0   2   0   0   0   2   2   0   0   2   2   0   2   0   2   0   0   2   0   2   2   2   0   0   0   0   0   0   0   2   0   2   2   2   2   2   0   2   0   0   0   0   0   2   2   2   0   0   0   2   2   0   0   2   0   0   2   2   0   0   0   2   2   2   2   2   2   2   0   2   0   0   0   0   0   0   2   2   0   2   0   0   0   2   2   2   0   0   0   2   2   0   2   0   0   0   0   2   2   0   0   2   0   2   2   0   0   0   2   2   2   2   0   0   2   0   0   0   0   0   0   2   0   0   0   2   2   2   0   0   2   2   0   0   2   0   2   0   2   0   0   0   2
 MK-3-7                 2   0   2   2   0   0   2   0   0   0   0   0   2   2   2   0   0   0   0   2   0   2   0   0   2   0   2   0   0   2   2   0   2   2   0   2   2   2   0   2   2   0   2   2   0   2   0   2   2   0   2   0   0   2   2   2   2   0   2   0   0   0   2   2   0   0   2   2   0   2   0   2   0   0   2   0   2   2   2   0   0   0   0   0   0   0   2   0   2   0   2   2   2   2   2   0   2   0   0   2   2   2   2   0   0   0   2   0   0   0   2   2   0   2   2   0   0   0   2   0   2   2   2   2   2   0   2   0   0   0   0   0   0   2   2   0   2   0   0   0   2   2   2   0   0   0   2   2   0   2   0   0   0   0   2   2   2   0   0   0   2   2   0   0   0   0   2   2   2   0   0   2   0   0   0   0   0   0   2   0   0   0   2   2   2   0   0   0   2   0   0   2   0   2   0   2   0   0   0   2
 MK-3-8                 2   0   0   2   0   0   0   0   0   0   0   0   2   2   2   0   0   0   0   2   0   2   0   0   2   0   2   0   0   2   0   0   2   2   0   2   2   2   0   0   2   0   0   2   0   2   0   2   2   0   2   0   0   2   2   2   2   0   2   0   0   0   2   2   0   0   2   2   0   2   0   2   0   0   2   0   2   2   2   0   0   0   0   0   2   2   2   0   2   0   2   2   2   2   0   0   2   2   0   2   2   2   2   0   0   0   2   0   0   0   2   2   0   2   2   0   0   2   2   0   2   2   0   0   2   0   2   0   0   0   0   0   0   2   0   0   2   0   0   0   2   2   2   0   0   2   2   0   0   0   2   0   0   0   0   2   2   0   0   0   2   0   0   0   0   0   2   2   0   0   0   2   0   0   0   0   0   0   2   0   0   0   2   2   0   0   2   0   2   0   0   2   0   2   0   2   0   0   0   2
 MK-3-9                 2   0   0   2   0   0   0   0   0   0   0   0   0   2   2   0   0   2   0   2   0   2   0   0   2   0   0   0   0   0   0   0   2   2   0   2   2   2   0   0   2   0   0   2   0   2   0   0   2   0   2   0   0   2   2   2   0   2   2   0   0   0   2   2   0   0   2   2   0   2   0   2   0   0   2   0   2   2   2   0   0   0   0   2   2   2   2   0   2   2   2   2   2   2   0   0   2   2   0   2   0   2   2   0   0   0   2   0   2   0   2   2   0   2   2   2   0   2   2   0   2   2   0   0   2   0   2   0   0   0   0   0   0   2   0   0   2   0   2   0   0   2   2   0   0   2   2   0   2   0   2   0   2   0   0   2   2   0   0   0   2   0   0   0   0   0   2   2   0   0   0   0   0   0   0   0   0   0   2   0   0   0   2   2   0   0   2   0   2   0   0   2   0   2   0   2   0   0   0   2
 MK-3-10                2   0   0   2   0   0   0   0   0   2   0   0   0   2   2   0   0   2   0   2   0   2   0   0   2   0   0   0   0   0   0   0   2   2   0   2   2   2   0   0   2   0   0   2   0   2   0   0   2   0   2   0   0   2   2   2   0   2   2   0   0   0   2   2   2   0   2   2   0   2   2   2   0   0   2   0   2   2   2   2   0   0   0   2   2   2   0   0   2   2   2   2   2   2   0   0   2   2   0   2   0   2   2   0   0   0   2   0   2   0   0   2   0   2   2   2   0   2   2   0   2   2   2   0   2   0   2   0   0   0   0   0   0   2   0   0   2   2   2   0   0   2   2   2   0   2   2   0   2   0   2   2   2   0   0   2   2   0   0   0   2   0   0   0   0   0   0   2   0   0   0   0   0   0   2   0   0   0   2   0   0   0   2   2   0   0   2   0   2   2   0   2   0   2   2   2   0   0   0   2
 MK-3-11                2   0   0   2   0   0   0   0   0   2   0   0   0   2   2   0   0   2   0   2   0   2   0   0   2   0   0   0   0   0   0   0   2   2   0   2   2   2   0   0   2   0   0   2   2   2   0   0   2   0   2   0   0   2   2   2   0   0   2   0   0   0   2   2   2   0   2   0   0   2   2   2   0   0   2   0   0   2   2   2   0   0   0   2   2   2   0   2   2   2   2   2   2   2   0   0   2   2   0   2   2   2   2   0   0   0   2   2   2   0   0   2   0   2   2   2   0   0   2   0   2   0   2   0   2   0   2   0   0   0   0   0   2   2   0   0   2   2   0   0   2   2   2   2   0   2   0   2   2   0   2   2   2   0   0   2   2   0   0   0   2   0   0   0   0   0   0   0   0   0   0   0   0   0   2   0   2   0   2   0   0   0   2   2   2   0   2   0   2   2   0   2   0   2   2   2   0   0   0   2
 MK-3-12                2   0   0   2   0   0   0   0   0   2   0   0   0   2   2   0   0   2   0   2   0   2   0   0   2   0   0   0   0   0   0   2   2   2   0   2   2   2   0   0   2   0   0   2   2   0   0   0   2   0   2   0   0   2   2   2   0   2   2   0   0   0   2   2   2   0   2   0   0   0   2   2   0   0   2   0   0   2   2   2   0   0   0   2   2   2   0   2   2   2   2   2   2   2   0   0   2   2   0   2   2   2   2   2   0   0   2   2   2   0   0   0   0   2   2   2   0   0   2   0   2   0   2   0   2   0   2   0   2   2   0   0   2   2   0   0   2   2   0   0   2   2   2   2   0   2   0   2   2   0   2   2   2   0   0   2   2   0   0   0   2   0   0   0   0   0   0   0   0   0   0   2   0   0   2   2   2   0   0   2   0   0   2   0   2   0   2   0   2   2   0   2   0   2   2   2   0   0   2   2
 MK-3-13                2   0   0   2   0   0   0   0   0   2   0   0   0   2   0   0   0   2   0   2   0   2   0   0   2   0   0   0   0   2   0   2   2   2   0   2   2   2   0   0   2   0   0   2   2   0   0   2   2   0   2   0   0   2   2   2   0   0   2   2   0   2   2   2   2   0   2   0   0   0   2   2   0   2   2   0   0   2   2   0   0   0   0   2   2   0   0   2   2   2   2   0   2   2   0   0   2   2   0   2   2   2   2   2   0   0   2   2   0   0   0   0   0   2   2   2   0   0   2   0   2   0   2   0   2   0   0   0   2   2   0   0   2   2   2   0   2   2   0   0   2   0   2   2   0   2   0   2   2   0   2   2   2   2   2   2   2   0   0   0   2   0   0   0   0   0   0   2   0   0   0   2   2   0   2   2   2   0   0   2   0   0   2   0   2   0   2   0   2   2   0   2   0   2   2   2   0   0   2   2
 MK-3-14                2   0   0   0   0   0   0   2   0   2   0   0   0   2   0   0   0   2   0   0   0   2   0   0   2   0   2   0   2   2   0   2   0   2   0   2   2   0   0   0   2   0   0   2   2   2   0   2   2   0   2   0   2   2   2   2   0   0   2   2   0   2   0   2   2   0   2   0   2   0   2   2   0   2   2   0   0   2   2   0   0   0   0   2   2   2   0   2   2   2   2   2   2   2   0   0   2   2   0   2   2   2   2   2   0   0   2   2   0   0   0   0   0   2   2   2   0   0   2   0   2   0   2   0   0   2   0   2   2   2   2   0   2   2   2   0   2   2   0   0   2   0   2   2   0   0   0   2   2   0   2   2   2   2   0   2   2   0   0   0   2   0   0   0   0   0   2   2   0   0   0   2   2   2   2   2   0   0   0   2   0   0   2   2   2   0   2   0   2   2   0   2   2   2   2   2   0   0   2   2
 MK-3-15                2   0   0   0   2   0   0   0   0   2   2   0   0   2   0   0   0   2   0   0   0   2   0   0   0   0   2   0   2   2   0   2   2   2   0   2   2   0   2   0   2   0   0   0   2   2   0   2   0   0   2   0   2   2   2   2   0   0   2   0   0   2   0   2   0   0   2   0   2   0   2   2   0   2   2   0   0   2   2   0   0   0   2   2   2   0   0   2   0   2   2   2   2   2   0   0   2   2   0   2   2   2   2   2   0   0   2   2   0   0   0   0   0   2   2   0   0   0   2   0   2   0   2   0   0   2   0   2   2   2   0   0   0   2   2   0   2   2   0   2   2   0   2   2   0   0   0   0   0   0   2   2   2   2   0   2   2   0   2   0   2   2   0   0   2   0   2   2   0   0   0   2   2   2   2   2   2   0   0   2   0   0   2   2   2   0   0   0   2   2   0   2   2   0   2   2   0   2   2   2
 MK-3-16                2   0   0   0   2   0   0   0   0   2   0   0   0   2   0   0   0   2   0   0   2   2   0   0   0   2   2   0   2   2   0   2   2   2   0   2   2   0   2   2   2   0   0   0   2   2   0   0   0   0   2   0   2   2   2   2   0   0   2   2   0   2   0   2   0   0   2   0   0   0   2   2   0   2   2   0   0   2   2   0   0   0   2   2   2   0   0   0   0   2   2   0   2   2   0   0   2   2   0   2   2   2   2   2   0   0   2   2   0   0   0   0   0   2   2   0   0   0   2   0   2   0   2   0   0   2   0   2   2   2   0   0   0   2   2   0   2   0   0   2   2   0   2   0   0   0   0   0   0   0   2   2   2   2   0   2   0   2   2   0   2   2   0   0   2   0   2   2   0   0   0   2   2   2   2   2   2   0   0   0   0   0   2   2   2   0   0   2   2   2   0   2   2   0   2   2   0   2   2   2
 MK-4-1                 2   2   0   2   0   0   2   0   0   2   2   2   0   2   0   0   2   2   2   2   2   0   2   0   2   2   2   0   0   0   2   0   2   0   0   2   0   0   0   0   2   0   0   2   0   0   0   2   2   0   0   2   0   2   0   0   2   2   2   0   0   0   0   2   2   0   2   2   2   0   0   0   2   0   0   0   2   2   2   2   2   2   0   0   0   2   2   2   0   0   2   2   2   2   0   2   2   2   2   2   2   2   2   2   2   0   0   2   0   2   0   0   2   2   0   2   2   0   0   0   0   0   2   2   0   2   0   0   0   2   2   0   2   0   0   2   2   2   2   0   0   2   2   2   0   2   2   0   0   2   2   2   0   2   2   0   0   2   2   0   2   0   2   0   2   2   0   0   2   0   2   0   0   0   0   2   0   2   2   0   0   0   0   2   2   0   2   2   2   2   0   0   0   2   0   0   0   0   0   0
 MK-4-2                 0   2   0   2   0   0   2   0   2   2   2   2   0   0   0   0   2   2   2   0   2   0   0   0   2   2   2   0   0   0   2   0   2   0   0   0   0   0   0   0   2   0   0   2   0   0   2   0   2   2   0   2   0   2   0   0   2   0   2   0   2   0   0   2   2   0   2   2   2   0   0   0   2   0   0   0   2   2   2   2   2   2   2   0   0   2   2   2   0   0   0   2   2   2   0   2   0   2   2   2   2   0   2   2   2   0   0   2   0   2   0   0   2   2   0   2   2   0   0   0   0   0   2   0   0   2   0   0   0   2   2   0   2   0   0   2   2   2   2   0   0   2   0   2   0   2   2   0   0   2   2   2   0   2   2   0   0   2   2   0   2   0   2   0   0   2   2   0   0   0   0   0   2   0   0   2   0   2   2   0   0   0   0   2   2   0   2   2   2   2   0   0   0   2   0   0   0   0   0   0
 MK-4-3                 0   2   0   2   0   0   0   0   2   2   2   2   2   0   0   2   2   2   0   0   2   2   0   0   2   0   2   0   0   0   2   0   2   0   2   0   0   0   0   0   2   0   2   2   0   0   2   0   2   2   2   2   0   2   0   2   2   2   2   0   2   0   0   2   2   0   2   2   2   0   0   0   2   0   0   0   2   2   0   2   2   2   2   0   0   2   2   2   0   0   0   2   2   2   0   2   0   0   2   2   2   0   2   0   2   0   0   2   0   2   0   0   0   2   0   2   2   0   0   0   0   0   0   0   0   2   0   0   0   2   2   0   2   0   0   2   2   0   2   0   0   2   0   2   0   2   0   0   0   2   2   0   2   2   2   0   0   0   2   0   2   0   2   0   0   2   2   0   0   0   0   0   2   0   0   2   0   2   2   0   0   0   0   2   2   0   2   2   0   2   0   0   0   0   0   0   0   0   0   0
 MK-4-4                 0   2   0   2   0   0   0   0   0   2   0   2   2   0   0   2   2   2   0   0   2   0   0   0   2   0   2   0   0   0   2   2   2   0   2   2   0   0   0   0   2   0   2   2   0   0   2   0   0   2   0   2   0   2   0   2   0   2   2   0   2   0   2   2   2   0   2   2   2   0   0   0   2   0   2   0   2   2   0   2   2   2   2   0   0   2   2   2   0   0   0   2   2   0   0   2   0   0   2   2   2   0   2   0   2   0   2   2   0   2   0   0   0   2   0   2   2   0   0   0   0   0   0   0   0   2   0   0   0   2   2   0   2   0   0   2   2   2   2   0   0   2   2   2   2   2   0   0   0   2   2   0   2   2   2   0   2   0   2   0   2   0   2   0   0   2   2   0   0   0   0   0   2   0   0   2   0   2   2   0   0   0   0   2   0   0   2   2   0   2   0   0   2   0   2   0   0   0   0   0
 MK-4-5                 0   2   0   2   0   0   0   0   0   2   0   2   2   0   0   2   0   0   0   0   2   2   0   0   0   0   0   0   0   0   2   2   0   0   2   2   0   0   0   0   2   0   2   2   0   0   2   0   0   2   0   2   0   2   0   2   0   2   2   0   2   0   2   2   2   0   2   2   2   0   0   0   2   0   2   2   2   2   0   2   2   2   2   0   0   2   2   2   0   0   2   2   2   2   0   2   0   0   2   2   2   0   2   0   2   0   2   2   0   0   0   0   0   2   0   2   2   0   0   0   0   0   0   0   0   2   0   0   0   2   2   0   2   0   2   2   0   2   2   0   0   2   2   2   2   0   0   0   0   0   2   0   2   2   2   0   2   0   2   0   2   0   2   0   2   2   2   0   0   0   0   0   2   0   0   2   0   0   0   0   0   0   2   0   0   0   0   2   0   2   0   0   2   0   2   0   0   0   2   0
 MK-4-6                 0   2   2   2   0   0   0   0   0   0   0   2   2   0   0   2   0   2   0   2   2   2   0   0   0   0   0   0   0   0   2   2   2   0   2   2   0   0   0   0   2   0   2   2   0   0   2   0   0   2   0   2   0   0   0   2   0   2   2   0   0   0   2   2   2   0   2   2   2   0   0   2   2   0   2   2   2   2   0   0   2   2   2   0   2   2   2   2   0   0   2   0   2   2   0   0   0   2   2   2   2   0   2   0   2   0   2   2   0   0   0   0   0   2   0   2   2   2   0   0   0   0   0   0   0   2   0   2   0   2   2   0   2   0   2   2   0   2   2   0   2   2   2   2   2   0   0   0   0   0   2   0   2   0   2   0   2   0   2   0   2   0   2   0   2   2   2   0   0   0   0   0   2   0   0   2   0   0   0   0   2   0   2   2   0   0   2   2   0   2   0   0   2   2   2   0   2   0   2   0
 MK-4-7                 0   2   2   2   2   0   0   0   0   0   0   2   2   0   0   2   0   2   0   2   2   2   0   0   0   0   0   0   0   0   2   2   2   0   0   2   0   0   2   0   0   0   2   2   0   0   2   0   0   0   0   2   0   0   0   2   0   2   2   0   0   0   2   2   2   0   2   2   2   0   0   2   0   0   2   2   2   2   0   0   2   2   2   0   2   2   2   0   0   0   2   0   2   0   0   0   0   0   0   2   2   0   2   0   2   0   2   0   0   0   0   0   2   2   0   2   2   2   0   0   0   0   0   0   2   2   0   2   0   2   2   0   2   0   2   2   0   2   2   0   0   2   2   2   2   2   0   2   0   0   2   0   2   0   2   0   2   2   2   0   2   0   2   0   2   2   2   0   0   0   0   0   2   0   0   2   0   0   0   0   2   0   2   2   0   0   2   2   2   2   0   0   0   2   2   0   2   0   2   0
 MK-4-8                 0   2   2   2   2   0   0   0   0   0   2   2   2   0   2   2   0   0   0   2   2   2   0   0   0   0   0   0   0   0   2   2   2   0   0   2   0   0   2   0   0   0   2   2   0   2   2   0   0   0   2   2   0   2   0   2   0   2   0   0   2   0   2   2   2   0   0   2   0   0   0   2   0   0   2   2   2   2   0   0   2   0   2   0   2   2   2   0   0   0   2   0   2   0   0   0   0   2   2   2   2   0   2   0   2   0   2   0   0   0   0   2   2   2   0   2   2   2   0   0   0   0   0   0   2   2   0   2   2   2   2   0   2   0   2   2   0   2   2   0   0   2   2   2   2   2   0   2   0   0   2   0   2   0   0   0   2   2   2   2   2   0   2   0   2   2   2   0   0   0   0   0   2   0   0   2   0   0   0   0   2   0   2   2   2   0   2   2   2   2   0   0   0   2   2   0   2   2   0   0
 MK-4-9                 2   2   2   2   2   0   0   0   0   0   0   2   2   0   2   2   0   0   0   2   2   0   2   2   0   0   0   0   0   0   2   2   2   0   0   2   0   0   2   0   0   0   2   2   0   2   2   2   0   0   2   2   0   2   0   2   0   2   0   0   2   0   2   2   2   0   0   0   2   0   0   2   0   0   0   2   2   2   0   2   2   0   2   0   2   2   2   0   0   0   2   0   2   0   0   0   0   2   0   2   2   0   2   0   2   0   2   0   0   0   0   2   2   0   0   2   2   0   0   0   0   0   0   0   2   2   0   2   2   2   2   0   0   0   2   2   0   2   2   0   0   2   2   2   2   2   0   2   0   0   2   2   2   0   0   0   2   2   2   2   2   0   2   0   2   2   2   0   0   2   0   0   2   0   0   2   2   0   0   0   2   0   0   2   0   2   2   2   2   2   0   2   0   0   2   0   2   2   0   0
 MK-4-10                2   2   2   2   2   0   0   0   0   0   0   2   2   0   2   2   0   0   0   2   2   0   2   2   2   0   0   0   0   0   2   2   0   0   0   2   0   0   0   0   0   0   2   0   0   2   0   2   0   2   2   2   0   2   0   2   0   2   0   0   2   0   2   0   2   0   0   0   2   0   0   2   0   0   0   2   2   2   0   2   2   0   2   0   0   2   2   0   0   0   2   0   2   0   0   0   0   2   0   0   2   0   2   0   2   0   2   0   0   0   0   2   2   0   0   2   2   2   0   0   0   0   0   0   2   2   0   2   2   2   2   0   0   0   2   2   0   2   2   0   0   2   2   2   2   2   0   0   0   0   0   2   2   0   2   0   2   0   2   2   2   0   2   0   0   2   2   2   0   2   0   2   2   0   0   2   2   0   0   0   2   0   0   2   0   2   2   0   2   2   0   2   0   0   2   0   2   2   0   0
 MK-4-11                2   2   2   2   2   0   0   0   0   0   0   2   2   0   2   2   0   0   0   2   2   0   2   2   2   0   0   0   0   0   2   2   0   0   0   2   0   0   0   0   0   0   2   0   0   2   0   2   0   2   2   2   0   2   0   2   0   0   0   0   2   0   2   0   2   0   0   0   2   0   0   2   2   0   0   2   2   2   0   2   2   0   2   0   2   2   0   0   0   0   2   0   2   0   0   0   2   2   0   0   2   0   2   0   2   0   2   0   0   0   0   2   2   0   0   2   2   2   2   0   0   0   0   0   2   0   0   2   2   2   2   0   0   0   2   2   0   2   2   0   0   2   2   0   0   2   0   0   0   0   0   2   2   0   2   0   0   0   2   2   2   0   2   0   0   2   2   2   0   2   0   2   0   0   0   2   2   0   2   0   2   0   0   2   0   0   2   2   0   2   0   2   2   0   2   0   2   2   0   0
 MK-4-12                2   2   2   2   2   0   0   0   0   0   0   2   2   0   2   2   2   0   0   2   2   0   0   2   2   0   0   0   0   0   2   2   0   0   0   2   0   0   0   0   0   0   2   0   0   2   0   2   0   2   2   2   0   2   0   2   0   0   0   0   0   0   2   0   2   0   0   0   2   0   2   2   2   0   0   2   2   0   0   2   2   0   2   0   2   2   0   0   0   0   2   0   2   2   0   0   2   2   0   0   2   0   2   2   2   0   2   0   0   0   0   2   2   0   0   2   2   2   2   0   0   0   0   0   2   0   0   2   2   2   2   0   0   0   2   2   0   2   2   0   0   2   2   0   0   2   0   0   0   0   0   2   2   2   2   0   0   0   2   2   2   0   2   0   2   0   2   2   2   2   0   2   0   0   0   2   2   0   2   0   2   2   0   2   0   0   2   0   0   2   0   2   2   0   2   0   2   2   0   0
 MK-4-13                2   2   2   2   2   0   0   0   0   0   0   2   0   0   2   2   2   0   0   2   2   0   0   2   2   0   0   0   0   0   2   2   0   0   0   2   0   0   0   0   0   0   2   0   0   2   0   0   2   2   2   2   0   2   0   2   0   0   0   0   2   0   2   0   2   0   0   0   0   0   2   2   2   0   0   2   2   2   2   2   2   0   2   0   2   2   0   2   0   0   2   0   2   2   0   0   0   2   0   0   2   0   2   2   2   2   2   0   0   0   0   0   2   0   0   2   2   2   2   0   0   0   0   0   2   0   0   2   2   2   2   0   0   2   2   2   2   2   2   0   0   2   2   0   0   2   0   0   0   0   0   2   0   2   2   0   0   0   2   2   2   0   2   0   2   0   2   2   2   2   0   0   0   0   0   2   2   0   2   0   0   2   0   2   2   0   2   0   2   2   0   2   0   0   2   0   2   2   0   0
 MK-4-14                2   2   2   2   2   0   0   0   0   0   0   2   0   0   2   2   2   0   0   2   2   0   2   2   2   0   0   0   0   0   2   2   0   0   0   2   0   0   0   0   0   0   2   0   0   2   0   0   2   2   2   2   0   2   0   2   0   2   2   2   2   0   2   0   2   0   0   0   0   0   2   2   2   0   0   2   0   2   2   2   2   0   2   0   2   2   0   2   0   0   2   0   2   2   0   0   0   2   0   0   2   0   2   2   0   2   2   0   0   0   2   0   2   0   0   2   2   2   2   0   0   0   0   0   2   0   0   2   2   2   2   0   0   2   2   2   2   0   2   0   0   2   2   0   0   2   0   0   2   0   0   0   0   2   2   0   2   0   2   2   2   0   2   0   2   0   2   2   2   2   0   0   0   0   0   2   0   0   2   0   0   2   0   2   2   0   2   0   2   2   0   2   0   0   2   0   2   2   0   0
 MK-4-15                2   2   2   2   2   0   0   0   0   0   0   2   2   0   2   2   2   0   0   2   2   0   0   2   2   0   0   0   0   0   0   0   0   0   0   2   0   0   0   0   0   0   2   0   2   2   0   0   2   2   0   2   2   2   0   2   0   2   2   2   2   0   2   0   2   0   0   2   0   0   2   2   2   0   0   2   0   2   2   2   2   0   2   0   2   2   0   2   0   0   2   2   2   2   0   0   0   2   0   0   2   0   0   2   0   2   2   0   2   0   0   0   2   0   0   2   2   2   2   0   2   0   0   0   2   0   0   2   2   2   2   0   2   2   2   0   2   0   2   0   0   2   2   0   0   2   0   0   2   0   0   0   0   2   2   0   2   0   2   2   2   0   2   0   2   0   2   2   0   2   2   0   0   0   2   2   0   0   2   0   0   2   0   2   2   0   2   0   2   2   0   2   0   0   0   0   2   2   0   0
 MK-4-16                2   2   2   2   2   0   0   0   0   2   0   2   2   0   2   2   0   0   0   2   2   0   0   2   0   0   0   2   0   2   0   0   0   0   0   2   2   0   0   0   0   0   2   0   2   2   0   0   2   2   2   2   2   2   0   2   0   2   2   2   2   0   2   2   2   2   0   2   0   0   0   2   2   0   0   2   0   2   2   2   2   0   2   0   2   2   0   2   0   0   2   2   2   2   0   0   0   2   0   0   2   0   0   2   0   0   2   2   2   0   0   0   2   2   0   2   2   0   2   0   2   0   0   0   2   0   0   2   2   2   2   0   2   2   2   0   0   0   2   0   0   2   2   0   0   2   0   0   0   2   0   0   0   2   2   0   0   0   2   2   2   0   2   0   2   0   2   2   0   2   2   0   0   0   2   2   0   0   2   0   0   2   0   2   2   0   2   0   2   0   0   2   2   0   0   0   0   2   0   0
 MK-5-1                 2   2   2   0   2   2   2   0   0   0   2   2   0   0   0   2   2   2   2   0   2   2   2   2   0   0   2   2   0   0   2   2   2   0   2   2   0   0   2   2   0   2   2   2   2   2   2   2   0   2   2   2   0   0   2   2   0   2   0   2   2   0   0   2   0   0   2   2   0   0   0   0   0   0   0   0   2   2   0   0   0   0   0   2   2   2   2   2   2   0   2   0   2   2   2   2   0   2   2   0   2   0   0   2   0   0   0   2   2   2   2   2   2   2   2   0   0   0   2   2   0   0   0   2   2   0   0   0   2   0   2   2   0   2   0   2   2   0   0   0   0   2   0   0   2   2   2   2   2   0   2   2   0   2   0   0   0   2   2   0   2   0   2   0   0   0   0   0   0   0   0   0   0   0   2   0   2   2   0   0   2   0   0   0   0   0   2   0   2   2   2   2   0   0   2   2   2   2   0   0
 MK-5-2                 2   2   2   0   2   2   0   0   0   0   2   2   0   0   0   2   2   2   2   0   2   2   2   0   0   0   2   0   0   0   2   2   2   0   2   0   0   0   2   2   0   0   2   2   2   2   0   2   2   2   2   2   0   0   2   2   0   2   0   2   2   0   0   2   0   0   2   2   0   0   0   0   0   0   0   0   2   2   0   0   0   0   2   2   2   2   2   2   2   0   2   0   2   2   2   2   0   2   2   0   2   0   0   2   0   0   0   2   2   2   2   2   2   2   2   0   0   0   2   2   0   2   0   2   2   0   0   0   2   0   2   2   2   2   0   2   2   0   0   0   0   2   0   0   2   2   2   2   2   0   2   2   2   2   0   2   0   2   2   0   2   0   2   0   0   0   0   0   0   0   0   0   2   0   2   0   2   2   0   0   0   2   0   0   0   0   2   0   2   2   2   2   0   0   2   0   2   2   0   0
 MK-5-3                 2   2   2   0   2   2   0   0   0   0   2   0   0   2   0   2   2   2   2   0   0   2   2   0   0   0   2   0   0   0   2   2   2   0   2   0   0   0   2   0   0   0   2   2   2   2   0   2   2   2   2   2   0   0   2   2   0   2   2   2   2   2   0   2   0   2   2   2   0   2   0   0   0   2   0   0   2   2   2   0   2   0   2   2   2   2   2   2   2   0   2   0   2   2   2   2   0   2   2   0   2   0   0   2   0   0   2   2   2   2   2   2   2   2   2   0   0   0   2   2   0   2   0   2   2   0   2   0   2   0   2   2   2   2   0   2   2   0   0   0   0   2   0   0   2   2   2   2   2   0   2   2   2   2   0   2   0   2   2   0   2   0   2   0   0   2   0   2   0   0   0   0   0   0   2   0   2   2   2   0   0   2   0   0   0   0   2   0   2   2   2   2   0   0   2   0   2   2   0   0
 MK-5-4                 2   2   2   0   2   2   0   0   2   2   2   0   0   2   0   2   2   2   2   0   0   2   2   0   0   0   2   0   0   0   2   2   2   0   2   0   0   2   2   0   0   0   2   2   2   2   0   2   2   2   2   2   0   0   2   2   0   2   2   2   2   2   0   2   0   2   0   0   0   2   0   0   2   0   0   0   0   2   2   0   2   0   0   2   2   2   2   2   2   0   2   0   2   2   2   2   0   2   2   0   2   2   2   2   0   0   2   2   2   2   2   2   2   2   2   2   0   0   2   2   0   2   0   2   0   0   2   0   2   0   2   2   2   2   0   2   0   0   0   0   0   2   0   0   0   2   2   2   2   2   0   2   2   2   0   2   0   2   2   0   2   0   2   0   0   2   0   2   0   0   0   0   0   0   2   0   2   2   2   0   0   2   0   0   0   0   2   0   2   2   2   2   0   0   2   0   2   2   0   0
 MK-5-5                 0   2   0   0   2   2   0   0   2   2   2   0   0   2   0   2   2   2   2   0   0   2   2   0   0   2   2   0   2   0   2   2   2   2   2   0   2   2   2   0   0   0   2   2   2   2   0   0   0   2   2   2   0   0   2   2   2   2   2   2   2   2   0   2   0   2   0   0   0   2   0   0   2   0   0   0   0   2   0   0   2   0   0   2   2   2   0   2   2   0   2   0   2   2   2   2   0   2   2   0   2   2   2   0   0   0   2   0   2   0   2   2   2   0   2   2   0   0   2   2   0   2   0   2   0   0   2   0   2   2   0   2   2   2   0   2   0   0   0   0   0   2   0   0   0   2   2   2   2   2   0   2   2   2   0   2   0   2   2   0   2   0   2   0   0   2   0   2   0   0   0   0   0   0   2   0   2   2   0   0   0   2   0   0   0   0   2   0   2   2   2   2   0   2   2   0   2   2   0   0
 MK-5-6                 0   2   2   0   2   2   0   0   2   2   2   0   0   2   0   2   2   2   2   0   0   2   2   0   0   0   2   0   0   0   2   0   2   2   2   0   0   2   2   0   0   0   0   2   2   2   0   0   0   2   2   2   0   2   2   2   2   2   0   2   2   2   0   2   0   2   0   0   0   2   0   0   2   0   0   0   0   2   0   0   2   0   0   2   2   2   0   2   2   0   0   0   0   0   2   2   0   2   2   0   2   0   2   0   0   0   2   2   2   0   2   2   2   2   2   2   0   0   2   2   0   2   0   2   2   0   2   0   2   2   2   2   0   2   0   2   0   0   0   0   0   2   0   0   0   0   2   0   2   2   0   2   2   2   0   2   0   2   2   0   2   0   0   0   0   2   0   2   0   0   0   0   0   2   2   0   2   2   0   0   0   2   0   0   0   0   2   0   2   2   2   2   0   0   2   2   2   2   0   0
 MK-5-7                 0   2   2   0   2   2   0   0   2   2   2   0   0   2   0   2   2   2   2   0   0   2   2   0   0   2   2   0   0   2   2   0   2   2   2   0   0   2   2   0   0   0   0   2   2   2   0   0   0   2   2   2   0   2   2   2   2   2   0   2   2   2   2   2   0   2   2   0   0   2   0   0   2   0   0   0   0   2   0   0   2   2   0   2   2   0   0   2   0   0   0   0   2   0   2   2   0   2   2   2   2   0   2   0   0   0   2   2   2   0   2   0   2   2   2   2   0   0   2   2   0   2   0   2   2   0   2   0   2   2   0   2   0   2   0   2   0   0   0   0   0   2   0   0   0   0   2   0   2   2   0   2   2   2   0   2   0   2   2   0   0   0   0   0   0   2   2   2   0   2   0   0   0   2   2   0   2   2   0   0   0   2   0   0   0   0   2   0   2   2   2   0   0   2   2   2   2   2   0   0
 MK-5-8                 2   2   2   0   2   2   0   2   2   2   2   0   0   0   0   2   2   2   2   0   0   2   2   0   0   0   2   0   0   0   2   0   2   2   2   0   2   2   2   0   0   0   0   2   2   2   2   0   0   2   2   2   0   2   2   2   2   0   0   2   2   2   2   2   0   2   2   0   0   2   0   0   2   0   0   2   0   2   0   0   2   2   0   2   2   2   0   2   0   0   0   2   2   0   2   2   0   2   2   2   2   0   2   0   0   0   2   2   2   0   2   0   2   2   2   2   0   0   2   2   2   0   0   2   2   0   2   2   2   2   0   2   0   2   0   0   2   0   0   0   0   2   2   0   0   0   2   0   0   2   0   2   0   2   0   2   0   2   2   0   0   2   0   0   0   2   0   2   0   2   0   0   0   2   2   2   2   2   0   0   0   2   0   0   0   0   2   2   2   2   2   2   2   2   2   2   2   2   0   0
 MK-5-9                 2   2   2   0   2   2   0   2   2   2   2   0   2   0   0   2   2   2   2   0   0   2   2   0   0   2   2   0   0   0   2   0   2   2   2   0   0   2   2   0   0   0   0   2   2   2   2   0   0   2   2   2   0   2   2   2   0   2   2   2   2   2   2   2   0   2   2   0   0   2   0   0   2   0   0   2   0   2   0   0   2   2   0   2   2   2   0   2   0   0   0   2   2   0   0   0   2   2   2   2   2   0   2   0   0   0   2   2   2   0   2   2   2   2   2   2   0   0   0   0   2   0   0   2   2   2   2   2   2   2   0   2   0   2   0   0   2   0   0   0   0   0   2   0   0   0   2   0   0   2   0   2   0   2   0   2   2   2   2   2   0   2   0   0   0   0   0   2   0   2   0   0   0   2   2   2   2   2   0   0   0   2   0   0   0   0   2   2   2   2   2   2   2   2   2   2   2   2   0   2
 MK-5-10                2   2   2   0   0   2   0   2   2   2   2   0   2   2   0   2   0   2   2   0   0   2   2   0   0   2   2   2   0   0   0   0   2   2   2   2   0   2   2   0   0   0   0   2   2   2   2   0   0   2   2   2   0   2   2   2   0   2   2   2   2   2   2   2   0   2   2   2   0   2   0   0   0   0   0   2   2   2   0   0   2   0   0   2   2   2   0   2   0   0   0   2   2   0   0   0   0   2   2   2   2   0   2   0   0   0   2   0   2   0   2   2   2   2   2   0   0   0   0   0   0   0   0   0   2   2   2   2   2   2   0   2   0   2   0   0   2   0   0   0   0   0   2   0   2   2   2   0   0   2   0   2   0   2   0   2   2   2   0   2   0   2   0   0   0   0   0   2   0   2   0   0   0   2   0   2   0   2   0   0   0   2   0   0   0   0   2   2   2   2   2   2   2   2   2   2   2   2   0   2
 MK-5-11                0   2   2   0   0   2   0   2   2   2   2   0   2   2   0   2   0   2   0   0   0   0   2   0   0   2   2   2   0   0   0   2   2   2   2   2   2   2   2   0   2   0   2   2   2   2   2   0   0   2   2   2   0   2   2   2   0   2   0   2   2   2   2   2   0   0   2   0   0   2   0   0   0   0   0   2   2   2   0   0   2   0   0   2   2   2   0   2   0   0   0   2   2   0   0   0   0   2   2   0   2   0   2   0   0   0   2   0   2   0   2   2   2   2   2   0   0   0   0   2   0   0   0   0   2   2   0   2   2   2   0   2   0   2   0   0   2   0   0   0   0   0   2   0   2   2   2   2   0   2   0   2   0   0   0   2   2   2   0   2   0   2   2   0   0   0   0   2   0   2   0   0   0   2   0   2   0   2   0   2   0   2   0   0   0   2   2   2   2   2   2   2   2   2   2   2   2   2   0   2
 MK-5-12                0   2   2   0   0   2   0   0   2   2   2   0   2   2   0   2   0   2   0   0   2   0   2   0   2   2   2   2   0   0   0   2   2   2   2   2   2   2   2   0   2   0   0   2   2   2   2   0   0   2   2   2   0   2   2   2   0   0   0   0   2   2   2   2   0   0   2   0   0   2   0   0   0   0   0   2   2   2   0   0   0   0   2   2   2   2   0   2   2   0   0   2   2   0   0   0   0   0   2   0   2   0   2   2   0   0   2   0   2   0   2   2   2   2   2   0   0   0   0   2   0   0   0   0   2   2   0   2   2   2   0   2   0   2   2   0   2   0   0   0   0   0   2   0   0   2   2   2   2   2   0   2   0   0   0   2   2   2   0   2   0   2   2   0   0   0   0   2   0   2   0   0   0   2   0   2   0   2   0   2   0   2   0   0   0   2   2   2   2   2   2   0   2   2   2   2   2   2   2   2
 MK-5-13                0   2   0   0   0   2   0   0   2   2   2   2   2   2   0   2   0   2   0   0   2   0   2   2   2   2   2   2   0   0   0   2   2   2   2   2   2   2   2   0   2   0   0   0   2   2   2   0   0   2   2   2   0   2   2   2   0   0   0   0   2   2   2   2   0   0   2   0   0   2   0   2   0   0   0   2   2   2   0   0   0   2   2   2   2   2   0   2   2   0   0   2   2   0   0   0   0   0   2   0   2   0   2   2   0   0   2   0   0   0   2   2   2   2   2   0   0   0   0   0   0   0   0   0   2   2   0   2   2   2   0   0   0   2   0   0   2   2   0   0   0   0   2   0   0   2   2   0   2   0   0   2   2   0   0   2   2   2   0   2   0   2   0   0   0   0   0   2   0   2   0   0   0   2   0   2   0   2   0   0   0   2   0   0   0   2   2   2   2   2   2   0   0   2   2   2   2   0   2   2
 MK-5-14                0   2   0   2   0   2   0   0   2   2   2   2   2   2   0   2   0   2   0   2   2   0   2   2   0   2   2   2   0   0   0   2   2   0   0   2   2   2   2   0   2   0   0   0   2   2   2   0   0   2   0   2   0   2   2   2   0   0   0   0   2   2   2   2   0   2   2   0   0   2   0   0   0   0   0   2   2   0   0   0   0   2   0   2   2   2   0   2   2   0   0   2   2   2   0   0   0   0   0   0   2   0   0   2   0   0   2   0   2   0   2   2   2   2   2   0   0   0   0   0   0   0   0   0   2   2   0   0   2   2   0   0   0   2   2   0   2   2   0   0   0   0   2   0   0   2   2   0   2   0   0   2   2   2   0   2   2   2   0   2   0   2   0   0   0   0   0   2   0   2   0   2   0   0   0   2   0   2   0   0   0   2   0   0   0   2   0   2   0   2   2   0   0   0   2   2   2   0   2   2
 MK-5-15                0   2   0   2   0   2   0   2   0   2   2   2   2   2   0   2   0   2   0   0   2   2   2   2   0   2   2   2   0   0   0   2   2   0   0   2   2   2   2   0   2   0   0   0   2   2   2   0   0   2   0   2   0   2   2   2   0   0   0   0   2   2   2   2   0   2   2   0   0   2   0   2   0   2   0   0   2   2   0   0   0   2   0   2   2   2   0   0   2   0   0   2   2   2   0   0   2   0   0   0   2   0   0   2   0   2   2   0   2   0   2   2   2   2   2   0   0   0   2   0   0   0   0   0   2   2   0   0   2   2   0   0   0   2   2   0   2   2   0   2   0   0   2   0   0   2   0   0   0   0   0   2   2   2   0   2   2   2   0   2   2   2   0   2   0   0   0   2   0   2   0   2   0   0   2   2   0   2   0   0   0   2   0   2   0   2   0   2   0   2   2   0   0   0   0   2   2   0   2   2
 MK-5-16                0   2   0   2   0   0   0   2   0   2   0   2   2   2   0   2   0   2   0   0   2   2   2   0   0   2   0   2   0   0   0   2   2   2   0   2   2   2   2   0   2   0   0   0   2   2   2   0   0   2   0   2   0   0   2   2   0   0   0   0   2   0   2   2   0   0   2   0   0   2   0   2   0   2   0   0   2   0   0   0   0   2   0   2   2   2   2   0   2   0   0   2   2   2   2   0   2   0   2   0   2   0   0   2   0   2   2   0   2   0   0   2   2   2   2   0   0   0   2   0   2   0   0   0   2   2   0   0   2   2   2   0   0   2   2   0   2   2   0   2   0   0   2   0   0   2   2   0   0   0   0   2   2   2   0   2   2   0   0   2   2   2   0   2   0   0   2   2   0   2   0   2   0   0   2   2   0   2   0   0   0   0   0   2   0   2   0   2   0   2   2   0   0   0   0   2   2   2   2   2
 MK-6-1                 0   0   2   0   0   0   0   2   2   2   2   2   2   2   0   2   2   0   0   2   0   2   0   0   2   0   2   2   0   2   2   2   2   0   0   0   2   2   0   2   0   2   2   0   2   2   2   2   2   0   0   2   0   2   0   0   0   2   2   0   0   2   0   0   0   2   2   2   2   0   2   0   0   0   2   2   2   0   2   0   0   2   0   0   0   0   2   0   0   2   0   0   0   0   2   2   0   2   0   0   2   2   2   2   2   0   2   2   0   0   2   0   0   2   0   0   2   2   2   2   2   2   2   2   2   2   0   2   0   0   2   0   2   2   0   0   0   0   2   0   2   2   2   2   0   2   2   2   0   2   2   0   2   2   2   2   0   0   2   0   0   0   0   0   0   2   2   0   0   2   0   2   2   0   0   2   2   0   2   0   0   2   2   0   2   2   0   2   0   0   0   2   0   2   2   0   2   2   0   0
 MK-6-2                 0   0   2   0   0   0   0   2   2   2   2   2   2   0   0   2   0   0   0   2   0   2   0   0   2   0   2   2   0   2   2   2   2   0   0   0   2   2   0   2   0   2   0   0   0   0   2   2   2   2   0   2   0   2   0   0   0   2   2   0   0   2   0   0   0   2   2   2   2   0   2   0   0   0   2   2   2   0   2   0   0   2   0   0   0   0   2   0   2   0   0   0   0   0   2   2   0   0   2   0   2   2   2   0   2   0   0   2   0   0   0   0   0   2   0   0   2   2   2   2   2   2   2   2   2   2   0   2   0   2   2   2   2   2   0   0   0   0   2   0   2   2   0   2   0   2   2   2   0   2   2   0   2   2   2   2   0   0   2   0   0   0   0   2   0   2   2   2   0   2   0   2   2   2   0   2   2   0   2   0   0   0   2   0   2   0   0   2   0   2   0   2   0   2   0   0   2   2   0   0
 MK-6-3                 0   0   2   0   2   2   0   2   2   0   0   2   2   0   0   2   0   0   2   2   0   2   0   0   2   0   2   2   0   2   0   2   0   0   0   0   2   0   0   2   0   2   0   0   0   2   2   2   2   2   0   2   0   2   0   0   0   2   2   0   0   2   0   0   2   2   2   2   2   0   0   0   0   0   0   2   2   0   2   0   0   2   0   0   0   0   2   0   2   0   2   0   0   0   2   2   2   0   2   0   2   2   2   0   2   0   0   2   2   0   0   0   0   2   0   2   0   2   2   2   0   2   2   2   2   2   0   2   0   2   2   2   2   2   0   0   0   0   2   0   2   2   0   2   0   2   2   2   0   2   2   0   2   2   2   2   0   0   2   0   0   0   0   2   0   2   2   2   0   2   0   2   2   0   2   2   2   0   2   0   0   0   2   0   2   0   0   2   0   2   0   2   0   2   0   0   2   2   0   0
 MK-6-4                 0   0   2   0   2   2   0   2   2   0   0   2   2   0   0   2   0   0   2   2   0   2   0   0   2   0   2   2   0   2   2   0   0   0   0   0   2   0   0   2   0   0   0   0   0   2   2   2   0   2   0   2   0   2   0   0   0   2   0   2   0   2   2   0   2   2   2   0   2   0   0   0   0   0   0   2   2   0   2   0   0   2   0   0   0   0   0   0   2   2   0   0   0   0   2   2   2   0   2   0   0   2   2   0   2   0   0   2   2   0   0   0   0   2   0   0   0   2   2   2   0   0   2   2   2   0   0   0   2   2   2   2   0   2   0   0   0   0   0   0   2   2   2   2   0   2   2   2   0   2   0   2   2   2   2   2   0   0   2   0   2   0   0   2   0   2   2   2   2   2   0   2   2   0   0   2   2   0   2   0   0   0   2   0   2   2   0   0   0   2   0   2   0   2   0   0   2   2   0   0
 MK-6-5                 0   0   2   0   2   2   0   2   2   0   0   2   2   0   0   2   0   2   2   2   0   2   0   0   2   0   2   2   0   2   0   0   0   0   0   0   2   0   0   2   0   0   0   0   0   2   2   0   0   2   0   2   2   2   0   0   0   2   0   2   0   2   2   0   2   2   2   2   2   0   0   0   2   0   2   2   2   0   2   0   0   2   0   0   0   0   0   0   2   2   0   0   0   0   2   2   2   0   2   0   0   2   2   0   2   0   0   2   2   0   0   0   2   2   0   0   0   0   2   2   0   0   0   2   2   0   0   0   2   2   2   2   0   2   0   0   0   0   0   0   2   2   2   2   0   2   2   2   0   2   0   2   2   2   0   2   0   0   2   0   0   0   0   2   0   2   2   2   2   2   0   2   2   0   0   2   2   0   2   0   0   0   0   0   2   2   0   0   0   2   0   2   0   2   0   0   2   2   0   2
 MK-6-6                 2   0   2   0   2   2   0   0   2   0   0   0   2   0   0   0   0   2   2   2   0   0   0   0   2   0   2   2   0   2   0   0   0   0   0   0   2   0   0   2   0   0   0   0   0   2   2   0   0   2   0   2   2   2   0   0   2   2   0   2   0   0   2   0   0   2   2   2   2   2   0   0   2   0   2   2   2   0   2   0   0   2   0   0   0   0   0   0   2   2   0   0   0   0   0   2   2   0   2   0   0   2   2   0   2   0   0   2   0   0   0   0   2   2   0   0   0   0   2   2   2   2   0   2   0   0   0   0   2   2   0   2   0   2   0   0   0   0   0   0   0   0   0   2   0   2   2   0   0   2   0   2   2   2   0   2   0   0   2   0   0   0   0   2   0   2   2   2   0   2   2   2   2   0   0   2   2   0   2   0   0   0   0   0   2   2   0   2   0   2   0   2   2   0   0   0   2   2   0   2
 MK-6-7                 2   0   2   0   2   2   0   0   0   0   0   0   2   0   0   0   0   2   2   2   0   0   0   0   2   2   2   0   0   2   0   0   0   0   0   0   2   2   2   2   0   0   0   0   0   2   2   0   0   2   0   2   2   2   0   0   2   2   0   2   2   0   2   0   0   2   2   2   2   2   0   0   2   0   2   2   2   0   2   0   0   2   0   0   0   0   2   0   2   0   0   0   0   0   0   2   0   0   2   0   0   2   2   0   2   0   0   2   0   0   0   0   2   2   0   0   2   0   2   2   2   2   0   2   0   0   0   0   2   2   0   2   0   2   0   0   0   0   0   2   0   0   0   2   2   2   2   0   0   2   2   0   2   2   0   2   0   0   2   0   0   0   0   2   0   2   2   2   0   0   0   0   2   0   0   2   2   0   2   0   2   0   0   0   2   2   0   0   0   2   0   0   2   0   0   0   2   2   0   2
 MK-6-8                 2   0   2   0   2   2   0   0   0   0   0   0   2   0   0   0   0   2   2   2   0   0   2   0   2   2   2   0   0   0   0   0   0   0   0   0   2   2   2   2   0   2   0   0   0   2   2   0   0   2   0   2   2   2   0   0   2   2   0   2   2   2   2   0   0   2   2   2   2   2   0   0   2   0   2   2   2   0   2   0   0   2   2   0   0   0   2   0   2   0   0   0   2   0   0   2   0   0   2   0   0   2   2   0   2   0   0   2   0   0   0   0   2   2   0   0   2   0   2   2   2   2   0   2   0   0   2   0   2   2   0   2   0   2   0   0   0   0   0   2   0   0   0   2   0   2   2   0   0   2   2   0   2   2   2   2   0   0   2   0   0   0   0   2   0   2   2   2   0   0   0   0   2   0   0   2   2   2   2   0   2   0   0   0   2   0   0   0   0   2   0   0   2   0   0   0   2   2   0   2
 MK-6-9                 2   0   2   0   2   2   0   0   0   0   0   0   2   0   0   0   0   2   2   2   2   0   2   0   2   2   2   0   0   0   0   0   0   0   0   0   2   2   2   2   2   0   2   0   0   2   2   0   0   2   0   2   2   2   0   0   2   0   0   0   2   2   2   2   0   2   2   2   2   2   0   0   2   0   2   2   2   0   2   0   2   2   2   0   0   0   2   0   2   2   0   0   2   0   0   2   0   0   2   0   0   2   2   0   2   0   0   2   0   0   0   0   2   2   0   0   2   0   2   2   2   2   0   2   0   2   2   0   2   2   0   2   2   2   0   0   0   0   0   2   0   0   2   2   0   2   2   2   2   2   2   0   2   2   2   2   2   0   0   0   2   2   0   2   0   2   2   2   0   2   0   0   2   0   0   2   2   2   2   0   2   0   0   0   2   0   0   0   0   2   2   0   2   0   0   0   2   2   0   2
 MK-6-10                2   0   2   2   2   2   0   0   0   0   0   0   2   0   0   0   0   2   2   2   2   0   2   0   2   2   2   0   0   0   0   0   0   0   0   0   2   2   2   2   2   0   0   0   0   2   2   0   0   0   0   2   2   2   0   0   2   0   0   0   2   2   2   2   0   2   2   2   2   2   0   2   2   0   2   0   0   0   2   2   2   2   2   0   0   0   2   0   0   2   0   0   2   0   0   2   0   0   2   0   0   2   2   0   0   0   0   2   0   0   0   2   2   2   0   0   2   0   2   2   2   2   0   2   0   2   2   0   2   2   0   0   2   2   0   0   0   0   0   2   0   0   2   2   0   0   2   2   2   2   2   0   2   2   2   2   2   0   0   0   2   2   0   2   0   2   2   2   0   2   0   0   2   0   0   2   2   2   0   0   2   0   0   0   2   0   0   0   0   0   2   0   0   0   0   0   2   2   0   2
 MK-6-11                2   0   2   2   2   0   0   0   0   0   0   0   2   0   0   0   0   2   2   2   2   0   2   0   2   2   2   0   0   0   2   0   0   0   0   0   2   2   2   2   2   0   0   2   0   2   0   2   0   0   0   2   2   2   2   0   2   0   0   0   2   0   2   2   0   2   2   2   2   2   2   2   2   0   0   0   2   0   2   2   2   2   2   0   0   0   0   0   0   2   0   2   2   0   0   2   0   0   2   0   0   2   2   0   0   0   0   2   0   0   0   2   2   2   0   0   2   0   0   2   2   2   0   2   0   2   2   2   2   2   0   0   2   2   0   0   0   0   0   2   0   2   2   2   0   0   2   2   2   2   2   0   2   2   0   2   2   0   0   0   2   2   0   2   0   2   2   2   0   2   0   0   2   0   0   2   2   2   0   2   2   0   0   0   2   0   0   0   0   0   2   0   0   0   2   0   2   2   0   2
 MK-6-12                2   0   2   2   2   0   0   0   2   0   0   0   2   0   0   0   0   2   2   2   2   0   2   0   2   0   2   0   2   0   2   0   0   0   0   0   2   2   2   2   2   0   0   2   2   2   0   2   0   0   0   2   2   2   2   0   2   2   0   0   0   0   2   2   0   2   2   2   2   2   2   2   2   2   0   0   2   0   2   2   2   2   2   0   0   0   0   2   0   2   0   2   2   0   0   2   0   0   2   0   0   2   2   2   0   0   0   2   0   0   0   2   2   2   0   0   0   0   0   2   2   2   0   2   0   2   2   2   2   2   0   2   2   2   0   0   0   0   0   2   0   2   2   2   0   0   0   2   2   2   2   0   2   2   0   2   2   0   0   0   2   2   0   2   0   2   2   2   0   2   0   0   2   0   0   2   2   2   0   2   2   0   0   0   2   0   0   0   0   0   2   0   0   2   2   0   0   2   0   2
 MK-6-13                2   0   2   2   2   0   0   0   0   0   0   0   2   0   0   0   0   2   2   0   2   0   2   0   2   0   2   0   2   0   2   0   0   0   0   0   2   0   2   2   2   2   0   2   2   0   0   2   0   0   0   2   2   2   2   0   2   2   0   0   0   0   2   2   0   2   2   2   2   2   2   2   2   2   0   0   2   0   2   2   2   2   2   0   0   0   0   2   0   2   0   2   2   0   0   2   0   0   2   0   0   2   2   2   0   0   0   2   0   0   2   2   2   2   0   0   0   0   0   2   2   2   0   2   0   2   2   2   2   0   2   2   2   2   2   0   0   0   0   2   0   2   2   2   0   0   0   2   2   2   2   0   2   2   0   2   2   0   0   0   2   2   0   2   0   2   2   2   0   2   0   0   2   0   2   2   2   2   0   0   0   0   0   0   2   2   0   0   0   0   2   0   0   2   2   0   0   2   0   2
 MK-6-14                2   0   2   2   2   2   0   0   0   0   0   0   2   0   0   0   0   2   2   0   2   0   2   2   2   0   2   0   2   2   2   0   0   2   0   0   2   0   2   2   2   2   0   2   2   0   0   2   0   0   0   0   2   2   2   0   2   2   0   2   0   0   2   2   0   2   2   2   2   2   2   2   2   0   0   0   2   0   2   2   2   2   2   0   0   0   0   2   0   2   0   2   2   2   0   2   0   0   2   0   0   2   2   2   2   0   0   2   0   0   2   2   2   2   0   0   2   0   0   0   2   0   0   2   0   2   2   2   2   0   0   2   2   0   2   0   0   0   0   2   0   2   2   2   0   0   0   2   2   2   2   0   2   2   0   2   0   0   0   0   2   0   0   2   0   2   2   2   0   2   2   0   2   2   2   2   2   2   0   0   0   0   0   0   2   2   0   0   0   0   2   0   0   2   2   0   2   2   2   0
 MK-6-15                2   0   2   2   2   2   0   0   0   0   0   0   2   0   0   0   0   2   2   0   2   2   2   2   0   0   2   0   2   2   2   0   0   2   0   0   2   0   2   0   2   0   0   2   2   0   0   2   0   0   0   0   2   2   2   0   2   2   0   0   0   0   2   0   0   2   2   2   2   2   2   2   2   0   0   0   2   0   2   2   2   0   2   0   0   0   0   2   0   2   0   2   2   2   0   2   2   0   2   0   0   2   2   2   2   0   0   2   0   0   2   2   2   2   0   0   2   0   0   0   2   0   0   2   0   2   2   2   0   0   0   2   2   0   2   0   0   0   0   2   0   2   2   2   0   0   0   2   2   2   2   2   2   2   0   2   0   0   0   0   2   0   2   2   0   2   2   0   0   2   2   0   2   2   2   2   2   2   0   0   0   0   0   0   2   2   2   0   0   0   0   0   0   2   2   0   2   2   2   0
 MK-6-16                2   0   2   2   2   2   0   0   0   0   0   0   2   0   0   0   0   2   2   0   2   2   2   2   0   0   0   0   2   2   2   0   0   2   0   0   2   0   2   0   2   0   0   2   2   0   0   2   0   0   0   0   2   2   2   0   2   2   0   0   0   0   2   0   0   2   2   2   2   2   2   2   2   0   0   0   2   0   0   2   2   0   2   0   0   0   0   2   0   2   0   2   2   2   0   2   2   0   2   0   0   2   2   2   2   2   0   2   0   0   2   0   2   2   0   2   0   0   0   0   2   0   0   2   0   2   2   2   0   0   0   2   2   0   0   0   0   0   0   2   0   2   2   2   0   0   0   0   2   2   2   2   2   2   0   2   0   0   0   0   2   0   2   2   0   0   2   0   0   2   2   0   0   2   2   2   2   2   0   0   0   0   0   0   2   2   2   0   0   0   0   2   0   2   2   0   2   2   2   0
 
!****************************************** Phenotypic Data **********************************************************
!-100.0 is resevred for missing phenotype
SimulatedTrait1        13.5259   13.3200   14.0399   14.8511   17.1905   13.7283   14.7048   15.9634   17.0138   12.1132   16.5715   15.2921   12.9160   14.3497   16.4850   14.8760   17.1209   14.2511   14.0098   15.1892   15.4516   13.9222   13.3646   15.4349   14.7060   16.6476   14.4651   15.2626   15.3472   15.4710   15.0650   15.4270   17.5223   13.8437   15.3938   12.9767   15.5260   16.1261   14.5564   12.9839   15.0286   13.7611   16.7296   15.5730   16.9306   14.9982   15.3902   14.6404   14.7916   15.1961   13.7576   15.7662   16.3870   16.3588   15.4408   14.7466   14.7500   14.1044   15.9929   15.6209   16.7596   15.6828   15.7995   16.8779   16.0676   14.3168   14.6736   14.9236   14.4190   16.3694   15.3752   14.6589   15.1570   16.3609   17.1913   14.3446   15.9283   16.2988   15.2623   12.9700   13.6854   13.1992   13.7479   15.9873   14.6381   15.6888   14.4347   16.9281   15.7944   14.9105   14.9109   16.6027   14.1242   15.0387   13.0866   14.7285   13.2175   15.6932   15.0581   13.6255   13.1485   15.8588   12.2074   14.7064   16.8914   16.4874   15.2462   14.3823   12.9271   12.3038   16.0376   13.5349   16.7071   15.5676   13.4191   14.0389   11.5436   13.4686   14.6126   15.2131   15.7037   15.9973   13.6024   14.8568   16.0821   12.2260   14.7154   13.3376   15.6401   17.0492   15.1015   13.5611   14.4409   16.1198   14.0464   16.2221   16.0053   14.7373   15.1085   13.0823   16.0717   14.2177   16.1625   15.0461   16.2170   14.2396   14.2582   16.4127   15.3172   14.2602   16.3868   15.0132   12.9737   15.7533   15.6385   14.1746   14.0383   15.6591   13.6729   14.6223   16.4344   14.6434   15.9386   14.0884   14.2678   15.7177   13.7252   15.2827   14.7616   16.0020   14.0623   15.1930   13.5026   14.1448   15.5436   14.8976   14.2758   13.0984   15.7539   15.5425   16.2275   16.0256   14.5348   16.9190   15.3431   15.7272   13.2339   15.6995   15.0050   13.7602   14.8728   15.0305   14.9306   15.9257   14.3570   12.9231   13.0576   16.1818   14.9342   15.3478
SimulatedTrait2        10.6205   11.0476   10.2166   11.0998    9.5482   10.6492   12.1552    9.1466    9.7216   10.6031    9.9736   10.9653   11.4784   10.0506    8.9894    9.8915    9.6412   10.0487   11.0990   10.7279    9.9551    9.4677   10.5543   10.8163    9.5834    9.8006    9.6727    9.8637   10.2436    9.6555   10.4668   10.5041    9.4145   10.2548    9.3707   11.0787    9.0992    9.7012   10.0861   10.1943   10.1333   10.6415   10.0431   10.9407    9.7642    9.4359    9.6380    9.5923    9.2712   10.2984   10.7095    8.9172    8.9011    9.6689   11.0320    9.4996    8.6056    9.9001    9.7661    9.3101    9.2940    9.2326    9.2688    9.4768    9.4000   10.4965   11.0512   10.1757    9.9225    9.8174    9.5787    9.4920    9.7177   11.2249   10.0696    8.5626   10.7345    8.6520   10.3346   11.0253    9.5826   10.9707   10.3332    8.8204    9.8085    9.6260    9.4563    9.0970   10.5407   10.1633   10.0554    9.4935    8.9712   11.6453   11.3822    9.1315    9.9716    9.5752    9.8544   10.5129   11.0251   10.1884   10.1224   10.7186    8.8670   10.0251   11.0263    8.3994   10.9583   10.0186    9.5056   10.2293    9.4648    8.9418   10.1303   10.7821   10.5949   10.7626   10.3680    9.7023   10.5487   10.0102   10.6346    9.9144   10.6081   10.6661    9.2960   10.4916    9.7422    9.2190   11.0146   10.3521    9.6961   10.2616   10.2516   10.9453    9.9723   10.9932    9.3107   11.1573    8.3914   10.5738   10.2041   10.3463    9.5583    9.8470   11.4070    9.5036   11.2473   10.4114    9.2285    9.6551    9.9650   10.9593    9.2219   10.6064    9.7511   10.8042    9.8334   10.0007   10.1148   10.6356   10.8110   10.6524    9.4172    9.2528   11.7467    8.7567    9.3895    9.7998   11.2193    9.9000   10.0436   10.7134   10.4069   10.2321   10.2096    9.9602   10.4818    9.7348    9.1228    8.7744    8.9399    9.0764    9.5407   10.7911   10.2768    9.5755    9.0593   10.8824   10.6058    9.8679    8.8672   10.7372   10.3230    9.9971    9.7746    9.2772   11.1315    8.6861
 
