# Supplementary material for: Inclusive Composite Interval Mapping of QTL by Environment Interactions in Biparental Populations
Source: PLoS One. 2015 Jul 10;10(7):e0132414. doi: 10.1371/journal.pone.0132414 (PMC4498613; doi:10.1371/journal.pone.0132414)
Supplement: S5 File — (ZIP) [file pone.0132414.s005.zip › H=0.5/L1/run_00161.met]

!**********************Note: lines staring with "!" are remarks and will be ignored in the program********************
!*********************************General Information**********************************
!Assuming F1 = P1 x P2, populations available in QTL IciMapping are: 
!  1, P1BC1F1 = P1 x F1, the first backcrossing where P1 is used as the recurrent parent;
!  2, P2BC1F1 = P2 x F1, the first backcrossing where P2 is used as the recurrent parent;
!  3, F1DH, F1-derived doubled haploids; 
!  4, RIL or F1RIL, recombination inbred lines through the repeated selfing of F1;
!  5, P1BC1RIL, recombination inbred lines through the repeated selfing of P1BC1F1;
!  6, P2BC1RIL, recombination inbred lines through the repeated selfing of P2BC1F1;
!  7, F2, the selfing generation of F1;
!  8, F3, the selfing generation of F2;
!  9, P1BC2F1, the second backcrossing where P1 is used as the recurrent parent; 
! 10, P2BC2F1, the second backcrossing where P2 is used as the recurrent parent;
! 11, P1BC2RIL, recombination inred lines through the repeated selfing of P1BC2F1; 
! 12, P2BC2RIL, recombination inred lines through the repeated selfing of P2BC2F1; 
! 13, P1BC1F2, the selfing generation of P1BC1F1; 
! 14, P2BC1F2, the selfing generation of P2BC1F1; 
! 15, P1BC2F2, the selfing generation of P1BC2F1; 
! 16, P2BC2F2, the selfing generation of P2BC2F1; 
! 17, P1BC1DH, P1BC1F1-derived doubled haploids; 
! 18, P2BC1DH, P2BC1F1-derived doubled haploids; 
! 19, P1BC2DH, P1BC2F1-derived doubled haploids; 
! 20, P2BC2DH, P2BC2F1-derived doubled haploids; 
   3      !Mapping Population (see remarks above)
   2      !Mapping Function (1 for Kosambi; 2 for Haldane; 3 for Morgan)
   2      !Marker Space Type (1 for intervals; 2 for positions)
   1      !Marker Space Unit(1 for centiMorgans; 2 for Morgan)
   6      !Number of Chromosomes (or Linkage Groups)
 200      !Size of the mapping population
   2      !Number of environments
 
!***************************************** Chromosomes and Linkage Maps **********************************************
!Chromosome                 NumMarkers
-CH1                        16
-CH2                        16
-CH3                        16
-CH4                        16
-CH5                        16
-CH6                        16
!Linkage map (Marker name followed by position or the interval length)
 MK-1-1                1     0.000
 MK-1-2                1    10.000
 MK-1-3                1    20.000
 MK-1-4                1    30.000
 MK-1-5                1    40.000
 MK-1-6                1    50.000
 MK-1-7                1    60.000
 MK-1-8                1    70.000
 MK-1-9                1    80.000
 MK-1-10               1    90.000
 MK-1-11               1   100.000
 MK-1-12               1   110.000
 MK-1-13               1   120.000
 MK-1-14               1   130.000
 MK-1-15               1   140.000
 MK-1-16               1   150.000
 MK-2-1                2     0.000
 MK-2-2                2    10.000
 MK-2-3                2    20.000
 MK-2-4                2    30.000
 MK-2-5                2    40.000
 MK-2-6                2    50.000
 MK-2-7                2    60.000
 MK-2-8                2    70.000
 MK-2-9                2    80.000
 MK-2-10               2    90.000
 MK-2-11               2   100.000
 MK-2-12               2   110.000
 MK-2-13               2   120.000
 MK-2-14               2   130.000
 MK-2-15               2   140.000
 MK-2-16               2   150.000
 MK-3-1                3     0.000
 MK-3-2                3    10.000
 MK-3-3                3    20.000
 MK-3-4                3    30.000
 MK-3-5                3    40.000
 MK-3-6                3    50.000
 MK-3-7                3    60.000
 MK-3-8                3    70.000
 MK-3-9                3    80.000
 MK-3-10               3    90.000
 MK-3-11               3   100.000
 MK-3-12               3   110.000
 MK-3-13               3   120.000
 MK-3-14               3   130.000
 MK-3-15               3   140.000
 MK-3-16               3   150.000
 MK-4-1                4     0.000
 MK-4-2                4    10.000
 MK-4-3                4    20.000
 MK-4-4                4    30.000
 MK-4-5                4    40.000
 MK-4-6                4    50.000
 MK-4-7                4    60.000
 MK-4-8                4    70.000
 MK-4-9                4    80.000
 MK-4-10               4    90.000
 MK-4-11               4   100.000
 MK-4-12               4   110.000
 MK-4-13               4   120.000
 MK-4-14               4   130.000
 MK-4-15               4   140.000
 MK-4-16               4   150.000
 MK-5-1                5     0.000
 MK-5-2                5    10.000
 MK-5-3                5    20.000
 MK-5-4                5    30.000
 MK-5-5                5    40.000
 MK-5-6                5    50.000
 MK-5-7                5    60.000
 MK-5-8                5    70.000
 MK-5-9                5    80.000
 MK-5-10               5    90.000
 MK-5-11               5   100.000
 MK-5-12               5   110.000
 MK-5-13               5   120.000
 MK-5-14               5   130.000
 MK-5-15               5   140.000
 MK-5-16               5   150.000
 MK-6-1                6     0.000
 MK-6-2                6    10.000
 MK-6-3                6    20.000
 MK-6-4                6    30.000
 MK-6-5                6    40.000
 MK-6-6                6    50.000
 MK-6-7                6    60.000
 MK-6-8                6    70.000
 MK-6-9                6    80.000
 MK-6-10               6    90.000
 MK-6-11               6   100.000
 MK-6-12               6   110.000
 MK-6-13               6   120.000
 MK-6-14               6   130.000
 MK-6-15               6   140.000
 MK-6-16               6   150.000
!*********************************** Marker Types ********************************************************************
!Co-dominant marker: When heterozygote F1 is present, P1 is coded as 2, F1 is coded as 1, and P2 is coded as 0; Otherwise, P1 is coded as 2, and P2 is coded as 0. 
!Dominant marker: When heterozygote F1 is present, P1 and F1 are coded as 12, and P2 is coded as 0; Otherwise, P1 is coded as 2, and P2 is coded as 0.  
!Recessive markers: When heterozygote F1 is present, P1 is coded as 2, and F1 and P2 are coded as 10; Otherwise, P1 is coded as 2, and P2 is coded as 0. 
!Missing marker is coded as -1. 
 MK-1-1                 2   2   0   0   0   2   2   0   0   0   0   0   2   0   2   2   2   2   2   2   2   2   2   2   0   2   0   2   2   0   0   2   0   2   0   0   0   2   0   2   2   0   2   2   0   2   0   0   0   2   2   2   0   0   0   0   2   2   2   0   2   0   2   0   0   0   2   0   2   0   2   2   2   0   2   0   2   0   0   2   0   2   2   2   2   0   2   2   2   2   0   2   2   0   2   0   2   2   2   0   2   2   0   2   2   0   2   0   0   0   2   2   0   0   2   2   2   0   0   2   0   2   2   0   2   2   0   2   0   0   2   2   2   0   0   2   2   0   0   2   0   0   2   2   2   2   2   2   0   2   2   0   2   0   0   0   2   2   0   2   2   2   2   2   0   2   0   2   2   2   2   0   2   0   2   0   0   0   2   2   2   2   2   2   0   2   0   2   0   0   2   2   0   0   0   0   0   0   0   0
 MK-1-2                 2   2   0   0   0   2   2   0   0   0   0   0   2   0   0   2   2   2   2   0   2   2   2   2   0   0   0   2   2   0   0   2   2   2   0   0   0   2   2   2   2   0   2   2   0   2   0   0   0   2   2   2   0   0   0   0   2   2   2   0   2   0   2   0   0   0   2   0   2   0   2   2   2   0   2   0   2   0   0   0   0   2   2   2   2   0   2   2   2   2   0   2   2   0   2   0   2   2   2   0   2   2   0   2   2   0   2   0   0   0   2   0   0   0   2   2   2   0   0   2   0   2   2   0   0   2   0   2   0   0   2   2   2   0   0   2   0   0   0   2   0   0   2   2   2   2   2   2   2   2   2   2   2   0   0   0   0   2   0   2   0   2   2   2   0   2   0   2   2   2   2   0   2   0   2   0   0   0   0   2   2   2   2   2   0   2   0   2   2   0   2   2   0   0   0   0   0   0   0   0
 MK-1-3                 2   2   0   0   2   2   0   0   0   0   0   2   0   0   0   2   2   2   2   2   2   2   2   2   2   0   0   2   2   0   0   0   2   2   0   0   0   2   2   2   2   0   2   2   0   2   0   0   0   2   2   2   0   0   0   2   0   2   2   0   0   0   2   0   0   0   2   0   2   0   2   2   2   0   2   2   0   0   0   0   0   2   2   2   2   0   2   2   2   2   0   2   0   0   2   0   2   2   0   0   2   2   0   0   2   0   2   0   0   0   2   0   0   2   2   2   2   2   0   2   2   2   2   0   0   2   0   2   2   0   0   2   2   0   2   2   2   0   0   2   0   0   0   2   0   2   2   2   2   2   2   2   2   0   0   2   0   0   0   2   0   2   2   2   0   0   0   2   2   2   2   0   2   0   0   0   2   0   0   0   2   2   2   2   0   2   0   2   2   0   2   2   0   0   0   0   0   0   0   0
 MK-1-4                 2   2   0   0   2   2   2   0   2   0   2   2   0   0   0   2   2   0   0   2   2   2   2   2   0   0   0   2   2   0   0   0   2   2   0   0   0   2   2   0   2   0   2   2   0   2   0   0   0   0   2   2   0   0   0   2   0   2   2   0   0   0   2   0   0   0   2   0   2   0   2   2   2   0   2   2   2   0   0   0   0   2   2   2   2   0   2   2   2   2   0   2   0   2   2   0   2   2   0   0   2   2   0   0   2   0   2   0   0   0   2   0   0   2   2   2   2   2   0   2   2   2   0   0   0   2   0   0   2   0   0   2   2   0   2   2   2   0   0   2   0   0   0   2   0   2   2   2   2   0   2   2   2   0   0   2   0   0   0   2   0   0   2   2   0   0   0   2   0   2   2   0   2   0   0   0   2   0   0   0   2   2   2   2   0   2   2   2   2   2   2   2   0   0   0   2   0   0   0   0
 MK-1-5                 2   2   0   0   2   0   2   0   2   0   2   2   0   0   0   2   2   0   0   2   2   2   2   2   0   2   2   2   2   0   2   0   2   2   0   0   0   2   2   0   2   2   2   2   0   2   2   0   0   0   2   0   0   0   0   2   0   2   2   0   0   0   2   0   0   2   2   2   2   0   2   0   2   0   0   2   2   0   2   0   0   2   2   2   2   2   2   2   2   2   2   2   0   2   2   0   2   2   0   0   2   2   2   0   2   0   2   0   0   0   2   0   0   2   2   2   2   2   0   2   2   2   0   0   0   2   0   0   2   0   0   2   2   0   2   2   2   0   0   2   0   0   0   2   0   2   2   2   2   0   2   0   2   0   0   2   0   2   0   2   0   0   2   2   0   0   0   2   0   2   2   0   2   0   0   0   2   0   0   0   2   2   0   2   0   2   2   2   2   2   2   2   0   0   0   2   2   2   0   0
 MK-1-6                 2   2   0   0   2   0   0   0   2   0   2   2   0   0   0   0   0   2   2   0   2   2   2   2   0   0   2   2   2   0   2   0   2   2   0   0   0   2   2   0   2   2   2   2   0   2   2   0   0   0   2   0   0   0   0   2   0   2   2   0   0   0   2   0   0   2   2   2   2   0   2   0   2   0   0   2   2   0   2   0   0   2   2   2   2   2   2   2   2   2   0   2   0   2   2   0   2   2   0   0   2   2   2   0   2   0   2   0   0   0   2   0   0   2   2   2   2   2   0   2   2   2   0   0   2   2   0   0   2   0   0   2   2   0   2   0   2   0   0   2   0   2   0   2   0   2   2   2   2   2   2   0   2   0   0   2   0   2   0   2   0   0   2   2   0   0   0   0   0   2   2   2   2   0   0   2   2   0   0   0   2   2   2   2   0   2   2   2   2   2   2   2   0   0   0   2   2   2   0   0
 MK-1-7                 0   2   0   0   2   0   0   0   2   0   0   2   0   0   0   0   0   0   2   0   2   2   0   2   0   0   0   2   0   0   2   0   2   2   0   0   0   2   2   0   2   2   2   2   0   2   2   0   0   0   2   0   0   0   0   2   2   2   2   0   0   0   2   0   0   2   2   2   0   0   2   0   2   0   0   2   2   0   2   0   0   2   2   2   2   2   2   2   2   2   0   2   0   2   2   0   2   2   0   0   2   2   2   2   2   0   2   0   0   0   2   0   0   2   2   2   2   2   0   2   2   0   0   0   2   2   0   0   2   0   0   2   2   0   2   0   2   0   0   2   0   0   0   2   0   2   2   2   2   2   2   0   2   0   0   2   0   2   0   2   0   0   2   2   0   0   0   0   0   2   2   2   0   0   0   2   2   0   0   0   0   2   2   2   0   2   2   2   2   2   2   2   0   0   0   2   2   2   0   0
 MK-1-8                 0   2   0   0   2   0   0   0   0   0   0   2   0   0   2   0   2   0   2   0   2   2   0   2   0   0   0   2   0   2   2   2   2   2   0   0   0   2   2   0   2   2   2   0   0   0   2   0   0   2   2   0   0   0   2   2   2   2   2   0   0   0   2   0   0   2   2   2   0   0   2   0   2   0   0   2   2   0   2   0   0   2   2   2   0   2   2   2   2   2   0   2   0   2   2   0   2   2   0   0   2   2   2   2   2   0   2   0   0   0   2   0   0   2   2   2   2   2   0   2   2   0   0   0   2   2   0   2   0   0   0   2   2   0   2   0   2   2   0   2   0   0   0   0   0   2   2   2   2   2   2   0   2   0   0   0   0   0   2   2   0   0   2   2   0   0   0   0   0   0   2   2   0   0   0   2   2   0   0   0   0   2   2   2   0   2   2   2   2   2   2   2   0   0   0   2   2   0   0   0
 MK-1-9                 0   0   0   0   2   0   0   0   0   0   0   2   0   0   2   0   2   0   0   0   2   2   0   2   0   0   0   2   0   2   2   2   2   2   0   0   0   2   0   0   2   2   2   2   0   0   0   0   0   2   2   2   0   0   2   2   2   2   2   0   0   0   2   0   0   2   2   2   0   0   0   0   2   0   0   2   2   0   2   2   2   2   2   2   0   0   2   2   0   0   0   2   0   2   2   0   2   2   0   2   2   2   2   2   2   0   2   0   0   2   2   0   0   2   2   2   2   2   0   2   2   0   2   0   2   2   0   2   0   0   0   2   2   0   2   0   2   2   2   2   0   0   0   0   0   2   2   2   2   2   0   0   2   0   0   0   0   0   2   2   0   0   2   0   0   0   0   0   0   0   2   2   0   0   0   2   2   0   0   0   0   2   2   2   0   2   2   2   2   0   2   2   0   0   0   2   2   0   0   2
 MK-1-10                2   0   0   0   2   0   0   0   0   0   0   2   0   2   2   0   0   0   0   0   2   2   0   2   2   0   0   2   0   2   2   2   2   2   0   0   0   2   0   0   2   2   2   2   0   0   0   0   2   2   2   0   0   0   2   2   2   2   2   0   0   0   2   0   0   2   2   2   0   0   0   0   2   0   0   2   2   0   2   2   2   0   2   2   0   0   0   2   0   0   2   2   0   2   2   0   2   2   0   2   2   2   2   2   2   2   2   0   0   2   2   0   0   2   2   2   0   2   0   2   2   0   2   0   2   2   2   2   0   0   0   2   2   0   2   0   2   2   2   2   0   0   0   0   0   2   2   2   2   2   0   0   2   0   0   0   0   0   2   2   0   0   2   0   0   0   0   0   0   0   0   2   0   2   0   0   0   0   0   0   0   2   2   2   0   2   2   2   2   0   2   2   0   0   0   2   2   0   0   2
 MK-1-11                2   0   0   2   2   0   0   0   0   2   0   2   2   2   2   0   0   0   0   0   2   2   0   2   2   0   0   2   0   2   2   2   2   2   0   2   0   2   0   0   2   2   0   2   0   0   0   2   2   2   2   0   0   0   2   2   2   2   2   0   0   0   2   0   0   2   2   2   0   0   0   0   2   0   0   2   2   0   0   2   2   0   2   2   0   0   0   2   0   0   2   2   0   2   2   0   2   2   0   2   2   0   2   2   2   2   2   0   0   0   2   0   0   2   2   2   0   0   0   2   2   0   2   0   2   0   2   2   0   0   0   2   2   0   2   0   2   2   2   2   0   0   2   0   0   2   2   2   2   2   0   0   2   0   0   0   0   0   2   2   0   0   2   0   0   0   0   0   0   0   0   2   0   2   0   0   2   0   0   0   0   2   0   2   0   2   2   0   2   0   2   2   0   0   0   2   2   0   0   2
 MK-1-12                2   0   0   2   2   0   0   0   0   2   0   2   2   2   2   0   0   0   0   0   2   0   0   2   2   0   0   2   0   2   2   2   0   2   2   2   0   2   0   0   2   2   0   2   0   0   0   2   2   2   2   0   0   0   2   0   2   2   2   0   0   0   2   0   0   2   2   2   0   0   0   0   2   0   0   2   2   0   0   2   2   0   2   2   0   2   0   2   0   0   2   2   0   2   2   0   2   2   0   2   2   0   2   2   2   2   2   0   2   0   2   0   0   2   2   2   0   0   0   2   2   0   2   0   2   0   2   2   0   0   0   2   2   0   2   0   2   2   2   2   0   0   2   0   0   2   2   2   2   2   0   0   2   0   0   0   2   0   2   2   0   0   2   0   0   0   0   0   0   0   0   2   0   0   0   0   2   0   0   0   0   0   0   2   2   2   2   0   2   0   2   2   0   0   0   2   2   2   0   2
 MK-1-13                2   0   0   0   2   0   0   0   0   2   0   2   2   2   2   0   0   0   2   0   2   0   0   2   2   2   0   2   0   2   2   2   0   2   2   2   0   2   0   0   2   0   0   2   0   0   0   2   2   2   2   0   0   0   2   0   2   2   2   0   0   0   2   0   0   2   2   2   0   0   0   0   2   0   0   2   2   0   0   0   2   0   2   2   0   2   0   2   0   0   2   2   0   2   2   0   2   2   0   2   0   0   0   0   2   2   2   0   2   0   2   0   0   2   2   0   0   0   0   2   2   0   2   0   2   0   2   2   0   0   0   2   2   0   2   0   2   2   2   2   0   0   0   0   0   2   2   2   2   2   0   0   2   0   0   0   2   0   2   0   2   2   2   0   0   0   0   0   0   0   0   2   0   0   0   0   2   0   0   0   2   0   0   2   2   0   2   0   2   0   2   2   0   0   2   2   2   2   0   2
 MK-1-14                2   0   0   0   2   0   0   2   2   2   0   2   2   2   2   0   0   0   2   0   2   0   0   2   0   2   0   2   0   2   0   2   0   2   2   2   0   2   0   0   2   0   2   2   0   0   0   2   2   2   2   0   0   0   2   0   2   0   2   0   2   2   2   0   0   2   2   2   0   0   0   0   2   0   0   2   0   2   0   0   2   0   2   2   0   2   0   2   0   0   2   2   0   2   2   0   2   2   0   2   0   0   2   0   2   2   2   0   2   0   2   0   0   2   2   0   0   0   0   2   2   0   2   0   2   2   2   2   0   0   0   2   2   2   2   0   2   2   2   2   0   0   0   0   2   2   2   2   2   2   0   0   2   0   0   0   2   2   2   0   2   2   2   0   0   0   0   2   0   0   2   2   0   0   0   0   2   0   0   0   2   0   2   2   2   0   2   0   2   0   2   2   0   0   2   2   2   2   0   2
 MK-1-15                2   0   0   0   2   0   0   2   2   2   0   2   2   2   2   0   2   0   2   0   2   0   0   2   0   2   0   2   0   2   0   2   2   2   2   0   0   0   0   2   2   2   2   2   0   0   0   2   2   2   2   0   0   0   2   0   0   0   2   0   2   2   2   0   0   2   2   2   0   0   0   0   0   0   2   2   0   2   0   0   2   0   2   0   0   2   2   2   0   0   2   0   0   2   2   0   2   2   0   2   0   0   2   0   2   2   2   0   2   2   2   0   2   2   2   0   0   0   2   2   2   0   2   0   2   0   2   2   0   0   0   2   2   2   2   0   2   0   2   2   0   0   0   0   2   2   0   0   2   2   0   0   2   0   0   0   2   2   0   2   2   2   0   0   0   0   0   2   0   2   2   2   0   2   0   0   2   0   0   0   2   0   2   2   2   0   2   0   2   0   2   2   0   0   2   2   0   2   2   2
 MK-1-16                2   0   0   0   2   0   0   2   2   0   0   2   2   2   2   0   2   0   0   0   2   0   0   2   0   2   0   2   0   2   0   2   2   2   2   0   0   0   2   2   2   2   2   2   0   0   0   2   0   2   2   0   0   0   2   0   0   2   2   0   2   0   2   0   0   2   2   2   0   0   2   0   0   0   2   2   0   2   0   0   2   0   2   0   0   2   2   0   0   0   2   0   0   2   2   0   2   2   0   2   0   0   2   0   2   2   2   2   2   2   2   0   2   2   2   0   0   0   2   2   2   0   2   0   0   0   0   2   0   0   0   0   2   2   0   0   2   0   2   2   0   0   2   0   2   2   0   2   2   2   0   0   2   0   0   0   2   2   0   2   2   2   0   0   0   0   0   2   0   2   2   2   0   2   0   0   2   0   0   0   2   0   2   2   2   0   0   0   2   0   2   2   0   0   2   2   0   2   0   2
 MK-2-1                 2   0   2   2   0   0   0   2   2   2   2   2   2   2   0   2   0   0   0   0   2   0   0   0   0   2   0   0   0   0   0   0   0   0   0   0   2   0   2   0   2   0   2   0   0   2   0   0   2   2   2   0   0   2   0   2   0   0   0   0   0   0   0   2   2   0   2   2   2   0   0   2   0   0   0   2   0   0   2   0   0   2   2   0   0   0   2   0   2   2   2   2   0   2   0   0   0   0   0   2   2   2   2   0   2   2   0   0   0   0   2   2   2   0   0   0   2   2   0   2   2   2   2   2   0   0   0   2   2   0   2   2   2   2   2   0   2   2   0   2   0   2   0   0   0   0   0   0   0   0   2   0   2   2   2   0   0   0   2   2   2   0   2   2   0   0   2   0   0   0   2   2   2   0   0   0   2   2   0   2   2   0   0   2   0   0   2   2   0   0   0   2   0   2   0   2   0   0   0   0
 MK-2-2                 2   0   2   2   0   0   0   2   2   0   2   2   0   2   0   2   0   2   2   2   2   0   0   0   0   2   0   0   0   0   0   0   0   0   0   2   2   0   2   0   2   0   2   0   0   2   0   0   2   2   2   0   0   2   0   2   0   0   0   0   0   0   0   2   2   0   2   2   2   0   0   2   0   0   0   2   0   0   2   0   0   2   2   0   0   0   2   0   2   2   2   2   0   2   0   0   0   0   0   2   2   2   2   0   2   2   0   0   0   0   2   2   2   0   0   2   2   2   0   2   2   2   2   2   0   0   0   0   2   0   2   2   2   2   2   0   2   2   0   2   0   2   0   0   0   0   0   2   0   0   2   0   2   2   2   2   0   0   2   2   0   0   2   2   0   0   2   0   0   0   0   2   2   0   0   0   2   2   0   2   2   0   2   2   0   0   2   2   0   0   0   2   0   2   0   2   0   0   0   0
 MK-2-3                 2   0   2   2   0   0   0   2   2   0   2   2   0   2   0   2   0   2   2   2   2   0   0   0   0   2   0   2   0   0   0   0   0   0   2   2   2   0   0   0   2   0   2   0   0   2   0   0   2   2   2   0   0   2   0   2   0   2   0   0   0   0   0   2   2   0   2   2   2   0   0   2   0   0   0   2   0   0   2   0   2   2   2   0   0   0   2   0   2   2   0   2   0   2   0   2   0   0   0   0   2   2   0   0   2   2   2   0   0   0   2   2   0   0   0   2   0   2   0   2   2   2   0   2   0   0   0   0   2   0   2   2   2   2   2   0   2   2   0   2   0   2   0   0   0   0   2   2   0   0   2   2   2   2   2   2   0   0   2   2   0   0   2   2   0   0   2   0   0   0   0   2   2   0   0   0   2   2   0   2   2   0   2   2   0   0   2   2   0   0   2   2   0   2   0   2   0   0   0   0
 MK-2-4                 2   0   2   2   0   0   0   2   0   0   2   2   0   0   0   2   2   2   2   2   2   0   0   0   0   2   0   2   0   0   0   0   0   0   2   2   2   0   0   0   2   0   2   0   0   2   0   0   2   2   2   2   0   2   0   2   0   2   2   0   0   0   0   2   2   0   2   2   2   0   2   2   0   0   0   2   0   0   0   0   0   2   2   0   0   0   2   0   2   2   0   2   0   2   0   2   0   0   0   0   2   0   0   0   2   2   2   0   0   0   2   2   0   0   0   2   0   2   0   2   2   2   0   2   0   0   0   0   2   2   2   2   2   2   2   2   2   2   0   2   0   2   0   0   0   0   2   2   0   0   2   2   2   2   2   2   0   0   2   2   0   2   2   2   0   0   0   0   0   0   0   2   2   0   0   0   2   2   0   2   2   0   0   2   0   0   2   0   0   0   2   2   0   2   0   2   0   0   0   0
 MK-2-5                 2   0   2   2   2   0   0   2   2   0   0   2   0   0   0   2   2   2   2   2   2   0   0   0   0   2   0   2   0   0   0   0   0   0   0   2   2   0   0   0   2   0   2   0   0   2   0   0   2   2   2   0   0   2   0   2   0   2   2   0   0   0   0   2   2   0   2   2   0   0   0   2   0   0   0   2   0   0   2   0   0   2   2   0   0   0   2   0   2   2   0   2   0   0   0   2   0   2   0   0   2   0   0   0   2   2   2   0   0   0   0   2   0   0   0   2   0   2   2   2   2   2   0   2   0   0   0   0   2   2   2   2   2   2   2   0   2   0   0   2   0   2   0   0   0   0   0   2   0   0   2   2   2   2   2   2   0   0   2   2   0   2   2   2   0   0   2   2   0   0   0   2   2   2   0   0   2   2   0   2   0   0   0   2   0   2   2   0   0   0   2   2   0   2   0   2   0   0   0   0
 MK-2-6                 2   0   2   2   2   0   0   2   0   0   0   2   0   0   0   2   2   2   2   2   2   0   0   0   2   2   2   2   0   0   0   0   0   0   0   2   2   0   0   0   2   0   2   0   0   2   0   0   2   2   2   0   2   2   0   2   0   2   2   0   2   0   0   2   2   0   2   2   0   0   0   2   0   0   0   2   0   0   2   0   0   2   0   2   0   0   2   0   2   2   0   2   0   0   0   0   0   2   0   0   0   0   2   0   0   0   2   0   0   0   0   2   0   0   0   2   0   2   2   2   2   2   0   2   0   0   0   0   2   0   2   2   2   2   2   2   2   0   0   2   0   2   2   2   0   0   0   2   0   0   2   2   0   2   2   2   2   0   0   2   0   2   2   2   0   0   2   2   2   0   0   2   2   2   0   0   2   2   0   2   0   0   0   2   2   2   2   0   0   0   2   2   0   2   0   2   0   0   0   0
 MK-2-7                 2   0   2   2   2   0   0   2   0   0   0   2   0   0   0   2   2   2   2   0   2   0   0   0   2   2   2   2   0   0   2   0   0   0   0   2   2   0   0   0   2   0   2   0   0   2   0   0   2   2   2   0   2   2   0   2   0   2   2   0   2   2   0   2   2   0   2   2   0   0   0   2   0   0   0   2   0   0   2   0   0   0   0   2   0   0   2   0   2   0   0   0   0   2   0   0   0   0   0   0   0   0   0   0   0   0   2   0   0   0   2   2   0   0   0   2   2   2   2   2   2   2   0   2   0   0   0   2   2   0   2   2   2   2   2   2   2   0   0   2   0   2   0   2   0   0   0   2   0   0   2   2   0   2   2   2   2   0   0   0   0   0   2   2   0   0   2   0   2   0   0   0   2   2   0   0   0   2   0   2   0   0   0   2   2   2   2   0   0   0   2   2   0   2   0   2   0   0   0   0
 MK-2-8                 2   2   2   2   2   0   0   2   0   0   0   2   0   0   0   2   2   2   2   0   2   0   2   0   2   2   2   2   0   0   2   0   0   0   0   2   2   0   2   0   2   0   2   0   0   2   0   2   2   2   0   2   2   2   0   0   2   2   2   0   2   2   0   0   2   2   2   2   0   0   2   2   0   0   0   2   0   2   2   0   0   0   2   2   0   0   2   0   2   0   0   0   0   2   0   0   0   0   0   0   0   0   2   0   0   0   2   0   0   0   2   2   0   0   0   2   2   2   2   2   2   0   0   2   0   0   2   2   2   0   2   2   2   2   2   2   2   0   0   2   0   2   0   2   0   0   2   2   0   0   2   2   0   2   2   2   2   0   0   0   0   0   2   2   0   0   2   0   2   0   0   0   2   2   0   0   0   2   0   2   0   0   0   2   2   2   2   2   0   0   2   2   0   2   0   2   0   2   0   0
 MK-2-9                 2   2   2   2   2   0   0   0   0   0   0   2   0   0   0   2   2   2   2   0   2   2   2   0   2   2   2   2   0   0   2   0   0   0   0   2   2   0   2   0   2   0   2   0   0   2   0   2   2   2   0   2   2   2   0   0   2   2   2   0   2   2   0   0   2   2   2   2   0   0   2   2   0   0   0   2   0   2   2   0   0   0   2   2   0   0   2   0   2   0   0   0   0   2   0   2   0   0   0   0   2   0   2   0   0   0   2   0   0   0   2   2   0   0   2   2   2   2   2   2   2   0   0   2   0   0   2   2   2   0   2   2   0   2   2   2   2   0   0   2   0   0   0   2   0   0   2   2   0   2   0   2   2   0   2   2   0   0   0   0   2   0   2   2   0   0   2   0   2   0   0   0   2   0   0   0   0   2   0   2   0   0   0   2   2   2   2   2   0   0   2   2   0   2   0   2   2   2   0   0
 MK-2-10                2   2   2   2   0   2   0   0   0   0   0   2   0   0   0   2   2   2   0   0   2   2   2   0   2   2   2   2   0   0   2   0   0   0   0   2   2   0   2   0   2   0   2   0   0   2   0   2   2   0   0   0   2   2   2   2   2   2   2   0   2   2   0   0   2   2   2   2   0   0   2   2   0   0   0   2   0   2   2   0   0   0   2   2   0   0   2   0   2   0   0   0   0   2   0   2   0   0   0   2   2   2   2   0   0   0   2   0   2   2   2   2   0   0   2   2   2   0   2   2   2   0   0   2   0   0   2   0   2   0   0   2   0   2   2   2   2   0   0   2   0   0   0   2   0   0   2   0   0   2   0   2   2   0   2   2   0   2   2   0   2   0   2   2   2   0   2   0   2   0   0   0   2   0   2   0   0   2   0   2   0   0   0   2   2   0   2   2   0   0   2   0   0   2   0   2   2   2   0   0
 MK-2-11                2   2   2   2   2   2   0   0   0   0   0   2   0   0   0   2   0   2   0   0   2   2   2   0   2   2   2   2   0   0   2   0   0   0   0   2   0   0   2   0   2   0   2   0   0   2   0   2   2   0   0   0   2   2   2   0   2   2   2   0   2   2   0   0   2   2   2   2   0   0   2   2   0   0   0   2   0   2   2   0   0   2   2   2   2   0   2   0   2   2   0   0   0   2   0   0   0   0   0   2   2   2   2   0   0   0   2   2   2   2   2   2   0   0   2   2   2   0   0   2   2   0   0   2   2   0   2   0   2   0   0   2   0   2   2   2   2   0   0   2   0   0   0   2   0   0   2   2   0   2   0   2   2   0   2   2   0   2   2   2   2   0   0   0   2   2   2   0   2   0   0   0   2   2   2   0   0   2   0   2   0   0   0   2   2   0   2   2   0   0   2   0   0   2   0   2   2   2   0   0
 MK-2-12                2   2   2   2   2   0   0   0   0   0   0   2   0   0   0   2   0   2   0   0   2   2   0   0   0   2   2   2   0   0   2   0   2   0   0   2   0   0   2   2   2   0   2   0   0   2   0   2   2   0   0   0   2   2   2   0   0   2   2   0   2   2   0   0   2   2   2   2   0   0   2   2   0   0   0   2   0   2   2   0   0   2   2   2   2   0   2   0   2   2   0   0   2   2   0   0   0   2   0   2   2   2   2   0   0   0   2   2   2   2   2   2   0   0   2   2   2   0   0   2   2   2   0   2   2   0   2   0   2   0   0   2   0   2   2   2   2   0   0   2   0   0   0   2   0   0   2   2   0   2   0   2   0   0   2   2   0   2   2   2   2   0   0   0   2   2   2   0   2   2   0   0   0   2   2   0   0   2   0   2   0   0   0   2   2   2   2   2   0   0   2   0   0   2   0   2   2   2   2   0
 MK-2-13                2   0   2   2   2   0   0   0   0   0   0   0   0   0   0   2   0   2   0   0   2   2   0   0   0   2   2   0   0   0   2   0   2   0   2   2   0   0   2   2   2   0   0   0   0   2   0   2   2   0   0   0   2   0   2   0   0   2   2   0   2   2   0   0   2   2   2   2   0   0   2   2   0   0   0   2   0   2   2   0   0   2   2   2   2   0   2   0   2   2   0   0   2   2   0   2   0   2   0   2   2   2   2   0   0   0   2   2   2   2   2   0   0   0   2   2   2   0   0   2   2   2   0   2   2   0   2   0   2   0   0   2   0   2   2   0   2   0   0   2   0   0   0   2   0   2   0   2   0   2   2   2   0   0   0   2   0   2   0   2   2   0   2   0   0   2   2   0   2   2   0   0   0   2   2   0   0   2   0   2   0   0   0   2   2   2   2   2   0   0   2   0   0   2   2   2   2   2   2   0
 MK-2-14                2   0   2   2   2   2   0   0   0   0   0   0   2   0   0   2   0   2   0   0   2   0   0   0   0   2   2   0   0   0   2   0   0   0   2   2   0   0   0   0   2   0   2   0   0   2   0   2   2   0   0   0   2   0   2   0   2   2   2   2   2   0   0   0   2   2   2   2   0   0   2   2   0   0   0   0   0   2   2   0   2   2   2   2   2   0   2   0   2   2   2   0   2   2   0   2   0   2   0   2   2   2   2   2   2   0   2   2   2   2   2   0   0   0   2   2   2   0   0   2   2   2   0   2   2   0   2   0   2   0   0   2   0   2   2   0   2   2   0   2   0   0   0   2   0   2   0   0   0   2   2   2   0   0   0   2   0   2   0   2   2   0   2   0   0   2   2   0   2   2   0   0   0   2   2   2   0   2   0   2   0   0   0   2   2   2   2   2   0   0   2   0   0   2   2   2   2   2   2   0
 MK-2-15                2   0   2   2   2   2   0   2   0   0   0   0   2   0   0   2   0   2   0   0   2   0   0   0   0   0   2   0   0   0   2   0   0   0   2   2   0   0   0   0   2   0   2   0   0   2   0   2   0   0   0   0   2   0   2   0   2   2   0   2   0   0   0   2   2   2   2   0   0   2   2   2   2   0   2   0   0   2   2   0   2   2   2   2   0   0   2   0   0   2   2   0   2   2   0   2   0   2   0   2   2   2   2   2   2   0   2   2   2   2   2   0   0   2   2   0   2   0   0   2   2   2   0   2   2   0   2   0   2   0   0   2   0   2   0   0   2   2   0   2   0   0   2   2   0   2   0   0   0   2   2   2   0   0   0   2   0   2   0   2   2   2   0   0   0   2   2   0   2   2   0   0   0   2   2   2   0   2   0   2   0   0   0   2   2   2   2   2   0   0   2   0   0   2   2   2   0   2   2   0
 MK-2-16                2   0   2   2   2   2   0   2   0   0   0   0   0   2   0   2   0   2   0   0   2   0   0   0   0   0   2   0   2   0   2   0   0   0   2   2   0   0   0   0   0   0   2   0   0   2   0   0   0   0   0   0   0   0   2   0   2   2   0   2   2   0   0   2   2   2   2   0   0   2   2   2   2   0   2   0   0   2   2   0   2   2   2   2   0   0   2   2   2   2   0   2   2   2   0   0   0   2   0   2   2   2   2   0   2   0   2   2   0   2   2   0   0   2   2   0   2   0   0   2   2   0   0   2   2   0   2   0   2   0   0   2   0   2   0   0   2   2   0   2   0   0   2   2   0   2   0   0   0   2   2   2   0   0   0   2   0   2   0   2   2   2   0   0   0   2   2   0   2   2   0   0   0   2   2   2   0   2   2   2   0   0   0   2   0   2   2   2   0   2   0   0   0   2   2   2   0   2   2   0
 MK-3-1                 0   0   0   0   0   2   0   2   2   0   2   0   2   0   2   2   0   2   0   0   2   2   0   2   0   2   2   0   0   2   0   2   2   2   0   2   2   2   2   2   2   0   0   2   0   2   2   0   0   0   0   0   0   0   2   0   2   2   2   2   0   2   2   0   0   0   2   0   2   0   2   0   2   0   0   0   0   2   2   2   0   2   0   2   2   2   2   0   2   0   2   0   2   2   0   0   2   0   2   0   0   2   2   2   2   2   2   0   0   0   0   2   2   0   2   2   0   0   2   2   0   0   0   2   0   0   2   0   2   2   0   2   0   0   2   0   0   2   0   2   2   2   2   2   0   0   2   0   2   2   0   2   0   2   2   2   2   2   0   0   0   2   2   2   2   0   0   0   2   0   2   2   0   0   2   2   0   0   0   2   2   0   0   2   0   0   2   2   0   0   0   0   0   0   0   2   0   0   2   0
 MK-3-2                 0   0   0   0   0   2   0   2   2   0   2   0   2   0   2   0   0   2   2   0   2   2   0   2   0   2   2   0   0   2   0   2   2   0   0   2   2   2   2   2   0   0   0   2   0   0   2   0   0   0   0   0   0   0   2   0   2   2   2   2   0   2   2   0   0   0   2   2   2   0   2   0   2   0   0   0   0   2   2   2   0   2   0   2   2   2   2   0   2   2   2   0   2   2   0   0   2   2   2   0   0   2   2   2   2   2   2   0   0   0   0   2   2   0   2   2   0   0   2   2   0   0   2   2   0   0   2   0   2   2   0   2   2   0   0   0   0   2   0   2   2   2   2   2   0   0   2   0   0   2   0   2   0   2   2   2   0   2   0   0   0   2   2   2   2   0   0   0   2   0   2   2   2   0   2   2   0   0   0   2   0   0   0   2   0   0   2   2   2   0   0   0   0   0   2   2   0   0   2   0
 MK-3-3                 2   0   0   2   0   2   0   2   2   0   2   0   2   0   2   0   0   2   2   0   2   2   0   2   0   2   2   0   0   2   0   2   2   0   0   2   2   2   2   2   0   0   0   2   0   0   2   0   0   0   0   0   0   0   2   0   2   2   2   0   0   2   2   0   0   0   2   2   2   0   2   0   2   0   2   0   0   2   2   2   0   2   0   2   2   0   2   0   2   2   2   0   2   2   2   0   2   2   0   2   0   2   2   2   2   0   2   0   0   0   0   2   2   0   2   0   0   0   2   2   0   0   2   2   0   0   2   2   2   2   0   2   2   0   0   0   0   2   0   2   0   2   2   2   2   0   2   0   2   2   0   2   0   2   2   2   0   2   0   2   0   2   2   2   2   0   0   0   2   0   2   2   2   0   2   2   0   0   0   2   0   0   0   2   0   0   2   2   2   0   0   0   0   0   2   2   2   0   2   0
 MK-3-4                 2   0   0   2   0   2   0   2   2   0   2   0   2   0   0   2   0   2   2   0   2   2   0   2   0   2   0   0   0   2   0   2   2   0   0   2   2   2   2   0   0   0   0   2   0   0   2   0   0   0   0   0   0   0   2   0   0   2   2   0   2   2   2   0   0   0   2   2   2   0   2   0   2   0   2   0   0   2   2   2   2   2   0   2   2   0   2   0   2   2   2   0   0   2   2   0   2   2   0   2   0   2   2   2   0   0   2   0   0   0   0   2   2   0   2   0   0   0   2   2   0   0   2   0   0   2   2   2   2   2   2   2   2   0   2   0   2   2   2   2   2   2   2   2   0   0   2   0   2   2   0   2   0   2   2   2   0   2   0   2   0   2   2   2   2   0   0   0   2   0   2   2   2   0   2   2   0   0   0   2   0   0   0   2   0   0   2   2   2   0   0   0   0   0   2   2   2   0   2   0
 MK-3-5                 2   0   2   2   0   2   0   2   2   0   2   0   2   0   2   2   0   2   2   2   0   2   0   0   0   2   0   0   0   2   0   2   2   2   0   0   0   2   2   0   0   0   0   2   0   2   2   0   0   0   0   0   0   0   2   0   0   2   2   0   2   2   2   0   0   0   2   2   2   0   2   0   2   0   2   0   0   2   2   0   2   2   0   2   2   0   2   0   2   2   2   0   0   0   2   0   2   2   0   2   0   2   2   0   0   0   2   0   0   0   0   2   2   0   2   0   0   0   2   2   0   0   2   0   0   2   2   0   2   2   2   2   2   0   0   2   2   2   2   2   0   2   2   2   0   0   2   0   0   2   0   2   0   2   2   2   0   0   0   2   2   0   2   2   0   0   0   2   2   0   2   2   0   0   2   2   2   0   0   2   0   0   0   2   2   0   2   2   2   0   0   0   2   0   2   2   2   0   2   0
 MK-3-6                 0   0   2   2   2   2   0   0   0   0   0   0   2   0   2   2   0   2   2   2   0   2   0   0   0   2   0   0   0   2   0   2   2   2   0   0   0   2   2   0   0   0   0   2   0   2   2   0   0   0   0   0   0   0   2   0   0   2   2   0   2   2   2   0   2   0   0   2   2   0   2   0   2   0   2   0   0   2   2   0   2   2   0   2   2   0   2   0   2   2   2   0   0   0   2   0   2   2   0   2   0   2   2   0   0   0   2   0   0   0   0   2   2   0   2   0   2   0   0   2   0   0   2   0   0   0   2   0   2   0   0   0   2   0   0   2   2   2   2   2   0   2   2   2   0   0   2   0   0   2   0   2   0   2   2   2   0   0   2   2   2   2   2   2   0   0   0   2   2   0   2   2   0   0   2   2   2   2   0   0   0   0   2   2   2   0   0   2   2   0   0   0   2   0   2   2   0   0   2   0
 MK-3-7                 0   0   2   2   2   2   0   0   0   0   0   2   2   0   2   2   0   0   2   2   0   2   0   0   0   2   0   0   0   0   0   2   2   2   0   0   0   2   2   0   0   0   2   2   0   2   2   0   0   0   0   0   0   0   2   0   0   2   2   0   0   2   2   0   2   0   0   2   2   0   2   0   0   0   2   0   2   0   2   0   2   2   0   2   2   0   2   0   2   2   2   0   0   0   0   0   2   2   0   2   0   2   2   0   0   0   2   0   0   0   0   2   2   0   2   0   2   0   0   2   0   0   2   0   0   0   2   0   2   0   0   2   0   0   0   2   2   2   2   2   0   2   2   2   0   2   2   0   0   2   2   2   2   2   2   2   0   0   2   0   2   0   2   2   0   2   0   2   0   0   2   2   0   0   2   2   2   2   2   0   0   0   2   2   2   0   0   2   2   0   0   0   2   0   2   2   0   0   2   0
 MK-3-8                 0   0   2   2   2   2   0   0   0   0   0   2   2   0   2   2   0   0   2   2   0   2   0   0   0   2   2   2   0   2   0   2   2   2   0   0   0   2   2   0   0   0   2   0   0   2   2   0   0   0   0   0   0   0   2   0   0   2   2   2   0   2   2   0   2   0   2   2   2   0   2   0   0   0   2   2   2   0   2   2   2   2   0   2   2   0   2   0   2   2   2   0   0   0   0   0   2   0   0   2   0   2   2   0   0   0   2   0   0   2   0   2   2   0   2   0   2   0   0   2   0   2   2   0   0   0   2   0   0   0   0   2   0   2   2   0   2   2   2   2   0   2   2   0   0   2   2   0   0   2   0   2   2   2   2   2   0   0   2   0   2   0   2   0   0   0   0   2   0   2   2   2   0   0   2   2   2   2   2   0   0   0   2   2   0   0   0   2   2   0   0   0   2   0   0   2   0   0   2   0
 MK-3-9                 0   0   2   2   2   2   0   0   0   2   0   2   2   0   2   2   0   0   2   2   0   2   2   0   0   2   2   2   0   2   0   2   2   2   0   0   0   2   2   0   0   0   2   0   0   2   2   2   0   0   0   0   2   0   2   0   0   2   2   2   0   2   2   2   2   0   2   2   2   0   2   0   0   0   2   2   2   0   2   2   2   2   2   2   2   0   2   0   2   0   2   0   0   0   0   0   2   2   0   2   2   2   2   0   0   0   2   0   0   2   0   2   2   2   2   0   2   0   0   2   0   2   2   0   0   0   2   0   0   0   0   2   0   2   2   2   2   2   2   2   2   2   2   2   0   2   2   0   2   2   0   2   0   2   2   2   0   0   2   0   2   0   2   0   0   0   0   2   0   2   2   2   0   0   2   2   2   0   2   0   0   0   2   2   0   0   0   0   2   0   2   0   2   0   0   2   0   0   2   0
 MK-3-10                0   0   2   2   2   0   0   0   2   0   0   2   2   0   2   2   0   0   2   2   0   2   2   0   0   2   2   2   0   2   0   2   2   0   0   0   0   2   2   0   0   0   2   0   0   2   2   2   0   0   0   0   2   0   2   0   0   2   2   2   0   0   2   2   2   0   2   2   2   0   2   0   0   0   2   2   2   0   2   2   2   2   2   2   2   0   2   0   2   0   2   0   0   0   0   0   2   0   0   2   2   2   0   0   0   0   2   0   0   2   2   2   2   2   2   2   2   0   0   2   0   2   2   0   0   2   2   0   0   0   0   2   0   2   0   2   2   2   2   2   2   2   0   2   0   2   2   0   2   2   0   2   0   2   2   2   0   0   2   0   2   0   2   0   0   0   0   2   0   2   2   0   0   0   2   2   0   0   2   0   0   0   2   2   0   0   0   0   2   0   2   0   2   0   0   2   0   0   2   2
 MK-3-11                0   0   2   2   0   0   0   0   2   0   0   2   2   2   2   2   0   0   2   2   0   2   2   0   0   2   2   2   0   0   0   2   2   0   0   0   0   2   0   0   0   0   2   0   0   2   2   2   0   0   0   0   2   0   2   0   0   0   2   0   0   0   2   2   2   0   2   2   2   0   2   0   0   2   2   2   2   0   2   2   2   2   0   2   2   0   2   0   2   0   2   0   0   0   0   0   2   0   0   2   2   2   0   0   0   2   2   0   0   2   2   2   2   2   2   2   2   0   2   2   0   2   2   0   0   2   2   0   0   2   2   2   0   2   0   2   2   2   2   2   0   2   0   2   0   2   2   0   2   2   0   2   0   2   2   2   0   0   2   0   2   0   2   0   0   0   0   2   0   2   2   0   0   0   2   2   0   0   2   0   0   0   2   2   0   0   0   0   2   0   2   0   0   0   0   2   0   0   2   2
 MK-3-12                0   0   2   2   0   0   0   0   2   2   0   2   2   2   2   2   0   0   2   2   0   2   2   0   0   2   2   0   0   2   0   2   2   0   0   0   0   2   0   0   2   0   2   0   0   2   2   2   0   0   0   0   2   0   2   0   0   2   2   0   0   0   2   2   2   0   2   2   2   0   2   0   0   2   2   2   2   0   2   2   0   2   0   2   2   0   2   0   2   0   2   0   0   0   0   2   2   0   0   2   2   2   0   0   0   2   2   0   2   2   2   2   2   2   2   2   2   0   2   2   0   2   0   2   0   2   2   0   0   2   2   2   0   2   0   2   2   2   2   2   2   2   2   2   0   2   2   0   2   2   0   2   0   2   2   0   0   0   2   0   2   0   0   0   0   0   0   2   0   2   2   0   0   0   2   2   0   2   2   0   0   0   2   2   0   0   2   2   2   0   0   0   0   0   0   2   0   0   2   2
 MK-3-13                0   0   2   2   0   0   2   0   2   0   0   2   2   2   2   2   0   0   2   2   0   2   2   0   0   2   2   0   0   2   0   2   2   2   0   0   0   2   0   0   2   0   2   0   0   2   2   2   2   0   0   0   2   0   2   0   0   2   0   0   0   0   2   2   2   0   2   2   2   0   2   0   0   0   0   2   2   0   2   2   0   0   0   2   2   0   0   2   2   2   2   0   0   2   0   2   2   0   0   2   2   2   0   0   0   2   0   0   0   2   2   2   2   2   2   2   2   0   2   2   0   2   0   2   0   2   2   2   0   2   2   2   0   0   0   2   0   0   0   2   2   2   2   2   0   2   2   0   2   2   0   2   0   2   2   0   0   0   2   0   2   0   2   0   0   0   0   2   0   2   0   0   0   0   2   2   0   2   2   2   0   2   2   2   0   0   0   2   2   0   0   0   0   0   0   2   0   0   2   2
 MK-3-14                0   0   2   2   0   0   2   0   0   0   0   2   2   2   2   2   0   0   2   2   0   2   2   0   0   0   0   0   0   2   0   2   2   2   0   0   0   2   0   0   2   0   2   2   0   2   2   2   2   2   0   0   2   0   2   0   2   0   0   0   0   0   2   0   2   0   2   2   2   0   2   0   0   0   0   2   2   0   2   0   0   0   0   2   2   0   0   2   2   2   0   0   0   2   0   2   0   0   0   2   2   2   0   2   0   2   0   0   0   2   2   2   2   2   2   2   2   0   2   2   0   2   0   2   0   2   2   2   2   2   2   2   0   0   0   2   0   0   0   2   2   2   2   2   0   2   2   0   2   2   0   0   0   2   2   0   0   0   2   0   2   0   2   0   0   0   0   2   0   2   0   0   2   0   2   0   0   2   2   2   0   2   2   2   0   0   0   2   2   0   0   0   0   0   0   0   0   2   2   2
 MK-3-15                0   0   2   2   2   2   2   0   0   0   0   2   2   2   2   2   0   0   2   2   0   2   2   2   0   0   0   0   2   2   0   2   2   2   0   2   0   2   0   0   2   0   2   2   0   2   2   2   2   2   0   0   2   0   2   2   2   0   0   0   0   0   2   0   2   0   2   2   2   0   2   2   0   0   0   2   2   0   2   0   0   0   0   2   2   0   0   2   2   2   0   0   0   2   0   2   0   0   0   2   2   2   0   2   0   2   0   0   0   2   2   2   2   2   2   2   2   0   2   2   0   2   2   2   0   2   2   2   2   2   0   2   0   0   0   2   0   0   0   2   2   2   2   2   0   2   2   0   2   2   0   0   0   2   2   2   0   0   2   0   2   0   2   0   0   0   0   2   2   2   0   0   2   0   2   0   0   2   2   0   0   2   0   2   0   0   0   2   2   0   0   0   0   0   2   0   0   2   2   2
 MK-3-16                0   0   2   2   2   2   2   0   2   0   0   2   2   2   2   2   0   0   2   2   0   2   2   2   0   0   0   0   2   2   0   2   0   2   2   2   0   2   0   0   2   0   2   2   2   2   2   2   2   2   0   0   2   0   2   2   2   0   0   2   0   0   2   0   2   0   2   2   2   0   2   2   0   0   0   2   2   0   0   0   0   0   0   2   2   0   0   2   2   2   0   0   0   2   0   2   0   0   0   2   2   2   0   2   2   2   0   0   0   2   2   2   2   2   2   2   2   0   0   2   0   2   2   2   0   2   0   2   2   2   0   0   0   0   0   2   0   0   0   2   2   2   2   2   0   2   2   0   2   2   0   0   0   2   2   2   0   0   2   0   2   0   2   0   0   0   0   2   2   2   0   0   2   2   2   0   2   2   2   0   0   2   0   2   0   0   0   2   0   0   0   0   0   0   2   0   0   2   2   2
 MK-4-1                 2   2   0   0   2   0   2   0   2   0   2   0   0   0   2   2   0   0   0   0   0   2   0   0   0   0   2   0   0   2   0   0   0   2   0   0   2   2   0   2   0   2   2   2   0   2   2   2   2   0   0   0   2   2   2   0   2   0   2   2   2   0   2   0   2   0   0   2   2   0   0   2   2   0   2   0   0   0   2   2   2   2   0   2   0   0   0   0   2   0   0   0   0   0   2   0   2   2   2   0   2   0   0   2   0   2   2   0   0   0   2   0   0   0   2   0   2   0   0   0   0   0   0   2   2   0   0   0   2   0   0   0   0   2   0   2   2   2   0   2   2   0   0   2   2   2   2   0   0   2   0   2   0   0   0   2   2   2   2   0   0   2   2   0   2   2   2   0   2   2   0   2   2   2   0   0   0   2   0   2   0   2   2   2   2   2   2   2   0   2   2   2   2   2   0   2   2   2   0   2
 MK-4-2                 2   2   0   0   2   0   2   2   2   0   2   0   2   0   2   2   0   0   0   0   0   2   2   0   0   0   2   0   0   2   0   0   0   2   2   0   0   2   0   2   0   2   2   0   0   2   2   2   2   0   0   0   2   2   2   0   2   0   2   2   2   0   2   0   2   0   0   2   2   2   0   2   2   0   2   0   2   2   2   2   0   2   0   2   0   2   0   0   2   0   0   2   0   0   2   0   2   0   2   0   2   0   0   2   0   2   2   0   0   0   2   0   0   0   0   2   2   0   0   0   0   0   0   0   2   0   0   0   2   2   0   0   0   2   0   2   2   2   0   2   0   0   0   2   2   2   2   0   0   2   0   0   0   0   0   2   2   2   2   0   0   2   2   0   2   2   2   0   2   2   0   2   2   2   0   2   0   2   0   0   0   2   2   2   2   2   2   2   0   2   2   2   2   2   0   2   2   2   0   2
 MK-4-3                 2   2   0   0   2   0   2   2   0   0   2   0   2   0   2   2   0   0   0   0   0   0   2   0   0   0   2   0   0   2   0   0   0   2   2   0   2   2   0   2   0   2   2   0   0   0   0   2   2   2   0   0   2   2   2   0   2   2   2   2   2   0   2   2   2   0   2   2   2   2   0   2   2   0   2   0   2   2   2   2   0   2   0   2   0   2   0   0   2   0   0   2   0   0   2   2   2   0   2   0   2   0   0   2   0   2   2   0   0   0   0   0   0   0   0   2   2   2   0   0   0   0   0   2   2   0   0   0   2   2   0   0   0   2   0   2   2   0   2   2   0   0   0   2   0   2   2   2   0   2   2   0   0   2   0   2   2   2   2   0   0   2   2   0   2   2   2   0   2   2   0   2   2   0   0   2   0   2   0   0   0   2   2   2   2   0   2   2   0   2   2   2   2   2   0   2   2   0   0   2
 MK-4-4                 2   2   0   0   2   0   2   2   0   0   2   0   2   0   2   2   0   0   0   0   0   0   2   0   2   0   2   0   0   0   2   0   2   0   2   0   2   2   0   2   0   2   2   0   0   0   2   2   0   2   2   0   2   2   2   0   2   2   2   2   2   2   2   2   2   0   2   2   2   2   2   2   2   0   2   0   2   2   2   2   0   2   0   2   0   2   0   0   2   0   0   2   0   0   2   2   2   0   2   0   2   0   0   2   0   2   2   0   0   0   0   0   2   0   0   2   2   2   0   0   0   0   0   2   2   0   0   0   0   2   0   0   0   2   0   2   2   0   2   2   0   0   0   2   0   2   2   2   0   2   2   0   0   2   0   2   2   2   2   0   0   2   0   0   2   2   2   0   2   2   0   2   2   0   0   2   0   2   0   0   0   2   2   2   2   0   2   2   2   2   0   2   2   2   2   2   0   0   0   2
 MK-4-5                 2   2   0   0   2   0   2   2   0   0   2   0   2   0   2   2   0   0   0   0   0   0   2   0   2   0   2   0   0   0   2   0   2   0   2   0   2   2   0   2   0   2   0   2   0   0   2   2   0   0   2   0   2   2   2   0   0   2   0   2   2   2   2   2   2   0   2   2   2   0   2   2   2   2   2   0   2   2   2   0   0   2   0   2   0   2   0   0   2   0   0   2   0   0   2   2   2   0   2   0   2   0   0   2   0   2   2   0   0   0   0   0   2   0   0   2   2   2   2   0   0   0   0   2   2   0   0   0   0   2   0   0   0   2   0   2   2   2   2   2   0   0   0   2   0   2   2   2   0   2   2   0   0   2   0   2   2   2   2   0   0   2   0   0   0   2   2   0   2   2   0   2   2   0   0   0   0   2   0   0   0   2   2   2   2   0   2   2   2   2   0   2   2   2   2   0   0   0   0   2
 MK-4-6                 2   2   2   0   2   0   2   2   0   0   2   0   2   0   2   2   0   0   0   0   0   0   0   0   2   0   2   0   0   2   2   0   2   0   2   0   2   2   0   2   0   2   0   2   0   0   2   2   0   0   2   0   2   2   2   2   0   2   0   2   2   2   2   2   2   0   2   2   2   0   2   2   0   2   2   0   2   2   2   0   0   2   0   2   0   2   0   0   2   0   0   2   2   0   2   2   2   0   2   0   2   0   0   2   0   2   2   0   0   2   0   0   2   0   0   2   2   2   2   0   0   2   0   2   2   0   0   0   0   0   0   0   0   2   2   0   2   2   2   2   0   0   2   2   0   2   2   2   0   2   2   0   0   2   0   2   2   2   0   0   0   2   0   0   0   2   2   0   2   2   0   2   2   0   0   0   0   2   0   0   0   2   2   0   0   0   2   2   2   2   0   2   2   2   2   0   2   0   2   2
 MK-4-7                 2   2   2   0   0   0   2   2   0   0   0   0   2   0   2   2   0   0   0   0   0   0   0   2   2   0   2   0   0   2   2   0   2   0   2   0   2   2   0   2   0   2   0   2   0   0   2   2   0   0   2   0   2   2   2   2   0   2   0   2   2   2   0   2   2   0   2   2   2   0   0   2   0   2   2   0   2   2   0   0   0   0   0   2   0   2   0   0   2   0   0   2   2   0   2   0   2   0   2   0   2   0   0   2   0   0   2   2   0   2   0   0   2   0   0   2   2   2   2   0   0   2   0   2   2   0   2   0   0   0   0   0   0   2   2   0   2   2   2   2   0   0   2   2   0   2   2   2   0   2   2   0   0   2   0   2   2   2   2   0   0   2   0   0   0   2   2   2   2   0   0   2   2   0   0   0   0   2   0   2   0   2   0   0   0   0   2   2   2   2   0   2   2   2   2   0   2   0   2   2
 MK-4-8                 2   0   2   0   0   0   2   2   0   0   0   0   2   0   2   2   0   0   2   0   0   0   0   2   2   0   2   0   0   2   2   0   2   0   2   0   2   2   0   2   0   2   0   2   0   0   2   2   0   0   2   0   2   2   2   0   0   2   0   2   2   2   0   2   2   0   2   0   2   0   0   0   2   2   2   0   2   2   0   0   0   0   0   2   0   2   0   0   2   0   0   0   2   0   0   0   2   0   2   0   2   0   0   2   0   0   2   2   0   2   0   0   2   0   0   2   2   2   2   2   0   2   2   2   2   0   2   0   0   0   2   0   0   2   2   0   2   2   2   2   0   0   2   2   0   2   2   2   0   2   2   0   0   2   0   2   2   2   2   0   0   2   0   0   0   2   2   2   2   0   0   2   2   0   0   0   0   2   0   2   0   0   0   2   2   0   2   2   2   2   0   2   2   0   2   0   2   0   2   2
 MK-4-9                 2   2   2   0   0   0   2   2   0   0   0   2   2   0   0   0   0   0   2   0   0   2   0   2   0   0   2   0   0   2   2   0   2   0   2   0   2   2   0   2   0   2   0   2   0   0   2   2   0   0   2   0   2   2   2   0   0   2   0   2   2   2   0   2   2   0   2   2   2   0   0   0   2   2   2   0   2   2   0   0   0   0   0   2   0   2   0   0   2   2   0   0   2   0   0   0   2   0   2   0   2   0   2   2   0   0   2   2   0   2   0   0   2   0   0   2   2   2   2   2   0   2   2   2   2   0   2   0   0   0   2   0   0   2   2   0   0   2   2   2   2   0   2   2   0   2   2   2   0   2   0   0   0   2   0   2   2   2   2   0   2   2   0   0   0   2   2   2   2   0   0   2   2   0   0   0   0   2   0   2   0   0   0   2   2   0   2   2   0   2   0   2   2   0   2   0   2   0   2   2
 MK-4-10                2   2   0   0   0   0   2   2   0   0   0   2   2   0   0   0   0   0   2   0   0   2   0   2   2   2   2   0   0   2   0   0   2   0   2   0   2   2   2   2   0   2   0   2   0   0   2   2   2   0   2   0   2   2   2   0   0   2   0   0   2   2   0   2   0   0   2   2   2   0   2   0   2   2   2   0   2   2   0   0   0   0   0   0   0   0   0   0   2   2   0   0   2   2   0   0   2   0   2   0   2   2   2   2   0   2   2   2   0   2   0   0   2   0   0   2   2   2   2   0   0   2   2   2   2   0   2   0   0   0   2   0   2   2   2   0   2   2   2   2   2   0   2   2   0   2   2   2   0   2   0   0   2   2   2   2   2   2   2   0   0   0   0   0   0   2   2   2   0   0   0   0   2   0   0   0   0   2   0   2   0   0   0   2   2   0   2   2   0   2   0   2   2   0   2   0   2   0   2   2
 MK-4-11                2   2   0   0   2   0   2   0   0   0   0   2   0   0   2   0   0   0   2   2   0   2   0   2   2   2   2   0   0   2   0   0   2   0   2   0   2   2   0   2   0   2   2   2   0   0   2   2   2   2   2   0   2   2   2   0   0   2   0   0   2   0   0   2   0   0   0   2   2   0   2   0   2   2   0   0   2   2   0   0   0   0   0   0   0   0   0   0   2   2   0   0   2   2   0   0   2   0   2   0   2   2   2   2   0   2   2   2   0   2   0   0   2   0   0   2   2   2   2   0   0   2   2   2   0   0   2   0   0   0   2   0   2   2   2   0   2   2   2   0   2   0   2   2   0   2   2   2   0   2   0   0   2   2   2   2   2   2   2   0   0   0   0   0   0   2   2   2   0   0   0   0   2   2   0   0   0   2   0   2   0   0   2   2   0   0   2   2   0   2   0   2   2   0   2   2   2   0   2   2
 MK-4-12                2   2   2   0   2   0   2   2   0   0   0   2   2   0   2   0   0   0   2   2   2   2   0   2   2   2   2   0   0   2   0   0   2   0   2   0   2   2   0   2   0   2   2   2   2   0   0   0   2   2   2   0   2   2   2   0   0   2   0   2   2   0   0   2   0   2   0   2   0   0   2   0   2   2   0   0   2   2   0   0   0   0   0   0   0   0   2   0   2   2   0   0   2   2   0   0   2   0   2   0   2   2   2   2   0   2   2   2   0   2   0   0   2   0   0   2   2   2   2   2   0   2   2   2   0   0   2   0   0   0   0   0   2   2   2   0   2   2   2   0   2   0   0   2   0   2   2   2   0   2   0   0   2   2   2   2   2   2   2   0   0   0   0   0   0   2   2   2   0   0   0   0   2   2   0   0   0   2   0   2   0   0   2   2   0   0   2   2   2   2   0   2   2   0   2   2   2   0   2   2
 MK-4-13                2   2   2   0   2   0   0   2   0   0   0   2   2   0   2   0   0   0   2   2   2   2   0   2   2   2   2   0   0   2   0   0   2   0   2   0   2   2   0   2   0   2   2   0   2   0   0   0   2   2   2   0   2   2   2   0   0   2   0   2   2   0   0   2   0   2   2   2   2   0   2   0   2   2   0   0   0   2   0   0   0   0   0   2   0   2   2   0   2   2   0   0   2   2   0   0   2   0   2   2   2   2   2   2   0   2   2   2   0   2   0   0   2   0   0   2   2   2   0   2   2   2   2   2   0   0   2   0   0   0   0   0   0   2   2   0   2   2   0   0   2   0   0   2   2   2   2   2   0   2   2   0   2   2   2   2   2   0   2   0   2   0   0   0   0   2   2   2   0   0   2   0   2   2   0   0   0   2   0   2   0   0   2   2   0   0   2   2   2   2   0   2   2   0   2   2   2   0   2   2
 MK-4-14                2   2   2   0   2   0   0   2   0   0   0   0   2   0   2   0   0   0   2   0   2   2   2   2   2   2   2   0   0   2   0   0   2   0   2   0   2   2   0   2   0   2   2   0   2   2   0   0   2   0   2   0   2   2   2   0   0   0   0   2   2   2   0   2   0   2   2   2   2   0   2   0   2   2   0   0   2   2   0   0   0   0   0   2   0   2   2   0   2   2   0   0   2   2   0   0   2   2   2   2   2   2   2   2   0   0   2   2   0   2   0   0   2   0   0   2   2   0   0   2   2   2   2   2   0   0   2   0   0   0   0   0   0   2   2   0   2   2   0   2   2   0   0   0   2   2   2   2   0   0   2   0   2   2   2   2   2   0   2   0   2   0   0   0   0   2   2   2   0   0   2   0   2   0   0   0   2   2   0   2   2   0   2   2   0   0   2   2   2   2   0   2   2   0   2   2   2   0   2   2
 MK-4-15                2   2   2   0   0   0   0   2   2   0   0   0   2   0   0   2   2   0   2   0   2   2   2   2   2   2   2   0   0   2   0   0   2   0   2   0   2   2   0   2   0   2   2   0   2   2   0   0   2   2   2   0   0   2   2   0   0   0   0   2   2   2   0   2   2   2   2   2   2   2   2   2   2   2   0   0   2   2   0   0   0   0   0   0   0   2   2   0   2   2   0   0   2   2   0   0   2   2   2   2   2   2   2   2   0   0   2   2   0   2   0   0   2   0   0   2   2   0   0   2   2   2   2   2   0   0   2   0   2   0   0   0   0   2   2   0   2   2   0   2   2   0   2   0   2   2   2   2   0   0   2   0   2   2   2   2   0   0   2   0   2   0   0   0   0   2   0   2   0   0   2   0   2   0   0   0   2   2   0   0   2   0   2   2   0   0   0   2   2   2   0   2   2   0   2   2   2   0   2   2
 MK-4-16                0   2   2   0   0   0   0   2   2   0   0   0   2   0   0   2   2   0   2   0   2   2   2   2   2   2   0   0   0   2   0   0   2   0   2   2   0   2   0   2   2   2   2   2   2   2   0   0   2   2   2   0   0   2   2   0   2   0   0   0   2   2   0   2   2   2   0   2   2   2   2   2   2   2   0   0   2   2   0   0   0   0   0   0   0   0   2   0   2   2   0   0   2   2   0   2   2   2   2   2   2   2   2   2   0   0   2   2   0   2   0   2   2   0   0   2   2   0   0   2   0   2   2   2   0   2   2   0   2   0   2   0   0   2   2   0   2   2   0   2   2   0   2   0   0   2   2   2   0   0   2   0   2   2   2   0   0   0   2   0   2   0   0   0   0   2   0   2   2   0   2   0   2   0   0   0   2   2   0   0   2   0   2   2   0   0   0   2   2   0   0   2   0   0   2   2   2   0   2   2
 MK-5-1                 2   0   0   0   0   0   0   2   2   2   0   2   0   2   2   0   0   0   2   2   2   0   0   2   2   0   0   2   2   2   2   2   0   2   2   0   2   0   2   2   2   0   2   0   0   2   0   0   0   0   0   0   2   2   0   0   0   2   0   0   0   0   2   0   0   2   0   0   2   0   2   2   2   0   2   0   0   2   2   2   0   2   0   0   0   2   0   0   2   0   2   2   0   2   2   0   0   2   0   0   0   0   2   2   2   2   0   0   2   0   0   2   2   0   2   0   2   2   2   0   0   0   0   0   2   0   2   2   0   0   2   0   2   2   0   2   0   0   0   2   2   0   0   2   0   2   2   2   2   0   0   2   0   2   0   0   2   2   0   0   2   0   0   0   2   2   2   2   0   2   2   0   0   2   2   2   0   2   0   2   0   2   0   2   2   0   0   2   0   2   2   2   0   2   0   2   0   0   2   2
 MK-5-2                 2   0   0   0   0   0   0   0   2   2   0   2   0   2   2   0   0   0   2   2   2   0   0   2   2   0   0   2   0   2   2   2   0   2   0   0   2   0   2   2   2   0   0   0   0   2   0   0   0   0   0   0   2   2   0   0   0   2   0   0   0   0   2   2   0   2   0   0   0   2   2   2   2   0   2   0   0   2   2   2   0   2   0   0   0   2   0   0   2   0   0   0   0   2   2   0   0   2   0   0   2   0   2   2   0   2   0   0   0   0   0   2   2   2   0   0   2   2   2   0   0   0   0   0   0   0   2   2   0   0   2   0   2   2   0   2   2   0   0   2   2   0   0   2   0   2   2   2   0   2   0   2   0   2   0   0   2   2   0   0   2   0   0   0   2   2   2   2   0   2   2   0   0   2   2   2   0   2   0   2   0   2   0   2   2   0   0   2   0   0   2   2   0   0   0   2   0   0   2   2
 MK-5-3                 2   0   0   0   0   0   0   0   2   2   0   2   0   2   2   0   0   0   2   2   2   0   0   2   2   0   0   2   0   0   2   2   2   2   0   0   2   0   2   2   2   0   2   0   0   2   2   0   0   0   0   2   2   2   0   0   0   2   0   0   0   0   2   2   0   2   2   0   2   2   2   2   2   0   2   0   2   2   2   2   0   2   0   0   0   2   0   0   2   0   0   0   0   2   2   0   0   2   0   2   2   0   2   2   0   2   0   0   0   0   0   2   2   2   0   0   0   2   2   0   0   0   0   0   0   0   0   2   0   2   2   0   2   2   0   2   2   2   0   2   2   0   0   2   0   2   2   2   0   2   0   2   0   2   0   2   2   2   2   0   2   0   0   0   2   2   2   2   0   2   2   0   0   2   2   2   0   2   0   2   0   2   0   0   2   0   0   2   2   0   2   2   0   0   0   2   0   0   2   2
 MK-5-4                 2   2   0   0   0   0   0   0   2   2   0   2   0   0   2   0   0   0   2   2   2   0   0   2   0   2   0   2   0   0   2   2   2   2   0   0   2   0   2   2   2   0   2   0   0   2   2   0   0   0   0   2   2   2   0   0   0   2   0   0   0   0   2   2   0   2   2   0   0   2   2   2   2   0   2   0   2   2   2   2   0   2   0   0   0   2   0   0   2   0   0   0   0   2   0   0   0   2   0   2   2   0   2   2   0   2   0   0   0   0   0   2   2   2   0   2   0   2   2   0   0   0   0   0   2   0   0   2   0   2   2   0   2   2   0   2   2   2   2   2   2   0   0   2   0   2   2   2   0   2   0   2   0   2   2   2   2   2   2   0   2   0   0   0   2   0   2   2   0   2   2   2   0   2   2   2   0   2   0   2   0   2   2   0   2   0   0   2   2   0   2   2   2   0   0   2   0   0   2   2
 MK-5-5                 2   2   0   0   0   0   2   0   0   2   0   2   0   0   2   0   2   0   2   2   2   0   0   2   0   2   2   2   0   0   2   2   2   2   0   0   2   0   2   0   2   0   2   0   0   2   2   2   0   0   0   2   2   2   0   0   0   2   0   2   2   0   2   2   0   2   2   0   2   2   2   2   2   0   2   0   2   2   2   2   0   2   2   0   0   2   0   0   2   0   0   0   0   2   0   0   0   2   0   2   2   0   2   2   0   2   0   0   0   2   0   2   2   2   0   2   0   0   2   0   0   0   2   0   2   0   0   2   0   2   0   0   2   2   0   2   2   2   0   2   2   0   2   2   0   2   2   2   0   2   0   2   0   2   2   2   2   2   2   0   2   0   0   0   2   0   2   2   0   2   2   2   0   2   2   2   0   2   0   2   0   2   2   0   2   0   0   2   2   0   2   2   2   0   0   2   0   0   2   2
 MK-5-6                 2   2   0   0   0   0   2   0   0   2   0   2   0   0   2   0   2   0   2   2   0   0   0   2   2   2   2   2   0   0   2   2   2   2   0   0   2   0   2   0   0   0   2   0   0   2   2   2   0   0   2   2   0   2   0   0   0   0   0   2   2   0   2   2   0   2   2   0   2   2   0   2   2   0   2   0   2   0   2   2   0   2   2   2   0   2   0   2   2   0   0   2   0   2   0   0   0   2   0   2   2   0   2   2   0   2   0   0   0   2   0   0   2   2   2   2   0   0   2   0   0   0   2   0   2   0   0   2   0   2   0   0   2   2   0   2   2   2   0   0   0   0   2   2   0   2   2   2   0   2   0   2   0   2   2   2   2   2   2   2   2   0   0   0   0   0   2   2   0   2   2   2   0   2   0   2   2   0   0   2   0   2   2   0   2   0   0   0   2   0   2   2   2   0   0   2   0   0   0   2
 MK-5-7                 2   2   0   0   0   0   2   0   0   2   2   2   0   2   2   0   2   0   2   2   0   0   0   2   2   2   2   0   0   0   2   2   2   2   0   2   2   0   2   0   0   0   2   0   0   2   2   2   0   0   2   2   0   2   0   0   0   0   0   2   2   0   2   2   0   2   2   0   2   2   0   2   2   0   2   0   2   0   2   2   0   2   2   0   0   2   0   2   2   0   0   2   0   2   0   0   0   2   0   2   2   2   2   2   0   2   0   0   0   2   0   0   2   2   2   2   0   0   2   0   0   2   2   0   2   0   0   2   2   2   0   0   2   2   0   2   2   2   0   0   2   0   2   2   0   2   2   2   0   2   0   2   0   2   2   2   2   2   2   2   2   0   0   0   2   0   2   2   0   2   2   2   0   2   0   2   2   0   0   2   0   2   2   0   2   0   0   2   2   0   2   2   2   0   0   2   2   0   0   0
 MK-5-8                 2   2   0   0   0   0   2   0   0   2   2   2   0   2   2   0   0   0   2   2   0   0   0   2   2   2   2   0   0   0   2   2   2   2   0   2   2   0   2   0   0   0   2   0   0   2   2   2   0   0   2   0   0   2   0   0   2   0   0   2   2   2   2   2   0   2   2   0   0   2   2   2   2   0   2   0   2   0   2   0   0   2   2   2   0   2   0   2   2   0   2   2   0   2   0   0   2   2   0   2   2   2   2   2   0   2   2   0   0   2   0   0   2   2   2   0   0   0   2   0   0   2   2   0   2   2   0   2   2   2   0   0   2   2   0   2   0   2   0   0   2   0   2   2   0   2   2   2   0   2   0   2   2   2   2   2   2   2   2   2   2   0   0   0   2   0   2   2   0   2   0   2   0   2   0   2   2   0   0   2   0   2   2   0   2   0   0   2   2   0   2   2   2   0   0   0   2   0   0   0
 MK-5-9                 2   2   0   0   0   0   2   0   0   2   2   2   0   2   0   0   0   0   2   2   0   0   0   0   2   2   2   0   0   2   2   2   0   2   0   2   2   0   2   0   0   0   2   0   0   0   2   2   0   0   2   0   2   2   0   0   2   0   0   2   2   2   0   2   0   2   2   0   0   2   0   2   2   0   2   0   0   0   2   0   0   2   2   2   0   2   0   2   2   0   2   0   0   2   0   0   2   2   0   2   2   2   0   0   2   2   2   0   0   2   0   0   0   2   2   0   2   0   2   0   0   2   2   0   0   2   0   2   2   2   2   0   2   0   0   2   0   2   0   0   2   0   2   2   0   2   2   2   0   2   0   2   2   2   2   2   2   2   2   2   2   0   0   0   2   0   2   2   0   2   0   2   0   2   0   2   0   0   0   2   2   2   2   0   2   0   0   2   2   0   2   2   2   0   0   0   2   0   0   0
 MK-5-10                2   2   0   0   0   0   2   0   0   2   0   2   0   2   0   0   2   0   2   0   0   0   2   0   2   2   2   0   0   2   2   2   0   2   0   0   2   0   2   0   0   0   2   0   0   0   2   0   0   2   2   2   2   2   0   0   2   2   2   2   2   2   0   0   0   2   2   0   2   2   0   2   2   0   2   2   0   0   2   0   0   2   2   2   0   2   2   2   2   0   2   0   0   2   0   0   2   2   2   2   2   2   0   0   2   2   0   0   0   2   0   0   0   2   0   2   2   0   0   0   0   2   2   0   0   2   0   2   2   2   2   0   2   0   0   2   0   2   0   0   2   0   2   2   0   2   2   2   0   2   0   2   2   2   2   2   0   2   2   2   2   0   0   0   2   0   2   2   0   2   0   2   0   2   0   2   0   2   0   2   2   2   2   0   0   0   0   2   2   0   2   0   2   0   0   0   2   0   0   0
 MK-5-11                2   2   0   0   0   0   2   0   0   2   0   2   2   2   0   0   2   0   2   2   2   0   2   0   2   2   2   0   0   2   2   2   0   2   0   0   2   0   2   0   0   0   2   0   0   0   2   0   0   2   2   2   2   2   0   0   2   0   0   2   2   2   0   2   0   2   2   0   2   2   0   2   2   0   2   2   0   0   2   0   0   2   2   2   0   2   2   2   0   0   2   0   0   2   0   0   2   2   2   2   2   2   2   0   2   2   0   2   0   0   0   0   0   2   0   2   2   0   2   0   0   2   2   0   0   2   0   2   2   2   2   0   2   0   2   2   0   2   0   0   2   0   2   2   2   2   2   2   0   2   0   2   2   2   2   2   0   0   2   2   2   0   0   0   2   0   2   2   2   2   0   2   0   2   0   2   0   2   0   2   2   2   2   0   0   0   0   2   2   0   2   0   2   0   0   0   2   0   0   0
 MK-5-12                2   2   0   2   0   0   2   0   0   2   0   2   2   2   0   0   2   0   2   2   2   0   2   0   2   0   0   0   0   2   2   0   2   2   0   0   0   0   0   0   0   2   2   0   0   0   2   0   0   2   2   2   2   2   0   0   2   0   0   2   2   2   0   2   0   2   2   0   0   2   0   2   0   0   2   2   0   0   2   2   0   2   2   2   0   2   2   0   0   0   2   0   0   2   2   0   2   2   2   2   2   2   2   0   2   2   0   2   0   0   0   0   0   2   0   2   2   0   0   0   0   2   2   0   0   2   0   2   2   2   2   0   0   2   2   2   0   2   0   0   2   0   2   2   2   2   2   2   0   0   0   2   2   2   2   2   0   0   2   2   2   0   2   0   2   0   2   2   2   0   0   2   0   2   0   2   0   2   2   2   2   2   2   0   0   0   0   2   2   0   2   2   2   2   0   0   2   0   0   0
 MK-5-13                2   0   0   2   0   0   2   0   2   2   0   2   2   2   0   0   2   0   2   0   2   0   2   0   2   0   0   0   0   2   2   0   2   2   0   0   0   0   0   0   0   2   2   0   0   2   0   2   0   2   2   2   2   2   0   0   2   2   0   2   2   2   0   2   2   2   0   0   0   2   0   2   0   0   2   2   0   0   2   2   0   2   2   2   0   2   2   0   0   0   2   0   0   2   2   0   2   2   2   2   2   2   2   0   2   2   0   2   0   0   0   2   0   2   0   2   2   2   0   0   0   2   2   0   0   2   0   2   0   2   0   0   0   0   2   2   0   0   0   0   2   0   2   2   2   2   2   2   2   0   0   2   2   2   2   2   0   0   2   2   2   0   2   0   2   0   2   0   2   0   0   2   0   2   0   2   0   2   2   2   2   2   2   0   0   2   2   2   2   0   2   2   2   2   0   0   2   0   0   0
 MK-5-14                2   0   0   2   0   2   2   0   2   2   0   2   2   2   0   0   2   0   2   0   2   0   2   0   2   0   0   0   0   2   2   0   2   0   0   2   0   0   2   0   2   2   2   0   0   2   0   2   0   2   2   2   2   2   0   0   2   2   0   2   2   2   0   2   2   0   0   0   0   2   0   2   0   0   2   0   0   0   0   2   0   2   2   2   0   2   2   0   0   0   2   0   0   0   2   0   2   2   0   2   0   2   2   0   2   2   0   2   0   0   0   2   0   2   0   2   2   2   0   2   0   2   2   0   0   2   0   2   0   2   0   0   0   0   2   2   0   0   2   2   2   0   2   2   2   2   0   2   2   0   0   2   2   2   2   2   0   0   2   2   2   0   2   0   2   0   2   0   2   0   0   2   0   2   0   2   0   2   2   2   2   2   2   0   0   2   2   2   2   0   2   2   2   2   0   0   2   0   0   0
 MK-5-15                2   0   0   2   0   2   2   0   2   2   0   2   2   2   0   0   2   0   0   0   2   2   2   0   2   0   0   0   0   2   2   0   0   0   0   0   2   0   2   0   2   2   2   0   0   0   0   2   0   2   2   2   2   2   0   0   2   2   0   2   2   2   0   0   2   0   0   0   2   2   0   2   0   0   2   0   0   0   0   2   0   2   2   2   0   2   2   0   0   0   2   0   0   0   2   0   2   2   0   2   0   2   0   0   2   2   0   2   0   0   2   0   2   2   0   2   2   2   0   2   0   2   2   0   2   2   0   2   0   2   0   0   2   0   2   2   0   0   2   2   2   0   0   2   2   2   0   2   2   0   0   2   2   2   2   2   0   0   2   2   2   0   2   0   2   0   2   0   2   0   0   2   0   2   0   2   0   2   2   2   0   2   2   0   0   2   2   2   2   0   2   2   0   2   0   2   2   0   0   0
 MK-5-16                0   0   0   2   0   2   2   0   2   2   0   2   2   2   0   0   2   0   0   0   2   2   2   0   2   0   0   0   0   2   2   0   0   0   0   0   2   0   0   0   2   2   2   0   0   0   0   2   0   2   2   2   2   2   0   0   2   2   0   0   2   2   0   0   2   0   0   0   2   2   0   2   0   0   2   0   0   0   0   2   0   2   2   2   2   2   2   0   0   0   2   0   0   2   2   0   2   2   0   2   0   2   0   0   2   2   0   2   0   0   2   0   2   2   0   2   2   2   0   2   0   2   2   0   2   2   0   2   0   0   0   0   2   0   2   2   0   0   2   2   2   0   0   2   0   2   0   2   2   0   0   2   2   2   2   2   0   0   0   0   2   0   2   0   2   2   2   0   2   0   0   2   0   2   0   2   0   2   2   2   0   2   2   0   0   0   2   2   2   0   2   2   0   2   0   2   2   0   0   0
 MK-6-1                 2   2   0   2   2   0   2   2   0   0   0   0   2   0   0   0   0   0   0   0   2   0   0   0   2   0   2   0   0   0   2   2   2   0   0   0   0   2   2   2   0   2   2   2   2   0   2   0   2   0   0   2   0   0   2   2   2   2   2   0   0   0   0   2   2   0   0   0   0   0   0   0   0   0   2   2   0   0   2   0   0   0   0   0   0   2   2   0   2   0   0   0   0   2   2   2   2   0   0   0   0   0   0   2   2   0   2   2   0   0   2   0   2   2   2   2   0   2   2   0   0   0   2   2   2   0   0   2   2   0   2   0   0   2   0   0   2   2   0   0   0   0   2   0   2   2   2   0   2   0   2   2   2   2   2   2   2   2   2   0   2   0   2   2   2   2   2   2   0   0   0   0   0   0   2   2   2   0   2   0   2   0   0   0   2   2   2   0   2   2   0   0   2   2   0   2   2   2   2   2
 MK-6-2                 2   2   2   2   2   2   0   2   2   0   0   0   2   0   0   0   0   0   0   0   2   2   2   0   0   0   2   2   0   0   2   2   2   2   0   0   0   2   2   2   0   2   2   2   2   0   2   0   2   0   2   2   0   0   2   2   2   2   2   0   0   0   0   2   2   0   0   0   0   0   0   0   0   0   2   0   0   0   2   0   0   0   0   0   0   2   2   0   2   0   0   0   0   2   2   2   0   0   0   0   0   0   0   2   2   2   2   2   0   0   2   2   2   0   2   2   0   2   2   0   0   0   2   2   2   2   2   2   0   0   2   0   0   2   0   0   2   0   0   0   2   0   2   0   2   0   2   2   2   0   2   2   2   2   2   2   2   2   2   0   0   0   2   2   2   2   2   2   0   0   2   0   0   0   0   2   2   2   2   0   2   0   0   0   2   2   2   0   2   2   0   0   2   2   0   0   2   2   0   2
 MK-6-3                 2   2   0   2   2   2   0   2   2   0   0   0   2   0   0   0   0   0   0   0   2   2   2   0   0   0   2   2   0   0   2   2   2   2   2   0   0   2   0   0   0   0   2   2   2   2   2   0   2   0   2   2   0   2   2   2   0   2   2   0   0   0   0   0   2   0   0   0   0   2   0   0   0   0   2   2   2   0   2   0   0   0   0   0   0   2   2   0   2   2   0   0   0   2   2   0   0   0   0   0   0   0   0   0   2   2   2   2   0   0   2   2   2   0   2   2   0   2   2   0   0   0   2   2   2   2   2   2   0   0   2   0   0   2   0   0   2   0   0   0   2   0   2   0   2   2   0   2   2   0   2   2   2   2   2   2   2   2   2   0   0   0   2   0   2   2   2   2   0   0   2   0   0   2   0   2   2   2   2   2   2   0   0   0   2   2   2   0   2   2   2   0   2   2   0   0   2   2   0   2
 MK-6-4                 2   2   0   2   2   2   0   2   2   0   2   2   2   0   0   0   0   2   0   0   2   2   2   0   0   0   2   2   0   0   2   2   2   0   2   0   0   2   0   0   0   0   2   2   2   2   2   0   2   2   2   2   0   2   2   2   0   2   2   2   0   0   0   0   2   2   0   0   0   2   0   0   0   0   0   2   2   0   2   0   0   0   0   0   2   2   2   0   2   2   0   0   0   0   2   0   0   0   0   0   0   0   0   2   2   2   2   2   0   2   2   2   2   0   2   2   0   2   2   2   0   0   2   2   2   2   2   2   0   0   2   0   0   2   0   0   2   2   0   2   2   0   2   2   2   2   0   2   2   0   2   2   2   2   2   2   2   2   2   0   0   0   2   0   2   2   2   2   0   0   2   0   0   2   0   2   2   2   2   2   2   0   2   0   2   0   2   0   2   2   2   0   2   2   0   0   2   0   0   2
 MK-6-5                 2   2   0   2   2   2   0   2   2   0   2   2   2   0   0   0   0   2   0   0   2   2   2   0   0   0   2   2   0   0   2   2   2   0   2   2   0   2   0   0   0   0   2   2   2   2   2   0   2   2   2   2   0   0   2   2   0   2   2   2   0   0   0   0   2   2   0   0   0   2   0   0   2   2   2   0   2   0   2   0   0   0   0   0   2   2   2   0   2   2   0   0   0   0   2   0   0   0   0   0   0   2   0   2   0   2   0   2   0   2   2   2   0   0   2   2   2   2   2   2   0   0   2   2   2   2   2   2   0   0   2   0   0   2   2   0   2   2   0   2   0   0   2   2   2   2   0   2   2   0   2   2   2   2   2   2   2   2   2   0   0   0   2   0   2   2   2   2   0   0   2   0   2   2   0   2   2   2   2   2   2   0   2   2   2   0   2   0   2   2   0   0   2   2   0   0   2   0   2   2
 MK-6-6                 2   2   0   2   2   2   0   2   2   0   2   0   2   0   0   0   0   2   0   0   2   2   2   0   0   0   2   2   0   0   2   0   2   0   2   2   0   2   0   0   2   0   2   2   2   2   2   0   2   2   2   2   0   0   2   2   0   2   2   2   0   0   0   0   2   2   0   2   0   2   0   0   2   2   2   0   2   0   2   0   0   0   2   2   2   2   2   2   2   2   0   0   0   0   2   0   0   0   0   2   0   2   0   2   0   2   0   2   2   2   2   2   0   0   2   2   2   2   2   2   0   0   2   2   2   2   2   2   0   0   2   0   0   2   2   0   2   0   2   0   0   0   0   2   2   0   0   0   2   2   2   0   2   2   2   2   2   2   2   0   0   0   2   0   2   2   2   2   0   0   2   0   2   0   0   2   2   2   2   2   2   0   2   2   2   0   2   2   2   2   0   0   2   2   0   0   2   0   2   2
 MK-6-7                 2   2   0   2   2   2   2   2   2   0   2   0   2   2   0   0   0   2   0   2   2   2   2   0   0   0   2   2   0   0   2   0   2   0   0   2   0   2   0   0   2   0   2   2   2   2   2   0   2   2   2   2   0   0   2   0   0   2   2   2   0   0   0   0   0   2   0   2   0   0   2   0   2   0   0   0   2   0   2   0   0   0   2   2   2   2   2   2   2   2   0   0   0   0   2   2   0   0   0   2   0   2   0   2   0   2   0   2   2   2   2   2   0   0   2   2   2   2   2   2   0   0   2   2   2   2   2   2   0   0   0   0   0   2   2   0   2   0   2   2   0   0   0   0   2   0   0   0   2   2   2   0   2   2   2   2   2   2   2   0   2   0   2   0   2   0   2   2   0   2   2   0   0   0   0   2   2   2   2   2   2   0   2   2   2   0   2   2   2   2   0   2   2   2   0   0   2   0   2   2
 MK-6-8                 0   2   0   2   2   2   2   2   2   0   2   0   2   2   0   0   0   2   0   2   2   0   2   2   0   0   2   2   0   0   2   0   2   2   0   0   0   2   0   0   2   0   0   2   2   2   2   0   2   2   2   2   2   0   2   0   2   2   2   2   0   0   0   0   0   2   0   2   0   0   2   0   2   0   2   2   2   0   2   0   0   0   2   2   2   2   2   2   0   2   0   0   0   0   2   2   0   0   0   2   0   2   0   2   0   2   0   2   2   2   2   2   0   0   2   0   2   2   2   2   0   0   2   2   2   2   2   2   0   2   0   2   0   0   2   0   2   0   0   2   0   0   0   0   2   0   0   0   0   2   2   0   2   2   2   2   2   2   0   0   2   0   2   0   2   0   2   2   0   2   2   0   0   0   2   2   2   2   2   2   0   2   2   0   2   0   2   2   2   2   0   2   2   0   0   2   2   0   2   2
 MK-6-9                 0   2   0   2   2   2   2   2   2   0   2   0   2   2   0   0   0   2   0   2   2   0   2   2   0   0   2   0   0   0   2   0   2   2   0   0   2   2   0   0   2   0   0   2   2   2   2   0   2   2   2   2   2   0   2   0   0   2   2   2   0   0   0   0   0   2   0   2   0   0   2   0   2   0   2   2   2   2   2   0   2   0   2   2   2   2   2   2   0   2   0   0   0   0   2   2   0   0   0   2   0   2   2   2   0   2   2   2   2   2   2   2   0   0   2   0   2   2   2   2   2   0   2   0   0   0   2   2   0   2   0   0   0   0   2   0   2   0   0   2   0   0   0   0   2   0   0   0   0   2   2   0   2   2   2   2   2   2   0   0   0   0   2   2   2   0   2   2   0   2   2   0   0   2   2   2   2   2   2   0   0   2   2   0   2   0   2   2   2   2   2   2   2   0   0   2   2   0   2   2
 MK-6-10                0   2   0   2   2   2   2   2   2   0   2   0   2   2   0   0   2   2   0   2   0   0   2   2   0   2   2   0   2   0   2   0   2   2   0   0   2   2   0   0   2   0   0   2   2   2   2   0   2   0   2   2   2   0   2   2   0   0   2   2   0   0   0   0   0   2   0   2   0   0   2   0   2   0   2   2   2   2   2   0   2   2   2   2   2   2   2   2   0   2   0   0   0   0   2   2   0   0   0   2   0   2   2   2   0   2   2   2   2   2   2   2   0   0   2   0   2   2   2   2   2   0   2   0   0   0   2   0   2   2   0   0   0   0   2   0   2   0   0   2   0   0   0   2   0   0   0   0   0   2   2   0   0   2   2   2   0   2   0   0   0   0   2   2   2   0   2   2   2   2   2   0   0   0   0   2   0   2   2   0   0   2   2   0   2   0   2   0   2   2   2   2   2   0   0   2   2   0   2   2
 MK-6-11                0   2   0   2   2   2   0   2   2   2   2   0   2   2   0   0   2   2   0   2   0   0   2   0   2   0   0   0   0   0   2   0   2   2   0   0   2   2   0   0   2   0   0   2   2   2   2   0   2   0   2   2   2   0   2   2   0   0   2   2   0   0   0   0   0   0   0   0   0   2   2   0   2   0   2   2   2   2   2   0   2   2   2   2   0   2   2   2   2   2   0   0   0   0   2   2   0   0   0   0   0   2   2   2   0   2   2   2   2   2   2   2   0   0   2   2   2   2   2   2   2   0   2   0   0   0   2   0   2   2   2   0   0   0   2   0   2   0   0   2   0   0   0   2   0   0   0   0   0   2   2   0   0   2   0   0   0   2   0   2   0   0   2   2   2   0   2   2   2   2   2   0   2   0   0   2   0   2   2   0   0   0   2   0   2   0   2   0   2   2   2   2   2   0   0   2   2   0   2   2
 MK-6-12                0   2   0   2   2   2   0   2   2   2   2   2   2   2   0   0   2   2   0   2   0   0   2   0   2   2   0   0   0   0   2   0   2   2   0   0   2   2   0   0   2   0   2   2   2   2   2   0   2   0   0   2   2   0   2   2   0   2   0   2   0   0   0   0   0   2   0   0   0   0   2   0   0   0   2   2   2   2   2   0   2   2   2   2   0   2   2   2   2   2   0   0   0   0   2   2   0   0   0   0   0   2   2   2   0   2   2   2   2   2   2   2   2   0   2   2   2   2   2   2   2   0   2   0   0   0   0   0   2   0   0   0   0   0   2   0   2   0   0   2   0   0   0   2   0   0   0   0   0   2   2   0   0   2   0   0   0   2   0   2   0   0   2   2   2   0   2   2   2   2   2   0   2   0   0   2   0   2   2   0   0   0   2   0   2   0   2   0   2   2   2   2   2   0   0   2   2   0   2   2
 MK-6-13                0   2   0   0   2   2   0   2   2   2   2   2   2   2   0   0   2   2   0   2   0   0   2   0   2   2   0   0   0   2   2   0   2   2   0   0   2   2   0   0   2   0   2   2   0   2   0   0   2   2   0   2   2   2   2   2   0   2   0   2   0   0   0   0   2   2   2   0   0   2   2   0   0   0   2   2   2   0   2   0   2   2   2   2   0   2   2   0   2   2   0   0   0   0   2   2   0   0   0   0   0   2   2   2   0   0   2   0   2   2   2   2   2   0   2   0   2   2   2   2   2   0   2   0   0   0   0   2   2   0   2   0   0   0   2   0   0   0   0   0   0   0   0   2   0   0   0   0   0   2   2   0   0   0   0   0   0   2   2   0   0   0   2   2   2   0   2   2   2   2   2   0   2   0   0   2   0   2   2   0   0   0   2   0   2   0   2   0   2   2   2   2   2   0   0   2   2   0   2   2
 MK-6-14                0   2   2   0   2   0   0   2   2   2   2   2   2   2   0   0   2   2   0   2   0   0   2   0   2   0   0   0   0   2   2   0   2   2   0   2   2   2   0   0   2   0   2   2   0   2   0   0   2   2   0   2   2   2   2   2   0   2   0   2   0   0   0   0   2   2   2   0   0   2   0   2   0   0   2   2   2   0   2   0   2   2   2   2   0   2   2   0   2   2   0   0   0   0   2   2   0   0   0   0   0   2   2   2   2   2   2   0   2   2   0   2   2   0   2   0   2   2   2   2   2   0   2   2   0   0   2   2   2   2   2   0   0   0   2   0   0   0   0   0   2   0   0   2   0   2   0   2   0   2   2   0   0   0   0   2   0   0   2   0   0   0   2   2   2   0   0   2   2   2   2   0   2   0   2   2   0   2   2   0   0   0   2   0   2   0   2   0   2   2   2   2   2   0   0   2   2   0   2   2
 MK-6-15                0   2   2   0   0   0   0   2   2   2   0   2   2   2   0   0   2   0   0   2   0   0   2   0   2   0   0   0   0   2   2   0   2   2   0   0   2   2   0   0   2   0   2   0   0   2   0   0   2   2   0   2   2   2   2   0   0   0   0   2   0   0   0   0   2   2   2   2   0   2   0   2   0   0   2   2   2   0   2   0   2   2   0   0   0   2   2   2   2   2   0   0   0   0   2   2   0   0   0   0   0   0   2   2   2   2   2   0   2   2   0   2   2   0   2   0   2   2   2   2   2   2   2   2   0   0   2   2   2   2   2   0   0   0   2   0   0   0   0   0   2   0   0   2   0   2   0   2   0   2   2   0   0   2   0   0   0   0   2   0   0   0   2   2   2   0   0   2   2   2   2   0   2   0   2   2   0   2   2   0   0   0   2   0   2   0   0   0   2   2   0   2   0   0   2   2   2   0   2   2
 MK-6-16                0   2   2   0   0   0   2   2   2   2   0   2   2   2   0   0   2   2   0   0   0   0   2   0   2   0   0   0   0   2   2   0   2   2   2   0   2   2   0   0   2   0   2   0   0   2   0   2   2   2   0   2   2   0   2   0   2   2   0   2   2   0   0   0   2   2   2   2   0   2   0   2   2   0   2   2   0   0   2   0   2   2   0   0   0   0   2   0   2   2   0   0   0   0   2   0   0   0   0   0   0   0   2   2   2   2   2   0   2   2   0   2   2   0   2   0   2   2   2   2   2   2   2   2   0   0   2   2   2   2   2   2   0   0   2   0   0   0   0   0   0   0   0   2   0   2   2   2   0   2   2   0   0   2   0   0   0   0   2   2   0   0   2   2   2   0   0   2   2   2   2   0   2   2   2   2   0   2   0   0   0   0   2   0   2   0   0   0   2   2   0   2   0   0   2   2   2   2   2   2
 
!****************************************** Phenotypic Data **********************************************************
!-100.0 is resevred for missing phenotype
SimulatedTrait1        15.3711   15.4943   12.8206   12.9933   16.1933   13.7206   14.8405   15.2990   15.4425   14.9203   15.1467   15.4834   13.0726   13.9611   13.9126   14.6827   15.0327   14.3093   17.0454   14.8830   16.0320   14.8880   15.3659   15.5581   14.3283   12.2688   15.7136   16.3671   17.5409   13.3463   15.3320   14.1627   14.9990   16.1141   14.2523   13.6617   12.9069   14.0062   16.6222   14.5441   15.9147   14.8591   18.0138   17.0642   13.0254   15.1310   15.2723   14.4990   13.6990   14.6732   16.7021   16.4558   13.7472   13.5827   14.5871   15.3933   15.1342   16.1039   17.5378   14.4052   15.6588   14.6671   15.3978   15.5535   13.2718   15.8489   16.3388   13.8161   14.8609   13.5816   16.2475   14.8225   14.5761   13.9324   14.8049   15.9645   16.2566   14.9151   16.1309   13.0428   14.1981   15.6033   16.1693   15.8060   14.6763   14.1437   16.3987   17.3066   16.0683   16.0609   12.3196   17.2917   14.4684   16.7900   15.1542   15.2771   15.4080   14.5495   14.5110   13.9443   17.1663   15.7184   15.3555   15.8832   15.6815   13.2014   16.2305   13.6158   13.6570   13.7237   16.1760   15.0795   12.6131   16.6933   14.5297   16.0831   16.6627   15.8321   14.2334   16.8749   15.0832   16.7160   13.5447   15.0622   15.2441   14.8919   13.9920   13.5615   16.8800   11.9987   16.0403   16.4825   15.5766   13.7873   14.9496   14.4691   14.5731   15.0398   14.6465   14.3536   12.7459   16.4688   14.3578   14.5484   13.5650   15.9848   16.7383   15.3732   16.5485   16.0917   16.3819   14.6457   16.2590   14.0740   13.7907   15.5131   13.7306   14.4176   14.3674   15.8988   14.7752   14.4900   15.8241   15.4776   14.0355   13.6682   12.8534   17.6159   15.3759   15.9301   16.1190   14.7459   15.9998   13.7503   13.3283   14.9846   15.4287   12.3868   14.4769   12.9016   16.3836   14.8707   16.5854   15.4923   13.8621   14.5825   17.2839   14.5182   17.9393   15.2375   16.6140   16.0862   12.9889   14.3259   13.5347   15.9599   14.5330   15.2357   13.2009   15.0886
SimulatedTrait2         9.5943   10.0716   11.0527   10.6877    9.5277    9.8930    9.7780   10.6022   11.0475   10.7162    9.1524    8.8709   10.3027   10.4625   11.8754    9.4271    9.0783    9.3012   10.1952    9.2539    9.2212    9.0669    7.9960    9.2429    9.9334    9.4707   10.8698   10.4221    9.1740   10.5806   10.5010   10.2081    9.7882    9.0027    9.8240   10.8286   10.4760    9.3166    8.9726    9.1771    8.9747    9.7307   10.7505    9.7675   10.7396   10.1251   10.4327   10.2559   10.4672    9.7329    9.7165    9.8314   10.9505    9.6846   10.7991   10.9194   10.0643    8.5212    9.7579   10.9548   10.2400    9.8743    9.1672   10.5757   10.5136   11.5436    9.7313   11.0740   10.0682   10.5647   10.2335    8.4740   10.1376   10.6530    9.6496    9.8365    9.3749   10.5398   10.0768   10.6828    9.7848    9.5921    8.7192    9.8296    9.4228   10.4866    9.8737    9.5375    9.8664    9.1191   10.0039    9.2191   10.7369   10.0040   10.0057   10.6040    8.6036    9.7146   10.5005   10.4405    9.7670    9.9741   10.5768   10.4579   10.3096   11.8933    9.0705   10.3665   10.4487   11.5603    9.2613   11.7640    9.9441    9.7833    9.6461    9.4948    9.3098    9.4864   10.3461    8.2373    9.1482    9.6080   10.3265   10.1111   10.6193    9.3229   10.9735   10.4833    8.9037   10.2781   10.7941   10.0287   10.7787   10.5070   10.4773    9.7148    9.0576   10.8090   11.5727    9.2449   11.4975   10.5938   10.9892    9.4711    9.3359    9.4546    9.0168   10.0117    9.0503    9.3404    9.3433    9.5296    8.9235   10.6060   10.4380    9.3452   10.8555   11.1780   10.5924    8.6798   10.8822   10.9228    8.5402    8.8046   11.7032   10.3771   10.6326    9.9507   10.0325    9.8155    9.4614   10.2879    9.1920   10.0022   11.0909   10.6628    9.7932   10.5957    9.6966   11.1277    9.2501    9.0094    9.4573    9.4714   10.8625    9.0093    8.9865    9.2747    9.3721   10.7483    9.3443   10.1139    9.6965   10.9960    9.9473    9.4640    9.7755   10.2929   10.4460   10.1534
 
