# Supplementary material for: Inclusive Composite Interval Mapping of QTL by Environment Interactions in Biparental Populations
Source: PLoS One. 2015 Jul 10;10(7):e0132414. doi: 10.1371/journal.pone.0132414 (PMC4498613; doi:10.1371/journal.pone.0132414)
Supplement: S5 File — (ZIP) [file pone.0132414.s005.zip › H=0.5/L1/run_00162.met]

!**********************Note: lines staring with "!" are remarks and will be ignored in the program********************
!*********************************General Information**********************************
!Assuming F1 = P1 x P2, populations available in QTL IciMapping are: 
!  1, P1BC1F1 = P1 x F1, the first backcrossing where P1 is used as the recurrent parent;
!  2, P2BC1F1 = P2 x F1, the first backcrossing where P2 is used as the recurrent parent;
!  3, F1DH, F1-derived doubled haploids; 
!  4, RIL or F1RIL, recombination inbred lines through the repeated selfing of F1;
!  5, P1BC1RIL, recombination inbred lines through the repeated selfing of P1BC1F1;
!  6, P2BC1RIL, recombination inbred lines through the repeated selfing of P2BC1F1;
!  7, F2, the selfing generation of F1;
!  8, F3, the selfing generation of F2;
!  9, P1BC2F1, the second backcrossing where P1 is used as the recurrent parent; 
! 10, P2BC2F1, the second backcrossing where P2 is used as the recurrent parent;
! 11, P1BC2RIL, recombination inred lines through the repeated selfing of P1BC2F1; 
! 12, P2BC2RIL, recombination inred lines through the repeated selfing of P2BC2F1; 
! 13, P1BC1F2, the selfing generation of P1BC1F1; 
! 14, P2BC1F2, the selfing generation of P2BC1F1; 
! 15, P1BC2F2, the selfing generation of P1BC2F1; 
! 16, P2BC2F2, the selfing generation of P2BC2F1; 
! 17, P1BC1DH, P1BC1F1-derived doubled haploids; 
! 18, P2BC1DH, P2BC1F1-derived doubled haploids; 
! 19, P1BC2DH, P1BC2F1-derived doubled haploids; 
! 20, P2BC2DH, P2BC2F1-derived doubled haploids; 
   3      !Mapping Population (see remarks above)
   2      !Mapping Function (1 for Kosambi; 2 for Haldane; 3 for Morgan)
   2      !Marker Space Type (1 for intervals; 2 for positions)
   1      !Marker Space Unit(1 for centiMorgans; 2 for Morgan)
   6      !Number of Chromosomes (or Linkage Groups)
 200      !Size of the mapping population
   2      !Number of environments
 
!***************************************** Chromosomes and Linkage Maps **********************************************
!Chromosome                 NumMarkers
-CH1                        16
-CH2                        16
-CH3                        16
-CH4                        16
-CH5                        16
-CH6                        16
!Linkage map (Marker name followed by position or the interval length)
 MK-1-1                1     0.000
 MK-1-2                1    10.000
 MK-1-3                1    20.000
 MK-1-4                1    30.000
 MK-1-5                1    40.000
 MK-1-6                1    50.000
 MK-1-7                1    60.000
 MK-1-8                1    70.000
 MK-1-9                1    80.000
 MK-1-10               1    90.000
 MK-1-11               1   100.000
 MK-1-12               1   110.000
 MK-1-13               1   120.000
 MK-1-14               1   130.000
 MK-1-15               1   140.000
 MK-1-16               1   150.000
 MK-2-1                2     0.000
 MK-2-2                2    10.000
 MK-2-3                2    20.000
 MK-2-4                2    30.000
 MK-2-5                2    40.000
 MK-2-6                2    50.000
 MK-2-7                2    60.000
 MK-2-8                2    70.000
 MK-2-9                2    80.000
 MK-2-10               2    90.000
 MK-2-11               2   100.000
 MK-2-12               2   110.000
 MK-2-13               2   120.000
 MK-2-14               2   130.000
 MK-2-15               2   140.000
 MK-2-16               2   150.000
 MK-3-1                3     0.000
 MK-3-2                3    10.000
 MK-3-3                3    20.000
 MK-3-4                3    30.000
 MK-3-5                3    40.000
 MK-3-6                3    50.000
 MK-3-7                3    60.000
 MK-3-8                3    70.000
 MK-3-9                3    80.000
 MK-3-10               3    90.000
 MK-3-11               3   100.000
 MK-3-12               3   110.000
 MK-3-13               3   120.000
 MK-3-14               3   130.000
 MK-3-15               3   140.000
 MK-3-16               3   150.000
 MK-4-1                4     0.000
 MK-4-2                4    10.000
 MK-4-3                4    20.000
 MK-4-4                4    30.000
 MK-4-5                4    40.000
 MK-4-6                4    50.000
 MK-4-7                4    60.000
 MK-4-8                4    70.000
 MK-4-9                4    80.000
 MK-4-10               4    90.000
 MK-4-11               4   100.000
 MK-4-12               4   110.000
 MK-4-13               4   120.000
 MK-4-14               4   130.000
 MK-4-15               4   140.000
 MK-4-16               4   150.000
 MK-5-1                5     0.000
 MK-5-2                5    10.000
 MK-5-3                5    20.000
 MK-5-4                5    30.000
 MK-5-5                5    40.000
 MK-5-6                5    50.000
 MK-5-7                5    60.000
 MK-5-8                5    70.000
 MK-5-9                5    80.000
 MK-5-10               5    90.000
 MK-5-11               5   100.000
 MK-5-12               5   110.000
 MK-5-13               5   120.000
 MK-5-14               5   130.000
 MK-5-15               5   140.000
 MK-5-16               5   150.000
 MK-6-1                6     0.000
 MK-6-2                6    10.000
 MK-6-3                6    20.000
 MK-6-4                6    30.000
 MK-6-5                6    40.000
 MK-6-6                6    50.000
 MK-6-7                6    60.000
 MK-6-8                6    70.000
 MK-6-9                6    80.000
 MK-6-10               6    90.000
 MK-6-11               6   100.000
 MK-6-12               6   110.000
 MK-6-13               6   120.000
 MK-6-14               6   130.000
 MK-6-15               6   140.000
 MK-6-16               6   150.000
!*********************************** Marker Types ********************************************************************
!Co-dominant marker: When heterozygote F1 is present, P1 is coded as 2, F1 is coded as 1, and P2 is coded as 0; Otherwise, P1 is coded as 2, and P2 is coded as 0. 
!Dominant marker: When heterozygote F1 is present, P1 and F1 are coded as 12, and P2 is coded as 0; Otherwise, P1 is coded as 2, and P2 is coded as 0.  
!Recessive markers: When heterozygote F1 is present, P1 is coded as 2, and F1 and P2 are coded as 10; Otherwise, P1 is coded as 2, and P2 is coded as 0. 
!Missing marker is coded as -1. 
 MK-1-1                 0   2   2   2   0   2   0   0   2   0   0   0   2   2   2   0   0   2   0   2   0   0   0   2   0   2   0   2   2   2   2   2   0   2   2   0   2   0   0   2   2   2   0   2   2   0   0   0   0   2   2   2   0   0   2   2   2   0   2   0   2   0   0   0   2   0   0   0   2   0   2   0   0   0   2   0   2   0   0   0   2   2   2   2   0   2   0   2   2   0   2   2   0   0   2   2   2   0   2   0   0   0   2   2   2   0   2   0   2   0   2   0   2   0   2   2   2   2   2   0   2   2   2   2   0   2   2   0   2   0   0   2   0   0   2   0   0   2   2   2   0   2   2   2   0   0   0   2   0   0   0   2   2   0   2   2   0   2   0   0   0   0   0   0   0   0   0   2   0   2   2   2   0   0   0   2   2   2   0   2   0   2   2   2   2   2   0   0   2   2   2   2   2   0   0   2   2   0   0   0
 MK-1-2                 2   2   2   2   0   2   0   0   2   0   0   0   2   2   0   0   0   2   0   2   0   0   0   2   0   2   0   2   2   2   2   2   0   2   0   0   2   2   0   2   2   2   0   2   0   0   0   0   0   2   0   2   0   0   0   2   2   0   2   0   0   0   0   0   2   0   0   0   2   0   2   0   0   2   2   0   2   0   0   0   2   0   2   2   0   2   0   2   2   0   0   2   0   2   2   0   2   0   2   0   0   0   2   2   2   0   2   2   2   0   2   0   2   0   2   2   2   2   2   0   2   2   2   2   0   2   2   0   0   2   0   2   0   2   2   0   0   2   2   2   0   2   2   2   0   0   0   2   0   0   0   2   0   0   2   2   0   2   0   0   0   2   0   0   0   2   0   2   0   2   2   2   0   0   0   2   2   2   0   2   0   2   0   0   2   2   0   0   0   2   2   2   2   0   0   2   2   2   0   0
 MK-1-3                 2   2   2   2   0   2   0   0   2   0   0   0   2   2   0   0   0   2   0   2   0   0   0   2   0   2   0   2   2   2   2   0   0   2   0   0   2   2   0   2   2   2   0   2   0   0   0   0   0   2   0   2   0   2   0   2   2   0   2   0   2   0   0   0   2   0   0   0   2   0   2   0   2   2   2   2   2   0   2   0   2   0   2   2   0   2   0   2   2   0   0   2   0   2   0   0   0   2   2   0   0   0   0   2   2   0   2   2   0   0   2   0   2   0   2   2   2   2   2   0   2   2   2   0   0   2   2   0   0   2   0   2   0   2   2   0   0   2   2   2   0   2   2   2   0   0   0   2   2   2   0   0   0   0   2   2   0   2   0   2   0   2   0   0   0   2   0   2   0   2   2   2   2   0   0   2   2   2   2   2   0   2   0   0   2   0   2   0   0   0   2   2   2   0   0   2   2   2   0   2
 MK-1-4                 2   2   2   2   0   2   0   0   2   0   0   0   2   2   0   0   0   2   0   2   0   0   0   2   2   2   0   2   2   2   2   0   0   2   0   0   2   2   0   2   2   2   0   2   0   2   0   0   0   2   0   2   0   2   0   0   2   0   2   0   2   0   0   0   2   0   0   0   0   0   2   0   2   2   2   2   2   0   2   2   2   0   2   0   0   0   0   2   2   0   0   2   0   2   0   0   0   2   2   0   0   0   0   2   2   0   2   0   0   0   2   0   2   2   2   2   2   2   2   0   2   2   2   0   0   2   2   0   0   2   0   2   2   0   2   0   0   2   2   2   0   2   2   2   2   0   0   2   2   2   0   0   0   0   2   2   0   2   0   2   0   2   0   0   0   0   0   2   0   2   2   2   2   0   0   2   2   2   2   2   0   2   0   0   2   0   2   0   0   0   2   2   2   0   0   2   2   2   0   2
 MK-1-5                 2   2   2   2   2   2   2   0   2   0   0   2   0   2   0   0   0   2   0   2   0   0   0   2   2   2   0   0   2   2   0   0   2   2   0   0   2   2   0   2   2   2   0   2   0   2   0   2   0   2   0   2   0   2   0   0   2   0   2   0   2   0   0   2   2   0   0   0   0   0   2   0   2   2   2   2   2   0   2   2   2   0   2   0   0   0   0   2   2   0   2   2   0   2   0   0   0   2   2   0   0   2   0   2   2   0   2   0   2   0   2   0   2   2   2   0   2   2   2   0   2   2   2   0   0   2   2   0   0   2   0   2   2   0   2   0   0   2   2   2   0   2   2   2   2   0   0   2   2   2   0   0   0   0   2   0   0   2   0   2   0   2   0   0   0   0   0   2   2   2   2   2   2   0   0   2   0   2   2   2   0   2   0   0   2   0   2   0   0   0   2   0   2   0   0   2   2   2   0   2
 MK-1-6                 2   2   2   2   2   2   2   0   2   0   0   2   0   2   0   0   2   2   0   0   0   0   0   2   0   2   0   0   2   2   0   0   2   2   0   0   2   2   0   2   2   2   0   2   0   2   0   2   0   2   0   2   2   2   0   2   0   0   2   0   2   0   0   2   2   2   0   0   0   2   2   0   2   2   2   2   2   0   2   2   2   0   2   2   0   2   0   2   2   0   2   2   0   0   0   0   0   2   2   0   0   2   0   2   2   0   2   0   2   0   0   0   2   2   2   0   2   2   2   0   2   2   2   0   0   2   2   0   0   0   0   0   2   0   0   0   0   2   2   2   2   2   2   2   2   0   0   2   2   2   0   0   0   0   0   0   0   2   2   2   0   2   0   0   0   0   0   0   0   2   2   2   2   0   0   2   0   2   2   2   0   0   0   0   2   0   2   0   0   0   2   0   2   0   2   2   2   2   0   0
 MK-1-7                 2   2   2   0   2   2   2   0   2   0   0   2   0   2   0   0   2   2   2   0   0   0   0   2   0   2   0   0   2   2   0   0   2   2   0   0   2   2   0   2   0   2   2   2   0   0   0   2   0   2   0   2   2   2   0   2   0   0   2   2   2   0   0   2   2   2   0   0   0   2   2   0   2   2   2   2   0   0   2   2   2   0   2   2   0   0   2   2   2   0   2   2   0   0   0   2   0   0   2   2   0   2   0   2   2   0   2   0   2   0   2   0   2   0   2   0   2   2   2   0   2   2   2   0   0   2   2   0   0   0   0   0   2   0   2   0   0   2   2   0   2   2   2   2   2   0   0   2   2   2   0   0   0   2   0   0   0   2   2   2   0   2   0   0   0   0   0   0   2   2   2   2   2   0   0   2   0   2   0   0   0   0   0   0   2   0   2   0   0   0   2   0   2   0   2   2   2   0   0   0
 MK-1-8                 2   0   0   0   2   2   2   0   0   0   0   2   0   2   0   0   2   2   2   0   0   0   0   2   0   2   0   0   2   2   0   0   0   2   0   0   2   2   0   2   0   2   2   2   0   0   0   2   0   2   0   2   2   2   0   2   0   0   2   2   2   0   0   2   2   2   0   2   0   2   2   0   2   2   2   2   0   0   0   2   2   0   2   2   0   0   2   2   2   0   2   2   0   0   0   2   0   0   2   2   0   2   2   2   2   0   2   2   2   0   2   0   2   0   2   0   2   2   2   0   2   2   2   2   0   2   2   0   2   0   0   0   2   0   2   0   0   2   2   0   2   2   2   2   2   0   0   2   2   2   0   0   0   2   0   0   2   2   2   2   2   2   0   0   0   0   0   0   2   2   2   2   2   2   0   2   2   2   2   0   0   0   0   0   2   0   2   0   0   0   2   0   2   0   0   2   2   0   0   0
 MK-1-9                 2   0   2   0   2   2   2   0   2   0   0   2   0   2   0   2   2   2   2   0   2   0   2   2   0   2   0   2   2   2   0   0   0   2   0   0   2   2   0   2   0   2   0   2   2   0   0   2   0   2   0   0   2   2   0   2   0   0   2   2   2   0   0   2   2   2   0   2   0   2   2   0   2   2   2   2   2   0   0   2   2   0   0   2   2   0   2   2   2   0   2   2   0   0   0   2   0   0   2   2   0   2   2   2   2   0   2   2   2   2   2   0   2   2   2   0   2   2   2   0   2   2   2   2   0   2   2   0   2   0   0   0   2   0   2   2   0   2   2   0   2   2   2   2   2   0   0   2   2   2   0   0   0   2   0   2   2   2   2   2   2   2   0   0   0   0   0   0   2   2   2   2   2   2   0   2   2   2   2   0   0   0   0   0   2   0   2   0   0   0   2   0   2   0   0   2   2   0   0   0
 MK-1-10                2   2   2   0   2   2   2   0   0   0   0   2   0   2   0   2   2   2   2   0   2   0   2   2   0   2   0   2   0   2   0   2   0   2   0   0   0   2   0   2   0   0   0   2   2   0   0   2   0   2   0   0   2   2   0   2   0   0   0   2   2   0   0   2   2   0   0   2   0   2   2   0   2   2   2   2   2   2   0   0   2   0   0   2   2   0   2   2   2   0   2   2   0   0   0   2   0   0   2   2   0   2   2   2   2   0   2   2   2   2   2   0   2   2   2   0   2   2   2   0   2   2   2   2   0   2   2   0   2   0   0   0   2   0   2   2   0   2   2   0   2   0   2   2   2   0   0   2   2   2   0   0   0   2   0   2   2   2   2   2   2   2   0   0   0   0   2   0   2   0   2   2   0   0   0   2   0   2   2   0   0   0   0   0   2   0   2   0   2   0   2   0   2   0   2   2   2   0   0   0
 MK-1-11                2   2   2   0   2   2   0   0   0   0   0   2   0   2   0   2   2   2   2   0   0   0   2   2   0   2   0   2   0   0   0   2   0   2   0   0   0   2   0   2   0   0   0   2   2   2   0   2   0   2   0   0   0   2   0   2   0   0   0   2   2   0   0   2   2   0   0   2   0   2   0   0   2   2   2   2   2   2   0   0   0   2   2   2   2   0   0   2   2   2   2   2   0   0   0   0   0   0   2   2   0   2   2   0   2   0   2   2   2   2   0   0   2   2   2   0   2   2   2   0   2   2   2   2   0   2   2   0   2   0   0   0   2   0   2   2   0   2   2   0   2   0   2   2   2   0   0   2   2   2   0   0   0   2   0   2   2   2   0   0   2   2   0   0   0   0   0   0   2   0   2   2   0   0   0   2   0   2   2   0   0   0   0   0   2   0   2   0   2   0   2   0   2   0   2   2   2   0   0   0
 MK-1-12                2   2   2   2   2   2   0   2   0   0   0   2   0   2   0   2   2   0   2   0   0   0   2   2   2   2   0   2   2   2   0   2   0   0   0   0   2   2   0   2   0   0   0   2   2   2   0   0   0   2   0   0   2   2   0   2   0   0   2   2   2   0   2   2   2   0   0   2   0   2   0   0   2   2   2   2   2   2   0   0   0   0   2   2   2   0   2   2   2   2   2   2   0   0   2   0   0   2   2   0   0   2   2   0   2   0   2   2   2   0   0   0   2   2   2   0   2   2   2   2   0   2   0   2   0   2   2   0   2   0   0   0   2   2   2   2   0   2   0   0   2   0   2   2   2   0   0   2   2   2   2   0   0   2   0   0   2   2   0   0   2   2   0   2   0   0   0   0   2   0   2   2   0   2   0   0   0   2   2   0   0   0   0   0   2   0   2   0   2   0   2   0   2   0   2   2   0   0   0   0
 MK-1-13                0   2   2   2   2   2   0   2   0   0   2   0   0   2   0   2   2   0   2   0   0   0   2   2   2   2   0   2   2   2   0   2   2   0   0   0   2   2   0   2   0   0   0   0   2   0   0   0   0   2   0   0   2   0   0   0   0   0   2   2   2   0   0   2   2   0   0   2   2   2   0   0   2   2   2   2   2   2   0   2   0   0   2   0   0   0   2   2   2   0   2   2   0   2   2   0   0   2   2   0   0   2   0   0   2   0   2   2   2   0   0   0   2   2   2   0   2   2   2   2   0   0   2   0   0   2   2   0   2   0   0   0   2   2   2   2   0   2   0   2   2   0   2   2   2   0   0   2   2   2   2   2   2   2   0   0   2   2   0   0   2   2   0   2   0   0   2   0   0   2   2   2   0   2   0   0   0   2   2   2   0   0   0   0   2   0   2   0   2   0   2   0   2   0   2   2   0   2   0   0
 MK-1-14                0   2   2   2   2   2   0   2   0   0   0   0   0   2   2   2   2   0   2   2   0   0   2   2   2   2   0   2   2   2   0   0   2   0   0   0   2   2   0   2   0   0   0   0   0   0   0   0   0   2   0   0   2   0   0   0   0   0   2   2   2   0   0   2   2   0   0   2   0   2   0   0   2   2   0   2   2   2   0   2   0   0   0   0   0   0   2   2   2   0   2   0   0   2   2   2   0   2   2   0   2   2   0   0   2   0   2   2   2   0   0   0   2   2   2   0   0   2   2   2   0   0   2   0   0   2   2   0   2   0   0   0   2   2   2   2   0   2   0   2   2   0   2   2   2   2   0   2   2   2   2   2   2   2   0   0   2   2   0   0   2   2   2   2   0   0   2   0   0   2   2   2   2   0   0   0   0   2   0   2   0   0   0   0   2   0   2   0   2   2   2   0   2   0   2   2   0   2   0   2
 MK-1-15                0   2   2   2   2   2   0   2   0   0   0   0   0   2   2   2   2   0   2   2   0   0   2   2   2   0   0   2   2   2   2   0   2   2   0   0   2   2   0   0   0   2   0   0   2   0   0   0   0   2   0   0   2   2   0   0   0   0   0   2   2   0   0   2   2   0   0   2   0   2   0   0   2   2   0   2   2   0   0   2   0   0   2   0   0   0   2   2   0   0   2   0   0   2   2   2   0   2   2   2   2   2   0   0   2   0   2   2   2   0   0   0   2   2   2   0   0   2   2   2   0   0   2   0   0   2   2   0   0   0   0   2   2   2   2   2   0   2   0   2   2   0   2   2   0   2   0   2   2   2   2   2   2   2   0   0   2   2   2   0   2   0   2   2   0   0   2   0   0   2   2   2   2   0   0   0   0   0   0   2   0   0   0   0   2   0   2   0   2   2   2   0   0   0   2   2   0   0   0   2
 MK-1-16                0   2   2   2   2   2   0   2   0   0   0   2   0   2   2   2   2   0   2   2   0   0   2   2   2   0   0   2   2   2   2   0   2   2   0   0   2   2   0   0   2   2   0   0   2   0   0   0   0   2   0   0   2   2   0   2   0   0   0   2   2   0   0   2   2   0   0   2   0   2   0   0   0   2   0   2   2   0   0   0   0   0   2   2   0   0   2   0   0   2   2   0   0   0   2   2   0   2   2   2   2   2   0   0   2   0   2   2   2   2   0   0   2   2   2   0   0   2   2   2   0   0   2   0   0   2   2   0   0   0   0   2   2   2   2   2   0   2   0   2   2   0   2   2   0   2   0   2   2   2   2   2   2   2   0   0   2   2   2   0   2   2   2   2   0   0   2   0   0   2   2   2   2   0   0   0   2   0   2   2   0   0   2   0   2   0   2   0   2   2   2   0   0   2   2   2   0   0   0   2
 MK-2-1                 2   0   2   0   0   2   0   2   2   0   0   0   0   2   2   0   2   0   2   0   0   0   0   2   0   2   0   2   2   2   2   2   2   0   2   2   2   0   2   0   0   2   0   0   0   0   0   0   2   0   0   0   2   0   0   2   2   0   2   0   0   0   0   0   0   2   2   0   2   0   2   2   0   0   2   2   0   0   2   2   0   0   2   2   0   2   0   2   2   0   2   2   2   0   0   0   2   2   0   2   0   2   2   0   2   0   0   2   2   0   0   0   0   2   2   0   0   2   0   2   2   2   0   2   2   2   0   2   0   2   0   2   0   2   0   2   2   2   0   2   0   2   0   2   2   2   0   0   2   0   2   2   2   0   0   0   2   2   2   2   0   2   0   2   2   2   2   0   2   2   2   0   2   0   0   0   0   0   0   0   2   0   0   0   0   0   0   2   0   2   2   2   2   2   0   0   0   2   2   0
 MK-2-2                 2   0   2   0   0   2   0   2   2   0   0   0   0   2   2   2   2   0   2   0   0   0   0   0   2   2   2   2   2   2   2   2   2   0   0   2   2   0   2   0   0   2   0   0   0   0   0   0   2   0   0   0   2   0   0   2   2   0   2   0   0   0   0   0   0   2   2   0   2   0   2   2   0   0   2   2   0   0   2   2   0   2   2   2   0   2   0   2   2   0   2   2   2   0   0   0   2   2   0   2   0   2   2   0   2   0   2   0   2   0   0   0   0   2   2   0   0   2   0   0   2   2   0   2   2   2   0   2   0   2   0   2   0   2   0   0   2   0   0   2   0   2   0   0   0   2   0   0   2   0   2   2   2   2   0   0   2   2   2   2   0   2   0   2   2   2   2   0   2   2   2   0   2   0   0   0   2   0   2   0   0   2   0   0   0   0   0   2   0   2   2   2   2   2   0   0   0   0   2   0
 MK-2-3                 2   0   2   0   0   2   0   2   2   0   0   0   0   0   2   2   2   0   0   0   0   0   2   0   2   2   2   2   2   2   2   2   2   0   0   2   2   0   2   0   0   0   0   2   0   0   0   0   2   0   0   0   2   2   0   2   2   0   2   0   0   0   0   0   0   2   2   0   2   2   2   2   0   0   2   0   0   0   2   2   0   2   2   2   0   0   0   0   2   0   0   0   2   0   0   0   2   2   0   2   0   2   2   0   2   0   2   0   2   2   0   0   0   0   2   0   0   2   0   0   2   2   0   2   2   2   0   2   0   2   0   2   0   2   0   0   2   0   0   2   0   2   0   0   2   2   0   0   2   0   0   2   0   2   0   0   2   2   2   2   0   2   0   2   2   2   2   0   2   2   2   0   2   0   2   0   2   0   2   2   2   2   0   0   0   0   0   2   0   2   2   2   2   2   0   0   0   0   2   0
 MK-2-4                 2   2   2   0   0   2   0   2   2   0   0   0   0   0   2   2   2   0   0   0   0   0   2   0   2   2   0   2   2   0   2   2   2   0   0   2   2   0   2   0   0   0   2   2   0   0   0   0   2   0   2   0   0   2   2   0   0   0   2   0   0   0   0   0   0   2   2   0   2   2   2   2   0   0   2   0   2   0   2   2   0   2   2   2   0   0   0   0   2   0   2   0   0   0   0   0   2   2   0   2   0   2   0   0   2   0   2   2   2   2   0   0   0   0   2   0   0   2   0   0   2   2   0   2   2   0   0   2   0   2   0   2   0   2   0   0   2   0   0   2   0   2   0   0   2   2   0   0   2   0   0   2   0   2   0   0   2   2   2   2   0   2   0   0   2   2   2   0   2   2   2   0   2   0   2   0   2   0   2   2   2   2   0   0   0   0   0   2   0   0   2   0   2   2   2   2   0   0   2   2
 MK-2-5                 2   2   2   0   0   2   2   2   2   0   0   0   2   0   2   2   2   0   0   0   0   0   2   0   2   2   0   0   2   2   2   2   2   0   0   2   2   0   0   0   0   0   2   2   0   0   0   0   2   0   2   0   0   2   0   0   0   0   0   0   0   0   0   0   0   2   2   0   2   2   2   2   2   0   2   0   2   0   2   2   2   2   2   2   0   0   0   0   0   0   2   0   0   2   0   0   2   2   0   2   0   2   0   0   2   0   2   2   2   2   2   0   0   0   2   0   0   2   0   0   2   2   0   2   2   0   0   2   0   2   0   2   2   2   0   0   2   0   2   2   0   2   0   0   2   2   2   0   2   2   2   2   0   2   2   2   2   2   2   2   0   0   0   0   2   2   2   0   2   2   2   0   2   2   2   0   2   0   2   2   2   2   0   0   0   0   2   2   0   0   2   0   0   2   2   2   0   0   2   2
 MK-2-6                 2   2   2   0   0   2   2   2   2   0   2   0   2   0   0   2   2   0   0   0   0   0   2   0   2   2   0   0   2   2   2   0   2   2   0   2   2   0   0   0   0   0   0   2   2   0   0   0   2   2   2   2   2   2   0   0   0   0   0   0   0   0   0   0   0   2   2   0   2   2   2   2   2   0   0   0   2   0   0   2   2   0   2   2   0   0   0   0   0   0   2   0   0   2   0   0   2   2   0   2   0   2   0   0   2   0   2   2   2   0   2   0   0   0   2   0   0   2   0   0   2   2   2   2   2   0   0   2   0   2   0   2   2   0   0   0   2   0   2   2   2   2   2   0   2   2   2   0   2   2   2   0   0   2   2   2   0   2   2   2   0   0   0   0   2   2   2   0   2   2   2   0   2   2   2   0   0   0   2   2   2   2   0   0   0   0   2   2   2   0   2   0   0   2   2   2   0   0   2   2
 MK-2-7                 2   2   2   0   0   2   2   2   2   0   2   0   2   0   0   2   2   0   0   0   0   0   2   0   2   2   2   0   2   2   2   0   2   2   0   2   2   0   0   2   0   0   0   2   2   0   0   2   2   2   2   2   2   2   2   0   0   0   0   2   0   0   0   0   0   2   2   2   2   2   0   2   2   0   0   0   2   0   0   0   2   0   2   2   0   0   0   0   0   0   2   0   0   2   0   0   2   2   0   2   0   2   0   0   2   2   2   2   2   0   2   0   0   0   2   0   0   2   0   0   0   2   2   2   2   0   0   0   0   2   0   2   2   2   0   0   2   0   2   2   2   2   2   0   2   2   2   2   2   2   0   0   2   2   2   2   2   2   2   2   0   0   0   0   2   2   2   0   2   2   2   0   2   2   2   0   0   0   2   2   2   2   0   0   0   0   2   2   2   0   2   0   0   2   0   2   0   0   2   2
 MK-2-8                 2   2   0   2   0   0   0   2   2   0   2   0   2   0   2   2   2   0   0   0   0   0   2   0   2   2   2   0   2   2   2   0   2   2   0   2   0   2   0   2   0   0   0   2   2   0   0   2   2   2   2   2   2   2   2   0   0   0   2   2   0   0   0   0   0   2   2   2   2   2   0   2   2   0   2   0   2   2   0   0   0   0   2   2   0   0   2   0   2   2   0   0   0   0   0   0   2   0   0   2   0   0   0   0   2   0   2   2   2   0   2   0   0   0   2   0   0   2   0   0   0   2   2   2   2   0   0   2   0   2   0   2   2   2   0   0   2   0   2   2   2   2   2   0   2   2   2   2   2   2   0   0   0   2   2   2   2   2   2   2   0   0   0   0   2   2   2   0   0   2   2   0   2   2   2   0   0   0   2   2   2   2   0   0   0   0   2   2   2   0   2   0   0   2   0   2   0   0   2   2
 MK-2-9                 2   2   2   2   0   2   0   2   2   0   2   0   2   0   2   2   2   0   0   0   2   2   2   0   2   2   2   0   2   2   2   0   2   2   0   2   0   2   0   2   0   0   0   2   2   0   0   2   2   2   0   2   2   2   2   0   0   0   2   2   0   2   0   0   0   2   2   2   2   2   0   0   2   0   2   0   2   2   0   2   0   0   2   2   0   0   2   0   0   2   0   0   0   0   0   0   0   0   0   2   0   0   0   0   2   0   2   0   2   0   2   0   0   0   2   0   0   0   0   0   0   2   2   2   2   0   0   2   0   2   0   2   0   2   0   0   2   0   2   2   2   2   2   0   2   2   2   2   2   0   0   0   2   0   2   2   2   2   2   2   2   2   0   0   2   2   2   2   0   2   2   0   2   2   2   0   0   0   2   2   2   2   0   0   0   0   2   2   0   0   2   0   0   2   0   2   2   0   2   2
 MK-2-10                2   2   2   2   0   2   0   2   2   0   2   0   2   0   2   2   2   0   0   0   0   2   2   0   2   2   2   0   2   2   2   0   2   2   0   2   2   2   0   2   0   0   0   2   2   0   0   2   2   2   0   2   2   2   2   0   0   0   2   0   0   2   2   0   0   2   2   2   2   2   0   0   2   0   0   0   2   2   0   2   0   0   0   2   0   0   2   0   0   2   0   0   0   0   0   0   0   0   2   2   0   2   0   0   2   0   2   0   2   0   2   0   0   0   2   0   0   0   0   0   0   0   2   2   2   2   0   2   2   2   0   2   0   0   0   0   2   0   2   2   2   2   2   0   2   2   2   2   2   0   2   0   2   0   2   2   2   2   2   2   2   2   0   0   2   2   2   2   0   2   2   0   2   2   2   0   0   0   2   2   2   2   0   0   0   0   2   2   2   0   2   0   0   2   0   0   2   0   2   2
 MK-2-11                2   2   2   2   0   2   0   2   2   0   2   0   2   0   2   2   2   0   0   0   0   2   0   0   2   0   2   0   0   2   2   0   2   2   0   2   2   2   0   2   0   0   0   2   2   0   2   2   2   2   0   2   2   2   0   2   0   0   2   0   0   2   2   0   0   2   2   0   0   2   2   0   2   0   2   0   0   2   0   2   0   0   0   2   0   0   2   0   0   2   0   0   0   0   0   0   0   2   2   2   0   2   0   0   0   0   2   0   2   0   2   0   0   0   2   0   0   0   0   0   0   0   2   2   2   0   0   2   2   2   0   2   0   0   0   0   2   0   2   2   2   2   2   0   2   2   2   2   2   0   2   0   2   0   2   2   2   2   2   2   2   2   0   0   2   2   2   2   2   2   2   0   0   2   2   0   0   0   2   2   2   0   0   0   0   2   2   2   2   0   2   0   0   2   0   0   2   0   2   2
 MK-2-12                2   0   2   2   0   2   0   2   2   0   2   2   2   0   2   2   2   0   0   0   0   2   0   0   2   0   2   0   2   0   2   0   2   2   0   2   2   2   0   2   2   0   0   2   2   0   2   2   2   2   0   2   0   2   0   0   0   0   2   0   0   2   2   0   0   2   2   0   0   2   2   0   2   0   2   2   0   2   2   2   0   0   0   2   0   0   0   0   0   2   0   0   0   0   0   0   0   2   2   2   0   2   2   0   0   0   2   0   2   2   0   0   0   0   2   0   0   0   0   0   0   0   2   2   2   0   0   2   2   2   0   2   0   0   0   0   2   0   2   2   2   2   2   0   2   2   2   2   2   0   2   0   2   0   2   2   2   2   2   2   2   2   0   0   2   2   2   2   2   2   2   0   0   2   0   0   0   2   2   2   2   0   0   0   2   2   2   2   2   0   2   0   0   2   0   0   2   0   2   2
 MK-2-13                2   0   2   2   0   2   0   2   2   0   2   2   2   0   2   2   2   0   0   0   0   2   0   0   2   0   2   0   2   0   2   0   2   2   0   2   2   2   0   2   2   0   0   2   2   0   0   2   2   2   0   2   0   2   0   0   0   2   2   0   0   2   2   0   0   2   2   0   0   2   0   0   2   0   2   2   0   2   2   2   2   0   0   2   0   0   0   0   0   2   2   0   0   0   0   0   0   2   2   2   0   2   2   2   0   0   2   0   2   2   0   0   0   0   2   0   0   0   0   0   0   2   2   2   2   0   0   0   2   0   0   2   0   0   0   0   2   2   2   2   2   2   2   0   0   2   0   2   2   0   2   0   2   0   2   2   2   2   2   2   2   2   0   0   2   2   2   2   2   2   2   0   0   2   0   0   0   2   2   2   2   2   0   2   2   2   2   2   2   0   2   0   0   2   2   0   2   0   2   0
 MK-2-14                2   0   2   2   0   2   0   2   2   0   2   2   2   0   2   2   2   0   0   0   0   2   0   0   2   0   2   2   2   0   2   0   2   2   0   2   2   2   0   2   2   0   0   2   2   0   0   0   2   2   0   2   0   2   0   0   0   2   2   0   0   2   2   0   0   2   2   0   0   2   0   0   0   0   2   2   0   2   2   2   2   0   0   2   2   0   0   0   0   2   2   0   0   0   0   0   0   2   2   2   0   2   2   2   0   0   2   0   2   0   2   0   0   0   2   0   0   2   0   0   0   2   2   2   2   2   0   0   2   0   0   2   0   0   0   0   2   2   2   2   2   2   2   0   2   2   0   2   2   0   2   0   2   0   2   2   2   2   2   2   2   0   0   0   2   2   2   2   2   2   2   0   0   2   0   0   0   2   2   2   2   2   0   2   2   2   2   2   2   0   2   0   0   2   2   0   2   0   2   0
 MK-2-15                0   0   2   2   0   2   0   0   2   2   2   2   2   2   2   2   0   0   0   0   0   2   0   0   2   0   2   2   2   0   2   0   2   2   0   2   2   2   0   2   2   0   2   2   2   0   0   0   2   2   0   2   0   2   0   0   0   2   2   0   0   0   0   0   0   2   2   0   0   2   2   0   0   0   0   2   0   2   2   2   2   0   0   0   2   0   0   0   0   2   2   0   0   0   0   0   0   2   2   2   0   2   2   2   0   2   2   0   2   0   2   0   0   0   2   0   0   2   0   0   0   2   0   2   2   2   0   0   2   2   0   2   0   0   0   0   2   2   2   2   2   2   2   0   2   2   0   2   2   0   0   0   2   0   2   0   2   2   0   2   2   0   0   0   2   2   2   2   2   2   0   0   0   2   2   0   2   2   2   2   2   2   0   2   2   2   2   0   2   2   2   0   0   2   2   0   2   0   2   0
 MK-2-16                2   0   2   2   0   2   0   2   2   2   2   2   0   2   2   2   0   0   0   2   0   0   0   0   2   0   2   2   2   0   2   0   2   2   0   2   2   2   0   2   2   0   2   2   2   0   0   0   2   2   0   2   2   2   0   0   0   2   2   0   0   0   0   0   2   0   2   0   0   2   2   0   0   0   0   2   0   2   2   2   2   0   0   0   0   0   0   0   0   2   0   0   0   0   0   0   0   2   2   2   0   2   2   2   0   2   2   0   2   2   2   0   0   0   2   0   0   2   0   0   0   2   0   2   0   2   0   0   2   2   0   2   0   0   2   0   2   2   2   2   2   2   2   0   0   2   0   2   0   0   0   0   2   0   2   0   0   2   0   2   2   0   0   0   2   2   2   2   2   2   0   0   0   2   0   0   2   2   2   2   2   2   0   2   2   2   2   0   2   2   2   0   2   2   2   0   2   0   2   0
 MK-3-1                 0   2   0   0   0   0   2   0   0   2   0   2   2   0   2   0   2   2   0   0   2   0   0   0   0   2   0   2   2   0   0   0   0   0   0   2   2   2   0   0   0   0   2   2   0   2   0   0   0   2   2   2   0   0   2   2   2   2   2   2   2   2   0   0   0   0   2   2   0   2   0   2   0   2   2   0   2   2   0   0   2   2   2   2   2   0   0   0   2   2   0   0   0   2   2   2   0   2   2   0   0   2   0   0   0   2   2   0   0   0   0   2   2   0   2   0   2   2   2   0   0   2   0   0   2   0   2   0   0   0   0   2   2   2   0   2   2   0   2   0   0   0   2   2   0   2   0   2   0   2   2   2   0   2   0   0   0   0   2   2   0   2   0   2   2   0   2   0   0   2   0   2   0   0   2   2   0   0   0   2   0   2   0   0   0   0   0   2   0   2   0   0   0   0   0   0   2   0   2   0
 MK-3-2                 2   2   0   0   0   0   2   0   0   2   0   2   2   0   2   2   2   2   0   0   2   0   0   2   0   2   0   2   2   0   0   0   0   2   0   2   2   2   0   0   0   0   2   2   0   2   0   0   0   2   2   2   0   0   2   2   2   2   2   2   2   2   0   0   0   0   2   2   0   2   2   2   0   2   2   0   2   2   0   0   2   2   2   2   0   0   0   0   2   2   0   0   0   2   2   2   0   2   2   0   2   2   0   0   0   2   2   0   0   0   0   2   2   0   0   0   2   2   2   0   0   2   0   0   0   0   0   0   0   0   2   2   2   0   0   2   2   0   2   0   0   0   2   2   0   2   0   2   0   2   2   2   0   2   2   2   0   0   2   0   0   2   0   2   2   0   2   0   0   2   0   2   0   0   0   2   0   0   0   2   0   2   0   0   0   0   2   2   0   2   0   0   0   0   0   0   2   0   2   0
 MK-3-3                 2   2   0   0   0   0   2   0   0   2   0   2   2   0   2   2   2   2   0   0   2   0   2   2   0   2   0   2   2   0   0   2   0   2   0   2   2   2   0   0   0   0   2   2   0   2   2   0   2   2   2   2   0   0   2   2   0   2   2   2   2   2   0   0   0   2   2   2   0   2   2   2   0   2   2   0   2   2   0   0   2   2   2   2   0   0   0   0   2   2   0   0   0   2   2   2   0   2   2   0   2   2   0   0   0   2   2   0   0   0   0   2   2   0   0   0   0   2   2   0   0   2   0   0   2   0   0   0   0   2   0   2   2   0   0   2   2   0   0   0   0   0   2   2   2   2   0   2   0   2   0   2   0   2   2   2   0   0   2   0   0   2   0   2   2   0   0   0   2   2   0   2   0   0   0   2   0   0   0   2   2   2   0   2   0   0   0   2   0   2   0   0   0   0   0   2   2   2   2   2
 MK-3-4                 2   2   0   0   0   0   2   0   0   2   0   2   2   2   0   0   2   2   0   2   2   0   2   0   0   2   0   2   2   0   0   2   2   2   0   2   2   2   0   0   0   0   2   0   0   2   2   0   2   0   2   2   0   0   2   2   0   2   2   2   2   2   0   0   0   2   2   2   0   0   2   2   0   0   0   0   2   2   0   0   2   2   2   2   0   0   0   0   2   2   0   0   2   2   2   2   2   2   2   0   2   2   0   0   0   2   2   0   0   0   0   2   2   2   2   0   0   2   2   0   2   2   2   0   2   0   0   2   0   0   0   2   2   0   2   2   2   0   0   0   0   0   2   0   2   2   0   2   0   2   0   0   0   2   2   2   0   0   2   0   0   2   0   2   2   0   0   0   2   2   0   0   0   0   0   2   0   0   0   2   2   2   0   2   0   0   0   2   0   2   0   0   0   0   0   2   2   2   2   2
 MK-3-5                 2   2   0   0   0   0   2   0   0   2   0   2   2   2   0   0   2   2   0   2   2   0   2   0   0   2   0   2   2   0   0   2   2   2   0   0   2   2   0   0   0   0   2   0   0   2   2   0   2   0   2   2   0   0   2   2   0   2   2   2   2   2   0   0   0   0   2   2   0   0   2   2   0   0   0   0   2   2   0   0   2   2   0   0   0   0   0   0   2   2   0   2   2   2   2   2   2   2   2   2   2   2   0   0   0   2   2   0   0   0   0   2   2   2   2   0   0   2   2   2   2   2   2   0   2   0   0   2   0   0   0   2   2   0   0   2   2   0   0   0   2   0   2   0   2   2   0   2   0   2   0   2   0   2   2   2   0   2   0   0   0   2   0   2   2   0   0   0   2   2   0   2   0   0   2   0   0   0   0   2   2   2   0   2   2   0   0   2   0   2   0   0   0   0   0   0   2   2   2   2
 MK-3-6                 2   2   0   2   0   0   2   0   0   0   0   2   2   2   0   0   2   2   0   2   2   0   2   2   0   2   0   2   2   0   0   0   2   2   0   0   2   2   0   0   0   0   2   0   0   2   2   0   2   0   2   2   0   0   2   2   0   2   2   2   2   2   0   0   0   0   2   2   0   0   0   0   0   0   0   0   2   2   0   0   2   0   0   0   0   0   0   0   2   2   0   0   2   2   2   2   2   2   2   2   2   2   0   0   0   2   2   0   0   0   0   2   2   2   2   0   0   2   2   2   2   2   2   0   2   0   0   2   0   0   0   2   2   0   0   2   2   0   0   0   0   0   2   0   2   2   0   2   2   2   0   2   0   2   2   2   0   2   0   0   0   2   0   2   2   0   0   0   2   2   0   2   0   2   2   0   0   2   0   2   2   2   0   2   2   0   0   2   2   2   0   0   0   0   0   0   2   2   2   2
 MK-3-7                 0   2   0   2   0   0   2   0   0   0   0   2   2   0   0   0   2   2   0   2   2   0   2   2   0   2   0   0   2   0   2   0   2   0   0   0   2   2   0   0   0   0   2   0   0   2   2   0   2   0   2   2   0   0   2   2   0   2   2   2   2   2   0   0   2   0   2   2   0   0   0   2   0   0   0   0   0   2   0   0   2   0   0   0   2   0   0   0   0   2   0   0   2   2   2   2   2   2   0   2   2   2   0   2   0   0   2   0   0   0   0   2   2   2   0   0   0   2   2   2   2   2   2   0   2   0   0   2   0   0   0   2   2   0   0   2   2   0   0   2   0   0   2   0   2   2   0   2   2   2   2   2   0   2   2   2   0   2   0   0   0   2   0   2   0   0   0   0   0   2   0   2   0   2   0   0   0   2   0   2   2   2   0   2   2   0   0   2   2   2   0   0   0   0   0   0   2   2   0   2
 MK-3-8                 0   2   0   2   0   0   2   0   0   0   0   0   2   2   0   2   2   2   0   2   2   0   0   2   0   2   2   2   2   0   2   0   2   0   0   0   2   2   0   0   0   0   2   0   0   2   2   0   2   0   2   2   0   0   2   2   0   2   2   2   2   2   2   0   2   0   2   2   2   0   0   2   0   0   0   0   0   2   0   0   2   0   0   0   2   0   0   2   0   2   0   0   2   2   2   0   0   2   0   2   0   2   0   2   0   0   2   0   0   2   0   0   2   2   0   0   0   2   2   2   2   2   2   0   2   0   0   0   0   0   0   2   2   0   0   0   2   0   2   2   0   0   2   0   2   2   0   2   2   2   2   2   0   2   2   2   0   2   0   0   0   2   0   2   0   0   0   0   2   2   0   2   2   2   0   0   0   0   0   2   2   2   0   2   2   0   0   2   2   2   0   0   0   0   0   0   2   2   0   2
 MK-3-9                 0   2   0   2   0   0   2   0   0   0   0   0   2   2   0   0   2   2   0   2   0   0   0   2   0   2   2   2   2   0   2   0   2   0   0   0   2   0   0   0   0   0   2   0   0   0   2   0   2   0   0   2   0   0   2   2   0   2   2   2   2   2   2   0   2   2   2   2   2   0   0   2   0   0   0   2   0   2   0   0   2   0   0   2   2   0   0   2   0   2   0   0   2   0   2   0   0   2   0   2   0   2   0   0   0   0   2   0   2   2   0   0   0   0   0   0   0   2   2   2   2   2   2   0   2   0   2   0   0   0   0   2   2   0   0   0   2   2   2   0   0   0   2   2   2   2   0   2   2   2   2   2   0   2   2   2   0   2   0   0   0   2   0   2   0   0   0   0   2   2   0   2   2   2   0   0   0   0   0   2   2   2   0   2   2   0   0   2   2   2   0   0   0   0   0   0   2   0   0   2
 MK-3-10                0   2   0   2   0   0   0   0   0   0   0   0   2   2   0   0   2   0   0   2   0   0   0   2   0   0   2   2   2   0   2   0   2   0   0   0   2   0   2   0   0   0   2   0   0   0   2   0   2   0   0   2   0   0   2   2   0   2   2   2   2   2   2   0   2   2   0   2   2   0   0   2   0   0   0   2   0   2   2   0   2   0   0   2   2   0   0   2   0   2   0   0   0   0   0   0   0   2   0   2   0   2   0   0   0   0   2   0   2   2   0   2   0   2   0   0   0   2   2   2   2   2   0   0   2   0   2   0   0   0   0   2   2   0   0   0   2   0   2   0   0   0   0   2   2   0   0   0   2   2   0   2   0   2   2   2   0   2   0   0   0   2   0   2   0   0   2   0   2   2   0   2   2   2   0   0   0   0   0   2   2   2   0   2   2   0   0   2   2   2   2   0   0   0   0   0   2   2   2   2
 MK-3-11                0   2   0   2   0   0   0   0   0   0   0   0   2   2   0   0   2   0   0   0   0   2   0   2   0   0   2   2   2   0   2   0   2   2   0   0   2   2   2   0   0   0   2   2   0   0   2   0   2   0   0   2   0   2   2   2   0   2   2   2   2   2   2   0   2   2   0   2   2   0   0   2   0   0   0   2   0   2   2   0   2   0   0   2   2   0   0   2   0   2   0   0   0   0   0   0   0   2   0   2   0   2   0   0   0   0   0   0   2   2   0   2   0   0   0   0   0   2   2   2   0   2   0   0   2   0   2   0   0   2   0   2   2   0   0   0   2   0   2   0   0   0   0   2   2   0   0   0   2   2   0   0   0   2   2   2   0   2   2   0   0   2   0   2   0   0   2   0   2   2   0   2   2   2   0   2   0   0   0   2   0   2   0   2   2   0   0   2   2   2   2   0   0   0   0   0   0   2   0   2
 MK-3-12                2   2   0   2   0   0   0   0   2   0   0   0   2   2   2   0   2   0   0   0   0   2   0   2   0   0   2   2   2   0   0   0   2   2   0   0   2   2   2   0   0   2   2   2   0   0   2   0   2   0   0   2   0   2   2   2   0   2   0   2   2   2   2   0   2   2   0   2   2   0   0   2   0   0   0   0   2   2   0   0   2   0   0   2   2   0   0   0   0   2   0   0   0   0   0   0   0   2   0   0   0   0   0   0   0   0   0   0   2   2   0   2   0   0   0   0   0   2   2   2   0   2   0   0   2   0   2   0   0   2   0   2   2   0   0   2   2   0   2   0   0   0   0   2   2   0   0   0   2   2   0   0   0   2   2   2   0   2   2   0   0   2   2   2   0   0   2   0   2   2   0   2   2   2   0   2   0   0   0   2   0   2   0   0   2   0   0   2   2   2   2   2   0   0   0   0   0   2   0   2
 MK-3-13                2   2   2   2   2   0   0   0   2   0   0   0   2   2   2   0   2   0   0   0   0   2   0   2   0   0   2   2   2   0   0   0   2   2   0   0   2   2   2   0   0   2   2   2   0   0   2   0   2   0   0   2   0   2   2   2   0   2   0   2   2   2   2   0   2   2   0   2   2   0   2   2   0   0   0   0   2   2   2   0   0   0   0   2   2   0   2   0   0   2   0   0   0   0   0   0   2   2   0   0   0   0   2   0   0   0   0   0   2   2   0   2   0   0   0   0   0   2   2   2   0   0   0   0   0   0   2   0   0   2   0   2   2   0   0   2   2   0   0   0   0   0   0   2   2   0   0   0   2   2   0   0   0   2   2   2   2   2   0   0   2   2   2   2   0   0   2   0   2   2   0   2   2   2   0   2   0   0   0   0   2   2   0   0   2   0   0   2   2   2   2   2   0   0   0   0   0   2   0   2
 MK-3-14                2   0   2   2   2   0   0   0   2   0   2   0   0   2   2   0   2   0   0   0   0   2   0   2   0   0   2   2   2   2   0   0   0   2   0   0   0   2   2   0   0   2   2   2   0   0   2   2   2   0   0   2   0   2   2   2   0   2   0   2   0   0   2   0   2   2   0   2   2   0   2   2   0   0   0   0   2   2   2   0   0   0   0   2   2   0   2   2   0   2   0   0   0   0   0   0   2   2   0   0   0   0   2   0   0   0   0   0   2   2   2   2   0   0   0   0   0   2   2   2   0   2   0   0   0   0   2   0   0   2   2   2   2   0   0   2   2   0   0   0   0   0   2   2   2   0   0   0   2   2   0   0   0   0   0   2   2   2   0   0   2   2   2   2   0   0   2   0   2   2   0   2   2   2   0   2   0   0   0   0   2   2   0   0   2   0   0   2   0   2   2   2   0   0   0   0   0   2   0   2
 MK-3-15                0   0   2   0   2   0   0   0   2   0   2   0   0   2   2   2   2   0   0   0   0   0   0   2   0   0   2   2   2   2   0   0   2   2   0   0   0   2   2   0   0   2   2   2   0   0   2   2   2   0   0   2   0   2   2   2   0   0   2   0   0   0   2   0   0   0   0   2   2   0   2   2   0   0   0   0   2   0   0   0   0   2   0   2   0   0   0   2   0   2   0   0   0   0   0   0   2   2   0   0   0   0   2   2   0   0   0   0   2   2   2   2   0   2   0   0   0   2   2   2   0   2   0   0   0   0   2   0   0   2   2   2   2   0   0   2   2   0   0   2   0   0   2   0   2   0   2   0   2   2   2   0   2   0   0   2   0   2   0   0   2   2   2   0   0   0   2   0   2   2   0   2   2   2   0   0   2   0   0   0   0   2   0   0   2   0   0   2   0   0   2   2   0   0   0   0   0   2   0   2
 MK-3-16                0   2   2   0   2   0   0   0   0   0   2   0   0   2   2   2   2   0   0   0   0   0   0   2   0   0   2   2   2   2   0   0   2   2   0   0   0   2   2   0   0   2   2   2   2   0   2   2   0   0   0   2   0   2   2   2   0   0   0   0   0   2   2   0   0   0   0   2   2   0   2   2   0   0   0   0   2   0   0   0   0   2   0   2   0   0   2   2   0   2   0   0   0   2   0   0   2   2   0   0   0   0   0   2   0   0   0   0   2   2   2   2   0   2   2   0   0   2   2   2   0   2   0   0   0   0   0   0   0   2   2   2   2   2   0   2   2   0   0   2   0   0   2   0   2   0   2   0   2   2   2   0   2   0   0   2   0   0   0   0   2   2   2   0   0   0   2   2   2   2   0   2   2   2   0   0   2   0   0   0   0   2   0   0   2   0   0   2   2   0   2   2   0   0   0   2   2   2   2   2
 MK-4-1                 0   0   0   0   2   0   2   0   0   2   2   2   2   2   0   0   0   0   0   0   2   2   0   2   0   2   0   0   2   0   2   0   2   0   0   0   2   2   0   2   2   2   2   2   0   2   2   0   2   2   2   2   0   2   0   0   0   2   0   0   2   2   2   0   0   0   0   2   2   2   2   2   0   0   0   2   0   2   2   2   0   2   2   2   2   2   0   2   2   2   2   2   0   0   2   0   2   0   0   2   2   0   0   2   2   0   2   2   0   2   2   0   2   0   0   0   2   2   0   0   2   0   2   0   2   0   0   2   0   0   0   0   2   0   0   2   0   0   0   2   0   0   0   2   0   2   0   0   0   2   0   0   0   0   0   0   2   2   0   0   0   0   0   2   0   2   0   0   0   0   2   0   0   0   0   2   2   2   2   0   2   0   0   0   2   2   0   2   0   2   2   0   2   2   2   0   0   2   2   0
 MK-4-2                 0   0   0   0   2   2   2   2   0   2   2   2   2   2   0   0   0   0   0   0   2   2   0   2   0   2   0   0   2   2   2   0   2   0   0   0   2   2   0   2   2   0   2   2   0   2   2   2   2   2   2   2   0   2   0   0   0   2   0   0   2   2   2   0   0   0   0   2   0   2   2   2   0   0   0   2   0   2   2   2   0   2   2   0   2   2   0   2   0   2   2   2   2   0   2   0   0   0   0   0   2   0   0   2   2   0   2   2   0   2   2   0   2   0   0   0   2   2   0   0   2   0   2   0   2   0   0   2   0   0   0   0   0   0   0   2   0   0   0   2   0   0   0   2   0   2   0   0   0   2   2   0   0   2   0   2   2   2   0   0   0   0   0   0   0   2   0   2   0   0   2   0   0   0   0   2   2   2   2   0   2   0   0   0   2   2   2   2   0   2   2   0   2   2   2   2   0   2   2   0
 MK-4-3                 2   0   0   0   2   2   2   2   0   2   2   2   2   2   2   0   0   2   0   0   2   0   0   0   0   2   0   0   2   2   2   0   2   0   0   0   2   2   0   2   0   0   2   2   0   2   2   2   2   0   2   2   0   2   2   0   2   2   0   0   0   2   0   0   0   0   0   2   0   2   2   2   0   0   0   2   2   2   2   0   0   2   2   0   2   2   0   2   2   2   2   2   2   0   2   0   0   0   0   2   2   0   0   2   0   0   2   2   2   2   2   0   2   2   0   0   2   2   0   0   2   2   2   0   0   0   0   2   0   0   0   0   0   0   0   2   0   0   0   2   0   0   0   2   0   2   0   0   0   2   2   0   2   0   0   2   2   2   0   0   0   0   0   0   0   2   0   2   0   0   2   0   0   0   0   0   2   2   2   0   2   0   0   0   0   2   2   2   2   2   2   0   2   2   2   2   0   2   2   0
 MK-4-4                 2   0   0   0   2   2   2   2   0   2   2   0   2   2   0   0   0   2   0   2   2   0   0   0   0   2   0   0   2   2   2   0   2   0   0   0   2   2   0   2   0   0   2   0   0   2   2   2   2   0   0   2   0   2   2   0   2   0   0   0   2   2   0   0   0   0   2   2   0   2   2   2   0   0   0   2   2   2   2   0   0   2   2   0   2   2   0   2   2   2   2   2   2   2   2   0   0   2   0   0   2   0   0   2   0   0   2   0   0   2   2   0   2   2   0   0   2   2   0   0   0   2   2   0   0   0   0   2   0   0   0   0   0   0   2   2   0   0   0   2   0   0   2   2   0   2   0   0   0   2   2   0   2   0   0   0   2   2   0   0   0   0   0   0   0   2   0   2   0   0   2   0   0   0   0   0   2   0   0   0   2   0   2   0   0   2   2   2   2   2   2   0   2   2   2   0   0   2   2   0
 MK-4-5                 2   2   0   0   2   2   2   2   0   2   2   0   2   2   0   2   0   2   0   2   2   0   0   0   0   2   0   0   2   2   2   2   2   0   2   0   2   2   0   2   0   0   2   0   0   2   2   2   2   0   0   0   0   0   2   0   2   0   0   2   2   2   0   0   0   0   2   2   0   2   2   2   0   0   0   2   2   2   0   0   0   2   2   0   2   2   0   2   2   2   0   2   2   2   2   2   0   2   0   0   0   2   0   2   0   0   2   0   0   2   2   0   2   2   0   0   2   2   0   0   2   2   2   0   0   0   0   2   2   0   2   0   0   0   2   0   0   0   0   2   2   0   2   2   0   2   0   0   0   2   2   2   2   0   0   0   2   2   0   0   0   0   0   0   0   2   0   2   0   0   2   2   0   0   0   0   2   0   0   0   2   0   2   0   0   2   2   2   0   2   2   2   2   2   2   0   0   2   2   0
 MK-4-6                 2   2   0   0   2   2   0   2   0   2   2   0   2   2   0   0   0   0   0   2   2   0   0   2   0   0   0   0   2   2   2   2   2   0   0   0   2   2   0   2   0   0   2   0   2   2   2   2   2   0   0   2   0   0   2   0   2   0   0   2   2   0   0   2   0   0   2   2   0   2   2   0   0   0   0   2   2   2   0   0   2   2   2   0   0   2   0   2   2   2   0   2   2   2   0   0   0   2   0   0   0   2   0   2   2   0   2   0   0   0   2   0   2   2   0   0   2   2   0   0   0   2   2   0   0   0   0   2   2   0   2   0   0   0   2   0   0   0   0   2   2   0   2   2   0   2   0   2   0   2   2   2   2   2   0   0   2   2   0   0   0   0   0   0   0   0   0   2   0   0   2   0   2   0   0   0   2   0   0   0   2   0   2   0   2   2   2   2   0   2   2   0   2   2   2   0   0   2   2   0
 MK-4-7                 2   2   0   0   2   2   0   0   0   2   2   0   2   2   0   0   0   0   0   2   2   0   0   0   0   0   0   0   2   2   2   2   2   0   0   0   2   2   0   2   0   0   0   0   2   2   2   2   2   0   2   2   0   0   2   0   2   0   0   0   2   0   0   2   2   0   2   2   0   0   2   0   0   2   0   2   2   2   0   0   2   2   2   0   0   2   0   2   2   2   0   2   2   2   0   0   0   2   0   2   0   2   0   2   2   2   2   0   0   0   2   2   2   2   0   0   2   2   0   2   2   2   2   2   0   0   0   0   2   0   2   2   0   0   0   0   2   2   0   2   2   0   2   2   0   2   0   2   2   2   2   2   2   2   0   0   2   2   0   0   0   0   0   0   0   0   0   2   0   0   2   0   2   0   0   0   2   0   0   0   2   0   2   0   2   2   2   2   0   2   2   0   2   2   2   0   0   2   2   0
 MK-4-8                 2   0   0   0   2   2   0   0   0   2   2   0   2   2   2   0   0   0   0   2   2   0   2   0   0   0   0   0   2   2   2   2   2   2   0   0   2   2   2   2   0   0   2   0   0   2   2   2   0   0   2   2   0   0   2   0   0   0   0   0   2   0   0   2   2   0   2   2   0   0   2   0   0   2   2   0   2   2   0   0   2   2   2   0   0   2   0   2   2   2   2   2   2   2   0   0   0   2   0   2   0   2   0   2   2   2   0   0   0   0   2   2   2   2   0   0   2   2   0   2   2   2   2   2   0   0   0   0   2   0   2   2   0   0   0   0   2   0   0   2   0   0   2   2   0   2   0   0   2   2   2   2   2   2   0   0   2   2   0   0   2   0   0   0   2   0   0   2   0   0   2   0   0   0   2   0   2   0   0   0   0   0   2   0   0   2   2   2   0   0   2   2   2   2   2   0   0   2   0   0
 MK-4-9                 2   2   0   0   2   2   0   0   0   2   2   0   2   2   2   0   0   0   2   2   2   0   2   0   0   0   0   0   2   2   2   0   0   2   0   0   2   2   2   2   0   2   2   0   0   2   2   2   0   0   2   2   0   0   2   0   0   0   0   0   2   0   0   2   0   0   2   0   0   0   2   0   0   2   2   0   2   2   0   0   2   2   2   0   0   2   0   0   2   2   2   2   2   2   0   0   0   0   0   2   0   2   0   0   2   2   0   0   0   0   2   2   2   2   0   0   2   0   0   2   2   2   2   0   0   2   0   0   2   0   2   2   0   0   0   0   0   0   0   2   2   0   2   2   0   2   0   0   2   2   2   0   2   2   0   0   2   2   0   0   2   0   0   2   2   0   0   2   0   2   2   0   0   0   2   0   0   0   0   0   0   0   2   0   2   2   2   2   0   0   2   2   2   2   0   0   0   2   0   0
 MK-4-10                2   2   2   0   2   2   0   0   0   2   2   0   2   2   2   0   0   0   0   2   2   0   0   0   2   0   0   0   2   2   2   2   0   2   0   0   2   2   2   2   0   2   2   2   0   0   0   2   0   0   2   2   0   0   2   0   0   0   2   0   2   0   0   2   0   0   2   0   0   0   2   0   2   2   2   0   2   2   0   0   2   2   2   0   0   2   0   0   2   2   2   0   2   2   0   0   0   0   0   2   0   2   0   0   2   2   0   0   0   0   2   2   2   2   0   0   2   2   0   2   2   2   2   0   0   2   2   0   2   0   2   0   0   0   0   0   2   0   0   0   2   0   2   2   0   2   0   0   2   2   2   0   0   2   0   0   2   2   2   0   2   0   0   0   2   2   0   2   0   2   0   0   0   0   2   0   0   0   0   0   0   0   2   0   2   2   2   2   2   0   2   2   2   2   0   0   0   2   0   0
 MK-4-11                0   2   2   0   2   2   0   0   0   2   2   0   2   2   2   0   0   0   0   2   2   0   2   0   2   0   0   0   2   2   2   0   0   2   2   0   2   2   2   2   2   2   2   2   0   0   0   0   2   0   2   2   0   0   2   0   0   0   2   0   2   0   0   2   0   0   2   2   0   0   2   0   2   2   2   0   2   2   0   0   2   2   2   2   0   2   0   0   2   2   2   0   2   2   0   0   0   0   2   2   0   2   0   0   2   2   0   0   0   0   2   2   2   2   2   0   2   2   0   2   2   2   2   0   0   0   2   0   2   0   2   0   0   0   2   0   2   0   0   0   0   0   2   2   0   2   0   0   2   2   2   2   0   2   0   0   0   2   0   0   2   2   0   0   2   2   0   2   0   0   0   0   0   0   2   0   0   0   0   0   0   0   0   0   2   2   2   2   2   0   2   2   2   2   2   0   0   2   0   0
 MK-4-12                0   0   2   0   2   2   0   0   2   2   2   0   2   2   0   0   0   0   0   2   2   0   2   0   2   0   0   0   2   2   2   0   0   2   2   0   2   2   2   2   2   2   2   2   0   0   0   0   2   0   2   2   0   0   2   0   0   0   2   0   2   0   0   2   2   0   2   2   2   0   2   0   0   2   2   0   2   2   0   0   2   2   2   2   0   0   2   0   0   2   2   0   2   2   0   0   2   0   2   2   2   2   0   0   2   0   0   0   0   0   2   0   2   2   2   0   2   2   0   2   2   2   2   0   0   0   2   0   2   0   0   0   0   0   2   0   2   0   0   0   0   0   2   2   0   2   0   0   2   2   0   2   0   2   0   0   0   2   0   0   2   2   0   0   2   2   0   2   0   0   0   0   0   0   2   0   2   2   0   0   0   0   0   0   2   2   2   2   2   0   0   2   2   2   2   0   0   2   0   0
 MK-4-13                0   0   0   0   2   2   0   2   2   2   2   0   2   2   0   0   0   0   0   2   2   0   2   0   2   0   0   0   2   2   2   0   0   2   2   0   2   2   2   2   2   2   2   2   0   0   0   0   2   0   2   2   0   0   2   0   0   0   2   0   2   0   0   2   2   0   2   2   2   0   2   0   0   2   2   0   2   2   0   2   2   2   2   2   0   0   2   0   0   2   2   2   2   2   0   0   2   0   2   2   2   2   2   0   2   0   0   2   0   0   2   0   2   0   0   0   2   2   0   0   2   2   2   0   0   0   0   0   2   0   0   0   0   0   2   0   0   0   2   0   0   2   2   2   0   2   0   0   2   2   0   2   0   2   0   0   0   2   0   0   2   2   0   0   2   2   0   2   0   0   0   0   0   0   2   0   2   0   2   0   0   0   0   2   2   2   2   2   2   0   0   2   2   2   2   0   0   2   0   0
 MK-4-14                0   2   0   0   2   2   0   2   2   2   2   0   2   2   0   0   0   2   0   2   2   0   2   0   2   0   0   0   2   2   2   0   0   2   2   0   2   2   2   2   2   2   0   2   0   0   0   2   2   0   2   2   0   0   2   0   2   0   2   0   2   0   0   2   2   0   0   2   2   0   0   0   0   0   2   0   2   0   0   2   2   2   2   2   0   0   2   0   0   2   2   2   2   2   0   0   2   0   2   2   2   2   2   0   2   0   0   2   0   2   2   0   2   2   0   0   2   2   2   0   2   2   2   0   0   0   0   0   2   0   0   0   0   2   2   0   0   0   0   0   0   2   2   2   0   2   0   0   2   2   0   0   0   2   0   0   2   2   0   0   2   2   0   0   2   2   0   2   2   0   0   0   2   0   2   0   2   0   2   0   2   0   0   2   2   2   2   2   2   0   0   2   2   0   2   0   0   2   0   0
 MK-4-15                0   2   0   2   2   2   0   2   2   2   2   0   2   2   0   0   0   0   0   2   0   0   2   0   2   0   0   0   2   2   2   0   0   2   2   2   2   2   2   2   2   0   0   2   0   0   0   2   2   0   0   2   0   0   2   0   2   0   2   0   2   0   0   2   2   0   2   2   2   0   0   0   0   0   0   0   2   0   0   2   2   2   2   2   0   0   2   0   2   2   2   2   2   2   0   0   2   0   2   2   2   2   2   0   2   0   0   2   0   2   2   0   2   2   0   0   2   2   2   0   2   2   2   0   0   0   0   0   2   0   0   0   0   2   2   0   0   0   0   0   0   2   2   2   0   0   0   0   2   2   0   0   0   2   0   0   2   2   0   0   2   2   0   0   2   2   0   2   2   0   0   0   2   0   2   0   2   0   2   0   2   0   0   2   2   2   2   0   2   0   0   2   2   0   2   0   0   2   0   0
 MK-4-16                0   2   0   2   2   2   0   2   2   2   2   0   2   2   0   0   0   2   0   2   2   0   2   0   2   0   0   0   2   2   2   0   0   2   2   2   2   2   2   2   2   2   0   2   0   0   0   2   2   0   0   2   0   0   2   0   2   0   0   0   2   0   0   2   2   0   2   2   2   0   0   2   0   0   0   0   2   0   0   2   2   2   2   2   0   0   2   0   2   2   2   2   2   2   0   2   2   2   0   2   2   2   2   0   2   0   0   2   0   0   2   2   2   2   0   0   0   2   2   0   2   2   2   0   0   0   0   0   2   0   0   0   0   2   2   0   0   2   2   2   0   2   2   2   0   0   0   0   2   2   0   0   0   2   0   0   2   2   0   0   2   0   0   0   2   2   0   2   2   0   0   0   2   2   2   0   2   2   2   2   2   0   0   2   2   2   2   0   0   0   0   2   2   2   2   0   0   2   0   0
 MK-5-1                 2   2   0   2   0   2   2   2   2   0   0   2   2   2   2   2   0   2   0   2   0   0   0   0   2   2   0   2   2   0   2   2   2   0   0   2   2   0   0   2   2   0   0   0   2   2   2   0   0   2   2   2   0   2   2   0   2   0   0   2   2   2   0   2   2   0   2   0   2   2   2   2   0   2   0   0   0   0   0   0   0   2   2   0   2   0   0   2   2   2   0   0   0   0   2   0   2   0   0   0   2   2   0   2   2   2   2   0   0   0   2   0   0   0   2   0   2   2   2   0   2   2   0   0   2   0   2   0   0   2   2   0   0   2   0   2   0   2   0   2   2   0   0   2   2   0   0   0   2   0   2   0   2   2   0   2   2   0   2   0   2   0   2   2   0   0   2   0   2   0   0   2   2   0   0   2   2   0   0   0   0   2   0   2   0   0   2   0   2   0   0   2   0   2   0   0   0   2   0   0
 MK-5-2                 2   2   0   2   0   2   2   2   2   0   0   2   2   2   2   2   0   2   0   2   0   0   0   2   2   2   0   2   2   0   2   2   2   0   0   2   2   0   0   2   2   0   0   0   2   2   2   2   0   2   2   2   0   2   2   0   2   0   0   2   2   2   2   0   2   0   2   0   0   2   2   2   0   2   0   0   0   0   2   0   0   2   0   0   2   0   0   2   2   2   0   0   0   0   2   0   2   0   0   0   0   2   0   2   2   2   2   0   0   0   2   0   0   0   2   0   2   2   2   0   2   2   2   0   2   0   2   0   0   0   2   0   0   2   0   0   0   0   0   2   2   0   0   2   2   0   0   0   2   0   2   0   2   2   0   2   2   0   2   0   2   0   2   2   0   0   2   0   2   0   0   2   2   0   2   2   2   0   0   0   0   2   0   2   0   0   2   0   2   0   0   2   0   2   0   0   0   2   0   0
 MK-5-3                 2   2   0   2   0   2   2   2   2   0   0   2   0   2   2   2   0   2   0   2   0   0   0   0   2   2   0   2   2   0   0   2   2   0   0   2   0   2   0   2   0   0   0   0   2   2   2   2   0   2   2   2   0   2   2   0   2   0   0   2   2   2   2   0   2   0   2   0   0   2   2   2   2   2   0   0   0   0   2   2   2   2   2   0   0   0   0   0   2   2   0   0   0   0   2   0   0   0   0   0   0   2   2   0   2   2   2   0   0   0   2   0   0   0   2   0   2   2   2   0   2   2   2   0   2   0   2   2   0   0   2   0   0   2   0   0   0   0   0   2   2   0   0   2   2   0   0   0   2   0   2   0   2   2   0   2   2   0   2   0   2   0   2   2   0   0   2   0   2   0   0   2   2   0   2   0   2   0   0   0   0   2   0   2   0   2   2   0   2   0   0   0   0   2   0   0   0   2   0   0
 MK-5-4                 2   2   0   0   0   2   2   2   2   0   0   2   0   2   0   2   0   2   0   2   0   0   0   0   2   2   0   2   2   0   0   0   2   0   0   2   0   2   0   2   0   0   0   0   0   0   2   2   0   2   2   2   2   2   2   0   2   0   0   2   0   2   2   0   2   0   2   0   0   2   2   2   2   2   0   0   0   0   2   2   2   2   2   2   0   0   0   0   2   2   0   0   0   0   2   0   0   0   0   0   0   2   2   0   2   2   2   0   0   0   2   0   0   0   2   0   2   2   2   0   2   2   2   2   2   0   2   0   0   0   2   0   0   2   0   0   0   0   0   2   2   2   0   2   0   0   0   0   2   0   2   2   2   2   0   2   2   0   2   0   2   0   2   2   2   0   2   0   2   0   0   2   2   0   2   0   2   0   0   0   2   2   2   2   0   2   2   0   0   0   0   0   0   2   0   0   0   2   0   0
 MK-5-5                 2   2   0   0   0   2   0   2   0   0   0   2   0   2   0   2   2   2   0   2   0   0   0   0   2   2   0   0   0   0   0   0   2   0   0   2   0   2   0   2   0   0   0   0   0   0   2   2   0   2   2   2   2   2   2   0   2   0   0   2   0   2   2   0   2   2   2   0   0   2   2   2   0   2   0   0   0   0   0   2   2   2   2   2   0   0   0   0   2   2   0   0   0   2   2   0   0   0   0   0   0   2   2   0   2   2   2   0   0   2   2   0   0   2   2   0   2   2   2   0   2   2   2   2   0   0   2   0   0   0   0   0   0   0   0   0   0   0   0   2   0   2   0   2   0   0   0   0   2   0   2   0   2   0   0   2   2   0   2   0   2   0   2   2   2   2   2   0   2   0   2   2   2   0   2   0   2   0   0   0   2   2   2   2   0   2   2   0   0   0   0   0   0   0   0   0   0   2   2   0
 MK-5-6                 2   2   0   0   0   2   0   2   0   0   2   2   0   2   0   2   2   2   0   2   2   0   0   0   2   2   0   0   0   0   0   0   2   0   0   2   2   2   0   2   0   0   0   0   0   0   2   2   0   2   2   2   2   2   2   0   2   0   0   0   0   0   2   0   2   2   2   0   0   2   2   2   0   2   0   0   2   0   0   2   2   2   2   2   2   2   0   0   2   2   2   2   0   2   0   0   0   0   0   0   0   2   2   0   2   2   2   0   2   2   2   0   0   2   2   2   2   2   2   0   2   0   2   2   0   0   2   0   0   2   0   0   0   0   0   0   0   0   0   0   2   0   0   2   0   0   0   0   2   0   2   0   0   0   0   2   2   0   2   0   2   0   0   2   0   2   2   0   2   0   2   0   2   0   2   0   2   0   0   0   2   2   0   0   0   2   0   2   0   0   0   0   0   0   0   2   0   2   2   0
 MK-5-7                 2   2   0   0   0   2   0   2   0   0   2   2   0   2   0   2   2   2   2   2   2   0   0   0   2   2   0   0   0   0   0   0   2   0   2   2   2   0   0   2   0   0   0   0   0   0   2   2   0   2   2   2   2   2   2   0   2   2   2   0   0   0   0   0   2   2   2   0   0   0   2   2   0   2   0   0   2   0   0   2   2   2   2   2   2   2   0   0   2   2   2   2   0   2   2   0   0   0   0   0   0   2   0   0   2   0   2   0   2   2   2   2   0   2   2   2   2   2   2   0   2   0   2   2   0   0   2   0   0   2   0   0   0   0   0   0   0   0   0   0   2   0   2   2   0   0   0   0   2   0   2   0   0   0   2   2   2   0   2   0   2   0   0   0   0   2   2   0   2   0   2   0   2   0   2   0   2   0   0   0   0   2   0   0   0   2   2   2   0   0   2   0   0   0   0   2   0   2   2   0
 MK-5-8                 2   2   2   0   0   2   0   2   2   0   2   2   0   2   0   2   2   2   2   2   0   0   0   0   2   2   0   0   0   2   0   0   2   0   0   2   0   0   0   2   0   2   0   0   0   0   2   2   0   2   2   2   2   2   2   0   2   2   2   0   0   2   2   0   2   2   2   0   0   0   2   2   0   2   0   0   2   2   0   2   2   2   2   2   2   2   0   0   2   0   2   0   0   0   2   0   0   0   0   0   0   2   0   0   2   0   2   0   2   2   2   2   0   2   2   2   2   2   2   0   2   0   2   2   0   0   0   0   0   2   0   2   0   0   0   0   0   0   0   0   2   0   2   2   2   0   2   0   2   0   2   0   0   0   0   2   2   0   2   0   2   0   0   2   0   2   0   0   2   0   2   0   2   0   2   0   2   0   0   0   0   2   0   0   0   2   2   2   0   2   0   0   0   0   0   2   0   2   2   0
 MK-5-9                 2   2   2   0   0   2   0   0   2   0   2   2   0   2   2   2   2   2   2   2   2   0   0   0   2   2   0   0   0   2   0   0   2   0   0   2   0   0   0   2   0   2   0   0   0   0   2   2   0   2   2   2   2   2   2   0   2   2   2   0   0   2   2   0   2   2   2   0   0   2   2   2   0   2   0   0   2   0   0   2   2   2   2   2   2   2   0   0   2   0   0   0   0   0   2   0   0   0   0   0   2   2   0   0   0   0   2   0   2   2   2   2   0   2   0   2   2   0   2   0   2   0   2   2   0   0   0   0   0   2   0   2   0   0   0   0   0   0   0   0   0   0   2   2   2   0   2   0   2   0   2   0   0   0   0   2   0   0   2   2   2   0   0   2   0   2   0   0   2   2   2   0   2   0   2   0   2   0   0   0   2   2   0   0   0   2   2   2   0   2   0   0   0   0   0   2   0   2   2   0
 MK-5-10                2   2   2   0   0   2   0   0   2   0   2   2   0   2   2   2   0   2   2   2   2   0   0   0   2   2   0   0   0   0   0   0   2   0   0   2   0   0   0   2   0   2   0   2   0   2   2   2   0   2   2   2   0   0   2   0   2   2   2   0   0   2   2   0   2   2   0   0   2   2   2   2   0   2   0   0   2   0   0   2   2   2   2   2   2   2   0   0   2   0   0   0   0   0   2   0   0   0   0   0   2   2   0   2   0   0   2   0   2   2   2   2   0   2   0   2   2   0   2   0   2   0   2   0   0   0   0   0   0   2   0   2   0   0   0   0   0   0   0   0   0   0   2   0   2   2   2   0   2   0   0   0   0   0   0   2   0   0   2   2   2   2   0   2   0   2   0   0   2   2   2   0   2   0   2   0   2   0   0   0   2   2   0   0   0   2   2   2   2   2   0   0   2   0   0   2   2   2   2   0
 MK-5-11                2   2   2   0   0   2   0   0   2   2   0   2   0   2   2   2   0   2   2   2   2   0   0   0   2   2   0   2   0   0   0   2   2   0   0   2   0   0   0   2   0   2   0   2   0   2   2   2   0   2   2   2   0   0   0   0   2   2   2   0   0   0   2   0   2   2   2   0   2   2   2   2   0   2   0   0   2   0   0   2   2   0   0   2   2   2   0   0   2   0   0   2   0   0   2   0   0   0   0   2   2   2   2   2   0   0   2   0   2   2   2   2   0   2   0   2   0   0   2   0   0   0   2   0   0   0   0   0   0   2   0   2   2   0   0   0   0   0   0   0   2   0   2   0   2   2   2   0   2   0   0   0   0   0   0   2   0   0   2   2   2   2   0   2   0   2   0   0   2   2   2   0   2   0   2   2   2   0   0   2   2   2   0   0   0   2   2   2   0   0   0   0   0   0   2   2   2   2   2   0
 MK-5-12                2   0   2   0   0   2   0   0   2   2   0   2   0   2   2   2   0   2   2   2   2   0   2   0   2   2   0   2   0   0   0   2   2   0   0   2   0   0   0   2   0   2   0   2   0   0   2   2   2   2   2   0   0   0   2   2   2   0   2   0   0   0   0   0   0   2   2   2   2   2   2   2   0   2   0   0   2   0   0   2   2   0   0   2   2   2   0   0   2   0   2   0   0   0   2   0   0   0   0   2   2   0   2   2   0   2   2   0   2   2   2   2   0   0   2   2   0   0   2   0   0   2   2   0   0   0   0   0   0   2   0   2   2   2   2   0   0   0   0   0   2   2   2   0   0   2   2   2   2   0   0   0   0   0   0   2   0   0   2   2   2   2   0   2   0   2   2   0   2   2   2   0   2   0   2   2   2   0   0   2   2   2   0   0   0   2   2   2   0   0   0   0   0   0   2   2   2   2   2   0
 MK-5-13                2   0   2   0   0   2   0   0   2   2   0   2   2   2   2   2   0   2   0   2   2   0   2   0   2   2   0   2   0   0   0   2   2   0   0   0   0   0   2   2   0   2   0   2   0   0   2   2   2   2   2   0   0   2   2   2   0   0   2   0   0   0   0   0   0   0   2   0   2   2   2   2   0   2   0   0   2   2   0   2   2   0   0   2   2   2   0   0   2   0   2   0   0   0   2   0   0   0   0   2   2   0   2   2   0   2   2   0   0   2   2   0   0   0   2   2   0   0   0   0   2   2   2   0   0   0   2   0   0   2   0   2   2   2   2   0   0   2   0   0   2   2   2   0   2   2   2   2   2   0   0   0   0   0   0   2   0   0   2   0   2   2   0   2   0   2   2   2   2   2   2   0   2   0   2   2   2   0   2   2   2   2   0   0   0   2   2   2   0   0   2   0   0   0   0   2   2   2   2   0
 MK-5-14                2   0   2   0   2   2   2   0   0   2   0   2   2   2   2   2   0   2   0   2   2   0   0   0   2   0   0   2   0   0   0   2   2   0   0   0   0   0   0   2   0   2   0   2   0   0   2   2   2   2   0   2   0   2   2   2   2   0   2   0   0   0   0   0   0   0   2   0   2   0   2   0   0   2   0   0   2   2   0   2   2   0   0   2   2   2   0   0   2   0   2   0   0   0   0   0   0   0   0   2   2   0   2   0   0   2   2   0   0   2   2   0   0   0   2   2   0   0   0   0   2   2   2   0   0   0   2   0   0   0   0   2   2   2   2   0   0   2   0   0   2   2   2   0   0   2   2   2   2   0   0   0   2   0   0   0   0   0   2   0   2   2   0   2   2   2   2   2   2   2   2   0   2   0   2   2   2   0   2   2   2   2   0   0   2   2   2   2   0   0   2   0   0   0   0   2   2   2   2   0
 MK-5-15                2   0   2   0   2   2   2   0   0   2   0   2   2   2   2   2   0   2   0   2   2   2   0   0   2   0   0   0   0   0   0   2   2   0   0   0   0   0   0   2   0   2   0   2   0   0   2   2   2   2   0   2   0   2   2   0   2   0   2   0   0   0   2   0   0   0   2   0   2   0   2   0   0   2   0   0   2   2   0   2   2   0   0   2   2   2   0   0   2   0   2   0   0   0   0   0   0   0   0   2   2   0   2   0   0   2   2   0   0   0   2   0   0   0   2   2   0   0   0   0   2   2   0   0   0   0   2   0   0   0   0   2   2   0   2   0   0   2   0   0   2   2   2   0   0   2   2   2   2   0   0   0   2   0   0   0   0   0   2   0   2   2   0   2   2   2   2   2   2   2   2   0   2   0   0   2   2   2   2   2   2   2   0   0   2   2   2   2   0   0   2   0   2   0   0   2   2   2   2   0
 MK-5-16                2   0   2   0   0   2   2   0   0   2   0   2   2   2   2   2   0   0   0   2   2   2   0   0   0   2   2   2   0   0   0   2   2   0   0   0   2   0   0   0   0   2   0   2   0   0   2   2   2   2   0   2   0   2   2   0   2   0   2   0   0   0   2   0   0   0   2   0   2   0   2   0   0   2   0   2   2   2   2   2   2   0   0   2   2   2   0   0   2   0   0   0   0   2   0   0   0   0   0   2   2   0   2   0   0   2   2   0   0   0   2   0   0   0   2   2   0   0   0   0   2   2   0   0   0   0   2   0   0   0   0   2   2   0   2   0   0   2   0   0   2   2   2   0   0   0   2   2   2   2   0   0   2   0   0   0   0   0   2   0   2   2   0   2   2   2   2   2   2   2   2   0   2   0   2   2   2   2   2   2   2   2   0   0   2   2   2   0   0   0   2   0   2   0   0   2   0   2   2   2
 MK-6-1                 2   2   2   0   2   2   0   0   2   2   0   2   2   0   0   2   0   0   0   2   0   2   2   2   2   0   2   0   0   0   2   2   0   0   0   2   2   0   2   2   0   0   0   2   2   0   2   0   2   0   0   2   0   0   2   2   0   2   0   0   2   2   0   2   0   0   0   2   0   0   2   2   2   0   0   0   2   2   0   2   0   2   0   0   0   0   2   0   2   0   2   2   0   0   0   0   0   2   2   2   0   2   2   2   2   0   2   0   0   2   2   2   2   0   0   2   0   2   2   2   2   0   2   2   2   0   2   0   2   2   2   2   0   2   2   2   2   2   0   2   2   2   0   2   0   2   0   2   0   2   2   0   0   2   2   0   2   2   0   2   0   2   2   0   2   2   0   0   0   2   2   2   2   2   0   0   2   0   0   2   2   0   0   2   2   2   0   0   2   2   2   0   0   0   2   0   0   0   2   0
 MK-6-2                 2   2   2   0   2   0   2   0   2   2   0   2   2   0   0   2   0   0   2   2   0   2   2   2   2   0   2   2   0   0   2   2   0   0   0   2   2   0   0   2   0   0   0   2   2   0   2   0   0   0   0   2   0   2   2   2   0   2   2   0   2   2   2   0   0   0   0   2   0   0   2   2   2   0   0   0   2   2   0   2   0   2   2   0   0   0   2   0   2   0   2   2   0   0   2   0   0   2   2   2   0   2   2   0   0   0   2   0   0   2   2   2   0   0   0   2   0   2   2   2   2   0   2   2   2   0   2   0   2   2   2   2   0   2   2   2   2   2   0   2   2   0   0   2   0   2   0   2   0   2   2   0   0   2   2   0   2   2   0   2   2   2   2   0   2   2   0   0   2   2   2   2   2   2   0   0   2   0   0   2   2   0   0   0   2   2   0   0   2   2   2   0   2   0   2   0   0   0   2   0
 MK-6-3                 2   2   2   0   2   0   2   0   2   2   0   2   2   0   0   2   0   0   2   2   0   2   2   0   2   0   2   2   0   0   2   2   2   0   0   2   2   0   0   2   0   0   0   2   2   0   2   0   0   0   0   2   0   2   2   2   0   2   2   0   2   2   2   0   0   0   0   2   0   2   2   2   2   0   2   0   2   2   0   0   0   2   2   0   0   0   2   0   2   0   2   2   2   0   2   2   0   2   2   2   0   2   2   0   0   0   2   0   0   2   2   2   0   0   0   2   2   2   2   2   2   0   2   2   2   0   2   0   2   2   2   2   0   2   2   2   2   2   0   0   2   0   0   2   0   2   0   2   0   2   0   0   0   2   0   2   2   2   0   2   2   2   2   0   2   2   0   2   2   2   2   2   0   2   0   2   2   0   0   2   2   0   0   0   2   2   2   0   2   2   2   0   2   0   2   0   0   0   2   2
 MK-6-4                 2   2   2   0   2   0   2   0   2   2   0   2   2   0   0   0   0   2   0   2   0   2   2   0   2   0   2   2   0   0   2   2   2   0   0   2   2   0   0   2   0   0   0   2   2   2   2   0   0   0   0   2   2   2   2   2   0   2   2   0   2   2   2   0   0   0   0   2   0   2   2   2   2   0   0   0   2   2   0   0   0   2   2   0   0   0   2   0   2   0   2   2   2   0   2   2   0   2   2   2   0   2   2   0   0   0   0   0   2   2   2   0   0   0   0   2   2   2   2   2   2   0   2   2   2   0   2   0   2   2   2   0   0   2   2   2   2   2   0   0   2   0   0   2   0   2   0   2   0   2   0   0   2   2   0   2   2   2   0   2   2   2   2   0   2   2   0   2   2   0   2   2   0   2   0   2   2   0   0   2   2   0   0   0   0   2   2   0   2   2   2   0   2   0   2   0   0   0   2   2
 MK-6-5                 2   2   2   0   2   0   2   0   2   2   0   2   2   0   0   0   2   2   0   2   0   2   2   0   2   0   2   2   0   0   2   2   0   2   0   0   2   0   0   2   0   0   0   2   2   2   2   0   0   2   2   2   2   2   2   2   0   2   2   0   2   2   2   0   0   0   0   2   0   2   0   2   2   0   2   0   2   2   0   0   0   2   2   0   0   0   2   0   2   0   2   2   2   0   2   2   0   2   0   2   0   0   2   0   0   0   0   0   2   0   2   0   0   0   0   2   2   2   2   2   2   0   2   2   2   0   2   0   2   2   2   0   2   2   2   2   2   2   0   0   2   0   0   2   0   2   0   2   0   2   0   0   2   2   0   2   0   2   0   2   2   2   2   0   2   2   0   2   2   0   2   2   0   2   0   2   2   0   0   2   2   0   0   0   0   2   2   0   2   2   0   0   2   0   0   0   0   0   2   2
 MK-6-6                 2   2   2   0   2   0   2   0   2   2   0   2   2   0   0   0   2   0   0   2   0   2   2   0   2   0   2   2   0   2   2   2   0   0   0   2   2   0   2   2   0   0   0   2   2   2   2   0   0   2   2   0   2   2   2   2   0   2   2   0   2   2   2   2   0   0   0   2   0   2   0   2   2   0   2   0   2   2   0   0   0   2   2   0   0   0   2   0   2   0   2   2   0   0   2   2   0   2   0   2   0   0   2   0   0   0   0   0   2   0   0   0   0   0   0   2   2   2   2   0   2   2   2   2   2   0   2   0   2   2   2   2   2   2   2   2   2   2   0   0   2   0   0   2   2   2   0   2   0   2   0   0   2   0   0   2   0   0   0   2   2   2   0   0   2   2   0   2   2   0   2   2   0   2   0   2   2   0   0   2   2   0   0   0   0   2   2   0   2   2   2   0   2   0   0   0   2   0   2   2
 MK-6-7                 2   2   0   0   0   0   0   0   2   2   0   2   2   0   0   0   2   0   0   2   0   0   2   0   2   0   2   2   0   2   2   2   0   0   0   2   2   0   2   2   0   0   0   2   2   0   2   0   0   2   2   0   2   2   0   2   0   2   0   0   2   2   2   2   0   0   2   2   0   2   0   2   2   0   2   0   2   2   0   0   0   2   0   0   0   2   2   0   2   0   2   2   0   0   0   2   0   2   0   2   0   0   2   0   0   0   0   0   2   0   0   0   0   0   2   2   2   2   2   0   2   2   2   2   2   2   2   0   2   2   2   2   2   2   2   2   0   2   0   0   2   0   0   2   2   2   0   2   0   2   0   0   2   0   0   2   0   0   0   2   2   2   0   2   2   2   0   0   2   0   2   2   0   2   0   2   0   0   0   2   0   0   0   0   0   2   0   0   2   2   2   0   2   0   0   2   2   0   2   2
 MK-6-8                 2   2   0   0   0   0   2   0   0   0   0   2   2   0   0   0   2   0   0   2   0   0   2   0   2   0   2   2   0   0   0   2   2   2   0   2   2   0   2   2   0   0   0   2   2   0   2   0   0   2   2   0   2   2   0   2   0   2   0   0   2   2   2   2   2   0   2   2   2   0   0   2   2   0   2   0   2   2   2   0   0   2   0   0   0   2   2   0   2   0   2   2   0   0   0   2   0   0   0   0   0   0   2   2   0   0   0   0   0   0   0   0   0   0   2   0   2   2   2   0   2   0   2   0   2   2   2   0   2   2   2   2   2   2   2   0   0   2   0   0   2   2   0   0   2   2   0   2   0   2   0   2   2   0   2   2   0   0   0   0   2   2   0   2   2   2   0   0   2   0   2   2   0   2   0   2   0   0   0   2   2   2   0   2   0   2   0   2   0   2   2   0   2   0   0   2   2   0   2   2
 MK-6-9                 2   2   0   0   0   0   2   0   0   0   0   0   2   2   0   0   2   0   0   2   0   0   2   0   2   0   2   2   0   0   0   2   2   0   0   2   2   2   0   2   0   0   0   2   2   0   2   0   0   2   2   0   2   2   0   2   2   2   0   0   2   2   2   2   2   0   2   2   2   0   0   2   2   0   2   2   2   2   2   0   2   2   2   0   0   2   2   0   2   0   0   2   0   0   0   0   0   0   0   0   0   0   2   2   0   2   0   0   0   0   0   0   0   2   2   0   0   2   2   0   2   0   2   0   2   0   2   0   2   2   2   2   0   0   2   0   0   2   0   0   0   2   0   0   2   2   0   2   0   2   0   2   2   2   0   2   0   0   0   0   2   2   0   0   2   2   0   0   2   0   2   2   0   2   0   2   0   2   0   2   2   2   0   2   2   2   0   2   0   2   2   0   2   0   0   2   2   0   2   2
 MK-6-10                2   2   0   0   0   0   2   2   0   0   0   0   2   2   0   0   2   0   0   2   0   0   2   0   2   0   2   0   0   0   0   0   2   0   0   2   2   2   0   2   0   0   0   2   2   0   2   0   0   2   2   0   2   2   0   2   2   2   0   0   2   2   2   2   2   0   2   2   2   0   2   2   2   0   2   2   2   2   2   0   0   2   2   0   0   2   2   0   2   0   0   2   0   0   0   0   0   0   0   0   2   0   2   2   0   2   2   0   0   0   0   2   2   2   2   0   0   2   2   2   2   0   2   0   2   0   2   0   2   2   2   2   0   0   2   0   0   2   2   2   0   2   0   0   2   0   0   2   0   2   2   2   2   2   0   2   0   0   2   0   2   2   0   0   2   2   0   0   2   0   2   2   0   2   0   2   0   2   0   2   2   2   0   0   2   2   0   2   2   2   2   0   2   0   0   2   2   0   2   2
 MK-6-11                0   2   0   2   0   0   2   2   0   0   0   0   2   2   0   0   2   0   0   2   0   0   2   0   2   0   2   0   0   0   0   0   2   2   0   2   0   2   0   2   0   0   0   2   2   0   2   0   0   0   2   0   2   2   2   2   2   2   0   0   2   2   2   2   2   0   0   2   2   0   2   2   2   0   0   2   2   2   2   0   0   2   0   0   0   2   2   0   2   0   0   0   0   0   0   0   0   0   0   0   2   2   2   2   0   2   2   0   0   2   0   2   2   2   2   0   0   2   2   2   2   0   2   0   0   0   0   0   2   2   0   2   0   0   2   0   0   2   2   2   0   2   0   0   2   0   0   2   0   2   0   2   2   2   0   0   0   2   2   0   2   2   0   0   2   2   0   0   2   0   2   0   0   2   2   2   0   2   0   2   2   2   0   0   2   2   2   0   2   2   2   2   2   0   0   2   2   0   2   2
 MK-6-12                0   2   0   2   0   0   0   2   0   0   0   0   2   2   2   0   2   0   0   2   0   0   2   0   2   0   2   0   2   0   0   0   2   2   0   2   0   2   0   2   0   2   0   2   2   0   0   0   0   0   2   0   2   2   2   2   2   2   0   0   2   2   2   2   2   2   0   2   0   2   2   2   2   0   0   2   0   2   2   0   0   2   2   0   0   2   2   0   2   0   0   0   0   0   0   0   0   0   0   0   2   2   2   0   0   2   2   0   0   2   0   2   0   2   2   0   0   2   2   0   2   2   2   0   0   0   0   0   2   2   0   2   0   0   2   0   0   2   0   2   0   2   0   0   2   0   0   2   0   2   0   2   2   2   0   0   0   2   2   0   2   2   0   0   0   2   2   0   2   0   2   2   0   0   2   2   0   2   0   2   2   0   0   0   2   2   2   0   2   2   0   0   2   2   0   2   2   0   2   2
 MK-6-13                0   0   2   0   0   0   0   2   0   0   0   0   2   0   2   0   0   0   0   0   0   0   2   0   2   0   2   2   2   0   0   0   2   2   0   2   0   2   0   2   0   2   0   2   2   0   0   0   0   0   0   0   2   2   2   2   2   0   0   2   2   2   2   2   2   2   0   2   0   2   2   2   2   0   0   2   2   0   2   2   0   0   0   0   0   2   2   0   2   0   0   0   2   0   0   0   0   0   0   0   2   0   2   0   0   2   2   0   0   2   2   0   0   2   0   0   0   2   2   0   2   2   2   0   0   0   0   0   2   2   0   2   0   0   2   0   0   2   0   2   0   2   0   0   2   0   0   2   0   2   2   2   2   2   0   0   0   0   2   0   0   2   0   0   0   2   2   2   2   0   2   2   0   0   2   0   0   2   0   2   2   0   0   0   2   2   2   2   2   2   0   0   2   2   0   2   0   0   0   2
 MK-6-14                0   0   2   0   0   0   0   2   0   2   0   2   2   0   2   0   0   0   0   0   0   0   2   0   2   0   0   2   2   0   0   0   2   2   0   2   0   0   0   2   0   2   0   2   2   2   0   0   0   2   0   0   2   2   2   2   2   0   0   2   2   2   2   2   2   2   0   2   0   2   2   0   2   0   0   2   2   0   2   2   0   0   0   0   0   2   2   0   2   0   0   0   2   0   0   0   0   2   0   0   2   0   2   0   0   2   2   0   0   2   2   0   0   2   0   0   2   2   2   0   2   0   2   0   2   0   0   0   2   2   0   2   0   0   2   0   0   2   0   2   0   2   0   0   0   0   0   2   0   2   2   2   2   2   0   0   0   0   2   0   0   2   0   0   0   2   2   2   2   2   2   2   0   0   2   0   0   2   0   2   2   0   0   0   2   2   2   2   2   2   0   0   0   2   0   2   0   0   0   2
 MK-6-15                0   0   2   0   0   0   0   2   0   2   0   2   2   0   2   2   0   0   0   0   0   0   2   0   0   0   0   2   2   0   0   0   2   0   0   2   0   0   0   2   0   2   0   2   2   0   0   0   0   2   0   0   2   2   2   2   2   0   0   2   2   2   2   2   2   2   2   2   0   2   2   0   2   2   0   2   2   0   2   2   0   0   0   2   0   0   2   2   2   2   0   0   2   0   0   2   2   2   0   0   0   0   2   0   0   2   2   0   0   2   2   0   0   2   0   0   2   2   2   2   2   0   2   2   2   0   0   2   2   2   0   2   0   2   2   0   0   2   0   2   2   2   2   0   0   0   0   2   0   2   2   2   0   2   0   0   0   0   2   0   0   2   0   0   0   2   2   2   2   2   2   0   0   2   2   0   0   2   0   2   2   0   0   0   0   2   2   2   2   2   0   0   0   2   0   2   0   0   0   2
 MK-6-16                2   0   2   0   0   0   0   2   0   0   0   2   0   0   2   2   0   0   2   0   0   0   2   2   0   2   0   2   2   0   0   0   2   0   0   2   2   0   0   2   0   2   0   2   2   0   0   0   0   2   0   2   2   2   2   2   2   0   0   2   2   2   2   2   2   2   2   2   0   2   2   2   2   2   0   2   2   0   2   0   0   0   0   2   0   0   2   2   2   2   0   0   2   0   0   0   2   2   2   0   0   0   2   0   0   2   2   0   0   2   2   0   0   2   0   0   2   2   2   2   2   0   2   2   2   0   0   0   0   2   0   2   0   2   2   0   0   2   0   2   2   2   2   0   0   0   0   0   0   2   2   2   0   2   0   2   0   0   2   0   2   2   0   0   2   2   0   2   2   2   2   0   0   2   0   0   0   2   2   2   2   0   0   0   2   2   2   2   2   2   2   0   0   2   0   2   0   0   0   2
 
!****************************************** Phenotypic Data **********************************************************
!-100.0 is resevred for missing phenotype
SimulatedTrait1        16.9287   16.1053   16.4723   14.4652   14.5906   17.1646   15.6281   13.3740   15.5704   12.2329   13.1690   14.1708   14.8461   15.8631   13.2458   14.1323   15.9820   18.2105   14.0709   15.2952   12.9454   13.5631   13.7114   16.4738   14.4171   14.7381   14.1889   15.1464   15.7785   16.9368   14.9817   13.3300   15.7530   16.6087   12.0684   13.1010   15.5361   16.2107   14.1263   14.9856   14.3747   15.1719   14.3270   16.1299   12.2132   15.1576   14.7798   16.0065   14.4623   16.1372   13.1994   16.7723   16.4701   18.2870   14.0756   14.3422   15.8321   13.7050   17.0217   15.6905   15.4466   11.7635   13.0154   14.2545   15.4261   14.9954   14.7243   14.0595   15.1033   14.2878   15.8304   16.4775   16.1330   15.8666   16.0301   16.7440   16.9120   13.5983   14.5289   15.4532   15.7962   13.7905   15.8484   16.5392   14.2294   15.7814   13.1306   15.0153   15.1331   13.1185   14.2775   16.6365   13.5506   16.1049   13.1921   15.0157   14.7065   16.2857   15.4500   14.0195   13.2907   14.1822   12.9771   15.9047   16.1021   12.9581   14.8146   14.9372   14.0382   13.3682   15.2919   13.3574   15.9280   14.5285   13.8723   13.8355   16.4485   15.7201   14.8428   12.7103   15.3539   16.4319   16.4359   13.9349   15.0745   16.3514   14.9913   14.8422   13.0677   14.2021   14.0244   14.8592   15.5109   14.6087   14.5738   13.7536   15.4511   15.3351   15.8841   17.2328   14.4772   16.7077   15.5024   14.8927   14.9225   13.3331   14.0154   16.3955   15.1009   14.6717   12.3207   13.0395   13.5110   13.7812   15.8794   16.6705   13.4892   16.4413   15.2186   15.9973   14.0168   14.6438   14.8972   13.5653   14.2241   14.0830   14.4160   13.4146   12.5911   16.9961   15.2299   14.9877   15.3280   13.7917   13.7649   16.6971   15.8759   16.6841   14.7195   14.2214   13.6258   14.0157   12.7507   13.3704   15.5078   14.2927   15.7984   15.2488   14.0851   14.0701   14.7209   13.7630   16.8440   15.7120   15.2342   14.6004   15.9387   15.2018   15.2685   14.8688
SimulatedTrait2         9.0211   10.4696    9.1511    8.8486   10.8063    9.3205   10.2503   10.7298    9.6731    9.6795   10.3622   10.2856    9.7575   10.2523   11.3346   10.5192   10.2795    9.9237   10.1044    9.8524   10.7737   10.2925   10.7603    8.8125    9.7276    8.9977   10.3998    9.5257    9.6746    9.6618    9.5908   11.1719   10.8123    8.9138   10.8209   10.8996    9.9698    9.0746    9.9742    9.8151    9.2324    9.8117   10.0326   10.1939   11.2713    9.7483   11.1210   10.2214   10.7558    8.6769   10.3174    9.9862   11.8280    9.0097   10.7251    9.1353    9.1594   10.7242    9.2913   10.1969    8.9722   10.7102   10.9228   10.0371    9.6955   10.1403   10.9953   10.4678    9.4584   10.2008    9.6270   10.1665    9.7274    9.2941    9.5716   10.5439    9.1148   10.8394    9.0564   10.4066   10.1168   10.8989    9.9049    9.8281   10.7882   10.6824    9.9986    9.9342    9.0704   10.5014   10.9722    9.0743   10.6973   10.0918   10.4103   10.9651    9.8385    9.7447    9.3356   11.2512   10.7694   10.5820   11.0846    9.4456    9.2214    9.9582    8.8673    8.9197    9.7295   10.4857   10.4711    9.9962    9.3832    8.6945    9.7651    9.4895    8.9206    8.7703   10.0020   11.1666   10.0742    9.6758   10.0243   11.1092   10.2703    9.1489    9.6178   10.0315    9.9453    9.0897   11.1300    9.0822   10.1798   10.0865   10.1385    9.9777   10.7769   10.4139    8.7495    9.4934   10.3407    9.4472    8.9169    9.3189   10.6222    9.8919   10.4637    9.4033    9.8857    9.2213   10.4328   10.1466   10.0972    9.9333    9.8072    9.5162   10.1512    9.8840    9.9385    8.4003   10.1215    8.6909    9.9411   10.8572    9.5816    9.8763   10.4285    9.9265   10.6201    9.1303    9.5400    9.2923    9.5656   10.5250   10.5067    9.2381    9.4833    9.0167    9.3637    9.5127   10.8376   10.2348   10.1876    9.9291   10.1403   10.7806    8.7970   10.0827   10.8338   10.6629    9.4374    9.8113    9.9645   10.4028   11.1254    8.1516    8.8587    9.0931    9.5570    9.6143
 
