# Supplementary material for: Inclusive Composite Interval Mapping of QTL by Environment Interactions in Biparental Populations
Source: PLoS One. 2015 Jul 10;10(7):e0132414. doi: 10.1371/journal.pone.0132414 (PMC4498613; doi:10.1371/journal.pone.0132414)
Supplement: S5 File — (ZIP) [file pone.0132414.s005.zip › H=0.5/L1/run_00163.met]

!**********************Note: lines staring with "!" are remarks and will be ignored in the program********************
!*********************************General Information**********************************
!Assuming F1 = P1 x P2, populations available in QTL IciMapping are: 
!  1, P1BC1F1 = P1 x F1, the first backcrossing where P1 is used as the recurrent parent;
!  2, P2BC1F1 = P2 x F1, the first backcrossing where P2 is used as the recurrent parent;
!  3, F1DH, F1-derived doubled haploids; 
!  4, RIL or F1RIL, recombination inbred lines through the repeated selfing of F1;
!  5, P1BC1RIL, recombination inbred lines through the repeated selfing of P1BC1F1;
!  6, P2BC1RIL, recombination inbred lines through the repeated selfing of P2BC1F1;
!  7, F2, the selfing generation of F1;
!  8, F3, the selfing generation of F2;
!  9, P1BC2F1, the second backcrossing where P1 is used as the recurrent parent; 
! 10, P2BC2F1, the second backcrossing where P2 is used as the recurrent parent;
! 11, P1BC2RIL, recombination inred lines through the repeated selfing of P1BC2F1; 
! 12, P2BC2RIL, recombination inred lines through the repeated selfing of P2BC2F1; 
! 13, P1BC1F2, the selfing generation of P1BC1F1; 
! 14, P2BC1F2, the selfing generation of P2BC1F1; 
! 15, P1BC2F2, the selfing generation of P1BC2F1; 
! 16, P2BC2F2, the selfing generation of P2BC2F1; 
! 17, P1BC1DH, P1BC1F1-derived doubled haploids; 
! 18, P2BC1DH, P2BC1F1-derived doubled haploids; 
! 19, P1BC2DH, P1BC2F1-derived doubled haploids; 
! 20, P2BC2DH, P2BC2F1-derived doubled haploids; 
   3      !Mapping Population (see remarks above)
   2      !Mapping Function (1 for Kosambi; 2 for Haldane; 3 for Morgan)
   2      !Marker Space Type (1 for intervals; 2 for positions)
   1      !Marker Space Unit(1 for centiMorgans; 2 for Morgan)
   6      !Number of Chromosomes (or Linkage Groups)
 200      !Size of the mapping population
   2      !Number of environments
 
!***************************************** Chromosomes and Linkage Maps **********************************************
!Chromosome                 NumMarkers
-CH1                        16
-CH2                        16
-CH3                        16
-CH4                        16
-CH5                        16
-CH6                        16
!Linkage map (Marker name followed by position or the interval length)
 MK-1-1                1     0.000
 MK-1-2                1    10.000
 MK-1-3                1    20.000
 MK-1-4                1    30.000
 MK-1-5                1    40.000
 MK-1-6                1    50.000
 MK-1-7                1    60.000
 MK-1-8                1    70.000
 MK-1-9                1    80.000
 MK-1-10               1    90.000
 MK-1-11               1   100.000
 MK-1-12               1   110.000
 MK-1-13               1   120.000
 MK-1-14               1   130.000
 MK-1-15               1   140.000
 MK-1-16               1   150.000
 MK-2-1                2     0.000
 MK-2-2                2    10.000
 MK-2-3                2    20.000
 MK-2-4                2    30.000
 MK-2-5                2    40.000
 MK-2-6                2    50.000
 MK-2-7                2    60.000
 MK-2-8                2    70.000
 MK-2-9                2    80.000
 MK-2-10               2    90.000
 MK-2-11               2   100.000
 MK-2-12               2   110.000
 MK-2-13               2   120.000
 MK-2-14               2   130.000
 MK-2-15               2   140.000
 MK-2-16               2   150.000
 MK-3-1                3     0.000
 MK-3-2                3    10.000
 MK-3-3                3    20.000
 MK-3-4                3    30.000
 MK-3-5                3    40.000
 MK-3-6                3    50.000
 MK-3-7                3    60.000
 MK-3-8                3    70.000
 MK-3-9                3    80.000
 MK-3-10               3    90.000
 MK-3-11               3   100.000
 MK-3-12               3   110.000
 MK-3-13               3   120.000
 MK-3-14               3   130.000
 MK-3-15               3   140.000
 MK-3-16               3   150.000
 MK-4-1                4     0.000
 MK-4-2                4    10.000
 MK-4-3                4    20.000
 MK-4-4                4    30.000
 MK-4-5                4    40.000
 MK-4-6                4    50.000
 MK-4-7                4    60.000
 MK-4-8                4    70.000
 MK-4-9                4    80.000
 MK-4-10               4    90.000
 MK-4-11               4   100.000
 MK-4-12               4   110.000
 MK-4-13               4   120.000
 MK-4-14               4   130.000
 MK-4-15               4   140.000
 MK-4-16               4   150.000
 MK-5-1                5     0.000
 MK-5-2                5    10.000
 MK-5-3                5    20.000
 MK-5-4                5    30.000
 MK-5-5                5    40.000
 MK-5-6                5    50.000
 MK-5-7                5    60.000
 MK-5-8                5    70.000
 MK-5-9                5    80.000
 MK-5-10               5    90.000
 MK-5-11               5   100.000
 MK-5-12               5   110.000
 MK-5-13               5   120.000
 MK-5-14               5   130.000
 MK-5-15               5   140.000
 MK-5-16               5   150.000
 MK-6-1                6     0.000
 MK-6-2                6    10.000
 MK-6-3                6    20.000
 MK-6-4                6    30.000
 MK-6-5                6    40.000
 MK-6-6                6    50.000
 MK-6-7                6    60.000
 MK-6-8                6    70.000
 MK-6-9                6    80.000
 MK-6-10               6    90.000
 MK-6-11               6   100.000
 MK-6-12               6   110.000
 MK-6-13               6   120.000
 MK-6-14               6   130.000
 MK-6-15               6   140.000
 MK-6-16               6   150.000
!*********************************** Marker Types ********************************************************************
!Co-dominant marker: When heterozygote F1 is present, P1 is coded as 2, F1 is coded as 1, and P2 is coded as 0; Otherwise, P1 is coded as 2, and P2 is coded as 0. 
!Dominant marker: When heterozygote F1 is present, P1 and F1 are coded as 12, and P2 is coded as 0; Otherwise, P1 is coded as 2, and P2 is coded as 0.  
!Recessive markers: When heterozygote F1 is present, P1 is coded as 2, and F1 and P2 are coded as 10; Otherwise, P1 is coded as 2, and P2 is coded as 0. 
!Missing marker is coded as -1. 
 MK-1-1                 2   2   2   0   2   0   0   2   2   0   2   0   0   2   2   2   0   2   0   2   0   2   0   2   0   2   2   0   0   2   2   0   0   2   0   0   0   2   0   0   0   0   2   2   0   0   2   0   2   2   2   2   0   2   2   2   2   0   2   0   0   2   2   0   0   0   2   2   0   0   0   0   2   0   0   0   0   0   0   2   2   2   2   2   2   0   0   0   2   2   0   0   0   0   2   0   2   0   0   2   0   0   2   0   0   0   0   0   0   2   0   0   0   2   0   2   2   2   0   2   0   2   0   2   2   2   0   0   0   2   0   2   0   0   2   2   0   2   2   0   0   0   2   2   0   2   2   0   2   2   2   0   2   2   2   2   2   0   0   2   2   0   0   2   2   2   2   2   2   2   2   0   0   0   2   0   0   2   2   2   2   2   0   0   0   2   2   2   0   2   2   0   2   0   0   2   0   0   0   2
 MK-1-2                 2   2   2   0   2   0   2   2   2   0   2   2   0   2   0   2   0   2   0   2   0   2   0   2   0   2   2   0   0   2   2   0   0   2   0   0   0   2   0   0   0   0   2   2   0   0   2   2   0   2   0   2   0   2   2   2   2   0   2   0   0   0   2   0   0   0   2   2   0   0   0   0   2   0   0   0   0   0   0   2   2   2   2   2   2   0   0   0   0   2   0   0   0   0   2   0   2   0   0   2   0   0   0   0   0   0   0   0   0   2   0   0   2   0   0   2   2   2   0   2   0   0   0   2   2   2   0   0   0   2   0   2   0   0   2   2   0   2   0   0   0   0   0   2   0   2   0   0   2   2   2   2   2   2   2   2   2   0   0   2   2   0   0   0   2   2   2   2   2   2   2   0   0   0   2   0   0   2   2   2   2   2   0   0   0   0   2   2   0   0   2   0   0   0   0   2   0   0   2   2
 MK-1-3                 2   2   2   0   2   0   2   2   2   0   2   2   0   2   0   2   0   2   0   2   0   2   0   2   0   2   2   2   0   2   2   0   0   2   0   0   0   2   0   0   0   0   2   2   0   2   2   2   2   2   0   2   0   2   2   2   2   0   0   0   0   0   2   0   0   0   2   2   2   0   0   0   2   0   0   0   0   0   0   2   2   2   2   2   2   0   0   0   0   2   0   0   0   0   2   0   2   0   2   2   0   0   0   0   0   0   0   0   0   2   0   0   2   0   0   2   2   2   0   2   0   0   0   2   0   2   0   0   2   2   0   2   0   0   2   2   0   2   0   0   0   0   0   0   0   2   0   0   2   2   2   2   2   2   2   0   2   0   0   2   2   0   0   0   2   2   0   2   0   2   2   0   0   0   2   0   0   2   2   2   2   2   0   0   0   0   2   2   0   0   2   0   2   0   0   2   0   0   2   2
 MK-1-4                 2   0   2   0   2   0   2   2   2   0   2   2   2   2   0   2   0   2   0   2   0   0   0   2   0   2   0   2   2   2   2   0   0   0   0   0   0   2   0   0   0   0   2   2   0   2   0   2   2   2   0   2   0   2   2   2   2   0   0   0   0   0   2   0   0   0   2   2   2   0   0   0   2   0   0   0   0   0   0   2   2   2   2   2   0   0   0   0   2   2   0   0   0   2   2   0   0   0   2   2   0   0   0   0   0   0   0   0   0   2   0   0   2   0   0   2   2   2   0   0   0   0   0   2   0   2   0   0   0   2   2   2   0   0   2   2   0   0   0   0   0   0   0   0   2   2   0   0   2   2   2   2   2   2   2   0   2   0   0   2   2   0   0   0   2   2   0   2   0   2   2   0   0   0   2   0   0   2   2   2   2   2   0   2   0   0   2   2   0   2   2   2   2   0   0   2   0   0   0   2
 MK-1-5                 2   0   2   0   2   0   2   2   2   0   2   2   2   2   0   2   0   2   0   2   0   0   0   2   0   2   0   2   2   2   2   0   0   0   0   0   0   2   2   0   0   0   2   2   0   2   0   2   2   2   0   2   0   2   0   2   2   0   0   0   0   0   2   0   0   0   2   2   2   0   0   0   2   0   0   0   0   0   0   2   2   2   2   2   2   0   0   0   2   2   0   0   0   2   2   0   0   0   2   2   0   0   0   0   0   0   0   0   0   2   0   0   2   2   0   2   2   2   0   0   0   0   2   2   0   2   2   0   0   2   2   2   0   0   2   0   2   0   0   0   0   0   0   0   2   0   0   0   2   2   2   2   2   2   2   0   2   0   0   2   2   0   0   0   2   2   0   2   0   2   2   0   0   0   2   0   0   2   0   0   2   2   0   2   2   0   2   2   2   2   2   2   2   0   0   2   0   0   2   2
 MK-1-6                 2   0   2   0   2   0   2   0   2   0   2   2   2   2   0   2   2   2   0   2   0   0   0   0   0   2   0   2   2   2   0   0   0   0   2   0   0   2   2   0   0   0   2   2   0   2   0   2   2   2   0   2   0   2   0   2   2   0   0   0   0   0   2   0   0   2   2   2   2   0   0   0   2   0   0   0   0   0   0   2   2   0   2   2   2   0   0   0   2   0   0   0   0   0   2   0   0   0   2   2   0   0   0   0   0   0   0   0   0   2   0   0   0   0   0   2   2   2   0   0   0   0   2   2   0   2   2   0   0   2   2   2   0   0   2   0   0   0   0   0   0   0   0   0   2   0   0   0   2   2   2   2   2   2   2   0   2   2   0   2   2   0   0   0   2   0   0   2   0   2   2   0   0   0   2   0   0   2   0   0   2   2   0   2   2   0   2   2   2   2   0   2   2   2   0   2   0   0   2   2
 MK-1-7                 2   0   2   0   2   0   2   0   0   0   2   2   2   2   0   2   0   2   0   2   0   0   0   0   0   2   0   2   2   2   0   0   0   0   2   0   0   2   2   2   0   0   2   2   0   2   0   2   0   2   0   2   0   2   0   2   2   0   0   0   0   0   2   0   0   2   2   2   2   0   0   0   2   0   0   0   0   0   0   2   2   2   2   2   2   0   0   0   2   2   0   0   0   0   2   0   0   0   2   2   0   0   0   0   0   0   0   0   2   0   0   2   2   0   0   2   2   2   0   0   0   0   2   2   0   2   2   0   2   2   2   2   0   0   2   0   0   0   0   0   0   0   0   0   2   0   0   0   2   2   0   2   2   2   2   0   2   2   0   2   0   0   0   0   2   0   0   2   0   2   2   0   0   0   2   0   2   0   0   0   2   2   0   2   2   0   2   2   0   2   0   2   2   2   0   2   0   0   2   2
 MK-1-8                 2   0   2   0   0   0   2   0   2   0   2   2   2   2   0   2   0   2   0   2   2   0   0   2   0   2   0   2   0   2   0   0   0   0   2   0   0   2   2   2   0   0   2   2   0   0   0   2   0   2   0   2   0   2   0   0   0   0   0   0   0   0   2   2   0   2   2   2   2   0   0   0   2   0   0   0   0   0   0   2   2   2   2   2   2   0   0   0   2   2   0   0   0   0   2   0   0   0   2   2   0   0   0   0   2   2   0   0   2   2   0   0   2   0   0   0   2   2   2   0   0   0   2   2   0   2   2   0   2   2   2   2   0   0   2   0   0   0   0   0   0   0   0   0   2   0   0   0   2   2   0   2   2   0   2   0   2   2   0   2   0   2   0   0   2   0   0   2   2   2   2   0   0   0   2   0   2   0   0   0   2   2   0   2   2   0   2   2   0   2   0   2   2   2   0   2   0   0   2   2
 MK-1-9                 2   0   2   0   0   0   2   0   2   0   2   0   2   2   0   0   0   2   0   2   0   0   0   2   0   2   0   2   2   2   0   0   0   0   2   0   0   2   2   2   0   0   2   2   0   0   0   2   0   2   0   2   0   2   0   0   0   0   0   2   0   0   2   2   0   0   2   2   2   0   0   0   2   0   0   0   0   0   0   2   2   2   2   2   2   2   0   0   2   2   0   0   0   0   2   0   0   0   2   2   0   0   0   2   2   2   0   0   2   2   2   0   0   0   0   0   2   2   2   0   0   0   2   2   0   2   2   0   2   2   2   2   0   0   0   0   0   0   0   0   0   0   0   0   2   0   0   0   2   2   0   2   2   0   0   0   2   2   0   2   0   2   0   0   2   0   0   2   2   2   2   0   0   0   2   0   2   0   2   0   2   2   0   2   2   0   2   2   0   2   0   2   2   0   0   2   2   0   0   2
 MK-1-10                2   2   2   0   0   0   2   0   2   0   2   0   2   2   0   0   0   2   0   2   0   0   0   2   0   2   0   2   0   0   0   0   0   0   2   0   0   2   2   2   0   0   2   2   0   0   0   0   0   2   0   2   0   2   2   0   0   0   0   2   2   0   2   2   0   0   2   2   2   0   0   0   2   0   2   0   2   0   0   2   2   2   2   2   2   2   0   0   0   2   0   0   0   0   2   0   0   2   2   2   0   0   0   2   2   2   0   0   2   2   2   0   0   0   0   2   2   2   0   2   0   0   0   2   2   2   2   0   2   2   2   2   0   0   0   0   2   0   0   0   0   2   0   0   0   0   0   0   2   2   0   2   2   0   0   0   2   2   0   2   0   2   0   0   2   0   2   0   2   2   2   0   0   0   2   0   2   0   2   0   2   2   0   0   2   0   2   2   2   2   0   2   2   0   0   2   2   0   0   2
 MK-1-11                2   2   2   0   0   0   2   0   2   0   2   0   2   2   0   0   0   2   0   2   0   0   0   2   0   2   0   2   2   0   0   2   0   0   2   0   0   2   2   2   0   0   0   2   0   0   0   0   0   2   0   2   0   2   2   0   0   0   0   2   2   0   2   2   0   0   2   2   0   0   0   0   2   0   2   2   2   0   0   2   2   2   2   2   2   2   0   0   0   0   0   0   0   2   0   0   0   2   2   2   2   2   0   2   2   2   0   0   2   2   2   0   0   0   2   2   0   2   0   2   0   0   0   2   2   2   2   0   2   2   2   2   0   0   0   0   0   0   0   0   0   2   0   0   0   2   0   0   2   2   0   2   2   0   0   0   2   2   0   2   0   2   2   0   2   0   2   0   2   0   2   0   0   0   2   0   2   0   2   0   2   2   2   0   0   0   2   2   2   2   0   2   2   0   0   2   2   0   0   2
 MK-1-12                2   2   2   0   0   0   2   0   2   0   2   0   2   2   0   2   0   2   0   2   0   0   0   2   0   0   2   2   2   0   0   2   0   0   2   0   0   2   2   2   0   0   0   2   0   0   0   0   0   2   0   2   0   2   2   0   0   0   0   2   2   0   2   2   0   0   2   2   0   0   0   0   2   0   2   2   2   0   0   2   2   2   2   2   2   2   0   0   0   0   0   0   0   2   0   0   0   0   2   2   2   2   0   0   2   2   0   0   2   2   2   0   0   0   2   2   2   2   0   2   0   2   0   2   0   0   2   0   2   2   2   2   0   0   0   2   2   0   0   2   0   2   0   0   0   2   0   0   2   2   0   2   2   2   0   0   2   2   0   2   0   2   2   0   2   0   2   0   0   0   2   0   0   0   2   0   2   0   2   2   2   2   0   0   0   0   2   2   2   2   0   2   2   0   0   0   2   0   0   2
 MK-1-13                2   2   2   0   0   0   2   0   2   0   2   0   2   2   0   2   0   2   0   2   0   0   0   2   0   0   2   2   2   0   0   2   0   0   2   0   0   2   2   2   0   0   0   2   2   0   0   0   0   0   0   2   0   2   2   2   0   2   0   2   2   0   2   2   0   0   0   0   0   0   0   0   2   0   2   2   0   0   0   2   2   2   2   2   2   2   0   0   0   0   0   0   0   2   0   0   0   0   0   2   2   0   0   0   2   2   0   0   2   2   2   0   2   0   2   2   2   2   0   2   0   2   0   0   0   0   2   0   2   2   2   2   0   0   0   2   2   0   0   2   0   2   0   0   0   2   0   2   2   2   0   2   0   2   0   0   2   2   0   2   2   2   2   0   2   0   2   0   0   0   2   0   0   0   0   0   2   0   2   2   0   0   0   0   0   0   2   2   2   2   0   2   2   0   0   0   2   0   0   2
 MK-1-14                2   2   2   0   0   0   2   0   2   0   2   0   2   2   0   2   0   2   0   2   0   0   0   2   0   2   2   2   2   0   0   2   0   0   2   0   0   2   2   2   0   0   0   2   2   0   0   0   0   0   0   2   0   2   2   2   0   2   0   2   2   0   2   2   0   0   0   0   0   0   0   0   2   2   2   2   0   0   0   2   2   2   0   2   2   2   0   0   0   0   0   0   0   2   0   0   0   0   0   2   2   0   0   0   2   2   0   0   2   2   2   0   2   0   2   2   2   2   0   0   0   2   0   0   2   0   2   0   2   2   0   2   0   0   0   2   2   0   0   2   0   2   0   0   0   2   0   2   2   2   0   2   0   2   0   0   2   2   0   2   2   2   0   2   2   0   2   0   0   0   2   0   0   0   0   0   2   0   2   2   0   0   0   0   0   0   2   2   2   2   0   2   2   0   0   0   2   0   2   2
 MK-1-15                0   2   2   0   0   0   2   0   2   0   2   0   2   2   0   2   0   2   2   2   2   0   0   2   0   2   2   2   2   0   0   2   0   0   2   0   2   2   2   0   0   0   0   2   2   0   0   0   0   0   0   2   0   0   2   2   0   2   0   2   2   0   2   0   0   0   0   0   0   0   0   0   2   2   2   2   0   0   0   2   2   0   0   2   2   0   2   0   0   0   0   0   2   2   0   0   0   0   0   2   2   0   2   0   2   2   0   0   2   2   2   0   2   0   2   2   2   0   0   0   0   2   0   0   2   0   2   0   2   0   0   2   0   0   0   2   2   0   0   2   0   2   0   0   0   2   0   2   2   2   0   2   0   2   0   0   2   2   0   2   0   2   0   2   2   0   2   0   0   0   2   0   0   0   0   0   2   0   2   2   0   0   0   0   0   0   2   2   2   2   0   2   2   0   0   2   2   0   2   2
 MK-1-16                0   2   2   0   0   0   2   0   2   0   0   0   2   2   0   2   2   2   2   2   2   0   0   2   0   2   2   2   2   0   0   2   0   0   2   0   2   0   2   0   0   0   0   2   2   0   0   0   0   0   0   2   0   0   2   0   0   2   0   2   0   0   2   0   0   0   0   0   0   0   0   0   0   2   2   2   0   2   0   2   2   0   0   2   2   0   2   0   0   0   0   0   2   2   0   0   0   0   0   2   2   2   2   0   2   2   0   2   2   0   0   0   2   0   2   2   2   0   0   0   0   2   0   0   0   0   2   0   2   0   0   2   0   0   0   2   2   0   2   2   0   2   0   0   0   2   0   2   2   2   0   2   0   2   0   0   2   0   0   0   0   2   0   2   2   2   2   0   0   0   2   0   0   0   0   0   2   0   2   2   0   0   0   0   0   0   2   0   0   2   0   2   2   0   0   2   2   0   2   2
 MK-2-1                 0   0   2   2   0   2   0   0   0   0   2   0   0   0   0   2   0   2   0   0   0   0   2   0   2   2   0   2   2   2   0   0   2   0   2   0   2   2   2   2   0   0   0   2   2   0   0   0   2   0   0   2   2   0   2   0   0   2   0   2   2   2   0   0   2   2   2   2   2   2   0   2   0   2   0   2   0   0   2   0   2   0   0   0   0   0   2   2   0   2   2   0   0   0   0   0   0   0   2   2   2   2   0   0   2   2   0   0   2   0   2   0   2   0   0   2   2   2   0   2   2   0   0   0   0   2   2   0   0   2   2   2   2   0   0   0   2   2   2   0   0   0   2   0   0   0   0   0   0   0   2   2   2   0   2   0   0   2   2   2   2   2   2   0   2   2   2   2   0   0   2   0   2   2   0   0   2   0   2   0   2   0   2   0   2   2   2   0   0   0   2   2   0   0   2   0   0   2   2   2
 MK-2-2                 0   0   2   2   0   2   0   0   0   0   2   0   0   0   0   2   0   2   0   0   0   0   2   0   2   2   0   2   2   2   0   0   2   0   2   0   2   2   2   2   0   0   0   2   2   0   0   0   2   0   0   0   2   2   2   0   0   2   0   2   2   2   0   0   2   2   2   2   2   2   0   0   0   2   0   2   0   0   0   0   0   0   0   0   0   0   2   0   0   2   2   0   0   0   0   0   0   0   0   2   2   2   0   0   2   2   0   0   0   0   2   0   2   0   0   2   2   2   0   0   2   0   0   0   0   2   2   0   0   2   2   2   2   0   0   0   2   2   2   0   0   0   2   0   0   0   0   0   0   0   2   2   2   0   2   0   2   2   2   2   2   2   0   0   2   2   2   2   0   0   2   2   2   2   0   0   2   0   2   2   2   0   2   0   2   2   2   0   0   0   0   2   0   0   2   0   0   2   2   0
 MK-2-3                 0   2   2   2   0   2   0   2   0   0   2   0   0   0   0   2   0   2   0   0   0   0   2   0   2   2   0   2   2   2   0   0   2   0   2   0   2   2   2   0   0   0   0   2   2   0   0   0   2   0   0   2   2   2   2   0   0   2   0   2   2   2   0   0   2   2   2   2   2   2   0   0   2   2   0   2   0   0   0   0   0   0   0   0   0   0   2   0   0   2   2   2   0   0   0   0   0   0   0   2   2   2   0   0   2   2   0   0   0   0   2   0   2   2   0   2   2   2   0   0   2   0   0   2   2   2   2   0   0   2   2   2   0   0   0   0   0   2   2   2   0   0   0   0   0   0   0   2   0   0   2   2   0   0   2   0   2   2   2   2   2   2   0   0   2   2   2   2   0   2   2   2   2   2   0   0   2   0   2   2   2   0   2   0   2   2   2   0   0   0   0   2   0   0   2   0   2   2   2   0
 MK-2-4                 0   2   2   2   0   2   0   0   2   0   2   0   0   0   0   2   2   2   0   0   0   0   2   0   2   2   0   0   2   2   0   0   2   0   2   0   0   2   2   0   0   0   2   2   2   0   0   0   2   0   0   2   2   2   0   2   0   2   2   2   2   2   0   0   2   2   2   0   2   2   0   0   0   2   0   2   0   0   0   2   0   0   0   0   0   0   2   0   2   2   2   2   0   0   0   0   0   0   0   2   2   2   0   0   2   2   0   0   0   0   2   0   2   2   2   2   2   0   0   0   2   0   0   2   2   2   2   0   0   2   2   0   2   0   0   0   0   2   2   2   0   0   0   0   0   0   0   2   0   0   2   2   0   0   2   0   0   2   2   2   2   2   0   0   2   2   2   2   0   0   0   0   2   2   0   0   2   2   2   2   2   0   2   0   2   2   2   0   0   0   0   2   0   0   2   0   2   2   2   0
 MK-2-5                 0   2   2   2   0   2   0   0   2   0   2   0   0   0   0   2   2   2   0   0   0   0   2   0   2   2   0   0   2   2   2   0   2   0   2   0   0   2   2   2   0   0   2   2   2   0   0   0   2   0   0   2   2   2   0   2   2   2   2   2   2   2   2   2   2   0   2   0   2   2   0   0   2   2   0   2   0   0   0   2   0   0   0   0   0   2   2   0   2   2   2   2   0   0   0   0   0   0   0   2   2   2   0   0   2   2   2   0   0   0   2   0   2   2   2   2   2   2   0   0   2   0   0   2   2   2   2   0   2   2   2   0   2   0   0   0   2   2   2   2   0   0   0   0   0   0   0   2   0   0   2   2   0   0   2   0   0   2   2   2   2   2   0   0   2   2   0   2   0   2   0   0   2   0   2   0   2   2   2   0   0   0   2   0   2   2   2   0   0   0   0   2   0   0   2   0   2   2   2   0
 MK-2-6                 0   2   2   2   0   2   0   0   2   0   2   0   0   2   0   2   2   2   0   0   0   0   2   0   2   2   0   0   2   2   2   0   2   2   2   0   2   2   2   0   0   2   2   2   2   0   0   0   2   0   0   2   2   2   0   2   0   2   0   2   2   2   2   2   2   0   2   0   2   2   0   0   2   2   0   2   0   0   0   2   0   0   0   0   0   2   2   0   2   0   2   0   0   0   0   0   0   0   0   2   2   0   0   2   2   2   2   0   0   0   2   0   2   2   2   2   2   2   0   2   2   0   0   2   2   2   0   0   2   2   0   2   2   0   0   2   2   2   2   0   0   0   0   2   2   0   0   2   0   0   2   2   0   0   2   0   0   2   2   2   2   2   0   0   2   2   0   2   0   2   0   0   2   0   2   0   2   2   2   0   2   0   2   0   2   2   2   2   0   0   0   2   2   0   2   0   2   2   2   0
 MK-2-7                 0   2   2   2   0   2   0   0   2   0   2   0   0   2   0   2   2   2   0   0   0   0   2   0   2   2   0   0   0   2   2   0   2   2   2   0   2   2   2   0   0   2   2   0   2   0   0   0   0   0   0   2   2   2   0   2   0   2   0   2   2   2   2   2   2   0   2   0   0   2   0   0   2   2   0   2   2   0   0   2   0   0   0   2   0   0   2   0   2   0   2   0   0   0   2   0   0   0   2   2   2   2   0   2   2   2   2   0   0   0   2   0   2   2   2   2   2   2   0   2   2   0   0   2   2   2   0   0   2   2   0   2   2   0   0   2   2   2   2   0   0   0   0   2   2   0   0   0   0   0   2   2   0   0   0   0   0   2   2   2   2   2   2   0   2   2   0   2   0   2   2   0   2   0   2   0   2   2   2   0   2   0   2   0   2   2   2   2   0   0   0   2   2   0   2   0   2   2   2   0
 MK-2-8                 0   2   2   2   0   2   0   0   2   0   2   0   0   2   2   2   2   0   0   2   0   0   2   0   2   2   2   0   0   2   2   0   2   2   2   0   2   2   2   2   0   2   2   0   2   0   0   2   0   0   0   2   2   2   2   2   0   2   0   2   0   2   2   2   2   0   2   0   0   2   0   0   2   2   0   2   2   0   0   2   0   0   0   2   0   2   2   2   2   2   2   0   2   0   2   0   0   0   2   2   2   2   0   2   2   2   2   0   0   0   2   2   2   2   2   2   0   2   2   2   2   0   0   2   2   0   0   0   2   2   0   2   2   0   0   2   2   2   2   0   0   0   0   2   2   0   0   0   0   2   2   2   0   0   2   0   0   0   2   0   2   2   2   0   2   2   0   2   0   2   2   0   2   0   2   0   2   2   2   0   2   0   2   0   2   2   2   2   0   0   0   2   2   0   2   0   2   2   2   2
 MK-2-9                 0   2   2   2   0   2   0   0   2   0   2   0   0   2   2   2   2   0   2   2   0   0   2   0   2   2   2   0   2   2   2   0   2   2   2   0   2   2   2   2   0   2   2   0   2   0   0   2   0   0   0   2   2   2   2   2   0   2   0   2   0   2   2   2   2   0   2   0   0   2   0   2   0   2   0   2   2   0   0   2   0   0   0   2   0   2   2   2   2   2   2   0   2   0   2   0   2   0   2   2   2   2   0   2   2   2   2   0   0   0   2   2   2   2   2   2   0   2   0   2   2   0   0   2   2   0   0   0   2   2   0   2   0   0   0   2   2   2   2   0   0   0   0   0   2   0   0   0   0   2   2   2   0   0   2   0   2   0   2   0   2   2   2   0   2   2   0   2   0   2   2   0   2   0   2   0   2   2   2   0   0   2   2   0   2   2   2   2   0   0   0   2   2   0   2   0   2   2   2   2
 MK-2-10                0   2   2   2   0   2   0   0   2   0   2   0   0   2   2   0   0   0   2   0   0   2   2   0   2   2   2   0   2   2   2   0   2   2   2   2   2   2   2   2   0   2   0   0   2   0   0   2   0   0   0   2   2   2   2   2   0   2   0   2   0   2   2   2   2   0   2   0   0   2   0   2   0   2   0   2   2   0   0   2   0   0   0   2   0   2   2   2   2   2   2   0   2   0   2   0   2   0   2   2   2   2   0   0   0   2   2   0   2   0   2   2   2   2   2   2   0   0   0   2   2   0   0   2   2   0   0   0   2   2   0   2   0   0   0   2   2   2   2   2   0   0   0   0   2   0   0   0   0   2   0   2   0   0   2   0   2   0   2   0   2   2   0   0   2   2   0   2   0   2   2   0   2   0   2   0   2   2   2   0   0   2   2   0   2   2   2   2   0   0   0   2   2   0   2   0   2   2   0   2
 MK-2-11                0   2   2   2   0   0   0   0   2   0   2   0   0   2   2   0   0   0   0   0   0   2   2   0   2   2   2   0   2   2   2   0   2   2   2   2   2   2   2   2   0   2   0   0   2   0   0   2   0   0   0   2   0   0   2   2   0   2   0   2   0   2   2   2   2   0   2   0   0   2   0   2   0   2   0   2   2   0   0   2   0   0   0   2   2   2   2   2   2   2   2   0   2   0   2   0   0   0   2   2   2   2   0   0   0   2   2   0   0   0   2   2   2   2   2   0   0   0   0   2   2   0   0   2   2   0   0   0   0   2   0   2   0   0   0   2   2   2   2   2   0   0   0   2   2   0   0   0   0   2   0   2   0   0   2   0   2   0   2   0   2   2   0   0   2   2   0   2   0   2   2   0   2   0   2   0   2   2   2   0   2   2   2   2   2   0   2   2   0   0   0   2   0   0   2   0   2   2   0   2
 MK-2-12                0   2   2   2   2   2   0   0   2   0   2   0   0   2   2   0   2   0   0   0   0   2   0   0   2   2   2   0   2   2   2   0   2   2   2   2   2   2   2   2   0   2   0   0   2   0   0   2   2   0   0   2   0   0   2   2   0   0   0   2   0   2   2   2   2   0   2   0   0   2   0   2   0   2   0   2   2   0   0   2   0   0   0   0   2   2   2   2   2   2   2   0   2   0   2   0   2   0   2   2   2   2   0   0   2   2   2   0   0   2   2   2   2   2   2   0   0   0   0   0   2   0   0   2   2   0   0   0   0   2   0   2   0   0   0   2   2   2   0   2   0   0   0   2   2   0   0   0   0   2   0   2   0   0   2   0   2   0   2   0   2   2   0   0   2   2   0   2   0   2   2   0   2   0   0   0   2   2   0   0   0   2   2   2   2   0   2   2   0   2   2   2   0   0   0   2   2   2   0   2
 MK-2-13                0   2   2   2   2   2   0   0   2   0   2   0   0   2   2   0   2   0   0   0   0   2   0   2   0   2   0   2   2   2   2   0   2   2   2   2   2   2   2   2   0   2   0   0   2   0   0   0   2   0   0   2   0   0   2   2   0   0   0   2   0   2   2   0   2   0   2   0   0   2   2   2   0   2   0   2   2   0   0   2   0   0   0   0   2   2   2   2   2   2   2   0   2   0   2   0   0   0   2   2   0   2   0   0   2   2   2   0   0   2   0   2   2   2   2   0   0   0   0   0   2   0   0   2   0   0   0   2   0   2   0   2   0   0   0   2   2   2   0   2   0   0   0   2   2   0   0   0   0   2   0   2   0   0   2   0   0   0   2   0   2   2   0   0   2   2   0   0   0   0   2   2   2   0   0   2   2   2   0   0   0   2   2   2   2   0   2   2   0   2   2   2   0   0   0   2   2   2   0   2
 MK-2-14                0   2   2   2   2   2   0   2   2   0   0   0   0   2   2   0   2   0   0   2   0   2   0   2   0   2   0   2   2   2   2   0   2   2   2   2   2   2   2   2   0   2   0   0   2   0   0   0   2   0   0   2   0   0   2   2   0   0   0   2   0   2   2   0   2   0   2   0   0   2   2   2   0   0   0   2   2   0   0   2   0   0   0   0   2   2   2   2   2   2   0   0   2   0   2   0   0   0   2   0   0   2   0   0   2   2   2   0   0   0   0   2   2   2   2   0   0   0   0   0   2   0   0   2   0   0   0   0   0   2   0   2   0   2   2   2   2   2   0   2   0   0   0   0   2   0   0   2   0   2   0   2   0   0   2   2   0   0   2   0   2   2   0   0   2   0   0   0   0   0   0   2   2   0   0   2   2   2   0   0   0   2   2   0   2   0   2   2   0   2   2   2   0   0   0   2   2   2   0   2
 MK-2-15                2   2   2   2   2   2   0   2   2   0   0   0   2   2   2   0   2   0   0   2   0   2   0   2   2   2   0   2   2   2   2   0   2   2   2   2   2   2   0   2   0   2   0   0   2   0   0   2   2   0   0   2   0   0   2   2   0   0   0   2   0   0   2   0   2   0   2   0   0   0   2   0   0   0   0   2   2   0   2   2   0   0   0   0   2   2   2   2   2   2   0   0   2   0   2   0   2   0   0   0   0   2   0   0   0   2   2   2   0   2   0   2   2   2   0   0   0   0   0   0   0   0   0   2   0   0   0   0   0   2   0   2   0   2   2   2   2   2   0   2   0   0   0   0   2   0   0   2   0   0   0   0   0   0   2   2   0   0   2   0   2   2   0   0   2   2   0   0   0   0   0   2   2   0   0   2   0   2   0   0   0   2   2   0   2   0   2   2   0   2   2   2   0   0   0   2   2   0   0   2
 MK-2-16                2   2   2   2   2   2   0   2   2   0   2   0   2   2   2   0   2   0   2   2   0   2   0   2   2   2   0   2   2   2   2   0   2   2   2   2   0   0   0   2   0   2   0   0   2   0   0   2   2   0   0   2   0   0   0   2   0   0   0   2   0   0   2   0   2   0   2   0   0   0   0   0   0   0   0   2   2   0   0   2   0   0   0   0   2   0   2   2   2   2   0   0   0   0   2   0   0   0   0   0   0   2   0   0   0   2   2   2   0   0   0   2   2   2   0   2   0   0   0   0   0   2   0   2   0   0   0   0   0   2   0   2   0   2   2   2   2   2   0   2   0   0   0   0   2   0   0   2   0   2   0   0   0   0   2   2   0   0   2   0   2   0   0   0   2   2   0   0   0   0   0   2   2   0   2   2   0   2   0   0   0   2   2   0   2   0   2   2   0   2   2   2   2   2   0   2   2   0   0   0
 MK-3-1                 0   0   2   2   0   0   2   2   0   0   0   0   0   2   0   2   2   2   2   0   2   0   0   0   0   0   0   2   2   2   0   2   2   2   2   0   0   2   2   2   0   2   2   0   0   2   2   0   2   0   0   2   0   2   0   2   0   2   2   2   0   0   0   2   0   2   2   2   2   2   2   2   2   2   2   0   0   2   0   2   0   2   2   0   2   0   2   2   2   0   0   0   0   2   2   2   0   0   2   2   2   0   2   0   2   2   0   0   0   2   0   0   2   2   0   0   0   2   0   0   2   2   2   2   0   0   0   2   0   0   2   0   2   2   0   0   0   2   2   2   2   0   0   0   0   2   2   0   0   2   2   0   2   0   2   0   2   2   0   0   0   0   0   0   2   0   2   0   0   2   0   0   0   2   2   0   0   2   0   0   0   2   2   0   0   2   2   0   2   0   0   0   0   0   2   0   2   0   0   0
 MK-3-2                 0   0   2   2   0   0   0   2   0   0   0   0   0   2   2   2   2   2   2   2   2   0   0   0   0   0   0   2   2   2   0   2   2   0   2   0   0   2   2   2   2   2   2   0   0   2   2   2   2   0   0   2   0   2   2   2   0   2   2   2   0   0   0   2   0   2   0   2   0   2   2   2   2   2   2   0   0   0   0   2   0   2   2   2   2   0   2   2   2   0   0   0   0   2   2   2   0   0   2   2   2   0   2   0   2   2   2   0   0   2   0   0   0   0   0   0   0   2   0   0   2   2   2   2   0   0   0   2   0   0   2   0   2   2   0   0   0   2   0   2   2   0   0   0   0   0   2   0   0   2   2   0   2   0   2   0   0   2   0   0   0   0   0   0   2   0   2   0   0   2   0   0   0   2   2   0   0   2   0   0   0   2   2   0   0   2   0   0   2   0   0   0   0   0   2   0   0   0   0   0
 MK-3-3                 0   0   2   2   0   0   0   2   2   0   0   2   0   2   2   2   0   2   2   2   2   0   0   0   0   0   0   2   2   2   0   2   2   0   2   0   0   2   2   2   2   2   2   0   0   2   2   0   2   0   0   2   0   2   2   2   0   2   2   2   0   0   0   2   0   2   0   2   0   2   2   2   2   2   2   0   0   0   2   2   0   2   2   2   0   0   2   2   2   0   0   0   0   2   2   2   0   0   2   2   2   0   2   0   2   2   2   0   0   2   0   0   0   0   0   2   0   2   0   0   2   2   2   2   0   0   0   2   0   2   2   0   2   2   0   0   0   2   0   2   2   0   0   0   0   0   2   0   0   2   2   0   2   0   2   0   0   2   0   2   0   0   0   0   2   2   2   0   0   2   0   0   0   2   2   0   0   2   0   0   0   2   2   0   0   2   0   0   2   0   0   0   0   0   2   0   2   2   2   0
 MK-3-4                 0   0   2   0   0   0   0   2   2   0   0   2   0   2   2   2   0   2   2   2   2   2   0   0   0   0   0   2   2   0   2   2   2   0   2   0   0   2   2   2   2   2   2   0   0   2   2   2   2   0   0   2   2   2   2   2   0   2   2   0   0   0   0   2   0   2   0   2   0   2   2   2   2   2   2   0   0   0   2   2   0   0   2   2   0   0   0   2   0   0   0   0   2   2   2   2   0   0   2   2   2   0   2   2   2   2   2   2   0   2   0   2   0   0   2   2   0   2   0   0   2   2   2   2   0   0   0   2   0   2   2   0   2   2   0   0   0   2   0   0   2   0   0   0   0   0   2   0   0   2   2   0   2   0   2   0   0   2   0   2   0   0   0   2   2   2   2   0   0   2   0   0   0   2   0   0   0   2   0   0   0   2   2   0   0   2   0   0   2   0   0   0   0   0   2   0   2   2   2   0
 MK-3-5                 0   0   2   0   0   0   0   2   2   0   0   2   0   2   2   2   0   2   2   2   2   2   0   0   0   2   0   2   2   0   2   2   2   0   2   2   0   2   2   2   2   2   2   0   0   0   2   2   2   2   0   2   2   0   2   2   2   2   2   2   0   0   0   2   0   2   0   2   0   2   2   0   2   0   2   0   0   0   2   2   0   0   0   0   0   0   0   2   0   0   0   0   2   2   0   2   0   2   2   2   2   0   2   2   2   2   2   2   0   2   0   2   0   0   2   2   0   2   0   0   2   2   2   2   0   2   2   2   0   2   0   0   2   2   0   0   0   0   0   0   2   0   0   0   0   2   2   0   0   2   2   0   2   0   2   2   0   2   0   2   0   2   0   2   2   2   2   0   0   2   0   0   2   2   0   0   2   0   0   0   0   2   2   0   0   2   2   0   2   0   0   0   0   0   2   0   2   2   0   0
 MK-3-6                 0   0   0   2   0   0   0   2   2   0   2   2   0   2   2   2   0   2   2   2   2   2   0   0   0   2   0   2   2   0   2   2   2   0   2   2   0   2   2   2   2   2   2   0   0   0   2   2   2   2   0   2   2   0   2   2   2   2   2   2   0   2   0   2   0   2   0   2   0   2   0   0   2   0   2   0   0   0   2   2   0   2   0   0   0   0   0   2   2   0   0   0   2   0   0   2   0   0   2   2   2   0   2   2   0   0   2   2   0   0   0   2   0   0   2   2   2   2   2   0   2   2   2   2   0   0   0   2   0   2   0   0   0   0   0   2   0   0   0   2   0   0   0   0   0   2   2   0   0   2   2   2   2   0   0   2   0   2   0   2   0   2   0   2   2   2   2   0   0   0   0   2   0   2   0   0   2   0   0   0   0   2   2   0   0   2   2   0   2   0   0   0   0   0   2   0   0   2   0   0
 MK-3-7                 0   0   0   2   0   0   0   2   2   0   2   2   0   2   2   2   0   2   2   2   2   2   0   0   0   2   0   2   2   0   2   2   2   0   2   2   0   2   2   2   2   2   2   0   0   0   2   2   2   2   0   2   2   0   0   2   2   2   2   2   2   2   0   2   0   2   0   2   0   0   0   0   2   0   2   0   0   0   2   2   0   2   0   0   0   0   0   2   0   0   0   0   2   0   0   2   0   0   2   2   2   0   2   2   0   2   2   2   0   0   0   2   2   2   2   2   2   2   2   0   2   2   2   2   0   0   0   0   0   2   0   0   0   0   0   2   0   0   0   2   0   0   0   0   2   0   2   0   0   2   2   2   2   0   0   2   0   2   0   2   0   2   0   2   2   2   2   0   2   0   0   2   2   2   0   0   2   0   2   0   0   2   2   0   0   2   2   2   2   0   0   0   0   0   2   0   0   2   0   0
 MK-3-8                 0   0   0   2   0   0   2   2   2   0   2   2   0   2   2   2   0   2   2   2   2   2   0   0   0   2   0   0   2   0   2   2   2   2   2   2   2   2   2   2   2   2   2   0   0   2   2   2   2   2   2   2   2   0   0   2   2   2   2   0   2   2   0   2   0   2   0   2   2   0   0   0   2   0   2   0   0   2   2   2   0   0   0   2   0   0   0   2   0   0   0   0   2   0   0   2   0   0   2   2   2   0   2   2   0   2   2   2   0   0   0   2   2   2   2   2   0   2   2   0   2   2   2   2   0   0   0   2   0   2   0   0   0   0   0   2   0   0   0   2   0   2   0   0   2   0   2   0   0   2   2   2   2   0   0   2   0   2   0   2   0   2   0   2   2   2   2   0   2   0   0   2   2   2   0   0   2   0   2   0   0   2   0   0   2   2   0   2   2   0   0   0   0   0   2   0   0   2   0   0
 MK-3-9                 0   0   0   2   0   0   2   2   0   0   2   0   0   2   2   2   0   2   2   2   2   2   0   0   0   2   0   0   2   0   2   2   2   0   2   2   2   2   2   2   2   2   2   0   0   2   2   0   2   2   2   2   2   0   0   2   2   2   2   0   2   2   2   2   0   2   0   0   0   2   0   0   2   0   2   0   0   2   2   2   0   0   0   2   0   0   0   2   0   0   0   0   2   0   0   0   0   0   2   2   2   0   2   2   0   2   2   2   0   0   0   0   0   2   2   2   2   2   2   0   2   2   2   2   0   0   0   2   2   2   0   0   0   0   0   2   0   0   2   2   0   2   2   0   2   0   2   0   0   2   2   0   2   0   0   2   0   2   0   2   0   2   2   0   2   2   2   0   2   0   0   2   2   2   0   0   2   0   2   0   0   0   0   0   2   2   0   2   2   0   0   0   0   0   2   0   0   2   0   0
 MK-3-10                0   0   0   2   0   0   2   2   0   0   2   0   2   2   2   2   0   2   2   2   2   2   0   0   0   2   0   0   2   0   2   2   2   0   2   2   2   2   2   2   2   2   2   0   0   2   2   0   2   2   2   2   2   0   0   2   2   2   2   2   2   2   2   2   0   2   0   0   0   2   0   0   2   0   0   0   2   2   2   0   0   0   0   2   0   0   2   2   0   0   0   0   2   0   0   0   0   0   0   2   2   2   0   2   0   2   2   2   0   0   2   0   0   2   2   2   0   2   2   0   2   2   0   2   0   0   0   2   0   2   0   0   0   0   0   2   0   0   2   2   0   2   2   0   2   0   2   0   2   2   2   0   2   0   2   0   0   2   0   2   0   2   2   0   2   2   0   0   2   0   0   2   2   2   0   0   2   0   2   0   0   0   2   0   2   2   0   2   2   0   0   0   0   0   2   0   0   2   0   0
 MK-3-11                0   0   0   2   0   0   2   2   0   0   2   0   2   2   2   2   0   2   2   2   2   2   0   0   0   2   0   0   2   0   2   2   2   0   2   2   2   0   2   2   2   2   2   0   0   2   2   0   2   0   2   2   2   0   0   2   2   2   2   2   2   2   2   2   0   2   0   0   0   2   0   0   2   0   0   0   2   2   2   0   0   0   0   2   2   0   0   2   0   0   0   0   2   0   0   0   0   0   0   0   2   2   2   2   0   2   2   2   0   0   2   0   0   0   2   2   0   2   2   0   2   2   0   2   0   0   0   0   0   2   0   2   0   0   0   2   0   0   2   2   0   2   2   2   2   0   2   0   2   2   2   0   0   2   2   0   0   2   2   2   0   2   2   0   2   2   0   0   2   0   0   2   2   2   0   0   2   0   2   0   0   0   2   0   2   2   0   0   2   0   0   0   0   0   2   0   0   0   0   0
 MK-3-12                0   0   2   0   0   0   2   2   2   0   2   0   2   2   2   2   0   2   2   2   2   2   0   0   0   2   0   0   2   0   2   2   2   0   2   2   2   0   2   2   2   2   2   0   0   2   2   0   2   0   2   2   2   0   0   2   2   2   2   2   2   2   0   2   0   2   0   0   0   2   0   0   2   0   0   0   2   2   2   0   0   0   0   2   0   2   0   2   0   0   0   2   2   0   0   0   0   0   0   0   2   2   2   2   0   2   2   2   0   0   2   0   0   0   2   0   0   2   2   0   2   2   0   2   2   0   0   0   0   2   0   2   0   0   0   2   0   2   2   2   0   2   2   2   2   0   2   0   2   2   2   0   2   2   2   0   0   2   2   2   0   2   2   0   2   2   0   0   2   0   0   2   2   2   0   0   2   0   2   0   0   0   2   0   2   2   0   0   2   0   0   2   0   0   2   0   0   0   0   0
 MK-3-13                0   0   2   0   2   0   2   2   2   0   2   0   2   0   2   2   0   2   2   2   2   2   0   0   0   2   0   0   2   0   2   2   2   0   2   2   2   0   0   2   2   2   2   0   0   2   2   0   2   0   2   2   0   0   0   2   2   2   2   2   2   2   0   2   0   2   0   0   0   2   2   0   2   0   0   0   2   2   2   0   2   0   0   2   0   2   0   2   0   0   0   2   2   0   0   0   0   0   0   0   2   2   2   0   0   0   2   2   0   0   2   0   0   0   2   0   0   2   2   0   2   2   0   2   2   0   0   0   0   2   0   2   0   0   0   2   0   2   2   2   0   2   2   2   2   2   2   0   0   2   2   0   0   2   2   0   0   2   2   2   0   2   2   0   2   2   0   0   2   0   0   2   2   2   0   0   2   0   2   0   0   0   2   0   2   2   2   0   2   0   0   2   0   0   2   0   0   2   0   0
 MK-3-14                0   0   2   0   2   0   2   0   2   0   2   0   2   0   2   2   0   0   2   2   2   2   0   0   0   2   2   0   2   0   2   2   2   0   0   2   2   0   0   2   2   0   2   0   0   2   2   0   2   0   2   2   0   0   2   2   2   2   0   2   2   2   0   0   0   2   0   0   0   2   2   0   2   0   0   0   2   2   2   0   2   0   0   2   0   2   0   2   0   0   0   2   2   2   0   2   0   0   0   0   2   2   2   0   0   0   2   2   0   0   2   0   0   0   2   0   0   2   2   0   2   2   0   2   2   0   0   0   0   2   0   2   0   0   0   2   0   2   2   2   0   2   2   2   2   0   2   0   0   2   2   0   0   2   2   0   0   2   2   2   0   0   2   0   2   2   0   0   2   0   0   2   2   2   0   0   2   0   2   0   0   0   2   0   2   2   2   0   0   0   0   2   0   0   2   0   0   2   0   2
 MK-3-15                0   2   2   0   2   0   2   0   2   0   2   0   2   0   2   2   0   0   2   2   0   2   0   0   0   2   2   0   2   0   2   2   2   0   2   2   0   0   0   2   2   0   2   2   0   2   2   0   2   0   2   2   0   0   2   2   2   2   0   2   2   2   0   0   0   2   0   2   0   2   2   0   2   0   2   0   2   2   2   0   2   0   0   2   0   0   0   2   0   2   0   2   2   2   0   0   0   0   0   0   2   0   2   0   0   2   2   2   0   2   2   0   0   2   2   0   0   2   2   0   2   2   0   2   2   0   0   0   0   2   0   2   0   0   0   2   2   2   2   2   0   2   2   2   2   0   2   0   0   2   2   0   2   2   2   0   0   2   2   2   0   0   2   0   2   2   0   0   2   0   0   2   2   2   0   0   2   0   2   0   0   0   2   0   2   2   2   0   0   0   0   2   0   0   2   0   0   0   0   2
 MK-3-16                0   2   2   0   2   0   2   0   2   2   2   0   2   0   2   2   0   0   2   2   0   2   0   0   0   2   2   0   2   0   2   2   2   2   2   2   0   0   0   2   2   0   0   0   0   2   2   0   2   0   0   0   2   0   2   2   2   0   0   2   2   2   2   0   0   2   0   2   0   2   2   0   2   0   2   0   2   2   2   0   2   0   0   2   0   0   2   0   0   2   0   2   2   2   0   0   0   0   0   0   0   0   2   0   0   2   2   2   0   2   2   0   0   2   2   0   0   2   2   0   2   2   0   2   2   0   0   2   0   2   0   2   0   0   0   2   2   0   2   2   0   0   2   2   2   0   2   0   0   2   2   0   2   0   2   0   0   2   2   2   0   0   2   0   2   2   0   0   2   0   0   2   2   2   0   0   2   0   2   0   0   0   2   0   2   2   2   2   0   0   0   2   0   0   0   0   0   0   0   2
 MK-4-1                 0   0   2   0   0   0   2   0   0   2   2   0   2   0   2   0   2   0   2   2   2   0   0   2   2   2   2   0   2   2   2   0   0   0   2   0   2   0   0   2   0   2   0   2   2   2   2   0   2   0   0   2   2   2   0   2   2   2   2   2   2   0   0   0   0   2   0   0   0   0   0   0   2   2   0   2   2   0   2   2   2   0   2   0   2   0   0   2   2   2   2   2   2   2   0   2   0   2   2   0   2   2   2   2   0   2   2   0   2   0   0   2   2   0   0   0   2   2   2   2   2   2   2   0   0   2   0   2   2   2   2   2   2   0   2   0   0   0   0   2   0   2   2   2   2   2   2   2   0   2   0   2   2   0   2   0   2   2   0   2   2   2   0   0   0   0   2   2   2   2   2   0   2   0   2   2   0   0   0   2   0   0   2   2   0   2   0   2   2   0   0   2   0   2   0   2   2   2   2   2
 MK-4-2                 2   0   2   0   0   0   2   0   0   2   2   2   2   0   2   0   2   0   2   2   2   0   0   2   2   2   2   0   2   2   2   0   2   2   2   0   0   0   0   2   0   2   0   2   2   2   2   0   0   0   0   2   2   2   2   2   0   2   2   2   2   0   0   0   0   2   0   2   0   0   0   0   2   2   0   2   0   0   2   2   2   0   2   0   2   2   0   2   2   2   2   2   2   2   0   2   0   2   2   0   2   2   2   2   0   2   2   0   2   0   0   2   2   0   2   0   2   2   2   2   2   2   2   0   0   2   0   2   2   0   2   2   2   0   2   0   0   0   0   2   0   2   2   2   2   2   2   2   2   2   0   0   2   0   2   0   0   0   0   2   2   2   2   0   0   0   2   2   2   2   2   0   2   0   2   2   0   2   0   2   0   0   2   0   0   2   0   2   2   0   0   2   0   2   0   2   2   2   2   2
 MK-4-3                 2   0   2   0   0   0   2   0   0   2   2   2   0   0   0   0   2   0   2   2   2   0   0   2   0   2   2   0   2   2   2   0   2   2   2   0   0   2   0   2   0   0   0   2   2   2   2   0   2   0   2   2   2   2   2   2   0   2   2   2   2   0   0   0   0   2   0   2   0   0   0   0   2   2   0   2   0   0   2   2   2   0   2   0   2   2   0   2   2   2   2   2   2   2   0   2   0   0   2   0   2   2   2   2   0   2   2   0   2   0   0   2   0   0   2   0   2   2   2   2   2   2   2   0   0   2   0   2   2   0   2   2   2   2   2   0   0   0   0   2   0   2   2   2   2   2   2   0   2   2   0   0   2   0   2   0   0   0   0   0   2   2   2   0   0   2   2   2   2   2   2   0   2   0   2   2   0   2   0   2   0   0   2   0   0   2   0   0   2   0   0   0   0   2   0   2   2   2   2   2
 MK-4-4                 2   0   2   0   0   0   0   0   0   0   2   2   0   0   0   0   2   0   2   2   2   0   0   2   2   2   2   0   2   2   2   0   2   0   2   0   0   0   0   0   2   0   0   2   2   2   2   0   2   0   2   0   2   0   2   2   0   2   2   2   2   0   0   0   0   2   0   2   0   0   0   0   2   2   0   2   0   0   2   2   2   0   2   0   0   2   0   0   2   2   2   2   2   2   0   2   0   0   2   0   0   2   2   2   0   2   2   0   2   0   2   2   0   0   2   0   2   2   2   2   2   2   2   0   0   2   0   2   2   0   2   2   2   2   0   0   0   2   0   2   0   2   2   2   2   2   2   0   2   2   0   0   2   0   2   0   0   0   0   0   2   2   2   0   0   2   2   2   2   2   2   0   2   0   2   2   2   2   0   2   0   0   2   0   0   2   2   0   2   2   0   0   0   2   0   2   2   2   0   2
 MK-4-5                 2   0   2   0   0   0   0   0   0   0   2   2   0   0   0   0   2   0   2   2   2   0   0   2   2   0   2   0   2   2   2   0   2   0   2   0   0   0   0   0   2   0   0   2   2   2   2   0   2   0   2   0   2   0   2   2   0   2   2   2   2   0   0   0   0   0   0   2   0   0   0   0   2   2   0   2   0   0   2   2   2   0   2   0   0   2   0   0   2   2   2   2   2   2   0   2   0   0   2   0   0   2   2   2   0   2   2   0   2   2   2   2   0   0   2   0   2   0   2   2   2   2   2   0   0   2   0   0   2   0   2   2   2   2   0   0   0   2   0   2   0   2   2   2   2   2   2   0   2   2   0   0   2   0   2   0   0   0   0   0   0   2   2   0   0   2   2   2   2   2   0   2   2   2   2   2   2   2   0   2   0   0   2   0   2   2   2   0   2   2   0   0   0   2   0   2   2   2   0   2
 MK-4-6                 0   0   2   0   0   0   0   0   0   0   2   2   0   0   2   0   2   0   2   2   2   0   0   2   2   0   2   0   2   2   2   0   2   2   2   0   0   0   0   0   2   0   0   2   2   2   2   0   2   0   2   0   2   0   2   2   2   2   2   2   2   0   0   0   0   0   0   2   0   0   0   0   2   2   0   2   0   0   2   2   2   0   0   0   0   2   0   0   2   2   2   2   2   2   0   2   0   0   2   0   0   2   2   2   0   2   2   0   2   2   2   2   0   0   2   0   0   0   2   2   2   2   2   0   0   2   2   0   2   0   0   2   2   2   0   0   0   2   0   2   0   0   2   0   0   2   2   0   2   2   0   2   2   0   2   0   0   0   0   0   0   2   2   0   0   2   2   2   2   0   0   2   2   2   2   2   2   2   0   2   0   0   2   0   2   2   2   0   2   2   0   0   0   0   0   2   2   2   0   2
 MK-4-7                 2   0   0   0   0   0   0   0   0   2   2   2   2   0   2   0   2   0   2   2   2   0   0   2   2   2   2   0   2   2   2   0   2   2   0   0   0   0   0   0   2   0   0   2   2   2   2   0   2   0   2   0   2   0   2   0   2   2   2   2   2   0   2   0   0   0   0   2   0   0   0   0   2   2   0   0   0   0   2   2   2   0   0   0   0   2   0   0   2   2   2   2   2   2   0   2   0   0   2   0   2   2   2   2   2   2   2   0   0   2   2   2   0   0   2   0   0   0   2   2   2   2   2   2   0   2   2   0   2   0   0   2   2   2   0   0   0   2   0   0   0   0   2   0   0   2   2   0   2   0   0   2   2   0   0   0   0   0   0   0   0   2   2   0   0   0   2   2   2   0   0   2   2   2   2   2   2   2   0   2   0   0   2   0   2   2   2   0   2   2   0   0   0   0   0   2   2   2   2   2
 MK-4-8                 2   0   0   0   0   0   0   0   0   2   2   2   2   0   2   0   2   0   2   2   2   2   0   2   2   2   2   0   2   2   2   0   2   2   0   0   0   0   0   0   0   0   0   2   2   2   2   0   2   0   2   0   2   0   2   0   2   2   2   2   2   0   2   0   0   0   0   2   0   2   0   0   2   2   0   0   0   0   2   2   2   0   0   0   2   2   0   0   2   2   2   2   2   2   0   0   0   0   2   0   2   2   2   2   2   2   2   0   2   2   2   0   0   0   0   0   0   0   2   2   2   2   2   2   0   2   2   0   2   0   0   2   2   2   0   0   0   2   0   0   0   0   2   2   0   2   2   0   2   0   0   2   2   0   0   0   2   0   0   2   0   2   2   0   0   0   2   2   2   2   0   2   2   2   2   2   2   2   0   2   0   0   2   0   2   2   2   0   2   2   0   0   0   0   0   2   2   2   2   2
 MK-4-9                 0   0   0   0   0   0   0   0   0   2   2   2   2   2   2   0   2   0   2   2   2   2   2   2   2   2   2   0   2   2   2   0   0   2   0   0   0   0   0   0   0   0   0   2   2   2   2   0   2   0   2   0   2   0   2   0   2   2   2   2   2   0   2   0   0   0   2   2   0   2   0   0   0   2   0   0   0   0   2   0   2   0   0   0   2   2   0   2   2   2   2   2   0   2   0   0   0   0   0   0   2   2   2   2   2   2   2   2   2   2   2   0   0   0   0   0   0   0   2   0   0   2   0   2   0   2   2   0   2   0   0   2   2   2   0   2   0   2   0   0   0   0   2   2   0   2   2   0   2   0   2   2   2   0   0   0   2   0   0   2   0   2   2   0   0   2   2   2   2   2   0   2   2   2   2   2   2   2   0   2   2   0   2   0   2   2   0   0   2   2   0   0   0   0   0   2   2   0   0   0
 MK-4-10                0   2   0   0   0   0   0   0   0   2   2   2   2   2   2   2   2   0   2   2   2   2   2   0   2   2   2   0   2   0   2   0   0   2   0   0   0   0   0   0   0   0   0   2   2   2   2   0   2   0   2   0   0   0   2   0   2   2   2   2   2   0   2   0   0   0   2   2   0   2   0   0   0   2   0   0   0   0   2   2   2   0   0   0   0   2   0   0   2   2   2   0   0   2   0   0   0   2   0   0   2   2   2   0   2   2   2   2   2   2   2   0   0   2   0   0   0   0   2   0   2   2   0   2   0   2   2   0   2   2   0   2   2   2   0   2   0   2   0   0   0   0   2   2   0   2   2   0   2   0   2   2   2   0   2   0   2   2   0   2   0   2   2   0   0   2   2   2   2   2   0   2   2   2   2   2   2   2   0   2   2   0   0   0   0   2   2   0   2   2   0   0   0   0   2   2   0   0   0   0
 MK-4-11                0   2   0   0   0   0   0   0   0   2   2   2   2   2   2   2   2   0   2   2   2   2   2   0   2   2   0   0   2   0   2   0   0   2   0   0   0   0   0   0   0   0   0   2   2   2   2   0   2   0   2   0   0   0   2   0   2   2   2   2   2   0   2   0   0   2   2   0   0   2   0   0   0   2   0   0   0   0   2   2   2   0   0   2   0   2   0   2   2   2   2   0   0   2   0   0   0   2   0   0   2   2   2   0   2   2   2   0   2   2   2   0   0   2   0   0   0   0   2   0   2   2   0   2   0   2   2   0   2   2   0   2   2   2   0   0   0   2   0   0   0   2   2   2   0   2   2   0   2   0   2   2   2   0   2   0   2   2   0   2   0   2   2   0   2   2   2   2   2   2   0   2   2   2   2   0   0   2   0   2   2   0   0   0   0   2   2   0   2   2   0   0   0   2   2   2   0   0   0   0
 MK-4-12                0   2   0   2   0   0   0   0   0   0   2   2   2   2   2   2   2   0   2   2   2   2   2   0   2   2   0   0   2   0   2   0   0   2   0   2   0   0   0   0   0   0   0   2   2   2   2   0   2   0   2   0   0   0   2   0   2   2   2   2   2   0   2   0   0   2   2   0   0   2   0   2   2   2   2   0   0   0   2   2   2   0   0   2   0   2   0   2   2   2   2   0   0   2   0   0   0   2   0   0   2   2   2   0   2   2   2   0   2   2   2   0   0   2   0   0   2   0   2   0   0   0   0   2   0   2   0   0   2   2   0   0   2   2   0   0   0   2   0   0   0   2   2   2   0   2   2   0   2   0   2   2   2   0   2   0   2   2   0   2   0   2   2   2   2   2   2   2   2   2   0   0   2   2   2   2   0   2   0   2   2   0   0   0   0   2   2   0   2   2   0   0   0   2   2   2   0   2   0   0
 MK-4-13                0   2   0   2   0   0   0   0   0   0   2   2   2   2   2   2   2   2   2   2   2   2   2   0   0   2   0   0   2   0   2   0   0   2   0   2   0   0   0   0   0   0   0   2   2   2   2   2   2   0   0   2   0   0   2   0   2   2   2   2   2   2   2   0   2   2   2   0   0   2   2   2   2   2   2   2   0   0   2   2   2   2   0   2   2   2   0   0   2   2   2   0   0   2   0   0   2   0   0   0   2   2   2   0   2   0   2   0   2   2   2   0   0   2   0   0   2   2   2   0   0   0   0   2   0   0   0   0   2   2   0   0   2   2   0   0   0   2   0   0   0   2   0   2   0   2   2   2   2   0   2   2   2   0   0   0   2   2   0   2   2   2   2   2   2   2   2   2   2   2   0   0   2   2   2   2   0   2   0   2   2   0   0   0   0   2   2   0   2   0   0   0   0   2   2   2   0   2   0   2
 MK-4-14                0   2   2   0   0   0   0   0   0   0   2   2   2   2   2   2   2   2   2   2   2   2   2   0   0   2   0   0   2   0   2   0   2   2   0   0   0   0   0   0   0   0   0   2   2   2   2   2   2   0   0   2   0   0   2   2   2   2   2   2   0   2   2   0   2   2   2   0   0   2   2   2   2   2   2   2   0   0   2   2   2   2   0   2   2   2   0   0   2   2   2   0   0   2   0   0   2   0   0   0   2   2   2   0   2   0   2   0   2   2   2   0   0   2   0   0   0   2   2   0   0   0   0   0   0   0   0   0   2   2   0   0   2   2   0   0   0   2   0   0   2   2   2   2   0   0   2   0   2   0   2   2   0   0   0   0   2   2   0   2   2   2   2   2   2   2   2   2   2   2   0   0   2   2   2   2   2   2   2   2   2   0   0   0   0   0   0   0   2   0   0   0   0   2   0   2   0   2   0   2
 MK-4-15                0   2   2   0   0   0   0   0   0   0   2   2   2   2   2   2   2   2   2   2   2   2   0   0   2   2   2   0   2   0   2   0   2   2   0   0   0   0   0   0   0   0   0   2   2   2   2   2   0   0   0   2   0   0   2   2   2   2   2   2   0   2   2   0   2   2   2   0   0   2   2   2   0   2   2   2   2   0   2   2   2   0   0   2   2   2   0   0   2   2   2   0   0   2   0   0   2   0   0   0   2   2   2   0   2   0   2   0   2   2   2   0   0   2   0   2   0   2   2   0   0   0   0   0   0   0   2   0   2   0   0   0   2   2   0   0   0   2   0   0   0   2   2   0   2   0   2   0   2   0   2   2   0   0   0   0   0   2   0   2   2   2   2   2   0   0   2   2   2   2   0   0   2   2   2   2   2   2   2   2   2   0   0   2   0   0   0   0   2   0   0   0   0   2   0   2   0   2   0   2
 MK-4-16                0   2   2   0   0   0   0   0   0   0   2   2   0   2   2   0   2   2   2   2   2   2   2   0   2   2   2   2   2   0   2   0   2   2   0   0   0   0   0   0   0   0   2   2   2   2   2   2   0   0   0   0   0   0   2   2   2   2   2   2   0   0   2   0   2   2   2   0   2   2   2   2   0   2   2   2   2   0   2   2   2   0   0   2   2   2   0   0   2   2   2   0   0   0   0   0   2   0   0   0   2   2   2   0   2   0   2   0   2   2   2   0   0   2   0   2   2   2   2   0   0   2   0   0   0   0   2   0   2   0   0   0   2   0   2   0   0   2   0   0   0   2   2   2   2   0   2   0   2   0   2   2   0   0   0   0   0   2   0   2   2   2   2   2   0   0   2   2   2   2   2   0   2   2   2   2   2   2   2   0   2   0   0   2   0   0   0   0   2   0   0   0   0   2   0   2   0   2   0   2
 MK-5-1                 0   0   2   2   0   0   2   0   0   2   0   0   2   0   2   2   0   2   0   2   2   0   0   2   0   2   0   2   0   0   2   0   2   2   0   0   0   2   0   2   0   2   2   2   2   2   0   0   2   0   0   2   0   0   2   0   0   0   0   0   2   0   2   2   0   0   2   0   0   2   0   0   0   0   0   0   0   2   0   2   2   2   0   2   2   0   0   2   0   0   2   2   0   2   2   0   0   0   2   0   0   2   2   2   0   2   2   0   2   0   0   0   0   2   0   2   0   0   0   2   0   0   2   2   2   0   2   0   2   2   2   2   0   2   0   2   2   2   0   2   0   0   2   0   2   2   0   2   0   2   2   0   2   2   0   2   2   2   0   2   0   0   0   0   0   2   0   0   0   0   2   0   2   0   2   0   0   2   0   0   2   0   0   2   2   0   2   0   2   0   2   2   0   0   0   0   0   2   0   0
 MK-5-2                 0   0   2   2   0   0   2   0   0   2   0   0   2   0   2   0   0   2   0   2   2   0   0   2   0   2   0   0   0   0   2   0   2   2   0   0   0   2   2   2   0   2   2   2   2   2   0   0   2   0   0   2   2   2   2   0   0   0   2   0   2   0   2   2   0   0   2   0   0   2   0   0   0   0   0   0   0   2   0   0   2   2   0   2   2   0   0   2   0   0   2   2   0   2   2   0   0   2   2   0   0   2   2   2   0   2   2   0   2   0   0   0   0   2   0   2   0   0   2   2   0   0   2   2   2   0   2   0   2   2   0   2   2   2   0   2   2   2   0   2   0   0   2   0   2   2   2   2   0   2   2   0   2   2   0   2   2   2   0   2   0   0   0   0   0   2   0   0   0   0   2   0   2   0   2   0   0   2   0   0   0   0   0   2   2   0   2   0   2   2   0   2   0   0   0   0   0   2   0   0
 MK-5-3                 0   2   2   2   0   0   2   0   0   2   0   0   2   0   2   0   0   2   0   2   2   0   0   2   0   2   2   0   2   2   2   0   2   2   0   0   0   2   0   2   0   0   2   2   2   2   0   0   2   0   0   2   2   2   2   0   0   2   2   0   2   0   2   2   0   0   2   0   0   2   0   0   0   0   0   0   0   0   2   0   2   2   0   2   2   0   0   2   0   0   2   2   0   2   0   0   0   2   2   0   0   2   2   2   0   2   2   0   2   0   0   0   0   2   0   2   0   0   2   2   0   0   2   2   2   2   0   2   0   2   0   2   2   2   0   2   2   2   0   2   0   2   0   0   2   2   2   0   0   2   2   0   2   2   0   2   2   2   0   2   0   0   0   0   2   2   0   0   2   0   0   0   2   0   2   0   0   2   0   0   0   0   0   2   0   0   2   0   0   2   2   2   0   0   0   0   0   2   0   2
 MK-5-4                 0   2   2   2   0   0   0   0   0   2   0   0   2   0   2   0   0   2   0   2   2   0   0   2   0   2   2   0   2   2   2   0   2   2   2   0   0   2   2   2   0   0   2   2   0   2   0   0   2   0   0   2   2   2   2   0   2   2   2   0   2   0   2   0   0   0   2   2   0   0   0   2   0   0   0   0   0   0   2   2   2   2   0   2   2   0   0   2   0   0   2   2   0   2   2   2   0   2   2   0   0   0   0   2   0   2   2   0   2   0   0   0   0   2   0   2   0   0   2   0   0   0   2   2   2   2   0   2   0   2   0   2   2   2   0   2   2   2   2   2   0   2   0   0   0   2   2   0   0   2   2   0   2   2   0   2   2   2   0   0   0   0   0   0   2   2   0   0   0   0   0   0   2   0   2   2   0   2   0   0   0   2   0   0   0   0   2   0   0   2   0   0   0   0   2   0   0   2   0   2
 MK-5-5                 0   2   2   2   0   2   0   0   0   2   0   0   2   0   2   0   0   2   0   2   2   0   0   2   0   2   2   0   2   2   0   0   2   2   2   0   0   2   2   2   0   2   2   2   0   0   0   0   2   0   0   2   2   2   2   0   2   2   2   0   0   0   2   0   0   0   0   2   0   0   0   2   0   2   0   0   0   0   2   0   2   2   0   2   2   0   0   2   0   2   2   2   0   2   2   2   2   0   2   0   0   0   2   2   0   2   2   0   2   0   0   0   0   2   0   2   0   2   2   0   0   0   2   2   0   2   0   2   0   2   0   2   2   2   0   2   2   2   2   2   0   2   2   0   0   2   2   0   0   0   2   0   2   2   0   2   2   2   0   0   0   0   0   0   2   2   2   0   0   0   0   2   2   2   2   2   0   2   0   0   0   2   0   0   0   0   2   2   0   0   0   0   0   0   2   0   0   2   0   2
 MK-5-6                 0   2   2   2   0   2   2   0   2   2   0   0   2   0   2   0   0   2   0   2   2   0   0   2   0   2   2   0   2   2   0   0   2   2   2   0   0   2   2   2   0   2   2   2   0   0   0   0   2   0   0   2   2   2   2   2   2   2   2   0   2   0   2   0   2   0   0   2   0   0   0   2   0   2   0   0   0   0   2   0   2   2   0   0   2   0   0   2   0   2   2   2   0   0   2   2   2   0   2   0   0   0   2   2   0   2   2   0   2   0   0   0   0   2   0   2   0   2   0   0   0   0   2   2   0   2   0   2   0   2   0   2   2   2   0   2   2   2   2   2   0   2   0   2   0   2   2   0   0   0   0   0   2   2   0   2   2   2   0   0   0   0   0   0   2   2   2   0   0   0   0   2   2   2   2   2   0   2   0   0   2   2   0   2   0   0   2   2   0   0   0   0   0   0   2   0   0   2   0   2
 MK-5-7                 0   2   2   2   0   2   2   0   2   2   0   0   2   0   2   0   0   2   0   2   2   0   0   2   0   2   0   0   2   2   0   0   2   2   2   0   0   0   0   2   0   2   2   2   0   0   0   0   2   0   0   2   0   2   2   0   0   2   2   2   2   0   2   2   2   0   0   2   0   0   0   2   2   2   0   0   0   0   2   0   2   2   0   0   2   0   0   2   0   2   2   2   0   0   2   0   2   0   2   0   0   0   2   2   0   2   2   0   2   0   0   0   0   2   0   2   0   2   0   0   0   0   0   2   2   2   0   2   0   2   0   2   2   2   0   2   2   2   2   2   0   2   0   2   0   2   2   0   0   0   0   0   2   2   0   0   2   2   2   0   0   0   0   0   2   2   2   0   2   0   0   2   2   2   2   2   0   2   0   0   2   2   0   2   0   2   2   2   0   0   0   0   0   0   2   0   0   0   0   2
 MK-5-8                 0   2   2   2   0   2   2   0   2   2   0   0   2   0   2   0   0   2   0   2   2   0   0   2   0   2   0   0   2   2   0   0   2   2   2   0   0   0   2   2   0   2   2   2   0   0   0   0   2   0   0   2   0   2   2   2   0   2   2   2   0   0   2   2   2   0   0   2   0   0   0   2   2   2   0   0   0   2   2   0   0   2   0   0   2   0   0   2   0   0   2   2   0   0   2   0   2   0   2   0   0   0   2   2   2   2   0   0   2   0   0   0   0   2   0   2   2   2   0   0   0   0   0   2   2   2   0   2   0   2   0   2   2   2   2   2   2   2   2   2   0   2   0   2   2   2   2   0   0   0   2   0   2   2   0   0   2   2   2   0   0   0   0   0   2   2   2   2   2   0   2   2   0   2   2   2   0   2   0   2   2   2   2   2   0   2   2   0   0   0   0   0   0   0   2   0   0   0   0   2
 MK-5-9                 0   2   2   2   0   2   2   0   2   2   0   0   2   2   2   0   0   2   0   2   2   0   0   2   0   2   0   0   2   2   0   0   2   2   2   0   0   0   2   0   0   2   2   2   0   0   0   0   2   0   0   2   2   2   2   2   2   2   2   2   0   0   2   0   2   0   0   2   0   0   2   2   2   2   0   0   0   2   2   0   0   2   0   0   2   0   0   0   0   0   2   2   0   0   2   0   2   0   2   0   2   2   2   2   2   2   0   0   0   2   0   0   0   0   0   2   2   2   0   0   2   0   0   2   2   2   0   2   0   2   0   2   2   2   2   2   2   2   2   2   0   2   0   2   2   2   2   0   0   0   2   0   2   2   0   0   2   2   0   0   0   0   0   0   2   0   2   2   2   0   2   2   0   0   2   2   0   2   0   2   0   2   0   2   0   2   2   0   0   0   0   0   0   0   2   0   0   0   0   2
 MK-5-10                0   2   2   2   0   0   0   0   2   0   0   0   2   2   2   0   0   2   0   2   0   0   0   0   0   0   0   0   2   2   0   0   2   0   2   0   0   0   2   0   2   0   2   2   0   0   0   0   2   0   0   2   2   0   2   2   2   2   2   2   2   2   2   0   2   0   0   2   0   0   2   0   2   2   0   0   0   2   2   0   0   2   0   0   2   0   0   2   0   0   2   0   0   0   2   0   2   0   2   0   2   2   2   2   2   2   0   0   0   2   0   0   0   2   0   2   2   2   2   0   2   0   0   2   2   2   0   2   2   2   0   2   2   2   2   2   2   2   2   2   0   2   0   2   2   0   2   0   0   0   2   0   2   2   0   0   2   2   0   0   0   2   0   0   0   0   2   2   2   0   0   2   0   0   2   2   0   2   0   2   0   2   0   2   0   2   2   2   0   0   2   0   0   0   2   2   0   0   0   2
 MK-5-11                0   2   2   2   0   0   0   0   2   0   0   0   2   2   2   0   0   2   0   2   0   0   0   0   0   0   0   0   0   2   0   0   2   0   2   0   0   0   2   2   2   0   2   2   0   2   0   2   2   2   2   2   2   0   2   0   2   2   2   2   2   2   2   0   2   0   0   2   0   0   2   0   2   2   2   0   0   2   2   0   0   2   0   0   2   0   0   2   0   0   2   0   0   0   2   0   2   0   2   0   2   2   2   2   2   2   0   0   0   2   0   0   0   2   0   2   2   2   2   0   2   0   0   2   2   2   0   2   2   2   0   2   2   2   2   2   2   2   2   2   0   2   0   2   2   0   2   0   0   0   0   0   2   2   0   0   2   2   0   0   0   2   0   0   0   0   2   2   2   0   0   2   0   0   2   0   0   2   0   2   0   2   0   2   0   2   2   0   0   0   2   0   0   2   2   2   0   0   0   2
 MK-5-12                0   2   2   2   0   0   0   0   2   0   0   0   2   2   2   0   0   2   0   2   0   0   0   0   0   0   0   0   0   2   0   0   2   2   2   0   0   0   2   2   2   0   2   2   0   2   0   0   2   2   2   2   2   0   0   0   0   2   2   2   2   2   2   0   2   0   0   2   0   0   2   0   2   0   2   0   0   2   2   0   2   2   0   0   2   0   0   2   0   2   2   0   0   0   2   0   0   0   0   0   0   2   2   2   2   2   0   2   0   2   0   0   0   2   0   2   2   2   2   2   2   0   0   2   2   2   0   2   2   2   0   2   2   2   2   2   2   2   2   2   0   0   0   2   0   0   2   0   2   0   0   0   2   2   0   0   2   2   0   0   0   0   2   0   2   0   0   2   2   0   0   2   0   0   2   0   0   2   0   2   0   2   0   2   0   2   2   0   0   0   2   0   0   2   2   2   0   0   0   2
 MK-5-13                0   2   2   2   0   0   0   0   2   0   0   0   0   2   2   0   0   2   0   0   0   0   0   0   0   0   0   0   0   2   2   0   2   2   2   0   0   0   2   2   2   0   2   2   0   2   0   0   2   2   2   2   2   0   0   0   0   2   2   2   2   2   0   0   2   0   0   2   0   0   2   0   2   2   2   2   0   2   0   2   2   2   2   0   2   0   0   2   0   2   2   0   0   2   2   2   0   0   0   0   0   2   0   2   2   2   0   2   0   2   0   0   0   0   0   2   2   2   2   2   2   2   0   2   2   2   0   2   2   0   0   2   2   2   2   2   0   2   2   2   0   0   0   2   0   0   0   0   2   0   0   0   2   2   2   2   2   2   0   0   0   0   2   0   2   0   0   2   2   0   0   2   0   0   0   0   2   2   0   2   0   2   0   2   0   2   2   2   0   0   2   0   0   2   2   2   0   0   0   0
 MK-5-14                0   2   2   2   0   2   0   0   2   0   0   0   0   2   2   0   0   2   0   0   0   2   2   0   0   0   0   0   0   2   2   0   2   2   2   0   0   0   2   2   2   0   2   2   0   2   0   0   2   2   2   0   0   0   0   0   0   2   2   2   2   2   0   0   0   0   0   2   2   0   2   0   2   2   0   2   0   2   0   2   2   2   2   0   2   0   0   0   0   2   2   0   0   2   2   2   0   0   0   0   0   2   0   2   2   2   0   2   0   2   0   0   2   0   0   2   2   2   2   2   2   2   0   2   2   2   0   2   2   0   0   2   2   2   2   2   0   2   2   0   0   0   0   2   0   0   0   0   2   0   0   0   2   2   2   2   2   2   0   0   0   0   0   0   2   0   0   2   2   0   0   2   0   0   0   0   2   2   0   0   0   2   2   0   0   2   2   2   2   0   2   0   0   2   2   2   0   0   0   0
 MK-5-15                0   2   2   2   0   2   0   2   0   0   0   0   0   2   2   0   0   2   0   0   0   2   2   0   0   0   0   0   0   2   2   2   2   2   2   0   0   0   2   0   2   0   2   2   0   0   0   0   2   0   2   0   0   0   0   0   0   2   2   2   2   2   0   0   0   0   0   2   2   0   0   2   2   2   0   2   2   0   0   2   2   2   2   0   2   0   0   0   0   2   2   0   0   2   2   2   0   0   0   0   0   2   0   2   2   2   2   0   0   2   0   0   2   0   0   2   2   2   0   2   2   2   0   2   2   2   0   0   2   0   0   2   2   2   2   2   0   2   2   0   0   0   0   2   0   0   0   0   2   0   0   0   2   2   2   2   2   2   0   2   0   0   0   2   0   0   0   2   2   0   0   2   0   0   2   0   2   2   0   0   0   2   2   0   0   2   2   0   2   0   2   0   2   0   2   2   0   0   0   0
 MK-5-16                0   2   2   2   0   2   0   2   0   0   0   0   0   2   2   0   0   2   0   0   0   2   2   0   0   0   0   0   0   2   2   2   2   2   2   0   0   0   0   0   2   0   0   2   0   0   0   0   2   2   2   0   0   0   0   0   0   2   2   2   2   2   0   0   0   0   0   2   2   2   0   2   2   2   2   2   2   0   0   2   2   2   2   0   2   0   0   0   0   2   2   0   0   2   2   0   0   0   0   0   0   2   0   2   2   2   0   0   0   2   0   0   2   0   0   2   2   2   0   0   2   0   0   2   2   2   0   0   2   0   0   0   2   2   2   2   0   2   2   0   0   0   0   2   0   0   2   0   2   0   0   0   2   2   2   2   2   2   0   2   0   0   0   2   2   2   0   2   2   0   0   2   0   0   2   0   2   0   0   0   0   2   2   0   0   0   2   2   2   0   2   0   2   0   2   2   0   0   0   0
 MK-6-1                 2   2   0   0   0   2   2   2   2   0   2   0   2   0   2   2   0   0   2   2   2   2   2   2   0   0   0   0   2   2   2   2   0   2   0   0   2   2   0   2   2   2   0   0   2   0   2   2   2   2   2   0   2   0   2   2   0   2   2   0   0   2   0   0   2   0   0   0   2   0   0   2   2   0   0   2   2   2   2   2   2   2   0   2   2   0   2   0   2   0   0   0   0   2   0   2   0   2   2   0   0   0   2   0   2   0   0   0   2   2   0   2   0   2   2   0   0   0   0   0   2   0   2   0   2   0   0   0   2   2   2   0   2   2   0   2   2   0   2   2   2   2   0   0   2   0   0   0   2   0   0   2   0   2   0   0   2   2   2   0   0   2   2   0   0   0   0   0   0   2   2   2   0   0   2   0   2   2   2   0   2   2   0   2   2   2   2   2   0   0   0   2   2   0   2   2   2   2   2   2
 MK-6-2                 2   2   0   0   0   2   0   2   2   2   2   0   2   0   2   2   0   0   2   2   2   2   2   2   0   0   0   0   2   2   2   2   0   0   0   2   2   2   0   2   2   2   0   0   2   0   2   2   2   2   2   0   2   0   2   2   0   2   2   0   0   2   0   0   2   0   0   2   2   0   0   2   2   0   0   2   2   0   2   2   2   2   0   2   2   0   0   0   2   0   0   0   0   2   0   2   0   2   2   0   0   0   2   0   2   0   0   0   2   2   2   0   0   2   2   0   0   0   0   0   2   0   2   0   2   0   0   0   2   2   2   0   2   2   0   2   0   0   0   2   2   2   0   0   0   0   0   0   2   0   0   2   0   2   0   0   2   0   0   0   0   2   2   0   0   0   0   0   0   2   2   2   2   2   2   0   2   2   2   0   2   2   0   2   2   2   2   2   0   0   0   2   0   0   2   0   2   2   2   2
 MK-6-3                 2   2   0   0   0   2   0   2   2   2   2   0   0   0   2   2   0   0   2   0   2   0   2   2   0   0   0   0   2   2   2   2   0   0   0   2   2   2   0   2   2   2   0   0   0   0   2   2   2   2   2   0   2   0   0   0   0   2   2   0   0   2   0   0   0   0   0   2   0   0   0   2   2   0   0   2   2   0   0   2   2   2   0   2   2   0   0   0   2   0   0   2   0   2   0   2   0   2   2   0   0   0   2   0   2   0   0   0   2   2   2   0   0   2   2   0   0   0   2   0   2   0   2   0   2   0   0   0   2   2   2   0   2   2   0   2   0   0   0   2   2   2   0   0   0   0   0   0   2   0   0   2   2   2   0   0   2   0   0   0   0   2   2   0   0   0   0   0   0   2   2   2   2   2   2   0   2   2   2   0   2   2   0   2   2   0   2   2   2   0   0   2   0   0   2   0   2   2   2   2
 MK-6-4                 2   2   0   0   0   2   0   2   2   2   2   0   0   2   2   2   0   0   2   0   2   0   2   2   0   0   0   0   2   2   0   2   0   2   0   0   2   2   0   2   2   2   0   0   0   0   2   2   2   2   2   0   2   0   0   0   0   2   2   0   0   2   0   0   0   0   0   2   0   0   0   2   2   0   2   2   2   0   0   2   2   2   0   2   2   0   0   0   2   2   0   2   0   2   0   2   0   0   2   0   0   0   2   0   2   0   0   0   0   2   2   0   0   2   0   0   0   0   2   0   2   0   2   0   2   0   0   0   2   2   2   0   2   2   0   0   0   0   0   2   2   2   0   0   0   0   0   2   2   0   0   0   2   2   0   0   2   0   0   0   0   2   2   2   0   0   0   0   0   2   2   2   2   2   2   0   2   2   2   0   2   2   0   0   0   0   2   2   2   0   0   2   2   0   2   0   2   2   2   2
 MK-6-5                 2   2   0   0   0   2   0   2   2   0   2   0   2   2   2   2   0   0   2   0   2   0   2   2   0   0   0   2   2   2   2   2   0   2   0   0   2   2   0   2   2   2   0   0   0   0   2   2   2   2   2   0   2   0   0   0   0   2   2   0   0   2   0   0   0   0   0   2   0   0   2   2   2   0   2   2   2   0   2   2   2   2   0   2   2   0   0   0   2   2   0   2   0   2   0   2   0   0   2   0   0   0   2   0   2   0   0   2   0   2   2   2   0   0   0   0   0   0   2   0   2   2   2   0   2   0   0   0   0   2   2   0   2   2   0   2   0   0   0   2   2   2   2   0   0   2   0   2   0   0   0   0   2   2   0   0   2   0   0   0   0   2   2   2   0   0   0   0   0   2   2   2   2   2   2   0   2   2   2   2   2   2   0   2   0   0   2   2   2   0   2   2   0   0   2   2   2   2   2   2
 MK-6-6                 2   2   0   0   0   0   0   2   2   0   2   0   0   0   2   2   0   0   2   0   2   0   2   2   0   0   0   2   2   2   2   2   0   0   0   0   2   2   0   2   0   2   0   0   0   0   2   2   0   2   2   0   0   0   0   0   0   2   2   0   0   2   0   0   0   0   0   2   0   0   2   2   0   0   2   2   2   0   2   2   2   2   0   2   2   0   0   0   2   2   0   2   0   2   0   2   0   0   2   0   2   0   2   2   2   0   0   2   0   2   2   2   0   0   0   0   0   2   2   0   2   2   2   0   2   0   0   0   0   0   2   0   2   2   0   2   0   0   0   2   2   2   2   0   0   2   2   2   0   0   0   0   0   2   2   0   2   2   0   0   0   2   2   0   0   0   0   0   0   2   2   2   0   2   2   0   2   2   2   2   0   0   0   2   2   2   2   2   2   0   2   2   0   0   2   2   2   2   2   2
 MK-6-7                 2   2   0   0   0   0   2   0   2   0   2   0   0   0   2   2   0   0   2   0   0   0   2   2   0   0   0   2   2   0   2   2   0   0   0   0   2   2   0   2   0   2   0   0   0   0   0   2   0   2   0   0   0   0   0   0   2   2   2   0   2   2   0   0   0   0   0   2   0   0   2   2   0   0   2   2   2   0   2   2   2   2   0   2   2   0   0   0   2   2   0   2   0   2   0   2   2   0   2   0   2   2   2   2   2   0   0   2   0   2   2   2   0   0   0   0   0   2   0   0   2   0   2   0   2   2   0   0   0   0   2   0   2   2   0   2   0   0   0   0   2   0   2   0   0   2   2   2   0   0   0   0   0   2   2   0   2   2   0   0   0   0   2   0   0   0   0   0   2   2   2   2   0   2   2   0   2   2   2   2   0   0   0   2   2   2   0   2   2   0   0   2   0   0   2   2   2   2   2   2
 MK-6-8                 2   2   0   0   0   0   2   0   2   0   2   0   0   0   2   0   0   0   2   0   0   0   2   2   0   0   0   2   2   0   2   2   0   0   0   0   2   2   0   2   0   2   0   0   0   0   0   2   0   2   0   0   0   0   0   0   2   2   2   0   2   2   0   2   0   0   0   2   0   0   0   2   2   0   2   2   2   0   2   2   2   2   0   2   2   0   0   0   2   0   0   2   0   2   0   2   2   0   2   0   2   2   2   2   2   0   0   2   0   0   2   0   2   0   0   0   0   0   0   2   2   0   2   0   2   2   0   0   0   0   2   0   0   2   0   2   0   0   0   0   2   0   2   0   0   2   2   2   0   0   0   0   0   2   2   0   2   0   0   0   0   0   2   0   0   0   0   0   2   2   2   2   0   2   2   0   2   2   2   2   0   0   0   2   2   2   0   2   2   0   0   2   0   0   2   2   2   2   0   2
 MK-6-9                 2   2   0   0   0   0   2   0   2   0   2   0   2   0   2   0   0   0   2   0   0   0   0   2   0   0   0   2   2   0   2   2   0   0   0   2   2   2   0   0   0   2   0   0   0   0   0   0   0   2   2   0   0   0   0   0   2   2   2   0   2   2   0   2   0   0   0   2   0   0   0   2   2   0   2   2   2   0   2   2   2   2   0   2   2   0   0   0   2   0   0   2   0   2   0   2   2   2   2   0   2   0   2   2   2   0   0   2   2   0   2   0   2   0   0   0   0   0   0   2   2   0   0   0   2   2   0   0   0   0   2   0   0   2   0   2   0   0   0   0   2   0   2   0   0   2   2   2   0   0   0   0   0   2   2   0   0   0   0   0   0   0   2   0   2   0   0   0   2   2   2   2   0   0   2   0   2   2   2   2   0   0   2   0   2   2   0   2   2   0   0   2   0   0   2   2   2   2   0   2
 MK-6-10                0   2   0   0   0   0   2   0   0   0   2   0   2   0   2   0   0   0   2   0   0   0   0   2   0   0   0   2   2   0   2   2   0   0   0   2   2   2   0   0   0   0   2   0   0   0   0   0   0   2   2   2   0   0   0   0   2   2   2   0   2   2   0   0   0   0   0   2   0   0   0   2   2   0   2   2   2   0   2   2   2   2   0   2   2   0   0   0   2   0   2   2   0   2   0   2   2   2   2   0   2   0   2   2   2   0   0   2   2   0   2   0   2   2   0   0   0   0   0   2   0   0   0   0   2   2   2   0   0   0   2   0   0   2   0   2   0   0   0   0   2   0   2   0   0   2   2   2   2   0   0   0   0   2   2   0   0   0   0   0   0   0   2   0   2   2   0   0   2   2   2   2   0   0   2   0   2   0   2   2   0   0   2   0   2   2   0   2   0   0   0   0   2   0   2   2   2   2   0   2
 MK-6-11                0   2   0   2   0   0   2   0   0   0   2   0   2   0   2   0   0   0   2   0   0   0   0   2   0   0   0   2   2   0   0   2   0   0   0   2   2   2   0   0   0   0   2   0   0   0   0   0   0   2   2   2   0   0   0   0   2   2   2   0   2   2   0   2   0   2   0   2   0   0   0   2   2   0   2   2   2   0   2   2   2   2   0   2   2   0   0   0   2   0   2   2   0   2   0   2   2   0   2   0   2   0   2   2   2   0   0   0   2   0   2   0   2   2   0   0   0   0   0   2   0   0   0   0   2   2   2   0   0   0   2   0   0   2   0   2   0   0   0   0   2   0   2   0   0   2   2   2   2   0   0   0   0   2   0   0   0   0   0   0   0   0   2   0   2   2   0   0   2   2   2   2   0   2   2   0   2   0   2   2   0   0   2   0   2   2   0   2   0   0   2   0   2   2   2   2   2   2   0   2
 MK-6-12                0   2   0   2   0   0   2   0   0   0   2   0   0   0   2   0   0   0   2   0   0   0   2   2   0   0   0   2   2   0   0   2   0   0   0   2   2   2   0   0   0   0   2   0   0   0   2   0   0   2   2   2   0   0   0   0   2   2   2   0   2   0   0   2   0   2   0   2   0   0   0   2   0   0   2   2   2   0   0   2   2   0   0   2   2   0   0   0   2   0   2   2   0   2   0   2   2   0   2   0   2   0   2   2   2   2   2   2   2   0   2   0   2   2   0   0   0   0   0   2   0   0   0   0   2   2   2   0   0   0   2   0   0   2   0   2   0   0   0   0   0   0   2   0   0   2   2   2   0   0   0   0   0   2   0   0   0   0   0   0   0   0   2   0   2   2   0   0   2   2   2   2   0   2   2   0   0   0   2   2   0   0   2   0   2   2   0   2   0   0   2   0   2   0   2   2   2   2   0   2
 MK-6-13                0   2   0   2   0   0   2   0   0   0   2   0   0   0   2   0   0   0   2   0   0   2   2   2   0   0   0   2   2   0   0   0   0   0   0   2   2   2   0   0   0   2   2   0   0   0   2   0   0   2   2   2   0   0   0   0   2   2   0   0   2   0   0   2   0   2   0   2   0   0   0   2   0   0   2   2   2   0   0   2   2   2   0   2   2   0   2   0   2   0   0   2   0   2   0   2   0   2   2   0   2   0   2   2   2   2   2   2   2   0   2   0   2   2   0   0   0   0   0   0   0   0   0   0   2   2   0   0   0   0   2   0   2   2   0   2   0   0   0   0   0   0   2   0   0   2   2   2   0   2   0   0   0   0   0   0   0   0   0   0   0   0   2   2   2   2   2   0   2   2   2   2   0   2   2   0   0   0   2   2   2   0   2   0   2   0   0   2   0   0   2   0   2   0   2   2   2   2   0   2
 MK-6-14                0   2   0   2   0   0   2   0   0   0   2   0   0   0   2   0   0   0   2   0   0   2   2   2   0   0   0   0   2   0   0   0   0   0   0   2   0   2   0   0   0   2   2   0   0   0   2   0   0   2   2   2   0   0   0   0   2   2   0   0   2   0   0   2   0   2   0   2   0   0   0   2   0   0   2   2   2   2   0   2   2   2   0   2   2   0   2   0   2   0   0   2   0   2   0   2   0   2   2   0   2   0   2   2   2   2   2   2   2   0   2   0   2   2   0   0   0   0   0   0   0   0   0   0   2   2   0   0   0   0   2   0   2   2   0   2   0   0   0   0   0   0   2   0   0   0   2   2   0   2   0   0   0   0   0   0   0   0   0   0   0   0   0   2   2   2   0   0   0   2   0   0   0   2   2   0   0   0   2   2   0   0   2   0   2   0   0   2   0   2   2   0   2   0   2   0   2   2   0   2
 MK-6-15                0   2   0   2   0   2   2   0   0   0   2   0   0   0   2   0   0   0   2   0   0   2   2   2   0   0   0   0   2   0   0   0   0   0   0   2   2   2   0   0   0   2   2   0   0   0   2   0   0   2   2   2   0   0   0   0   2   0   0   0   2   0   0   2   0   2   0   2   0   0   0   2   0   0   2   2   2   2   0   2   2   0   0   2   2   0   2   0   0   0   0   2   0   2   0   2   0   2   2   0   2   0   2   2   0   2   2   2   2   0   2   0   2   2   0   0   0   0   0   0   0   0   0   0   2   2   0   0   0   0   2   0   2   2   0   2   0   0   0   2   0   0   2   0   0   0   2   2   0   2   0   0   0   0   0   0   0   0   0   0   0   0   0   2   2   2   0   0   0   2   0   0   0   2   2   0   0   0   2   2   2   0   2   2   2   0   0   2   0   2   2   0   2   0   2   2   2   2   0   2
 MK-6-16                0   2   0   2   0   2   2   0   0   0   2   0   0   0   2   0   0   0   2   0   0   2   2   2   0   0   0   0   2   0   0   0   0   0   0   2   2   2   2   0   2   0   2   0   0   2   2   0   0   2   2   2   0   0   0   0   2   0   0   0   2   0   0   2   0   2   2   2   0   0   0   2   0   0   2   2   2   2   0   2   2   0   0   2   2   0   2   2   0   0   0   2   0   2   0   0   0   2   2   0   2   0   2   2   0   2   2   2   2   0   2   0   2   2   0   0   0   0   0   0   0   2   0   0   2   2   0   0   0   0   2   2   0   2   0   2   0   0   0   0   0   2   2   0   0   0   2   2   0   2   0   0   0   2   0   0   2   2   0   0   0   0   0   2   2   0   0   0   0   2   0   0   0   2   2   0   2   0   2   2   2   0   2   0   2   0   2   2   2   2   2   0   2   2   2   2   2   2   0   2
 
!****************************************** Phenotypic Data **********************************************************
!-100.0 is resevred for missing phenotype
SimulatedTrait1        16.4597   15.4374   16.8143   13.4055   15.7855   15.7066   15.7807   14.1250   15.0151   14.0612   16.8155   17.3973   16.6699   16.6528   14.9685   15.0604   13.3410   16.8825   13.5941   15.9969   12.8424   16.3950   15.4220   15.4109   13.7866   16.5794   16.1111   16.5549   15.1241   17.4490   13.9946   14.0240   14.2543   15.8088   13.6095   13.7089   14.9758   16.3916   16.2564   15.0658   15.5093   13.3547   16.7672   14.9968   13.1517   15.8477   15.1549   15.7149   16.1104   15.8697   13.9824   15.6055   14.4500   15.4985   15.1965   15.9704   14.1159   12.9656   15.5678   13.7039   12.7104   13.5996   15.5723   14.5533   13.3176   15.3104   16.8064   16.9467   16.7415   15.2870   14.1608   13.7238   15.2782   13.7022   13.5350   13.3816   13.0587   12.9416   14.8523   15.4274   16.0651   17.1277   15.3107   15.9950   17.1268   14.1182   13.3907   15.1995   15.3432   13.8409   14.6118   12.8334   14.7439   13.7512   16.0807   14.6731   13.6161   13.5117   16.7860   15.5109   13.3702   16.0675   13.6175   14.5906   13.4058   13.0914   13.5420   13.7939   13.7923   15.0844   13.9421   12.6357   13.4056   13.5978   12.8745   16.8638   17.2230   14.1865   13.9245   12.6103   13.3410   13.9116   14.8925   15.7161   10.9686   15.9901   14.1686   14.8280   16.1923   17.1196   14.9888   15.9084   13.5442   13.4267   16.5774   15.0876   13.3342   14.0392   12.5848   13.8543   14.1250   14.3924   13.7594   14.7652   16.7824   15.1034   13.8057   12.9904   14.0713   15.0963   15.9745   15.8041   15.6531   15.4263   16.1700   12.7517   17.4008   16.4610   14.6860   16.1813   16.4178   13.5200   13.9912   13.7067   15.0703   14.3229   14.8489   15.7728   13.6518   17.6340   16.3639   13.6073   14.0188   13.0619   16.4289   14.4940   15.3626   14.3531   15.4708   14.2754   16.9567   15.8413   13.9574   14.9976   13.6548   13.7174   16.0192   17.3640   13.4538   15.2310   14.0303   15.8073   16.3631   14.4615   14.7832   15.9554   13.8689   11.9863   17.8011   14.5754
SimulatedTrait2         9.6431    9.6447    9.6346   10.3825    9.8839   10.7506    9.8513    9.6430    9.0485   10.3283    9.7955    9.4883   10.5046    9.2500   10.4867    9.6586   10.9077   10.4103    9.9055    9.0513   11.3099    8.8597   10.9590    9.4917   10.5550    9.1906    9.1060   10.0155    9.9215    9.3163    9.3044   10.5887    9.8186    9.1132   11.0432   10.5786   10.9725    9.1420   10.2100   10.2414   10.5684   10.8432    9.8595    9.8628   11.3213    8.8706    9.9290    9.8468    9.6966    9.2933   10.5919    9.0176   10.4543    9.4521    8.9964    9.8103    9.7151   10.6771    9.7016   11.0563   10.2250   10.1242    9.4869   10.3313   11.0752   10.3601    9.5529   10.1473    9.4161   10.5989    9.9982   10.4699   10.0837   11.2969    9.0492   10.1464   10.3032    9.9737   10.6077    9.6499    9.5309    9.8781   10.0874    9.6882    9.9612   10.5292   10.1617    9.7169   10.0018    8.7878   11.4229    9.5160    9.8795   10.6801    8.8676   10.9883   10.9315   10.2848   10.2622    9.9176   10.5070   10.8848   10.1429   11.1313   10.2257   11.0829   10.4053    9.3079    9.5254    9.5845   11.4923   11.2119    9.5235   10.4256   11.1028   10.0020    9.0013    9.1935    9.9807   10.8612   10.7623   11.0382   10.4900   10.7123   10.4840    9.4685    9.9637   10.8570    9.0150    9.5738   10.1997    8.7553    9.9468   11.0121    9.5207    9.6378   10.3299   10.4532   10.1771   11.3397   10.3938   10.8543   10.3758   10.3621   11.4583    8.7825   10.3188   10.6079    9.1930    9.2331    9.7129    9.6091    9.8793   10.4112    9.7005   10.8967    9.3755    9.9734    9.9157    9.9128    9.0728   10.3228   10.0315   10.3577    8.5315    9.6220   11.2813    9.7037   10.9139   10.0106    9.1808   10.7102   10.0578   10.4540    9.2338   11.1653   10.2479    8.6250    9.3736    9.6696    8.8650    9.4763   10.4461   10.5924   10.5150   10.8041    9.4615    9.5887   10.5964   11.5680    9.5345   10.4448    9.3206    9.0684   10.2843    9.5977   10.2140   10.0950   10.6027   10.4258
 
