# Supplementary material for: Inclusive Composite Interval Mapping of QTL by Environment Interactions in Biparental Populations
Source: PLoS One. 2015 Jul 10;10(7):e0132414. doi: 10.1371/journal.pone.0132414 (PMC4498613; doi:10.1371/journal.pone.0132414)
Supplement: S5 File — (ZIP) [file pone.0132414.s005.zip › H=0.5/L1/run_00164.met]

!**********************Note: lines staring with "!" are remarks and will be ignored in the program********************
!*********************************General Information**********************************
!Assuming F1 = P1 x P2, populations available in QTL IciMapping are: 
!  1, P1BC1F1 = P1 x F1, the first backcrossing where P1 is used as the recurrent parent;
!  2, P2BC1F1 = P2 x F1, the first backcrossing where P2 is used as the recurrent parent;
!  3, F1DH, F1-derived doubled haploids; 
!  4, RIL or F1RIL, recombination inbred lines through the repeated selfing of F1;
!  5, P1BC1RIL, recombination inbred lines through the repeated selfing of P1BC1F1;
!  6, P2BC1RIL, recombination inbred lines through the repeated selfing of P2BC1F1;
!  7, F2, the selfing generation of F1;
!  8, F3, the selfing generation of F2;
!  9, P1BC2F1, the second backcrossing where P1 is used as the recurrent parent; 
! 10, P2BC2F1, the second backcrossing where P2 is used as the recurrent parent;
! 11, P1BC2RIL, recombination inred lines through the repeated selfing of P1BC2F1; 
! 12, P2BC2RIL, recombination inred lines through the repeated selfing of P2BC2F1; 
! 13, P1BC1F2, the selfing generation of P1BC1F1; 
! 14, P2BC1F2, the selfing generation of P2BC1F1; 
! 15, P1BC2F2, the selfing generation of P1BC2F1; 
! 16, P2BC2F2, the selfing generation of P2BC2F1; 
! 17, P1BC1DH, P1BC1F1-derived doubled haploids; 
! 18, P2BC1DH, P2BC1F1-derived doubled haploids; 
! 19, P1BC2DH, P1BC2F1-derived doubled haploids; 
! 20, P2BC2DH, P2BC2F1-derived doubled haploids; 
   3      !Mapping Population (see remarks above)
   2      !Mapping Function (1 for Kosambi; 2 for Haldane; 3 for Morgan)
   2      !Marker Space Type (1 for intervals; 2 for positions)
   1      !Marker Space Unit(1 for centiMorgans; 2 for Morgan)
   6      !Number of Chromosomes (or Linkage Groups)
 200      !Size of the mapping population
   2      !Number of environments
 
!***************************************** Chromosomes and Linkage Maps **********************************************
!Chromosome                 NumMarkers
-CH1                        16
-CH2                        16
-CH3                        16
-CH4                        16
-CH5                        16
-CH6                        16
!Linkage map (Marker name followed by position or the interval length)
 MK-1-1                1     0.000
 MK-1-2                1    10.000
 MK-1-3                1    20.000
 MK-1-4                1    30.000
 MK-1-5                1    40.000
 MK-1-6                1    50.000
 MK-1-7                1    60.000
 MK-1-8                1    70.000
 MK-1-9                1    80.000
 MK-1-10               1    90.000
 MK-1-11               1   100.000
 MK-1-12               1   110.000
 MK-1-13               1   120.000
 MK-1-14               1   130.000
 MK-1-15               1   140.000
 MK-1-16               1   150.000
 MK-2-1                2     0.000
 MK-2-2                2    10.000
 MK-2-3                2    20.000
 MK-2-4                2    30.000
 MK-2-5                2    40.000
 MK-2-6                2    50.000
 MK-2-7                2    60.000
 MK-2-8                2    70.000
 MK-2-9                2    80.000
 MK-2-10               2    90.000
 MK-2-11               2   100.000
 MK-2-12               2   110.000
 MK-2-13               2   120.000
 MK-2-14               2   130.000
 MK-2-15               2   140.000
 MK-2-16               2   150.000
 MK-3-1                3     0.000
 MK-3-2                3    10.000
 MK-3-3                3    20.000
 MK-3-4                3    30.000
 MK-3-5                3    40.000
 MK-3-6                3    50.000
 MK-3-7                3    60.000
 MK-3-8                3    70.000
 MK-3-9                3    80.000
 MK-3-10               3    90.000
 MK-3-11               3   100.000
 MK-3-12               3   110.000
 MK-3-13               3   120.000
 MK-3-14               3   130.000
 MK-3-15               3   140.000
 MK-3-16               3   150.000
 MK-4-1                4     0.000
 MK-4-2                4    10.000
 MK-4-3                4    20.000
 MK-4-4                4    30.000
 MK-4-5                4    40.000
 MK-4-6                4    50.000
 MK-4-7                4    60.000
 MK-4-8                4    70.000
 MK-4-9                4    80.000
 MK-4-10               4    90.000
 MK-4-11               4   100.000
 MK-4-12               4   110.000
 MK-4-13               4   120.000
 MK-4-14               4   130.000
 MK-4-15               4   140.000
 MK-4-16               4   150.000
 MK-5-1                5     0.000
 MK-5-2                5    10.000
 MK-5-3                5    20.000
 MK-5-4                5    30.000
 MK-5-5                5    40.000
 MK-5-6                5    50.000
 MK-5-7                5    60.000
 MK-5-8                5    70.000
 MK-5-9                5    80.000
 MK-5-10               5    90.000
 MK-5-11               5   100.000
 MK-5-12               5   110.000
 MK-5-13               5   120.000
 MK-5-14               5   130.000
 MK-5-15               5   140.000
 MK-5-16               5   150.000
 MK-6-1                6     0.000
 MK-6-2                6    10.000
 MK-6-3                6    20.000
 MK-6-4                6    30.000
 MK-6-5                6    40.000
 MK-6-6                6    50.000
 MK-6-7                6    60.000
 MK-6-8                6    70.000
 MK-6-9                6    80.000
 MK-6-10               6    90.000
 MK-6-11               6   100.000
 MK-6-12               6   110.000
 MK-6-13               6   120.000
 MK-6-14               6   130.000
 MK-6-15               6   140.000
 MK-6-16               6   150.000
!*********************************** Marker Types ********************************************************************
!Co-dominant marker: When heterozygote F1 is present, P1 is coded as 2, F1 is coded as 1, and P2 is coded as 0; Otherwise, P1 is coded as 2, and P2 is coded as 0. 
!Dominant marker: When heterozygote F1 is present, P1 and F1 are coded as 12, and P2 is coded as 0; Otherwise, P1 is coded as 2, and P2 is coded as 0.  
!Recessive markers: When heterozygote F1 is present, P1 is coded as 2, and F1 and P2 are coded as 10; Otherwise, P1 is coded as 2, and P2 is coded as 0. 
!Missing marker is coded as -1. 
 MK-1-1                 2   0   2   0   2   2   0   0   0   2   0   0   2   2   0   0   0   0   0   2   0   2   2   0   0   0   2   2   2   0   0   2   0   0   0   0   0   2   0   0   2   2   0   0   0   2   0   2   2   0   2   2   0   0   0   2   2   0   2   2   2   0   0   0   2   2   0   0   0   2   2   2   2   2   2   0   0   2   0   0   2   2   0   2   2   0   0   0   2   2   2   2   0   0   2   0   2   0   2   2   0   2   0   0   0   2   0   0   2   0   2   2   0   0   2   0   0   0   0   0   2   0   2   0   0   2   2   0   0   2   0   2   0   0   2   2   2   2   2   0   2   0   2   2   2   0   0   2   2   0   2   2   2   2   2   0   2   0   0   2   0   0   2   2   2   2   0   2   0   2   0   2   2   2   0   0   0   0   2   0   0   2   2   0   0   2   2   0   0   0   2   2   0   2   2   0   0   0   2   0
 MK-1-2                 2   0   2   0   2   2   2   0   0   2   0   0   2   2   0   0   0   0   0   2   0   2   0   0   0   0   2   2   2   0   0   2   2   0   0   0   0   2   0   0   2   0   2   0   0   2   0   2   2   0   2   2   0   2   0   2   0   0   2   2   2   0   0   0   2   2   0   0   0   2   2   2   2   2   2   0   0   2   0   0   2   2   0   2   2   0   2   0   2   2   2   2   0   0   2   0   2   0   2   2   0   0   0   0   0   2   0   0   2   0   2   2   0   0   2   0   0   0   0   2   2   0   2   0   0   2   2   0   0   2   0   2   2   2   2   2   2   2   2   2   2   0   2   0   2   0   0   2   2   0   0   2   2   2   2   2   2   0   0   2   0   2   0   0   2   2   0   2   0   2   0   2   2   2   0   0   0   2   2   0   2   2   2   0   0   2   0   0   0   0   2   2   0   0   2   0   0   0   2   2
 MK-1-3                 2   0   2   0   2   2   2   0   2   2   0   2   2   2   0   0   0   0   0   2   0   2   0   0   0   0   2   2   2   0   0   2   0   0   0   0   0   2   0   0   2   0   2   0   0   2   0   2   0   0   2   2   0   2   0   2   0   0   2   2   2   0   0   0   2   2   0   0   0   2   2   2   2   2   2   0   0   2   0   0   2   2   2   2   2   0   0   0   2   0   2   0   2   0   2   2   2   0   2   2   2   0   0   0   0   0   2   0   2   0   2   2   0   0   2   0   0   0   0   2   2   0   2   0   0   2   2   0   0   2   0   0   2   2   2   2   2   2   2   2   2   0   2   0   2   0   0   2   2   0   0   2   2   2   2   2   2   0   0   2   0   2   0   0   2   2   0   2   0   2   0   2   0   2   0   0   0   2   2   0   2   2   2   0   0   2   0   0   0   0   2   2   0   0   2   2   0   0   2   2
 MK-1-4                 2   0   0   0   2   2   2   0   2   2   0   2   2   2   0   0   0   0   0   2   0   2   0   2   0   0   2   2   2   0   0   2   2   0   0   0   2   2   0   0   2   0   2   0   0   2   0   2   0   0   2   2   0   2   0   2   0   0   2   2   2   0   0   0   2   2   0   0   0   2   2   2   2   2   2   0   0   2   0   0   2   2   2   2   2   0   2   0   0   0   2   2   2   0   2   2   2   2   2   2   2   0   0   0   0   0   2   0   2   0   2   2   0   2   2   0   0   0   0   2   2   0   2   0   0   2   2   0   0   2   0   0   0   2   2   2   2   2   2   2   2   0   2   0   2   0   0   2   0   0   0   2   2   2   2   2   2   0   0   2   0   2   0   0   2   2   0   2   0   2   0   2   0   0   0   0   0   2   0   0   2   2   2   0   0   0   0   0   0   0   2   2   0   0   2   2   0   0   2   2
 MK-1-5                 2   0   2   0   2   2   2   0   2   2   2   2   2   2   0   0   0   2   0   2   0   2   0   0   0   0   2   2   2   0   0   2   2   0   2   0   2   0   0   2   2   0   2   0   0   2   2   2   2   0   2   2   0   2   0   2   2   0   2   0   2   0   0   0   0   2   0   0   0   2   2   0   2   2   2   0   0   2   0   0   2   2   2   2   2   0   2   0   0   0   0   2   2   0   2   2   2   2   2   2   0   0   0   0   0   0   2   0   2   0   2   2   2   2   0   0   0   0   2   2   2   0   2   0   0   2   2   0   0   2   0   0   0   0   2   2   2   2   2   2   2   0   2   0   0   2   0   2   0   0   0   2   2   2   2   2   2   0   0   2   0   2   0   0   2   2   0   0   0   2   0   2   0   0   0   0   0   2   0   0   2   2   2   0   0   0   0   0   0   0   2   2   0   0   2   2   0   0   2   2
 MK-1-6                 2   0   2   0   2   2   2   0   0   2   2   2   2   2   0   0   0   2   0   2   0   2   0   0   0   2   2   2   2   2   0   2   2   0   0   0   2   0   0   2   2   0   2   0   0   2   2   2   2   0   2   2   0   2   0   2   2   0   2   0   2   0   0   0   0   2   0   0   0   2   2   0   2   2   2   0   0   2   0   0   2   2   2   2   2   0   2   0   0   0   0   2   2   0   2   0   2   2   2   2   0   0   0   0   0   2   2   0   2   0   2   2   2   2   0   2   0   2   2   2   2   0   2   0   0   2   2   0   0   2   0   0   0   0   2   2   2   2   2   2   2   0   2   0   0   2   0   2   2   0   0   2   2   0   0   2   0   0   0   2   0   2   0   0   2   2   2   0   0   2   0   2   0   0   0   0   0   0   0   0   2   2   2   0   0   0   0   0   0   0   2   2   2   0   2   2   0   0   2   2
 MK-1-7                 0   2   2   0   2   2   2   0   0   2   2   2   2   2   0   0   0   2   0   2   0   2   0   0   2   2   2   2   2   0   2   0   2   0   0   0   2   0   0   0   2   0   2   0   0   2   2   2   2   0   2   2   0   2   2   2   2   0   2   0   0   0   0   0   0   0   2   0   0   2   2   0   2   2   2   0   0   2   2   0   2   2   2   2   2   0   2   0   0   0   0   2   2   0   2   0   2   2   2   2   0   0   0   0   0   2   2   0   2   0   2   2   2   2   0   2   0   2   2   2   2   0   2   0   0   2   2   0   0   2   0   0   0   0   2   2   2   2   2   2   2   0   2   0   0   2   0   2   2   0   0   2   2   0   0   2   0   0   0   0   0   2   0   0   2   2   2   0   0   2   0   2   2   0   0   0   0   0   0   2   2   2   2   0   0   0   0   0   0   0   2   2   2   0   2   2   0   0   2   2
 MK-1-8                 2   2   2   0   2   2   2   0   0   2   0   0   2   2   0   0   0   2   0   2   0   2   0   0   0   2   2   2   2   0   2   0   2   0   2   0   2   0   0   0   2   0   2   0   0   2   2   2   2   0   2   2   0   2   2   2   2   0   2   0   2   0   0   0   0   0   2   0   0   2   2   0   2   2   2   2   0   2   2   0   2   2   2   2   2   0   2   0   0   0   0   0   2   0   2   0   2   2   2   2   0   0   2   0   0   2   0   0   2   0   2   2   0   2   0   2   0   2   0   2   2   0   2   2   0   2   2   0   0   2   0   0   0   0   2   2   2   2   2   2   2   0   2   0   0   2   0   2   2   0   0   2   2   0   0   2   0   0   0   0   0   2   0   0   2   2   2   2   0   2   2   2   2   0   0   0   0   0   0   2   2   2   2   0   0   0   0   0   0   0   0   2   2   0   2   0   0   0   2   0
 MK-1-9                 2   2   2   0   2   2   0   0   0   0   0   0   2   2   0   0   0   2   2   2   0   2   0   0   0   2   2   2   2   2   2   0   2   0   2   0   0   0   0   0   2   0   2   0   0   2   0   2   2   0   2   2   0   2   2   2   2   0   2   0   2   0   2   0   0   0   2   0   0   2   2   0   2   2   2   2   0   2   2   0   0   2   2   2   2   2   2   0   0   0   0   0   2   0   2   0   0   2   2   2   0   0   0   0   0   0   0   2   2   0   2   2   0   2   0   2   0   2   0   0   2   0   0   2   0   2   2   0   2   2   0   0   0   0   2   2   0   2   2   2   2   2   2   0   0   0   0   2   2   0   0   2   2   0   0   2   0   0   0   2   0   2   0   0   0   2   2   2   0   2   0   2   2   0   0   0   0   0   0   2   2   2   0   0   0   2   0   0   2   0   0   0   2   0   2   0   0   0   2   0
 MK-1-10                2   2   2   0   2   2   0   0   0   0   2   0   2   2   0   0   0   0   2   2   0   2   0   0   0   2   2   2   0   2   2   0   2   0   0   2   0   0   0   0   2   0   2   0   0   2   0   2   2   0   2   2   0   2   2   2   2   2   2   0   2   0   0   0   0   0   2   0   0   2   2   0   0   2   2   2   0   2   2   0   0   2   2   2   2   0   2   2   0   0   0   0   2   2   2   0   0   2   2   2   0   0   0   0   0   0   0   2   2   0   2   2   0   2   0   2   0   2   0   0   2   0   0   2   0   2   2   0   2   2   0   0   0   2   2   2   0   2   2   2   2   2   2   0   0   0   0   2   2   0   2   2   2   0   0   2   0   0   0   2   0   0   0   0   0   2   2   2   0   2   0   2   2   0   0   0   0   0   0   0   2   2   0   0   0   2   0   0   2   0   0   0   2   0   2   0   0   0   2   0
 MK-1-11                2   2   2   0   2   2   0   0   0   0   2   2   2   2   0   0   0   0   2   2   0   2   0   0   0   0   2   2   2   2   2   0   2   0   0   2   0   0   0   0   2   0   2   0   0   2   2   2   2   0   2   2   0   2   2   2   2   2   2   0   2   0   0   0   0   0   2   0   0   2   2   0   0   2   2   2   0   2   0   0   0   2   2   2   2   0   2   2   0   0   0   0   2   2   2   2   0   2   2   2   0   0   0   0   0   0   0   2   2   2   2   2   0   2   0   2   0   2   0   2   2   0   0   2   0   2   2   0   2   2   0   0   0   2   2   0   0   2   2   2   2   2   2   0   0   2   0   2   0   0   2   2   2   0   0   2   0   2   0   2   0   2   0   0   0   2   2   2   0   0   0   2   2   2   0   0   0   0   0   0   2   2   0   0   0   2   0   0   2   0   0   0   0   0   2   0   0   0   2   0
 MK-1-12                2   2   2   0   2   2   0   0   0   0   2   2   2   2   0   0   0   0   2   2   0   2   0   0   0   0   2   2   2   0   2   0   2   2   0   2   0   0   0   0   2   0   2   0   0   2   2   2   2   0   0   2   0   2   2   2   2   0   2   0   2   0   0   0   0   0   2   0   2   2   2   0   0   2   0   2   0   2   0   0   0   2   2   2   2   0   2   2   0   0   0   2   2   2   2   2   0   2   2   2   2   0   0   0   0   0   0   2   2   0   0   0   0   2   0   2   0   2   0   2   0   0   0   2   0   2   2   0   2   2   0   0   0   2   2   0   0   2   2   2   2   2   2   0   0   2   0   2   0   0   2   2   2   0   0   2   0   2   0   2   2   2   0   0   0   2   2   2   0   0   0   2   2   2   0   0   0   0   0   0   2   2   0   2   0   2   0   0   2   0   0   2   0   0   2   0   0   2   2   0
 MK-1-13                2   2   2   0   2   2   0   0   0   0   2   2   2   2   0   0   0   0   2   2   0   2   0   0   0   0   2   2   2   2   2   0   0   2   2   0   2   0   0   0   2   0   2   2   0   2   2   2   2   0   0   2   2   2   2   2   2   0   2   0   2   0   0   0   0   0   2   0   2   2   2   2   0   2   0   2   0   2   0   0   2   2   2   2   2   0   2   2   0   0   0   0   2   2   2   2   0   2   0   2   2   0   2   0   0   0   0   2   2   2   0   0   0   2   2   2   0   2   0   2   0   0   0   2   0   2   2   0   2   2   0   0   0   2   2   0   2   2   2   2   2   2   2   0   0   2   2   2   0   0   2   2   2   2   0   2   0   2   0   2   2   2   0   0   0   2   2   2   0   0   0   2   2   0   0   0   0   0   0   0   2   2   0   2   0   0   0   0   2   0   0   2   0   0   2   0   0   2   2   0
 MK-1-14                2   2   2   0   2   2   0   0   0   0   2   2   2   2   0   0   0   0   2   2   0   2   0   0   0   0   2   2   2   2   2   0   2   2   2   0   2   0   0   0   2   0   2   2   2   2   2   0   2   0   0   2   2   2   2   2   2   0   2   2   2   0   0   0   0   0   2   0   2   2   2   2   0   2   0   2   0   2   0   0   2   2   2   2   2   0   2   2   0   0   0   2   2   2   2   2   0   2   2   2   2   0   2   0   2   0   0   2   2   2   0   0   0   0   2   2   0   0   0   0   0   0   0   2   0   2   2   0   2   2   0   0   0   2   2   0   2   2   0   2   2   2   2   2   0   2   2   2   2   2   2   2   2   2   0   2   0   2   0   2   2   2   0   0   0   2   2   2   0   0   0   2   2   0   0   0   0   0   0   2   2   0   0   2   0   0   0   0   2   0   0   2   0   2   2   0   0   2   2   0
 MK-1-15                2   2   2   0   2   2   0   0   0   0   2   2   2   2   2   0   0   0   2   2   0   2   0   0   0   0   2   2   2   2   2   0   2   2   2   0   0   0   0   0   2   0   0   2   2   2   2   0   2   0   0   2   2   2   2   2   2   0   2   0   2   0   0   0   0   0   2   0   2   2   2   2   0   2   0   2   2   2   0   0   2   2   2   2   2   0   2   2   0   2   0   2   2   2   2   0   2   2   2   2   2   2   0   0   2   0   0   2   2   2   0   0   0   0   2   2   0   0   0   2   0   0   0   0   0   2   2   0   2   2   0   0   0   2   2   0   0   2   0   2   0   2   2   2   0   2   2   2   2   2   2   2   2   2   2   2   0   2   0   2   2   2   0   0   0   2   2   2   0   0   2   2   2   0   0   0   0   0   0   2   2   0   0   2   0   0   0   2   2   0   0   2   0   2   2   0   0   2   2   0
 MK-1-16                2   2   2   0   0   0   0   0   0   0   2   2   2   2   2   0   0   0   2   2   0   2   0   0   2   0   2   2   2   2   2   0   2   2   2   0   0   0   0   0   2   0   0   2   2   2   2   0   2   0   0   2   2   2   2   2   2   0   2   0   2   0   0   0   2   2   0   0   2   2   2   2   0   2   2   2   2   2   0   0   2   2   2   2   2   0   2   2   0   2   0   2   2   2   2   0   2   2   2   2   2   2   2   0   2   2   0   2   0   0   0   2   0   0   2   2   0   0   0   2   0   0   0   0   0   2   2   0   2   2   0   0   0   2   2   0   0   0   0   2   0   2   2   2   0   2   2   2   2   2   2   2   2   2   2   2   0   2   0   2   0   2   0   0   0   2   2   2   0   0   0   2   0   0   0   0   0   0   0   2   2   0   0   2   0   0   0   2   2   0   2   2   0   2   2   0   0   2   2   0
 MK-2-1                 0   2   2   0   2   0   2   0   2   2   0   2   0   0   2   2   2   0   0   2   2   2   2   2   0   2   2   0   0   2   0   0   0   0   2   0   0   2   2   2   0   0   0   2   0   0   2   2   0   0   2   0   2   2   0   2   0   2   2   2   2   0   0   0   2   2   0   2   2   2   0   0   2   0   0   0   0   0   0   2   0   2   2   2   0   2   2   2   0   0   0   2   0   2   2   0   0   0   2   0   0   2   0   2   2   2   2   0   0   2   0   0   2   2   2   0   2   0   2   0   2   0   0   0   2   2   2   2   2   2   0   2   0   0   0   2   0   2   0   0   2   2   2   2   2   0   0   0   0   0   0   2   0   0   2   2   2   0   0   2   2   0   2   2   2   2   2   0   2   0   2   0   2   2   0   2   2   2   2   2   2   2   2   0   0   0   0   2   0   0   2   2   2   0   0   0   2   0   2   2
 MK-2-2                 0   2   2   0   2   0   2   0   2   2   0   2   0   2   2   2   2   0   0   2   2   2   2   2   0   0   2   0   0   2   0   0   0   0   2   0   2   2   2   2   0   0   0   2   0   0   2   2   0   0   2   0   2   0   0   2   0   2   2   2   2   0   0   0   2   2   0   2   2   2   0   0   2   0   0   0   0   0   0   2   0   2   2   2   0   2   2   0   0   0   0   2   0   2   2   0   0   0   2   0   2   2   0   0   2   0   2   0   0   2   0   0   2   2   2   0   2   0   2   0   2   0   0   0   2   2   2   2   2   2   0   2   0   2   0   2   2   2   0   0   2   2   2   0   2   0   0   0   0   0   0   2   0   0   2   2   0   0   0   2   2   0   2   2   2   2   2   0   2   0   2   2   2   2   0   2   2   0   2   2   2   2   2   0   0   0   0   2   0   2   2   2   2   0   0   0   2   0   2   2
 MK-2-3                 0   2   2   0   2   0   2   0   2   2   0   2   0   2   2   2   2   0   0   2   2   2   2   2   0   0   2   0   0   2   0   0   0   0   2   0   0   2   2   2   0   0   0   2   0   0   2   2   0   2   2   0   2   0   0   2   0   2   2   2   2   0   0   0   2   2   0   2   2   2   0   0   2   0   0   0   0   0   0   2   2   2   0   2   0   2   2   0   0   0   0   2   0   2   0   2   0   0   2   0   2   2   0   2   2   0   2   0   0   2   0   0   2   2   2   0   2   0   2   0   2   0   2   0   2   0   2   2   2   2   0   2   0   2   0   2   2   2   0   0   2   2   2   0   0   2   0   0   0   0   0   2   2   0   2   2   0   0   0   2   2   0   2   2   2   2   2   0   2   0   2   0   2   2   0   2   0   0   2   2   0   2   0   2   0   2   2   2   0   2   2   2   2   0   0   0   2   0   0   2
 MK-2-4                 0   2   2   0   2   0   2   0   2   2   0   2   0   2   2   2   2   0   0   2   2   2   2   2   2   0   2   0   2   2   0   0   0   0   2   0   0   2   2   2   2   0   0   2   0   0   2   2   0   2   0   0   2   0   0   2   0   2   2   2   2   0   0   0   2   2   0   2   2   2   0   0   2   0   0   0   0   0   0   2   2   2   0   2   0   2   2   0   2   0   0   2   0   2   0   2   0   0   2   2   2   2   0   2   2   0   2   0   0   0   0   0   0   2   0   0   2   0   2   0   2   0   2   0   2   0   2   2   2   2   2   2   2   2   0   2   2   2   0   0   2   2   2   0   0   2   0   0   0   0   0   2   2   0   2   2   0   0   0   2   2   0   2   2   2   2   0   0   2   0   2   0   2   2   0   2   0   0   2   2   0   2   2   2   0   0   2   2   0   2   2   2   2   0   0   0   2   0   2   2
 MK-2-5                 0   2   2   0   2   0   2   0   2   2   0   2   0   0   2   2   2   0   0   2   0   2   2   2   2   0   2   0   2   2   0   0   0   0   2   0   0   2   2   2   2   0   2   2   0   2   2   2   0   2   0   0   2   0   0   2   2   2   2   2   2   2   2   0   2   2   2   2   2   2   0   0   2   0   0   0   0   2   0   2   2   2   0   2   0   2   2   0   2   0   2   2   0   2   0   2   0   0   2   2   2   2   2   2   2   0   2   0   0   0   0   0   0   2   0   0   2   0   2   0   2   0   2   0   2   0   2   0   2   2   2   2   2   2   2   2   2   2   0   2   2   2   2   0   0   2   0   0   0   2   0   2   2   0   2   2   0   0   0   2   0   0   2   2   2   2   0   0   2   0   2   0   2   2   0   2   0   2   2   2   0   2   2   0   0   0   2   2   2   0   2   2   2   2   2   0   2   0   2   0
 MK-2-6                 0   2   2   0   0   0   2   0   2   2   0   2   2   0   2   2   2   0   0   2   0   2   2   2   0   0   2   0   2   2   0   0   0   0   2   0   0   2   2   2   2   0   2   2   0   2   2   2   0   2   2   0   2   0   0   2   2   0   2   2   2   2   2   0   2   2   2   2   2   2   0   0   2   0   0   0   0   2   0   2   2   0   0   2   0   2   0   0   2   0   0   2   0   2   0   2   0   0   2   2   2   2   2   2   2   0   2   0   0   0   0   0   0   0   0   0   0   2   2   0   2   0   2   0   2   0   2   0   2   2   0   2   0   2   2   2   2   2   2   2   2   2   2   0   0   2   0   0   0   2   2   2   2   0   2   2   0   0   2   2   0   0   2   2   2   2   2   0   2   0   2   0   2   2   0   2   0   2   2   2   0   2   2   0   0   0   2   2   2   0   2   2   0   2   2   0   2   0   0   0
 MK-2-7                 0   2   2   0   0   0   2   0   2   2   0   2   2   0   2   0   2   0   0   2   0   2   2   2   0   0   2   0   2   2   2   0   0   0   2   0   0   2   2   2   2   0   2   2   2   0   2   2   0   2   2   0   2   0   0   2   2   0   2   2   2   0   2   0   2   2   2   0   2   2   0   0   2   0   2   0   0   2   0   0   2   0   0   2   2   2   0   0   2   0   0   2   0   2   0   2   0   0   2   0   2   2   2   2   2   0   2   0   0   0   0   0   0   0   0   0   0   2   2   0   2   0   2   0   2   0   2   0   2   2   0   2   0   2   2   2   2   2   2   2   2   2   2   0   2   2   2   0   0   2   0   2   2   0   2   2   0   0   2   2   0   0   2   2   2   2   2   0   2   0   2   0   0   2   0   2   0   2   2   2   0   2   2   0   0   0   2   2   2   0   2   2   0   2   2   0   2   0   2   0
 MK-2-8                 0   2   2   0   0   0   2   0   2   2   0   0   2   0   0   0   2   0   0   2   0   2   2   2   0   0   2   0   2   2   2   2   0   0   2   0   0   2   2   2   2   0   0   2   2   0   2   0   0   2   2   0   2   0   0   0   2   0   2   2   2   0   2   0   2   2   2   0   2   2   0   0   2   0   2   0   0   2   0   0   0   0   0   2   2   2   0   0   2   0   0   2   0   2   0   2   2   0   2   0   2   2   2   2   2   0   2   0   2   0   0   0   0   0   0   0   0   2   2   2   2   0   0   0   2   2   2   0   2   2   0   2   0   2   2   2   2   2   2   2   2   2   2   0   2   2   2   2   0   2   0   2   2   0   2   2   0   0   0   2   0   0   2   2   2   2   2   0   2   0   2   0   2   2   0   2   0   0   2   2   0   2   2   0   0   0   2   2   2   0   2   2   0   2   2   0   2   0   2   0
 MK-2-9                 0   2   0   0   0   0   2   0   2   2   0   0   2   0   0   0   2   0   0   2   0   2   2   2   0   0   2   0   2   2   2   2   0   0   2   2   0   2   2   2   2   0   0   0   2   0   2   0   0   2   2   0   0   0   0   0   2   0   2   2   2   0   2   0   2   2   2   2   2   2   0   2   2   0   0   0   0   2   0   0   0   0   0   2   2   2   0   0   2   0   0   0   0   2   0   2   2   0   2   0   2   2   2   0   2   0   2   0   2   0   0   0   0   0   0   0   0   0   2   2   2   0   2   2   2   2   2   0   2   2   2   2   0   2   2   2   0   2   2   2   2   2   2   0   0   2   0   2   0   2   0   2   2   0   2   0   0   0   0   2   0   0   2   2   2   2   2   0   0   0   2   0   2   2   0   2   0   2   2   2   0   2   2   0   0   0   2   2   2   0   2   2   0   2   2   0   2   2   2   0
 MK-2-10                0   2   0   0   0   0   2   0   2   2   0   0   2   0   0   0   0   0   0   2   0   2   2   0   0   0   2   0   0   0   2   2   0   0   2   2   0   2   2   2   2   0   0   0   2   0   2   0   0   2   2   2   0   0   0   0   2   0   2   2   2   0   2   0   2   2   2   2   2   2   0   2   2   0   2   0   0   2   0   2   0   0   0   0   2   2   0   0   2   0   0   0   0   2   0   0   2   0   2   0   2   2   2   0   2   0   2   0   2   0   0   0   0   0   0   0   0   0   2   2   2   0   2   2   2   2   2   0   2   2   2   2   0   2   2   2   0   2   2   2   2   2   2   0   0   2   0   2   0   0   0   2   2   0   2   0   0   0   0   2   0   0   2   2   2   2   2   0   0   0   2   0   2   2   0   2   0   2   2   2   0   2   0   0   0   2   2   0   0   0   2   2   0   2   2   0   2   2   2   0
 MK-2-11                0   2   0   0   2   0   2   0   2   2   0   0   2   0   2   2   0   0   0   0   0   2   2   0   0   0   2   0   0   0   2   2   0   0   2   2   0   2   2   2   2   0   0   0   2   0   2   0   0   2   2   2   2   0   0   0   2   0   2   2   2   0   2   0   2   2   2   2   2   2   0   2   2   0   2   0   0   2   0   2   0   0   0   0   2   2   2   0   2   0   0   0   0   0   0   0   2   0   2   0   2   0   0   0   0   0   0   0   2   0   0   0   0   0   0   0   0   0   0   2   0   0   2   2   2   0   2   0   2   2   2   2   2   2   2   2   0   2   2   2   2   2   2   0   0   2   0   2   0   0   0   2   0   0   0   0   0   0   0   2   0   0   2   2   2   2   2   0   0   0   2   0   2   0   0   0   0   2   2   2   2   2   0   0   0   2   2   0   0   0   2   2   0   2   2   0   0   2   2   0
 MK-2-12                0   2   0   0   2   0   2   0   2   2   0   0   2   0   2   2   0   2   0   0   0   2   2   0   0   0   2   0   0   0   2   2   0   2   2   2   2   2   2   2   2   0   2   0   2   0   2   0   0   2   2   2   2   0   0   0   2   0   2   2   2   0   2   2   2   2   2   2   2   2   0   2   2   0   2   0   0   2   0   2   0   0   0   0   2   2   2   0   2   0   0   0   2   0   0   0   2   0   2   0   2   0   0   0   0   0   0   0   2   0   0   0   0   0   2   0   0   0   0   0   0   0   2   2   2   0   2   0   2   2   0   2   2   2   2   2   0   2   2   2   2   0   2   0   0   2   0   0   0   0   0   2   0   0   2   0   0   0   0   2   0   0   2   2   2   2   0   0   0   0   2   0   2   0   0   2   0   2   2   2   2   2   0   0   0   2   2   0   0   0   0   2   0   2   2   0   0   0   0   0
 MK-2-13                0   2   0   0   2   2   2   0   2   2   0   0   2   0   2   2   0   2   0   0   0   2   0   2   0   0   2   0   0   0   0   2   0   2   2   2   0   2   2   2   2   0   2   0   2   0   2   0   0   2   0   2   2   0   0   0   2   0   2   2   2   0   2   2   2   0   2   2   2   2   0   2   2   0   2   0   0   2   0   2   0   0   0   0   2   2   2   0   2   0   0   0   2   0   2   2   2   0   2   0   2   0   0   0   0   0   0   0   2   0   0   0   0   0   2   0   0   0   0   0   0   0   2   2   2   0   2   0   2   2   0   2   2   2   2   2   0   2   2   0   2   0   2   0   0   2   0   0   0   0   0   2   2   0   2   0   0   0   0   2   0   0   2   2   2   2   0   0   0   0   2   0   2   0   0   2   0   2   2   2   2   2   0   0   0   2   2   0   2   0   0   2   0   2   2   0   0   2   2   0
 MK-2-14                0   2   0   0   2   2   0   0   2   2   0   0   2   0   2   2   0   2   0   0   0   0   0   2   0   0   2   0   0   0   0   2   0   2   2   2   0   2   2   2   2   0   2   0   2   0   2   0   0   2   0   2   2   0   0   2   2   0   2   2   2   0   2   2   2   2   2   2   2   2   2   0   2   0   2   0   0   2   0   2   0   0   0   0   2   2   2   0   2   0   0   0   2   0   2   2   2   0   2   0   2   0   0   0   0   0   0   0   2   0   0   0   0   0   2   0   0   0   0   0   2   2   0   2   2   0   2   0   2   2   0   2   2   2   2   2   2   2   2   0   2   2   2   0   0   0   0   0   0   0   0   2   2   0   0   0   0   0   0   2   0   0   2   2   2   2   0   0   0   0   2   2   2   0   0   0   0   2   2   2   2   2   0   0   0   2   2   0   0   0   0   2   0   2   2   0   0   2   2   2
 MK-2-15                0   2   0   0   2   2   0   2   2   2   0   0   2   0   0   2   0   2   0   0   0   0   0   2   0   0   2   0   2   0   0   2   0   2   2   2   0   0   0   2   2   0   2   0   2   0   2   0   2   2   0   2   0   0   0   0   2   0   2   2   0   0   2   2   0   2   2   2   2   2   2   2   2   2   2   0   0   2   2   2   0   0   0   0   0   2   2   0   2   0   0   0   0   0   2   0   2   0   2   0   2   0   0   0   0   0   0   0   2   0   2   0   0   0   0   0   0   0   0   0   2   2   2   2   2   0   2   0   2   2   0   2   2   2   2   2   2   2   2   0   2   2   2   0   2   0   0   0   0   0   0   0   2   0   0   0   0   2   0   2   0   0   2   2   2   0   0   0   2   0   2   2   2   0   0   0   0   2   2   2   2   2   0   0   0   2   2   0   0   0   0   2   0   2   2   2   0   2   2   2
 MK-2-16                0   2   0   0   2   2   0   0   2   2   0   0   2   0   0   2   0   2   0   0   0   0   0   2   0   0   2   0   2   0   0   2   0   2   2   2   0   0   0   2   2   0   2   0   2   0   2   0   2   2   0   2   0   0   0   0   2   0   2   0   0   0   2   2   2   2   2   2   0   2   2   2   2   2   0   0   0   2   2   2   0   2   0   0   0   2   2   0   2   0   0   0   0   0   0   0   0   0   0   0   2   0   0   2   0   0   0   0   2   0   2   0   2   0   0   0   0   0   0   0   2   0   2   2   2   0   0   0   2   2   2   2   2   2   2   2   2   2   2   0   2   2   0   0   2   0   0   0   0   0   2   0   2   0   0   0   0   2   0   2   2   0   0   2   2   0   0   0   2   0   2   2   2   0   0   0   0   2   2   2   2   2   0   0   0   2   2   2   0   0   0   2   0   2   2   2   0   2   2   2
 MK-3-1                 2   0   2   2   0   0   0   2   2   0   2   0   2   0   2   2   2   2   0   0   0   0   0   2   0   2   0   2   0   0   0   0   2   0   2   2   0   2   0   2   2   2   2   2   0   0   0   0   2   2   0   2   2   0   2   2   2   2   2   2   0   2   0   2   2   2   0   0   0   2   0   2   2   2   2   2   2   0   2   0   2   2   2   2   2   2   0   0   0   0   0   2   2   0   0   0   0   2   0   0   0   0   0   0   2   0   0   0   2   2   2   2   0   0   0   0   0   2   0   2   2   2   0   0   0   2   0   2   0   2   2   2   0   0   0   0   2   0   2   0   0   0   0   2   0   0   2   0   0   0   0   0   0   2   2   2   0   0   0   0   2   2   2   0   2   0   2   2   0   0   2   2   2   2   0   2   0   2   0   0   2   0   0   2   2   0   0   0   2   2   2   0   0   0   0   0   2   2   0   0
 MK-3-2                 2   0   2   2   0   0   0   2   2   0   2   0   2   2   2   2   2   2   0   0   2   0   0   2   0   2   0   2   0   0   0   0   2   2   2   2   2   0   0   2   2   2   2   2   0   0   0   0   2   0   0   2   2   2   2   2   2   2   2   2   0   2   0   2   2   2   0   0   2   2   2   0   2   2   2   2   2   0   0   0   2   0   0   2   2   2   0   0   0   0   0   2   2   0   0   0   0   2   0   0   0   0   0   0   2   2   0   2   2   0   0   0   0   0   0   0   0   2   0   2   2   2   0   0   0   2   0   2   0   2   2   2   0   0   0   0   0   0   2   0   0   0   0   2   0   0   2   0   0   0   0   0   0   2   2   2   0   0   0   0   2   2   2   0   0   0   2   2   0   0   0   2   2   2   0   0   0   0   0   0   0   0   0   2   2   0   2   0   2   2   2   0   0   0   0   0   0   2   0   0
 MK-3-3                 2   2   2   2   0   0   0   2   2   0   2   0   2   2   2   2   2   2   0   0   2   2   0   0   0   2   0   2   0   0   0   0   2   2   2   2   2   0   0   2   2   2   2   2   0   2   0   0   2   0   0   2   2   2   2   2   0   2   2   2   0   2   2   2   2   2   0   0   0   2   2   0   2   2   2   2   2   0   0   0   0   0   0   2   2   2   0   2   0   0   0   2   2   0   0   0   0   2   0   0   2   0   0   2   2   2   0   2   2   0   0   0   0   0   0   0   0   0   0   2   2   2   0   0   0   2   0   2   0   2   2   2   0   0   0   0   0   0   2   0   0   0   0   2   0   0   0   0   0   0   0   0   0   2   2   2   0   0   2   0   2   2   2   0   0   0   2   0   0   0   0   2   2   2   0   0   0   0   0   0   0   0   0   2   2   0   0   0   2   2   2   0   2   0   0   0   0   2   0   0
 MK-3-4                 2   2   2   2   0   0   2   2   0   0   0   0   2   2   2   2   2   2   0   0   0   2   0   0   0   2   0   2   0   0   0   0   2   2   0   2   2   0   0   2   2   0   0   2   0   2   0   0   2   2   0   2   2   2   2   2   0   2   2   2   0   2   2   2   2   2   0   0   0   2   2   0   2   2   2   2   2   0   0   2   0   0   0   2   2   2   0   2   2   0   0   2   2   0   0   0   0   2   0   0   2   0   2   2   2   2   0   2   2   0   0   0   0   2   0   0   0   0   0   2   2   2   0   0   0   2   0   2   0   2   0   2   0   0   0   0   0   0   2   0   0   0   0   2   0   0   0   0   0   0   0   0   0   0   0   2   0   0   2   0   2   2   2   0   0   0   2   0   0   0   0   2   0   2   0   0   0   0   0   0   0   0   2   2   2   0   0   0   2   2   2   0   2   0   0   0   0   2   0   0
 MK-3-5                 2   2   2   2   0   0   2   2   0   0   0   0   2   2   0   2   2   2   0   0   0   2   0   0   0   2   0   2   0   0   0   0   2   0   0   2   2   0   0   2   2   0   0   0   0   0   0   0   0   2   0   2   2   2   2   2   0   0   0   2   0   2   2   2   2   2   0   0   0   2   2   0   2   2   2   2   2   0   0   2   0   0   0   2   2   2   0   0   2   0   0   2   2   0   0   0   0   2   0   2   2   0   2   2   2   2   0   2   0   0   0   0   0   2   0   2   0   0   0   2   2   2   0   0   0   2   0   2   0   2   0   2   0   0   2   0   0   0   2   0   0   0   0   2   0   0   2   2   0   0   0   0   0   0   0   2   2   0   2   0   2   2   2   0   0   0   2   2   0   0   0   2   0   2   0   0   0   0   0   0   0   0   2   2   2   0   0   0   0   2   2   0   2   2   0   0   0   2   0   0
 MK-3-6                 2   2   2   2   0   0   0   2   0   2   0   0   2   2   0   2   2   2   0   0   0   2   0   0   0   2   0   2   2   0   0   0   2   0   0   0   2   0   0   2   2   0   0   0   0   0   0   2   0   2   0   2   2   2   2   2   0   0   0   2   0   2   2   2   2   2   0   0   0   2   2   0   2   2   2   2   2   0   0   2   2   0   0   2   2   2   0   2   2   0   0   2   2   0   0   0   0   2   0   0   2   0   2   2   0   2   0   2   0   0   2   0   0   2   0   0   2   0   0   2   2   2   0   0   0   2   0   0   2   2   0   2   0   0   2   0   0   0   2   0   2   0   0   2   0   0   2   2   0   2   0   0   0   0   0   2   2   0   2   0   2   2   2   0   0   0   2   2   0   2   0   2   0   2   0   0   0   0   0   0   0   0   2   2   0   0   0   0   0   2   2   0   2   2   2   2   0   2   0   0
 MK-3-7                 2   2   2   2   0   0   0   2   0   2   0   0   0   2   0   2   0   2   2   0   0   2   0   0   0   2   0   2   2   0   0   0   2   0   0   0   2   0   0   2   2   0   0   0   0   0   0   2   0   2   0   2   2   2   2   2   0   0   0   2   2   2   2   0   2   2   0   0   0   2   2   0   2   2   2   2   2   0   0   2   2   0   0   2   2   0   2   2   2   0   0   2   2   0   0   0   0   2   0   0   2   0   2   2   2   2   0   0   0   0   2   2   2   0   0   0   2   0   0   2   2   2   0   0   0   2   0   0   2   2   0   2   0   0   2   0   0   0   2   0   2   0   0   2   0   0   2   2   0   2   0   0   0   0   0   2   2   0   2   0   2   2   2   0   2   0   0   2   2   2   2   2   0   2   2   0   0   0   0   0   0   0   2   2   2   0   2   0   0   2   2   0   2   2   2   2   0   2   2   0
 MK-3-8                 2   2   2   2   0   2   2   0   2   2   0   0   0   2   0   2   0   2   2   2   0   2   0   0   0   2   0   2   2   0   0   0   2   0   0   0   2   0   0   2   2   0   0   0   0   0   0   2   0   2   0   2   2   2   2   2   0   0   0   2   0   0   2   0   2   2   0   0   0   2   2   0   0   2   2   2   0   0   2   2   2   0   0   2   2   0   2   2   2   0   0   2   2   0   2   0   0   2   2   0   2   0   2   2   2   2   0   0   0   0   2   2   2   0   0   0   2   0   0   2   2   0   2   2   0   2   2   0   2   2   0   2   0   0   2   0   0   0   2   0   0   0   0   2   0   0   2   2   0   0   0   0   0   0   0   2   2   0   0   0   2   2   2   0   2   0   0   2   2   0   2   2   2   2   2   0   0   0   0   0   0   0   2   2   2   0   2   0   0   2   2   0   2   2   2   2   0   2   2   0
 MK-3-9                 0   2   2   2   0   2   2   2   2   2   0   2   0   2   0   2   2   2   2   2   0   2   0   0   0   2   0   2   2   0   0   0   2   0   0   0   2   0   2   2   2   0   0   0   0   0   0   2   0   2   0   2   2   2   2   2   0   0   0   2   0   0   0   0   2   0   0   0   0   2   2   0   0   0   2   2   0   0   2   2   2   2   0   2   2   0   2   2   2   0   0   2   2   0   2   0   0   2   2   0   2   0   2   2   0   2   0   0   2   0   0   2   2   0   0   2   2   0   0   2   2   0   2   2   0   0   2   0   2   2   0   2   0   0   2   0   0   0   2   0   0   0   0   2   0   0   2   2   0   0   0   0   0   2   0   2   2   2   0   0   2   2   2   2   2   0   0   2   2   2   2   2   2   2   2   0   0   0   0   0   0   0   2   0   2   0   0   0   0   2   2   0   2   2   2   2   0   2   2   0
 MK-3-10                0   2   2   2   0   2   2   2   2   2   0   2   0   2   0   0   2   2   2   2   0   2   0   0   2   2   0   2   2   2   0   0   2   0   0   0   2   0   0   2   2   0   2   0   0   0   0   2   0   2   0   2   2   2   2   2   0   0   0   2   0   0   0   0   2   0   0   0   0   2   2   0   2   0   2   2   0   0   2   2   2   2   0   2   2   0   0   2   0   0   0   2   2   0   0   0   0   2   2   0   0   0   2   2   0   2   2   0   0   0   0   2   2   0   0   2   2   2   0   2   2   0   2   2   0   0   2   0   2   2   0   2   0   0   2   0   0   0   0   2   2   0   0   2   0   0   2   2   0   0   0   0   0   2   0   2   2   2   0   0   2   2   2   2   2   0   0   2   2   2   2   2   0   2   2   0   0   0   0   0   0   0   0   0   2   0   0   0   0   0   2   0   2   2   2   2   0   2   2   0
 MK-3-11                0   2   2   2   0   2   2   2   2   2   0   2   0   2   0   0   2   2   2   2   2   2   0   0   2   2   0   2   2   2   0   0   0   0   0   0   2   0   0   2   2   0   2   0   0   2   0   2   0   2   0   0   0   2   2   2   0   0   0   2   0   0   0   0   2   2   0   2   0   2   2   0   2   0   2   2   0   0   2   2   2   2   0   2   2   0   0   2   0   0   0   2   2   0   0   0   0   2   2   0   0   0   0   2   0   2   2   0   0   0   0   2   2   0   0   2   2   2   0   2   2   2   2   2   0   0   2   0   2   0   0   0   0   2   2   0   0   0   0   0   2   0   0   2   0   2   2   2   0   0   0   2   0   0   0   2   2   2   0   0   2   2   2   2   2   0   2   2   2   2   2   2   0   2   2   0   0   2   0   0   0   0   0   0   0   0   0   0   0   0   2   0   2   2   2   2   0   0   2   0
 MK-3-12                0   2   2   0   0   2   2   2   2   2   0   2   0   2   0   0   2   2   2   2   2   2   0   0   2   2   0   2   2   2   2   0   2   0   0   0   0   0   0   2   2   0   2   0   0   2   0   2   0   2   0   0   2   2   2   2   0   0   2   2   0   0   0   0   2   2   0   2   2   2   2   0   2   0   2   2   0   0   0   2   2   2   0   2   0   0   0   2   0   0   0   2   2   0   0   0   2   2   2   0   0   0   0   2   0   2   2   2   0   0   0   2   2   2   0   2   2   0   0   2   0   2   0   2   0   0   2   0   2   0   2   0   0   2   2   0   0   0   0   2   2   0   0   2   0   2   2   2   0   0   0   2   0   2   0   2   2   2   2   0   2   2   0   2   2   0   2   2   2   2   2   2   2   2   2   0   0   2   0   0   0   2   0   0   0   0   2   0   0   0   2   0   2   0   2   2   0   0   2   0
 MK-3-13                0   2   2   0   0   2   2   0   2   2   0   2   0   2   0   0   2   2   2   0   2   2   0   0   2   2   0   2   2   2   2   0   2   0   2   0   0   0   0   2   2   0   2   0   0   2   0   2   0   2   0   0   2   2   2   2   0   0   2   0   0   0   0   0   2   2   0   2   2   2   2   0   2   2   2   2   0   0   0   2   2   2   0   2   0   0   0   2   0   0   0   2   2   0   0   0   2   2   2   0   0   0   0   2   0   2   2   2   2   2   0   2   0   0   0   2   2   2   0   2   0   2   0   2   0   0   2   0   2   0   2   0   0   2   2   0   0   0   0   2   2   0   2   2   0   2   2   2   0   0   0   0   0   2   0   2   2   2   2   0   2   0   0   2   2   0   2   2   2   2   0   2   2   2   2   0   0   2   0   0   0   2   2   0   0   0   2   0   0   0   2   0   2   0   2   2   0   0   2   0
 MK-3-14                0   2   2   0   0   2   2   0   2   2   2   2   0   2   0   2   2   2   2   0   2   2   0   0   2   2   0   2   0   2   2   0   2   0   0   2   0   0   0   2   2   0   2   0   0   2   0   2   0   2   0   0   2   2   2   2   0   0   2   0   0   2   2   0   2   2   0   2   2   2   2   2   2   2   2   2   0   0   0   2   2   2   0   2   0   0   0   2   0   0   0   2   2   0   2   0   0   2   2   0   0   0   0   2   0   2   0   2   2   2   0   2   0   0   0   2   2   2   0   2   2   2   0   2   0   0   2   0   2   2   2   0   0   2   2   0   2   0   0   0   2   2   2   2   0   2   0   2   0   0   0   0   0   2   2   2   2   2   2   0   0   0   0   2   2   0   2   2   2   2   2   0   0   2   0   0   0   2   0   2   0   2   2   0   0   0   2   0   0   0   2   0   2   0   2   0   0   0   2   0
 MK-3-15                0   2   2   0   0   2   2   0   2   2   2   2   0   2   0   2   2   2   2   0   2   2   0   0   0   0   0   2   0   2   2   0   2   0   0   2   0   0   0   2   2   0   2   0   0   2   0   2   0   0   0   0   2   2   2   2   0   0   2   0   0   2   2   2   2   2   0   2   2   2   2   2   2   2   2   2   0   0   0   2   2   2   0   2   0   0   2   2   0   0   0   0   2   2   2   0   0   2   0   0   0   0   0   2   0   2   0   2   2   2   0   2   2   0   0   2   2   2   0   2   2   2   0   2   0   0   2   0   0   2   2   0   0   2   2   0   2   0   0   0   0   2   2   0   0   0   0   0   0   0   0   0   0   2   2   2   2   2   2   0   0   0   0   0   2   0   2   2   2   2   2   0   0   2   0   0   0   2   0   2   0   2   2   0   0   0   2   0   0   0   2   0   2   0   2   0   0   0   2   0
 MK-3-16                0   2   2   0   0   2   2   0   2   2   2   2   0   2   0   2   2   2   2   0   2   2   0   0   0   0   0   2   0   0   2   0   2   0   0   2   0   0   0   0   2   0   2   0   0   2   0   2   2   0   0   0   2   2   2   2   0   0   2   0   2   2   2   2   2   2   0   0   2   2   2   2   2   2   2   2   0   0   0   2   2   2   0   2   0   0   0   2   0   0   0   0   2   2   2   0   0   2   0   0   2   0   0   2   0   2   0   2   2   2   0   2   2   0   0   2   2   2   2   2   2   2   0   2   0   0   2   0   0   2   0   0   0   2   2   0   2   0   0   0   0   2   2   0   0   0   0   0   0   0   0   0   0   2   2   2   2   2   2   0   0   0   0   0   2   0   2   2   2   2   2   0   0   2   0   0   0   2   0   2   0   2   0   0   0   0   2   0   2   0   2   0   2   2   2   0   2   0   2   0
 MK-4-1                 0   2   2   2   0   0   0   0   2   0   2   0   2   2   0   0   2   0   2   2   2   2   2   2   0   2   2   2   0   2   2   0   2   2   2   2   2   0   2   2   2   0   2   0   2   2   2   0   2   0   0   2   2   2   2   2   0   0   0   2   0   2   2   0   2   0   2   0   0   2   0   0   0   2   2   2   0   0   2   2   2   0   2   0   2   0   2   0   2   0   2   0   0   2   0   2   2   2   0   2   2   2   0   0   2   0   0   2   0   2   0   2   2   2   2   0   0   2   0   2   0   0   0   0   2   2   2   2   0   2   2   2   2   2   0   2   0   2   0   0   2   2   2   2   2   0   2   2   0   2   0   0   0   2   0   2   0   2   0   0   0   2   0   2   0   2   2   0   0   2   0   2   2   0   0   2   0   0   2   2   0   0   2   2   0   2   2   0   0   0   0   2   2   0   0   2   0   2   2   2
 MK-4-2                 2   2   2   0   0   0   0   0   2   0   0   0   2   2   0   0   2   0   2   2   2   2   2   2   0   2   2   2   0   2   2   0   2   0   2   2   0   0   2   2   2   0   0   0   0   0   2   0   2   0   0   2   2   0   0   0   0   0   0   2   0   2   2   2   2   0   2   0   0   2   0   2   0   2   2   2   0   0   2   2   2   0   2   0   2   0   0   0   0   0   2   0   2   2   0   0   2   0   0   0   2   2   0   0   0   0   0   2   0   2   0   2   2   2   2   0   0   2   0   0   0   0   0   0   2   2   2   2   0   2   2   2   2   2   0   2   0   2   0   0   2   2   2   2   2   2   0   2   0   2   0   2   0   2   0   2   0   2   2   0   0   2   0   2   0   2   2   0   0   2   0   2   0   0   0   2   0   0   2   2   0   0   0   2   0   2   2   0   0   0   0   2   2   0   0   2   0   2   2   2
 MK-4-3                 2   2   2   0   0   0   2   0   2   0   0   0   2   0   0   0   0   0   0   2   2   2   0   2   0   2   2   2   0   2   2   0   2   0   2   2   0   0   2   2   2   0   0   0   0   0   0   0   0   0   0   2   2   0   0   0   0   0   0   2   0   2   2   2   2   0   2   0   0   2   0   2   0   2   2   2   0   0   2   2   2   2   2   0   2   0   0   0   0   0   2   0   2   2   0   0   2   0   0   0   2   2   2   0   0   0   0   2   0   2   0   2   2   2   2   0   0   2   0   0   0   0   0   0   2   2   2   2   0   2   0   2   2   2   0   2   0   2   0   0   2   2   2   2   2   2   0   2   0   2   0   2   0   2   0   2   0   2   2   0   0   2   0   2   0   2   2   0   0   2   0   2   0   0   0   2   0   0   2   2   0   0   0   2   0   2   2   0   0   0   0   2   2   0   0   2   0   2   2   2
 MK-4-4                 2   2   0   0   0   2   2   2   2   0   0   0   2   0   0   0   0   0   0   2   2   2   0   2   0   2   2   2   0   2   2   0   2   2   2   2   0   0   2   2   2   2   0   0   0   0   0   0   0   0   0   0   0   0   0   0   0   0   0   2   0   2   2   2   2   0   2   0   0   2   0   2   0   2   2   0   0   0   2   2   2   2   2   2   2   0   2   0   0   0   2   0   2   2   0   0   2   0   0   0   2   2   2   0   0   0   0   2   2   2   0   2   2   2   2   0   0   0   0   0   0   0   0   0   2   2   2   2   0   2   0   2   2   2   0   2   0   2   0   0   2   2   2   2   2   0   0   2   0   0   2   2   0   2   0   2   0   2   0   0   0   0   0   2   0   2   2   0   0   2   2   2   0   2   0   2   0   0   2   2   0   0   0   2   0   2   0   0   0   0   0   2   0   0   0   0   0   2   2   2
 MK-4-5                 2   2   0   2   0   0   0   2   2   0   0   0   2   0   0   0   0   0   0   2   2   2   0   2   0   2   2   2   0   2   2   0   2   2   2   2   0   2   2   2   2   2   0   0   0   0   0   0   0   0   0   0   0   0   2   2   0   0   0   2   0   2   2   2   2   2   2   2   2   2   2   2   2   2   0   0   0   0   2   2   0   0   2   2   2   2   2   0   2   0   2   2   2   2   0   0   2   0   0   0   2   2   2   0   0   0   0   2   2   2   0   2   2   2   2   0   0   0   0   0   2   0   0   0   2   2   2   2   0   2   0   2   2   2   0   0   0   2   0   0   2   0   2   0   2   0   0   2   0   0   2   2   0   2   0   2   0   2   0   0   0   0   0   2   0   2   2   0   0   2   2   2   0   2   0   2   0   0   2   2   0   0   0   2   0   2   0   0   0   2   0   2   0   0   0   0   0   2   2   0
 MK-4-6                 2   2   0   2   0   0   0   2   2   2   0   0   2   0   0   0   0   0   0   2   2   2   0   2   0   2   2   2   0   2   2   0   2   2   2   2   0   2   2   2   2   2   0   0   0   0   0   0   0   0   0   0   0   0   2   2   0   0   0   2   2   2   2   2   2   2   2   2   2   2   2   0   2   2   0   0   0   0   2   2   0   2   2   2   2   2   2   0   2   0   2   2   0   0   0   0   2   0   0   0   2   2   2   2   2   0   0   2   2   2   0   2   2   2   2   0   2   0   2   0   2   0   2   0   2   2   2   2   0   2   0   2   2   2   0   0   0   2   0   0   2   2   0   0   2   0   0   2   0   0   2   0   0   2   2   0   2   2   0   0   0   2   0   2   0   0   2   0   2   2   2   0   0   0   0   2   2   0   2   2   0   0   0   2   0   2   0   0   0   2   2   2   0   0   0   0   0   2   2   0
 MK-4-7                 2   2   0   2   0   0   0   2   2   2   0   0   2   2   0   0   0   0   0   2   2   2   0   2   0   0   2   2   0   2   2   0   2   2   2   2   0   2   2   2   2   2   0   0   0   0   0   0   0   0   0   0   0   0   2   2   0   0   0   2   2   0   2   2   0   2   2   2   2   2   2   0   2   2   2   0   0   0   2   2   0   2   2   2   2   2   2   0   2   0   2   2   0   0   2   0   2   0   0   0   2   2   2   0   2   0   0   2   2   0   0   2   2   2   2   0   0   0   2   0   2   0   0   0   2   0   2   2   0   2   0   2   0   2   0   0   0   0   0   0   2   2   0   0   2   0   0   2   0   2   2   0   0   2   2   0   2   2   0   0   0   2   0   2   0   0   0   0   2   2   2   0   2   0   0   2   0   0   2   2   0   0   0   0   0   2   0   0   0   2   2   2   0   0   0   0   0   2   2   0
 MK-4-8                 2   2   0   2   0   0   2   2   2   2   0   0   2   2   0   0   0   0   0   2   2   2   2   2   0   0   2   2   0   2   2   0   2   2   2   2   0   2   2   2   2   2   0   0   0   0   0   0   0   0   0   0   0   0   2   2   0   0   0   0   2   0   2   2   0   2   2   2   2   2   2   0   2   2   2   0   0   0   2   2   0   2   2   2   2   2   2   0   2   0   2   2   0   0   2   0   2   0   0   0   2   2   2   2   2   0   0   2   2   0   2   2   2   2   2   2   0   0   2   0   2   0   0   0   2   0   2   2   0   0   0   2   0   2   0   0   0   0   0   0   2   2   0   0   2   0   0   0   0   2   2   2   0   2   2   0   2   0   0   0   0   2   0   2   0   2   0   0   2   2   2   2   2   0   0   2   0   0   2   2   0   0   0   2   0   2   0   2   0   2   2   2   0   0   0   0   0   0   2   0
 MK-4-9                 2   2   0   2   0   0   2   2   2   2   0   0   0   2   0   0   2   0   0   2   2   2   0   2   0   2   2   2   0   2   2   0   2   0   0   2   0   2   2   2   2   2   0   2   0   0   2   0   0   0   0   0   0   0   2   0   0   0   0   0   0   0   2   2   0   2   2   2   0   2   2   2   2   2   2   0   0   0   2   2   0   2   2   2   2   2   2   0   2   0   2   2   0   0   0   0   2   0   0   2   2   2   2   2   2   0   0   2   2   2   2   2   2   2   2   2   0   0   2   0   2   0   0   0   2   0   2   0   0   0   0   2   0   2   0   0   0   0   0   0   2   2   0   0   2   0   0   0   0   2   2   2   0   2   2   0   2   0   0   2   0   2   0   2   0   0   0   0   2   0   2   2   0   0   0   2   0   0   2   2   0   2   0   2   2   2   0   2   0   2   2   2   0   0   2   0   0   0   2   2
 MK-4-10                2   2   0   2   0   0   2   2   2   2   0   0   0   2   0   0   2   0   0   2   0   2   0   2   0   2   2   2   0   2   2   0   2   0   0   2   0   2   2   2   2   2   0   2   0   0   2   0   0   0   0   2   0   0   2   0   2   0   0   0   0   0   2   2   0   2   2   2   0   2   2   2   2   2   2   0   2   0   2   2   0   2   2   2   2   2   2   0   2   0   2   2   0   0   0   2   2   0   0   2   2   2   2   0   2   0   0   2   2   2   2   2   2   2   2   2   0   0   2   0   2   0   0   0   0   0   2   0   0   0   0   2   0   2   0   0   0   0   0   0   2   2   0   0   2   0   0   0   0   2   2   2   0   2   0   0   2   0   0   2   0   2   2   2   0   0   2   0   2   0   2   2   2   0   0   0   0   0   2   2   0   2   0   2   2   2   0   2   0   2   2   2   0   0   2   0   0   0   2   2
 MK-4-11                2   2   0   2   0   0   2   2   2   0   0   0   0   2   0   0   2   0   0   2   0   2   0   2   0   2   2   2   0   2   2   0   2   0   0   2   0   2   2   2   2   2   2   2   0   0   2   0   0   0   0   2   0   0   2   0   0   0   0   0   0   0   2   2   0   2   2   2   0   2   2   2   2   2   2   0   2   0   2   2   0   2   2   2   2   2   2   0   2   0   0   2   0   0   0   2   2   0   2   0   2   2   0   0   2   2   0   2   2   2   2   2   2   2   2   2   0   0   2   0   2   0   0   0   0   0   0   0   0   0   0   2   2   0   0   0   0   0   2   0   2   2   0   2   2   0   0   0   0   2   2   0   0   2   0   0   2   0   0   2   0   2   2   2   0   0   0   0   2   0   0   2   0   0   0   0   0   0   2   2   2   2   0   0   2   2   0   0   0   2   2   2   0   2   2   0   0   0   2   2
 MK-4-12                2   2   0   2   0   0   2   2   0   0   0   0   0   2   0   2   2   0   2   2   0   2   0   2   0   2   2   2   0   2   2   0   2   2   0   0   0   2   2   2   2   2   0   2   0   0   2   0   0   2   0   2   0   0   2   0   0   0   0   0   0   0   0   2   0   0   2   2   0   2   2   2   2   2   2   0   2   0   2   2   0   2   2   2   2   0   2   0   2   0   0   2   0   0   0   2   2   0   2   0   2   2   0   0   2   2   0   2   2   2   0   2   2   2   2   2   0   0   2   0   2   0   0   2   0   0   0   2   0   0   0   2   2   0   0   2   2   0   2   0   2   2   0   2   0   0   0   0   0   2   0   0   0   2   0   0   2   0   0   2   0   2   2   2   0   0   0   0   2   0   0   2   2   0   0   0   0   0   2   2   2   2   0   0   2   2   0   0   0   0   2   2   0   2   2   0   2   0   2   2
 MK-4-13                2   2   0   2   0   2   2   2   0   0   0   0   0   2   0   2   0   0   2   2   0   2   0   2   0   2   2   2   0   0   0   0   2   2   0   0   0   2   2   2   2   0   0   2   2   2   2   2   0   2   0   2   0   0   2   0   0   0   0   0   0   2   0   0   0   0   2   2   0   2   2   0   2   2   2   0   0   2   2   2   0   2   2   2   2   0   2   0   2   0   0   2   0   0   0   0   2   0   2   0   2   2   2   0   2   2   0   2   2   2   0   2   0   2   2   2   2   0   2   0   2   0   0   2   2   0   0   0   0   0   0   2   2   0   0   2   2   0   2   0   2   0   0   2   0   2   0   2   0   2   0   0   0   2   0   0   2   0   0   0   0   2   2   0   0   0   0   0   2   0   0   0   2   2   0   0   2   0   2   2   2   2   0   0   2   2   0   0   0   2   2   2   0   0   2   0   2   0   2   2
 MK-4-14                2   2   0   2   0   0   2   2   0   0   2   0   0   2   0   2   0   0   2   2   0   2   0   2   0   2   2   2   0   2   0   0   2   2   2   0   0   2   2   2   2   2   0   2   2   2   2   2   0   2   0   2   0   0   2   0   0   0   0   0   0   2   0   0   0   0   2   2   0   0   2   2   2   2   2   0   0   2   2   2   0   2   2   2   2   0   2   0   2   0   2   2   0   0   0   0   2   0   2   0   2   2   2   0   2   0   0   0   2   2   2   2   0   2   2   2   2   0   2   0   2   0   0   2   2   0   0   0   0   0   0   2   2   0   0   2   2   0   2   0   2   0   2   2   0   2   0   2   0   2   0   0   0   2   0   0   2   0   0   0   0   2   2   0   0   0   0   0   2   0   0   0   2   0   0   0   2   0   2   2   2   2   2   2   2   2   2   0   2   2   2   2   0   2   2   0   2   0   2   2
 MK-4-15                0   2   0   2   0   0   2   2   0   0   2   0   0   2   0   2   0   0   2   2   0   2   0   2   0   2   2   2   0   2   0   0   2   2   2   0   0   2   2   2   2   2   0   2   2   2   2   2   0   2   0   2   0   0   2   0   0   0   0   0   0   2   0   0   0   0   0   2   0   0   2   2   2   2   2   2   0   2   2   2   0   2   2   2   2   2   2   0   2   0   2   2   0   0   0   0   2   0   2   2   2   2   2   2   2   0   0   0   2   2   2   2   0   2   2   2   0   0   2   0   2   0   0   2   2   0   0   0   0   2   0   2   2   0   0   2   2   0   2   0   2   0   0   2   0   2   0   2   0   2   0   0   0   0   0   0   2   2   2   0   0   2   2   0   0   0   0   0   2   0   0   2   2   2   0   2   2   0   2   0   2   2   2   2   0   2   2   0   2   2   2   2   0   2   2   0   2   0   2   2
 MK-4-16                0   0   0   2   0   0   2   2   0   0   2   0   0   2   0   2   0   0   2   2   0   2   0   2   0   2   2   2   0   2   0   0   2   2   2   0   0   2   2   2   2   2   0   2   2   2   2   2   0   2   0   0   0   0   2   0   0   0   2   0   0   2   0   0   0   0   0   2   0   2   2   2   2   2   2   2   0   2   2   2   0   2   2   0   2   2   2   0   2   0   2   2   0   0   0   0   2   0   2   2   0   2   2   2   2   0   0   0   2   2   2   2   2   2   2   0   0   0   2   0   2   0   0   2   2   0   0   0   0   2   0   2   2   0   0   0   2   0   0   0   2   0   0   2   0   2   2   2   0   0   0   0   0   0   0   0   2   2   2   0   0   2   2   0   0   0   0   0   0   0   0   2   2   2   0   2   2   0   2   0   2   2   2   2   0   2   2   0   2   0   2   2   0   2   2   0   2   0   2   2
 MK-5-1                 0   0   0   0   2   2   0   0   2   2   2   2   2   0   2   2   0   0   2   2   0   2   0   2   2   2   0   0   0   0   0   0   0   0   0   2   0   2   2   0   2   2   2   0   2   0   2   0   2   2   0   2   2   2   2   2   0   2   0   2   2   2   2   0   0   2   2   0   0   2   2   0   2   2   0   2   0   2   2   0   0   0   0   0   0   0   2   0   2   0   0   2   2   2   2   0   2   0   0   2   2   2   0   0   0   2   0   2   0   0   2   2   2   0   0   0   2   0   0   2   2   2   2   0   0   0   2   2   2   2   2   0   2   0   2   0   2   2   0   2   2   0   0   0   2   0   0   0   0   2   2   0   2   0   0   2   0   0   0   2   2   2   2   2   2   0   2   2   2   2   0   2   0   2   2   2   0   0   0   0   0   0   0   0   2   2   2   0   0   0   0   0   2   2   0   0   2   2   2   2
 MK-5-2                 0   0   0   0   2   2   0   0   2   2   2   2   2   0   2   2   0   0   2   2   0   2   0   2   2   2   0   0   0   0   0   0   0   0   0   2   0   2   2   0   0   0   2   0   2   0   0   0   2   0   0   0   2   2   2   2   0   2   0   2   2   2   2   0   0   2   2   0   0   2   2   0   2   2   0   2   2   2   2   0   2   0   0   0   0   0   2   2   2   0   0   2   2   2   2   0   2   0   0   2   0   2   0   0   2   2   0   2   0   0   2   2   2   0   0   0   2   0   0   2   2   2   2   0   0   0   2   2   0   2   2   0   2   0   2   0   2   2   0   2   2   0   0   0   0   0   0   0   0   0   2   0   2   0   0   2   0   0   0   2   2   2   2   2   2   0   2   2   2   2   0   2   0   2   2   2   2   0   0   0   0   0   0   0   2   2   2   0   2   0   0   0   2   2   2   0   2   2   2   2
 MK-5-3                 0   0   0   0   2   2   0   0   2   2   0   2   2   0   2   0   0   0   2   2   0   2   0   2   2   2   0   2   0   0   0   0   0   0   0   2   2   2   2   0   0   0   2   0   0   0   0   0   2   0   0   0   0   2   2   2   0   2   0   2   2   2   2   0   2   2   2   0   0   2   2   0   2   2   0   2   2   2   2   0   2   0   0   0   0   0   2   2   2   0   0   2   2   2   2   0   2   0   0   2   0   2   0   2   2   2   0   2   0   0   2   2   2   0   0   0   2   0   0   2   0   0   2   0   0   0   2   2   0   2   2   0   2   2   2   0   2   2   0   2   2   0   0   0   0   0   0   0   0   0   2   0   2   2   0   2   0   0   0   2   2   2   2   2   2   0   2   2   0   2   0   2   0   2   2   2   2   0   0   0   0   0   0   0   2   2   0   0   2   0   0   0   2   2   2   0   2   2   2   2
 MK-5-4                 0   2   2   0   2   2   0   0   0   2   2   2   2   0   2   0   0   0   0   2   0   2   0   2   2   2   0   2   0   0   0   0   0   2   0   2   2   0   2   0   0   0   2   0   0   0   0   0   2   0   0   0   0   2   2   2   0   0   0   2   2   2   0   0   2   0   2   0   2   2   2   0   2   0   0   2   0   2   2   0   2   0   0   0   0   0   0   2   2   0   2   2   2   2   2   0   2   0   2   2   0   2   0   2   2   2   0   2   0   0   2   2   2   0   0   0   2   0   0   0   0   0   2   0   0   0   2   0   0   2   0   0   2   2   2   0   2   2   0   2   2   0   0   0   0   0   0   0   0   0   2   0   2   2   0   2   0   0   2   2   2   2   2   2   2   0   2   0   0   2   0   2   0   2   2   2   2   0   0   0   0   2   0   0   2   2   0   0   2   0   0   0   2   2   0   0   2   2   2   2
 MK-5-5                 0   2   2   0   2   2   2   0   0   2   2   2   2   0   2   0   0   0   0   2   0   2   0   2   2   2   0   2   0   0   0   0   0   2   0   2   2   0   2   0   0   0   2   0   0   0   0   0   2   0   0   0   0   2   2   2   0   0   2   2   2   2   0   2   2   0   2   0   2   2   2   0   2   0   0   2   0   2   2   2   0   0   0   0   0   0   0   2   2   2   0   2   2   2   2   0   2   0   2   0   2   2   0   2   2   2   2   2   2   0   2   2   2   0   0   0   2   0   2   0   0   2   2   0   0   0   2   2   0   2   0   0   2   2   0   2   2   2   0   2   0   0   2   0   0   0   0   0   0   0   2   0   2   2   0   2   0   0   2   2   2   2   0   0   2   0   2   0   0   2   0   2   0   2   2   2   2   0   0   0   2   2   0   0   2   2   0   0   2   0   0   0   2   2   2   0   2   2   2   2
 MK-5-6                 0   2   2   0   2   2   2   0   0   2   2   0   2   0   2   0   0   2   0   2   0   2   0   2   2   2   0   2   0   0   0   0   0   0   0   2   0   0   2   0   0   0   2   0   0   2   0   0   0   0   0   0   2   2   2   0   0   0   2   2   2   2   0   2   2   0   2   2   2   2   2   0   2   0   0   2   2   2   2   2   0   0   0   2   0   2   0   0   2   2   0   2   2   2   2   0   2   0   2   0   2   2   0   2   2   2   2   2   2   0   2   2   0   0   0   0   0   0   2   0   0   2   2   2   0   0   2   0   0   2   0   0   0   2   0   2   0   2   0   2   0   0   2   0   0   0   2   0   0   0   2   0   0   2   0   2   0   2   2   2   2   0   0   0   2   2   2   0   0   2   0   2   0   2   2   0   2   0   0   0   2   2   0   0   0   2   0   0   2   0   0   0   2   2   2   0   2   2   2   2
 MK-5-7                 0   2   2   0   2   2   2   0   0   2   2   0   2   0   2   2   0   2   0   0   0   0   0   0   2   2   0   2   0   0   0   0   0   2   0   2   0   0   2   0   0   0   2   0   0   2   0   0   0   2   0   0   2   2   2   0   0   0   2   2   2   2   0   2   2   0   2   2   0   2   2   0   2   2   0   2   2   2   2   2   0   0   0   2   0   2   2   0   2   2   0   2   2   0   2   0   2   0   0   0   2   2   0   2   2   2   2   2   2   0   2   2   0   0   0   0   0   0   2   0   0   2   2   2   0   0   2   0   0   2   0   0   0   0   0   0   2   2   0   2   0   0   2   0   0   0   2   0   0   0   2   0   0   2   0   2   0   2   2   2   2   0   0   0   2   2   2   0   0   0   0   2   2   2   0   0   2   0   0   0   2   0   0   0   0   2   0   0   2   0   2   0   2   2   2   0   2   2   2   2
 MK-5-8                 0   2   0   0   2   2   2   0   0   2   2   0   2   0   2   2   0   2   0   0   0   0   0   0   2   2   0   2   0   0   0   0   0   2   0   2   0   0   2   0   2   0   2   2   0   2   0   0   0   2   0   0   2   2   2   0   0   0   2   2   2   2   0   0   0   0   0   2   2   2   2   2   2   2   0   2   0   2   2   0   0   0   0   2   0   2   2   2   2   2   0   2   2   0   2   0   2   2   0   0   0   2   0   2   2   2   2   2   2   0   2   0   0   0   0   2   0   0   2   0   2   2   2   2   0   0   2   0   0   2   0   0   0   0   0   2   2   2   0   2   0   0   2   2   0   0   2   0   0   0   2   0   0   2   0   2   0   2   2   2   2   0   0   2   2   2   2   0   0   0   0   0   2   2   0   0   2   0   0   0   2   0   0   0   0   2   0   0   2   0   2   0   2   2   2   0   2   2   2   2
 MK-5-9                 0   0   0   0   2   0   2   0   0   2   2   0   2   0   2   0   0   2   0   0   0   0   0   0   2   2   0   2   0   0   0   0   0   2   0   2   0   0   2   0   2   0   2   2   0   2   2   0   2   2   0   0   2   2   2   0   0   0   2   2   0   2   0   0   2   0   0   2   2   2   2   2   2   0   0   2   0   2   2   0   0   0   0   0   0   2   2   0   2   2   0   2   2   0   2   0   2   0   0   0   0   2   0   0   2   2   2   2   2   0   0   0   0   0   0   2   0   0   2   0   2   2   2   2   0   0   2   0   0   2   0   0   0   2   0   2   2   2   0   2   0   0   2   2   0   0   2   0   2   0   2   0   0   2   0   2   0   2   2   2   2   0   2   2   0   2   2   0   0   0   0   0   2   2   2   2   2   0   0   0   2   0   2   0   0   2   0   2   2   0   2   0   2   2   2   2   0   0   2   2
 MK-5-10                0   0   0   0   2   0   2   0   0   2   2   0   2   0   0   0   0   2   0   0   0   0   0   0   2   0   2   2   0   0   0   0   0   2   0   0   0   0   2   0   2   0   2   0   0   2   0   0   2   2   0   2   2   2   2   0   0   0   2   2   0   2   0   2   2   0   2   2   2   2   0   2   2   0   0   2   2   2   2   2   0   2   0   0   0   2   0   0   2   2   0   2   2   0   2   0   2   0   0   0   0   2   0   2   2   2   0   2   0   0   0   0   0   0   0   2   0   0   2   0   0   2   2   2   0   0   0   0   0   2   0   0   0   2   0   0   2   2   2   2   0   0   2   2   0   0   2   0   2   2   2   0   2   2   0   2   0   2   2   2   2   0   2   2   0   2   2   0   0   0   0   0   2   2   2   2   2   0   0   0   2   0   2   0   2   2   0   2   2   0   0   0   2   2   2   2   0   0   2   2
 MK-5-11                0   0   0   0   2   0   2   0   0   2   0   0   2   0   0   0   0   0   0   0   0   0   0   0   0   2   0   2   0   0   0   0   0   0   0   0   0   0   2   0   2   0   2   0   0   2   0   0   0   2   0   2   2   2   2   0   0   0   2   2   0   2   0   2   2   0   2   2   2   2   0   2   2   0   0   2   2   0   2   2   0   2   0   2   0   2   0   0   2   2   0   2   2   0   2   2   2   0   0   2   0   2   0   2   2   2   0   2   0   0   0   0   0   0   2   2   0   0   2   0   0   2   2   2   2   0   2   0   0   2   0   0   0   2   0   0   2   2   2   2   0   0   2   2   0   0   2   0   2   0   2   0   2   2   0   2   2   2   2   2   2   0   2   2   0   2   2   0   0   0   2   0   2   2   2   0   2   0   0   0   2   0   2   0   2   2   0   0   2   0   0   0   2   2   2   2   0   0   2   2
 MK-5-12                0   0   2   2   2   0   2   0   2   0   0   0   2   0   0   0   0   0   0   0   0   0   0   0   0   2   0   2   0   2   2   0   0   0   0   0   0   0   2   0   2   2   2   0   0   2   0   0   0   2   2   2   2   2   2   0   0   0   2   2   0   2   0   0   0   0   2   2   2   2   0   2   2   0   0   2   2   0   2   2   0   2   0   0   0   2   0   0   2   2   0   2   2   0   2   2   2   0   0   2   0   2   0   2   2   2   0   0   0   0   0   0   0   0   2   2   0   0   2   0   0   2   2   2   2   0   2   0   0   2   0   0   0   2   0   2   2   0   2   0   0   0   2   2   0   0   2   0   2   0   2   0   2   2   0   2   2   0   2   2   2   0   2   2   0   2   2   0   0   0   2   0   2   2   2   0   2   2   0   0   2   0   2   0   0   2   2   0   2   0   0   0   0   2   2   2   0   0   2   2
 MK-5-13                0   0   2   2   2   0   2   0   2   0   0   0   2   0   0   0   0   0   0   0   0   0   0   0   0   0   2   2   0   2   2   0   0   0   0   0   0   0   2   0   2   2   2   2   0   2   0   0   0   2   0   2   2   2   2   0   0   0   2   2   2   2   0   0   0   0   2   0   2   2   0   2   2   0   0   2   2   0   2   2   0   2   0   0   0   2   0   0   2   2   0   2   2   0   2   2   2   0   0   2   0   2   0   2   2   2   0   0   0   0   0   0   0   0   2   2   0   0   2   0   0   2   2   0   0   0   2   0   0   0   0   0   0   2   0   2   2   0   2   0   0   0   2   2   0   0   2   0   2   0   2   0   2   2   0   2   0   2   2   2   2   0   2   2   0   2   2   0   0   0   0   2   2   2   2   0   2   2   0   0   2   0   2   0   0   2   2   0   2   0   0   0   0   2   2   2   0   0   2   2
 MK-5-14                0   0   2   2   2   0   2   0   2   0   0   0   2   0   0   0   0   0   0   0   0   0   0   2   0   0   2   2   0   2   2   0   0   0   0   0   0   0   2   0   2   2   2   2   0   2   0   0   0   0   0   2   2   2   2   0   0   0   2   2   2   2   0   0   0   0   2   0   2   0   0   2   2   0   0   2   2   2   2   2   0   2   0   0   0   2   0   0   2   2   0   2   2   0   2   2   2   0   0   2   0   2   0   0   2   2   0   0   2   2   0   0   0   0   2   2   0   0   2   0   0   2   2   2   0   0   2   0   0   0   0   0   0   2   0   2   2   0   2   0   0   0   2   2   0   0   2   0   2   0   2   0   2   2   0   2   0   2   2   2   2   0   2   2   0   2   2   2   0   0   2   2   2   2   2   0   2   2   0   0   2   0   2   0   0   0   2   0   0   0   0   0   0   2   2   2   0   0   2   2
 MK-5-15                0   0   2   2   0   0   2   0   2   0   0   0   2   0   0   0   0   0   0   0   0   0   0   0   0   2   0   2   0   2   2   0   0   0   0   0   0   0   2   0   2   2   2   2   0   2   0   0   0   0   0   0   2   2   2   0   0   0   2   2   2   0   0   0   0   0   0   0   0   0   0   2   2   0   0   2   2   2   2   2   0   2   0   0   0   2   0   0   2   2   0   2   2   0   0   2   0   0   0   2   0   0   0   0   2   2   0   0   2   2   0   0   0   0   2   2   0   0   0   2   0   0   2   2   0   0   2   0   0   0   0   0   0   2   2   2   2   0   2   0   0   0   2   2   0   0   2   0   2   0   2   0   2   2   0   2   0   2   2   2   2   2   2   2   0   2   2   2   0   0   2   2   2   2   2   0   2   2   0   0   2   0   0   0   0   0   2   0   0   0   0   2   0   2   2   2   0   0   2   2
 MK-5-16                0   2   2   2   0   0   2   0   2   0   0   0   2   0   0   0   0   2   0   0   0   0   0   0   0   2   0   2   0   2   2   0   0   0   0   0   0   0   0   0   2   2   2   2   0   0   2   0   0   0   0   0   2   0   2   0   0   2   2   2   2   0   0   0   0   0   0   0   0   0   0   2   2   0   0   2   2   0   2   2   0   2   0   0   0   2   0   0   2   2   0   2   2   2   0   2   0   0   0   2   2   0   0   0   2   2   0   0   2   2   0   0   0   0   0   0   0   0   0   2   0   0   2   2   0   0   2   0   0   0   0   0   0   2   2   2   2   0   2   0   0   0   2   2   0   2   2   0   2   0   2   0   2   2   0   2   0   2   2   2   2   2   0   2   0   2   2   2   0   0   2   2   2   2   2   0   2   2   0   0   2   0   0   0   0   0   2   0   2   0   0   0   0   2   2   2   0   0   2   2
 MK-6-1                 2   2   2   2   0   0   0   0   2   0   2   0   0   0   2   0   0   0   2   2   2   0   2   2   2   0   2   2   0   2   0   2   0   2   2   2   2   0   2   2   2   2   2   2   0   2   2   2   0   0   0   0   2   2   2   0   0   2   2   0   2   2   2   0   0   0   2   0   2   2   0   2   0   0   0   0   0   0   2   2   2   2   2   0   0   0   0   0   2   0   0   0   2   2   2   0   0   0   0   0   0   2   2   0   0   2   2   2   0   2   0   0   0   0   2   0   2   2   2   2   2   2   2   0   2   2   0   2   0   0   2   0   2   2   0   2   2   0   2   2   0   2   2   0   0   0   0   2   2   2   2   2   2   2   0   2   0   0   2   0   2   0   0   0   2   2   2   0   2   2   2   0   2   0   2   2   2   0   2   0   2   2   2   0   2   0   2   2   2   2   2   2   2   2   2   2   2   0   2   2
 MK-6-2                 2   2   2   2   0   0   0   0   2   0   2   0   0   0   2   0   0   0   2   2   0   0   2   2   2   0   2   2   0   2   0   2   0   2   2   2   2   2   2   0   2   2   2   0   0   2   2   2   0   0   0   0   2   2   2   0   0   2   2   0   2   2   2   0   0   0   2   0   2   0   0   2   0   0   0   0   2   0   2   2   2   2   2   0   0   0   0   0   2   0   0   0   2   2   2   0   0   0   0   0   0   2   0   0   0   2   2   2   0   2   0   2   0   0   2   0   2   2   2   2   2   2   2   0   2   2   0   2   0   0   2   0   2   2   0   2   0   0   2   2   0   2   2   0   0   0   0   2   0   2   2   2   2   2   0   2   0   0   2   2   2   0   0   2   2   2   2   0   2   2   2   0   2   0   2   2   2   2   2   0   2   2   2   0   2   0   2   0   0   0   2   2   2   2   2   2   2   0   2   2
 MK-6-3                 2   0   2   2   0   0   0   0   2   0   2   0   0   0   2   2   0   0   2   2   0   0   2   2   2   0   2   2   0   2   2   2   0   2   2   2   2   2   2   0   2   2   2   0   0   2   2   2   0   0   0   0   0   2   2   0   0   2   2   0   2   0   2   0   0   0   2   0   2   0   0   2   0   0   0   2   2   0   2   2   2   2   2   0   0   0   0   0   2   0   0   0   2   2   2   0   0   0   0   0   0   2   0   0   0   2   2   2   0   2   0   2   0   0   2   0   2   2   2   2   2   2   2   0   2   2   0   2   0   0   2   0   2   2   0   2   0   0   2   2   0   2   0   0   0   0   0   2   0   2   2   0   2   2   0   2   0   0   2   2   2   0   0   2   0   2   2   0   2   2   2   0   0   0   2   2   2   2   0   0   2   2   2   0   2   0   2   0   0   0   2   2   2   2   2   2   2   0   2   2
 MK-6-4                 0   0   2   2   0   2   0   0   2   0   2   0   2   0   2   2   0   0   0   2   0   0   2   2   2   0   0   0   0   2   2   2   0   2   2   2   0   0   2   0   2   2   0   0   0   0   2   2   0   0   0   0   0   2   0   2   0   0   2   2   2   0   0   0   0   0   2   0   2   0   0   2   0   0   0   2   2   0   2   2   2   2   2   0   0   0   0   0   0   0   0   0   2   2   2   2   2   0   0   0   0   2   2   0   0   2   0   2   0   2   0   2   0   0   2   0   2   2   2   2   2   2   2   0   2   2   0   2   0   0   2   2   2   2   0   2   0   0   2   2   0   2   0   0   0   0   0   2   0   2   2   0   0   2   0   2   0   0   2   0   2   0   0   2   0   2   2   0   2   2   2   0   0   2   2   2   2   2   0   0   2   2   2   0   2   0   2   0   0   0   2   0   2   2   2   2   2   0   2   2
 MK-6-5                 0   2   2   2   0   2   0   0   2   0   2   0   2   0   2   2   0   0   0   2   0   0   2   2   2   0   0   0   0   2   2   2   2   0   2   0   0   0   0   0   2   2   0   0   0   0   2   2   0   0   0   0   0   2   0   2   0   0   2   2   2   0   0   0   0   0   2   0   2   2   0   2   0   0   0   2   2   0   2   2   2   2   2   0   0   0   0   0   0   0   0   0   2   2   2   2   2   0   0   0   0   2   2   0   0   2   0   2   0   2   0   2   0   0   2   0   2   2   2   2   2   2   2   0   2   2   0   2   0   0   2   2   2   2   0   2   0   0   2   2   0   2   0   0   0   0   0   2   0   2   2   0   2   2   0   2   0   0   0   0   2   0   0   2   0   2   2   2   2   2   0   0   0   2   2   2   2   0   0   0   2   2   2   0   2   0   2   0   0   0   2   0   2   0   2   2   2   0   2   2
 MK-6-6                 0   2   2   2   0   0   2   2   2   0   2   0   2   0   2   2   0   0   0   2   0   0   2   2   2   0   0   0   0   2   2   2   2   0   2   0   0   0   0   0   2   2   0   0   0   0   2   0   0   0   0   0   0   2   0   2   0   0   2   2   2   0   0   0   0   0   2   0   2   2   0   2   0   0   2   2   2   0   2   2   2   2   2   0   0   2   0   0   0   0   0   0   2   0   2   2   2   0   0   0   0   2   2   0   0   2   0   2   0   2   0   0   0   0   2   0   2   2   2   2   2   2   2   0   0   2   0   2   0   0   2   2   2   2   0   2   0   0   2   2   0   2   0   0   0   0   0   2   0   2   2   0   2   2   2   2   2   0   0   0   2   0   0   2   2   2   2   0   2   2   0   0   0   2   2   0   2   0   0   0   2   2   2   0   2   0   0   2   0   0   2   0   2   0   2   2   2   0   2   2
 MK-6-7                 0   2   2   2   2   0   2   2   2   0   2   0   0   0   2   2   0   0   0   2   2   0   2   2   2   0   0   0   2   2   2   2   2   0   2   2   2   0   0   0   2   2   0   0   0   0   2   0   0   0   0   0   0   0   0   2   0   0   2   2   2   0   0   0   0   0   2   2   2   2   0   2   0   0   2   2   2   0   2   2   2   2   0   0   0   2   0   0   0   0   0   0   2   0   0   2   2   0   2   0   0   2   2   0   0   2   0   2   0   2   2   0   0   0   2   0   0   2   2   2   2   2   2   0   0   2   0   2   0   0   2   2   2   2   0   2   0   0   2   2   0   2   0   0   0   0   0   2   0   2   2   0   0   2   2   2   0   0   0   0   2   0   2   2   2   2   2   0   2   2   0   2   0   2   2   0   2   0   0   0   2   2   2   0   0   0   0   2   0   0   2   0   2   0   2   2   2   2   2   2
 MK-6-8                 0   2   2   2   0   0   0   2   2   0   2   0   0   0   2   2   2   0   0   2   2   2   2   2   2   0   0   2   2   2   2   2   2   0   2   2   2   2   0   0   2   2   0   0   0   0   2   0   0   0   2   0   0   0   0   2   2   0   2   2   2   0   0   2   0   0   0   2   2   2   0   2   2   0   2   2   2   0   2   2   2   2   0   0   0   2   0   0   0   0   0   0   2   0   2   0   2   0   2   0   0   2   2   0   0   2   0   0   0   2   2   0   0   0   2   0   0   0   2   2   2   2   2   0   0   2   0   2   0   0   2   2   2   2   0   2   0   0   2   2   0   2   0   0   2   0   0   0   0   2   2   0   0   0   2   2   0   0   0   0   2   0   2   2   2   2   2   0   2   2   0   2   0   2   2   0   2   0   0   0   0   2   2   2   0   0   0   2   2   0   2   0   2   0   2   2   2   2   2   2
 MK-6-9                 0   2   2   2   0   0   0   0   2   0   2   0   0   0   2   2   0   0   0   2   2   2   2   2   2   0   0   2   2   2   0   2   2   0   2   2   2   2   0   0   2   2   2   2   0   0   2   0   0   0   2   0   0   0   0   2   2   0   2   2   2   0   0   2   0   0   0   2   2   0   0   0   2   0   2   2   2   0   2   2   2   2   0   0   2   2   0   0   0   0   0   0   2   0   2   0   2   0   2   0   0   2   2   0   0   2   0   0   2   2   2   0   0   0   2   0   0   0   2   2   2   2   2   0   0   2   0   2   0   2   2   2   2   2   0   2   0   0   2   0   0   2   0   0   2   0   0   0   0   2   2   0   0   0   2   2   0   0   0   0   2   0   2   2   2   2   2   0   2   2   0   2   0   0   2   0   0   0   0   2   0   2   2   2   2   0   0   2   2   0   2   0   2   0   2   2   2   2   2   2
 MK-6-10                0   2   2   0   2   0   0   0   0   0   2   0   0   0   2   2   0   0   0   2   2   2   2   2   2   0   0   2   2   2   0   2   2   0   0   2   2   2   0   2   2   2   0   2   0   0   2   0   0   0   2   0   0   0   0   0   2   0   2   2   2   0   0   2   0   0   0   2   2   0   0   2   2   0   2   2   0   0   2   2   2   2   2   0   2   2   0   0   0   0   0   0   2   0   2   0   2   0   2   0   0   2   2   0   0   0   0   0   2   2   2   0   0   0   2   0   0   0   2   2   2   2   0   0   2   2   0   0   2   2   2   2   2   2   0   2   0   0   2   0   0   2   0   0   2   0   0   0   2   2   2   0   2   0   2   2   0   0   0   0   0   0   2   2   2   2   2   0   2   2   0   0   0   0   2   0   0   0   0   2   0   2   2   2   2   2   0   2   2   0   2   0   2   0   2   2   2   2   0   2
 MK-6-11                0   2   2   0   2   0   0   0   0   0   2   2   0   0   2   0   0   0   0   2   0   2   2   2   2   0   0   2   2   2   0   2   2   0   0   2   2   2   0   2   2   2   0   2   0   0   2   0   0   0   2   0   0   0   2   0   2   0   2   2   0   0   0   2   2   0   0   2   2   0   0   2   2   0   2   2   0   0   2   2   2   2   2   0   2   2   0   0   0   0   0   0   2   2   2   0   2   0   2   0   0   2   2   0   0   0   0   0   2   2   2   0   0   0   0   0   0   0   2   2   2   2   0   0   2   0   0   0   2   2   2   2   2   2   0   0   0   0   2   0   0   2   0   0   2   0   0   0   2   2   2   0   2   2   2   2   0   0   0   0   0   0   2   2   2   2   2   0   2   2   0   0   0   0   2   0   0   0   0   2   0   2   2   2   2   2   0   2   2   0   2   0   2   0   2   2   2   2   0   2
 MK-6-12                0   2   2   0   2   0   0   0   0   0   2   2   0   0   2   0   0   0   2   2   0   2   2   2   2   0   0   2   2   2   0   0   2   0   2   2   2   2   0   2   2   2   0   2   0   0   2   0   0   0   0   0   0   0   2   0   2   0   2   2   0   0   0   2   2   0   0   2   2   0   0   2   2   2   2   2   0   0   2   2   2   2   2   0   2   2   0   0   0   0   0   0   2   2   2   0   0   0   2   0   0   2   2   0   0   0   0   0   2   2   2   0   0   0   0   2   0   0   2   2   2   2   0   0   2   0   0   0   2   2   2   2   2   0   0   0   0   0   0   0   0   2   0   0   2   2   0   0   2   2   2   0   2   2   0   0   0   0   0   0   0   0   2   2   2   2   2   0   0   2   0   0   0   0   2   0   0   0   0   2   0   2   2   2   2   2   0   2   0   0   2   0   2   0   2   2   2   2   0   2
 MK-6-13                0   2   2   0   2   0   0   0   0   0   2   2   0   0   2   0   2   0   2   0   2   2   2   2   2   0   0   2   2   2   2   2   2   0   2   0   2   0   0   2   2   2   0   0   0   0   2   2   0   0   0   0   0   2   2   0   2   0   2   2   0   0   0   2   2   0   0   2   2   0   0   2   2   2   2   2   0   2   2   2   2   2   2   0   2   2   0   0   2   0   0   0   2   2   2   0   0   0   2   0   2   2   2   0   0   0   0   2   2   2   2   0   0   0   2   2   2   0   2   2   2   2   0   0   2   0   0   0   2   2   2   2   2   0   0   0   0   0   0   0   0   2   0   0   2   2   0   0   2   2   2   0   2   0   0   0   0   0   0   2   2   2   2   2   2   2   2   0   0   0   0   0   0   0   2   0   0   2   0   2   0   2   2   2   2   2   0   2   0   0   2   0   2   0   2   2   0   2   0   0
 MK-6-14                0   2   2   2   2   0   0   0   0   0   2   2   0   0   2   0   2   0   2   0   2   2   2   2   2   2   0   2   2   2   2   2   2   0   0   0   2   0   0   2   2   2   0   0   0   0   2   2   0   0   0   0   0   2   2   0   2   0   2   2   0   0   0   2   2   0   0   2   2   0   0   2   2   0   2   2   0   2   2   2   0   0   2   0   2   0   0   0   2   0   0   0   2   2   2   0   0   0   2   0   2   2   2   0   2   0   0   2   2   2   2   0   0   0   2   2   0   0   0   2   2   2   0   0   2   0   0   2   2   2   2   2   2   0   2   0   0   0   0   0   0   2   0   0   2   2   0   0   2   2   2   0   0   0   0   0   0   0   0   2   2   2   2   2   2   2   2   0   0   0   0   0   0   0   2   0   0   2   0   2   0   2   2   2   2   2   0   2   0   0   2   0   2   0   2   2   0   2   0   0
 MK-6-15                0   2   2   2   2   0   0   0   0   0   2   2   0   0   2   0   2   0   2   0   2   2   2   2   2   0   0   2   2   2   2   2   2   0   0   0   2   0   0   2   2   2   0   0   0   0   2   2   0   0   0   2   0   2   2   0   2   0   2   0   0   0   0   2   2   0   0   0   2   0   0   2   2   0   2   2   0   2   2   2   0   0   2   0   2   0   0   0   2   0   0   0   2   2   2   0   0   0   2   0   2   2   2   0   2   0   0   2   2   2   2   0   0   0   2   2   0   2   0   2   2   2   0   0   2   0   0   2   0   2   2   2   2   0   2   2   0   0   0   2   0   2   0   0   2   2   0   0   2   0   2   0   0   0   0   0   0   0   0   2   2   2   2   2   2   2   2   0   0   0   0   2   0   0   2   0   0   2   0   2   2   2   2   2   2   2   0   2   0   0   0   0   0   0   2   2   0   2   2   0
 MK-6-16                0   2   2   2   2   0   0   0   0   0   2   2   0   0   2   0   2   2   0   0   2   2   2   2   2   0   2   2   2   2   0   2   2   0   0   0   0   0   0   2   0   2   0   0   0   0   2   2   0   0   0   2   0   2   2   0   2   0   2   0   0   0   0   0   2   0   0   0   2   2   0   2   2   0   2   2   0   2   2   2   0   0   2   0   2   0   0   0   2   0   0   0   2   2   2   0   0   0   2   0   2   2   2   0   2   0   0   0   2   2   2   0   0   0   2   2   0   2   0   2   2   2   0   0   2   0   0   2   0   2   0   2   2   0   2   2   0   0   0   2   0   2   0   0   2   0   0   0   2   2   2   0   0   2   0   0   0   0   0   2   2   2   2   2   2   2   2   0   0   0   0   2   0   0   2   0   0   2   0   2   2   2   2   2   2   2   0   2   0   2   0   0   0   0   0   2   0   2   2   0
 
!****************************************** Phenotypic Data **********************************************************
!-100.0 is resevred for missing phenotype
SimulatedTrait1        14.9348   15.3244   15.8671   13.4777   15.3428   15.9265   15.7223   14.7363   15.9405   15.6838   17.0562   15.9453   16.1772   17.1267   13.8918   14.7831   14.4444   14.2108   12.9094   16.6597   14.4418   16.2690   14.5870   13.8234   14.0617   14.8781   16.6238   16.5063   16.3502   14.0751   15.3384   16.4501   14.4284   13.2556   14.0510   12.9107   15.4500   15.0396   13.1493   14.7510   15.7565   13.0139   16.5824   13.2627   13.5553   15.5181   15.6512   16.8882   13.4897   14.2341   16.2855   15.7628   13.0129   14.8144   13.0786   15.3182   15.6927   15.1498   15.5752   13.7884   15.8500   13.6409   14.8779   14.9886   16.9635   17.4111   14.3601   14.0899   14.1798   15.8923   15.9302   14.5487   15.6957   16.2299   16.4080   13.8036   14.6806   15.4720   14.8982   13.6384   16.7880   15.2797   16.3275   16.8644   17.4170   13.1677   16.2712   14.0739   13.4562   12.6184   14.7936   15.6385   15.3574   14.7337   16.6619   14.9416   15.3069   16.0041   15.7359   15.8696   13.6119   14.4486   12.8330   13.1194   12.9887   16.1979   17.1574   13.6534   16.3478   14.4927   14.9429   15.9743   14.0497   14.8844   14.9826   17.5347   13.8974   15.2743   14.9635   15.7293   17.5123   12.1732   17.3191   11.9599   13.2571   15.8289   17.2003   14.8489   15.2529   16.9428   14.1303   14.5584   14.7950   13.1964   14.9490   15.0958   16.0392   14.2818   17.0763   16.2892   13.3044   14.3349   14.5499   14.7986   14.7885   14.6277   14.1419   17.6284   15.2792   15.4115   13.4722   16.8932   17.7009   15.0540   15.5545   16.2528   16.0120   13.6226   14.1726   15.6823   12.0682   15.2361   14.2350   12.3315   14.9534   17.5053   13.9512   15.4204   13.4260   16.3511   14.0046   16.4876   14.6358   15.1003   13.5352   14.5415   14.0636   14.4921   14.9352   12.9935   16.1756   16.9744   14.7850   13.7394   14.5839   14.6447   14.1689   14.6959   14.9045   15.4762   15.3355   15.9234   14.5306   13.1007   15.5470   16.9455   13.7248   14.7004   16.6161   16.2766
SimulatedTrait2         9.3567   10.7993    9.2833   10.6433    9.7724    9.1293    9.8775   10.6044   10.2459    9.3549   10.5189    9.8631    9.2800    9.8009   11.2199    9.5082   11.0674   10.3521   10.9119    9.5390   10.1005    9.9111   10.8728   10.4245   10.2328   10.1321    9.6091    9.3817    9.9684   10.6899    9.6834    8.8733   11.2779   10.5308   11.2377   10.5342   10.5018    8.9122   11.1233    9.4305    9.2677   10.7548    9.7245   11.2678   10.7735    9.4572   10.6766    9.0517    9.3475   10.2474    9.2800    9.3964   10.2917    8.4459   10.6672   10.3306   10.8914   10.5823    9.0933    9.6668    9.9738   10.4599    9.9139   10.3574    9.6137    9.5638   10.9330    9.9964   10.4664    8.4313    9.5776    9.6874   10.6418    9.7461    9.4403   10.6487   10.4214   10.5359    9.6960   11.1952    9.7204    9.4878    9.5949    9.4726    9.1981   10.7046    9.9149   11.2595    9.9938   10.5536    9.7802    9.3927    9.5545   10.1999    8.6988    9.5505    9.3848    9.2439    9.2978   10.0966   10.3987   10.0479   10.0958   10.5013   10.6582   10.2170    9.7354   10.8608    8.7015   10.7311    9.3842    9.6541   11.5720    9.9868    9.4659   10.7709   10.8223    9.8982   10.6893    9.6466    9.4688   10.9116   10.2743   10.6630   11.2953    9.4570   10.6030   10.3074    9.9759    9.9351   10.6504   10.9641   10.1527    9.2053    9.4756    9.8965    9.5808    9.8586    9.4023    9.6813   10.3547   11.0067    9.7946   10.6811    9.8801   10.3348   11.3509    9.4001    9.5101   11.5398   11.3022    8.9581    8.8492    9.8470    9.6993    9.3337    9.8157   10.3229    9.5857    8.9216   10.0116    9.7204    9.3040   11.2233    9.2602    9.1227    9.8648    9.9835   10.7602    9.1273   10.4744    9.8535   11.1050    9.5889   10.5323    9.4541   11.3004    9.7647    9.7762   10.1928    9.1249    9.9604    9.9033   10.0416   10.5288    9.7446   10.6595   10.1110   10.4657   10.7745    9.3532    9.3958   10.4541   10.2000    9.0565    9.5142   10.0184   10.4266   10.1458    9.4705
 
