# Supplementary material for: Inclusive Composite Interval Mapping of QTL by Environment Interactions in Biparental Populations
Source: PLoS One. 2015 Jul 10;10(7):e0132414. doi: 10.1371/journal.pone.0132414 (PMC4498613; doi:10.1371/journal.pone.0132414)
Supplement: S5 File — (ZIP) [file pone.0132414.s005.zip › H=0.5/L1/run_00165.met]

!**********************Note: lines staring with "!" are remarks and will be ignored in the program********************
!*********************************General Information**********************************
!Assuming F1 = P1 x P2, populations available in QTL IciMapping are: 
!  1, P1BC1F1 = P1 x F1, the first backcrossing where P1 is used as the recurrent parent;
!  2, P2BC1F1 = P2 x F1, the first backcrossing where P2 is used as the recurrent parent;
!  3, F1DH, F1-derived doubled haploids; 
!  4, RIL or F1RIL, recombination inbred lines through the repeated selfing of F1;
!  5, P1BC1RIL, recombination inbred lines through the repeated selfing of P1BC1F1;
!  6, P2BC1RIL, recombination inbred lines through the repeated selfing of P2BC1F1;
!  7, F2, the selfing generation of F1;
!  8, F3, the selfing generation of F2;
!  9, P1BC2F1, the second backcrossing where P1 is used as the recurrent parent; 
! 10, P2BC2F1, the second backcrossing where P2 is used as the recurrent parent;
! 11, P1BC2RIL, recombination inred lines through the repeated selfing of P1BC2F1; 
! 12, P2BC2RIL, recombination inred lines through the repeated selfing of P2BC2F1; 
! 13, P1BC1F2, the selfing generation of P1BC1F1; 
! 14, P2BC1F2, the selfing generation of P2BC1F1; 
! 15, P1BC2F2, the selfing generation of P1BC2F1; 
! 16, P2BC2F2, the selfing generation of P2BC2F1; 
! 17, P1BC1DH, P1BC1F1-derived doubled haploids; 
! 18, P2BC1DH, P2BC1F1-derived doubled haploids; 
! 19, P1BC2DH, P1BC2F1-derived doubled haploids; 
! 20, P2BC2DH, P2BC2F1-derived doubled haploids; 
   3      !Mapping Population (see remarks above)
   2      !Mapping Function (1 for Kosambi; 2 for Haldane; 3 for Morgan)
   2      !Marker Space Type (1 for intervals; 2 for positions)
   1      !Marker Space Unit(1 for centiMorgans; 2 for Morgan)
   6      !Number of Chromosomes (or Linkage Groups)
 200      !Size of the mapping population
   2      !Number of environments
 
!***************************************** Chromosomes and Linkage Maps **********************************************
!Chromosome                 NumMarkers
-CH1                        16
-CH2                        16
-CH3                        16
-CH4                        16
-CH5                        16
-CH6                        16
!Linkage map (Marker name followed by position or the interval length)
 MK-1-1                1     0.000
 MK-1-2                1    10.000
 MK-1-3                1    20.000
 MK-1-4                1    30.000
 MK-1-5                1    40.000
 MK-1-6                1    50.000
 MK-1-7                1    60.000
 MK-1-8                1    70.000
 MK-1-9                1    80.000
 MK-1-10               1    90.000
 MK-1-11               1   100.000
 MK-1-12               1   110.000
 MK-1-13               1   120.000
 MK-1-14               1   130.000
 MK-1-15               1   140.000
 MK-1-16               1   150.000
 MK-2-1                2     0.000
 MK-2-2                2    10.000
 MK-2-3                2    20.000
 MK-2-4                2    30.000
 MK-2-5                2    40.000
 MK-2-6                2    50.000
 MK-2-7                2    60.000
 MK-2-8                2    70.000
 MK-2-9                2    80.000
 MK-2-10               2    90.000
 MK-2-11               2   100.000
 MK-2-12               2   110.000
 MK-2-13               2   120.000
 MK-2-14               2   130.000
 MK-2-15               2   140.000
 MK-2-16               2   150.000
 MK-3-1                3     0.000
 MK-3-2                3    10.000
 MK-3-3                3    20.000
 MK-3-4                3    30.000
 MK-3-5                3    40.000
 MK-3-6                3    50.000
 MK-3-7                3    60.000
 MK-3-8                3    70.000
 MK-3-9                3    80.000
 MK-3-10               3    90.000
 MK-3-11               3   100.000
 MK-3-12               3   110.000
 MK-3-13               3   120.000
 MK-3-14               3   130.000
 MK-3-15               3   140.000
 MK-3-16               3   150.000
 MK-4-1                4     0.000
 MK-4-2                4    10.000
 MK-4-3                4    20.000
 MK-4-4                4    30.000
 MK-4-5                4    40.000
 MK-4-6                4    50.000
 MK-4-7                4    60.000
 MK-4-8                4    70.000
 MK-4-9                4    80.000
 MK-4-10               4    90.000
 MK-4-11               4   100.000
 MK-4-12               4   110.000
 MK-4-13               4   120.000
 MK-4-14               4   130.000
 MK-4-15               4   140.000
 MK-4-16               4   150.000
 MK-5-1                5     0.000
 MK-5-2                5    10.000
 MK-5-3                5    20.000
 MK-5-4                5    30.000
 MK-5-5                5    40.000
 MK-5-6                5    50.000
 MK-5-7                5    60.000
 MK-5-8                5    70.000
 MK-5-9                5    80.000
 MK-5-10               5    90.000
 MK-5-11               5   100.000
 MK-5-12               5   110.000
 MK-5-13               5   120.000
 MK-5-14               5   130.000
 MK-5-15               5   140.000
 MK-5-16               5   150.000
 MK-6-1                6     0.000
 MK-6-2                6    10.000
 MK-6-3                6    20.000
 MK-6-4                6    30.000
 MK-6-5                6    40.000
 MK-6-6                6    50.000
 MK-6-7                6    60.000
 MK-6-8                6    70.000
 MK-6-9                6    80.000
 MK-6-10               6    90.000
 MK-6-11               6   100.000
 MK-6-12               6   110.000
 MK-6-13               6   120.000
 MK-6-14               6   130.000
 MK-6-15               6   140.000
 MK-6-16               6   150.000
!*********************************** Marker Types ********************************************************************
!Co-dominant marker: When heterozygote F1 is present, P1 is coded as 2, F1 is coded as 1, and P2 is coded as 0; Otherwise, P1 is coded as 2, and P2 is coded as 0. 
!Dominant marker: When heterozygote F1 is present, P1 and F1 are coded as 12, and P2 is coded as 0; Otherwise, P1 is coded as 2, and P2 is coded as 0.  
!Recessive markers: When heterozygote F1 is present, P1 is coded as 2, and F1 and P2 are coded as 10; Otherwise, P1 is coded as 2, and P2 is coded as 0. 
!Missing marker is coded as -1. 
 MK-1-1                 0   0   2   0   0   2   0   2   0   0   2   0   2   2   0   0   2   0   0   0   2   0   2   2   2   0   0   0   0   0   2   2   2   0   2   2   0   0   2   2   2   0   0   2   2   2   2   0   0   0   2   2   0   0   0   0   0   0   2   2   0   0   2   0   0   2   0   0   0   0   0   2   2   0   0   2   0   2   0   0   0   0   0   2   2   2   0   2   2   0   2   2   0   0   0   0   0   0   2   0   2   2   2   0   0   2   0   2   0   2   0   2   0   0   2   2   2   0   2   0   0   0   2   2   0   2   2   2   2   0   2   0   0   2   0   0   0   0   2   2   0   2   0   0   2   0   0   0   0   0   2   0   2   2   2   0   2   2   2   2   0   2   0   0   0   2   0   2   0   0   0   0   2   2   2   2   2   0   0   0   2   0   0   2   0   2   2   2   2   0   2   0   2   2   0   2   2   2   0   2
 MK-1-2                 0   0   2   2   0   2   0   2   2   0   2   0   2   2   2   0   2   0   0   0   2   0   2   2   2   0   0   0   0   0   2   2   2   0   2   2   0   0   2   2   2   0   0   2   2   0   2   0   0   0   2   2   0   0   0   2   0   0   2   2   0   0   2   0   0   2   0   0   0   2   0   2   2   2   2   2   0   0   0   0   0   0   0   0   2   2   0   2   2   2   2   0   0   0   0   0   0   0   2   0   2   2   2   0   2   2   0   2   0   2   0   2   0   0   2   2   2   2   2   0   0   0   2   2   0   2   2   2   2   2   2   0   0   2   0   2   0   0   2   2   0   2   0   0   2   0   0   0   0   2   2   0   2   2   2   0   2   2   2   2   0   2   0   0   0   2   0   2   0   0   0   0   2   2   2   0   2   0   0   2   2   0   2   2   0   2   2   2   2   0   2   0   0   0   0   2   2   2   0   2
 MK-1-3                 0   0   0   2   0   0   0   2   0   0   2   0   2   2   2   0   2   0   2   0   2   2   2   2   2   0   2   0   0   0   2   2   2   0   2   2   0   0   2   2   2   0   0   2   2   0   2   0   0   0   2   2   0   0   0   2   0   0   2   2   0   0   2   0   0   2   0   0   0   2   0   0   2   2   2   2   0   2   0   0   0   0   0   0   2   2   0   2   2   2   2   0   0   0   0   0   0   0   2   0   2   2   2   0   2   0   0   0   0   2   0   0   0   0   2   2   2   0   2   2   0   0   2   2   0   2   0   2   2   2   2   0   0   2   0   2   0   0   2   2   0   0   2   0   2   0   0   2   0   2   2   0   2   2   2   0   0   2   2   2   0   2   0   0   0   2   0   2   0   0   0   0   2   2   2   0   0   0   0   2   2   0   2   2   0   2   0   2   2   0   2   2   0   0   2   2   2   0   2   2
 MK-1-4                 0   0   0   2   0   0   0   2   0   0   2   0   2   2   2   0   2   2   0   0   2   2   2   2   0   0   2   0   0   0   2   2   2   0   2   2   0   0   2   2   0   0   2   0   2   0   2   0   0   0   0   2   0   0   0   2   0   0   2   2   0   0   2   0   0   2   0   0   0   2   0   0   2   0   2   0   0   2   0   0   2   0   0   0   2   2   0   2   2   2   2   0   0   0   0   0   0   0   2   0   2   2   2   0   2   0   0   0   0   2   0   0   2   0   2   2   2   0   2   2   0   0   2   2   0   2   2   2   2   2   2   0   0   2   2   0   0   0   2   2   0   0   2   0   2   0   2   2   0   0   2   0   0   2   0   0   2   2   2   2   0   2   0   0   0   2   2   2   0   0   0   0   2   2   2   0   0   0   0   2   0   0   2   2   0   2   0   2   2   0   2   2   0   0   0   2   2   0   0   0
 MK-1-5                 0   0   0   2   0   0   0   2   2   0   2   0   2   2   2   0   2   2   0   0   2   2   2   2   0   0   0   0   0   0   2   2   2   0   2   2   0   0   2   2   0   0   2   0   2   0   2   0   0   0   0   2   0   0   0   2   0   0   2   0   0   0   2   0   0   2   0   0   0   2   2   0   2   2   2   0   0   2   0   0   2   0   0   0   2   2   0   2   2   2   2   0   0   2   0   0   0   2   2   0   2   2   2   0   2   0   0   0   0   2   0   0   2   0   2   2   2   0   2   2   2   2   2   2   0   2   2   2   2   2   2   0   0   2   2   0   0   0   2   2   2   0   2   0   2   0   2   2   0   0   2   0   0   0   0   2   2   2   2   2   0   2   0   0   0   0   2   2   0   0   0   0   2   2   2   0   0   0   0   2   0   2   2   2   0   2   0   2   2   0   2   2   0   0   0   2   2   0   0   0
 MK-1-6                 0   0   0   2   0   2   0   2   2   2   0   0   2   2   2   0   2   2   0   0   2   2   2   0   0   0   0   0   0   0   2   0   2   0   2   2   0   0   2   2   0   0   2   0   0   0   2   2   2   0   0   2   0   0   2   2   2   0   2   0   2   0   2   0   0   2   0   0   0   2   2   0   2   2   2   0   2   0   0   0   2   0   0   0   2   2   0   0   2   2   2   0   0   2   0   0   0   2   2   0   2   2   2   0   2   2   0   0   0   2   0   0   2   0   2   2   2   0   2   2   2   2   2   2   0   2   2   2   2   2   2   0   0   2   2   0   0   0   2   2   2   0   0   0   2   2   0   2   0   2   2   0   0   0   0   2   2   2   2   2   0   2   0   0   0   0   2   2   0   0   0   0   2   2   0   0   0   0   0   2   0   2   2   2   0   2   0   2   2   0   2   2   2   0   0   0   2   0   0   0
 MK-1-7                 0   0   0   2   0   2   0   0   2   2   2   0   2   2   2   0   2   2   0   2   2   2   2   0   0   0   0   0   0   0   2   0   2   0   2   2   0   0   2   2   0   0   2   0   0   0   2   2   2   0   0   2   0   2   2   2   0   0   2   0   2   0   0   0   0   0   0   0   0   2   2   0   2   2   2   0   2   0   0   0   2   2   0   0   2   2   2   0   2   2   0   0   0   2   0   0   0   2   0   0   2   2   2   0   2   2   0   0   0   2   0   0   2   0   2   2   2   2   2   2   2   0   2   2   0   2   2   2   2   2   2   0   0   2   2   0   0   0   2   2   2   0   0   0   2   2   0   2   0   2   2   0   0   0   0   2   2   2   2   2   0   0   2   0   0   0   2   2   0   0   0   0   0   0   0   0   0   2   0   2   0   2   2   2   0   2   0   2   2   0   2   0   2   0   2   0   2   0   0   0
 MK-1-8                 0   0   0   2   0   2   0   0   2   2   2   0   2   2   2   0   2   0   0   2   2   2   2   0   0   0   2   0   0   0   0   2   2   0   2   2   0   0   2   2   0   0   2   0   0   0   2   2   2   2   0   2   0   2   2   2   2   0   2   0   2   0   0   0   0   0   0   0   0   2   2   0   2   2   2   0   2   2   0   0   2   2   0   0   2   2   2   0   2   2   0   0   0   2   0   0   0   2   0   0   0   2   2   0   0   2   0   0   0   2   0   0   0   0   2   2   2   2   2   2   2   0   2   2   0   2   0   2   2   2   2   0   2   2   2   0   0   0   2   0   2   0   0   0   2   0   0   2   0   2   2   0   0   0   0   0   2   2   2   2   0   0   2   0   0   0   2   2   0   0   0   0   0   0   0   0   0   2   0   2   0   2   2   2   0   2   0   2   2   0   2   0   2   0   2   0   0   0   0   0
 MK-1-9                 2   0   0   2   0   2   0   0   2   2   2   0   2   2   2   0   2   0   0   2   2   2   2   0   0   0   2   0   0   0   0   2   2   0   2   2   0   2   2   2   0   0   2   0   0   2   2   2   2   2   0   2   0   2   2   2   2   0   0   0   2   0   0   0   0   0   0   2   0   2   2   0   2   2   2   0   2   2   0   0   2   0   0   0   2   2   2   0   2   0   0   0   0   2   0   0   0   2   0   0   0   2   2   0   0   2   0   0   0   2   0   0   0   0   2   0   2   2   2   2   2   0   2   2   0   2   0   2   2   2   2   0   2   2   2   0   0   0   2   0   2   0   0   0   2   0   0   2   0   2   2   0   2   0   0   0   2   2   2   0   0   0   2   0   0   0   2   2   0   0   0   0   0   0   0   0   0   2   0   2   0   2   2   2   0   2   0   2   2   0   0   0   2   0   0   0   0   0   0   0
 MK-1-10                2   0   2   2   0   2   0   0   2   0   2   0   2   2   2   0   0   0   0   2   2   2   2   0   0   0   2   0   0   0   0   2   2   0   2   2   0   2   2   2   0   0   2   0   0   2   2   2   2   2   0   2   0   0   2   2   0   2   0   0   2   2   0   0   0   0   0   2   0   2   2   0   2   2   2   0   2   0   0   2   2   0   0   0   2   2   2   0   2   0   0   0   0   2   0   0   0   2   0   0   0   2   2   0   0   2   0   0   0   2   0   0   0   0   2   0   2   2   0   2   2   0   2   2   0   2   0   0   2   2   2   0   2   2   2   0   2   0   2   0   2   0   0   0   2   2   0   2   0   2   2   0   2   0   2   0   2   2   2   0   2   0   2   2   2   0   2   2   0   0   0   0   0   0   0   0   0   2   0   2   2   0   2   2   0   2   0   2   2   0   0   0   2   0   0   0   0   0   0   0
 MK-1-11                2   0   2   2   0   2   0   2   2   0   2   0   2   0   2   0   0   0   0   2   2   2   2   0   2   2   2   0   0   2   0   2   2   0   2   2   0   2   2   2   0   0   2   0   0   2   2   2   2   0   0   2   0   0   2   2   0   2   0   0   2   2   0   0   0   0   2   2   2   2   2   0   2   2   2   0   2   0   0   2   2   0   0   0   2   2   2   0   0   0   0   0   0   2   0   0   0   2   0   0   0   2   2   0   0   2   0   0   0   2   0   2   0   0   2   0   2   2   2   2   2   0   2   2   0   2   0   0   2   2   2   0   2   2   2   0   2   0   2   0   2   0   0   0   0   2   0   0   0   2   2   0   2   0   2   0   2   2   2   0   2   2   2   2   2   0   2   2   0   0   0   0   0   0   0   0   2   0   0   2   2   0   2   0   0   2   0   2   2   0   0   0   2   0   0   0   0   0   0   0
 MK-1-12                2   0   2   2   0   2   0   2   0   0   0   0   2   0   2   0   0   0   0   0   2   2   2   0   2   2   2   2   2   2   0   2   2   2   2   2   2   2   2   2   0   0   2   0   0   2   2   2   2   0   0   2   0   0   2   2   2   2   0   0   2   2   0   0   0   0   2   2   2   0   2   0   2   2   2   0   2   0   0   2   2   0   0   0   2   2   2   0   0   0   0   2   2   2   0   2   2   2   0   0   0   2   2   2   0   2   0   0   0   2   0   2   0   0   2   0   2   2   0   2   2   2   2   2   0   2   0   0   0   2   2   0   2   2   2   0   2   0   2   2   2   2   0   2   0   2   0   0   0   2   2   0   2   0   2   0   2   2   2   0   2   2   0   2   2   0   2   2   0   0   0   0   0   0   0   0   2   0   0   2   2   2   2   0   0   2   0   2   2   0   0   0   2   0   0   0   2   0   0   0
 MK-1-13                2   0   2   2   0   2   0   2   0   0   0   0   2   0   2   0   0   0   0   0   2   0   2   0   2   2   2   2   2   2   0   0   2   2   2   2   2   2   2   2   0   0   2   2   0   2   2   2   2   0   0   2   0   2   2   0   2   2   0   2   2   2   0   2   0   0   2   2   0   0   2   0   2   2   2   0   2   0   0   2   2   0   2   0   2   2   2   0   0   0   0   2   2   2   0   2   2   2   0   0   0   2   2   2   0   2   0   0   2   2   2   2   0   0   2   0   2   2   0   2   2   2   2   2   0   2   0   0   0   2   2   0   2   2   2   0   2   0   2   2   2   0   0   2   0   2   0   0   0   2   2   0   2   0   2   0   2   2   2   0   2   2   0   2   2   0   2   2   2   0   0   0   0   0   0   2   2   0   0   2   2   2   2   0   0   2   0   2   2   0   2   0   0   0   0   0   2   0   0   0
 MK-1-14                0   0   2   2   0   2   0   2   0   0   0   0   2   0   2   0   0   0   0   0   2   0   2   0   2   2   2   2   0   2   0   0   2   2   2   2   2   2   2   2   2   0   2   2   0   2   2   0   2   0   0   2   0   2   2   0   0   2   0   2   2   2   2   2   0   0   2   0   0   0   2   0   2   2   2   0   2   0   0   2   2   0   0   0   2   2   2   0   0   0   0   2   2   0   0   2   2   2   0   0   0   2   2   0   0   2   0   0   2   2   2   2   0   0   0   0   2   2   0   2   0   2   2   2   0   2   0   0   0   2   2   0   2   2   2   0   2   0   2   2   2   0   0   2   0   2   0   0   0   2   2   0   2   0   2   0   2   2   2   0   2   2   0   2   2   0   2   0   2   0   0   0   0   0   0   2   2   0   0   2   0   2   2   0   0   2   0   2   2   0   2   0   0   0   0   0   2   0   0   0
 MK-1-15                0   0   2   2   0   2   0   2   0   0   0   0   2   0   2   0   0   0   0   0   2   0   2   0   2   2   2   2   0   2   2   0   2   2   0   2   2   2   2   2   2   0   0   2   0   2   2   0   2   2   0   2   0   2   2   0   0   2   2   2   2   2   2   2   0   0   2   0   0   0   2   0   2   2   2   0   2   0   2   2   2   0   0   0   2   2   2   0   0   0   2   2   2   0   0   0   2   2   0   0   0   2   2   0   0   2   0   0   2   2   0   2   2   0   0   0   2   0   0   0   0   2   2   2   0   2   0   0   0   0   2   0   2   2   2   0   2   0   0   2   2   0   0   2   0   2   0   0   0   2   2   0   2   0   2   0   2   2   2   0   2   2   0   2   2   0   2   0   2   0   0   0   0   2   0   2   2   0   0   2   0   2   2   0   0   2   0   2   2   0   2   0   2   0   0   0   2   0   0   0
 MK-1-16                0   0   2   2   0   2   0   2   2   2   0   0   2   0   2   0   0   2   0   0   2   0   2   0   2   2   0   2   0   2   2   0   2   2   2   2   2   2   2   2   2   0   0   2   0   0   2   0   0   0   0   2   0   2   2   0   0   2   2   2   2   2   2   2   0   2   2   0   0   2   2   0   2   2   2   0   2   0   2   2   2   0   0   0   2   2   2   0   0   2   0   0   2   0   0   0   0   2   0   0   0   2   2   0   0   2   0   0   2   2   0   2   2   0   0   0   2   0   0   2   0   2   2   2   0   2   0   0   0   0   2   0   2   2   2   0   0   0   0   2   2   0   0   2   0   2   0   0   0   2   2   0   2   0   2   2   2   2   0   0   2   2   0   2   2   2   0   0   2   0   0   2   0   0   0   2   2   0   0   2   0   2   2   2   0   2   2   2   2   0   2   0   2   0   0   0   2   0   0   0
 MK-2-1                 0   2   0   2   0   0   2   2   2   2   0   2   2   2   2   0   2   0   2   2   2   0   2   2   2   0   0   0   0   2   0   0   0   2   2   0   2   0   0   0   2   0   2   0   0   2   0   2   2   0   2   0   0   2   0   0   0   2   0   2   2   2   2   2   0   2   0   2   0   2   2   0   2   2   2   2   2   2   0   0   2   0   2   0   0   0   0   2   0   2   2   2   0   2   2   2   0   2   0   2   2   0   2   2   0   2   2   0   2   2   2   0   2   0   2   0   0   0   2   0   2   2   2   2   2   2   0   0   0   0   0   2   0   0   0   0   2   0   2   2   0   2   0   0   0   2   0   0   2   0   0   2   0   2   2   2   0   2   0   0   0   2   2   2   2   0   0   2   0   0   0   0   2   2   0   2   0   2   2   0   2   2   0   0   2   2   2   2   0   0   0   2   2   2   2   2   0   0   2   0
 MK-2-2                 0   2   0   2   0   0   2   2   2   2   0   2   2   0   2   0   2   0   2   2   2   0   2   2   2   0   0   0   0   2   0   0   0   2   2   2   2   0   0   0   2   0   2   2   0   2   0   2   2   0   2   0   0   2   0   0   0   2   0   2   2   2   2   2   0   2   2   2   2   2   0   0   2   2   2   2   2   2   0   2   2   0   2   0   0   0   0   2   0   2   2   2   0   0   2   2   0   2   0   2   2   0   2   2   0   0   2   0   2   2   2   0   2   0   2   2   0   2   2   0   2   2   2   2   2   2   2   0   0   0   0   2   0   2   0   0   2   0   2   2   0   2   0   0   0   2   0   0   2   0   0   2   0   2   2   0   0   2   0   2   0   0   2   2   2   0   2   2   0   0   0   0   2   2   0   2   0   2   0   0   0   2   0   0   2   2   2   2   0   0   0   2   2   2   2   0   0   0   2   0
 MK-2-3                 0   2   0   2   0   0   2   2   2   0   0   0   2   0   2   0   2   0   2   2   2   0   2   2   2   0   0   0   0   2   0   2   0   2   2   2   2   0   0   0   2   0   2   2   0   2   0   0   2   0   2   0   0   2   0   2   0   2   0   2   2   0   2   2   0   2   2   2   2   2   0   0   2   2   2   2   2   2   0   2   0   0   0   0   0   0   0   2   2   0   2   2   0   0   2   2   0   2   0   0   2   0   2   2   0   0   2   0   2   0   2   0   2   0   2   2   0   2   2   0   2   2   0   2   2   2   2   0   0   2   0   2   0   2   0   0   2   0   2   2   0   2   0   0   0   2   0   0   2   0   0   2   0   2   2   2   0   2   0   2   0   0   0   2   2   2   0   2   0   0   0   0   2   2   0   2   0   2   0   0   0   2   0   0   0   2   2   2   0   0   0   2   2   2   0   0   0   0   2   2
 MK-2-4                 0   2   0   2   2   0   2   2   2   0   0   0   2   0   0   0   2   0   2   2   2   0   2   2   2   0   0   0   0   2   0   2   2   2   2   2   2   0   0   0   0   0   2   2   0   2   0   0   2   0   2   0   0   2   0   2   0   2   0   2   2   0   2   2   0   2   2   2   2   2   0   0   2   2   2   0   2   2   0   2   0   0   0   0   0   0   0   2   2   0   2   2   0   0   2   2   2   2   0   0   2   0   2   2   0   2   2   0   2   0   2   0   2   0   2   2   0   2   2   0   2   2   0   2   2   2   2   0   2   2   0   2   2   2   0   0   0   0   0   2   0   2   0   0   0   2   0   0   2   0   0   2   0   2   2   2   0   2   2   2   0   0   0   2   2   2   0   2   0   0   0   0   2   2   0   0   0   2   0   0   0   2   2   0   0   2   0   2   0   0   0   2   2   2   0   0   0   0   2   0
 MK-2-5                 0   2   0   2   2   0   2   2   2   0   0   0   2   0   0   0   2   0   2   2   2   2   0   2   2   0   0   0   0   2   0   2   2   2   2   2   2   0   0   0   0   0   2   0   0   2   0   0   2   0   2   0   0   0   0   2   0   2   0   2   2   0   2   2   0   2   2   2   0   2   0   0   2   2   2   0   2   2   0   2   0   0   0   0   0   0   0   0   2   0   2   2   0   0   2   2   2   2   0   0   2   0   2   2   0   2   2   0   2   2   2   0   2   0   2   2   0   2   2   0   2   2   0   2   2   2   2   0   2   2   0   2   2   2   0   0   0   0   0   2   0   2   2   0   2   2   0   0   2   0   0   2   0   2   2   2   0   0   2   2   0   0   0   2   2   2   0   2   0   0   0   0   2   2   0   0   0   2   0   2   0   2   2   2   0   2   0   2   0   0   0   2   2   2   0   0   0   0   2   0
 MK-2-6                 0   2   0   2   0   2   2   2   2   0   0   0   2   0   0   0   2   0   2   2   2   2   0   2   0   0   2   0   0   2   0   2   0   2   2   2   2   0   0   0   0   0   2   2   2   2   0   0   2   0   2   0   2   0   2   2   0   2   0   2   2   0   2   2   0   2   2   2   0   2   0   0   2   2   2   0   2   2   0   2   0   0   0   0   0   0   2   0   2   0   2   2   0   0   2   2   2   2   2   0   2   0   2   2   2   2   2   0   0   2   0   0   2   2   2   2   0   2   2   0   2   0   0   2   2   2   2   0   2   2   0   2   2   2   0   0   0   0   0   2   0   2   2   0   0   2   0   0   0   2   2   2   2   2   0   2   2   0   2   2   0   0   0   2   2   2   0   2   2   0   0   2   2   2   0   0   0   2   0   2   0   2   2   2   0   2   0   0   0   0   0   2   2   2   0   0   0   0   2   0
 MK-2-7                 0   2   0   2   0   2   0   2   2   0   0   0   2   0   0   0   2   0   2   2   2   2   0   2   0   0   2   0   0   0   0   0   0   2   2   2   2   0   2   0   0   0   2   2   2   2   0   0   2   0   0   0   2   0   2   2   2   0   0   2   0   2   2   2   0   2   2   2   0   2   0   0   2   2   2   0   2   2   0   2   0   0   0   0   0   0   2   0   2   0   2   2   0   0   2   2   2   0   2   0   2   0   2   2   2   2   2   0   0   2   0   0   2   2   2   2   0   2   2   0   2   0   0   2   2   2   2   0   2   2   0   0   2   2   0   0   0   0   0   2   0   2   2   0   0   2   0   0   0   0   2   2   0   2   0   2   2   0   2   2   0   0   0   2   2   2   0   2   2   0   0   2   2   0   0   0   0   2   0   2   0   2   2   2   0   0   0   0   0   0   0   2   2   2   0   0   0   0   2   0
 MK-2-8                 0   2   0   2   0   2   0   2   2   0   0   0   2   0   0   0   2   0   2   2   2   2   0   2   0   0   2   0   0   0   0   2   0   2   2   2   2   2   2   0   0   0   2   2   2   2   0   0   2   0   0   0   0   0   2   0   2   0   0   2   0   2   2   2   0   0   2   2   0   2   2   0   2   2   0   0   2   2   0   2   0   0   0   0   0   0   2   0   2   0   2   2   2   0   2   2   2   2   2   0   0   0   2   2   2   2   2   0   0   0   0   0   2   2   2   2   0   2   2   0   2   0   0   2   2   2   2   0   2   2   0   0   2   2   2   2   0   0   0   2   0   2   2   0   0   2   2   0   0   2   2   2   0   2   0   2   2   0   0   2   0   2   0   2   2   2   0   2   2   0   0   2   2   0   0   0   0   2   0   2   0   2   2   2   0   0   0   0   2   0   0   2   2   0   0   0   0   0   2   0
 MK-2-9                 0   2   0   2   0   2   0   0   0   0   0   0   2   0   0   0   2   0   2   2   0   2   2   2   0   2   2   0   0   0   0   2   0   2   2   2   2   2   2   0   0   0   2   2   2   2   0   0   2   0   0   0   2   0   2   0   2   0   0   2   2   2   2   2   0   2   2   2   0   2   2   0   0   2   0   0   2   2   0   2   0   0   0   0   0   0   2   0   2   0   2   2   2   0   2   2   2   2   2   0   0   0   2   2   0   2   2   0   2   0   0   0   2   2   2   2   0   2   2   0   2   0   0   2   2   2   0   0   2   2   0   0   2   2   2   2   0   0   0   2   0   2   2   0   0   2   2   0   0   2   2   2   2   2   0   2   2   0   0   0   0   2   0   2   2   2   0   2   2   0   2   2   2   2   0   0   0   2   0   2   0   2   0   2   0   0   0   0   2   0   0   2   2   0   0   0   0   0   2   0
 MK-2-10                0   2   0   2   0   2   0   0   0   2   0   0   2   0   0   0   2   0   0   2   0   2   2   2   0   2   2   0   0   0   2   2   0   2   2   2   2   0   0   0   0   0   2   2   2   2   0   0   2   0   0   0   2   0   2   0   2   0   0   2   2   2   0   2   0   2   2   2   0   2   2   2   0   2   0   0   2   2   0   2   2   0   2   0   2   2   2   0   2   0   2   2   2   0   2   2   2   2   2   0   0   0   2   2   0   2   2   0   2   0   0   0   2   2   2   2   0   2   2   2   2   0   0   2   2   0   2   0   2   2   0   0   2   2   2   0   0   0   0   2   0   2   2   0   2   2   2   0   0   2   2   2   2   2   0   2   2   0   0   0   0   0   0   2   2   2   0   2   2   0   2   2   2   2   0   0   0   2   0   2   0   2   0   2   0   0   0   0   2   0   0   0   2   0   0   0   0   0   2   0
 MK-2-11                0   2   0   2   0   2   0   0   0   2   0   0   2   0   0   0   2   0   0   0   0   2   2   2   0   2   2   0   0   0   2   2   0   2   0   2   0   0   0   0   0   0   2   2   2   2   0   0   2   0   0   0   2   0   2   0   2   0   0   2   2   2   0   2   0   2   2   2   0   2   2   0   0   2   0   0   2   2   0   2   2   0   2   0   2   2   2   0   2   0   2   2   2   0   2   2   2   2   2   0   0   0   2   2   0   2   2   0   2   2   0   2   2   2   2   2   0   2   2   2   2   0   0   2   2   0   2   0   2   2   0   0   2   2   0   0   0   0   0   2   0   2   2   0   2   2   2   0   0   2   2   0   2   2   0   2   2   0   0   0   0   0   0   2   2   2   0   2   2   0   2   2   2   2   0   0   2   2   0   0   0   2   0   2   0   2   0   0   2   0   2   0   0   0   0   0   0   0   0   0
 MK-2-12                0   2   0   2   0   2   0   0   0   2   0   0   2   0   0   2   2   0   0   0   0   2   0   2   0   2   2   0   0   0   2   2   0   2   0   2   0   0   0   0   0   0   2   2   2   2   0   0   2   0   0   0   2   0   2   0   2   0   0   2   2   2   2   0   0   2   2   2   0   2   2   0   0   2   2   0   2   2   0   2   2   0   2   0   2   2   0   0   2   0   0   2   2   0   2   2   2   2   2   0   0   0   2   2   0   2   2   0   0   2   0   2   2   2   2   0   0   0   2   2   2   2   0   2   2   0   2   0   2   0   0   0   2   2   0   0   0   2   0   2   0   0   2   0   2   2   2   0   0   2   2   0   2   0   0   2   2   0   0   0   0   0   0   2   2   2   0   2   2   2   2   2   2   2   2   0   2   2   0   0   0   2   0   2   0   2   2   0   2   0   2   0   0   0   0   0   0   0   0   0
 MK-2-13                0   2   0   2   0   2   0   0   0   2   0   0   2   0   0   2   0   0   0   2   2   2   0   2   0   2   2   2   0   0   2   2   0   2   0   2   0   0   0   0   0   0   2   2   2   0   2   0   2   0   0   0   0   0   0   0   2   2   0   0   2   2   2   0   0   2   2   2   2   0   2   0   0   2   2   0   2   2   0   2   2   0   2   0   2   2   2   0   2   0   2   2   2   0   2   2   2   2   2   0   0   0   2   2   0   2   2   0   0   2   0   2   2   2   0   2   0   0   2   2   2   2   0   2   2   2   2   2   2   0   0   0   2   2   0   0   0   0   0   2   0   2   2   0   2   2   2   2   0   0   2   2   2   0   0   2   0   0   0   0   0   0   0   2   2   2   0   2   2   2   2   2   2   2   2   0   2   2   0   2   0   2   0   2   0   2   2   0   2   0   2   0   0   0   0   0   0   0   0   0
 MK-2-14                0   2   0   2   0   0   0   0   0   2   0   0   2   0   0   2   0   0   0   2   2   2   0   2   0   2   2   2   0   0   0   0   0   2   0   2   0   0   0   0   0   0   2   2   2   0   2   0   2   0   0   0   0   0   0   0   2   2   0   0   0   2   2   0   0   2   0   2   2   0   2   0   0   2   2   0   2   0   0   2   2   0   2   2   2   2   2   0   2   0   0   2   2   0   2   2   2   2   2   0   0   0   2   0   0   2   2   0   0   2   0   2   2   2   0   0   0   0   2   2   2   2   0   2   2   2   2   2   2   0   0   0   2   2   0   0   0   0   0   2   0   2   2   0   2   2   2   0   0   0   2   2   0   0   0   0   0   0   0   0   0   0   0   2   2   2   0   2   2   2   2   2   2   2   2   0   2   2   0   2   0   2   0   2   0   0   2   0   2   0   2   0   0   0   0   2   0   0   0   0
 MK-2-15                0   2   0   2   0   0   0   0   0   2   0   0   2   0   0   2   0   0   2   2   2   2   2   2   0   2   2   2   0   0   0   0   0   0   0   2   0   0   0   0   0   0   2   2   2   0   2   0   2   0   0   0   0   0   0   0   2   2   0   0   0   0   2   0   0   2   0   2   2   0   2   0   0   2   0   0   0   0   0   2   2   0   2   2   2   2   2   0   2   0   0   2   2   0   2   2   2   2   2   0   0   0   2   0   0   2   2   0   0   2   2   2   2   2   0   0   0   0   2   2   2   2   0   0   2   2   0   2   2   2   0   0   2   2   0   2   2   2   0   2   0   2   2   0   2   2   2   2   0   0   2   2   0   2   0   0   0   0   0   0   0   0   0   2   2   0   2   2   2   2   2   2   0   2   2   0   2   2   0   2   0   2   0   2   0   0   2   2   2   0   2   0   0   0   0   2   0   0   0   0
 MK-2-16                0   2   0   2   0   0   0   0   0   2   0   0   2   0   0   2   0   0   0   2   2   2   2   2   0   2   0   2   0   0   0   0   0   0   2   2   0   0   0   0   2   0   2   2   2   0   2   0   2   0   0   2   0   0   0   0   2   2   0   0   0   0   2   2   0   2   0   2   2   0   2   0   0   2   0   0   0   0   0   2   0   0   2   2   2   2   2   0   2   0   2   2   2   0   2   2   2   2   2   0   0   0   2   0   0   2   2   0   0   2   2   2   2   2   2   0   0   0   2   2   2   2   0   0   2   2   0   2   0   2   0   0   0   2   2   2   2   2   0   2   0   0   0   0   2   2   2   2   0   0   2   2   0   2   0   0   0   0   0   0   0   0   2   2   2   2   2   2   2   2   2   2   0   2   2   0   2   2   0   2   0   2   0   2   0   0   2   2   2   0   2   0   0   0   0   2   0   0   0   0
 MK-3-1                 2   0   0   2   0   2   2   0   2   2   0   0   2   0   2   2   0   0   0   0   0   2   2   2   2   0   0   0   2   2   0   2   2   2   2   2   2   2   2   2   0   0   0   2   2   2   2   2   0   0   2   0   2   2   2   0   0   2   0   2   0   2   0   0   2   0   2   2   2   0   2   2   2   0   2   2   2   0   2   0   2   0   2   2   2   0   2   2   2   0   2   2   0   0   0   2   0   0   0   2   2   2   2   2   0   2   0   0   0   2   0   0   2   0   2   0   2   2   0   0   0   2   2   2   2   2   0   0   0   0   0   0   2   2   0   2   2   0   2   2   0   2   0   0   0   0   0   2   0   2   2   0   0   2   0   0   0   0   0   2   2   2   0   2   2   2   2   2   0   2   2   2   2   0   2   2   0   0   0   2   2   0   0   2   0   2   0   0   2   2   0   2   2   2   0   2   0   0   0   0
 MK-3-2                 2   0   0   2   0   2   2   0   0   2   0   2   2   0   2   2   0   0   0   2   0   2   2   2   2   0   0   0   2   2   0   2   2   2   2   2   2   2   2   2   0   0   0   2   2   2   2   2   0   0   2   0   2   2   2   0   0   2   0   2   0   2   0   0   2   0   0   2   2   0   2   2   2   0   2   2   2   2   0   0   0   2   2   2   2   0   2   2   0   0   0   2   0   0   0   2   0   0   0   2   2   2   2   2   0   2   0   0   0   2   0   0   2   2   2   0   2   2   0   0   0   2   2   2   2   2   0   0   0   0   0   0   2   2   0   2   2   0   2   2   0   2   0   0   0   0   0   0   0   2   2   0   0   2   0   0   0   0   0   2   2   2   0   2   2   0   2   2   0   0   2   2   2   0   2   2   0   2   0   2   2   0   0   2   0   2   0   0   2   2   0   0   0   2   0   2   0   0   0   0
 MK-3-3                 0   0   0   2   0   2   2   0   0   2   0   2   2   0   2   2   0   0   0   2   0   2   2   2   2   0   0   0   2   2   0   2   0   2   0   2   2   2   2   2   0   0   0   2   2   0   2   2   0   2   2   0   2   2   2   0   0   2   0   2   0   2   0   0   2   0   0   0   2   0   2   2   2   0   0   2   2   2   0   0   0   2   2   2   2   0   0   2   0   0   0   2   0   0   0   2   0   0   0   2   2   2   2   2   0   2   0   0   0   2   2   0   2   0   2   0   2   2   0   2   0   2   2   2   2   0   2   0   0   0   0   0   2   2   0   0   2   0   2   2   0   2   0   0   0   0   0   0   0   2   0   0   2   2   0   0   0   0   2   2   2   2   0   2   2   0   2   2   0   0   2   2   2   0   2   2   0   2   0   2   2   0   0   2   0   2   0   0   2   2   2   0   0   2   0   0   0   0   0   0
 MK-3-4                 0   0   0   2   0   2   2   0   0   2   0   2   2   0   2   2   0   0   0   2   0   2   2   2   0   0   0   2   2   2   0   2   0   0   0   2   2   2   2   2   0   0   0   2   2   0   2   2   0   0   2   0   2   2   2   0   0   2   0   2   0   2   0   0   2   0   0   0   2   0   2   2   2   0   0   2   2   2   2   0   0   2   2   2   2   0   0   2   0   0   2   2   0   0   0   2   0   0   0   2   2   2   2   2   0   2   0   0   2   2   2   0   2   0   2   0   2   0   0   2   0   2   2   2   2   0   2   0   0   0   0   2   0   2   0   0   2   0   2   2   0   2   2   0   0   0   0   0   2   2   0   0   2   2   0   0   0   0   2   2   2   2   0   2   2   0   2   2   0   0   2   2   2   0   2   2   0   0   0   2   2   0   0   2   0   2   0   0   2   2   2   0   0   0   0   0   0   0   0   0
 MK-3-5                 2   2   2   2   0   2   2   0   0   2   0   2   2   0   2   2   0   0   0   2   0   2   2   2   0   0   0   2   2   2   0   2   0   0   0   2   2   2   2   2   0   0   0   2   2   0   2   2   0   0   2   0   2   2   2   0   0   2   0   2   0   2   0   2   2   0   0   0   2   0   2   2   2   0   0   2   2   2   2   0   0   2   2   2   2   0   0   2   0   0   2   0   0   0   0   2   0   0   2   2   2   0   2   2   2   2   0   0   2   2   2   0   2   0   2   0   2   0   0   2   2   2   2   2   2   0   2   0   0   0   0   2   0   2   0   0   2   0   2   2   0   2   2   2   0   0   0   0   2   2   0   0   2   2   0   0   0   0   2   2   2   2   0   2   2   0   2   2   0   0   2   2   2   0   2   2   0   0   0   0   2   0   0   2   0   2   0   0   2   2   2   0   0   0   0   0   0   0   0   0
 MK-3-6                 2   2   2   2   0   2   2   0   0   2   0   0   2   0   2   0   0   0   0   2   0   2   2   2   0   0   0   2   2   0   0   0   0   0   0   2   2   2   2   2   0   0   0   2   2   2   2   2   0   0   2   0   2   2   2   0   0   2   0   2   0   2   0   2   2   0   0   0   0   0   2   2   2   2   0   2   2   2   2   0   0   2   2   2   2   0   0   0   0   0   2   0   0   0   0   2   2   0   2   2   0   0   2   2   2   2   0   0   2   2   2   0   2   0   2   0   2   0   0   2   2   2   0   2   2   0   2   0   0   0   0   2   0   2   0   0   0   0   2   0   0   2   2   0   0   0   0   0   2   2   0   0   2   2   0   0   0   0   2   2   0   2   0   2   2   0   2   2   0   2   2   0   2   0   2   2   0   0   0   0   2   0   0   0   0   2   2   2   2   2   2   0   0   0   0   0   0   2   0   2
 MK-3-7                 2   2   0   2   0   2   2   0   0   2   0   0   0   0   2   0   2   0   2   2   0   2   2   2   0   0   0   2   2   0   0   0   0   0   0   2   2   2   2   2   0   0   0   2   2   2   2   2   0   0   2   0   2   2   2   0   0   2   0   2   0   2   0   2   2   0   0   0   0   0   2   2   2   2   0   2   2   2   2   0   0   2   2   2   2   2   0   0   0   0   2   0   0   0   0   0   2   2   2   2   0   0   0   2   2   2   2   0   2   2   2   0   2   0   2   2   2   0   0   0   2   0   0   2   2   0   2   0   2   0   0   2   0   2   0   0   0   0   2   0   0   2   2   0   2   0   0   0   2   2   0   0   2   0   0   2   0   0   2   2   0   0   0   2   2   0   2   2   0   2   2   0   2   0   2   2   0   0   2   0   2   0   2   0   0   2   2   2   2   2   2   0   0   0   0   0   0   0   0   2
 MK-3-8                 2   2   0   2   0   2   2   0   0   0   0   0   0   0   2   0   2   0   2   2   0   2   0   2   0   0   0   2   0   0   2   0   0   0   0   2   2   2   2   2   0   0   2   2   2   2   2   2   0   0   2   0   2   2   2   0   0   2   0   2   0   2   0   0   2   0   0   0   0   0   2   2   2   2   0   2   2   2   2   0   0   2   2   2   2   2   0   0   2   0   2   0   0   0   2   0   2   2   0   2   0   0   0   2   2   2   2   0   0   2   2   0   2   0   2   2   2   0   0   0   2   0   0   0   2   0   2   0   2   2   0   2   0   2   0   0   0   0   2   0   0   2   2   0   2   0   0   0   2   2   0   2   2   0   0   0   0   0   2   2   0   0   0   2   2   0   2   2   0   2   2   0   2   0   2   2   0   0   2   0   2   0   2   0   0   2   2   2   2   2   2   2   0   0   0   0   0   0   0   2
 MK-3-9                 2   2   0   2   0   2   2   0   0   0   0   0   2   0   2   0   2   0   2   2   0   2   0   2   0   0   0   0   0   0   2   0   0   0   0   2   2   2   2   2   0   0   2   2   2   2   2   2   0   0   2   0   2   2   2   0   0   0   0   2   0   2   0   0   0   0   0   0   0   0   2   2   2   2   0   2   2   2   2   0   0   2   2   2   2   2   0   0   2   0   2   0   0   0   2   0   2   0   0   2   2   0   0   2   2   2   2   0   0   2   2   0   2   0   0   2   2   0   2   0   2   0   0   0   2   0   2   0   2   2   0   0   0   2   0   2   0   0   2   0   0   2   2   0   2   2   0   0   2   2   0   2   0   0   0   0   2   0   2   2   2   0   0   2   2   2   2   2   0   2   2   0   2   0   2   2   0   0   2   0   2   0   2   0   0   2   2   2   2   2   0   2   0   0   0   0   0   0   0   2
 MK-3-10                2   2   0   2   0   0   2   0   0   2   0   0   2   0   2   0   2   0   2   2   2   2   0   2   0   0   0   0   0   0   2   0   2   0   0   2   2   2   0   2   2   2   2   2   2   0   2   2   0   0   2   0   2   2   0   0   0   0   0   2   0   2   0   0   2   0   2   0   0   0   2   2   2   2   2   2   2   2   2   0   0   2   2   2   2   2   0   0   2   0   2   0   0   0   2   0   2   0   0   2   2   0   0   0   2   2   2   0   0   2   0   0   2   2   0   2   2   0   2   0   2   0   0   0   2   0   2   0   2   2   2   0   0   2   0   2   0   0   2   0   0   2   2   0   2   2   2   0   2   2   0   2   0   0   0   0   2   0   2   2   2   0   0   2   2   2   2   2   0   2   2   0   2   0   2   0   0   0   2   0   2   0   2   0   0   2   0   2   2   2   0   2   2   2   0   0   0   0   0   2
 MK-3-11                2   2   0   2   0   0   2   0   0   2   0   0   2   0   2   0   2   0   2   2   2   2   0   2   0   0   0   0   0   0   2   0   2   0   0   2   2   2   0   2   2   2   2   0   2   0   2   2   0   0   0   0   2   2   0   0   0   0   0   2   0   2   0   0   2   0   2   2   0   0   2   0   0   2   2   2   2   2   2   0   0   2   2   2   2   2   0   0   2   0   2   0   0   0   2   0   2   0   0   2   2   0   2   0   2   2   2   0   0   2   0   0   2   2   0   2   2   2   2   0   0   0   0   0   2   0   0   0   2   2   2   0   0   2   0   2   0   0   2   0   0   2   2   0   2   2   2   0   2   2   0   2   2   0   0   2   2   0   0   0   2   0   0   2   2   2   2   2   0   2   2   0   2   2   2   0   0   0   2   0   2   0   2   0   0   2   0   2   2   2   0   2   2   2   0   0   0   0   0   2
 MK-3-12                2   2   2   2   0   0   2   0   0   0   0   0   2   0   2   0   2   2   2   2   0   2   0   2   0   0   0   0   0   0   2   0   2   0   0   2   2   2   0   0   2   2   2   0   2   0   2   2   0   0   0   0   0   2   0   0   0   0   0   2   2   2   2   2   2   0   2   2   0   0   0   0   0   2   2   2   2   2   2   0   0   2   2   2   2   2   0   0   2   2   2   0   0   2   0   0   2   0   0   2   2   0   2   0   2   2   2   0   0   2   0   0   2   2   0   2   2   2   2   0   0   0   0   0   2   0   0   0   2   2   2   0   0   2   0   2   0   0   2   0   0   2   2   0   2   2   2   0   2   2   0   2   0   0   0   2   2   0   0   0   2   0   0   2   2   2   2   2   0   2   2   0   2   2   2   0   0   0   2   0   2   0   2   0   0   2   0   2   2   2   0   2   2   2   0   0   0   0   0   2
 MK-3-13                2   2   2   2   0   0   2   0   0   0   0   2   2   0   2   0   2   2   2   2   0   0   2   2   2   0   2   0   2   0   2   0   2   0   0   2   2   2   0   0   2   2   2   0   2   0   2   2   0   0   0   0   0   2   0   0   0   0   0   2   0   2   2   2   2   0   2   2   2   0   0   0   2   2   2   0   2   2   2   0   0   2   2   2   0   2   0   0   2   2   2   0   0   2   0   2   0   0   0   2   2   0   2   0   2   2   2   0   0   2   0   0   2   2   0   2   2   2   2   0   0   0   2   0   2   0   0   0   2   2   2   0   2   2   0   2   0   2   2   0   0   2   2   0   2   2   0   0   2   2   0   2   0   0   0   2   2   0   0   0   2   0   0   2   2   2   2   2   0   0   2   0   2   2   2   0   0   0   2   0   2   0   2   2   0   2   0   2   2   2   0   2   2   0   0   0   0   0   0   2
 MK-3-14                2   2   2   2   0   0   2   0   0   0   0   2   2   0   2   0   0   2   2   2   0   0   2   2   2   0   2   0   2   0   2   0   2   0   0   2   2   2   0   0   0   0   2   0   2   0   2   2   0   0   0   2   0   2   0   0   0   0   0   2   0   2   2   2   2   0   2   2   0   0   0   0   2   2   2   0   2   2   0   0   0   2   2   2   0   2   0   0   2   0   2   0   0   2   0   2   0   0   0   2   2   2   2   0   2   2   2   2   0   2   0   0   2   2   0   2   2   2   2   0   0   0   2   0   2   0   0   0   2   2   2   2   2   2   0   2   0   0   2   2   0   2   2   0   2   2   0   0   2   2   2   0   0   2   0   2   0   0   0   0   2   0   0   2   2   2   2   2   0   0   2   0   0   2   2   0   0   0   0   0   0   0   2   0   0   2   0   2   2   2   0   2   2   2   0   0   0   0   0   2
 MK-3-15                2   2   2   2   0   0   2   0   0   0   0   2   2   0   2   0   2   2   2   2   2   0   2   2   2   0   0   0   0   0   2   0   2   2   0   2   2   2   0   0   0   0   2   0   2   0   2   2   0   0   0   2   0   2   0   0   0   0   0   0   0   2   2   2   0   0   0   2   0   0   0   0   2   2   0   0   2   2   0   0   0   0   2   2   0   2   0   0   2   0   2   0   0   2   0   2   0   2   0   2   2   2   2   2   2   2   2   2   2   2   0   0   2   2   0   2   2   2   0   0   0   0   2   0   2   2   0   0   2   2   2   2   2   2   0   2   0   2   2   2   0   2   2   0   2   2   0   0   2   2   2   0   0   2   0   0   0   0   0   0   2   0   0   2   2   0   2   2   2   0   2   0   0   2   2   0   0   0   0   0   0   0   2   0   0   2   0   2   2   0   2   2   2   0   2   0   2   0   0   2
 MK-3-16                2   2   2   2   0   0   2   0   2   0   0   2   2   0   2   0   2   2   2   2   2   0   2   2   2   0   0   0   0   0   2   0   2   2   0   2   2   2   0   0   0   0   0   2   2   0   2   2   0   0   0   2   2   2   0   0   0   0   0   0   0   2   0   2   0   0   0   2   0   0   0   0   2   2   0   0   2   2   0   0   0   0   2   2   0   2   0   0   2   0   0   0   0   2   0   2   0   2   2   2   2   2   2   2   2   2   2   2   2   2   2   2   2   2   0   2   2   2   2   0   0   2   2   0   2   2   0   0   2   2   2   2   2   2   0   2   0   2   2   2   0   2   2   2   0   2   0   0   2   2   2   0   0   2   0   0   0   0   0   0   2   0   0   2   2   0   2   2   2   0   2   0   0   2   2   0   0   0   0   0   2   0   2   0   2   2   0   2   2   0   2   2   2   0   2   0   2   0   0   0
 MK-4-1                 0   2   2   2   2   2   0   2   0   2   2   2   0   0   0   0   0   2   2   2   2   0   0   2   0   0   0   0   2   2   2   0   2   2   0   2   0   0   0   0   0   2   0   2   2   2   0   2   2   2   0   2   0   0   0   2   0   2   2   0   2   0   2   2   2   2   2   0   0   0   0   2   2   2   2   0   0   2   2   2   2   0   2   2   0   2   2   2   0   2   0   0   0   0   2   0   2   2   2   0   2   2   0   2   2   0   2   2   0   2   2   2   2   2   0   2   0   2   0   2   0   2   0   2   0   0   0   0   2   2   0   0   0   2   0   0   0   0   2   0   2   0   0   2   2   2   0   0   0   0   2   0   0   2   0   2   0   0   2   2   0   0   0   0   2   2   2   2   2   2   0   0   0   0   2   0   2   0   2   0   2   0   0   0   2   2   0   2   2   2   0   2   2   2   0   2   2   2   2   0
 MK-4-2                 0   2   2   2   2   2   0   2   0   2   2   2   0   0   0   0   0   2   2   2   2   0   0   2   0   0   0   0   2   2   2   0   2   2   0   2   0   0   0   0   0   2   0   2   2   2   0   2   2   0   0   2   0   0   0   2   2   2   0   0   2   0   2   2   2   2   2   0   0   0   2   2   2   0   2   2   0   2   2   2   2   0   2   2   0   2   2   2   0   2   0   0   0   0   2   0   2   2   2   0   2   2   0   2   2   0   2   2   0   2   2   2   2   2   0   2   2   2   0   2   0   2   0   2   0   0   0   0   2   2   0   0   0   2   0   0   0   0   2   0   2   0   0   2   2   2   2   0   2   0   2   0   0   2   0   2   0   0   0   0   0   0   0   2   2   2   2   2   2   2   0   0   0   0   2   0   2   0   2   0   2   0   0   0   2   2   0   2   2   2   0   2   2   2   0   0   2   2   2   0
 MK-4-3                 0   0   2   2   2   2   0   2   0   2   2   2   0   0   0   0   0   2   2   0   2   0   0   0   0   0   2   0   2   2   2   0   2   2   0   2   0   0   0   0   0   2   0   2   2   2   0   2   2   0   0   2   0   0   0   2   2   2   0   0   2   0   2   2   2   2   2   0   0   0   2   0   2   0   2   2   0   2   2   2   0   0   2   2   0   2   2   0   0   2   0   0   0   0   2   0   2   2   2   0   0   2   2   2   2   0   2   2   0   2   2   0   2   2   0   2   2   2   0   2   2   2   2   2   0   2   0   0   2   2   0   0   0   2   0   0   0   0   2   0   2   0   0   0   2   2   2   0   2   0   2   0   0   2   0   2   0   0   0   0   0   0   0   2   2   2   2   2   2   2   0   2   0   0   2   0   2   0   2   0   2   0   0   0   2   2   0   2   2   0   0   2   2   2   0   0   0   2   2   2
 MK-4-4                 2   0   2   2   0   2   0   2   0   2   2   2   0   0   0   0   0   2   2   0   2   0   2   0   0   0   2   0   2   2   2   0   2   0   0   2   0   0   0   0   2   2   0   2   2   2   0   2   2   0   0   2   0   0   0   2   2   2   0   0   2   2   0   2   2   2   2   0   0   0   2   0   2   0   2   2   0   2   2   2   0   0   0   2   0   2   2   0   0   2   0   0   0   0   2   2   2   2   2   0   0   2   2   2   2   2   2   2   0   0   2   0   2   2   0   2   2   2   0   2   2   2   2   2   0   2   0   0   2   2   0   0   0   2   0   0   2   0   2   0   2   0   0   0   2   2   2   0   2   0   0   2   0   2   0   2   0   0   0   0   0   0   0   2   2   2   2   2   2   2   2   2   0   2   2   2   0   0   2   0   2   0   0   0   2   0   0   2   2   0   0   2   2   2   0   0   0   2   2   2
 MK-4-5                 2   0   2   2   0   2   0   2   0   2   2   2   0   0   0   2   0   2   2   0   2   0   0   2   0   0   2   0   2   2   2   0   2   0   0   2   0   0   0   2   2   2   0   2   2   2   0   2   0   0   0   2   0   0   0   2   0   2   0   0   2   2   0   2   0   2   2   0   0   0   2   2   2   0   2   2   0   2   2   2   0   0   0   2   0   2   2   0   0   2   0   0   0   0   2   2   2   2   2   0   0   2   2   0   2   2   2   2   0   0   2   0   0   2   2   2   2   2   0   2   2   2   2   2   0   2   0   2   2   2   0   0   0   2   0   0   2   0   0   0   2   0   0   0   2   2   2   0   2   0   0   2   0   2   0   2   0   0   0   0   0   0   0   2   2   2   2   2   2   2   2   2   0   2   2   0   0   0   2   0   2   0   0   0   2   0   0   2   2   0   2   2   2   2   0   2   0   0   2   0
 MK-4-6                 0   0   2   2   0   2   0   2   0   2   2   2   0   0   0   2   0   0   2   0   2   0   0   2   0   0   2   0   2   2   2   0   2   2   0   2   0   0   0   2   2   2   0   2   2   2   0   2   2   0   0   2   0   0   0   2   0   2   0   2   2   2   0   2   0   2   2   0   2   0   2   2   2   0   2   0   0   2   2   2   2   0   0   2   2   2   2   0   0   2   0   2   0   0   0   2   2   2   2   0   0   2   2   0   2   2   2   2   0   0   2   0   0   2   2   2   2   2   0   2   2   2   2   2   0   2   0   2   2   2   0   0   0   0   0   0   2   0   0   0   2   0   0   0   2   2   2   0   2   0   0   2   0   2   0   2   0   2   0   0   2   0   0   0   0   2   2   2   2   2   2   2   0   2   2   0   0   0   0   0   0   0   0   0   2   0   0   2   0   0   2   2   2   2   2   2   0   0   2   0
 MK-4-7                 0   0   2   2   0   2   0   2   0   2   2   2   0   0   2   2   0   0   2   2   2   0   0   2   0   0   2   0   2   2   2   2   2   2   0   2   0   2   2   2   2   2   0   2   2   2   0   2   2   0   0   2   0   0   0   2   0   2   0   2   2   2   0   2   0   2   2   0   2   0   2   2   2   0   2   0   0   2   2   2   2   0   0   0   2   0   2   0   0   2   0   2   0   0   0   2   2   2   2   0   0   0   2   0   0   2   2   2   0   0   0   0   0   2   0   2   2   0   2   2   2   2   2   2   0   2   0   2   2   2   0   0   0   0   0   0   2   0   0   0   2   0   0   0   2   2   2   0   2   0   0   2   0   2   0   2   0   2   0   0   2   0   0   0   0   2   2   2   2   2   2   2   0   2   2   0   0   0   0   0   2   0   0   2   2   0   0   2   0   0   2   2   2   2   2   2   0   0   2   0
 MK-4-8                 0   0   0   2   2   2   0   2   0   2   2   2   0   0   2   2   2   0   2   2   2   0   0   2   0   0   2   0   2   0   2   2   2   2   0   2   0   2   2   2   2   2   0   2   2   2   0   2   2   0   0   2   0   0   0   2   0   2   0   2   2   2   0   2   0   2   2   0   2   0   2   2   2   0   2   0   0   2   2   0   2   0   0   0   2   0   2   2   2   2   0   2   0   0   0   2   2   2   2   0   0   0   2   2   0   2   2   2   0   0   0   2   0   2   0   2   2   0   2   2   2   2   2   2   0   2   0   0   2   2   0   2   0   0   0   0   2   0   2   0   2   0   0   0   2   2   2   0   2   0   0   2   0   2   0   0   0   2   0   0   2   0   0   0   0   2   2   2   2   2   2   2   0   2   2   0   2   0   0   0   2   0   0   2   2   0   0   2   0   0   0   2   2   2   2   2   0   2   2   0
 MK-4-9                 0   0   0   2   2   0   0   2   2   2   2   2   0   0   2   2   2   0   2   2   2   0   0   2   0   0   0   0   2   0   2   2   2   2   0   2   0   2   0   0   2   2   0   2   2   2   0   2   2   0   0   2   0   0   0   2   0   2   2   2   2   2   0   2   0   2   2   0   2   2   2   2   2   0   2   0   0   2   2   2   2   0   0   0   2   0   2   2   2   0   0   2   0   2   2   2   2   2   2   0   2   0   2   2   0   2   2   2   0   2   0   2   0   2   0   2   2   0   2   2   2   2   2   2   0   2   0   0   2   2   0   2   2   0   0   0   2   0   2   0   2   0   0   0   2   2   2   0   2   0   2   2   0   2   0   0   0   2   0   0   2   0   0   0   0   2   2   2   2   0   2   2   0   2   2   0   2   0   0   0   2   0   0   2   2   0   0   2   0   0   2   2   2   2   2   2   0   2   2   0
 MK-4-10                0   0   0   2   2   0   0   2   2   2   2   2   0   0   2   2   2   0   2   2   2   0   2   2   0   0   0   0   0   2   2   2   2   2   0   2   0   2   0   2   2   2   0   2   2   2   0   2   2   0   0   2   0   0   0   2   0   2   2   2   2   2   0   2   0   2   2   0   2   2   2   2   2   0   2   0   0   2   2   2   2   0   0   0   2   0   2   2   2   0   0   2   2   2   2   2   2   2   0   0   2   0   2   2   0   2   2   2   0   0   0   0   0   2   0   2   2   0   2   2   2   2   2   2   0   2   0   0   2   2   2   2   2   2   0   2   2   0   2   0   2   0   0   0   2   0   2   0   2   0   2   2   0   2   0   0   0   2   0   0   2   0   2   0   0   2   2   0   2   0   2   2   0   0   2   2   2   0   0   0   2   0   0   2   2   0   0   2   0   0   2   2   2   2   2   2   2   2   2   0
 MK-4-11                0   0   0   2   2   0   2   2   2   0   2   2   0   0   2   2   2   0   0   2   2   0   2   2   0   2   0   0   0   2   2   2   2   2   2   2   0   2   0   2   0   2   0   2   2   2   0   2   2   0   0   2   0   0   0   2   0   2   2   2   2   0   2   2   2   2   2   0   2   2   2   2   2   2   2   0   0   2   2   2   2   0   0   0   2   0   2   2   2   0   2   2   2   2   2   2   2   2   0   2   0   0   2   2   0   2   0   2   0   2   0   0   0   0   0   2   2   2   2   2   0   2   2   0   2   2   0   0   2   2   2   2   0   2   0   2   2   0   2   0   2   0   0   0   2   0   2   0   2   2   2   2   0   2   0   0   0   2   0   0   2   2   2   0   2   2   2   0   2   2   2   2   0   0   2   2   2   0   0   0   0   0   0   2   2   0   0   2   0   0   2   2   2   2   2   2   2   2   0   2
 MK-4-12                0   0   2   2   2   0   2   2   2   0   2   2   0   0   2   2   2   0   0   2   2   0   2   2   0   2   0   0   0   0   2   2   2   0   2   2   2   2   0   0   0   0   0   2   0   2   0   2   2   0   0   2   0   0   0   2   0   2   2   2   2   0   2   2   0   0   2   0   0   2   2   2   2   2   2   0   0   2   2   2   2   0   0   0   0   0   2   2   2   0   2   2   2   2   2   2   2   2   0   2   0   0   2   2   0   2   0   2   0   2   0   0   2   0   0   2   2   2   2   2   0   2   2   0   2   2   0   0   2   2   2   2   0   2   0   2   2   0   2   2   2   0   0   0   2   0   2   0   2   2   2   2   2   2   2   0   0   2   0   0   2   2   2   0   0   2   2   0   2   2   2   2   0   0   2   2   2   0   0   0   0   0   0   0   2   0   0   0   0   0   2   2   2   2   2   2   2   2   0   2
 MK-4-13                0   0   2   2   0   0   2   2   2   0   2   2   0   0   2   2   2   2   0   2   2   0   2   2   0   2   0   0   0   2   2   2   2   0   2   2   2   2   0   0   0   0   0   2   0   2   0   2   2   0   0   2   0   2   0   2   0   2   2   2   2   0   2   2   0   0   2   0   0   0   2   2   0   2   2   0   0   2   2   2   2   0   0   0   0   0   2   2   2   0   2   2   2   0   2   0   2   2   0   2   0   0   2   2   2   2   0   2   0   2   0   2   2   0   0   2   2   2   2   0   0   2   0   0   2   0   0   0   2   0   2   2   0   2   0   2   2   0   2   2   2   0   0   0   2   0   2   0   2   2   2   2   2   0   2   0   0   2   0   0   2   2   0   0   2   0   2   0   2   2   2   2   2   0   2   2   2   0   0   0   0   0   0   0   2   0   0   0   0   0   2   2   2   2   2   2   2   2   0   2
 MK-4-14                0   0   2   2   0   0   2   2   2   0   2   2   0   0   2   0   2   2   2   2   2   0   2   2   0   2   0   0   0   2   2   2   2   2   2   2   2   0   0   0   2   0   0   2   0   2   0   2   2   0   0   2   0   2   0   2   0   2   2   2   2   0   2   2   0   0   2   0   0   0   2   2   0   2   2   0   0   2   2   2   2   0   0   0   0   0   2   2   2   0   2   0   2   0   2   0   2   2   0   2   0   0   2   2   2   2   0   2   2   2   0   2   2   0   0   2   2   2   2   0   0   2   2   2   2   2   0   0   2   0   2   2   2   2   0   2   2   0   2   2   0   0   0   0   2   0   2   0   2   2   2   2   2   0   2   0   0   2   0   0   2   0   0   0   0   0   2   0   2   2   2   2   2   0   2   2   2   0   0   2   0   0   0   0   2   0   0   0   0   0   2   0   2   2   0   2   2   2   0   2
 MK-4-15                0   0   2   2   0   0   2   2   2   0   2   2   0   0   2   0   2   2   2   2   2   0   2   2   0   2   0   0   0   2   2   2   2   2   2   0   2   0   0   0   2   0   0   2   0   2   0   2   2   0   0   2   0   2   0   2   0   2   2   2   2   2   2   2   0   0   2   0   2   0   2   2   0   2   2   0   0   2   0   2   2   0   0   0   0   0   2   2   2   0   2   0   2   0   2   0   2   2   0   2   0   0   2   2   0   2   0   2   2   2   0   2   2   0   0   2   2   2   2   0   0   2   2   2   0   2   0   0   2   0   2   2   2   2   0   2   2   0   2   2   0   0   0   0   0   0   2   0   2   2   2   2   2   0   2   0   0   2   0   0   2   0   0   0   0   0   2   2   2   2   2   2   2   0   0   2   2   0   0   2   0   0   0   0   2   0   0   2   0   2   2   0   2   2   0   2   2   2   0   2
 MK-4-16                0   0   2   2   0   0   2   2   2   0   2   2   0   0   2   2   2   2   2   2   2   0   2   2   0   2   0   0   0   2   2   2   2   2   2   0   2   0   0   0   2   2   0   2   0   2   0   0   2   0   0   2   0   2   0   2   0   2   0   2   2   2   2   2   0   0   0   0   2   2   2   2   2   2   2   0   0   2   0   2   2   0   2   0   0   0   2   2   2   0   2   0   2   0   2   0   2   2   0   2   0   0   2   2   0   2   0   2   0   2   0   2   2   0   0   2   2   2   2   0   0   2   2   2   0   2   0   0   2   0   2   2   2   2   0   2   2   0   0   2   0   0   0   0   0   0   2   0   2   2   2   2   2   0   2   0   0   2   0   0   2   0   0   0   0   0   2   2   2   2   2   2   2   0   0   2   2   0   0   2   0   0   0   0   2   0   0   2   0   2   2   2   2   2   0   2   0   2   0   2
 MK-5-1                 0   0   2   2   2   2   2   0   2   2   2   2   2   2   2   2   2   2   0   2   2   0   2   2   2   2   2   0   2   0   2   2   0   2   2   0   2   2   2   2   0   2   2   0   0   2   2   0   0   0   2   2   0   2   2   0   2   0   2   2   0   0   2   0   0   0   0   2   0   0   0   2   2   2   2   2   0   0   0   2   0   0   0   2   2   0   2   0   0   2   0   2   0   0   0   0   2   0   2   2   0   0   2   0   2   0   0   0   0   2   0   2   0   2   0   0   0   0   2   0   0   0   2   0   2   2   2   2   2   0   0   0   2   2   0   0   2   2   2   0   0   0   0   0   2   2   2   0   2   2   2   0   0   2   2   2   0   0   2   2   2   2   0   2   2   0   0   0   2   0   0   0   0   2   0   2   2   0   2   0   2   0   0   2   0   2   2   0   2   0   0   2   2   0   0   0   2   0   2   2
 MK-5-2                 2   0   2   2   2   2   2   0   2   2   2   0   2   2   2   0   2   2   0   2   2   0   2   0   2   2   2   0   2   0   0   2   0   2   2   0   2   2   2   2   0   2   2   0   0   2   2   0   0   0   2   2   0   2   2   0   2   0   2   2   0   0   2   0   0   0   0   2   0   0   2   2   2   2   0   2   0   0   2   2   0   0   0   2   2   0   2   0   0   2   0   2   0   0   2   2   2   2   2   2   0   0   2   0   2   0   0   0   0   2   2   2   0   2   0   0   0   0   2   0   2   0   2   0   2   2   2   2   2   0   0   0   2   2   0   2   2   2   2   0   0   0   0   0   2   2   2   2   2   2   2   0   0   2   2   2   0   0   2   0   2   2   0   2   2   0   0   0   2   0   0   0   0   2   0   2   2   0   2   0   2   0   0   2   0   2   2   0   2   0   0   2   2   0   0   0   2   0   2   0
 MK-5-3                 2   0   2   2   2   2   0   0   2   2   2   0   2   2   2   0   2   2   2   0   2   0   2   0   2   2   2   2   2   0   0   2   0   2   2   0   2   2   2   2   0   2   2   0   2   2   2   0   0   0   2   2   2   0   2   0   0   0   2   2   0   0   2   0   0   0   0   2   0   0   2   2   2   0   0   2   0   0   0   2   0   0   0   2   2   0   2   0   0   2   0   0   0   0   2   2   2   2   2   0   0   0   2   0   2   0   0   0   0   2   0   2   0   2   0   2   0   0   2   0   2   0   2   2   2   2   2   2   2   0   0   0   2   2   0   2   2   2   2   0   0   0   0   0   2   2   2   2   2   2   2   0   0   2   2   2   0   0   2   0   2   2   0   0   0   0   0   2   2   0   0   0   2   2   0   2   2   0   0   2   2   0   0   2   0   2   2   0   2   0   0   2   2   0   0   0   2   2   2   0
 MK-5-4                 2   0   2   2   2   0   0   0   2   2   2   0   2   2   2   0   2   2   2   0   2   0   2   0   2   2   2   2   2   0   0   2   0   2   2   0   2   2   2   2   0   2   2   0   2   2   2   0   2   0   2   2   2   0   2   0   0   2   2   2   0   0   2   0   0   0   0   2   0   0   2   2   0   0   0   2   0   0   0   2   2   0   0   2   2   0   2   0   0   2   0   0   0   0   2   2   2   2   2   0   0   0   2   0   2   0   0   0   0   0   0   2   0   2   0   2   0   0   2   2   2   2   2   0   2   2   2   2   2   0   0   0   2   2   0   2   2   2   2   0   0   0   0   0   2   2   2   2   2   2   2   0   0   2   2   2   0   0   2   0   2   2   0   0   0   0   0   0   2   0   0   0   2   2   2   2   2   0   0   2   2   0   0   2   0   0   2   0   2   2   0   2   0   0   0   0   2   2   2   0
 MK-5-5                 2   0   2   2   2   0   0   0   2   2   2   0   0   2   2   2   2   2   2   0   2   0   2   0   2   2   2   2   2   0   0   2   0   2   2   0   2   2   2   2   0   2   2   2   2   2   2   0   2   0   2   2   2   0   2   0   0   2   2   0   0   0   2   0   0   0   0   2   2   0   2   0   0   0   0   2   0   0   0   2   2   0   0   0   2   0   2   0   0   2   0   0   2   0   2   2   2   2   2   0   0   0   2   0   2   0   0   0   0   2   0   2   0   2   0   2   0   0   2   2   2   2   2   0   2   2   2   2   2   0   0   0   2   2   2   2   2   2   2   0   0   0   0   0   2   2   2   2   2   2   2   0   0   2   2   2   0   0   2   0   2   2   0   0   0   0   0   0   2   0   0   0   2   0   2   0   2   0   0   2   2   0   0   2   0   0   2   0   2   2   0   2   0   0   0   0   2   2   2   0
 MK-5-6                 2   0   2   2   2   2   0   0   2   0   0   0   0   2   2   2   2   2   2   0   2   0   2   0   2   2   2   2   2   0   0   2   0   2   2   0   2   2   2   2   0   2   2   2   2   2   2   0   2   0   0   2   2   0   2   0   0   2   2   0   0   0   2   0   0   0   0   2   2   0   2   2   0   0   0   2   0   2   2   2   0   0   0   0   2   0   2   0   0   2   0   0   2   0   2   2   2   2   0   0   0   0   2   0   2   0   0   0   0   2   0   2   0   2   0   0   0   0   2   2   2   2   2   0   2   2   2   2   2   0   0   0   2   2   2   2   2   2   2   0   0   0   0   0   2   2   2   2   2   2   2   0   0   2   0   2   0   0   2   0   2   2   0   0   0   0   0   0   0   0   0   0   2   0   2   0   0   0   2   2   2   0   0   2   0   0   2   0   2   0   0   2   2   0   0   0   2   2   2   0
 MK-5-7                 2   0   2   2   2   2   0   0   2   0   0   0   0   0   2   2   2   0   2   0   2   0   0   0   2   2   2   2   2   0   0   2   0   2   2   2   2   2   2   0   0   2   2   2   2   2   2   0   2   0   0   2   2   0   2   0   0   2   2   0   0   0   2   0   0   2   0   2   2   2   0   2   0   0   0   2   0   2   2   2   0   2   0   0   2   2   2   0   0   2   0   0   2   0   2   2   2   2   0   0   0   0   2   0   2   2   0   0   0   2   0   2   0   2   0   2   0   0   2   2   2   2   0   0   2   2   0   2   2   0   0   0   2   2   2   2   2   2   2   0   2   0   0   0   2   2   2   2   2   2   2   0   2   2   0   2   0   0   2   0   2   2   0   0   0   0   0   0   0   0   2   0   0   0   2   0   0   0   2   0   2   0   0   0   0   2   0   2   2   0   2   2   2   0   0   0   2   2   2   0
 MK-5-8                 2   0   2   2   2   2   0   0   2   0   0   0   0   0   2   2   2   0   0   0   2   0   0   0   2   0   2   2   2   0   0   2   0   2   2   2   2   2   2   0   0   2   2   2   2   2   2   0   2   2   0   2   2   0   2   0   0   2   2   0   0   0   2   0   0   2   0   2   2   2   2   2   0   0   0   2   0   2   2   2   2   2   0   0   2   2   2   0   0   2   2   0   2   0   2   2   2   2   0   0   0   0   2   0   2   2   0   0   0   2   0   2   2   2   0   2   2   2   2   2   2   2   0   0   2   2   0   2   2   0   0   0   2   0   2   2   2   2   2   0   2   0   0   0   2   2   2   2   2   2   2   0   2   2   0   2   0   0   2   0   2   2   0   0   0   0   0   0   0   0   2   0   0   0   2   0   2   0   2   0   2   2   0   0   0   2   0   2   2   0   2   0   2   0   2   0   2   2   2   0
 MK-5-9                 2   2   0   2   2   2   0   0   2   0   0   0   0   2   2   2   2   0   0   0   2   0   0   0   2   0   2   2   2   0   0   2   0   2   2   0   2   2   2   2   0   2   2   2   2   0   2   0   2   2   0   2   2   0   2   0   0   0   2   0   0   2   2   0   0   0   0   0   2   2   2   2   0   0   2   2   0   2   2   2   2   2   2   0   2   2   2   0   0   2   2   0   2   0   2   2   2   0   0   0   2   0   2   0   0   2   0   0   2   2   0   2   2   0   0   2   0   2   2   2   2   2   0   0   2   2   0   2   2   0   0   0   2   0   2   2   2   2   2   0   2   0   0   0   2   2   2   2   2   2   2   0   2   2   2   2   2   0   2   0   0   2   0   0   0   0   0   0   0   0   2   0   2   0   2   0   2   0   2   0   2   2   0   0   0   2   0   2   2   0   2   0   2   0   2   0   0   2   2   0
 MK-5-10                0   2   0   2   2   2   0   0   2   0   0   2   0   2   2   2   2   0   0   0   2   0   0   0   2   0   2   0   2   0   0   2   0   0   2   0   2   2   2   2   0   0   2   2   2   0   2   2   2   2   0   2   2   2   2   0   0   0   0   0   0   0   2   0   0   2   0   0   0   2   2   2   0   0   2   2   0   2   2   2   2   2   2   0   2   2   2   0   0   2   2   0   2   0   2   2   2   0   0   0   2   0   0   0   0   2   0   0   2   2   0   2   2   0   0   2   0   0   2   2   2   2   0   0   2   0   2   2   2   0   0   0   2   2   2   2   2   2   2   0   2   0   0   0   2   0   2   2   2   2   0   0   2   2   2   0   0   0   2   0   0   2   0   0   0   0   0   0   0   0   0   2   2   0   2   0   2   0   2   0   2   2   0   0   0   2   0   2   2   0   2   0   2   0   2   0   0   2   0   0
 MK-5-11                0   2   0   2   2   2   0   0   2   0   0   2   2   2   2   2   2   0   0   0   2   0   0   0   2   0   0   0   2   2   0   2   0   0   2   0   2   2   2   2   0   0   2   2   2   2   2   2   2   2   0   2   2   2   0   0   0   2   0   0   0   0   2   0   0   2   0   0   0   2   2   2   0   0   2   0   0   2   2   2   2   0   2   0   2   2   2   0   0   2   2   0   2   0   2   2   2   2   0   0   2   0   0   2   0   2   0   0   0   2   0   2   2   0   0   2   0   0   2   2   2   2   0   0   2   0   2   2   2   0   0   0   2   2   2   2   2   2   2   0   2   0   0   0   2   0   2   2   2   2   0   0   2   2   2   0   0   0   2   2   0   2   0   0   0   0   0   0   0   0   0   2   2   0   2   0   2   0   2   0   2   2   0   0   2   2   0   2   0   0   2   0   2   0   2   0   0   0   0   0
 MK-5-12                0   2   0   2   2   2   2   2   0   0   0   2   2   2   2   2   2   0   0   0   2   2   0   2   2   0   0   0   2   2   0   2   0   0   2   0   2   2   2   2   0   0   2   2   2   2   2   2   2   2   0   2   2   2   2   0   0   2   0   0   0   0   2   0   0   2   0   0   0   2   2   2   0   0   2   0   0   2   2   2   2   0   2   0   2   2   2   0   0   2   2   0   2   2   2   2   2   2   2   0   2   0   0   2   0   2   0   0   0   2   0   2   2   0   0   2   2   0   2   2   2   2   0   0   2   2   2   0   0   0   0   0   2   2   0   2   2   2   2   0   2   0   0   2   2   0   2   0   2   2   0   0   2   2   2   0   2   0   2   2   0   2   0   0   0   0   2   0   0   0   0   2   2   0   2   0   2   0   2   0   2   2   0   0   0   2   0   2   0   0   0   0   2   0   2   0   0   0   0   0
 MK-5-13                0   2   0   2   2   2   2   2   0   2   0   2   2   2   2   2   2   0   0   0   2   2   0   2   2   0   0   0   2   2   0   2   0   0   2   0   2   2   2   2   0   0   2   2   2   2   2   2   2   2   0   2   2   2   2   0   0   2   0   2   0   0   2   0   0   2   0   2   0   2   0   2   0   0   2   0   2   2   2   2   2   0   2   0   0   2   2   0   0   2   2   0   0   2   2   2   2   2   2   0   2   0   2   2   0   2   0   0   0   2   0   2   2   0   0   2   2   0   2   2   0   2   0   0   2   2   2   0   0   0   0   0   2   2   0   2   2   2   2   0   2   0   0   2   0   0   2   0   2   2   0   0   2   0   0   0   2   0   2   2   0   2   2   0   0   0   2   0   0   0   0   2   2   0   2   0   2   0   2   2   2   2   0   0   0   2   0   2   0   0   0   2   0   0   2   0   0   0   0   0
 MK-5-14                0   2   0   2   2   2   2   2   0   0   0   2   2   2   2   2   0   0   0   0   2   2   0   2   2   0   0   0   2   2   0   2   0   0   2   0   2   2   2   2   0   0   2   2   2   2   2   2   2   2   0   2   2   2   2   0   0   2   0   2   0   0   2   0   2   2   0   2   0   0   0   2   0   0   2   0   2   2   2   2   2   0   2   2   0   2   2   2   0   2   2   0   0   2   2   2   2   2   2   0   2   0   2   2   0   2   0   0   0   2   0   2   2   0   2   2   2   0   2   2   0   2   0   0   0   2   2   0   0   0   0   0   2   2   2   2   2   2   2   0   2   0   0   2   0   2   2   2   2   2   0   0   2   0   0   0   2   0   2   2   0   0   2   0   0   0   0   0   0   0   0   2   0   0   2   0   2   0   2   2   2   2   2   0   0   2   0   2   2   0   0   2   0   0   2   0   0   0   0   0
 MK-5-15                0   2   0   2   2   2   0   2   0   0   0   2   2   2   2   2   2   0   0   0   2   2   0   2   0   0   0   0   2   2   0   2   0   0   2   0   2   2   2   2   2   0   2   2   2   2   2   2   2   2   0   2   2   2   2   2   0   2   0   2   0   2   2   0   2   2   0   2   0   0   0   2   2   0   2   0   2   2   2   2   2   0   2   2   0   2   2   2   0   2   2   0   2   2   2   2   0   2   2   0   2   0   2   2   0   2   0   0   0   2   0   2   2   2   2   2   2   0   2   0   0   2   0   0   0   2   2   0   0   0   0   0   2   2   2   0   2   2   2   0   2   0   0   2   0   2   0   2   0   2   0   0   2   0   0   0   2   0   0   2   0   0   2   0   0   0   0   0   0   0   0   2   2   0   2   0   2   0   2   2   2   2   2   0   0   2   0   2   2   0   0   2   0   2   2   0   0   0   0   2
 MK-5-16                0   2   0   2   2   2   0   2   0   2   0   2   2   2   2   2   2   0   0   0   2   0   0   2   2   0   0   0   2   2   0   2   0   0   2   0   2   2   0   2   2   0   2   2   2   2   2   0   2   0   0   2   2   2   2   2   2   2   0   2   0   2   2   0   2   2   0   2   0   0   2   2   2   2   2   0   2   2   2   2   2   0   2   2   0   2   0   2   0   2   2   2   2   2   2   2   0   2   2   0   2   0   2   2   0   2   0   0   0   2   0   2   2   2   2   0   2   0   2   2   0   2   0   0   2   2   2   0   0   2   0   2   2   2   2   0   2   2   2   0   2   0   0   2   0   2   0   2   0   2   0   0   2   0   0   0   2   0   0   2   0   0   2   0   0   0   0   0   0   0   0   2   2   0   2   0   2   2   2   2   2   2   2   0   0   2   0   2   2   0   0   2   0   2   2   0   0   0   0   2
 MK-6-1                 0   2   0   2   2   2   0   0   2   2   0   0   2   0   2   0   2   2   0   0   2   2   2   0   0   2   0   2   0   2   0   2   2   2   2   2   2   0   2   0   2   0   0   0   0   0   2   0   0   2   0   2   2   2   2   2   2   2   2   0   0   2   0   0   2   2   0   0   0   0   0   2   2   2   0   0   0   0   2   0   0   0   2   2   0   2   2   2   0   2   2   0   2   2   0   2   2   0   0   0   0   2   0   0   2   2   0   0   0   2   2   2   2   2   2   0   0   2   0   0   0   0   0   2   0   0   2   2   2   2   0   0   0   2   0   0   0   2   0   0   2   0   0   2   0   0   0   0   2   2   2   0   2   0   2   0   2   2   2   0   2   2   0   0   2   2   2   0   2   0   2   0   2   0   2   0   2   0   2   0   0   0   2   2   2   0   0   0   2   0   0   0   2   0   2   0   0   0   2   0
 MK-6-2                 0   2   2   2   2   2   0   0   2   2   0   0   2   0   2   0   2   2   0   0   2   2   2   0   0   0   0   2   0   2   0   2   2   2   2   2   0   0   2   0   2   0   0   0   0   0   2   0   0   2   0   2   2   2   2   2   2   2   2   0   0   2   0   0   2   2   0   0   0   0   0   2   2   0   0   0   2   2   2   0   0   0   2   2   0   2   2   2   0   2   0   0   2   2   0   2   2   0   0   2   0   2   2   0   2   2   0   0   0   2   2   2   2   2   2   2   2   0   0   0   0   0   0   2   0   0   2   2   0   2   2   0   0   2   0   0   0   2   0   0   2   0   0   2   0   0   0   2   2   2   2   0   2   0   0   0   2   2   2   0   2   2   0   0   2   2   2   0   2   0   2   0   2   0   2   0   2   0   2   0   0   0   0   2   2   0   0   0   2   0   2   2   0   0   2   0   0   0   2   0
 MK-6-3                 0   2   0   2   2   2   0   0   2   0   0   0   2   0   2   0   2   2   0   0   2   2   2   2   0   0   0   2   0   2   0   2   2   2   2   2   0   0   2   0   2   0   0   0   0   0   2   0   0   2   0   2   2   2   2   2   2   2   2   0   0   2   0   0   2   2   0   2   0   0   0   2   2   0   0   2   2   2   2   0   0   0   2   2   0   0   2   2   0   2   0   0   2   2   0   2   2   0   0   2   0   2   2   0   2   2   0   0   0   2   0   2   2   2   2   2   2   0   0   0   0   0   0   2   0   0   2   2   0   2   2   0   0   2   0   0   0   2   0   0   2   0   0   2   0   0   0   2   2   2   2   0   2   0   0   2   2   2   2   0   2   0   0   0   2   0   2   0   2   0   2   0   2   0   2   2   2   0   2   0   0   0   0   2   2   0   2   0   2   0   2   2   2   0   2   0   0   0   0   0
 MK-6-4                 0   2   0   0   2   0   0   0   2   0   0   0   2   0   2   0   2   2   0   2   2   2   2   2   0   0   0   2   2   2   2   2   2   2   0   2   0   0   2   0   2   0   0   0   0   0   2   2   0   2   0   2   2   2   2   2   2   2   2   0   0   2   0   0   2   2   0   2   0   0   0   2   2   0   0   2   2   2   2   0   0   0   0   2   0   2   0   2   0   2   0   0   2   2   0   2   2   0   0   2   0   2   2   2   0   2   0   0   0   2   0   2   2   2   2   2   2   0   0   2   0   0   0   2   0   0   2   2   0   2   2   0   0   2   0   0   0   2   0   0   2   0   0   2   0   0   0   0   2   2   2   0   2   0   0   2   2   2   0   0   2   0   0   0   2   0   2   2   2   0   2   0   2   0   0   2   2   0   2   0   0   2   0   2   2   2   2   2   2   0   2   2   2   0   2   2   0   0   2   0
 MK-6-5                 0   2   0   0   2   0   0   0   2   0   0   2   2   0   2   0   2   2   0   0   2   2   2   2   0   2   0   2   2   2   2   2   2   2   0   2   0   0   2   0   2   0   0   0   0   0   2   2   0   2   0   2   2   2   2   2   2   2   2   0   0   2   0   0   2   2   0   2   0   0   0   2   2   0   0   2   2   2   2   0   0   0   0   2   0   2   0   2   0   2   0   0   2   2   0   2   2   0   0   2   0   2   2   2   0   2   2   0   0   2   0   2   2   2   2   2   2   0   2   2   0   0   2   2   0   0   2   2   0   2   2   0   0   2   0   0   0   2   0   0   2   2   0   2   0   0   0   0   2   0   2   0   2   0   0   2   2   2   0   0   2   0   0   2   2   0   2   2   2   0   2   2   2   0   0   2   2   0   2   2   0   2   0   2   0   2   2   2   2   0   2   2   2   0   2   2   0   0   2   0
 MK-6-6                 0   2   0   2   2   0   0   0   2   2   2   2   2   0   2   0   2   2   0   0   2   2   2   2   0   2   0   2   2   2   2   0   2   2   0   2   2   0   2   0   2   0   0   0   2   0   2   2   0   2   0   2   2   2   2   2   2   0   2   0   0   2   0   0   0   2   0   2   0   0   0   2   2   0   0   2   2   2   2   0   0   2   0   2   2   2   0   2   0   2   0   0   2   2   0   2   0   0   0   2   0   2   2   0   0   2   0   0   0   2   0   2   2   2   2   2   2   2   2   2   2   0   2   2   0   2   2   2   0   2   2   0   0   2   0   0   0   2   0   0   2   2   2   2   0   2   2   0   0   0   2   0   2   0   0   2   2   0   0   0   2   0   0   2   0   2   2   0   2   0   2   2   2   0   0   2   2   0   2   2   0   0   0   2   0   2   2   2   2   0   2   2   2   0   2   2   0   0   2   0
 MK-6-7                 0   2   0   2   2   0   0   0   2   2   2   2   2   0   0   0   2   2   0   0   2   2   2   2   0   2   0   2   2   2   2   0   2   2   0   2   2   0   2   0   2   0   0   0   2   0   2   2   0   2   0   2   2   2   2   2   2   0   2   0   0   2   0   0   0   2   0   2   0   2   0   2   2   2   0   2   2   2   2   0   0   2   0   2   2   2   0   2   2   2   0   0   2   2   0   0   0   0   0   2   2   2   2   0   2   2   0   0   0   2   0   2   2   2   2   2   2   2   2   2   2   0   2   2   0   2   2   2   0   2   2   0   0   2   0   0   0   2   0   0   2   2   2   2   0   2   2   0   0   0   2   0   0   0   0   2   2   0   2   0   2   0   0   2   0   2   2   0   2   0   2   2   2   0   0   2   2   0   2   2   0   0   0   2   0   2   2   2   2   0   2   2   2   0   2   2   0   0   2   0
 MK-6-8                 0   2   0   2   2   0   0   0   0   2   2   2   2   0   0   0   2   2   0   0   2   2   2   2   0   2   0   0   2   2   0   0   2   2   0   0   2   0   2   0   2   0   0   0   0   0   2   2   0   2   0   2   2   2   2   2   2   0   2   0   0   2   0   0   0   2   0   2   0   2   0   2   2   2   0   2   2   2   2   0   0   2   0   2   2   0   0   2   2   2   0   0   2   2   0   2   0   0   0   2   2   2   2   0   2   0   0   0   0   2   2   2   2   2   0   2   2   2   2   2   2   0   2   2   0   2   2   2   0   2   2   0   0   2   0   2   2   2   0   0   2   2   0   2   0   2   2   0   0   0   0   0   0   2   0   2   2   0   2   0   2   0   0   0   0   2   2   0   2   0   2   2   2   0   0   2   2   0   2   2   0   0   2   2   0   2   2   2   2   0   2   2   2   0   2   2   0   0   2   0
 MK-6-9                 0   2   0   2   2   0   0   0   0   2   2   2   2   0   0   0   0   2   0   0   2   2   2   2   0   2   0   0   2   0   0   0   0   2   0   2   2   0   2   0   2   0   0   0   0   0   2   2   0   2   0   2   0   2   2   2   2   0   2   0   0   2   0   0   0   2   0   2   0   2   0   2   2   2   0   2   0   2   0   0   0   2   0   2   2   0   0   2   2   2   0   0   2   2   0   2   0   0   0   2   2   2   0   0   2   0   0   0   0   2   2   0   0   2   0   2   2   0   2   2   2   0   2   2   0   0   2   2   0   2   2   0   0   2   2   2   2   2   0   0   2   2   0   2   0   2   2   0   0   0   0   0   0   2   0   2   2   2   2   0   2   0   0   0   0   2   2   0   0   0   2   2   2   0   0   2   2   0   2   2   0   0   2   2   0   2   2   2   2   0   2   2   2   0   2   2   0   0   2   0
 MK-6-10                0   2   0   2   2   0   0   0   0   2   2   2   2   0   0   0   0   2   0   0   2   2   2   2   0   2   0   0   0   0   0   0   0   2   2   2   2   0   2   0   2   0   0   0   0   0   2   2   0   2   0   2   0   2   2   2   2   0   2   2   2   2   0   2   0   2   2   2   0   2   0   2   2   2   0   2   2   2   0   2   2   2   0   2   2   0   0   2   0   2   0   2   0   2   0   2   0   2   0   0   2   2   2   0   2   2   0   0   0   0   2   0   0   2   0   2   2   0   2   2   0   0   2   2   0   0   2   2   0   2   2   0   0   2   2   2   2   2   0   0   2   2   0   2   0   0   2   0   0   0   0   0   0   2   0   2   2   2   2   0   2   0   2   0   0   2   2   0   0   0   2   0   2   0   0   2   2   2   2   2   0   0   2   2   0   2   2   2   2   0   2   2   0   0   0   0   0   0   2   0
 MK-6-11                0   2   2   2   2   0   2   0   0   2   2   2   2   0   2   0   0   2   0   0   2   2   2   2   0   0   0   0   0   0   0   0   0   0   0   2   0   0   2   0   2   2   0   0   0   0   2   2   0   2   0   2   0   2   2   2   2   0   2   0   2   2   0   2   2   0   2   2   0   0   0   2   0   2   0   2   2   0   0   0   2   2   0   2   2   0   0   2   2   2   0   2   0   2   0   2   0   2   0   0   2   2   2   0   2   2   0   0   0   0   0   0   0   2   0   0   0   0   2   2   0   0   2   2   0   0   2   2   2   2   2   0   0   2   2   2   2   2   0   2   2   2   2   2   0   0   2   0   0   0   0   0   0   2   0   2   2   0   2   0   2   0   0   2   0   2   2   2   0   2   0   0   2   0   0   2   2   2   2   2   0   0   2   2   0   2   2   2   2   0   2   2   0   0   0   2   0   0   0   0
 MK-6-12                0   2   2   2   2   2   2   0   0   2   2   0   2   0   2   0   0   2   0   0   2   0   2   2   0   0   0   0   0   0   0   0   2   2   0   2   0   0   2   0   2   2   0   0   0   0   2   0   2   2   2   2   2   2   2   2   2   0   2   0   2   2   0   2   2   0   2   2   0   0   0   2   0   2   2   2   2   0   0   0   2   0   0   2   2   2   0   2   2   2   2   2   2   2   0   2   0   2   0   0   2   2   0   0   2   2   0   0   0   2   0   0   0   2   0   0   0   0   2   2   2   0   2   2   0   0   2   2   2   2   2   0   0   2   0   2   2   2   0   2   2   2   2   2   0   0   2   0   0   0   0   0   0   2   0   2   2   0   2   0   2   0   0   2   0   2   2   2   0   2   0   0   2   0   0   2   2   0   2   2   0   0   0   2   0   2   2   0   2   0   2   2   0   0   0   2   0   0   0   0
 MK-6-13                0   0   2   2   2   2   2   0   0   0   2   0   2   0   2   0   0   2   0   2   2   0   2   2   0   0   0   0   0   0   0   0   2   2   0   2   0   0   2   0   2   2   0   0   0   0   2   0   2   2   2   2   2   2   2   2   2   0   2   2   2   2   0   2   2   2   2   2   2   0   0   2   0   2   2   2   2   0   0   0   2   0   0   2   2   2   0   0   2   2   2   2   2   2   0   2   0   2   0   0   2   2   0   0   2   2   0   2   0   2   0   0   0   2   0   0   0   0   0   2   2   0   2   2   0   0   2   2   2   0   2   0   0   0   0   2   0   2   0   2   2   2   2   2   0   0   0   0   0   2   0   0   0   2   0   2   2   0   2   0   2   0   2   2   0   2   2   2   0   2   0   0   2   0   0   2   2   0   2   2   0   0   0   2   0   2   2   0   2   0   2   2   0   0   0   2   0   0   0   0
 MK-6-14                0   0   0   2   2   0   2   0   0   0   2   0   2   2   2   0   0   2   0   2   2   0   2   2   0   0   0   0   0   0   0   0   2   2   0   2   0   0   2   0   2   0   0   0   0   0   0   0   2   0   2   2   2   2   2   2   2   0   2   2   2   2   0   2   2   2   2   2   2   0   0   2   0   0   2   2   2   0   0   0   2   0   0   0   2   2   0   0   2   2   2   2   2   2   0   2   0   2   0   0   2   2   0   0   2   2   0   2   2   2   0   2   0   2   0   0   0   0   0   2   0   0   2   2   0   0   2   2   2   0   2   0   0   2   0   2   0   2   0   2   2   2   2   2   2   0   2   0   0   2   0   0   0   2   0   2   2   0   2   0   2   0   2   2   0   2   2   0   0   0   0   0   2   0   0   2   2   0   2   2   0   0   0   2   0   2   2   0   0   0   0   2   0   2   0   2   0   0   0   0
 MK-6-15                0   0   0   2   2   0   2   0   2   0   0   0   2   2   2   0   0   2   0   2   2   0   2   0   0   0   0   0   0   0   0   0   2   0   0   2   0   0   0   0   2   0   0   0   0   0   0   2   2   0   2   2   2   2   2   2   2   0   0   2   2   2   0   2   2   2   2   2   0   0   0   2   0   0   2   2   2   0   0   0   2   2   0   0   2   2   0   0   2   2   2   2   2   0   0   2   0   2   0   0   2   2   0   0   2   2   0   2   2   2   0   2   0   2   0   0   0   0   0   2   0   0   0   2   0   0   2   2   2   0   2   0   0   2   0   2   0   2   0   0   2   2   2   2   2   0   0   0   2   2   0   0   0   2   0   2   2   2   2   0   2   0   2   2   0   2   2   0   0   0   0   0   2   0   0   2   2   0   2   2   0   0   0   2   0   2   2   0   0   0   0   2   0   2   2   2   0   0   0   2
 MK-6-16                2   0   0   2   2   0   2   0   2   0   0   0   2   2   2   0   2   2   0   2   2   2   2   0   0   0   0   0   0   0   0   0   2   0   2   2   0   0   2   0   2   0   0   0   0   0   0   2   2   0   2   2   2   2   2   2   2   0   0   2   2   2   0   0   2   2   2   2   0   0   0   2   0   0   2   2   2   0   0   2   2   2   0   0   2   2   0   0   2   2   2   2   2   0   0   2   0   2   0   0   2   2   0   0   2   2   0   2   2   2   0   2   0   2   0   0   0   0   0   2   0   0   0   2   0   0   2   2   2   0   0   0   0   2   0   0   0   2   0   0   0   2   2   2   2   0   0   0   2   2   0   0   0   2   0   2   2   2   2   2   2   0   2   2   2   2   2   0   0   0   2   0   2   0   0   2   2   0   2   2   0   0   0   2   2   2   2   0   0   0   0   2   0   0   0   2   0   0   0   2
 
!****************************************** Phenotypic Data **********************************************************
!-100.0 is resevred for missing phenotype
SimulatedTrait1        15.1580   12.8711   13.8008   15.5211   13.2971   15.6365   15.6497   14.6446   15.1883   14.7931   16.0409   13.8929   15.9122   16.9775   17.3532   14.0419   16.8127   15.0187   13.3140   15.4221   15.9722   14.2638   15.9745   14.7705   13.0087   12.8957   15.9939   14.2074   14.4262   13.5205   16.3210   14.8553   16.4376   13.8561   14.3118   13.7242   12.7523   14.4483   15.8679   16.6372   14.3214   15.6965   15.3103   13.7525   15.8540   12.0508   16.9821   15.4911   14.3711   13.6412   12.6040   15.2856   14.1161   14.2531   16.2052   17.3996   14.6333   14.4782   14.7070   14.8307   13.0503   14.6603   17.0580   14.5217   13.7672   14.4006   16.6111   13.3563   13.1773   15.7241   14.8491   12.9018   15.6053   14.8491   14.6969   15.6280   15.4374   15.1593   13.1187   13.2901   14.5845   14.7337   15.1800   15.0272   16.0627   15.8154   14.6945   15.7487   17.5072   15.0786   14.0852   14.0547   14.1310   15.7216   14.0979   14.2321   14.2471   14.6623   15.2664   15.0473   16.5307   15.0217   15.7990   15.5790   15.1014   14.9656   14.9715   13.8481   13.7239   16.5778   14.3228   15.0047   17.4988   13.5195   16.3125   16.5418   16.2967   15.2512   15.9820   15.3867   14.3908   16.5754   16.8299   15.5321   16.2603   17.6140   15.6925   14.9995   16.5843   14.9732   16.4271   15.3058   13.5018   15.2193   16.4783   13.9359   13.5860   12.4558   15.8320   15.6960   15.0628   14.9953   15.1648   14.8695   16.1428   15.4530   14.1734   17.3472   13.8842   16.4227   15.6591   14.7127   12.9780   14.6676   13.1540   15.6851   16.8614   17.5824   15.6781   16.5166   13.9460   15.5337   13.3506   14.3920   13.0866   14.4031   14.4634   15.4420   14.9936   15.5997   14.9381   14.5874   14.0570   16.4929   16.0720   14.1521   14.5064   14.9037   13.0726   15.4135   14.8940   13.4732   15.9201   16.2117   13.4405   14.8196   13.8138   15.5224   15.3738   12.4188   15.4656   13.6278   15.0260   13.3481   15.6007   17.2165   15.9118   13.5804   15.4944   14.8667
SimulatedTrait2         9.7184   10.7033   11.4533    9.6727   11.1697   11.3703   10.0452    9.2751   10.9174    9.8558    9.6242   10.5421    9.3177    8.5941   10.2284   10.0483   10.5245    7.9833   10.4407    9.8222   10.5476    9.2373    9.4587    9.6069   10.1102    9.8231    8.9112   10.7433   11.3748   10.3019   10.0686    8.9271    8.8914    9.8085    8.7741    9.1400   10.6910   10.3018    9.4031    9.6401    9.4375   10.8704   10.5740    9.8950    8.9685   11.2825    8.6753   10.3052   10.9401    9.4922   11.0627    9.4077   11.1746    9.8188   10.7723    9.3805    9.7000   10.8085    9.7712    9.4099   10.3481   10.1818    9.4769   10.6806   10.5052   10.0942   10.1716   10.8963   11.4785    8.8247    9.8539   10.1429   10.2302   10.8023    9.5576    8.8951    9.7283    9.9953   10.0060   10.3987   10.9266   10.3788   10.6732   10.8290    8.8658    8.7814   10.8215   10.4173   10.1883   10.6659    9.4279    9.4659   10.0113   10.9944   11.5556   10.3236   10.0944    9.9260    9.5465   10.2883    8.8938    9.2190    9.9269   10.8832    9.3962   10.5414   10.7760   10.4212   11.0457    9.4368   10.3546    9.7731    9.6841   10.2786    9.7717    9.3700    8.7757   10.2408    9.7627    9.3262   10.6252   11.2018    9.3903    8.9307   10.0722    8.7340   10.6548    9.8643    9.9130    8.8844   10.3237   10.7352   10.0345    9.2811    9.0077    8.3139   10.4622   11.6470    9.0593    9.9111   10.9965   10.8265   10.1876    9.9746    9.0053    9.3933   10.6308    9.5053    9.8729   11.0684    9.8923   10.4142   10.5815    9.5679    9.7886   10.1335   10.4229    9.0613    8.8256    9.8604    9.5102    9.4684   11.1414   10.5135   10.1532    9.6071   10.2129    9.3080   11.4918   11.0006    9.7167   10.7742    9.6704    9.8097    9.8741   10.5713   11.1735   10.5015   10.3609    9.6410    9.0054   11.2196    9.5988    8.4844   10.9209    9.3623   10.5459   10.4021    9.9703   10.3552    9.8764    9.0236   10.3957   10.7458    9.8501    9.6399    9.5531   10.3144   10.5958   11.7698
 
