# Supplementary material for: Inclusive Composite Interval Mapping of QTL by Environment Interactions in Biparental Populations
Source: PLoS One. 2015 Jul 10;10(7):e0132414. doi: 10.1371/journal.pone.0132414 (PMC4498613; doi:10.1371/journal.pone.0132414)
Supplement: S5 File — (ZIP) [file pone.0132414.s005.zip › H=0.5/L1/run_00166.met]

!**********************Note: lines staring with "!" are remarks and will be ignored in the program********************
!*********************************General Information**********************************
!Assuming F1 = P1 x P2, populations available in QTL IciMapping are: 
!  1, P1BC1F1 = P1 x F1, the first backcrossing where P1 is used as the recurrent parent;
!  2, P2BC1F1 = P2 x F1, the first backcrossing where P2 is used as the recurrent parent;
!  3, F1DH, F1-derived doubled haploids; 
!  4, RIL or F1RIL, recombination inbred lines through the repeated selfing of F1;
!  5, P1BC1RIL, recombination inbred lines through the repeated selfing of P1BC1F1;
!  6, P2BC1RIL, recombination inbred lines through the repeated selfing of P2BC1F1;
!  7, F2, the selfing generation of F1;
!  8, F3, the selfing generation of F2;
!  9, P1BC2F1, the second backcrossing where P1 is used as the recurrent parent; 
! 10, P2BC2F1, the second backcrossing where P2 is used as the recurrent parent;
! 11, P1BC2RIL, recombination inred lines through the repeated selfing of P1BC2F1; 
! 12, P2BC2RIL, recombination inred lines through the repeated selfing of P2BC2F1; 
! 13, P1BC1F2, the selfing generation of P1BC1F1; 
! 14, P2BC1F2, the selfing generation of P2BC1F1; 
! 15, P1BC2F2, the selfing generation of P1BC2F1; 
! 16, P2BC2F2, the selfing generation of P2BC2F1; 
! 17, P1BC1DH, P1BC1F1-derived doubled haploids; 
! 18, P2BC1DH, P2BC1F1-derived doubled haploids; 
! 19, P1BC2DH, P1BC2F1-derived doubled haploids; 
! 20, P2BC2DH, P2BC2F1-derived doubled haploids; 
   3      !Mapping Population (see remarks above)
   2      !Mapping Function (1 for Kosambi; 2 for Haldane; 3 for Morgan)
   2      !Marker Space Type (1 for intervals; 2 for positions)
   1      !Marker Space Unit(1 for centiMorgans; 2 for Morgan)
   6      !Number of Chromosomes (or Linkage Groups)
 200      !Size of the mapping population
   2      !Number of environments
 
!***************************************** Chromosomes and Linkage Maps **********************************************
!Chromosome                 NumMarkers
-CH1                        16
-CH2                        16
-CH3                        16
-CH4                        16
-CH5                        16
-CH6                        16
!Linkage map (Marker name followed by position or the interval length)
 MK-1-1                1     0.000
 MK-1-2                1    10.000
 MK-1-3                1    20.000
 MK-1-4                1    30.000
 MK-1-5                1    40.000
 MK-1-6                1    50.000
 MK-1-7                1    60.000
 MK-1-8                1    70.000
 MK-1-9                1    80.000
 MK-1-10               1    90.000
 MK-1-11               1   100.000
 MK-1-12               1   110.000
 MK-1-13               1   120.000
 MK-1-14               1   130.000
 MK-1-15               1   140.000
 MK-1-16               1   150.000
 MK-2-1                2     0.000
 MK-2-2                2    10.000
 MK-2-3                2    20.000
 MK-2-4                2    30.000
 MK-2-5                2    40.000
 MK-2-6                2    50.000
 MK-2-7                2    60.000
 MK-2-8                2    70.000
 MK-2-9                2    80.000
 MK-2-10               2    90.000
 MK-2-11               2   100.000
 MK-2-12               2   110.000
 MK-2-13               2   120.000
 MK-2-14               2   130.000
 MK-2-15               2   140.000
 MK-2-16               2   150.000
 MK-3-1                3     0.000
 MK-3-2                3    10.000
 MK-3-3                3    20.000
 MK-3-4                3    30.000
 MK-3-5                3    40.000
 MK-3-6                3    50.000
 MK-3-7                3    60.000
 MK-3-8                3    70.000
 MK-3-9                3    80.000
 MK-3-10               3    90.000
 MK-3-11               3   100.000
 MK-3-12               3   110.000
 MK-3-13               3   120.000
 MK-3-14               3   130.000
 MK-3-15               3   140.000
 MK-3-16               3   150.000
 MK-4-1                4     0.000
 MK-4-2                4    10.000
 MK-4-3                4    20.000
 MK-4-4                4    30.000
 MK-4-5                4    40.000
 MK-4-6                4    50.000
 MK-4-7                4    60.000
 MK-4-8                4    70.000
 MK-4-9                4    80.000
 MK-4-10               4    90.000
 MK-4-11               4   100.000
 MK-4-12               4   110.000
 MK-4-13               4   120.000
 MK-4-14               4   130.000
 MK-4-15               4   140.000
 MK-4-16               4   150.000
 MK-5-1                5     0.000
 MK-5-2                5    10.000
 MK-5-3                5    20.000
 MK-5-4                5    30.000
 MK-5-5                5    40.000
 MK-5-6                5    50.000
 MK-5-7                5    60.000
 MK-5-8                5    70.000
 MK-5-9                5    80.000
 MK-5-10               5    90.000
 MK-5-11               5   100.000
 MK-5-12               5   110.000
 MK-5-13               5   120.000
 MK-5-14               5   130.000
 MK-5-15               5   140.000
 MK-5-16               5   150.000
 MK-6-1                6     0.000
 MK-6-2                6    10.000
 MK-6-3                6    20.000
 MK-6-4                6    30.000
 MK-6-5                6    40.000
 MK-6-6                6    50.000
 MK-6-7                6    60.000
 MK-6-8                6    70.000
 MK-6-9                6    80.000
 MK-6-10               6    90.000
 MK-6-11               6   100.000
 MK-6-12               6   110.000
 MK-6-13               6   120.000
 MK-6-14               6   130.000
 MK-6-15               6   140.000
 MK-6-16               6   150.000
!*********************************** Marker Types ********************************************************************
!Co-dominant marker: When heterozygote F1 is present, P1 is coded as 2, F1 is coded as 1, and P2 is coded as 0; Otherwise, P1 is coded as 2, and P2 is coded as 0. 
!Dominant marker: When heterozygote F1 is present, P1 and F1 are coded as 12, and P2 is coded as 0; Otherwise, P1 is coded as 2, and P2 is coded as 0.  
!Recessive markers: When heterozygote F1 is present, P1 is coded as 2, and F1 and P2 are coded as 10; Otherwise, P1 is coded as 2, and P2 is coded as 0. 
!Missing marker is coded as -1. 
 MK-1-1                 0   0   0   0   0   0   0   2   2   0   0   2   2   0   0   0   2   0   0   2   0   0   0   0   2   2   0   2   0   0   0   0   0   2   2   0   2   0   0   0   0   0   2   2   0   2   2   0   2   0   0   0   0   2   2   0   0   0   2   0   0   2   0   2   2   0   2   2   2   2   0   2   2   2   0   0   0   0   2   2   0   2   2   0   0   0   0   2   2   0   0   2   2   0   2   2   0   2   2   2   0   2   2   2   0   2   0   2   0   0   2   2   2   2   2   2   2   2   2   2   0   0   0   0   2   2   0   0   2   0   0   0   2   2   2   2   2   2   2   2   0   2   2   0   0   0   0   2   0   0   2   0   2   0   2   2   2   0   2   2   0   2   0   2   0   0   2   2   0   0   2   2   0   2   2   0   2   2   2   2   0   0   2   0   2   0   0   2   2   2   2   0   0   2   0   2   2   2   2   0
 MK-1-2                 0   0   2   0   0   0   0   2   2   0   2   2   2   0   0   0   0   0   0   2   0   0   0   2   2   2   0   2   0   2   0   0   0   0   2   0   2   0   0   0   0   0   2   2   0   2   2   0   2   2   0   0   0   2   2   0   2   0   2   0   0   2   0   2   2   0   2   0   2   2   0   2   2   0   0   0   0   0   2   2   0   2   2   0   0   0   0   2   2   0   0   2   2   0   0   2   0   2   0   2   2   2   2   2   0   2   0   2   0   0   2   2   0   2   2   2   2   2   2   2   0   2   0   0   2   2   0   0   0   0   0   0   2   2   2   2   0   2   2   2   0   0   2   0   0   0   0   0   0   0   2   0   2   0   2   2   2   2   2   2   0   2   0   2   0   0   2   2   0   0   2   2   0   2   2   0   2   2   2   2   0   0   2   0   2   0   0   2   2   2   2   0   0   2   0   2   2   2   2   0
 MK-1-3                 0   0   2   0   2   0   2   2   2   0   2   2   2   0   0   0   0   2   0   2   0   0   0   2   2   2   0   2   0   2   0   0   0   0   2   2   2   0   0   0   0   0   2   0   0   0   2   2   2   2   0   2   0   2   2   0   2   0   2   0   0   2   0   2   2   0   2   0   2   2   0   2   2   0   0   0   0   0   2   2   0   2   2   0   0   0   0   2   2   0   0   2   2   0   0   2   0   2   0   0   2   2   2   2   0   2   0   2   0   2   2   2   0   2   2   2   0   2   2   2   0   2   0   0   2   2   0   0   0   0   2   0   2   2   2   2   0   2   2   2   0   0   2   2   0   0   0   0   0   0   2   0   2   0   2   2   2   2   2   0   0   2   0   2   0   0   2   2   0   0   2   2   0   2   2   0   2   2   0   2   0   0   2   2   2   2   0   2   2   2   2   0   0   2   0   2   2   2   2   0
 MK-1-4                 0   0   2   0   2   0   2   2   2   0   2   2   2   0   0   0   2   2   0   2   0   0   0   2   2   2   0   2   0   2   0   0   0   0   2   2   2   0   0   0   0   2   2   0   0   0   2   0   2   2   0   2   0   2   0   0   2   0   0   0   0   2   0   2   2   0   2   0   2   2   0   2   2   0   0   0   0   2   2   2   0   2   2   0   0   0   0   2   2   0   0   2   2   0   2   2   0   2   0   0   2   2   2   2   0   2   2   2   0   2   0   0   0   2   2   2   0   2   2   2   2   2   2   2   2   2   0   0   0   0   2   0   2   2   2   2   0   2   2   2   0   0   2   2   0   0   0   0   0   0   2   0   2   0   2   2   2   2   2   0   0   2   2   2   0   0   2   2   0   0   2   2   0   2   2   0   2   2   0   2   0   0   2   2   2   2   0   2   0   2   2   0   0   2   0   2   0   2   2   0
 MK-1-5                 0   2   2   0   2   0   2   2   2   0   2   2   2   0   0   0   2   2   0   2   0   0   0   2   2   2   0   2   0   2   0   2   0   0   0   2   2   0   2   0   0   0   2   0   0   0   2   0   2   2   0   2   0   2   0   0   2   0   0   0   0   2   0   2   2   0   0   0   2   2   0   2   2   0   0   0   0   2   2   2   0   2   2   0   0   0   0   0   2   0   0   2   2   0   2   2   0   2   0   0   2   2   2   2   0   2   2   2   0   2   0   0   0   0   2   2   0   2   0   2   2   2   2   2   0   2   0   0   0   0   2   0   2   2   2   2   0   2   2   2   0   2   2   2   2   0   2   0   0   0   2   0   2   0   2   2   2   2   2   0   0   2   2   2   2   2   2   2   0   0   0   2   0   2   2   0   2   2   0   2   0   2   2   2   2   2   2   2   0   2   2   0   0   2   0   2   0   2   2   2
 MK-1-6                 0   2   2   0   2   2   2   2   2   0   2   2   2   0   0   0   2   2   0   2   0   0   0   2   2   2   0   2   0   2   0   2   0   2   0   2   2   0   2   0   0   0   2   0   0   0   0   0   2   2   0   2   0   2   0   0   2   0   0   2   0   2   0   0   2   0   0   0   2   2   0   2   2   0   0   0   0   2   2   2   0   0   2   2   2   0   2   0   0   0   0   2   2   0   0   2   0   2   0   0   2   2   2   2   0   2   2   2   0   2   0   0   0   0   2   2   0   2   0   2   2   2   2   2   0   2   0   0   0   2   2   0   0   2   2   2   0   2   2   2   0   2   2   2   2   0   2   0   0   0   2   0   2   0   2   2   2   2   2   0   0   2   2   2   2   2   2   0   0   0   0   2   0   2   2   0   0   2   0   2   0   0   2   2   2   2   2   2   0   2   2   0   0   0   0   2   2   2   2   2
 MK-1-7                 2   2   2   0   2   2   2   2   2   0   0   2   2   0   0   2   2   2   0   2   0   0   0   2   2   2   0   2   0   2   0   2   0   2   0   2   2   0   2   2   0   0   2   0   0   0   0   2   2   2   0   2   0   2   0   0   2   0   0   2   0   2   0   0   2   0   0   0   2   0   0   0   2   0   0   0   0   2   2   2   0   0   2   2   2   0   0   0   0   2   0   2   2   0   0   2   0   2   0   0   2   0   2   2   0   2   2   2   0   2   0   0   0   2   2   2   0   2   2   2   2   2   2   2   0   2   0   2   2   2   2   0   0   2   2   2   0   2   0   2   0   2   2   2   2   0   2   2   0   0   2   0   2   0   2   2   2   2   2   0   0   2   2   2   2   2   2   0   0   0   0   2   0   2   2   0   0   2   0   0   0   0   2   2   2   2   0   2   0   0   2   0   0   0   0   2   2   2   2   2
 MK-1-8                 2   2   2   2   2   2   0   2   0   0   0   2   2   0   0   2   0   2   0   2   0   0   0   2   2   2   0   2   0   2   0   2   0   2   0   2   2   0   2   2   2   0   2   0   0   0   0   2   0   2   0   2   0   0   0   2   0   0   0   2   2   2   0   0   2   0   0   0   2   0   0   0   2   0   0   0   0   2   2   2   2   0   2   2   2   0   0   0   0   2   0   2   2   0   0   2   0   2   0   0   2   0   2   2   0   2   2   2   0   2   0   0   0   2   2   2   0   2   2   2   2   2   2   2   0   2   0   2   2   2   0   0   0   2   2   2   0   2   0   2   0   2   2   2   2   0   2   2   0   0   2   0   0   0   2   2   2   2   2   0   0   2   2   2   2   2   2   0   0   0   2   2   2   2   2   0   0   2   0   0   0   2   2   2   2   2   0   2   0   0   2   0   0   0   0   2   0   0   2   2
 MK-1-9                 2   2   2   2   2   2   0   2   0   0   0   2   2   0   0   2   0   2   0   2   0   0   2   2   2   2   0   2   0   2   0   2   0   2   0   0   2   0   2   2   2   0   2   0   0   0   0   2   0   2   0   2   0   0   0   2   0   0   0   2   2   2   0   0   0   0   0   0   2   0   0   0   2   0   0   0   0   2   2   2   0   2   2   2   2   0   0   0   0   2   0   2   2   0   0   2   0   2   0   0   2   0   2   2   0   2   2   2   0   2   0   0   0   2   2   2   0   2   2   2   2   2   2   2   0   2   0   2   2   2   2   0   0   2   2   0   2   2   0   2   0   0   2   2   2   0   2   2   0   0   2   0   0   0   2   2   2   2   2   2   0   2   2   2   2   0   2   0   0   0   2   2   2   2   0   0   2   2   0   2   0   2   2   2   2   2   0   2   0   0   2   0   0   0   0   2   0   0   2   2
 MK-1-10                2   2   2   0   2   2   0   2   0   0   0   2   2   0   0   2   0   2   2   2   0   0   2   2   2   0   0   2   0   2   0   2   0   2   0   0   2   0   2   2   2   0   2   0   2   0   0   2   0   2   2   2   0   0   0   2   2   2   0   2   2   2   0   0   0   0   0   0   2   0   0   0   2   0   0   0   0   2   2   2   2   0   2   2   2   0   0   0   0   2   0   2   2   2   0   2   0   2   0   0   2   0   2   0   0   2   2   2   0   2   0   0   0   2   2   2   0   2   2   0   2   2   0   2   0   2   0   2   2   2   2   0   0   2   2   0   2   2   0   2   2   0   2   2   2   0   2   2   0   0   2   0   2   0   2   2   2   0   2   2   0   2   2   2   0   0   2   0   0   0   2   2   2   2   0   0   0   2   0   2   0   2   2   2   2   2   0   2   0   0   2   0   0   0   0   2   0   2   2   2
 MK-1-11                2   2   2   0   2   2   0   2   0   0   0   2   2   0   0   2   0   2   2   2   0   0   2   0   0   0   2   2   0   2   0   2   0   2   0   0   2   0   2   2   2   0   2   2   2   0   0   2   0   2   0   2   2   0   0   2   2   2   0   2   2   2   0   0   0   0   0   0   2   0   0   0   2   0   0   0   0   2   2   2   0   0   2   2   2   0   0   2   0   2   0   2   2   2   0   2   0   2   0   0   2   0   2   0   0   2   2   0   2   2   0   0   2   0   2   2   0   2   2   0   2   2   0   2   0   2   0   2   2   2   0   0   0   2   2   0   2   2   0   2   2   0   2   2   2   0   0   2   0   0   0   0   2   0   2   2   2   0   2   0   2   2   2   2   0   0   2   0   0   0   2   2   2   2   0   0   0   2   0   0   0   2   2   2   2   2   0   2   0   2   2   0   0   0   0   2   0   2   0   2
 MK-1-12                2   2   2   2   2   2   0   2   0   0   0   2   2   0   0   2   0   0   2   2   0   0   2   0   2   0   2   0   0   2   0   2   0   2   0   0   2   2   2   2   2   0   2   2   2   0   0   2   2   2   0   2   2   0   0   2   2   2   0   2   2   2   2   0   0   0   0   0   2   0   0   0   2   0   0   0   0   2   2   2   0   0   2   2   2   0   0   2   0   2   0   2   2   2   0   2   0   2   0   0   2   0   2   0   0   0   2   0   2   2   2   0   2   0   2   2   2   2   2   0   2   2   0   2   0   2   0   2   2   2   0   0   0   2   2   0   0   2   0   2   2   0   2   2   2   0   0   2   0   0   0   0   2   0   2   0   2   0   2   0   2   2   2   2   0   0   2   0   0   0   2   2   2   2   0   0   0   2   0   0   0   2   2   2   2   2   0   2   0   2   2   0   0   0   0   2   2   2   0   0
 MK-1-13                2   2   2   2   2   2   0   2   0   0   0   2   2   0   0   2   0   2   2   0   0   0   2   0   2   0   2   0   0   2   0   2   0   0   0   0   2   2   2   2   2   0   2   2   2   0   0   2   2   2   0   2   2   0   0   2   2   2   0   2   2   2   2   0   0   0   0   0   2   0   0   0   2   0   0   0   0   2   2   2   0   0   0   0   2   2   0   2   0   2   0   2   2   2   2   2   0   2   0   0   2   0   2   2   0   0   2   0   2   2   2   0   2   0   0   2   2   2   2   0   2   2   0   2   0   0   0   2   2   2   0   0   0   2   2   0   0   2   0   2   2   0   2   0   2   0   0   2   0   0   0   0   2   0   2   0   2   0   0   0   2   2   0   0   0   0   2   0   0   2   2   2   2   2   0   0   0   2   0   0   0   2   2   0   2   2   0   2   0   2   2   0   0   0   0   2   2   2   0   0
 MK-1-14                2   2   2   2   2   0   0   2   0   0   0   2   2   0   0   2   0   2   2   0   0   0   0   0   2   0   2   0   2   2   2   2   0   0   0   0   2   2   2   2   2   0   2   0   0   0   0   2   0   2   0   2   2   0   0   2   2   0   0   2   2   2   0   0   0   0   0   0   2   2   0   0   2   0   0   0   0   2   2   0   0   0   0   0   0   2   0   2   0   2   0   2   2   2   2   0   0   2   0   0   2   0   2   2   0   0   2   0   2   2   2   2   2   0   0   2   2   2   0   2   2   2   0   2   0   0   0   2   2   2   0   0   0   2   2   0   0   2   0   2   2   2   2   0   2   0   0   2   0   0   0   0   2   0   2   2   2   0   0   0   2   2   0   0   0   2   2   0   0   0   2   2   2   2   0   0   0   2   0   0   2   2   2   2   2   2   0   2   0   2   2   2   0   0   2   0   2   0   0   0
 MK-1-15                2   0   2   2   2   0   0   2   0   0   0   2   2   0   0   2   0   2   2   0   0   0   0   0   2   0   2   0   2   0   2   2   0   0   0   0   2   2   2   2   0   0   2   0   0   0   0   2   0   2   0   2   2   0   2   2   2   0   0   2   2   2   0   0   0   0   0   0   2   2   0   0   0   0   0   0   0   2   2   0   0   0   0   0   0   2   0   2   0   2   0   2   2   2   2   0   0   2   0   0   2   0   2   2   0   0   2   0   2   2   2   2   2   0   0   2   2   2   0   2   2   2   0   2   0   0   0   2   2   0   0   0   0   2   2   0   0   2   0   2   2   2   2   0   2   2   0   2   0   0   0   0   2   0   2   2   2   0   2   0   2   2   0   0   0   2   2   0   0   0   2   2   2   2   0   0   0   2   0   0   2   2   2   2   2   0   0   2   0   2   2   2   0   0   2   0   2   0   0   0
 MK-1-16                2   0   2   2   2   0   0   2   0   0   0   2   2   2   0   2   0   2   2   0   0   0   0   0   2   2   0   0   2   0   2   2   0   0   0   0   2   2   2   2   0   0   2   0   0   0   0   0   0   0   0   2   2   0   2   2   2   0   0   2   2   0   0   0   2   0   0   0   2   0   0   2   0   0   0   0   0   2   2   0   0   0   0   0   0   2   0   2   0   2   0   2   2   2   2   0   0   2   0   0   2   0   0   2   0   0   2   0   0   2   2   2   2   0   0   2   0   2   0   2   2   2   0   2   0   0   2   2   0   0   0   0   0   2   2   0   0   2   0   2   2   2   2   0   2   0   0   2   0   0   0   0   2   2   2   2   2   0   2   2   2   2   0   0   0   2   2   0   0   0   2   2   2   2   0   0   2   2   0   0   2   2   2   2   2   0   0   2   0   2   2   2   0   0   2   2   2   0   2   0
 MK-2-1                 2   2   0   2   2   2   0   2   2   2   2   0   0   2   2   2   2   2   2   2   2   2   2   2   0   2   0   0   2   2   0   0   0   0   0   2   2   2   2   2   0   0   2   2   0   2   0   0   0   2   0   0   0   0   0   0   2   0   2   0   2   2   0   0   2   0   0   0   0   2   2   2   0   0   0   0   2   0   0   0   0   0   0   2   2   0   0   2   0   2   2   2   0   0   2   2   2   0   2   2   2   2   0   0   2   0   2   0   0   2   2   2   0   2   0   2   2   2   0   2   2   2   2   0   2   2   2   0   2   2   0   2   0   0   0   2   2   2   2   2   2   0   0   0   0   2   2   2   2   2   2   0   2   0   0   0   2   2   0   2   0   2   0   0   2   2   2   0   2   0   0   2   0   0   2   2   0   0   2   0   0   2   0   0   0   2   2   0   0   2   0   0   2   2   2   2   0   2   0   2
 MK-2-2                 2   0   0   2   2   2   0   2   2   2   2   0   0   2   2   0   0   2   0   2   2   2   2   2   0   2   0   2   2   2   0   0   0   0   0   2   2   2   2   2   2   0   2   2   0   2   0   0   2   0   0   0   0   0   0   0   2   0   2   0   2   2   0   0   2   0   0   0   2   2   2   2   0   0   0   0   2   2   0   0   0   0   0   2   2   0   0   0   2   2   2   2   0   0   2   0   2   0   2   2   2   2   0   0   2   0   2   0   0   2   2   2   0   2   0   2   2   2   0   2   2   2   0   0   2   2   2   0   2   2   0   2   0   2   0   2   2   2   2   2   2   0   0   0   0   2   2   2   0   2   2   0   2   0   0   0   2   2   0   2   0   2   2   0   2   2   2   0   2   0   0   2   0   0   2   2   0   0   2   0   0   2   0   0   0   2   2   2   0   2   0   0   2   2   2   2   0   2   0   0
 MK-2-3                 0   0   0   2   2   0   0   2   2   2   2   0   0   2   2   0   0   2   0   2   2   2   2   2   0   2   0   2   2   2   0   0   0   0   0   2   2   2   2   2   2   0   2   2   0   2   0   0   2   2   0   0   0   0   0   0   2   0   2   0   2   2   0   0   2   0   0   0   2   2   2   2   0   0   0   0   2   0   0   2   0   0   0   2   2   0   0   0   2   0   2   2   0   0   2   2   2   0   2   2   2   2   0   0   2   0   2   0   0   0   2   2   0   2   0   2   2   2   0   2   2   2   0   0   2   2   2   0   2   2   0   2   0   2   0   2   2   2   2   2   2   0   0   0   0   2   2   2   2   2   2   2   2   0   0   0   2   0   0   2   0   2   2   0   2   2   2   0   2   0   0   2   2   0   2   2   0   0   2   0   0   2   2   0   0   2   2   2   0   2   0   0   2   2   0   2   0   2   0   0
 MK-2-4                 0   0   0   2   2   0   0   2   0   2   0   2   0   2   2   0   0   2   0   2   2   0   2   2   0   2   0   2   2   2   0   0   0   2   0   2   2   2   2   2   2   0   2   2   0   0   0   0   2   2   2   0   0   0   0   0   2   0   2   0   2   2   0   0   2   0   0   2   2   2   2   2   0   0   0   0   2   0   0   2   0   0   0   2   2   0   0   0   2   0   2   2   0   0   2   2   2   0   2   2   0   2   0   0   2   0   2   0   0   0   2   2   0   2   0   2   2   2   0   2   2   2   2   2   0   0   2   0   2   2   0   2   0   2   0   2   2   2   2   2   2   0   0   0   0   2   2   2   2   2   2   2   2   0   0   0   2   0   0   2   0   2   2   0   2   2   2   0   0   0   0   2   2   0   2   2   0   0   2   0   0   2   2   0   0   2   2   2   0   2   0   0   2   2   0   2   0   2   0   0
 MK-2-5                 0   0   0   2   2   0   2   2   0   2   0   2   0   2   2   0   2   2   0   2   2   2   2   2   0   2   0   2   0   2   0   0   0   2   0   2   2   2   2   2   2   2   2   2   2   0   0   0   2   0   2   0   0   2   0   0   0   0   2   0   2   2   0   0   2   0   0   2   2   2   2   2   0   2   0   0   2   0   0   2   0   0   0   2   2   0   0   0   2   0   2   2   2   2   2   2   2   0   2   0   0   0   0   0   2   0   2   0   0   0   2   2   0   2   0   2   2   2   2   2   2   2   2   2   0   0   2   0   2   2   0   2   0   0   0   2   2   2   2   2   2   0   2   0   0   2   2   2   2   2   0   0   2   0   0   0   2   0   0   2   0   2   2   0   2   2   2   0   0   0   0   0   2   0   2   2   2   0   2   0   0   2   2   0   0   2   2   0   0   2   0   0   2   2   0   2   0   2   0   0
 MK-2-6                 0   2   2   2   2   0   2   2   0   2   0   2   0   2   2   0   2   2   0   2   2   2   2   2   0   2   0   2   0   2   0   2   0   2   0   2   2   2   2   2   2   2   2   2   2   0   0   2   2   0   2   0   0   2   0   0   0   2   2   0   2   2   0   2   0   0   0   2   2   2   2   0   0   2   0   0   2   0   0   2   0   0   0   2   2   0   0   2   2   0   2   2   2   2   2   0   0   0   2   0   0   2   0   2   2   0   0   0   0   0   2   2   0   2   0   0   2   2   0   2   2   2   2   2   0   2   2   0   2   2   0   2   0   0   0   2   0   2   2   2   2   2   2   0   0   2   2   2   2   2   0   0   2   0   0   0   2   0   0   0   0   0   2   0   2   2   2   2   0   0   0   0   2   0   2   2   2   0   2   0   0   2   2   0   0   2   2   0   0   2   0   0   2   0   0   2   0   2   0   0
 MK-2-7                 0   0   2   0   2   0   2   0   0   2   0   2   0   2   2   0   2   2   0   2   2   2   2   2   0   2   0   2   0   0   0   2   0   2   0   2   2   2   2   2   2   2   2   2   2   0   0   2   2   0   2   0   0   2   2   0   0   2   0   0   0   2   2   2   0   0   0   2   2   2   2   0   0   2   0   0   2   0   0   2   0   0   0   2   2   0   0   2   2   0   2   2   2   2   2   2   0   0   2   0   0   2   0   2   2   0   0   0   0   0   2   2   2   2   0   0   2   0   0   2   2   2   2   2   0   2   2   0   2   2   0   2   0   0   0   2   0   2   2   2   2   2   2   0   0   2   2   2   2   0   0   0   2   0   0   0   2   0   0   0   0   2   2   0   2   2   2   2   0   0   0   0   2   0   0   2   2   0   2   0   0   2   2   0   0   2   2   0   0   2   0   0   2   0   0   2   0   2   0   0
 MK-2-8                 0   0   2   0   2   0   2   0   0   2   0   2   0   2   2   0   2   2   0   2   2   2   0   2   0   2   0   2   0   2   0   2   0   2   0   2   2   2   2   2   2   2   2   2   2   0   0   2   2   0   2   0   0   0   2   0   0   2   2   0   0   2   2   2   0   0   0   0   2   2   2   0   2   2   0   0   2   0   0   2   0   0   0   2   2   0   0   2   2   0   2   2   2   0   2   2   0   0   2   0   0   2   0   0   2   2   2   0   0   0   2   2   2   2   0   0   2   0   0   2   2   2   2   2   0   2   2   0   2   2   0   0   0   0   0   0   0   0   2   2   2   2   2   0   0   2   2   2   2   0   0   0   2   0   2   0   2   2   0   0   0   2   2   0   2   2   2   2   0   0   0   0   0   0   0   2   2   0   2   0   0   2   2   0   0   2   2   0   0   2   0   0   2   0   0   2   0   2   0   0
 MK-2-9                 0   0   2   0   2   0   2   0   0   2   0   2   0   2   2   0   0   2   2   2   2   2   0   2   0   2   0   2   0   2   0   2   0   2   0   2   2   2   2   2   2   0   2   2   2   0   0   2   2   0   2   0   0   0   2   0   0   2   0   0   0   2   2   2   0   0   0   0   0   2   2   2   2   2   0   0   2   0   0   2   0   0   2   2   2   0   0   2   2   2   2   2   2   0   2   2   0   0   2   0   0   2   0   0   2   2   2   0   0   0   2   2   2   2   0   0   2   0   0   2   2   2   2   2   0   2   0   0   2   2   0   0   0   0   2   0   0   0   2   2   2   2   2   0   0   2   2   2   2   0   0   0   2   0   2   0   2   2   0   0   0   2   2   0   2   0   2   2   0   0   0   0   0   0   2   2   2   0   2   0   0   2   2   2   0   2   2   0   0   0   0   0   2   0   0   2   0   2   0   0
 MK-2-10                0   0   2   0   2   0   2   0   0   2   0   2   2   2   2   0   0   2   2   0   2   2   0   0   0   2   0   2   0   2   0   2   2   2   0   2   2   2   2   2   0   0   2   2   2   0   0   2   2   0   2   2   0   0   2   0   2   2   2   0   0   0   2   2   0   0   0   0   0   2   2   2   2   2   0   0   2   0   2   0   0   0   2   2   2   2   0   2   2   2   2   2   2   0   0   2   0   0   2   0   0   2   0   0   2   2   2   0   0   0   2   2   2   2   0   0   2   0   2   2   2   2   2   2   0   2   0   0   2   2   0   2   0   0   2   0   0   0   2   2   2   2   0   0   0   2   2   2   0   0   0   0   0   0   2   0   2   2   2   0   0   2   2   0   2   0   2   2   0   0   0   0   0   0   2   2   2   0   2   0   2   2   2   2   0   0   2   0   0   0   2   0   2   2   0   2   2   2   0   0
 MK-2-11                0   0   2   0   2   0   2   0   0   2   0   2   2   2   2   0   2   2   2   0   2   2   0   0   0   2   0   2   0   2   0   2   2   2   0   2   2   2   2   2   0   0   2   2   2   0   0   0   2   0   2   2   0   0   2   2   2   0   0   0   0   0   2   2   0   0   0   0   0   2   0   2   2   2   0   0   0   0   2   0   0   0   2   2   2   2   0   2   2   0   2   2   2   0   0   2   0   0   2   0   0   2   0   0   2   2   2   0   0   0   2   2   2   2   2   2   2   0   0   2   2   2   2   2   0   2   0   0   0   0   0   0   0   0   2   0   0   0   2   2   2   2   0   0   0   2   2   2   0   0   0   0   0   0   2   0   2   2   2   0   0   2   2   0   2   0   2   2   0   0   0   0   0   0   2   2   2   0   2   0   2   2   2   2   0   0   2   0   0   0   2   0   2   2   2   0   2   2   0   0
 MK-2-12                2   2   0   0   2   0   2   0   0   2   0   2   2   2   2   0   2   2   2   0   2   2   0   0   0   2   0   2   0   2   2   2   2   2   0   2   2   2   2   2   0   0   2   0   2   0   0   0   2   0   2   2   0   0   2   2   2   0   0   0   0   0   2   2   2   0   0   0   0   2   0   2   2   2   0   0   0   2   2   0   0   0   2   2   2   2   2   2   2   0   2   0   2   0   0   0   0   0   2   0   0   2   0   0   2   2   2   0   0   0   2   2   2   2   2   2   2   0   0   2   0   2   2   2   0   0   0   0   0   2   0   0   0   0   2   0   2   2   0   2   2   2   0   0   0   2   2   2   0   0   0   2   0   0   2   0   2   2   2   0   0   2   2   2   2   0   2   2   0   2   0   0   0   0   2   2   2   0   2   2   2   2   2   2   0   0   2   0   0   0   2   0   2   2   2   0   2   2   0   0
 MK-2-13                2   2   2   0   2   0   2   0   0   2   0   2   0   2   2   0   2   2   2   0   2   2   0   0   0   2   0   2   0   2   2   2   2   2   0   2   0   2   2   2   0   0   2   0   2   0   2   0   2   0   2   2   0   2   2   0   2   0   0   0   0   0   2   0   2   0   0   0   0   2   0   2   2   2   0   0   0   2   2   0   0   0   2   2   2   2   2   2   2   0   2   0   2   0   0   2   0   0   2   0   0   2   0   0   2   2   2   0   0   0   2   2   2   2   2   2   2   0   0   2   0   2   2   2   0   0   0   0   0   0   0   0   0   0   2   2   2   2   0   2   2   2   0   0   0   2   2   2   2   0   2   2   0   0   0   0   2   2   2   0   0   2   2   2   2   0   2   2   0   2   0   0   0   0   2   2   0   0   2   0   2   0   2   2   0   0   2   0   0   2   2   0   2   2   0   0   2   2   0   0
 MK-2-14                2   0   2   0   2   0   2   0   0   2   0   2   0   2   2   0   0   2   2   0   2   2   0   0   0   2   0   2   0   2   2   2   2   2   0   2   0   2   2   2   0   0   2   0   2   0   2   0   2   0   0   2   0   2   2   0   2   0   0   0   0   0   0   2   2   0   0   0   0   2   0   2   2   2   0   0   0   2   2   0   0   0   2   0   2   2   2   2   2   0   2   0   2   0   0   2   0   0   2   0   0   2   0   0   2   2   2   0   2   2   2   2   2   2   2   2   2   0   0   2   0   2   2   2   0   0   0   0   0   0   0   2   0   0   2   2   2   0   0   2   2   2   0   0   0   2   0   2   2   0   2   2   0   0   0   0   2   2   0   0   0   2   2   0   2   0   2   2   0   2   0   0   0   0   2   2   2   0   2   0   2   0   2   2   0   0   2   0   2   2   2   0   2   2   2   0   2   2   0   0
 MK-2-15                2   0   2   0   2   0   2   2   0   2   0   2   0   2   2   0   0   2   2   0   2   2   0   0   0   2   0   2   0   2   2   0   0   2   2   2   0   2   2   2   0   0   2   0   2   0   2   0   2   0   0   2   0   2   2   0   2   0   0   0   0   0   0   2   2   2   0   0   0   2   0   2   2   2   0   0   0   2   2   0   0   0   2   0   2   2   2   2   2   0   2   0   2   0   0   2   0   0   2   0   0   2   0   0   2   2   2   2   2   2   2   2   2   2   2   2   2   2   0   2   0   2   2   2   0   0   0   0   2   0   0   2   2   2   2   2   2   0   0   2   2   0   0   0   0   2   0   2   2   0   2   2   0   2   0   0   2   2   0   0   2   2   0   0   0   0   2   2   0   2   0   0   0   0   2   2   2   0   2   2   2   0   2   2   0   0   2   0   2   2   2   0   2   2   2   0   2   2   0   0
 MK-2-16                2   0   2   0   2   0   2   2   0   2   0   2   0   2   2   0   0   2   2   0   2   2   0   0   0   2   2   2   2   0   2   0   0   2   0   2   0   2   2   2   0   0   2   0   0   0   2   0   2   0   0   2   0   2   2   0   2   0   0   0   0   0   0   2   2   2   0   0   0   2   0   2   0   2   0   0   0   0   2   0   0   0   2   0   2   2   2   2   2   0   2   2   2   0   0   2   0   0   2   2   0   2   0   0   2   2   0   2   2   2   2   2   2   2   2   2   2   2   0   2   0   2   2   2   0   0   0   0   2   0   0   2   2   2   2   2   2   2   0   2   2   0   0   0   0   2   0   2   2   2   2   0   0   2   0   0   2   2   0   0   2   2   0   0   0   0   2   2   0   2   0   0   0   2   0   2   2   0   2   2   2   0   2   2   0   0   2   0   2   2   2   0   2   2   2   0   2   2   0   0
 MK-3-1                 0   0   0   0   0   2   2   0   0   2   0   2   0   2   2   2   2   0   0   2   2   2   0   0   0   0   2   2   2   0   2   2   0   0   2   0   2   2   0   2   0   2   2   2   2   0   0   0   0   0   0   0   2   0   2   0   0   2   0   2   2   0   0   2   0   0   2   2   2   2   2   0   0   0   0   2   0   2   0   0   0   2   2   0   0   2   2   0   2   0   0   0   2   2   2   0   2   2   2   0   2   0   2   0   2   0   2   0   0   0   0   2   0   0   2   2   2   0   2   0   0   2   0   2   0   2   2   0   2   2   2   2   0   0   2   0   0   0   2   2   2   2   0   0   0   2   2   2   2   0   2   0   2   2   0   0   0   2   2   0   2   0   2   0   2   0   0   0   0   0   2   2   0   0   0   2   0   2   0   2   2   0   0   2   0   0   0   2   0   0   0   0   0   2   2   2   0   2   2   2
 MK-3-2                 0   0   0   0   0   2   2   0   0   2   0   2   0   2   2   2   2   0   0   2   2   2   0   0   0   2   2   2   2   0   2   2   0   0   2   0   2   2   0   2   0   2   2   2   2   0   2   0   0   0   2   0   2   0   2   0   2   2   0   2   2   0   2   2   0   0   0   2   2   2   2   0   0   0   0   2   0   2   0   0   0   2   2   0   0   2   2   0   2   0   0   0   2   2   2   0   2   2   2   2   2   2   2   0   2   0   0   0   0   0   0   2   0   0   2   2   2   0   2   0   0   0   0   2   0   2   2   2   2   2   2   2   0   0   2   0   0   0   2   2   2   0   2   0   0   2   2   2   2   0   0   0   2   2   0   0   0   2   2   0   2   0   2   0   2   0   0   0   0   0   2   2   2   2   0   0   0   2   0   2   2   0   0   2   0   2   0   2   2   0   0   0   0   2   2   2   0   2   0   2
 MK-3-3                 0   0   0   0   0   2   2   0   0   2   0   0   0   2   2   0   2   0   2   0   2   0   0   0   0   2   2   2   2   0   2   2   0   0   2   0   2   0   0   2   0   2   0   2   2   0   2   0   0   0   2   0   2   0   2   0   2   2   0   2   2   0   0   2   0   0   0   2   2   2   0   0   2   0   0   2   0   2   0   0   0   2   2   0   0   2   2   0   2   0   2   0   2   2   2   0   2   2   2   2   2   2   2   0   2   0   0   0   0   0   0   2   2   2   0   2   2   0   2   0   0   0   0   2   0   2   2   2   2   2   2   2   0   0   2   0   0   0   2   0   0   0   2   0   0   2   2   2   2   2   0   0   0   2   0   0   2   2   2   0   0   0   0   0   0   2   0   0   0   0   2   2   2   2   2   0   0   0   0   2   2   0   0   2   0   2   0   2   0   2   0   0   0   2   2   2   0   2   0   2
 MK-3-4                 0   0   0   0   0   2   2   0   0   2   0   0   0   2   2   2   2   0   2   0   2   0   0   0   0   2   2   2   2   0   2   2   2   0   2   0   2   0   0   2   0   2   0   2   2   0   2   0   2   0   2   0   2   0   2   0   2   2   0   2   2   2   0   2   2   2   0   2   2   2   0   0   2   0   0   2   0   2   0   0   0   2   2   0   0   2   2   0   2   0   2   0   2   0   2   0   2   2   2   2   2   0   2   0   2   0   0   0   0   0   0   2   2   2   0   2   2   2   2   0   0   0   0   2   2   2   2   2   0   2   2   2   0   0   2   0   0   0   2   0   0   0   2   0   0   2   2   2   2   2   0   0   0   2   0   0   2   2   2   0   0   2   2   0   0   2   0   0   0   0   2   2   0   2   2   0   0   0   0   2   2   0   0   2   0   2   0   2   0   2   0   0   0   2   2   0   0   2   2   2
 MK-3-5                 0   0   0   0   0   2   2   0   0   2   0   0   0   2   2   2   2   0   2   0   2   0   0   0   0   2   2   2   2   0   2   2   2   0   2   0   2   0   2   2   0   2   0   2   2   0   2   0   2   0   2   2   2   0   2   0   2   0   0   2   2   2   0   2   0   2   0   0   2   2   2   0   2   0   0   2   0   2   0   0   0   2   2   0   0   2   2   0   2   0   2   0   2   0   2   0   2   2   2   2   2   2   2   0   2   0   0   0   0   0   0   0   2   2   0   2   2   2   2   0   0   0   0   2   2   2   2   2   0   2   2   2   0   0   2   2   0   0   2   0   0   0   2   0   0   2   2   2   2   2   0   2   0   2   0   0   2   2   2   0   0   2   2   0   0   2   0   2   0   0   2   0   0   2   2   0   2   0   0   2   2   0   0   0   0   0   0   2   0   0   0   0   0   0   2   0   0   2   2   2
 MK-3-6                 0   0   0   0   0   2   2   0   0   2   0   2   0   2   0   2   2   2   2   0   2   0   0   0   0   2   2   2   2   0   2   2   2   0   2   0   2   0   2   2   0   2   2   2   2   0   2   0   2   0   2   2   2   0   2   0   2   0   0   2   2   2   0   2   0   2   0   0   0   2   2   0   2   0   0   0   0   2   0   0   0   2   2   0   0   2   2   0   2   2   2   0   2   0   2   0   2   2   2   2   2   2   2   0   2   0   0   0   0   2   0   0   2   2   0   2   2   0   2   0   0   0   0   2   2   0   2   2   0   2   2   2   0   0   2   2   0   0   2   0   0   0   2   0   0   2   2   2   2   2   0   2   0   0   0   0   2   0   2   0   0   0   2   0   2   2   0   2   0   0   2   0   0   2   2   2   2   0   0   0   2   0   0   0   0   0   0   0   0   0   0   0   0   0   0   0   0   0   2   2
 MK-3-7                 0   0   0   0   0   2   2   0   0   2   0   2   0   2   2   2   2   2   2   0   2   0   0   0   0   2   2   2   2   0   2   2   2   0   2   0   2   0   2   2   0   2   2   0   2   0   2   0   2   0   2   2   2   0   2   0   2   0   0   2   2   2   0   2   0   2   0   0   2   2   2   0   2   0   0   2   0   2   0   0   0   2   2   0   0   2   2   0   2   2   2   0   2   0   2   0   2   0   2   0   2   2   2   0   2   0   0   0   0   2   0   0   2   2   0   2   2   2   2   0   0   0   0   2   2   0   2   2   0   2   0   0   0   0   2   2   2   0   2   2   2   0   0   0   0   2   2   2   0   2   0   2   0   0   0   0   2   0   2   0   0   0   2   0   2   2   0   2   0   0   2   0   0   0   2   2   2   0   0   0   0   0   0   0   0   0   2   0   0   0   0   0   0   0   0   0   0   0   2   2
 MK-3-8                 0   0   0   2   0   2   2   0   0   2   0   2   0   0   2   2   2   2   0   2   2   0   0   0   0   2   0   2   2   0   2   2   2   0   2   0   2   0   2   2   0   2   2   0   2   0   2   0   2   0   0   2   2   2   0   0   2   0   0   2   2   2   0   2   0   2   2   0   2   2   2   0   2   0   0   2   0   2   0   0   0   2   2   0   2   2   2   2   2   2   2   0   2   0   2   0   2   0   2   0   2   2   2   0   2   0   0   0   0   2   0   0   2   2   0   2   2   2   2   0   0   0   0   2   2   0   0   2   0   2   0   0   0   0   2   2   2   0   2   2   2   0   0   0   0   2   2   2   0   2   0   2   0   0   0   0   2   0   2   2   0   0   2   0   2   2   0   2   0   0   0   0   0   0   2   2   2   0   0   0   0   0   0   2   0   0   2   0   0   0   0   0   0   0   0   0   0   0   2   2
 MK-3-9                 0   0   0   2   0   2   2   0   2   2   0   0   0   0   2   2   2   2   0   2   2   0   0   2   0   2   0   2   2   0   2   2   2   0   0   0   2   0   2   2   0   2   2   0   2   0   2   0   2   2   0   2   2   2   0   2   2   0   0   2   0   2   0   2   0   2   2   0   2   2   2   0   2   0   0   2   0   2   0   0   0   2   2   0   2   2   2   2   2   2   2   0   0   0   2   2   0   0   2   0   2   2   2   0   2   0   0   0   0   2   2   0   2   2   0   2   2   0   2   0   0   0   0   2   2   0   0   2   0   2   2   0   0   0   2   2   2   0   2   2   2   0   0   2   0   2   2   0   0   2   0   2   0   0   0   0   2   0   0   2   0   0   2   0   2   2   0   2   0   2   0   0   0   0   2   2   2   0   0   0   0   0   0   2   0   0   2   0   0   0   2   0   0   0   0   0   0   0   2   0
 MK-3-10                0   0   0   2   0   2   2   0   0   2   2   0   0   0   2   2   2   2   2   2   2   0   0   2   0   2   0   2   2   0   2   2   2   2   0   0   2   0   0   2   0   2   2   0   2   0   2   0   2   2   0   2   2   2   0   2   0   0   2   2   0   2   2   2   0   0   2   0   2   2   2   0   2   0   0   2   0   2   0   0   0   2   0   0   2   2   0   2   2   2   2   0   0   0   2   2   0   0   2   0   2   2   2   0   2   0   0   0   0   0   2   0   2   2   0   2   2   0   2   0   0   0   2   2   2   0   0   2   0   2   2   0   0   0   2   2   2   0   2   2   0   0   0   2   0   0   2   0   0   2   0   2   2   2   0   0   2   0   0   2   0   0   2   0   2   2   0   2   0   2   0   0   2   0   2   2   2   2   0   0   0   0   0   2   0   2   0   0   0   2   0   0   0   0   0   0   0   0   2   0
 MK-3-11                0   0   0   2   0   2   2   0   0   2   2   0   0   0   2   2   2   0   2   2   2   0   0   2   0   2   0   2   2   0   2   2   2   2   0   0   0   0   0   2   0   2   2   0   2   0   2   0   2   2   2   2   2   0   0   2   0   0   2   2   0   2   2   2   0   0   2   0   2   2   2   0   0   0   0   2   0   2   0   0   0   2   0   0   0   2   2   2   2   2   0   0   2   0   2   2   2   0   2   0   2   2   2   0   2   0   0   0   0   0   2   0   2   2   2   2   2   0   2   0   0   0   0   2   2   0   0   2   0   0   2   0   0   0   2   2   2   0   2   2   0   0   0   2   0   0   2   0   0   2   2   2   2   0   0   0   2   0   0   2   0   0   2   0   2   2   0   2   0   2   0   0   0   0   0   2   2   2   0   0   0   0   0   2   0   2   2   0   0   2   0   2   0   0   0   0   0   0   2   0
 MK-3-12                0   0   0   2   0   2   2   0   0   2   2   0   0   0   2   2   2   0   2   2   2   0   0   2   0   2   0   2   2   0   2   0   2   2   0   0   0   0   0   2   0   2   2   0   2   0   0   2   2   2   2   0   2   0   2   2   0   0   0   2   0   2   2   2   0   0   2   0   0   2   2   0   0   0   0   2   0   2   0   0   0   2   0   0   0   0   2   2   2   2   0   0   2   0   2   2   0   0   2   0   0   2   2   0   2   0   0   0   0   2   2   0   2   2   2   2   0   0   2   0   0   0   0   2   0   0   2   2   0   0   2   0   0   0   2   2   2   0   2   2   0   0   0   2   0   0   2   0   2   2   2   2   2   0   2   0   2   2   2   2   0   0   2   0   2   2   0   2   0   2   0   0   0   0   0   0   2   2   0   0   0   0   0   2   2   2   2   0   0   2   0   0   0   0   0   2   0   0   2   0
 MK-3-13                0   0   0   2   0   2   2   0   0   2   2   0   0   0   2   2   2   0   2   2   2   2   0   2   0   2   0   2   2   0   2   0   2   2   0   0   0   0   0   2   0   2   0   0   2   0   0   2   2   2   2   0   2   0   2   2   0   0   0   2   0   2   2   2   0   0   2   0   0   2   2   0   0   0   0   2   0   2   0   0   0   2   0   0   0   0   2   2   2   2   0   0   2   0   2   2   0   0   2   0   0   2   0   0   2   0   0   0   2   2   0   0   2   2   2   2   0   0   2   0   0   0   0   2   0   0   2   2   0   0   2   0   0   0   2   2   0   0   2   2   0   0   0   2   0   0   2   0   2   2   2   2   2   0   0   0   2   2   2   2   0   0   2   0   2   2   2   2   0   2   0   0   0   0   0   0   2   2   0   0   0   0   0   2   2   2   2   2   0   2   0   0   0   0   0   0   0   0   2   0
 MK-3-14                0   0   0   2   0   2   2   2   2   2   2   0   2   0   2   2   0   0   2   2   2   2   0   2   0   2   0   2   2   0   2   0   2   2   0   0   2   0   0   2   0   2   0   0   2   0   0   2   2   2   2   0   2   2   2   2   0   0   0   2   0   2   2   2   0   0   2   0   0   2   2   0   0   0   0   2   0   2   0   2   0   2   0   2   0   0   2   2   2   2   0   0   2   0   0   2   0   0   2   0   0   2   0   0   2   0   0   0   2   2   0   0   2   2   0   2   0   0   2   0   0   0   0   2   0   0   2   2   0   0   2   0   0   0   2   2   0   0   2   2   0   0   0   2   0   0   2   0   2   2   2   0   2   0   0   0   2   2   2   2   0   0   0   0   2   2   2   2   2   2   0   0   2   0   0   0   2   2   0   2   0   0   0   2   2   2   2   2   0   2   0   2   0   0   0   0   0   0   2   0
 MK-3-15                0   0   0   2   0   2   2   2   2   2   2   0   2   0   2   2   0   0   2   0   2   2   0   0   0   2   0   2   2   0   2   0   2   0   0   0   2   0   0   2   0   2   0   0   2   0   0   2   2   2   2   0   2   2   2   2   2   0   0   2   0   2   2   2   0   0   2   0   0   2   2   2   0   0   0   2   0   2   0   2   0   2   2   0   0   0   2   2   2   2   0   0   2   0   0   2   0   0   2   0   0   2   0   0   2   0   0   0   2   2   0   0   2   2   2   2   0   0   2   0   0   0   0   2   0   0   2   2   0   0   2   0   0   0   2   2   0   0   2   2   0   0   0   2   0   0   2   0   2   2   2   0   2   0   0   0   2   2   2   2   2   0   0   0   2   2   2   2   2   2   0   0   2   0   0   0   2   2   0   2   0   0   0   0   2   2   2   2   0   2   2   2   0   0   0   0   0   0   0   0
 MK-3-16                0   0   2   2   0   2   2   2   2   2   2   0   2   0   2   2   0   0   2   0   0   0   0   0   0   2   0   2   2   0   2   0   2   0   0   0   2   0   0   2   0   2   0   0   2   0   0   0   2   2   2   2   2   2   2   2   2   0   0   0   0   2   2   0   0   0   2   0   0   2   2   2   0   0   0   2   0   2   0   0   0   2   0   0   0   2   2   2   2   2   2   0   2   0   0   2   2   2   2   0   0   2   0   2   2   0   0   0   2   2   0   0   2   2   2   0   0   0   2   0   0   0   0   2   0   0   2   2   2   0   2   0   0   0   2   2   0   0   2   0   0   0   0   2   0   0   2   0   2   2   2   0   2   0   2   0   2   2   2   2   2   0   0   0   2   2   2   2   2   2   0   0   2   0   0   0   2   2   0   2   0   0   0   0   2   2   2   2   0   2   2   2   0   0   0   0   0   0   0   0
 MK-4-1                 2   2   0   0   2   2   2   0   2   2   2   0   2   0   0   2   0   0   0   0   0   2   0   2   0   2   0   2   2   0   0   2   2   0   0   0   0   0   2   2   0   0   2   0   0   2   2   2   2   0   2   0   2   0   2   2   0   2   2   0   0   0   0   2   2   0   0   2   2   0   2   0   0   0   0   2   0   2   2   0   2   2   0   0   2   0   2   0   0   0   2   0   0   0   0   0   0   2   2   2   0   0   0   0   0   0   2   0   0   2   0   0   0   0   0   2   0   0   0   0   0   0   0   0   2   2   0   0   2   0   2   2   2   0   0   2   2   0   2   0   0   2   2   0   0   0   0   2   0   2   0   2   0   0   0   2   0   2   2   0   2   2   2   0   2   0   0   2   2   0   2   0   2   2   2   2   0   0   2   0   2   0   2   2   0   2   0   2   2   0   0   0   2   2   2   2   0   2   2   2
 MK-4-2                 2   2   0   0   2   2   2   0   2   2   2   2   2   0   0   2   0   0   0   0   0   2   0   2   0   2   0   2   2   0   0   2   2   0   0   0   0   0   2   2   2   0   2   0   2   2   2   2   2   0   2   0   2   0   2   2   0   2   2   0   0   0   0   2   2   0   2   0   2   0   2   0   2   0   0   2   0   2   2   0   2   0   0   0   2   0   0   2   0   0   2   0   0   0   0   0   0   2   2   0   0   0   0   0   0   0   2   0   0   0   0   0   0   0   0   2   0   0   0   0   0   0   0   0   2   2   0   0   2   0   2   2   0   0   0   2   2   0   2   0   0   2   2   0   0   0   0   2   0   2   0   2   0   0   0   2   2   2   2   0   2   2   0   0   2   0   0   2   2   0   2   2   2   2   2   2   0   0   2   0   2   0   2   2   0   0   0   2   2   0   0   0   2   0   2   2   0   2   2   2
 MK-4-3                 2   2   0   0   2   2   2   0   2   2   2   2   2   0   2   2   0   0   0   0   0   2   0   2   2   2   0   2   2   0   0   2   0   0   0   0   0   0   2   2   2   0   2   0   0   2   2   2   2   0   2   0   2   0   0   0   0   2   2   0   0   0   0   0   0   0   0   0   2   2   2   0   2   0   0   0   0   2   2   2   0   2   0   0   2   0   0   2   0   0   2   0   0   0   0   0   0   0   2   0   0   0   0   0   0   0   2   0   2   0   0   0   0   2   0   0   0   0   0   0   0   0   0   0   2   2   2   0   2   0   0   2   0   0   0   2   2   0   2   0   0   2   2   0   0   0   0   0   0   2   0   2   0   2   0   2   2   2   2   0   2   2   2   0   2   0   0   2   2   0   2   2   2   2   2   2   0   0   2   0   2   0   2   2   0   0   0   2   2   2   0   2   2   0   2   2   0   2   2   0
 MK-4-4                 2   2   0   0   2   2   0   2   2   0   2   2   2   0   2   2   2   0   0   0   0   2   0   2   2   2   0   2   0   0   0   2   0   0   0   2   0   0   2   2   2   0   2   0   0   2   2   2   2   0   2   0   0   0   0   0   2   2   2   0   0   0   0   0   0   0   0   0   2   2   2   0   2   0   0   0   0   2   2   2   0   2   0   0   2   0   0   2   2   0   2   0   0   0   0   0   0   2   2   0   0   0   0   0   0   0   2   0   0   0   0   0   0   2   0   0   0   0   0   0   0   0   0   0   2   2   0   0   2   0   2   2   0   0   0   2   2   0   2   2   0   2   2   0   0   0   2   2   0   2   0   2   0   2   2   2   0   2   2   0   2   2   2   0   2   0   0   2   2   0   2   2   0   2   2   2   0   0   2   0   2   0   2   2   0   0   0   2   2   0   0   2   2   0   2   2   0   2   0   0
 MK-4-5                 2   2   0   0   2   2   0   0   2   0   2   2   2   0   2   2   2   0   0   2   0   2   0   2   2   0   0   2   0   0   0   2   0   0   0   2   0   2   2   2   2   0   2   0   2   2   2   2   2   0   2   0   0   0   0   0   2   0   2   0   2   0   2   0   0   0   0   0   0   2   2   0   2   0   2   0   0   2   2   2   0   2   0   0   0   0   0   2   2   0   2   0   0   0   0   0   0   2   2   0   0   0   0   0   0   0   0   0   0   0   2   0   0   2   2   0   0   0   0   0   0   0   0   0   0   2   0   0   2   0   2   2   0   0   0   0   2   0   2   2   2   2   2   0   0   0   2   2   0   2   2   2   0   2   2   2   0   2   2   0   2   2   2   0   2   2   0   2   0   0   2   2   0   2   2   2   0   0   2   0   2   0   2   0   0   0   0   2   2   0   0   2   2   0   2   2   0   2   0   0
 MK-4-6                 2   2   0   0   2   2   2   0   2   0   2   2   2   2   2   2   2   0   0   2   0   2   0   2   2   0   0   2   0   0   0   2   0   0   0   2   0   2   2   2   2   0   2   0   2   2   2   2   0   0   2   0   2   0   0   0   2   0   2   0   2   0   2   0   0   0   0   0   0   2   2   0   0   0   2   2   0   2   2   2   0   2   0   0   0   0   2   2   2   0   0   0   0   2   0   0   0   0   2   0   0   0   0   0   0   0   0   0   0   0   2   0   0   2   2   0   2   0   2   0   0   2   0   0   0   2   2   0   2   2   2   2   0   0   0   0   2   0   2   2   2   2   2   0   0   0   2   2   0   2   2   2   0   2   2   2   0   2   2   0   0   2   2   0   2   2   0   2   0   0   2   2   0   2   2   2   0   0   2   0   2   0   2   0   0   0   0   2   2   2   0   2   2   2   2   2   0   2   0   0
 MK-4-7                 2   0   0   0   2   2   2   0   2   0   0   2   2   2   2   2   2   0   0   2   0   2   2   2   2   0   0   0   0   0   0   2   0   0   0   2   0   2   2   2   2   0   2   0   2   2   0   2   0   0   2   0   0   2   0   0   2   0   2   0   2   0   2   0   0   0   0   2   0   2   2   0   0   0   0   2   0   2   0   2   0   2   0   2   0   0   2   2   2   0   0   0   0   2   0   0   0   0   2   0   0   0   0   0   0   0   2   0   0   0   0   2   0   2   2   0   2   0   2   0   0   2   0   0   0   2   2   0   2   2   2   2   0   0   0   0   2   0   2   2   2   2   2   0   0   0   0   2   0   2   2   2   0   0   2   2   0   2   2   0   0   2   0   0   0   0   0   2   0   0   2   2   0   2   2   2   0   2   2   0   2   0   2   0   2   0   0   2   2   2   0   2   2   2   2   2   0   2   0   0
 MK-4-8                 2   0   0   0   2   2   2   0   2   0   0   2   2   0   2   2   2   0   0   2   0   2   2   2   2   0   0   0   0   0   0   2   0   0   0   2   0   0   2   2   2   0   2   0   2   2   0   2   0   0   2   2   0   2   2   0   2   0   2   0   2   0   2   0   0   2   0   2   0   2   2   0   0   0   0   2   0   2   0   2   0   2   0   2   0   0   2   2   2   2   0   0   2   2   0   0   0   0   2   0   2   0   2   0   0   0   2   0   2   0   0   2   0   2   0   0   2   0   2   0   0   2   0   0   0   2   2   0   2   2   2   2   0   0   0   0   2   0   2   2   2   2   2   0   0   0   0   2   0   2   2   2   0   0   2   0   0   0   2   0   2   2   0   0   0   0   0   0   0   0   2   2   0   2   2   2   0   2   2   0   2   0   2   0   2   0   0   2   0   2   0   2   2   2   2   2   0   2   2   0
 MK-4-9                 2   2   0   0   2   2   2   0   2   0   0   2   2   0   2   2   2   0   0   2   0   2   2   0   0   0   0   0   2   2   0   2   0   0   2   2   0   0   2   2   2   0   2   2   2   2   0   2   0   0   2   2   0   2   2   0   2   0   2   0   2   0   2   0   0   2   0   2   0   2   2   0   2   0   0   2   0   2   0   2   0   2   0   0   0   0   2   2   2   2   0   0   0   2   2   0   0   0   0   0   2   0   2   2   0   0   2   0   2   0   0   2   0   2   0   0   2   0   2   2   2   2   0   0   0   2   2   0   0   2   0   2   0   2   0   0   2   2   2   2   2   2   2   0   0   0   0   2   0   2   2   2   0   0   2   0   0   0   2   0   2   2   0   0   0   0   0   0   0   0   2   2   0   2   2   2   0   2   2   0   2   0   2   0   0   0   0   2   0   2   0   2   2   2   2   2   0   2   2   2
 MK-4-10                2   2   0   0   2   2   2   2   2   0   0   2   0   0   2   2   2   0   0   2   0   2   2   0   0   0   0   0   0   2   2   2   0   0   2   2   0   0   2   2   2   0   0   2   2   2   0   2   0   0   2   2   0   2   2   0   2   0   2   0   0   0   2   0   0   2   0   2   0   2   2   2   2   0   0   2   0   2   0   2   0   2   0   0   0   0   2   2   2   2   0   0   0   2   2   0   0   0   0   0   2   0   2   2   0   0   2   0   2   0   0   2   0   2   0   0   2   2   2   2   2   2   0   0   0   2   2   2   2   2   0   0   0   2   0   0   2   2   2   2   2   2   0   2   0   0   0   2   0   2   2   2   0   0   2   0   0   0   2   0   2   2   0   0   0   0   2   0   0   0   0   0   0   2   2   2   2   2   2   0   2   0   2   0   0   0   0   2   0   2   0   2   2   2   2   2   0   2   2   2
 MK-4-11                2   2   0   0   2   2   2   2   2   0   0   2   0   0   2   2   2   2   2   2   0   2   2   0   2   0   0   0   0   2   2   2   2   2   2   2   0   0   2   2   2   0   0   0   0   2   0   2   0   2   2   2   0   2   2   0   2   0   2   0   0   0   2   0   0   2   0   0   0   2   2   2   2   0   0   2   0   2   0   2   0   0   0   0   0   0   2   2   2   2   0   0   0   2   2   0   2   0   0   0   2   0   2   2   0   0   2   0   2   2   0   2   0   2   0   0   2   2   2   2   2   2   2   0   0   0   2   2   2   2   0   0   0   0   0   0   2   2   2   2   2   2   2   2   0   0   0   2   0   0   2   2   0   2   2   0   0   0   0   0   0   0   0   0   0   0   2   0   0   0   0   0   0   2   2   2   2   2   2   0   2   0   2   0   0   0   0   2   0   2   0   2   2   2   2   0   0   2   2   2
 MK-4-12                2   2   0   0   2   2   0   0   2   0   0   2   0   0   2   2   0   2   2   2   0   2   2   0   2   0   0   0   0   2   2   2   2   2   2   2   0   0   2   0   2   0   0   0   0   2   0   2   0   2   0   2   0   2   2   2   2   2   0   0   0   0   2   0   0   2   0   0   0   2   0   2   2   0   0   2   0   0   0   2   0   0   0   0   0   0   2   2   2   2   0   0   0   2   2   0   2   0   0   0   2   0   2   2   0   0   2   2   2   2   0   2   0   2   0   0   2   2   0   2   2   0   0   2   0   0   2   2   2   2   2   0   0   0   0   2   2   2   2   2   2   2   2   2   0   0   0   2   0   0   0   2   0   2   2   0   0   0   0   0   0   2   0   0   0   2   2   0   0   0   0   0   0   2   2   2   2   2   2   0   2   0   2   0   0   0   0   2   2   2   0   2   2   2   2   0   0   2   2   2
 MK-4-13                2   2   0   0   2   2   0   0   2   0   0   2   0   0   2   2   0   2   2   2   0   2   0   0   2   0   0   0   0   2   2   2   0   2   2   2   0   0   2   0   2   0   0   0   0   2   0   2   0   2   0   2   0   2   2   2   2   2   0   0   0   0   2   0   2   2   0   2   2   0   0   2   2   0   0   2   0   0   0   0   0   0   0   0   0   0   2   2   0   2   0   0   0   2   2   0   2   0   0   2   2   0   2   2   0   0   2   2   2   2   0   0   0   0   0   0   2   2   0   2   2   0   0   0   0   0   2   2   2   2   2   0   0   0   0   2   2   2   2   2   2   2   2   2   0   0   0   2   0   0   0   2   0   2   2   0   0   0   0   0   0   2   2   0   0   2   2   0   0   0   0   0   0   0   2   2   2   2   2   0   2   0   2   0   0   0   0   2   2   2   0   2   2   2   2   0   0   2   2   2
 MK-4-14                2   2   0   0   2   2   0   0   2   0   0   2   2   0   0   2   0   2   2   2   0   2   0   0   2   0   0   0   0   2   2   2   0   2   2   2   0   0   2   0   2   0   2   0   0   2   0   0   0   2   0   2   0   2   2   2   2   2   0   0   0   0   0   0   2   2   0   2   0   0   2   2   2   2   2   2   0   0   2   0   2   0   0   0   0   0   2   2   0   0   0   0   0   2   2   0   2   0   0   0   2   0   2   2   0   0   2   2   2   2   0   0   0   0   0   0   2   2   0   2   2   0   0   0   0   0   2   2   2   2   2   0   0   0   0   2   2   2   2   2   2   2   2   2   0   0   0   2   0   0   0   2   0   0   2   0   0   0   0   0   0   2   2   2   0   2   2   0   0   2   0   0   0   2   2   2   2   2   2   0   2   0   2   0   0   0   0   0   2   2   2   2   2   2   2   0   0   2   2   2
 MK-4-15                2   2   0   0   2   2   0   0   2   0   0   2   0   0   2   2   0   2   2   2   0   2   0   2   2   2   0   0   0   2   2   2   0   0   2   2   2   0   2   0   2   0   2   0   2   2   0   0   0   0   2   0   0   2   2   2   2   2   0   0   0   0   0   2   2   2   0   2   0   0   0   2   0   2   2   2   0   0   2   0   2   0   0   0   0   0   2   2   0   0   0   0   0   2   2   0   2   0   0   0   2   0   2   2   0   0   2   2   0   0   0   0   0   0   0   0   2   2   0   0   0   0   0   0   0   0   0   0   2   2   2   0   0   0   2   2   0   2   2   2   2   2   2   2   0   0   0   2   0   0   2   2   0   0   2   0   2   0   0   0   0   2   2   2   0   2   2   0   0   2   0   2   0   2   2   2   2   2   2   0   0   2   2   0   0   0   2   0   2   2   2   2   2   0   0   0   0   2   2   0
 MK-4-16                2   0   0   0   2   2   0   0   2   0   0   2   0   0   2   0   0   2   2   0   0   2   2   2   0   0   0   0   0   2   2   2   0   0   2   2   2   2   2   0   2   0   2   0   2   2   0   0   0   0   2   0   0   2   2   0   2   2   0   0   0   0   0   2   2   2   0   2   0   0   0   2   0   2   2   2   0   0   2   0   2   2   0   0   0   0   2   2   0   0   0   0   0   2   2   0   2   0   0   0   2   0   2   2   0   0   2   2   0   0   0   0   0   0   0   0   2   2   0   0   0   0   0   0   0   0   0   0   2   2   2   2   0   0   2   0   0   2   2   2   2   2   2   2   0   0   0   2   0   0   0   2   0   0   2   0   2   0   0   0   0   2   2   2   0   2   2   2   0   2   2   2   0   2   2   2   2   0   2   0   0   2   2   0   0   0   2   0   2   2   2   2   2   0   2   0   0   2   2   0
 MK-5-1                 2   2   0   0   0   2   2   2   2   0   0   2   0   0   0   0   2   0   0   2   2   2   2   2   2   2   2   2   0   0   2   0   2   2   0   2   2   0   2   0   2   0   2   0   0   0   2   0   2   0   0   2   2   2   2   2   0   2   2   2   2   2   0   2   0   0   0   0   2   0   2   0   0   0   2   2   2   0   0   0   2   0   0   2   2   2   0   0   2   0   0   0   0   0   0   2   2   0   0   0   0   0   0   2   0   0   2   2   0   2   0   2   0   2   0   2   2   0   2   2   2   2   0   0   0   2   2   0   0   0   2   0   0   2   2   0   2   2   2   0   0   2   2   0   0   0   2   0   2   2   0   0   0   2   2   2   0   2   2   2   0   0   2   2   0   0   2   0   2   0   2   2   2   2   0   0   2   2   2   2   2   0   2   2   2   0   2   0   0   2   2   2   0   0   0   2   2   2   0   2
 MK-5-2                 2   2   0   0   0   2   2   2   2   0   0   2   0   2   2   0   0   0   0   2   2   2   2   2   2   2   2   2   0   0   2   0   2   2   0   2   2   0   2   0   2   0   2   0   0   0   0   0   2   0   0   2   2   2   2   2   2   2   2   2   2   2   0   2   0   0   0   0   2   0   2   0   0   2   2   2   2   0   0   2   2   0   2   2   2   2   0   0   2   0   0   0   0   0   0   2   2   0   0   0   0   0   0   2   2   0   0   2   0   2   0   2   2   2   0   2   2   0   0   2   2   2   0   0   0   2   2   0   0   2   2   0   0   2   0   2   2   2   2   0   0   2   0   0   0   0   2   0   0   2   0   0   2   2   2   2   0   0   2   2   0   0   2   2   0   0   2   0   2   0   2   2   2   2   0   0   2   2   2   2   2   0   2   2   2   0   2   0   2   2   2   0   0   2   0   2   2   2   0   2
 MK-5-3                 2   2   0   0   0   2   2   2   2   0   0   2   0   2   2   0   0   0   0   2   2   2   2   2   2   2   2   2   0   0   2   0   2   2   0   0   2   2   2   0   2   0   2   0   0   0   2   0   2   0   0   2   2   2   2   0   2   2   2   2   2   2   0   2   0   0   0   2   2   2   2   0   0   2   2   2   2   0   0   2   2   0   2   2   2   2   0   0   2   0   0   0   0   0   0   2   2   0   0   0   0   0   0   2   2   0   0   2   0   2   0   2   2   2   0   2   2   0   0   2   2   2   0   0   0   2   2   0   0   2   2   0   0   2   0   2   2   2   2   0   0   2   0   0   0   0   2   0   0   2   0   0   2   2   0   2   0   0   2   2   0   0   2   2   0   0   2   0   2   0   2   2   2   2   0   0   2   2   2   2   2   0   2   2   2   0   2   0   2   0   2   0   0   0   0   2   2   2   0   2
 MK-5-4                 2   2   0   0   0   2   2   2   2   0   0   2   0   2   2   0   0   0   0   2   2   2   0   2   2   2   0   2   0   0   2   0   2   2   0   0   2   2   2   0   2   0   2   0   0   0   2   0   2   0   0   2   2   2   0   0   2   2   2   2   2   2   0   2   0   0   0   0   2   2   2   0   0   2   2   2   2   0   2   2   2   0   2   2   2   2   0   0   2   0   0   0   0   0   0   2   2   0   2   0   0   0   0   2   2   2   0   2   0   2   0   2   2   2   0   2   2   0   0   2   2   2   0   0   0   0   2   0   0   2   2   0   0   2   0   2   2   2   2   2   0   2   0   0   0   0   2   0   0   2   0   0   2   2   0   2   0   0   2   2   0   0   2   2   0   0   2   0   2   0   2   2   2   2   0   0   2   0   2   2   2   0   2   2   2   0   2   0   2   0   0   2   0   0   2   2   2   2   0   2
 MK-5-5                 2   2   2   0   0   2   2   2   2   0   0   2   2   2   2   0   0   2   0   2   2   2   2   2   2   2   0   2   0   0   2   0   2   2   0   0   2   2   0   0   2   0   2   0   0   0   2   0   2   0   0   2   2   2   0   0   2   2   2   2   2   2   0   2   0   0   2   2   2   2   2   2   0   2   2   2   2   0   2   0   2   0   2   2   2   2   0   2   2   0   0   0   0   0   0   2   2   0   0   0   0   0   0   2   2   2   0   2   0   2   0   0   2   2   0   2   2   0   0   2   2   2   2   0   0   0   2   2   0   2   2   0   0   2   0   2   2   2   2   2   0   2   0   0   0   0   2   0   0   2   0   2   2   2   0   2   0   2   2   2   0   0   2   2   0   0   2   0   2   0   2   2   2   2   0   0   0   2   2   2   2   0   2   2   2   0   2   0   2   2   0   2   0   0   2   2   2   0   0   0
 MK-5-6                 2   0   2   0   0   2   2   2   2   0   0   2   2   2   2   2   0   2   0   2   2   2   0   2   2   2   0   2   0   0   2   2   2   2   0   0   2   2   2   0   2   0   2   0   0   0   2   0   2   0   0   2   2   2   0   0   2   2   2   2   2   2   0   2   0   0   2   2   2   2   2   2   0   2   2   2   2   0   2   0   2   0   2   2   2   2   0   2   2   0   0   0   0   2   0   2   2   0   0   0   0   0   0   2   2   2   0   2   0   2   0   0   2   2   0   2   2   0   0   2   2   2   2   0   0   2   2   2   0   2   2   0   0   2   0   2   2   2   2   2   0   2   0   0   0   0   2   0   0   2   0   2   2   2   0   2   0   2   2   2   0   0   2   2   2   0   2   0   2   0   0   2   2   2   0   0   0   2   2   2   2   0   2   2   2   0   2   2   2   2   0   0   0   0   2   2   2   0   0   0
 MK-5-7                 2   0   2   0   0   2   2   2   2   2   0   2   2   2   2   2   2   2   0   2   2   2   0   0   2   2   0   0   0   0   2   2   2   2   0   0   2   2   2   0   2   2   2   0   0   0   2   0   2   0   0   2   2   2   0   0   0   2   2   2   2   2   0   2   0   0   2   2   2   2   2   2   0   2   0   2   2   0   2   0   2   0   2   2   2   2   0   2   2   0   0   2   0   2   0   2   2   0   0   2   0   0   0   2   2   2   0   2   0   2   0   0   2   2   0   2   2   0   0   2   2   2   2   0   0   2   2   2   0   2   2   0   0   0   0   2   2   2   2   2   0   2   0   0   0   0   2   0   0   2   2   2   2   2   2   2   0   2   0   2   0   0   2   2   2   0   2   2   2   0   0   2   2   2   2   0   0   2   2   2   2   0   2   2   2   0   2   2   2   2   0   0   0   0   2   2   2   0   0   0
 MK-5-8                 2   0   2   0   0   2   0   0   2   2   0   2   2   2   2   2   2   2   0   2   2   2   0   0   2   2   2   2   0   0   2   0   2   2   0   0   2   2   0   0   2   2   2   0   0   0   2   0   2   0   0   2   2   2   0   0   0   2   2   2   2   2   0   2   0   0   2   2   0   2   2   2   0   2   0   2   2   2   2   0   2   0   2   2   2   2   0   2   2   0   2   2   0   2   0   2   2   0   0   2   0   0   0   2   2   2   2   0   0   2   0   0   2   2   0   2   2   0   0   2   2   0   2   0   0   2   0   2   0   2   2   0   0   0   0   2   2   0   2   2   0   2   0   0   0   0   2   0   0   0   2   2   2   2   2   2   0   2   0   0   0   0   0   2   2   0   2   2   2   0   0   0   2   2   2   0   0   2   2   2   2   0   2   2   2   0   2   2   2   2   0   0   0   0   2   2   2   0   0   0
 MK-5-9                 2   0   2   2   0   2   0   0   2   2   2   2   2   2   2   2   2   2   2   2   2   2   0   0   2   2   2   2   0   0   2   0   2   2   0   0   2   2   0   0   2   2   2   0   0   2   2   0   2   0   0   2   2   2   0   0   0   2   2   2   2   2   2   2   0   0   2   2   0   2   2   2   0   0   0   2   2   0   0   0   2   0   2   2   2   2   2   0   2   0   2   2   0   0   2   2   0   0   0   2   0   0   0   2   2   2   2   0   0   2   0   0   2   2   0   2   2   0   0   0   0   0   2   0   2   2   2   2   0   2   2   0   0   0   0   0   2   0   2   2   0   2   0   0   0   0   2   0   0   0   2   2   2   2   0   2   0   0   0   0   0   0   2   2   2   0   2   2   2   0   0   0   2   2   2   0   0   0   2   2   2   0   2   2   2   0   0   2   2   2   0   0   0   2   2   2   2   0   0   0
 MK-5-10                2   0   2   2   0   2   0   0   2   2   2   0   2   2   2   2   2   2   2   2   2   2   0   0   2   2   2   2   0   0   0   0   2   2   0   0   2   0   0   0   2   2   2   0   0   2   2   0   2   0   0   2   2   2   0   2   0   2   2   0   2   2   2   2   0   0   2   2   0   2   2   2   0   0   0   2   2   0   0   0   2   0   2   2   2   2   2   0   2   0   2   2   0   0   2   2   0   0   0   2   2   0   0   0   2   2   2   0   0   2   0   0   2   2   2   2   2   0   0   0   2   0   2   0   2   2   2   2   2   2   2   0   0   0   0   2   2   0   2   2   0   2   0   0   0   0   2   0   0   0   2   2   2   2   0   2   0   0   0   0   0   0   2   2   2   0   2   2   2   0   0   0   2   2   2   0   0   0   2   2   2   0   0   2   2   0   0   2   2   2   0   0   0   2   2   2   2   0   0   0
 MK-5-11                2   0   2   2   0   2   0   0   2   2   0   0   0   2   2   2   2   0   2   2   2   2   2   0   2   2   2   2   0   0   2   0   2   2   0   2   2   0   0   0   2   2   2   0   0   2   2   0   0   0   0   2   2   2   0   2   0   2   2   0   2   2   2   2   0   0   2   0   0   2   2   2   0   0   0   2   2   0   0   0   2   0   2   2   2   2   2   0   2   0   2   2   0   0   2   2   0   0   0   2   2   0   0   0   2   2   2   2   0   2   2   0   2   2   2   2   2   0   0   0   2   0   0   0   2   2   2   2   2   2   2   0   0   0   0   2   0   0   2   2   0   2   0   0   0   0   0   0   0   0   2   2   2   0   0   2   0   0   0   0   0   0   2   2   2   0   0   2   2   0   0   0   2   2   2   0   0   2   2   2   0   0   0   2   2   0   0   2   2   2   0   0   0   2   2   2   2   0   0   0
 MK-5-12                2   2   2   2   0   2   0   0   2   2   0   0   0   2   2   2   2   0   2   2   2   2   0   2   2   2   2   2   0   0   2   0   2   2   0   0   2   0   0   0   2   2   2   0   0   2   2   0   0   0   0   2   2   2   0   2   0   2   2   0   2   2   2   2   0   0   2   0   0   2   2   2   0   0   0   2   2   0   0   0   2   0   2   2   0   2   2   0   2   0   2   2   0   0   2   2   0   0   0   2   0   0   2   0   2   0   2   2   0   2   2   0   2   2   2   2   2   2   0   0   2   0   0   0   2   2   2   2   2   2   2   0   0   0   0   2   2   0   2   2   0   2   0   0   0   0   0   0   2   0   0   2   2   0   0   2   0   2   0   0   0   0   2   2   2   0   0   2   2   2   0   0   2   2   2   0   0   2   2   2   0   0   0   2   2   0   0   2   2   2   2   0   0   2   2   2   2   2   0   0
 MK-5-13                2   2   2   2   0   2   0   0   2   2   0   0   0   2   2   2   2   0   2   2   2   2   0   2   2   2   2   2   0   2   2   0   2   2   0   0   2   2   0   0   2   2   2   0   0   2   2   0   0   0   0   2   2   2   0   2   0   2   2   0   0   2   2   2   0   0   2   0   0   2   2   2   0   0   0   2   2   2   0   0   2   0   2   2   0   2   0   0   2   0   2   2   0   0   2   2   0   0   0   0   0   0   2   2   0   0   2   2   0   2   2   0   2   2   2   2   2   2   0   0   2   0   0   0   2   2   2   2   2   2   2   0   0   0   0   2   2   0   2   2   0   2   0   2   0   0   0   0   2   0   2   0   2   0   0   2   0   2   0   2   0   0   2   0   2   0   2   2   2   2   0   0   2   2   2   0   0   2   2   2   0   0   0   2   0   0   0   2   2   2   2   0   0   2   2   2   2   2   0   0
 MK-5-14                2   2   2   2   0   2   0   2   2   0   0   0   0   2   2   2   2   0   2   2   2   2   2   2   2   2   2   2   0   2   2   0   2   2   0   0   2   2   2   0   2   2   2   0   0   2   0   0   0   0   0   2   2   2   0   2   0   2   2   0   0   2   2   2   0   0   2   0   0   2   2   2   0   0   0   2   2   2   0   0   2   0   2   2   0   2   0   0   2   0   2   2   0   0   2   2   2   0   0   0   0   0   2   0   2   0   2   2   0   0   2   2   2   2   2   2   2   0   0   0   2   0   0   0   2   2   2   2   2   2   2   0   0   0   2   2   2   0   0   2   2   2   0   2   0   2   0   0   0   0   2   0   2   0   0   2   0   2   0   2   0   0   2   0   2   0   2   2   2   2   0   0   2   2   2   0   0   2   2   0   0   0   0   2   0   0   0   2   2   2   2   0   0   2   2   2   2   2   0   0
 MK-5-15                2   2   0   2   0   2   0   2   2   0   0   0   2   2   0   2   2   0   2   2   2   2   2   2   0   2   2   2   0   2   2   0   2   2   0   0   2   2   0   0   2   2   2   0   0   0   0   0   0   0   0   0   2   2   2   2   0   2   2   0   0   2   2   0   0   0   0   0   0   2   2   2   0   0   0   0   2   2   0   2   2   0   2   2   0   2   0   0   2   0   2   2   0   0   2   2   2   0   0   0   0   0   2   0   2   0   2   2   2   0   2   2   2   2   2   2   2   2   0   0   2   0   0   0   2   2   0   0   2   0   2   0   0   0   2   0   2   0   0   2   2   0   0   2   0   2   0   0   0   0   2   0   2   2   0   2   0   2   0   2   0   0   2   0   2   0   2   2   0   2   0   0   2   0   0   0   0   0   2   0   0   0   2   2   0   0   0   2   0   2   2   0   0   2   2   2   2   2   0   0
 MK-5-16                2   2   0   2   0   2   0   2   2   0   0   0   2   2   0   2   0   0   2   2   2   0   2   2   0   2   2   2   0   2   2   0   2   2   0   0   0   2   0   0   2   2   2   0   0   0   0   0   0   0   0   0   2   0   2   2   0   2   2   0   0   2   2   0   0   0   0   0   0   2   2   2   0   0   0   0   0   2   0   2   2   0   2   2   0   2   0   0   2   0   2   2   0   0   2   0   0   0   0   0   0   0   2   0   2   0   2   2   2   0   2   2   0   2   2   2   2   0   0   0   2   0   0   0   2   2   0   0   2   0   2   0   2   0   2   0   2   2   0   2   2   0   0   2   0   2   0   2   0   0   2   0   2   2   2   2   0   2   2   2   0   0   2   0   2   0   2   2   0   2   0   0   0   0   0   0   0   0   2   0   0   0   2   2   2   2   0   2   0   2   2   0   0   2   2   2   2   0   0   0
 MK-6-1                 2   0   0   2   2   2   0   0   0   0   0   0   0   0   2   2   0   2   0   0   2   0   0   0   2   0   0   0   2   0   0   2   0   2   0   2   0   2   2   2   2   2   0   0   2   0   2   2   0   0   2   2   2   2   0   2   0   2   2   2   0   2   0   2   2   0   2   0   2   0   0   2   0   0   2   0   0   0   2   0   2   2   0   0   2   2   0   0   0   2   2   2   2   0   2   0   0   0   0   2   2   0   2   2   0   2   2   0   2   2   0   2   2   2   2   2   0   2   2   2   2   0   0   0   2   2   0   0   2   2   2   0   0   2   2   0   0   0   2   2   2   0   0   0   2   0   2   2   0   2   2   2   0   0   2   2   0   0   0   2   0   2   0   0   0   2   2   0   2   0   0   0   0   0   0   0   2   2   2   2   2   2   2   2   2   2   0   2   2   2   0   2   0   0   2   0   0   2   0   2
 MK-6-2                 2   0   0   2   2   2   0   0   0   0   0   0   0   0   2   2   0   2   2   0   2   0   0   0   2   0   0   0   2   0   2   0   0   2   0   2   0   2   2   2   2   2   0   0   2   0   2   2   0   0   2   0   2   2   0   2   2   2   2   2   0   2   0   2   2   0   2   0   2   2   0   2   0   0   2   0   0   0   2   0   2   2   0   0   0   2   0   0   0   2   2   2   2   0   0   0   0   0   0   2   2   0   2   2   0   2   2   2   2   2   0   2   2   2   2   2   0   2   2   2   2   0   2   0   2   2   0   0   2   2   2   0   2   2   2   0   2   0   2   2   2   0   0   0   2   0   2   2   0   2   2   2   2   0   2   2   0   0   0   2   0   2   0   0   0   2   2   0   2   0   0   0   0   0   0   0   0   2   2   2   2   0   2   2   2   2   0   2   2   2   0   2   0   0   2   0   0   2   0   2
 MK-6-3                 2   0   2   2   2   2   0   2   0   0   0   0   0   2   2   2   0   2   2   2   2   2   2   0   0   0   0   0   2   0   2   0   0   2   0   2   0   2   0   2   2   2   0   0   2   0   2   2   0   0   2   2   2   2   0   2   2   2   2   2   2   2   0   2   2   0   2   0   2   2   2   2   0   0   2   0   0   0   2   0   0   2   0   0   0   2   0   0   0   2   2   2   2   0   2   0   0   0   0   2   2   0   2   2   0   2   0   2   2   2   0   2   2   2   2   2   0   2   2   2   2   0   2   0   2   2   0   0   2   2   2   0   2   0   2   0   2   0   2   2   2   0   2   0   2   0   2   2   0   2   2   2   2   0   2   2   0   0   0   2   0   2   2   2   0   2   2   0   2   0   0   2   0   0   0   0   0   2   2   2   2   0   2   2   2   2   2   2   2   2   0   0   0   0   2   2   0   2   0   2
 MK-6-4                 2   0   2   2   2   2   0   2   0   0   0   0   0   2   2   2   0   2   2   2   2   2   2   0   0   0   2   0   2   0   2   2   0   2   0   2   0   2   0   0   2   2   0   0   2   2   2   2   2   2   0   2   2   2   0   2   2   2   2   2   2   2   0   2   2   0   2   0   2   0   2   2   0   0   2   0   0   0   2   0   0   2   0   0   0   2   0   0   0   2   2   2   2   0   2   0   0   0   0   2   2   0   2   2   0   2   0   2   2   2   0   2   2   2   2   2   0   2   2   2   2   0   2   0   2   2   0   0   2   2   2   0   2   0   2   2   2   0   2   2   0   2   2   0   2   0   2   2   0   2   2   2   2   2   2   2   0   0   0   2   0   2   2   2   0   2   2   0   2   0   0   2   0   0   0   0   0   2   2   2   2   0   2   2   2   2   2   2   2   2   0   0   0   0   2   2   0   2   0   2
 MK-6-5                 0   0   2   0   2   2   0   2   0   0   0   0   0   2   2   2   0   2   2   2   2   2   2   0   0   0   2   0   2   0   2   2   0   2   0   2   0   2   0   0   2   2   0   0   2   2   2   2   2   2   0   2   2   0   0   2   2   2   0   2   0   2   0   2   2   0   2   0   2   0   2   2   0   0   0   0   0   0   2   0   0   0   0   0   0   2   0   0   0   2   2   2   0   0   2   0   0   0   0   2   2   0   0   2   0   2   0   2   2   2   0   2   2   2   2   2   0   2   2   2   2   0   2   0   2   2   0   0   2   0   2   2   2   0   2   2   2   2   2   2   0   2   2   0   2   0   2   2   0   2   2   2   2   2   2   2   2   0   0   2   2   2   2   2   2   2   2   0   2   2   0   2   0   0   0   2   0   2   2   2   2   0   2   2   2   2   2   2   2   2   0   0   0   0   2   2   0   2   0   2
 MK-6-6                 0   2   2   0   0   2   0   2   0   0   0   2   0   2   2   2   0   2   2   2   2   2   2   0   0   0   2   0   2   0   2   2   0   2   0   2   0   0   0   0   2   2   0   0   2   2   2   0   2   2   2   2   2   0   0   2   2   2   0   2   0   2   0   2   2   0   2   0   2   0   2   2   0   0   0   0   0   0   2   0   0   0   0   0   0   2   0   0   0   2   2   2   0   0   0   0   0   0   0   2   2   0   0   2   0   2   0   2   2   0   0   2   2   2   2   2   2   2   0   2   2   0   2   0   2   2   0   2   2   0   2   2   2   0   2   2   2   2   2   2   2   2   2   0   2   0   2   2   0   0   2   2   2   2   2   2   2   0   0   2   2   0   2   2   2   2   2   0   2   2   0   2   0   0   0   2   0   2   2   2   2   0   0   2   2   0   2   2   2   2   0   2   0   0   2   2   0   2   0   2
 MK-6-7                 0   2   2   0   2   2   0   2   0   0   0   2   0   2   2   2   0   2   2   2   2   2   2   0   0   0   2   0   2   0   0   2   0   2   0   2   0   0   0   0   2   2   0   0   2   2   2   0   2   2   2   0   2   0   0   2   2   2   0   2   0   2   0   2   2   0   0   0   2   0   0   2   0   0   0   0   0   0   2   0   0   2   0   0   0   2   0   0   0   2   2   2   0   2   0   0   0   0   0   2   0   2   0   2   0   2   0   2   2   0   0   2   2   2   0   2   2   2   0   2   2   0   2   0   2   2   0   2   2   0   2   2   2   2   2   2   0   2   2   2   2   2   0   0   2   0   2   2   0   0   2   2   2   2   2   2   0   0   0   2   2   0   2   2   2   2   2   0   2   2   0   2   0   0   0   2   0   2   2   2   0   0   0   0   0   0   2   2   2   2   0   2   0   0   2   2   0   2   0   2
 MK-6-8                 0   2   2   0   2   2   2   2   0   0   2   2   0   2   0   0   2   2   0   2   2   0   0   0   0   0   2   0   2   0   0   2   2   2   2   2   0   0   2   0   2   2   0   0   2   2   2   0   2   2   2   0   2   2   0   2   2   2   0   2   0   2   0   2   2   2   0   0   2   0   0   2   0   0   0   2   0   0   2   0   0   2   0   0   0   2   0   0   0   2   2   2   0   2   2   0   0   0   0   2   0   2   0   2   0   2   0   2   2   0   2   2   2   2   0   2   2   2   0   2   2   0   2   0   2   2   0   2   2   2   2   2   0   2   2   2   0   2   2   2   2   2   2   0   2   2   2   2   0   0   2   2   2   2   2   2   0   0   0   2   2   0   2   2   2   2   2   0   2   0   0   2   0   0   0   2   0   2   2   2   0   0   0   0   0   0   2   2   2   2   0   2   0   0   2   2   0   2   0   2
 MK-6-9                 0   2   2   0   2   2   0   2   0   2   2   2   0   0   0   0   2   2   0   2   2   0   0   0   2   0   2   0   2   0   0   2   2   2   2   2   2   0   2   0   2   2   2   0   0   2   0   0   2   2   2   0   2   2   0   2   2   2   0   2   0   2   2   2   2   2   0   0   2   0   0   2   2   0   0   2   0   0   2   2   0   2   0   0   0   2   0   0   0   2   2   2   0   2   2   0   0   0   0   2   0   0   0   2   0   2   0   2   2   0   2   2   2   2   0   0   2   2   0   2   2   0   2   0   2   2   0   2   0   2   2   2   0   2   2   2   0   2   2   2   2   2   2   0   2   0   2   0   0   0   2   0   2   2   2   2   0   0   0   2   2   0   2   2   2   2   2   0   2   0   0   2   0   2   0   0   2   0   2   0   0   0   0   0   0   0   2   2   2   2   0   2   0   0   2   0   0   2   0   2
 MK-6-10                0   2   2   0   2   2   0   2   0   2   2   2   0   0   0   2   2   2   2   2   0   2   0   0   2   0   2   0   2   0   0   2   2   2   2   2   2   0   2   0   2   2   2   0   0   2   0   2   2   2   2   0   2   2   0   2   2   2   0   2   0   2   2   2   2   2   0   0   2   0   0   2   2   2   0   2   0   0   2   2   0   2   2   2   2   2   2   0   0   2   2   0   0   2   2   0   0   0   0   0   0   0   0   0   0   2   0   0   2   0   2   2   2   2   0   0   2   2   0   2   2   0   2   0   2   2   0   0   0   2   2   2   0   0   2   2   0   2   2   2   2   2   2   0   2   0   2   0   2   0   2   0   2   2   2   2   0   0   2   2   2   0   2   2   2   2   2   2   0   0   0   2   0   2   0   0   2   0   2   0   0   0   0   0   0   0   0   2   2   2   0   2   2   0   2   0   2   2   0   2
 MK-6-11                2   2   2   0   2   2   0   2   0   2   2   2   0   0   2   2   2   2   2   2   0   2   0   0   0   0   2   0   2   0   0   2   2   2   0   2   2   0   2   0   2   2   2   0   0   2   0   2   2   2   2   0   2   2   0   2   2   2   0   2   0   2   2   2   2   0   0   0   2   0   0   2   2   2   0   2   0   0   2   2   0   2   2   0   2   2   2   0   0   2   0   0   0   2   2   2   0   0   0   0   0   0   0   0   0   2   0   0   2   0   2   2   0   2   0   0   2   2   0   2   0   0   2   0   2   2   0   2   0   2   2   2   0   0   2   2   0   2   2   2   2   2   2   0   2   0   2   0   2   0   2   0   2   0   2   2   0   0   2   2   2   0   2   2   2   0   2   2   0   0   0   2   0   0   0   0   2   0   2   0   0   0   0   0   0   0   0   2   2   2   0   2   2   0   2   0   2   2   0   2
 MK-6-12                2   2   2   0   0   2   0   2   0   2   2   2   0   0   2   2   2   0   2   2   0   0   0   0   0   0   2   0   2   0   0   2   2   0   0   2   2   2   2   0   2   2   2   0   0   2   0   2   2   2   2   0   2   2   0   2   2   2   0   2   0   2   2   2   2   0   0   0   2   0   0   2   0   0   0   2   0   0   2   2   0   2   2   0   2   2   2   0   0   2   0   0   0   2   2   2   2   0   0   0   0   0   0   0   0   2   0   0   2   2   2   2   0   2   2   0   2   2   0   2   0   0   2   0   2   2   0   2   0   2   2   2   0   0   2   2   0   0   2   2   2   2   2   0   2   2   2   0   2   0   2   0   2   0   2   2   0   0   2   2   2   0   2   2   2   0   2   2   0   0   0   2   0   0   2   0   2   0   2   0   0   0   0   0   0   0   0   2   2   2   0   2   2   0   2   0   0   2   0   2
 MK-6-13                2   2   2   0   0   2   2   0   0   2   2   2   2   0   2   2   2   0   2   0   0   0   0   0   2   0   2   0   2   2   0   0   2   2   0   2   2   2   2   0   2   0   2   0   0   2   0   2   0   2   2   0   0   2   0   2   2   2   0   2   2   2   0   2   2   2   0   0   2   0   0   2   2   0   0   2   0   0   2   2   0   2   2   0   2   2   2   0   0   2   0   0   0   2   2   2   2   0   0   2   0   0   0   0   2   2   0   0   2   2   2   2   0   2   2   0   0   2   0   2   0   0   2   0   2   2   0   2   0   2   2   2   0   0   2   2   0   0   0   2   2   2   2   0   2   2   2   2   2   0   2   0   2   0   2   2   0   0   2   2   0   0   2   2   2   0   2   2   0   0   0   2   0   0   2   0   2   2   2   0   0   0   0   0   0   0   0   2   2   0   0   2   0   0   2   0   0   2   0   2
 MK-6-14                0   2   2   2   0   0   2   0   0   2   2   2   2   0   2   2   2   0   2   0   0   0   0   0   0   0   2   0   0   2   0   0   2   2   0   2   2   2   2   0   2   0   2   0   0   2   0   2   0   2   2   0   0   2   0   2   2   2   0   2   2   2   0   2   2   2   2   0   2   2   0   2   2   0   0   2   0   0   2   2   0   2   2   0   2   2   2   0   2   2   0   0   0   0   2   2   2   0   0   2   0   0   0   0   2   2   0   0   2   2   2   2   0   2   2   0   0   2   0   2   0   2   2   0   2   2   2   0   0   2   2   2   0   0   0   2   0   0   2   2   2   0   2   0   2   2   0   0   0   0   2   0   2   0   2   2   0   2   2   2   0   0   2   2   2   0   2   2   0   0   0   2   0   0   2   0   2   2   2   2   0   0   0   0   0   0   0   2   2   0   0   2   0   0   2   0   0   2   2   0
 MK-6-15                0   2   0   2   0   0   2   0   2   2   2   2   2   0   2   2   2   2   2   0   0   0   0   0   0   0   2   0   0   2   0   0   2   2   0   0   2   2   2   0   2   0   2   0   0   2   0   2   0   0   2   0   0   2   0   2   0   2   2   2   2   2   0   2   2   2   2   0   2   2   0   2   2   2   0   0   0   0   2   2   0   0   2   0   2   2   2   0   2   2   0   0   0   0   2   2   0   0   0   2   0   0   0   0   2   2   0   0   2   2   2   2   0   2   2   0   0   2   0   2   0   2   2   0   2   2   2   0   0   2   2   2   0   0   0   2   0   0   2   2   2   0   2   0   2   2   0   0   0   0   2   0   2   0   0   2   0   2   2   2   0   0   2   2   2   0   2   2   0   0   0   0   0   2   2   0   2   2   2   2   0   0   0   0   0   0   0   2   2   0   0   2   0   0   0   2   0   2   2   0
 MK-6-16                0   2   0   2   0   0   2   0   2   2   2   2   2   0   2   2   0   2   2   0   0   0   0   0   0   0   2   0   0   2   0   0   2   2   0   0   2   2   2   0   2   2   2   2   0   2   2   2   0   0   2   0   0   2   0   2   0   2   2   2   2   2   0   2   2   2   2   0   2   2   0   2   2   0   0   2   0   0   2   2   0   0   2   0   2   2   2   0   2   2   0   0   0   0   2   2   0   0   0   2   0   0   0   0   2   2   0   0   2   0   2   2   0   2   2   0   0   2   0   2   0   2   0   0   2   2   0   2   0   2   2   2   2   0   0   2   0   2   2   2   2   0   2   2   0   2   0   0   0   0   2   0   2   0   0   2   0   2   2   2   0   0   2   2   2   0   2   2   0   0   0   0   0   2   2   0   0   2   2   2   0   0   0   0   0   0   0   2   2   0   0   2   0   0   0   2   0   2   2   0
 
!****************************************** Phenotypic Data **********************************************************
!-100.0 is resevred for missing phenotype
SimulatedTrait1        13.4419   16.2451   15.0336   15.2425   14.4424   14.2582   15.7707   15.9049   16.5135   14.8584   17.2973   16.1052   14.7999   13.7764   13.2446   13.4342   13.6002   15.5549   13.5787   15.1059   15.4875   12.8829   15.5263   15.2724   17.1175   16.1799   15.1627   15.2280   15.2023   16.3016   13.8196   15.1611   13.6061   14.9157   14.6798   17.0726   16.5579   15.4064   14.5247   15.0270   13.7035   15.1770   15.8497   13.5175   14.7901   13.2416   14.4147   14.5924   14.8497   15.0987   13.7508   15.3593   12.8608   17.3834   15.6571   14.1597   16.5643   13.5567   15.6655   14.5878   15.5773   15.0919   12.6238   15.5760   16.1430   13.2973   15.3246   13.2793   17.0181   14.7624   13.9498   15.5499   16.1359   14.7365   13.0152   13.7709   14.3783   15.3365   16.2040   15.7444   14.4039   15.3726   16.8639   14.1945   15.1892   13.4823   14.0458   13.6515   15.3074   15.4292   14.2295   16.3914   16.1800   14.7485   14.4948   14.6022   14.7066   16.8857   13.8791   13.9665   15.6171   16.1664   14.2457   13.8883   13.9075   16.1941   15.6225   14.3905   13.6566   17.2893   14.2411   14.3491   13.6758   15.2718   17.2229   16.1293   15.4139   15.1967   16.2822   16.0242   14.2291   16.1369   15.1705   15.3779   15.5677   16.3017   14.0082   14.9281   15.5582   14.5558   15.1238   14.8149   13.6540   16.0441   15.3634   15.0630   14.3405   15.6447   15.5849   16.5589   14.4387   16.4747   16.9888   15.7178   13.6547   13.3438   14.5889   15.1228   15.6354   13.2368   17.4465   14.8762   16.8262   14.0175   17.0342   15.1846   17.0380   15.4616   15.2852   13.9495   13.8888   14.8613   16.1423   15.5201   14.3922   15.0179   15.5474   14.4774   15.2311   13.8232   14.8056   16.9128   14.5994   14.9661   15.0060   14.5911   15.4162   14.9093   12.1259   14.0277   14.0219   14.4400   14.9972   16.1226   15.4588   15.3143   13.1119   15.5519   13.8720   17.5065   17.0671   16.1355   14.1689   15.2867   13.5735   16.0619   15.1200   17.2310   15.7596   15.3771
SimulatedTrait2        10.0941   10.1050    9.4259   10.4025    9.7688   10.2021    9.3108    9.1773    9.0231   10.5905    9.6347    9.3468   10.8579   10.3785   10.3028   10.2301   10.1506    9.4918    9.9688   10.1745    9.5593   11.2344   10.0984    9.2808    9.3302    8.9359   10.1775    9.1597   10.2884   10.7077   10.5470    9.5054    9.8055   10.5036    9.1299    8.9620   10.1776    9.6559    9.8965   10.1104   10.2091    9.9745    9.5496   10.7545   11.0617    9.9078    9.7946   10.5456    8.6202    9.3423   10.9278    8.5884   10.6693    9.7915   10.0646    9.9903    9.3219   10.5063    9.4453   10.7464   10.5454    9.1969   10.1244    8.9785    9.6664   10.0177    9.3842    9.7704    9.5303    9.6327   10.8305    9.1107    9.1072   10.2823   10.0610    9.8947   11.3114   10.5622    9.0232    8.3317   10.1844    8.0480    9.9220    9.5122   10.1095   10.1834   11.2403    8.8515    9.9813   10.0492   11.2357    8.7589    8.8826   11.0503   10.4341    9.7248   11.0651    9.8013   10.9990   10.5868    8.7533    9.8496    8.8295    9.0533    9.6684    9.1891    9.6567    9.5921   10.5053   10.1944   10.6058    9.2694   10.5147    9.7452    9.6986   10.2225   10.8039    9.6246    9.1935    9.8488   10.7807   10.9060   10.1207   10.4658   10.8257   10.0443   10.4254   11.5649   10.9389   10.7412    9.5928   10.1727   10.2351   10.6170   10.0036    9.3747   11.1260    9.0393    9.2189    9.4478   10.4321   10.3359    9.4890    9.1094   10.7732   10.6773   10.6039   12.0663   10.3945   10.7814    9.8049   10.3741    8.5552   10.5742    9.7045    9.6689    9.9967    9.2388    9.1812   11.1958   10.5285   10.2505    9.7748    9.3171   10.7092   11.2710    8.7799    9.4494   11.0075   10.5208    9.0758    8.9885   10.4926   10.5786    9.1943   10.2735    9.2853    9.3258   10.6693    9.8663   10.5494    9.6713    9.9326    9.5168    9.7841   10.0564   10.9611    9.7262    8.5704    9.1664    8.7031    9.7004   10.4271   10.0278   10.6853    9.7645    9.6415    9.4157   10.0192   10.4594
 
