# Supplementary material for: Inclusive Composite Interval Mapping of QTL by Environment Interactions in Biparental Populations
Source: PLoS One. 2015 Jul 10;10(7):e0132414. doi: 10.1371/journal.pone.0132414 (PMC4498613; doi:10.1371/journal.pone.0132414)
Supplement: S5 File — (ZIP) [file pone.0132414.s005.zip › H=0.5/L1/run_00167.met]

!**********************Note: lines staring with "!" are remarks and will be ignored in the program********************
!*********************************General Information**********************************
!Assuming F1 = P1 x P2, populations available in QTL IciMapping are: 
!  1, P1BC1F1 = P1 x F1, the first backcrossing where P1 is used as the recurrent parent;
!  2, P2BC1F1 = P2 x F1, the first backcrossing where P2 is used as the recurrent parent;
!  3, F1DH, F1-derived doubled haploids; 
!  4, RIL or F1RIL, recombination inbred lines through the repeated selfing of F1;
!  5, P1BC1RIL, recombination inbred lines through the repeated selfing of P1BC1F1;
!  6, P2BC1RIL, recombination inbred lines through the repeated selfing of P2BC1F1;
!  7, F2, the selfing generation of F1;
!  8, F3, the selfing generation of F2;
!  9, P1BC2F1, the second backcrossing where P1 is used as the recurrent parent; 
! 10, P2BC2F1, the second backcrossing where P2 is used as the recurrent parent;
! 11, P1BC2RIL, recombination inred lines through the repeated selfing of P1BC2F1; 
! 12, P2BC2RIL, recombination inred lines through the repeated selfing of P2BC2F1; 
! 13, P1BC1F2, the selfing generation of P1BC1F1; 
! 14, P2BC1F2, the selfing generation of P2BC1F1; 
! 15, P1BC2F2, the selfing generation of P1BC2F1; 
! 16, P2BC2F2, the selfing generation of P2BC2F1; 
! 17, P1BC1DH, P1BC1F1-derived doubled haploids; 
! 18, P2BC1DH, P2BC1F1-derived doubled haploids; 
! 19, P1BC2DH, P1BC2F1-derived doubled haploids; 
! 20, P2BC2DH, P2BC2F1-derived doubled haploids; 
   3      !Mapping Population (see remarks above)
   2      !Mapping Function (1 for Kosambi; 2 for Haldane; 3 for Morgan)
   2      !Marker Space Type (1 for intervals; 2 for positions)
   1      !Marker Space Unit(1 for centiMorgans; 2 for Morgan)
   6      !Number of Chromosomes (or Linkage Groups)
 200      !Size of the mapping population
   2      !Number of environments
 
!***************************************** Chromosomes and Linkage Maps **********************************************
!Chromosome                 NumMarkers
-CH1                        16
-CH2                        16
-CH3                        16
-CH4                        16
-CH5                        16
-CH6                        16
!Linkage map (Marker name followed by position or the interval length)
 MK-1-1                1     0.000
 MK-1-2                1    10.000
 MK-1-3                1    20.000
 MK-1-4                1    30.000
 MK-1-5                1    40.000
 MK-1-6                1    50.000
 MK-1-7                1    60.000
 MK-1-8                1    70.000
 MK-1-9                1    80.000
 MK-1-10               1    90.000
 MK-1-11               1   100.000
 MK-1-12               1   110.000
 MK-1-13               1   120.000
 MK-1-14               1   130.000
 MK-1-15               1   140.000
 MK-1-16               1   150.000
 MK-2-1                2     0.000
 MK-2-2                2    10.000
 MK-2-3                2    20.000
 MK-2-4                2    30.000
 MK-2-5                2    40.000
 MK-2-6                2    50.000
 MK-2-7                2    60.000
 MK-2-8                2    70.000
 MK-2-9                2    80.000
 MK-2-10               2    90.000
 MK-2-11               2   100.000
 MK-2-12               2   110.000
 MK-2-13               2   120.000
 MK-2-14               2   130.000
 MK-2-15               2   140.000
 MK-2-16               2   150.000
 MK-3-1                3     0.000
 MK-3-2                3    10.000
 MK-3-3                3    20.000
 MK-3-4                3    30.000
 MK-3-5                3    40.000
 MK-3-6                3    50.000
 MK-3-7                3    60.000
 MK-3-8                3    70.000
 MK-3-9                3    80.000
 MK-3-10               3    90.000
 MK-3-11               3   100.000
 MK-3-12               3   110.000
 MK-3-13               3   120.000
 MK-3-14               3   130.000
 MK-3-15               3   140.000
 MK-3-16               3   150.000
 MK-4-1                4     0.000
 MK-4-2                4    10.000
 MK-4-3                4    20.000
 MK-4-4                4    30.000
 MK-4-5                4    40.000
 MK-4-6                4    50.000
 MK-4-7                4    60.000
 MK-4-8                4    70.000
 MK-4-9                4    80.000
 MK-4-10               4    90.000
 MK-4-11               4   100.000
 MK-4-12               4   110.000
 MK-4-13               4   120.000
 MK-4-14               4   130.000
 MK-4-15               4   140.000
 MK-4-16               4   150.000
 MK-5-1                5     0.000
 MK-5-2                5    10.000
 MK-5-3                5    20.000
 MK-5-4                5    30.000
 MK-5-5                5    40.000
 MK-5-6                5    50.000
 MK-5-7                5    60.000
 MK-5-8                5    70.000
 MK-5-9                5    80.000
 MK-5-10               5    90.000
 MK-5-11               5   100.000
 MK-5-12               5   110.000
 MK-5-13               5   120.000
 MK-5-14               5   130.000
 MK-5-15               5   140.000
 MK-5-16               5   150.000
 MK-6-1                6     0.000
 MK-6-2                6    10.000
 MK-6-3                6    20.000
 MK-6-4                6    30.000
 MK-6-5                6    40.000
 MK-6-6                6    50.000
 MK-6-7                6    60.000
 MK-6-8                6    70.000
 MK-6-9                6    80.000
 MK-6-10               6    90.000
 MK-6-11               6   100.000
 MK-6-12               6   110.000
 MK-6-13               6   120.000
 MK-6-14               6   130.000
 MK-6-15               6   140.000
 MK-6-16               6   150.000
!*********************************** Marker Types ********************************************************************
!Co-dominant marker: When heterozygote F1 is present, P1 is coded as 2, F1 is coded as 1, and P2 is coded as 0; Otherwise, P1 is coded as 2, and P2 is coded as 0. 
!Dominant marker: When heterozygote F1 is present, P1 and F1 are coded as 12, and P2 is coded as 0; Otherwise, P1 is coded as 2, and P2 is coded as 0.  
!Recessive markers: When heterozygote F1 is present, P1 is coded as 2, and F1 and P2 are coded as 10; Otherwise, P1 is coded as 2, and P2 is coded as 0. 
!Missing marker is coded as -1. 
 MK-1-1                 0   2   0   2   0   0   0   2   0   0   2   0   0   2   2   2   2   2   0   0   0   0   0   0   2   2   0   0   0   2   2   0   2   0   2   2   0   2   0   0   0   2   0   2   0   0   2   2   0   2   2   0   2   0   2   0   0   2   0   2   0   2   2   0   2   2   0   2   2   2   2   2   2   2   2   2   0   0   2   0   2   2   2   0   0   0   0   0   0   0   0   2   0   2   2   2   0   0   0   0   0   0   2   2   0   0   0   0   2   2   0   2   2   2   2   2   2   2   2   2   2   2   2   2   0   0   0   0   0   0   2   0   2   2   0   2   2   2   2   0   0   0   2   2   0   2   2   2   0   0   0   2   2   0   2   0   0   2   0   0   2   2   0   2   0   2   0   0   2   2   0   2   2   2   2   2   2   2   2   0   0   2   2   2   2   2   0   2   0   0   2   2   0   2   0   2   0   2   0   2
 MK-1-2                 0   2   0   2   0   0   0   2   0   0   2   0   0   2   2   0   2   0   0   0   0   2   0   2   0   2   0   0   0   2   2   0   2   0   2   2   0   2   2   0   0   2   0   2   0   0   0   2   0   2   0   2   2   0   2   0   0   0   0   2   0   0   2   0   2   2   2   2   2   2   2   2   2   2   2   2   0   0   2   0   0   0   2   0   0   0   0   0   2   0   0   2   0   2   2   2   0   0   0   0   0   0   2   2   0   0   0   2   2   2   0   2   2   2   2   2   2   2   2   2   2   0   2   2   0   0   0   0   0   0   2   0   2   2   0   2   2   2   2   0   0   0   2   0   0   2   2   2   0   0   0   2   2   0   2   0   2   2   0   0   2   2   0   2   0   2   0   0   2   2   0   2   2   2   2   2   2   2   2   2   0   2   2   2   2   2   0   2   0   0   2   2   0   2   0   2   0   2   0   2
 MK-1-3                 0   2   0   2   0   0   0   2   0   0   2   0   0   2   2   0   2   0   0   0   0   2   0   0   0   2   0   0   0   2   2   0   2   0   2   2   0   2   2   0   0   0   0   2   2   0   0   2   0   2   2   2   2   0   2   0   0   0   0   0   0   2   2   0   2   2   2   0   2   2   2   2   2   2   2   2   0   0   2   0   0   0   0   0   0   2   0   0   2   0   0   2   0   2   2   2   0   0   0   0   0   0   2   2   0   0   0   2   0   2   0   2   2   2   2   2   2   2   2   2   2   0   2   2   0   0   0   0   0   2   0   0   2   2   0   2   2   2   2   0   0   0   2   0   0   2   2   2   0   0   0   2   2   0   0   0   2   2   0   0   2   2   0   2   0   2   0   2   2   2   0   2   2   2   2   2   2   2   2   2   0   0   2   2   2   2   0   2   2   0   2   2   0   2   0   2   0   2   0   2
 MK-1-4                 0   2   0   2   0   0   0   2   0   2   2   0   0   2   2   0   2   0   0   0   0   2   0   0   0   2   0   0   0   2   2   0   2   0   2   2   2   2   2   0   0   0   0   2   2   2   0   2   0   2   2   2   2   2   2   0   0   0   0   0   0   2   2   0   2   2   2   2   2   2   2   2   2   2   2   0   0   0   2   0   2   0   0   0   0   2   0   0   2   0   0   2   0   2   2   2   0   0   0   0   0   0   2   2   0   0   0   2   0   2   0   2   2   2   2   0   2   2   2   2   2   0   2   2   0   0   0   0   0   2   0   0   2   2   0   2   0   2   2   0   0   0   2   2   2   0   2   2   0   0   0   2   2   0   0   0   2   2   0   0   2   2   0   0   0   2   0   2   2   2   0   2   2   2   2   2   2   2   2   2   0   0   0   2   2   2   0   2   2   0   2   2   0   2   0   2   0   2   0   2
 MK-1-5                 0   2   0   2   0   0   2   2   0   2   2   0   0   2   2   0   2   0   0   2   0   2   0   0   0   2   0   0   0   0   2   0   2   0   2   2   2   2   2   0   0   0   0   2   2   2   0   2   0   2   2   2   2   2   2   2   0   0   0   0   0   2   2   2   2   2   2   0   2   2   2   2   2   2   2   0   0   0   2   0   2   0   0   0   2   2   0   0   2   0   0   2   0   2   2   2   0   0   0   0   0   0   2   2   0   0   0   2   0   2   0   2   2   2   0   0   2   2   2   2   2   0   2   2   0   0   0   0   0   2   0   0   2   2   0   2   0   0   2   0   0   0   2   2   2   0   2   2   0   0   0   2   2   0   0   0   2   2   0   0   2   2   0   0   0   2   0   2   0   2   0   2   2   2   2   2   2   2   2   2   0   0   0   2   2   2   0   2   2   0   2   2   0   0   0   2   0   2   0   2
 MK-1-6                 0   2   0   2   0   2   2   2   0   2   2   0   2   2   0   0   0   0   0   2   2   2   0   0   0   2   0   0   0   0   2   2   2   0   2   2   2   2   2   0   0   0   0   2   2   2   0   2   2   2   2   2   2   2   2   2   0   0   0   0   2   2   2   2   2   2   2   0   2   2   2   2   2   2   0   0   0   0   2   0   2   0   0   0   2   2   0   0   2   0   0   2   0   2   2   2   0   0   0   0   0   0   2   2   0   2   0   2   0   2   0   0   2   2   0   0   2   2   2   2   2   0   2   2   2   0   0   0   0   2   0   0   2   2   0   2   0   0   2   0   0   0   2   2   2   2   2   2   0   0   0   2   2   0   0   0   2   2   0   0   2   2   0   0   0   2   0   2   0   2   2   2   2   2   2   2   2   2   2   2   0   2   0   2   2   2   0   2   2   0   2   2   0   0   0   2   0   2   0   2
 MK-1-7                 0   2   0   2   0   0   2   2   0   2   2   0   2   2   0   0   0   0   0   2   2   2   0   0   0   2   0   0   2   0   2   2   2   2   2   2   2   2   2   0   0   0   2   2   2   2   0   2   2   2   2   2   2   2   2   2   0   2   0   0   2   2   2   2   2   2   2   2   2   2   2   2   2   2   0   0   2   0   0   0   2   2   0   0   2   2   0   0   2   0   0   2   0   2   2   2   0   0   0   0   2   0   2   0   0   2   0   2   0   2   2   0   2   2   0   0   2   2   2   0   2   0   2   2   2   0   0   2   0   0   2   0   2   2   0   2   0   0   2   0   0   0   2   2   2   2   2   2   0   0   0   0   2   0   0   0   2   2   0   0   0   2   0   0   0   2   2   2   0   2   2   2   2   0   2   2   2   2   2   2   0   0   0   2   2   0   0   2   0   0   2   0   0   2   0   2   0   2   0   2
 MK-1-8                 0   2   0   2   0   0   2   2   0   2   2   0   2   2   0   0   0   0   0   2   2   2   0   0   0   2   0   0   2   0   0   2   2   2   0   2   2   2   2   0   0   0   2   2   2   2   0   0   0   2   2   2   2   2   2   2   0   2   0   0   2   2   2   2   2   2   2   2   2   2   2   2   2   2   0   0   2   0   0   0   0   2   0   0   2   2   0   0   2   0   0   2   0   2   2   2   0   0   0   0   2   0   2   2   0   2   0   2   0   2   2   2   2   2   0   0   2   2   2   0   0   2   2   2   2   0   2   2   2   0   2   0   2   2   0   2   2   0   2   0   0   0   2   2   0   2   0   2   0   0   0   2   2   0   0   0   2   2   0   0   2   2   0   0   0   2   2   2   0   2   2   2   2   0   2   0   2   2   2   2   0   0   0   2   2   0   0   2   0   0   2   0   0   2   2   2   0   2   0   2
 MK-1-9                 0   2   0   2   0   0   2   0   0   2   2   0   2   2   0   0   0   2   0   0   2   2   0   0   0   2   0   0   2   0   2   2   0   2   0   2   2   2   2   0   2   0   2   2   2   2   0   0   0   2   0   2   2   2   0   0   0   2   0   0   2   2   2   2   2   2   2   2   2   2   2   2   2   2   0   2   2   0   0   0   0   2   0   0   2   2   0   0   2   0   0   2   0   2   2   0   0   0   0   0   2   0   2   2   0   2   0   2   0   2   2   2   2   2   0   0   2   2   2   0   0   2   2   2   2   0   0   2   2   0   2   2   2   2   0   2   2   0   2   0   2   0   2   2   0   2   0   2   2   0   0   2   2   0   0   0   2   2   0   0   2   2   0   0   0   2   2   2   0   2   2   2   2   0   2   2   0   2   0   2   0   0   0   0   2   0   0   2   0   0   2   2   0   2   2   2   0   2   0   2
 MK-1-10                0   2   0   2   0   0   2   0   0   2   2   0   2   2   0   0   2   2   0   2   2   2   0   0   0   2   0   0   2   0   2   0   0   2   0   2   2   2   2   0   2   0   2   2   0   0   2   0   0   2   2   2   2   2   0   0   0   2   0   0   2   0   2   2   2   2   2   2   2   2   2   2   2   2   0   2   2   0   0   0   0   2   2   0   2   2   0   0   2   0   0   2   0   2   2   0   0   0   0   0   2   0   2   2   0   2   0   2   0   2   2   2   2   2   0   2   2   0   2   0   0   2   2   2   2   0   0   2   2   0   0   2   2   0   0   2   0   0   2   0   2   0   2   2   0   2   0   2   2   0   0   2   2   0   0   0   2   2   0   0   2   2   0   0   0   2   2   2   0   0   2   2   2   2   2   2   0   2   0   2   0   0   0   0   2   0   0   2   0   0   2   2   0   2   2   2   0   2   0   2
 MK-1-11                0   2   0   2   0   0   2   2   0   2   2   0   2   2   0   0   0   2   0   2   2   2   0   0   0   2   0   2   2   0   2   0   0   2   0   2   2   2   2   0   2   0   2   2   0   0   2   0   0   2   2   2   2   2   0   0   0   2   0   0   0   0   0   2   2   2   2   2   2   0   2   2   2   2   0   0   2   0   0   0   0   2   2   0   2   2   0   0   2   0   0   2   0   2   2   0   0   0   0   0   2   0   2   0   0   2   0   0   0   2   2   2   2   2   0   2   0   0   2   0   0   2   2   2   2   0   0   2   2   0   0   2   0   0   0   2   0   0   2   0   2   0   2   2   0   2   0   2   0   2   0   2   2   0   0   0   2   2   0   0   0   2   0   0   0   2   2   2   0   0   0   2   2   2   2   2   0   2   0   2   0   0   0   0   2   0   0   2   0   0   2   2   0   2   2   2   0   0   2   2
 MK-1-12                0   2   0   2   0   0   2   2   0   2   2   0   2   2   0   0   0   2   0   2   2   2   2   2   0   2   0   2   2   0   2   0   0   2   0   2   2   2   2   0   2   0   2   2   0   0   2   0   0   2   2   2   2   2   0   0   0   2   0   0   0   0   0   0   2   0   2   2   2   0   2   2   2   0   0   0   2   0   0   0   0   2   2   0   2   2   0   0   2   2   0   2   0   2   2   0   0   0   0   0   2   0   2   0   0   2   0   0   0   2   2   2   2   2   0   2   0   0   2   0   0   2   2   2   2   0   2   2   2   0   0   2   0   0   0   2   0   0   2   2   2   0   2   2   0   2   0   2   0   0   2   2   2   0   0   2   0   2   0   0   2   2   0   0   0   2   2   2   0   0   0   2   2   2   0   2   0   2   2   2   0   0   0   0   2   0   0   2   0   0   2   2   0   2   2   2   2   0   2   2
 MK-1-13                0   2   0   2   0   0   2   2   0   2   2   0   2   2   0   0   0   2   0   2   2   2   2   0   0   2   0   0   2   0   2   0   0   2   0   2   2   2   0   0   2   0   0   2   0   0   2   0   0   2   2   2   0   2   0   0   0   2   0   0   0   0   0   0   2   0   2   2   2   0   2   2   0   0   0   0   2   0   0   0   0   2   2   0   2   2   0   0   2   2   0   2   2   2   2   0   0   0   0   0   2   0   2   0   0   2   0   0   0   2   2   2   2   2   0   2   0   0   2   0   0   0   2   2   2   0   2   2   2   0   2   2   0   0   0   2   0   0   2   2   0   0   2   2   0   2   0   2   0   0   2   2   2   0   0   2   0   2   0   0   2   2   0   0   0   2   2   2   0   0   0   2   2   2   0   2   2   2   2   2   0   0   0   0   2   0   0   2   0   0   2   2   0   2   2   2   2   0   2   2
 MK-1-14                0   2   0   2   0   0   2   2   0   2   2   2   2   2   0   0   0   2   0   2   2   2   2   0   0   2   0   0   2   0   2   0   2   2   0   2   2   2   0   0   2   0   0   2   0   0   0   0   0   2   2   2   0   2   0   0   0   2   0   0   0   0   2   0   2   0   2   2   2   0   2   2   0   0   0   0   2   0   0   0   2   2   2   0   2   0   0   2   2   2   0   2   2   2   2   2   0   0   2   0   2   0   2   0   0   2   0   0   2   2   2   2   2   0   0   2   2   0   2   0   0   0   2   2   2   0   2   2   2   0   2   2   0   0   0   2   0   0   2   2   2   2   2   2   2   2   0   2   0   0   2   2   2   0   0   2   0   2   2   0   2   2   0   0   0   2   0   2   0   0   0   2   2   2   0   2   0   0   2   2   0   2   0   0   2   0   0   2   0   2   0   2   0   2   2   2   2   2   2   2
 MK-1-15                0   2   0   2   0   0   2   2   0   2   2   2   2   2   0   0   0   2   0   2   2   0   2   0   0   2   0   0   2   0   2   0   2   2   0   2   2   2   0   0   2   0   0   2   0   0   2   0   0   2   2   2   0   2   0   0   0   2   0   0   2   0   2   0   2   0   2   2   2   0   2   2   0   0   0   0   2   0   0   0   2   0   2   0   2   0   0   2   2   2   0   2   2   2   2   2   0   0   2   0   2   0   2   0   2   0   0   0   2   2   2   2   2   0   0   2   2   0   0   0   0   0   2   2   2   0   2   2   2   0   2   2   0   0   0   2   0   2   2   2   2   2   0   2   2   2   0   2   2   0   2   2   0   0   0   2   0   2   2   0   2   2   2   0   0   2   0   2   0   0   0   2   2   2   0   0   0   0   0   2   0   2   0   2   0   2   0   2   0   2   0   2   0   2   2   2   2   2   2   2
 MK-1-16                0   2   2   2   0   0   2   2   0   0   2   2   2   2   0   0   0   2   2   2   0   2   2   0   0   2   0   0   2   0   2   0   2   2   0   2   0   2   0   0   0   2   0   2   0   0   2   0   0   2   2   2   0   0   0   0   2   2   0   0   2   0   2   0   2   0   2   2   2   0   2   2   2   2   0   0   2   0   0   0   2   0   0   0   2   0   0   0   2   2   0   2   0   2   2   2   0   0   2   2   2   0   2   0   2   0   0   0   2   2   2   2   2   0   0   2   2   0   0   2   2   0   2   2   2   0   2   2   2   0   0   2   2   0   0   0   2   2   0   2   2   2   0   2   2   2   0   2   2   0   2   2   0   0   0   2   0   2   2   0   2   2   2   0   0   2   0   2   0   0   0   2   2   2   0   0   0   0   2   2   0   2   0   2   0   2   0   2   2   2   0   2   0   2   2   2   2   2   2   2
 MK-2-1                 2   0   2   0   2   0   2   2   0   2   2   2   0   0   2   2   0   0   0   0   0   0   0   2   0   0   0   2   2   2   2   2   2   0   2   0   2   0   0   0   2   2   0   0   2   2   0   2   0   0   0   0   0   0   2   0   2   0   0   0   2   2   2   0   2   0   0   2   0   0   0   0   0   2   2   2   0   2   0   2   0   0   2   0   2   0   2   2   0   0   0   2   0   2   2   2   0   2   0   0   0   0   2   2   0   0   2   2   2   0   0   2   0   2   2   0   2   2   2   0   2   2   0   2   0   0   2   0   2   2   0   0   0   0   0   0   2   0   2   0   2   2   2   2   0   0   0   0   2   2   0   0   2   0   0   0   0   0   0   0   0   2   2   0   2   0   0   0   0   0   2   2   0   0   0   0   0   0   0   0   2   0   0   2   0   2   0   2   0   0   2   0   2   0   0   2   0   2   2   2
 MK-2-2                 2   0   2   0   2   0   2   0   0   2   2   2   0   0   2   2   0   0   0   0   0   0   0   2   0   0   0   2   2   2   0   2   2   0   2   0   2   0   0   0   2   2   0   0   2   2   0   2   0   0   0   0   0   0   2   0   2   0   0   0   2   2   2   0   2   0   0   2   0   0   0   0   0   2   2   2   2   2   0   2   0   0   2   0   2   0   2   2   0   0   0   2   0   2   2   2   0   2   0   0   0   0   0   2   0   0   2   2   2   0   0   2   0   2   2   0   2   2   2   0   2   2   0   2   0   0   2   0   2   2   0   2   0   0   0   0   2   0   2   0   2   2   2   2   0   0   0   0   2   0   2   0   2   0   0   0   2   0   2   0   0   2   2   0   2   0   0   0   0   0   2   2   0   0   0   0   0   0   0   2   0   0   0   2   0   2   0   2   0   0   2   0   0   0   0   2   0   2   2   2
 MK-2-3                 2   0   2   0   2   0   2   0   0   2   2   2   0   0   2   2   0   0   0   0   0   0   0   2   0   0   0   2   2   2   0   0   2   0   2   0   0   0   0   0   2   0   0   0   2   2   0   2   0   0   0   0   0   0   2   0   2   0   0   0   2   2   2   0   0   0   0   2   0   0   0   0   0   2   2   2   2   2   0   2   0   0   2   0   2   2   2   2   0   0   0   2   0   2   2   2   2   2   0   0   0   2   0   2   0   0   2   2   2   0   0   2   0   2   2   0   2   0   2   0   2   2   0   2   0   0   2   0   2   2   0   2   0   0   0   2   2   0   2   0   2   2   0   2   0   0   0   0   2   0   2   0   2   0   0   0   2   0   2   0   0   2   2   0   2   0   2   2   0   0   2   2   0   0   0   0   0   0   0   2   0   0   0   2   0   2   0   2   0   2   2   0   0   0   0   2   0   2   2   2
 MK-2-4                 2   0   2   0   2   0   2   0   0   2   2   0   2   0   2   2   0   0   0   0   0   0   0   0   0   2   0   2   2   2   0   0   2   0   0   0   0   0   0   0   2   2   0   0   2   2   2   0   0   0   0   0   0   0   2   0   2   0   0   0   2   2   2   0   0   0   0   2   0   0   0   2   0   0   2   2   2   2   0   2   0   0   2   0   2   2   2   0   2   0   2   2   0   2   2   2   2   2   0   0   0   2   0   2   0   0   2   2   2   0   0   2   0   2   2   0   0   0   0   0   2   2   0   2   0   0   2   2   2   2   0   2   0   0   0   2   2   0   2   0   2   2   0   2   2   0   0   0   2   0   2   0   2   0   0   0   0   0   2   0   0   2   2   0   2   0   2   2   0   0   2   2   0   0   0   2   0   0   0   2   0   0   0   2   0   2   0   2   0   2   2   0   2   0   0   2   0   2   2   2
 MK-2-5                 2   0   2   0   2   0   2   0   2   2   2   2   2   0   2   2   0   0   0   0   0   0   2   0   0   2   0   2   2   2   0   0   0   0   0   0   2   0   0   2   0   2   0   0   2   2   0   0   0   0   0   0   0   0   2   0   2   0   0   0   2   2   2   0   2   0   0   2   0   0   0   2   0   0   2   2   2   2   0   2   0   0   2   2   2   2   2   0   2   0   2   2   0   2   2   2   2   2   0   0   2   2   0   2   0   0   0   0   2   0   0   2   0   0   2   0   0   0   0   0   2   2   0   2   0   0   2   2   2   2   0   0   0   0   0   0   2   0   2   0   2   2   0   0   2   2   0   0   2   0   2   0   2   0   0   2   0   0   2   2   0   2   2   0   2   0   2   2   0   0   2   2   0   0   2   2   0   0   0   2   0   0   0   2   0   2   0   2   0   2   2   2   2   0   0   2   0   2   2   2
 MK-2-6                 0   0   0   0   0   0   2   0   2   2   2   2   2   0   2   2   0   0   0   0   0   0   2   0   0   2   0   2   0   2   0   2   0   0   0   0   0   0   0   2   0   2   0   0   2   0   0   0   0   0   0   0   0   0   2   0   0   0   0   2   0   2   2   0   2   0   0   2   0   0   0   2   0   0   2   2   2   2   0   2   0   0   2   2   0   2   2   0   2   0   2   2   0   2   2   2   2   2   0   0   2   2   0   2   0   0   0   0   2   0   0   2   0   0   2   0   0   0   0   0   2   2   0   2   0   0   2   2   2   2   0   0   2   0   0   0   2   0   2   0   2   2   0   0   2   2   0   0   2   0   2   0   2   0   0   2   0   0   2   2   0   2   2   0   2   0   2   2   0   0   2   2   0   0   2   2   0   0   0   2   0   2   0   2   0   2   0   2   0   2   2   2   2   0   0   2   2   2   2   2
 MK-2-7                 0   0   0   0   0   0   0   0   2   2   2   2   0   0   2   2   0   0   0   0   2   0   2   0   0   2   0   2   0   2   0   2   0   0   0   0   0   0   0   2   0   2   0   0   2   0   0   0   0   0   0   0   0   0   2   2   2   0   0   2   0   2   2   0   2   0   0   2   0   0   0   2   0   0   2   0   2   2   0   2   0   0   2   2   0   2   2   0   2   0   2   2   0   2   2   2   2   0   0   0   2   2   0   2   0   0   0   2   0   0   2   2   0   0   2   2   2   0   2   0   2   2   0   2   2   0   2   2   2   2   0   0   2   0   0   0   2   0   2   0   2   2   0   0   2   0   2   0   2   0   2   0   2   0   0   2   0   0   2   2   0   2   2   0   2   0   2   2   0   0   2   2   0   0   2   2   0   0   0   2   0   2   0   2   2   2   0   2   0   2   2   2   2   0   0   0   2   2   2   2
 MK-2-8                 0   0   0   0   0   0   0   0   0   2   2   0   0   0   2   2   0   2   0   0   0   0   2   0   0   2   0   2   0   2   0   2   0   0   0   0   0   0   0   2   0   2   0   0   2   0   0   2   0   0   0   2   0   0   2   2   2   0   0   2   0   2   2   0   2   0   0   2   0   0   0   2   0   0   2   0   2   0   0   2   0   0   2   2   0   2   2   0   2   0   2   2   0   2   2   2   2   0   0   0   2   2   0   2   0   0   2   2   0   0   2   2   0   0   2   2   2   0   2   2   2   2   2   2   2   0   2   2   2   2   0   0   2   0   0   0   2   0   2   0   0   2   0   0   2   0   2   0   2   0   2   0   2   0   2   2   0   0   2   2   0   2   2   2   2   0   2   2   0   0   2   2   0   0   2   2   0   0   0   2   0   2   0   2   2   2   0   2   0   2   0   2   2   0   0   2   2   2   2   2
 MK-2-9                 0   0   0   2   0   0   0   0   0   2   2   0   0   0   0   2   0   2   2   2   2   0   2   0   0   2   0   2   0   2   0   2   0   0   0   0   2   2   0   2   0   2   0   0   2   0   0   2   0   2   0   2   0   0   0   2   2   0   0   2   0   2   2   0   2   0   0   0   0   0   0   2   0   0   2   0   2   0   0   2   0   0   2   2   0   2   2   2   2   2   2   2   0   2   2   2   2   0   0   2   2   2   0   2   0   0   2   2   0   0   0   2   0   0   0   2   2   0   2   2   2   2   0   2   2   0   2   2   2   2   0   0   0   2   0   0   2   0   2   0   0   2   0   0   2   0   2   0   2   0   2   0   2   0   2   2   0   0   2   2   0   2   2   2   2   0   2   2   0   0   2   2   0   0   2   2   0   0   0   2   0   2   0   2   2   2   0   2   0   2   0   2   2   0   0   2   2   0   2   2
 MK-2-10                0   0   0   2   0   2   2   0   0   2   2   0   0   2   0   2   0   2   0   2   2   0   2   2   0   2   0   2   0   0   2   2   0   0   0   2   2   2   0   2   0   2   0   0   2   0   0   2   2   2   0   2   0   0   0   2   2   0   0   2   2   2   2   0   0   0   0   2   0   0   0   2   0   0   2   0   2   0   0   0   0   0   2   2   0   2   2   2   2   2   2   2   0   2   2   2   2   0   0   2   2   2   0   2   0   0   2   2   0   0   0   2   0   0   0   2   2   0   2   2   0   2   0   2   0   0   2   2   2   2   0   0   0   2   0   0   2   0   2   0   2   0   0   0   2   0   2   0   2   0   0   0   2   2   2   2   0   0   2   0   0   2   0   2   0   0   2   2   2   0   0   2   0   0   2   2   0   0   0   2   0   2   0   2   2   2   0   2   0   2   0   2   2   0   0   2   2   2   2   2
 MK-2-11                0   0   0   2   0   2   2   2   0   2   2   0   0   2   2   2   0   2   0   2   0   0   2   2   0   2   0   2   0   0   2   2   0   0   0   2   2   2   0   2   0   2   0   0   2   0   0   2   2   2   0   2   0   2   0   2   2   0   2   2   2   2   2   0   0   0   0   0   0   0   0   0   0   0   2   0   2   0   2   0   0   0   2   2   2   2   2   0   2   2   2   2   0   2   2   2   2   0   0   2   2   2   0   2   0   2   2   2   0   0   0   2   0   0   0   2   2   0   2   2   0   2   0   2   2   0   2   2   2   2   0   0   0   2   0   2   2   0   2   0   2   0   0   0   2   0   2   0   2   0   0   0   2   2   2   2   0   0   2   0   0   2   0   0   0   0   2   2   2   0   0   2   0   0   0   2   0   0   0   2   0   2   0   2   2   2   0   2   0   2   0   2   2   0   0   2   0   2   0   2
 MK-2-12                0   0   0   2   0   2   2   2   0   0   2   0   0   2   0   2   0   2   0   2   0   0   2   2   0   2   0   2   0   0   2   2   0   0   0   2   2   2   0   2   0   2   0   0   2   0   0   2   2   2   0   2   0   2   0   2   2   0   2   2   2   2   2   0   0   0   0   0   0   0   0   0   0   0   2   0   2   0   2   2   0   0   2   2   2   2   2   0   2   2   2   2   0   2   2   2   2   2   0   0   2   2   0   2   0   2   2   2   0   0   2   2   0   0   0   2   2   0   2   2   0   2   0   0   2   0   2   0   2   2   0   0   0   2   0   2   2   2   2   0   2   0   0   0   2   0   2   0   0   0   0   2   2   2   2   2   0   0   2   0   0   2   0   0   0   0   2   2   2   0   0   2   0   0   0   2   0   0   0   2   2   2   0   2   2   2   0   2   0   2   0   2   2   0   2   2   0   2   0   2
 MK-2-13                0   0   0   2   0   2   2   2   0   0   2   0   0   2   0   2   0   2   0   2   0   0   2   2   0   0   0   2   0   0   2   2   0   0   2   2   2   2   2   2   0   2   2   0   2   0   0   2   2   2   0   2   2   2   0   2   2   0   2   2   2   2   2   0   0   0   0   0   0   0   0   0   0   0   0   0   2   0   2   2   0   0   0   2   2   2   2   0   2   2   2   2   0   2   2   2   2   2   0   0   2   2   0   2   0   2   2   2   0   0   2   2   0   0   0   2   2   0   2   2   0   2   0   0   2   0   2   0   2   2   0   0   0   2   2   2   2   2   2   0   2   0   0   0   2   0   2   0   0   0   0   2   0   2   2   2   0   0   2   0   0   2   0   0   2   0   2   2   2   0   0   2   0   2   0   2   0   0   0   2   2   0   2   2   2   2   2   2   0   2   0   2   2   0   2   2   0   2   0   2
 MK-2-14                0   0   0   2   0   2   2   2   0   0   2   0   0   2   0   2   0   2   0   2   0   0   2   2   0   0   0   0   0   0   2   2   0   2   2   2   2   2   2   2   0   2   2   0   2   0   0   2   2   2   0   2   2   2   0   2   2   0   2   2   0   2   2   2   0   0   0   0   0   0   0   0   0   0   0   0   2   0   0   2   0   2   0   0   2   2   2   0   2   2   2   2   0   2   2   2   2   2   0   2   2   2   0   2   0   2   0   2   0   0   2   2   0   0   0   2   2   0   2   2   0   2   0   0   2   0   2   0   2   2   0   2   0   2   2   2   0   2   2   2   2   0   0   0   0   0   2   0   0   0   0   2   0   2   2   2   0   0   2   0   0   2   0   0   0   0   2   0   2   0   2   2   0   2   0   0   0   0   0   2   2   2   2   2   2   2   2   2   2   2   0   2   2   0   2   2   0   2   0   2
 MK-2-15                0   0   0   2   0   2   2   2   0   0   2   0   2   2   0   2   0   2   2   2   0   0   2   0   2   0   0   0   0   0   2   2   0   2   2   0   2   2   2   2   0   2   2   0   2   2   2   2   2   2   2   2   2   2   0   2   2   0   2   2   2   2   2   0   2   0   2   0   0   0   0   0   0   0   0   0   2   0   0   2   2   2   0   0   2   2   2   0   2   2   2   2   2   2   2   2   2   2   0   2   2   0   0   2   0   2   0   2   0   0   2   2   0   0   0   2   2   0   2   2   0   2   0   0   2   0   2   0   2   2   0   2   0   2   2   2   0   2   2   2   2   0   0   0   0   0   2   0   0   2   2   2   0   0   2   2   2   0   2   0   0   2   0   0   0   0   2   2   2   2   2   2   0   2   0   0   0   0   0   2   2   2   2   2   2   2   2   2   2   2   0   2   2   0   2   2   0   2   0   2
 MK-2-16                0   0   0   2   0   2   2   2   0   0   2   0   2   0   0   2   0   2   0   2   0   0   2   0   2   0   0   2   0   2   2   2   0   0   2   0   2   2   0   2   0   2   2   0   2   2   2   2   2   2   2   2   2   2   0   0   0   0   2   2   2   2   2   0   2   0   2   0   0   2   2   0   0   0   0   0   2   2   2   2   2   0   2   0   0   2   2   0   2   2   2   2   2   2   2   2   2   2   2   2   2   0   2   2   0   2   0   2   0   2   2   2   0   0   0   2   2   0   2   2   0   2   0   0   2   0   2   0   2   2   0   0   0   2   2   0   0   0   2   2   2   0   0   0   0   0   2   0   0   2   2   2   0   0   2   2   2   2   2   0   0   2   0   0   0   0   2   2   2   2   2   2   0   2   0   0   0   0   0   2   2   2   0   2   2   2   2   2   2   2   0   2   2   0   2   2   0   2   0   2
 MK-3-1                 2   0   2   2   0   2   2   2   2   0   2   2   2   2   0   2   0   0   2   2   0   0   2   2   0   2   2   0   0   0   2   2   0   2   0   2   0   2   0   2   2   0   0   2   2   2   2   2   0   2   2   0   2   0   0   2   2   2   2   2   0   2   2   2   2   2   2   2   2   0   2   2   2   2   0   2   2   2   2   0   0   2   2   0   2   0   2   2   2   0   2   2   0   2   0   0   0   2   0   2   0   2   2   0   0   2   2   0   0   2   2   0   2   2   0   2   2   2   0   2   0   2   0   0   0   0   2   0   0   2   0   2   2   2   2   2   2   0   0   2   2   0   2   0   2   2   0   0   2   0   2   0   2   2   2   0   0   0   2   0   2   2   2   0   2   2   2   2   2   0   2   0   2   2   0   2   2   0   0   2   0   2   2   0   2   0   2   0   0   2   0   0   0   2   2   2   0   2   0   2
 MK-3-2                 2   0   2   0   2   2   2   2   2   0   2   2   0   2   0   2   0   0   2   2   0   0   2   2   2   2   2   2   2   0   2   2   0   2   0   2   0   2   0   2   2   0   0   2   0   0   2   2   2   2   0   0   2   0   0   2   2   2   2   2   0   2   2   2   2   2   2   2   2   2   2   2   2   2   0   2   2   2   2   0   0   2   2   0   2   0   2   2   2   0   2   0   0   2   0   0   0   2   0   2   0   2   2   2   0   2   2   2   0   0   2   0   2   2   2   2   2   2   0   2   0   2   0   0   0   0   2   0   0   2   0   2   2   2   2   2   2   0   0   2   2   0   2   0   0   2   0   0   2   0   0   0   2   2   2   0   0   0   2   0   2   2   2   0   2   2   2   2   2   0   2   0   2   2   0   2   2   2   0   2   0   2   2   0   2   0   2   2   0   0   0   0   0   2   2   2   0   0   0   0
 MK-3-3                 2   0   2   0   2   2   2   2   2   0   2   2   0   2   0   2   0   0   2   0   2   0   2   2   2   2   2   2   0   0   2   2   2   2   0   2   0   0   0   2   2   0   0   2   0   0   0   2   2   2   0   0   2   0   2   2   0   2   2   2   0   2   0   2   2   0   2   2   2   2   2   2   2   2   0   2   2   2   2   2   0   2   2   0   2   0   0   0   2   0   2   0   0   2   0   0   0   0   2   2   0   2   0   2   0   2   2   2   0   0   2   0   2   2   2   2   2   2   0   2   0   2   0   0   0   0   2   0   0   2   0   2   2   2   2   2   2   0   0   2   2   0   2   2   0   2   0   0   0   0   0   0   2   2   2   0   0   0   2   0   2   2   2   0   2   2   2   2   2   0   2   0   2   2   0   2   0   2   0   2   0   0   2   0   2   0   2   2   0   0   0   0   0   2   2   2   0   0   2   0
 MK-3-4                 0   0   2   0   0   2   2   2   2   0   2   2   0   2   0   2   0   0   0   0   2   2   0   2   2   0   2   2   0   0   2   2   2   2   0   2   0   0   0   2   0   0   0   2   0   0   0   2   2   2   0   0   2   2   2   2   0   2   2   0   0   2   0   2   2   0   2   2   2   2   2   2   0   2   0   2   2   2   2   2   0   2   2   0   0   0   2   0   2   0   0   0   0   2   0   0   0   0   2   2   0   2   0   2   0   2   2   2   0   0   2   0   2   0   2   0   2   2   0   2   0   2   2   2   0   2   2   0   0   2   0   2   2   2   2   2   2   0   0   2   0   0   2   2   0   2   0   0   0   2   2   0   2   2   2   0   0   0   2   2   2   2   2   0   2   2   2   2   2   0   2   0   2   2   0   2   0   2   0   2   0   0   2   0   2   2   2   2   0   0   0   0   0   2   0   2   0   0   0   0
 MK-3-5                 0   0   0   0   0   2   2   2   2   0   2   2   0   2   0   0   0   0   2   0   2   2   0   2   2   0   2   2   0   0   2   0   2   2   0   2   0   0   0   2   0   0   0   0   0   0   0   2   2   2   2   0   2   0   2   2   0   2   2   0   0   2   2   2   2   0   2   0   2   0   2   2   0   2   0   2   2   2   2   0   0   2   2   0   0   0   2   0   0   2   0   0   0   2   0   0   0   0   2   2   0   2   0   0   0   2   2   2   2   0   2   0   2   0   2   0   2   2   0   2   2   2   2   2   2   2   2   2   0   0   0   2   2   2   2   2   2   0   0   0   0   0   0   2   0   0   2   0   0   2   2   0   2   2   2   0   0   0   2   2   2   2   2   0   0   2   2   2   2   0   2   0   2   2   0   2   0   2   0   2   0   0   0   0   2   2   2   2   0   0   0   0   0   2   0   2   0   0   2   0
 MK-3-6                 0   0   0   0   0   2   2   0   2   0   2   2   0   2   0   0   2   0   2   2   2   2   0   2   2   0   2   2   0   0   2   0   0   2   0   2   0   0   2   2   0   0   0   0   0   0   0   2   2   2   2   0   2   0   2   2   0   2   2   0   0   2   2   2   0   0   2   0   2   0   2   2   0   2   0   2   2   2   2   0   0   2   0   0   0   0   2   2   0   2   2   0   0   2   0   0   0   0   2   2   0   2   0   0   0   2   2   2   2   0   2   0   2   0   2   0   2   2   0   2   2   2   2   2   2   2   0   2   0   0   0   2   0   2   2   2   2   0   0   0   2   0   0   2   0   0   2   0   0   2   2   0   2   2   2   0   0   2   2   2   2   2   2   0   0   2   2   2   2   0   2   0   2   2   0   2   0   2   0   2   0   0   0   0   2   2   2   2   0   0   0   0   0   2   0   0   0   0   2   0
 MK-3-7                 0   0   0   0   0   2   2   0   2   0   2   2   0   2   0   0   2   0   2   2   2   2   0   2   2   0   2   2   0   0   2   0   0   2   0   2   0   0   2   2   0   0   0   0   0   0   0   2   0   2   2   0   2   0   2   2   2   2   0   0   0   2   2   2   0   0   2   0   0   0   2   2   0   2   0   2   2   2   2   0   0   2   2   0   0   0   2   2   0   2   2   2   0   2   0   0   0   0   2   2   0   2   2   0   0   0   2   0   2   0   2   0   2   0   2   0   2   2   0   2   2   2   2   2   2   0   0   2   0   0   0   2   0   2   2   2   2   0   0   0   2   0   0   2   0   0   0   0   0   2   2   0   2   2   2   0   0   0   2   2   2   2   2   0   0   2   2   2   2   0   0   0   2   2   0   2   2   2   0   0   0   0   0   0   2   2   2   2   0   0   0   0   0   2   0   0   0   0   2   0
 MK-3-8                 0   2   0   0   0   2   2   2   2   0   2   2   0   2   0   0   2   0   2   2   2   2   2   2   2   0   2   2   0   2   2   0   0   0   0   2   2   0   2   0   0   2   0   0   0   0   0   2   0   2   0   0   2   0   2   2   0   2   2   0   0   2   2   2   0   2   2   0   2   0   2   2   0   2   0   0   0   2   2   0   0   2   2   0   0   0   2   2   0   2   2   2   0   2   0   0   0   0   2   2   0   2   2   0   0   0   2   0   2   2   2   0   2   0   2   0   0   2   0   2   2   2   2   2   2   0   0   0   0   0   0   2   0   2   2   2   2   0   0   0   2   0   0   2   0   0   0   0   0   2   2   0   2   2   2   0   0   0   2   2   2   2   2   0   0   2   2   2   2   2   2   2   2   2   0   2   2   2   0   0   0   0   0   0   2   2   2   2   0   2   0   0   0   2   0   0   0   0   2   0
 MK-3-9                 0   2   0   0   0   2   0   2   2   0   2   2   0   2   0   0   2   0   2   2   0   2   2   2   2   0   2   2   0   2   2   0   0   0   0   0   2   0   2   0   0   2   0   2   2   0   0   2   0   2   0   0   2   0   2   2   0   2   2   0   0   2   2   2   0   2   2   0   2   0   2   2   2   2   0   2   0   0   2   0   0   2   2   0   0   0   2   2   0   2   2   2   0   2   0   0   0   0   2   2   0   2   2   0   2   0   2   0   2   2   2   2   2   0   2   0   0   2   0   2   2   2   2   2   2   0   0   0   0   0   0   2   0   2   2   2   2   2   0   0   2   2   0   2   0   0   0   0   0   2   2   2   2   2   2   0   2   0   2   2   2   2   2   0   0   0   2   2   2   2   2   2   0   2   0   2   0   2   0   0   0   0   0   0   2   2   2   2   0   2   0   0   0   2   0   0   0   0   2   0
 MK-3-10                0   0   0   0   0   2   0   2   2   0   2   2   0   2   0   0   2   0   2   0   0   2   2   2   2   0   2   2   0   2   2   0   0   0   0   0   0   0   2   0   0   0   0   2   2   0   0   2   0   2   0   2   2   0   2   0   0   2   2   0   0   0   2   2   0   2   2   0   2   0   2   2   2   2   0   2   0   0   2   0   0   0   2   0   0   0   2   2   0   2   0   2   0   2   0   0   2   0   2   2   0   2   2   0   2   0   2   0   2   2   2   2   2   0   2   0   0   2   0   2   2   2   2   2   2   0   0   0   0   0   0   2   0   2   2   2   2   2   0   0   2   2   0   2   0   2   0   0   0   2   2   2   2   2   2   0   2   0   2   2   2   2   0   0   0   0   2   2   2   0   0   2   0   2   0   2   0   2   0   0   2   2   0   0   0   2   2   2   0   2   0   2   0   2   0   0   0   0   2   0
 MK-3-11                0   0   0   0   0   2   0   2   2   0   2   2   0   2   2   0   2   0   2   0   0   2   2   2   0   0   2   2   2   2   2   0   0   0   0   2   0   0   2   0   0   0   0   2   2   0   2   2   0   2   0   2   2   0   2   0   0   2   2   0   0   0   2   2   0   2   2   0   2   0   2   2   2   2   0   2   0   0   2   0   0   0   2   0   0   0   2   0   0   2   0   2   0   2   0   0   2   0   2   2   2   2   2   0   2   0   2   0   2   0   0   2   2   0   2   0   0   2   0   2   2   2   2   2   2   0   0   2   0   0   0   2   0   2   2   2   2   2   0   0   2   2   0   2   0   2   0   0   0   2   2   2   2   2   2   2   2   0   2   2   2   2   2   2   0   0   2   2   2   0   0   2   0   2   0   2   0   2   0   0   2   2   0   0   0   2   2   2   0   2   0   2   0   2   0   0   0   0   2   0
 MK-3-12                0   0   0   0   0   2   0   2   2   2   2   2   0   2   2   2   2   0   2   0   0   2   2   2   0   0   2   2   2   2   2   0   0   0   0   2   0   0   2   0   2   0   0   2   2   0   2   2   0   2   0   2   2   0   2   0   0   2   2   0   0   0   2   2   0   0   2   2   2   0   2   2   2   2   0   2   0   0   2   0   0   0   2   2   0   0   2   2   0   2   0   2   0   0   0   0   2   0   2   2   2   2   2   0   2   0   2   0   0   0   0   0   2   0   2   0   0   2   0   2   2   2   0   2   2   0   0   2   0   2   0   0   0   2   2   2   2   2   0   0   2   0   0   2   0   2   0   0   0   2   2   2   2   2   2   2   2   0   2   2   2   2   2   2   2   0   2   2   2   0   0   2   0   0   0   2   0   2   0   0   2   0   0   0   0   2   0   2   2   0   0   2   0   2   0   0   0   0   2   0
 MK-3-13                0   0   0   0   0   2   2   2   2   2   2   2   2   2   2   2   2   0   2   0   0   0   2   0   0   0   0   2   2   2   2   0   0   0   0   2   0   0   2   0   2   0   0   2   2   0   2   2   0   2   0   2   2   0   0   0   0   2   0   0   0   0   2   2   0   0   2   2   2   0   2   2   2   2   0   2   0   0   0   0   0   0   2   2   0   0   2   2   0   2   0   2   2   0   0   0   2   0   2   2   2   2   0   0   0   0   2   0   0   0   0   2   2   2   2   0   0   2   0   2   2   2   0   2   2   0   0   2   0   2   2   0   0   2   2   2   2   2   0   0   2   2   0   2   0   2   0   0   0   2   2   2   2   2   2   2   2   0   2   2   2   2   0   2   2   0   2   2   2   0   2   2   0   0   0   2   0   2   0   0   2   0   0   0   0   2   0   2   2   0   2   2   0   2   0   0   0   0   2   0
 MK-3-14                0   0   0   0   0   2   2   2   0   0   2   2   2   0   2   2   2   0   2   0   0   0   2   0   0   0   0   2   2   2   2   0   0   0   0   2   0   2   2   0   2   0   0   2   2   0   0   2   0   2   0   2   2   0   0   0   0   0   2   0   0   0   2   2   0   2   2   2   2   0   2   2   2   2   0   2   0   0   0   0   2   0   2   2   2   0   2   2   0   2   0   2   2   0   2   0   2   0   2   2   2   2   0   0   0   2   2   0   2   0   0   2   2   2   2   0   0   2   0   2   2   2   0   2   2   0   0   2   0   2   2   0   2   2   2   2   2   2   0   2   2   2   0   2   0   2   0   0   0   2   2   2   2   2   2   2   2   0   2   2   2   2   0   2   2   0   2   2   2   0   2   0   0   0   0   2   0   2   0   0   2   0   0   0   2   0   0   2   2   0   2   2   0   2   0   0   0   0   2   0
 MK-3-15                0   0   0   0   0   2   2   2   0   0   2   2   2   0   2   2   2   0   0   0   0   0   2   0   0   0   0   2   2   2   2   0   0   0   0   2   0   2   2   0   2   0   0   2   2   0   0   2   0   2   0   2   2   0   2   0   2   0   2   0   0   0   2   2   0   2   2   2   2   2   2   2   2   2   0   2   0   0   0   0   2   2   0   2   2   0   2   2   0   0   0   2   2   2   0   2   2   2   2   2   2   2   0   0   0   2   2   0   2   0   0   0   2   2   2   0   0   2   0   2   0   2   0   2   2   0   0   2   0   2   2   0   2   2   2   2   2   2   0   2   2   2   0   2   0   2   0   0   0   2   2   2   2   2   0   2   2   0   2   2   2   2   0   2   2   2   2   2   2   0   2   0   0   0   0   2   0   2   0   0   0   0   2   0   0   0   0   2   0   0   0   2   0   2   0   0   0   0   0   0
 MK-3-16                0   0   2   0   0   2   2   2   0   0   2   2   2   0   2   2   2   0   2   2   0   0   2   0   0   0   0   2   2   2   2   2   0   0   0   2   0   2   2   0   2   0   0   2   2   0   0   2   0   2   2   2   2   0   2   0   2   0   2   0   0   2   2   2   0   2   2   2   2   2   2   2   2   2   0   2   0   2   0   0   2   2   0   2   2   0   2   2   0   0   0   2   2   2   2   2   2   2   2   2   2   2   0   0   0   2   2   0   2   0   0   0   2   2   0   0   0   2   0   2   2   2   0   0   2   0   0   2   0   2   2   0   2   2   2   2   2   2   0   2   2   2   0   0   0   2   0   2   0   2   2   2   2   2   0   2   2   0   2   2   2   2   0   2   2   2   2   2   0   0   2   0   0   2   0   2   2   2   2   0   0   0   2   2   0   0   0   2   0   0   2   2   0   2   0   0   0   0   0   0
 MK-4-1                 0   2   0   2   2   0   2   2   0   2   2   2   2   0   2   2   0   0   0   0   2   0   2   0   0   0   0   2   2   0   2   2   2   0   0   0   2   2   2   0   2   0   0   2   0   2   2   2   2   2   0   0   2   0   2   0   0   0   2   2   0   2   0   2   0   2   0   2   2   0   0   2   0   2   0   2   0   2   2   2   2   2   0   2   0   2   2   2   2   0   2   2   0   2   2   0   2   2   0   0   0   0   0   0   2   2   0   0   2   0   0   0   2   0   0   0   2   0   0   0   2   2   0   2   0   0   2   2   2   2   0   2   0   0   2   2   2   2   0   2   2   0   0   2   2   0   0   0   0   0   2   0   0   0   2   0   0   2   2   2   2   0   2   2   2   0   0   2   0   0   2   0   0   0   2   2   0   2   0   0   0   0   0   0   2   0   2   2   2   2   2   0   0   0   2   0   0   0   2   2
 MK-4-2                 0   2   0   2   2   0   2   2   2   2   2   2   2   0   2   2   2   0   0   0   2   0   2   0   0   0   0   0   2   0   2   0   2   0   2   0   2   2   2   0   2   0   0   0   0   2   0   2   2   2   0   0   2   0   2   0   0   0   2   2   0   2   2   2   0   2   0   2   2   2   0   2   0   2   0   2   0   2   2   2   2   2   0   2   0   2   2   2   2   0   2   2   0   2   2   2   2   2   0   0   0   0   0   0   2   2   0   2   2   0   0   0   2   0   0   0   0   0   0   0   2   0   0   2   0   0   0   2   2   0   0   2   0   0   2   2   2   0   0   2   2   0   0   2   2   0   0   0   0   0   2   0   0   0   2   0   0   2   2   2   2   0   2   2   2   0   0   2   2   0   2   0   0   2   2   2   0   2   0   0   0   0   0   0   2   0   2   2   2   2   2   0   2   0   2   0   0   0   2   2
 MK-4-3                 0   2   0   2   2   0   0   2   2   2   2   2   2   0   2   2   0   0   0   0   2   0   2   0   0   0   0   0   2   0   2   0   0   0   0   0   0   2   0   0   2   0   0   0   0   2   0   2   2   2   0   2   2   0   2   0   0   0   0   2   0   2   2   2   0   2   2   2   2   2   0   2   0   2   0   2   0   2   2   0   2   2   0   2   0   2   2   2   2   0   2   2   0   2   2   2   2   2   0   0   0   0   2   0   2   2   0   2   2   0   2   0   2   0   0   0   0   0   0   0   2   0   0   2   0   0   0   2   2   0   0   2   0   0   2   2   2   0   0   0   2   0   0   2   2   0   0   0   0   2   2   0   0   0   2   0   2   2   2   2   2   0   2   2   2   0   2   0   2   0   2   0   0   2   2   2   0   2   0   0   0   0   0   2   2   0   2   2   2   0   2   0   2   0   2   0   0   2   2   2
 MK-4-4                 0   2   0   2   2   0   0   2   0   2   2   2   2   0   0   2   0   0   0   0   2   0   2   0   0   0   0   0   2   2   0   0   0   0   0   0   0   2   0   0   0   0   0   0   0   2   0   2   2   0   0   2   0   0   2   0   0   0   0   2   0   2   2   2   0   2   2   2   2   2   0   2   0   2   0   2   0   0   2   0   2   2   0   2   0   2   0   2   2   0   2   2   0   2   2   0   0   2   0   0   0   0   2   0   2   2   2   2   2   0   2   0   2   0   0   0   0   0   0   2   2   0   0   2   0   0   0   2   2   0   0   2   0   0   2   2   2   0   2   0   2   0   0   2   0   2   0   0   0   2   2   0   0   0   0   0   2   2   2   0   2   0   2   2   2   0   0   0   2   0   2   0   0   2   2   2   0   2   0   0   0   0   0   2   2   0   2   0   2   0   2   0   0   0   2   0   0   2   0   2
 MK-4-5                 0   0   0   2   2   0   0   2   0   0   2   2   2   0   0   2   0   0   0   0   2   0   2   0   0   0   0   2   2   0   0   0   0   0   0   0   0   2   0   2   0   0   0   0   0   2   0   2   2   0   0   2   0   2   2   0   0   0   0   2   0   2   2   2   0   2   2   2   2   2   0   2   0   0   0   2   0   0   0   0   2   2   0   2   0   2   0   2   2   0   2   2   0   2   2   0   2   2   0   0   0   0   2   0   2   2   2   2   2   0   2   0   2   0   0   0   2   0   0   0   2   0   0   2   0   0   0   2   2   0   0   2   0   0   2   2   2   0   2   0   2   0   0   2   0   2   0   2   0   2   0   0   0   0   0   0   2   2   2   0   2   0   0   2   2   2   2   0   2   0   2   2   0   2   2   2   0   2   0   0   0   0   0   2   2   0   2   0   2   0   2   0   0   0   2   0   0   2   0   2
 MK-4-6                 0   0   0   2   2   0   0   2   0   0   2   2   2   0   0   2   0   0   2   0   2   0   2   0   0   0   0   0   2   2   0   0   0   0   0   0   0   2   2   2   0   0   0   0   0   0   0   2   2   0   0   2   0   2   2   0   0   2   2   2   2   2   2   2   0   2   2   2   2   2   0   2   0   0   0   2   0   0   2   0   2   2   0   2   0   2   0   2   2   0   2   2   0   2   2   2   2   2   0   0   0   0   2   0   2   2   2   2   2   0   2   0   2   0   0   0   2   0   0   0   2   0   2   2   0   0   0   2   2   0   2   2   0   0   2   2   2   0   0   0   2   0   0   2   0   2   0   2   0   2   0   0   0   2   0   0   2   2   0   0   2   0   0   2   2   2   2   0   2   0   2   2   0   2   2   0   0   2   2   0   2   2   0   0   2   0   2   0   2   2   2   0   0   0   2   0   0   2   0   0
 MK-4-7                 0   0   0   2   2   0   0   2   0   2   2   2   0   0   0   2   0   0   2   0   2   0   2   0   0   0   0   2   2   2   0   0   2   0   0   0   0   2   0   2   2   0   0   0   0   0   0   2   2   0   0   2   0   2   2   0   0   2   2   2   2   2   2   2   0   2   2   2   2   0   0   2   0   2   0   2   0   0   2   0   2   2   0   2   2   2   0   2   2   0   2   2   0   2   2   2   2   2   2   0   0   0   2   0   2   2   2   2   2   0   2   0   2   2   2   2   2   0   0   0   2   0   2   2   0   0   0   2   2   0   2   2   0   0   2   0   2   0   0   0   2   0   0   2   0   2   0   2   0   0   2   0   0   2   0   0   2   2   0   0   2   0   0   2   2   2   2   0   2   0   2   2   0   2   2   0   2   2   2   0   2   2   0   0   2   0   0   0   2   2   2   0   0   0   2   0   0   2   0   0
 MK-4-8                 2   0   0   2   0   0   0   0   2   2   2   2   0   0   0   2   0   2   2   0   2   0   2   0   0   2   0   2   2   2   0   0   2   0   0   0   0   2   0   2   0   0   0   0   0   0   0   2   2   0   0   2   0   2   2   0   0   2   2   2   2   0   2   2   0   2   2   2   2   0   0   2   0   0   0   2   0   0   2   2   2   2   0   2   2   2   0   2   2   2   2   2   0   0   2   2   2   2   2   0   0   0   0   0   2   2   2   2   2   0   2   0   2   2   2   2   2   0   0   0   2   0   2   2   0   0   0   2   2   0   0   2   0   0   2   0   2   0   0   0   2   0   0   2   0   2   0   2   2   0   2   0   0   2   0   0   2   2   0   0   2   0   0   2   2   2   2   0   0   0   2   2   0   2   2   2   2   2   2   0   2   2   0   0   2   0   0   0   0   2   2   0   0   0   2   2   2   2   0   0
 MK-4-9                 2   0   0   2   0   0   0   0   2   2   2   2   2   0   0   2   0   2   2   0   2   0   2   0   0   2   0   2   2   2   0   0   2   0   0   0   0   2   0   2   0   0   2   0   0   0   0   0   2   0   0   2   0   2   0   0   0   2   2   2   2   2   2   2   2   2   2   2   2   0   0   2   0   0   0   2   0   0   2   2   0   2   0   2   0   2   0   2   2   0   2   2   0   0   0   0   2   2   2   0   0   0   0   2   2   0   2   0   2   0   2   0   2   0   2   2   2   0   0   0   0   0   2   2   0   0   0   2   2   0   0   2   0   0   2   0   2   0   0   0   2   0   0   2   0   2   0   2   2   0   2   0   0   2   2   0   2   2   0   0   2   0   0   2   2   2   2   0   0   2   2   0   0   2   0   2   2   2   0   0   2   2   2   0   2   0   0   0   0   2   2   0   0   0   0   2   2   2   0   0
 MK-4-10                2   2   0   2   0   0   0   0   2   2   2   2   2   0   0   0   2   2   2   0   2   0   2   0   2   2   0   2   2   2   0   0   2   0   0   0   0   2   0   0   0   0   2   2   0   0   0   2   2   2   0   0   0   2   0   0   2   2   2   2   2   2   2   2   2   2   0   2   2   0   0   2   2   0   0   2   0   0   2   2   0   2   0   2   0   2   0   2   2   0   2   2   0   0   0   0   2   2   2   0   0   0   0   0   2   0   2   0   2   0   2   0   2   0   2   2   2   0   0   0   0   0   2   2   0   0   0   2   2   0   0   2   2   0   2   0   2   0   0   0   2   0   0   2   0   2   0   2   2   2   2   0   0   2   2   0   2   2   0   0   2   0   0   2   0   2   2   0   0   2   2   2   0   2   0   2   0   0   0   0   2   2   2   0   2   0   0   0   2   2   0   0   0   0   0   0   2   2   0   0
 MK-4-11                2   2   0   2   0   0   0   0   2   0   2   2   0   0   0   0   2   2   2   0   2   0   2   0   2   2   0   2   2   2   2   0   2   0   0   0   0   2   0   0   0   2   2   2   0   0   0   2   2   2   0   2   0   2   0   0   2   2   2   2   2   2   2   2   2   2   2   2   2   0   0   2   2   0   0   2   0   0   2   2   2   2   2   2   0   2   0   2   2   0   2   2   0   0   0   0   2   2   2   0   0   0   0   0   2   0   2   0   2   0   2   0   2   0   0   2   2   0   2   0   0   0   2   2   0   0   0   2   2   2   0   2   2   0   2   0   2   0   2   0   2   0   0   2   0   2   0   2   2   2   2   0   0   2   2   0   2   0   0   2   2   0   0   2   2   0   2   0   0   2   2   2   0   2   0   2   0   0   0   2   2   2   2   2   2   0   0   0   2   2   0   0   0   0   0   0   2   2   0   0
 MK-4-12                0   2   0   2   0   0   0   0   0   0   2   2   0   0   0   0   2   0   2   0   2   0   2   2   2   2   2   2   2   2   2   0   2   0   0   0   0   2   0   2   0   2   2   0   2   0   0   2   2   2   0   2   0   2   0   0   2   2   2   2   2   2   2   2   2   2   2   2   2   0   0   2   2   0   2   2   0   0   2   2   2   2   2   2   2   2   0   2   2   0   2   2   0   0   0   0   2   2   2   2   0   0   0   0   2   0   2   0   2   0   2   0   2   2   0   2   2   0   2   0   0   0   2   2   0   0   0   2   2   2   0   2   2   0   2   0   2   0   2   0   2   0   2   2   0   2   0   2   2   2   2   0   0   2   2   0   2   0   0   2   0   0   0   2   2   0   2   0   0   2   2   2   0   2   0   2   2   0   2   2   2   2   0   2   2   0   0   2   2   2   0   0   0   0   0   0   2   2   0   0
 MK-4-13                0   2   0   2   0   0   0   0   0   0   2   2   0   0   0   0   2   0   2   0   0   0   2   2   2   2   0   0   2   2   0   0   2   0   0   0   0   2   2   2   0   2   2   0   2   0   0   2   2   2   0   2   2   2   0   0   2   2   2   2   2   2   2   2   2   2   2   2   2   0   0   2   2   0   0   2   0   0   2   2   2   2   2   2   2   2   0   2   2   0   2   2   0   0   0   0   2   2   2   2   0   0   0   0   2   0   2   0   2   0   2   0   2   0   0   2   2   0   2   0   2   0   2   2   0   0   0   0   2   2   0   2   2   0   2   0   2   0   2   0   2   0   2   2   2   2   0   2   2   2   2   0   0   2   2   0   2   0   0   2   2   0   0   2   0   0   2   2   0   2   2   2   0   2   0   2   2   0   2   2   2   2   0   0   2   0   0   2   2   2   0   0   0   0   0   0   2   2   0   0
 MK-4-14                0   2   0   2   0   2   0   0   0   0   2   0   0   0   0   2   2   0   2   0   0   0   0   2   2   2   0   2   2   2   0   0   2   0   2   0   0   0   2   2   0   2   0   2   2   0   0   2   2   2   0   2   2   0   0   2   2   2   2   2   2   2   2   2   2   2   2   2   2   0   2   2   2   2   0   2   0   0   2   2   2   2   2   2   2   0   0   2   2   0   2   2   0   0   0   0   2   2   2   2   0   0   0   0   2   0   2   0   2   0   2   0   2   0   0   2   2   0   2   0   2   0   2   2   0   0   0   0   2   2   0   2   2   0   2   0   2   0   2   0   2   0   2   2   2   2   0   2   2   2   2   2   0   2   0   0   2   0   0   2   2   0   0   2   0   0   2   2   0   2   2   2   0   2   2   2   2   0   2   2   2   2   0   0   2   0   0   2   2   2   0   0   0   0   0   0   2   2   0   2
 MK-4-15                0   2   0   2   0   2   0   0   0   0   2   0   0   2   0   2   2   0   2   0   0   2   0   2   2   2   2   2   2   2   0   0   0   0   2   0   0   0   2   2   0   2   0   2   2   0   0   2   2   0   0   2   2   0   0   2   2   2   2   2   2   2   2   2   2   2   0   2   2   0   2   2   2   2   0   2   0   2   2   2   2   2   2   2   2   0   0   2   2   0   2   2   0   0   0   0   2   2   2   2   2   0   0   0   2   0   2   0   2   0   2   0   2   2   0   2   2   0   2   0   2   0   0   2   0   0   0   0   2   2   0   2   2   0   2   0   2   0   2   0   2   0   2   0   2   2   0   2   0   2   2   0   0   2   0   0   2   0   0   2   2   0   0   2   0   0   2   2   0   2   2   0   0   2   2   2   2   0   2   2   2   2   0   0   2   0   0   2   0   0   0   0   0   0   0   0   2   0   0   2
 MK-4-16                0   2   2   2   0   2   0   0   0   0   2   0   0   2   2   2   2   0   2   2   0   2   0   0   2   2   2   2   2   2   0   0   0   0   2   0   0   0   2   2   0   2   0   2   2   0   0   2   2   0   0   2   2   0   0   2   2   2   2   2   2   2   2   2   2   2   2   2   2   0   2   2   2   2   0   2   0   2   2   2   2   2   2   2   2   0   0   2   2   0   2   2   0   0   0   0   2   0   2   2   2   0   0   2   0   0   2   0   2   0   2   0   2   2   0   2   2   0   2   0   0   0   0   2   0   2   2   0   2   2   0   2   2   0   2   0   2   0   2   0   2   0   2   0   2   2   0   2   0   2   2   2   0   2   0   0   2   0   0   2   2   2   0   2   0   0   2   0   0   2   2   0   0   2   2   2   2   0   2   2   2   2   0   0   2   0   0   2   0   0   0   0   0   0   0   0   2   0   0   2
 MK-5-1                 0   2   0   0   0   0   2   2   0   2   0   2   0   0   2   2   0   2   2   0   0   2   2   2   0   2   2   2   0   2   2   2   2   0   2   0   2   2   2   0   0   0   0   2   0   2   2   2   0   2   2   0   0   0   0   2   2   0   2   0   0   0   2   0   0   2   2   2   2   2   2   2   2   2   0   2   2   0   0   0   0   2   2   2   0   2   2   0   2   2   0   0   2   0   2   0   0   0   0   0   0   0   2   0   2   0   2   0   0   2   0   2   2   0   0   2   2   0   2   2   2   2   0   2   0   2   2   0   2   2   0   2   0   2   0   0   0   2   0   0   2   0   0   0   2   2   2   0   0   2   0   2   0   2   0   2   0   0   2   2   0   2   0   2   0   2   0   0   0   2   2   2   0   0   2   2   2   2   2   2   0   2   0   2   0   0   0   2   2   0   2   0   2   0   2   0   2   2   2   2
 MK-5-2                 0   2   0   0   0   0   2   2   0   2   0   2   0   0   2   2   0   2   2   0   0   2   2   2   0   0   2   2   0   2   2   2   2   0   2   0   2   2   2   0   0   0   0   2   0   2   2   2   0   2   2   0   2   0   0   2   2   0   2   0   0   2   2   0   2   2   2   2   2   2   2   2   2   2   0   0   0   0   0   0   0   2   2   2   0   2   0   0   2   2   0   0   2   2   2   0   0   0   0   0   0   0   0   0   2   0   2   0   0   2   0   2   2   0   0   2   2   0   0   2   2   2   0   2   2   2   2   0   2   0   0   2   0   2   0   0   0   2   0   2   2   0   0   0   0   2   2   0   0   0   0   2   0   2   0   2   0   0   2   2   0   2   0   2   0   0   0   0   0   2   2   0   0   0   2   2   2   0   0   2   0   2   0   2   0   0   0   2   2   0   2   0   2   0   2   0   2   2   2   2
 MK-5-3                 0   2   0   2   0   0   2   2   0   2   0   0   0   0   2   2   0   0   2   0   0   2   2   2   0   0   2   2   0   2   0   2   2   0   2   0   2   2   2   0   0   0   0   2   0   2   2   2   0   2   0   0   2   0   0   2   2   0   2   0   0   2   2   0   2   2   0   2   2   0   2   2   2   2   0   0   0   0   0   2   0   2   2   2   0   2   0   0   2   2   0   0   2   2   2   0   0   0   0   0   0   0   0   0   2   0   0   0   0   2   0   2   2   0   0   2   2   0   2   2   2   2   0   2   2   2   2   0   2   0   0   2   0   2   0   0   2   2   0   2   2   0   0   2   0   2   2   0   0   0   0   2   0   0   0   2   0   0   0   2   0   2   0   2   0   2   0   0   0   2   2   0   0   0   2   2   2   0   0   2   0   2   0   2   0   0   0   2   2   0   2   0   2   2   2   0   2   0   2   2
 MK-5-4                 0   2   0   2   0   0   2   2   0   2   0   0   0   0   0   2   0   0   2   0   0   2   2   2   0   0   0   2   0   2   0   2   2   0   2   0   2   2   2   0   2   0   0   2   2   2   2   2   0   2   0   0   2   2   0   0   2   0   2   0   0   2   2   0   2   2   0   2   2   0   0   2   2   2   0   0   0   0   0   2   0   2   2   2   0   2   0   0   2   2   0   0   2   2   2   0   0   0   0   0   0   0   0   0   2   0   0   0   0   2   0   2   2   0   0   2   2   0   2   2   2   2   0   2   2   2   2   0   2   0   0   2   2   2   2   0   2   0   0   2   2   0   0   2   0   2   2   2   0   0   0   0   0   2   0   2   0   0   0   2   0   0   0   2   0   2   0   0   0   2   2   0   0   2   2   2   2   0   0   0   2   2   0   2   0   0   0   2   2   2   2   0   2   2   2   0   2   0   2   2
 MK-5-5                 0   2   0   2   0   0   2   2   0   2   2   0   0   0   0   2   2   0   2   0   0   2   2   2   0   0   0   2   2   2   0   2   2   0   2   0   2   2   2   0   2   0   0   2   0   2   2   2   0   2   0   0   2   2   0   0   2   0   2   0   0   2   2   0   2   2   0   2   2   0   0   2   2   2   0   0   0   0   0   2   0   2   2   2   0   2   0   0   2   2   2   0   2   2   2   0   0   0   0   0   0   0   0   0   2   0   0   0   0   2   0   2   2   0   2   2   2   0   2   2   2   2   0   2   2   2   2   0   2   0   0   2   2   2   2   0   0   0   0   2   2   0   0   0   0   2   2   0   0   0   0   0   0   2   0   0   0   0   0   2   0   0   0   2   0   2   0   2   0   2   2   0   0   2   2   2   2   0   0   0   2   2   0   2   0   0   0   2   2   0   2   2   2   2   0   0   2   0   2   2
 MK-5-6                 0   2   0   2   0   0   2   2   2   0   2   0   0   0   0   2   2   0   0   0   0   0   2   2   0   0   0   0   2   2   2   2   2   0   2   0   2   2   2   0   2   0   0   2   0   2   2   2   0   0   0   0   2   2   0   0   2   0   2   0   0   0   2   0   2   2   0   2   2   0   2   2   2   2   2   0   0   0   0   2   0   2   0   2   2   2   0   0   2   2   2   0   2   2   2   0   0   0   0   0   0   2   0   0   2   0   0   0   2   2   0   2   2   0   2   2   2   0   2   2   2   2   0   2   2   2   2   0   2   0   0   2   2   2   2   0   0   0   0   0   2   0   0   0   0   2   2   0   0   0   0   0   0   2   0   0   0   0   0   2   0   0   0   0   0   2   0   2   0   2   2   0   0   2   0   2   2   0   0   2   2   2   0   2   0   0   0   2   2   0   0   2   2   2   0   0   2   0   2   2
 MK-5-7                 0   2   0   2   0   0   2   2   2   0   2   0   0   0   0   2   2   0   2   0   0   0   2   2   0   0   0   0   2   2   2   2   2   0   2   0   2   2   2   0   2   0   0   2   0   2   0   2   2   0   0   0   2   2   0   0   2   0   2   0   0   0   2   0   2   2   0   2   2   0   2   2   2   2   2   0   0   0   0   2   0   2   0   2   2   0   0   0   2   0   2   0   2   2   2   0   0   0   0   0   0   2   0   0   2   0   0   0   2   2   0   0   2   0   2   2   2   2   2   2   2   2   0   2   2   2   2   0   2   0   0   2   2   2   0   0   0   0   0   0   2   0   2   0   0   2   2   0   0   0   2   0   0   2   0   0   2   2   0   2   2   0   0   2   0   2   0   2   0   0   2   0   0   0   0   2   2   0   0   2   0   2   0   0   0   0   2   2   0   0   0   0   0   2   0   2   2   0   2   2
 MK-5-8                 0   2   0   2   0   0   2   2   0   0   2   2   0   0   0   2   0   0   2   0   0   0   2   2   2   0   0   0   2   2   2   2   2   0   2   0   2   2   2   0   2   0   0   2   0   2   0   0   2   0   2   0   2   2   0   0   2   0   2   0   0   2   2   0   2   2   0   2   2   0   2   0   0   2   2   0   0   0   0   2   0   2   0   2   2   0   0   0   2   0   2   0   2   2   2   0   0   0   0   0   0   2   0   2   2   0   0   0   2   0   0   0   2   0   2   2   2   0   2   2   2   2   0   2   0   2   2   0   2   0   0   2   0   2   0   0   0   0   0   0   2   0   2   0   0   2   0   0   0   0   2   0   2   2   0   0   2   2   0   2   2   0   2   2   2   2   0   2   0   0   2   0   0   0   0   0   2   2   0   2   0   2   0   2   0   0   2   2   0   0   0   0   0   2   0   0   2   0   2   2
 MK-5-9                 0   2   0   2   0   0   2   2   0   0   2   2   0   0   0   2   0   0   2   0   0   0   2   2   2   0   0   0   2   2   2   2   2   0   0   0   2   2   2   0   2   0   0   2   0   2   0   0   2   0   2   0   2   2   0   0   2   2   2   2   0   2   2   0   2   2   0   2   2   0   2   0   2   2   2   0   0   0   0   2   0   2   0   2   2   0   0   0   0   0   2   2   2   2   0   0   0   0   0   0   0   2   0   2   0   0   0   0   2   0   0   0   2   0   2   2   2   0   2   2   2   2   0   2   0   2   2   2   2   0   2   2   0   2   0   0   0   0   0   0   2   0   2   0   0   2   0   0   0   0   2   0   2   2   2   2   2   2   0   2   2   0   2   2   2   2   2   2   0   0   2   0   0   0   0   2   2   2   0   2   0   2   2   2   0   0   2   2   0   0   0   0   0   2   0   0   2   0   2   2
 MK-5-10                0   2   0   2   0   0   2   2   0   0   2   2   2   0   0   2   0   0   2   0   0   0   2   2   2   0   0   0   2   2   0   2   2   0   0   0   2   2   2   0   2   0   0   2   0   2   0   0   2   0   2   0   0   2   0   0   0   2   2   2   0   2   2   2   2   2   0   2   2   2   2   0   2   2   2   0   0   0   2   2   0   2   0   0   2   0   0   0   0   2   2   2   2   2   0   0   0   0   0   2   0   2   0   2   0   2   0   0   2   0   0   0   2   0   2   2   0   0   0   2   2   2   0   0   0   2   2   2   2   0   2   2   2   0   0   0   0   0   0   0   2   0   2   0   0   2   0   0   0   0   0   0   2   2   2   2   2   2   0   0   2   0   2   2   2   2   2   2   0   0   2   0   0   0   0   2   2   2   0   2   0   2   2   2   0   0   2   2   0   0   0   0   0   2   2   0   2   0   2   2
 MK-5-11                0   2   2   2   0   0   0   2   0   0   2   2   2   0   0   2   0   0   0   0   0   0   2   2   0   0   0   0   0   2   0   2   0   0   0   0   2   2   0   0   2   0   0   2   0   2   0   2   2   0   2   0   0   2   0   0   2   2   2   2   0   2   2   2   2   0   2   2   2   2   2   0   2   2   2   0   0   0   2   0   0   2   0   0   2   0   0   0   0   2   2   2   2   2   0   0   0   0   2   2   0   2   0   2   0   2   0   0   2   0   0   0   2   2   2   2   0   0   0   2   2   2   0   2   0   0   0   2   2   2   2   2   2   0   2   0   0   0   0   0   2   0   2   0   0   2   0   0   0   0   0   0   2   2   2   2   2   0   0   0   2   0   2   0   2   2   2   2   0   0   2   0   0   0   0   2   2   2   0   2   0   2   2   2   0   0   2   2   0   0   0   2   0   2   0   0   2   0   2   2
 MK-5-12                0   2   2   2   0   0   0   2   0   0   2   2   2   0   0   2   0   0   2   0   0   2   2   2   0   0   0   0   0   2   0   2   0   0   0   0   2   2   0   0   2   0   0   0   0   2   0   2   2   0   0   0   0   2   0   0   2   2   2   2   0   2   0   2   2   0   2   2   2   2   2   0   0   2   2   0   0   0   2   0   0   2   0   0   2   0   0   0   0   2   2   2   2   2   0   0   0   0   2   2   0   2   0   2   2   2   0   0   2   0   0   0   2   2   2   2   2   2   0   2   2   2   0   2   0   0   0   2   2   2   2   2   2   0   2   0   2   2   0   0   2   0   0   0   0   2   0   0   0   0   0   0   2   0   2   2   2   0   2   2   2   0   2   0   2   2   2   2   0   0   2   0   0   0   2   0   2   2   0   2   0   2   2   2   0   0   2   2   0   0   0   2   0   2   0   0   2   0   2   2
 MK-5-13                0   2   2   2   0   0   2   2   0   0   2   2   2   0   0   2   2   0   2   0   0   2   2   2   0   0   0   0   0   2   0   2   0   0   0   0   2   2   0   0   2   0   0   0   2   2   0   2   2   0   0   0   0   2   0   0   2   2   2   2   0   2   0   2   2   0   2   2   2   2   2   0   0   2   2   0   0   0   2   0   0   2   0   0   2   0   0   0   0   2   2   2   2   2   2   0   0   0   2   2   0   2   2   2   2   2   0   2   0   0   0   0   2   2   2   2   2   2   0   2   2   2   0   2   0   0   0   2   2   2   0   2   2   0   2   0   2   0   0   2   2   0   0   0   0   2   0   0   0   0   0   0   2   0   2   2   0   0   2   2   2   0   0   0   2   2   2   2   0   0   0   0   2   2   2   2   0   2   0   2   0   2   2   2   0   0   2   2   0   0   0   0   0   2   0   0   2   0   0   2
 MK-5-14                0   2   2   2   0   0   2   2   0   0   2   2   2   0   0   2   2   0   2   0   0   2   2   2   0   0   0   0   0   0   0   2   0   0   2   0   2   2   0   0   2   0   0   0   2   2   0   2   2   0   0   0   2   2   0   0   2   2   2   2   0   2   0   2   0   0   0   2   2   2   2   0   0   2   2   0   0   0   2   0   0   2   0   0   2   0   0   0   0   2   0   2   2   2   2   0   0   2   2   2   0   2   2   2   2   2   0   2   0   0   0   2   2   2   2   2   2   0   0   2   0   2   0   2   0   2   0   2   2   2   0   2   0   0   2   0   2   0   0   2   2   0   0   0   0   2   0   0   0   0   0   0   0   0   2   2   0   0   2   2   2   0   0   0   2   2   2   2   0   0   0   0   2   2   0   2   0   2   0   2   0   2   2   2   2   2   2   2   0   0   0   0   0   2   0   0   2   0   0   0
 MK-5-15                0   2   2   2   0   0   2   2   0   0   2   2   2   0   0   2   0   0   0   0   0   2   2   2   0   2   0   2   0   0   0   2   0   0   2   0   2   2   0   0   2   0   0   0   2   2   0   2   2   0   2   0   2   2   0   0   0   2   2   2   2   2   0   2   0   0   0   2   2   2   2   0   0   2   2   0   0   0   2   0   0   2   0   0   2   0   0   0   0   2   0   2   2   2   2   0   0   2   2   2   0   2   2   2   2   2   0   0   0   0   0   0   2   2   2   2   2   0   0   2   0   2   0   2   0   0   0   2   2   2   0   2   0   0   2   0   2   2   0   2   2   0   0   0   0   2   0   0   0   0   0   0   0   0   2   0   0   2   2   2   2   2   0   2   2   2   2   2   0   0   0   0   2   2   0   2   0   2   0   2   0   2   2   2   2   2   2   2   0   0   0   0   0   2   0   0   2   0   0   0
 MK-5-16                2   0   2   2   0   0   2   2   0   0   2   2   2   0   2   2   0   0   0   0   0   0   0   2   0   2   0   2   0   2   2   2   2   2   2   0   2   2   0   0   2   0   0   0   2   2   0   2   2   0   2   0   2   2   0   0   0   2   2   2   2   2   0   2   0   2   0   2   2   2   2   2   0   2   2   0   0   0   2   2   0   2   0   0   2   0   0   0   0   2   2   2   2   2   2   0   0   2   2   2   0   2   2   2   2   0   0   0   2   0   2   0   2   2   2   2   0   0   0   2   0   2   0   2   2   0   0   2   2   2   0   2   0   2   2   2   2   2   2   2   0   0   0   0   0   2   0   0   0   0   0   0   0   0   2   0   0   2   0   2   2   2   0   2   2   2   2   0   0   0   0   0   2   2   0   2   0   2   0   2   0   2   2   2   2   2   2   2   0   0   0   0   0   2   0   2   2   0   0   0
 MK-6-1                 0   0   2   2   0   2   2   2   0   2   0   2   0   2   2   2   0   0   2   2   2   0   2   0   0   2   2   2   0   2   2   2   2   0   2   0   2   2   0   2   0   2   0   2   2   2   0   2   2   0   0   0   0   2   2   2   2   2   2   0   0   0   2   2   2   2   2   2   2   0   0   0   0   0   2   2   0   0   0   2   0   0   2   0   0   2   2   2   0   0   0   2   2   0   2   0   0   2   2   2   0   2   2   0   2   2   2   2   2   2   0   0   0   0   2   2   2   0   2   0   0   2   0   2   0   2   2   0   0   0   2   0   2   2   0   2   0   2   2   2   0   2   0   2   0   2   0   0   0   0   0   2   2   0   2   0   0   0   0   2   2   2   0   2   2   2   0   0   0   0   0   2   2   2   2   2   2   0   0   0   0   0   0   2   2   2   0   2   0   2   2   0   2   2   2   0   2   2   0   0
 MK-6-2                 0   0   2   2   0   2   2   2   0   0   0   2   0   0   2   2   0   0   2   2   2   0   2   0   0   2   2   2   0   2   2   2   2   0   0   0   2   2   0   2   0   2   2   2   2   2   0   2   2   0   0   0   0   2   2   2   2   2   2   0   0   0   0   2   2   2   2   2   2   0   0   0   0   0   2   2   0   0   0   2   2   0   2   0   0   2   2   0   0   0   0   2   2   0   2   0   0   2   2   2   2   2   2   0   2   2   2   2   2   2   0   0   0   0   2   2   2   0   2   0   0   2   0   0   2   2   2   0   2   0   2   0   2   2   0   2   0   2   2   2   0   2   0   2   0   2   0   0   0   0   0   2   2   0   2   0   0   0   0   2   2   2   0   2   2   2   0   0   0   0   0   2   2   2   2   2   2   0   0   0   0   0   0   2   2   2   0   2   0   2   2   0   2   2   2   0   0   2   0   0
 MK-6-3                 0   0   2   2   0   2   2   2   0   0   0   2   0   0   2   2   0   0   2   2   0   2   0   0   0   2   2   2   0   2   2   2   2   0   0   0   2   2   2   0   0   2   2   2   2   2   0   2   2   0   0   0   0   2   0   2   2   2   2   0   0   0   0   2   2   2   2   2   2   0   0   0   0   0   2   0   0   0   0   2   2   2   0   0   0   2   2   0   0   0   0   2   0   0   2   0   0   2   2   2   2   2   2   0   2   2   2   2   0   2   0   0   0   0   2   2   2   0   2   0   0   2   2   2   2   2   2   0   2   0   2   0   2   2   0   2   0   0   2   2   0   2   0   2   0   2   0   2   0   0   0   2   0   0   2   0   0   0   0   2   2   2   0   2   2   2   0   2   0   2   2   2   2   2   2   2   2   0   0   0   0   0   0   2   2   2   0   2   0   2   2   0   2   2   2   0   0   2   0   0
 MK-6-4                 0   0   2   2   0   2   2   2   0   0   0   2   0   0   2   2   0   0   2   2   0   2   0   0   0   0   2   2   0   2   2   2   2   0   0   0   2   2   0   0   0   2   2   2   2   2   0   2   2   0   0   0   0   2   0   2   2   2   2   0   0   0   2   2   0   2   2   0   2   0   0   0   0   0   2   0   0   0   0   2   2   2   0   0   0   2   2   0   0   0   0   2   0   0   2   0   0   2   2   2   2   2   2   0   2   2   2   2   0   2   0   0   0   0   2   2   2   0   2   0   0   2   2   2   2   2   2   2   2   2   2   0   2   2   0   2   0   0   2   2   0   2   0   2   0   2   2   2   0   0   0   2   0   0   2   0   2   0   0   2   2   2   0   2   2   2   0   2   0   2   2   2   2   2   2   2   2   2   0   0   0   0   0   2   2   2   0   2   0   2   2   0   2   2   2   0   0   2   0   0
 MK-6-5                 0   0   2   2   0   2   2   2   0   0   0   2   2   0   2   2   0   0   2   0   0   2   0   0   0   0   0   2   0   2   2   2   2   2   2   0   2   2   0   0   0   2   2   2   0   2   0   2   2   0   0   0   0   2   0   2   2   2   2   0   2   0   2   0   0   2   2   0   2   0   0   0   0   2   2   0   0   0   0   2   2   2   0   0   0   2   2   0   0   0   0   2   0   0   2   0   0   0   2   2   2   2   0   0   2   2   2   2   2   0   0   0   0   2   2   2   2   0   2   0   0   2   2   2   2   2   2   2   2   2   2   0   2   2   0   2   0   2   2   2   0   0   0   2   0   2   2   0   0   0   0   2   2   0   2   0   2   0   0   0   2   2   0   0   2   2   0   2   0   0   2   2   2   2   2   2   2   0   0   0   0   0   0   2   2   2   0   2   0   2   2   0   2   0   2   0   0   2   0   0
 MK-6-6                 0   2   2   2   0   2   2   2   0   0   0   2   2   0   2   2   0   0   2   0   0   2   0   0   0   0   0   2   0   2   2   2   0   2   2   0   2   2   0   2   0   2   2   2   0   2   0   2   2   0   0   0   2   2   0   2   2   0   2   0   2   0   2   0   2   2   2   0   2   0   0   2   0   2   0   0   0   0   0   2   2   2   0   0   0   2   0   0   0   2   0   2   0   0   0   0   0   0   2   2   2   2   0   0   2   2   0   2   2   0   0   0   0   2   2   2   2   0   2   0   2   2   2   2   2   2   2   2   2   2   2   0   2   2   0   2   0   2   2   2   0   0   0   2   0   2   2   0   0   2   0   2   2   0   2   0   2   0   0   0   2   2   0   2   2   2   0   2   0   0   2   2   2   2   2   2   2   0   0   2   0   0   0   2   2   2   0   2   0   2   2   0   2   0   2   0   0   2   0   0
 MK-6-7                 0   2   2   2   0   2   0   2   0   0   0   2   2   0   2   2   0   0   2   0   0   2   0   0   0   0   0   2   0   2   0   2   0   2   2   0   2   2   0   2   0   2   2   2   0   2   0   2   2   0   0   0   2   2   2   2   2   0   2   0   2   0   2   2   2   2   2   0   2   0   0   2   0   2   0   0   0   0   0   2   2   2   2   0   0   2   0   0   0   0   0   2   0   0   0   0   0   2   2   2   2   2   0   0   2   2   2   2   2   0   2   0   0   2   2   2   2   0   2   0   2   2   2   2   2   2   2   2   2   2   2   2   2   0   0   2   0   2   2   0   0   0   0   2   0   2   2   0   0   2   0   2   2   0   2   0   2   0   0   0   2   2   0   2   2   2   2   2   0   0   2   2   2   2   0   2   2   0   0   2   0   0   0   2   2   2   0   2   0   2   2   2   2   0   0   0   0   2   0   0
 MK-6-8                 0   2   2   0   0   2   0   2   0   0   0   2   2   0   2   2   0   0   2   0   0   2   0   0   0   0   0   2   0   2   0   2   0   2   2   0   2   2   0   2   0   0   2   2   0   2   0   2   2   0   0   0   2   2   2   2   2   0   2   0   2   0   2   2   2   2   2   0   0   0   0   2   0   0   0   0   0   0   0   2   2   0   2   0   0   2   0   0   0   0   0   2   0   2   0   0   2   2   2   2   2   2   0   0   2   0   2   2   2   0   2   0   2   0   2   2   2   0   2   0   0   2   2   2   2   0   2   2   2   0   2   2   2   0   0   2   0   2   2   0   0   0   0   2   0   2   2   0   0   2   0   2   0   0   2   0   2   0   0   0   2   2   0   2   2   2   2   2   0   0   2   2   0   0   0   2   0   0   0   2   0   0   0   2   0   2   0   2   0   2   2   2   0   0   0   0   0   2   0   0
 MK-6-9                 0   2   0   0   2   2   0   0   0   0   0   2   2   0   2   2   2   0   2   2   0   0   0   2   2   0   0   2   0   2   0   2   0   2   0   0   2   2   0   2   0   0   2   2   0   2   0   2   2   0   0   0   2   2   2   2   2   0   2   0   2   0   2   2   2   2   2   0   0   0   0   2   0   0   0   0   0   0   0   2   2   0   2   0   0   2   2   0   0   0   2   2   0   2   0   0   2   2   0   2   2   2   0   2   2   0   2   2   2   0   2   0   2   0   2   2   2   0   0   0   0   2   2   2   2   2   2   2   2   0   2   2   2   0   0   2   0   2   2   0   0   0   0   2   0   2   2   0   0   2   0   2   2   0   0   0   2   0   0   0   2   2   0   2   2   2   2   2   0   0   2   2   0   0   0   2   0   0   0   2   0   2   0   2   0   2   0   2   0   2   2   2   0   0   0   0   0   2   0   0
 MK-6-10                0   2   0   0   2   2   0   0   0   0   0   2   2   0   2   2   2   0   2   2   0   0   0   2   2   0   2   2   0   2   0   2   0   0   0   0   2   2   2   0   2   0   2   2   0   0   2   2   0   0   2   0   0   2   2   0   2   0   2   0   2   0   2   2   2   2   2   0   0   0   0   2   0   0   2   0   0   0   0   2   2   2   2   0   0   2   2   0   0   0   2   0   0   2   0   0   2   2   0   2   2   2   0   2   2   0   2   2   2   0   2   0   2   0   2   2   0   0   0   0   0   2   2   2   2   2   2   2   2   0   2   2   0   0   0   2   0   2   2   0   0   0   0   2   0   2   2   0   0   2   2   2   2   0   0   0   2   0   0   0   2   2   0   2   2   2   0   2   0   0   2   2   0   0   0   2   0   0   0   2   0   2   0   2   0   2   0   2   0   2   2   2   0   0   0   0   0   2   0   0
 MK-6-11                2   2   0   2   2   0   0   0   2   0   0   2   2   0   2   2   2   0   2   2   0   0   0   2   2   0   2   2   0   2   0   2   0   0   0   0   2   2   2   0   2   0   2   2   0   0   0   2   2   0   2   0   0   2   2   0   2   0   2   0   2   0   2   2   2   2   2   0   0   0   0   2   0   0   0   0   0   0   0   2   2   2   2   0   0   2   2   0   0   0   0   0   0   2   0   0   2   0   0   2   2   2   0   2   2   0   2   2   0   0   2   0   0   0   2   2   0   0   0   0   0   2   0   0   2   2   2   2   0   0   2   2   0   0   0   0   0   2   2   0   0   0   0   0   0   2   0   0   0   2   2   2   2   0   0   2   2   0   2   0   2   2   0   2   2   2   0   0   0   2   2   2   2   0   0   2   0   0   2   2   0   2   0   2   0   2   0   2   0   2   2   2   0   0   0   0   0   2   0   2
 MK-6-12                2   2   0   2   2   2   0   0   2   0   0   2   2   0   2   0   2   0   2   2   0   0   0   0   2   0   2   0   0   2   0   2   0   0   0   0   2   2   2   0   2   0   2   2   0   0   0   2   2   0   2   0   0   2   2   0   2   0   2   0   2   0   2   2   2   2   2   0   0   0   0   2   0   0   0   0   0   0   0   2   2   2   2   0   0   2   2   0   0   0   0   0   0   2   0   0   2   0   0   2   2   2   0   2   2   0   2   2   0   0   2   0   0   0   2   2   0   0   0   0   0   2   0   0   2   2   2   2   0   0   0   2   0   0   0   0   0   2   2   0   0   0   0   0   0   2   0   0   0   2   2   2   2   0   0   2   2   0   2   0   2   2   2   2   2   2   0   0   0   2   2   2   2   0   0   2   0   0   2   2   2   2   0   2   0   2   0   2   0   2   2   2   0   0   2   0   0   2   0   2
 MK-6-13                2   2   0   2   2   2   0   0   2   0   2   2   2   0   2   0   2   0   2   2   0   0   0   0   2   0   2   0   0   2   0   2   2   0   2   0   2   2   2   0   2   0   0   2   0   0   0   2   2   0   2   0   0   2   2   0   2   0   0   0   2   0   2   2   2   2   0   0   0   0   0   2   0   0   0   0   0   0   0   0   2   2   2   0   2   2   2   0   0   2   0   0   0   2   0   0   2   0   0   2   2   2   0   2   0   0   0   2   0   0   2   0   0   0   0   2   0   0   2   0   0   2   0   0   2   2   2   2   0   0   0   2   0   0   0   0   0   2   2   2   0   0   0   0   0   2   0   0   0   0   2   2   2   0   0   2   2   0   2   0   2   0   2   2   2   2   0   0   0   2   2   2   0   0   0   2   0   0   0   0   2   2   0   2   0   2   0   0   0   2   2   2   0   0   2   0   0   2   0   2
 MK-6-14                2   2   0   2   2   0   0   2   2   2   2   2   2   0   2   0   2   0   2   2   0   0   0   0   2   0   2   0   0   2   0   2   2   0   2   0   2   2   2   2   2   0   0   2   0   0   0   2   2   0   2   2   0   2   0   0   2   0   0   0   2   0   2   2   2   2   0   0   0   0   0   0   0   0   0   0   2   0   0   0   2   2   2   0   2   2   2   0   0   2   2   0   0   2   0   0   2   0   0   2   2   2   0   2   0   2   0   2   0   0   2   2   0   0   0   2   0   0   2   0   2   2   0   0   2   2   2   2   0   0   0   2   0   0   0   2   0   2   2   2   0   0   0   0   0   2   0   0   2   2   2   2   2   2   0   2   2   0   2   0   2   0   2   0   2   2   2   0   0   2   2   2   0   0   2   2   0   0   0   0   2   2   2   2   0   2   0   0   0   2   2   2   0   0   2   0   2   2   0   0
 MK-6-15                2   2   0   2   0   0   0   2   2   2   2   2   2   0   2   0   0   0   2   2   0   0   0   2   2   0   2   0   0   2   0   2   2   0   2   0   2   2   2   2   2   0   0   2   0   0   2   0   2   0   2   2   0   2   0   2   2   0   0   0   0   0   2   2   2   0   0   0   0   0   0   0   0   0   0   0   2   0   0   0   2   2   2   0   2   2   2   0   0   2   2   0   0   2   0   0   2   0   2   2   2   2   0   2   0   2   0   2   0   0   2   2   0   0   0   0   0   2   2   0   2   2   0   0   2   2   2   2   0   0   0   2   0   0   0   2   0   2   2   2   0   0   0   0   0   2   0   0   2   2   2   2   0   2   0   2   2   2   2   0   2   2   2   0   0   2   2   0   0   2   2   2   0   0   2   2   2   0   0   0   2   2   2   2   0   2   0   0   0   2   2   2   0   0   2   2   2   2   0   0
 MK-6-16                2   2   0   2   0   2   0   2   2   2   2   2   2   0   2   0   0   0   2   2   0   0   0   2   2   2   2   0   0   0   0   2   2   0   2   0   2   2   2   2   2   0   2   2   0   0   2   0   2   0   0   2   0   2   0   2   2   0   0   0   0   0   0   2   2   0   0   0   0   0   2   0   0   0   0   0   2   0   2   0   2   2   2   0   2   2   2   0   0   2   2   0   0   2   2   0   2   0   2   2   0   2   0   2   0   0   0   2   0   0   0   2   0   0   0   0   0   2   2   0   2   2   0   0   2   2   2   0   0   0   0   2   0   0   2   2   0   2   2   2   0   2   0   2   0   2   0   0   2   2   2   2   0   2   0   2   2   2   2   0   2   2   2   0   0   2   2   0   0   2   2   2   0   0   2   2   2   0   0   2   2   2   2   0   0   2   0   0   0   2   2   2   0   0   2   2   2   2   0   0
 
!****************************************** Phenotypic Data **********************************************************
!-100.0 is resevred for missing phenotype
SimulatedTrait1        14.5662   15.0143   13.7276   16.4005   14.6730   17.1953   16.0411   15.3757   14.6738   15.9301   16.4037   13.7538   14.6187   15.0577   14.2761   13.7098   16.5988   14.7490   14.1287   16.4036   15.5923   16.2143   15.0018   12.9653   13.3886   15.4171   13.0900   13.8666   14.4761   14.2050   16.3396   13.8314   16.0812   13.2780   16.9010   15.1226   16.1885   16.6304   16.5464   14.1807   13.0657   12.8242   15.5060   16.5475   16.3657   15.1305   14.0105   16.0511   16.2616   16.4034   15.0886   16.6443   15.6722   14.2619   14.6462   12.0675   12.9396   13.8392   14.5159   14.3155   16.1094   16.7808   17.2132   14.1312   15.9245   15.3516   14.0230   17.4229   16.3319   16.8429   15.6640   15.2090   16.6553   15.5282   14.5902   13.7521   14.3608   12.1412   14.0855   13.3116   15.1665   13.8502   14.3407   13.1300   15.0261   15.4789   13.6931   13.8724   14.6116   12.6420   14.1900   16.7118   11.3361   14.5876   16.2992   16.9818   14.2617   15.2804   14.3657   15.3982   14.8654   16.3449   14.0804   15.0686   14.4880   15.4589   13.8566   15.2975   15.0103   15.6817   14.1761   14.4764   17.9903   15.1904   15.9941   14.6543   17.2376   17.1600   16.4045   16.8340   17.0941   14.5103   17.2754   16.0931   14.5483   14.0673   15.8477   13.2557   14.2507   15.5071   13.4180   13.6487   14.3098   16.2476   14.3242   16.5389   15.3704   13.3778   15.2268   13.1609   12.9742   14.2820   16.0171   13.4176   16.0214   15.0338   15.3871   17.5026   14.1867   14.0535   13.7894   16.2071   18.2074   14.1403   14.7525   14.2163   15.4637   18.5597   14.5928   13.7169   15.9836   16.3692   14.4426   13.4769   12.5831   16.4893   14.2552   15.2121   15.2035   16.4366   13.8184   15.6320   14.9057   15.3693   15.7719   14.6192   16.1992   15.1113   15.2329   17.0121   12.6309   13.5932   14.2689   15.7325   16.6068   15.9518   14.5508   17.0308   14.5759   13.3822   15.7379   14.3232   13.3161   15.9089   13.1482   16.5754   13.3538   16.2876   14.6094   16.7752
SimulatedTrait2        10.2622    9.2565   11.2615   10.0199    9.9535   10.1293   10.3748   10.6129   10.8220    9.1532    8.9485    9.9981   10.7531    9.0344    9.1046   10.3138    9.9135   10.8684   10.6084   10.1596   11.2577    9.8362    9.9989   10.9352    9.5907    9.6122    9.9589   10.2219   11.5090    9.3064    9.7728   11.1153    9.5285   10.5799    8.7473    9.2917    9.4082   10.2349    9.1665   10.3325   10.9796   10.5904   11.2144    9.3200    9.0817   10.4901   10.7669    9.5619   12.0395    9.1341    9.3944    9.6406    9.8827    9.5475    9.8204   10.4177   10.4125   10.6578   10.5633   11.1206   11.1509    9.8605    9.1931   11.0182    9.2739   10.2453   10.0508    9.1914    9.0297    9.3506    9.3752    9.1791   10.0406    9.7052   10.0521   10.7802    9.9218   10.2805    8.7948   11.3991    9.3782   10.1300   10.2887   10.9756   10.7168    8.5803   10.8486   11.0276    9.0640   10.3789   10.5222    9.5010   10.6055    9.8552   10.1740    9.5370    9.0361   10.5379   10.7959   10.3611   11.4539   10.6153    8.6028    8.9180   11.1192   10.8483   10.5033    9.1254   11.7226   10.4258   10.2202    9.5313    8.6131    9.3597    8.8358    9.9980    9.5529    9.4210    9.9233    9.0506    9.1449   11.0704    9.2209    9.4476   10.9973    9.9991   11.2474   10.8934   10.9015    9.3591   10.4305   10.7943   10.3525    9.1238    9.9591    9.5848    9.5220    9.5381    9.3570   11.0061   11.1887   11.0053    9.0385   10.4803    9.3240   10.8033    9.0342    9.3272    9.8226    9.7257   10.4113    9.3580    9.7727   10.7023   10.9454   11.6199    9.2774    8.5371   10.2084   10.2780   10.5357    9.0910    9.9831   11.0647   10.3287    8.8673   10.7638    9.5729    9.5261    9.8993   10.0508    9.1642   10.4584    9.2868    9.3805    9.6470    9.6501    9.3279    9.5301    9.7609   10.2673   10.3157    9.9145    9.1626    9.0661    9.3693   11.8677    9.5987    9.0388   11.1417    9.0465    9.0536    9.9731    9.0976   10.1180   10.0839   10.3208    9.6448    9.9729    9.6248
 
