# Supplementary material for: Inclusive Composite Interval Mapping of QTL by Environment Interactions in Biparental Populations
Source: PLoS One. 2015 Jul 10;10(7):e0132414. doi: 10.1371/journal.pone.0132414 (PMC4498613; doi:10.1371/journal.pone.0132414)
Supplement: S5 File — (ZIP) [file pone.0132414.s005.zip › H=0.5/L1/run_00168.met]

!**********************Note: lines staring with "!" are remarks and will be ignored in the program********************
!*********************************General Information**********************************
!Assuming F1 = P1 x P2, populations available in QTL IciMapping are: 
!  1, P1BC1F1 = P1 x F1, the first backcrossing where P1 is used as the recurrent parent;
!  2, P2BC1F1 = P2 x F1, the first backcrossing where P2 is used as the recurrent parent;
!  3, F1DH, F1-derived doubled haploids; 
!  4, RIL or F1RIL, recombination inbred lines through the repeated selfing of F1;
!  5, P1BC1RIL, recombination inbred lines through the repeated selfing of P1BC1F1;
!  6, P2BC1RIL, recombination inbred lines through the repeated selfing of P2BC1F1;
!  7, F2, the selfing generation of F1;
!  8, F3, the selfing generation of F2;
!  9, P1BC2F1, the second backcrossing where P1 is used as the recurrent parent; 
! 10, P2BC2F1, the second backcrossing where P2 is used as the recurrent parent;
! 11, P1BC2RIL, recombination inred lines through the repeated selfing of P1BC2F1; 
! 12, P2BC2RIL, recombination inred lines through the repeated selfing of P2BC2F1; 
! 13, P1BC1F2, the selfing generation of P1BC1F1; 
! 14, P2BC1F2, the selfing generation of P2BC1F1; 
! 15, P1BC2F2, the selfing generation of P1BC2F1; 
! 16, P2BC2F2, the selfing generation of P2BC2F1; 
! 17, P1BC1DH, P1BC1F1-derived doubled haploids; 
! 18, P2BC1DH, P2BC1F1-derived doubled haploids; 
! 19, P1BC2DH, P1BC2F1-derived doubled haploids; 
! 20, P2BC2DH, P2BC2F1-derived doubled haploids; 
   3      !Mapping Population (see remarks above)
   2      !Mapping Function (1 for Kosambi; 2 for Haldane; 3 for Morgan)
   2      !Marker Space Type (1 for intervals; 2 for positions)
   1      !Marker Space Unit(1 for centiMorgans; 2 for Morgan)
   6      !Number of Chromosomes (or Linkage Groups)
 200      !Size of the mapping population
   2      !Number of environments
 
!***************************************** Chromosomes and Linkage Maps **********************************************
!Chromosome                 NumMarkers
-CH1                        16
-CH2                        16
-CH3                        16
-CH4                        16
-CH5                        16
-CH6                        16
!Linkage map (Marker name followed by position or the interval length)
 MK-1-1                1     0.000
 MK-1-2                1    10.000
 MK-1-3                1    20.000
 MK-1-4                1    30.000
 MK-1-5                1    40.000
 MK-1-6                1    50.000
 MK-1-7                1    60.000
 MK-1-8                1    70.000
 MK-1-9                1    80.000
 MK-1-10               1    90.000
 MK-1-11               1   100.000
 MK-1-12               1   110.000
 MK-1-13               1   120.000
 MK-1-14               1   130.000
 MK-1-15               1   140.000
 MK-1-16               1   150.000
 MK-2-1                2     0.000
 MK-2-2                2    10.000
 MK-2-3                2    20.000
 MK-2-4                2    30.000
 MK-2-5                2    40.000
 MK-2-6                2    50.000
 MK-2-7                2    60.000
 MK-2-8                2    70.000
 MK-2-9                2    80.000
 MK-2-10               2    90.000
 MK-2-11               2   100.000
 MK-2-12               2   110.000
 MK-2-13               2   120.000
 MK-2-14               2   130.000
 MK-2-15               2   140.000
 MK-2-16               2   150.000
 MK-3-1                3     0.000
 MK-3-2                3    10.000
 MK-3-3                3    20.000
 MK-3-4                3    30.000
 MK-3-5                3    40.000
 MK-3-6                3    50.000
 MK-3-7                3    60.000
 MK-3-8                3    70.000
 MK-3-9                3    80.000
 MK-3-10               3    90.000
 MK-3-11               3   100.000
 MK-3-12               3   110.000
 MK-3-13               3   120.000
 MK-3-14               3   130.000
 MK-3-15               3   140.000
 MK-3-16               3   150.000
 MK-4-1                4     0.000
 MK-4-2                4    10.000
 MK-4-3                4    20.000
 MK-4-4                4    30.000
 MK-4-5                4    40.000
 MK-4-6                4    50.000
 MK-4-7                4    60.000
 MK-4-8                4    70.000
 MK-4-9                4    80.000
 MK-4-10               4    90.000
 MK-4-11               4   100.000
 MK-4-12               4   110.000
 MK-4-13               4   120.000
 MK-4-14               4   130.000
 MK-4-15               4   140.000
 MK-4-16               4   150.000
 MK-5-1                5     0.000
 MK-5-2                5    10.000
 MK-5-3                5    20.000
 MK-5-4                5    30.000
 MK-5-5                5    40.000
 MK-5-6                5    50.000
 MK-5-7                5    60.000
 MK-5-8                5    70.000
 MK-5-9                5    80.000
 MK-5-10               5    90.000
 MK-5-11               5   100.000
 MK-5-12               5   110.000
 MK-5-13               5   120.000
 MK-5-14               5   130.000
 MK-5-15               5   140.000
 MK-5-16               5   150.000
 MK-6-1                6     0.000
 MK-6-2                6    10.000
 MK-6-3                6    20.000
 MK-6-4                6    30.000
 MK-6-5                6    40.000
 MK-6-6                6    50.000
 MK-6-7                6    60.000
 MK-6-8                6    70.000
 MK-6-9                6    80.000
 MK-6-10               6    90.000
 MK-6-11               6   100.000
 MK-6-12               6   110.000
 MK-6-13               6   120.000
 MK-6-14               6   130.000
 MK-6-15               6   140.000
 MK-6-16               6   150.000
!*********************************** Marker Types ********************************************************************
!Co-dominant marker: When heterozygote F1 is present, P1 is coded as 2, F1 is coded as 1, and P2 is coded as 0; Otherwise, P1 is coded as 2, and P2 is coded as 0. 
!Dominant marker: When heterozygote F1 is present, P1 and F1 are coded as 12, and P2 is coded as 0; Otherwise, P1 is coded as 2, and P2 is coded as 0.  
!Recessive markers: When heterozygote F1 is present, P1 is coded as 2, and F1 and P2 are coded as 10; Otherwise, P1 is coded as 2, and P2 is coded as 0. 
!Missing marker is coded as -1. 
 MK-1-1                 2   0   0   2   2   2   0   0   0   0   2   2   0   2   0   0   2   2   0   0   0   0   2   2   2   2   0   0   2   2   0   0   2   2   0   0   0   0   0   2   0   2   2   2   2   2   2   0   2   2   0   2   2   2   0   0   2   0   2   2   2   0   2   0   2   0   0   2   0   0   0   0   2   2   2   0   0   2   0   2   0   2   0   0   2   0   2   2   2   2   0   0   0   0   0   0   2   0   0   0   0   0   0   2   2   0   0   0   2   0   2   0   0   0   2   2   0   0   2   2   2   0   2   2   0   0   2   2   0   2   0   2   0   0   0   0   2   0   2   2   2   0   0   2   0   0   0   0   2   0   0   0   2   2   2   2   2   2   0   2   0   0   0   0   0   0   2   2   0   2   2   2   2   0   2   0   2   2   2   0   0   2   0   0   2   2   2   2   0   2   0   2   2   0   0   0   0   0   2   2
 MK-1-2                 2   0   0   2   2   2   0   0   0   2   2   2   0   2   0   0   2   2   0   2   2   0   0   2   2   2   0   0   2   2   0   0   2   2   0   0   0   0   0   2   0   2   0   0   2   2   2   0   2   2   0   2   2   2   0   0   2   0   2   2   2   0   2   0   2   0   0   2   0   0   0   2   2   0   2   0   0   2   0   2   0   2   0   0   2   0   2   2   2   2   0   0   2   0   0   0   2   0   0   0   0   0   2   2   2   0   0   0   2   0   0   2   0   0   2   2   0   2   2   0   2   0   2   2   2   0   2   2   0   2   0   2   0   0   0   0   2   2   2   2   2   0   0   2   0   0   0   0   0   0   0   0   2   0   2   2   0   2   0   2   0   0   0   0   0   0   2   2   0   2   2   2   2   2   2   0   2   2   2   0   0   2   0   2   0   2   2   2   0   2   0   2   2   0   0   0   0   0   0   2
 MK-1-3                 2   0   0   2   2   2   0   0   0   2   2   2   0   2   0   0   0   2   0   2   2   2   0   2   2   2   0   2   2   2   0   0   2   2   0   0   0   0   2   2   2   2   0   0   2   2   2   0   2   2   0   2   2   2   0   0   2   0   0   2   2   0   2   0   2   0   0   2   0   0   0   2   2   0   2   0   0   2   0   2   0   2   2   0   2   0   2   2   2   2   0   0   0   0   0   0   2   0   0   0   0   0   0   2   2   0   0   0   2   0   0   2   2   0   2   2   0   2   2   0   2   0   2   2   2   0   2   2   0   2   0   2   0   0   0   0   2   2   2   2   2   0   0   2   2   0   0   0   0   0   0   0   2   0   2   2   0   2   0   2   0   2   0   0   0   0   2   2   0   2   0   2   2   2   2   2   2   2   2   0   0   2   0   2   0   0   2   2   0   2   0   2   2   0   0   0   0   0   0   2
 MK-1-4                 2   0   0   2   0   2   0   0   0   0   2   2   0   2   0   0   0   2   0   2   0   2   2   2   2   2   0   2   2   2   0   0   2   2   0   0   0   0   2   2   2   2   0   2   2   2   2   0   2   0   0   2   2   2   0   0   2   0   0   2   2   2   2   0   2   0   0   2   0   0   0   2   2   2   2   0   0   2   0   2   0   2   2   0   0   0   2   0   0   2   0   0   0   0   0   0   2   0   2   0   0   0   0   2   2   0   0   0   0   0   0   2   0   0   2   2   0   2   2   0   2   0   2   2   2   0   2   2   0   2   0   2   0   0   2   0   2   2   0   0   2   0   0   2   2   0   0   0   0   0   2   2   2   2   2   2   0   2   0   2   0   2   0   0   0   0   2   2   0   2   0   0   2   0   2   2   2   2   2   0   0   2   0   2   0   0   2   2   0   2   0   2   2   0   0   0   0   2   0   2
 MK-1-5                 2   0   0   2   0   2   0   0   2   0   2   2   0   2   0   0   0   2   0   2   0   2   2   0   2   2   0   2   2   2   0   0   2   0   0   0   0   0   2   2   2   2   0   2   0   2   2   0   2   0   0   2   2   2   0   2   2   0   0   2   2   2   2   0   0   0   0   2   0   0   0   2   2   2   0   0   2   0   0   2   2   2   2   0   0   0   2   0   0   2   0   0   2   0   0   0   2   0   2   0   0   0   0   2   2   0   0   0   2   0   0   2   0   0   2   2   0   2   2   0   2   0   2   2   2   0   2   2   0   2   0   2   0   0   2   0   2   2   0   0   2   0   0   2   2   0   0   0   2   0   0   2   2   2   2   0   0   2   0   2   0   2   0   0   0   0   2   2   0   2   0   0   2   0   2   2   2   2   2   0   0   2   0   2   0   0   2   2   0   0   0   2   2   0   0   2   0   2   0   2
 MK-1-6                 2   0   0   2   0   2   0   0   2   0   2   2   2   2   0   0   0   2   0   2   0   2   2   0   2   2   0   2   2   2   0   0   2   0   0   0   0   0   2   2   2   2   0   2   0   2   2   0   2   2   0   2   2   2   0   2   2   0   0   2   2   2   2   0   0   0   0   2   0   2   0   2   2   2   0   0   0   0   0   2   2   2   2   2   0   0   2   0   0   2   0   2   2   2   0   0   2   0   0   0   0   2   0   2   2   0   0   0   2   0   0   2   0   0   2   2   0   2   2   0   2   0   2   2   2   0   2   2   0   2   0   2   0   0   2   0   2   2   0   0   0   0   0   2   2   0   0   0   0   0   0   2   2   2   2   0   0   2   0   0   0   2   0   0   0   0   2   2   0   2   0   2   2   0   2   2   2   2   2   0   0   2   0   2   0   0   2   2   2   0   0   2   2   0   2   2   0   2   0   2
 MK-1-7                 2   0   0   2   0   2   0   2   2   0   2   2   2   2   2   2   0   2   0   2   0   2   2   0   0   2   0   2   0   2   0   0   0   0   0   0   0   0   2   2   2   2   0   2   2   2   2   0   2   0   0   2   2   2   2   2   2   2   0   2   2   2   2   0   0   0   0   2   0   2   0   2   2   2   0   0   0   0   0   2   2   2   2   2   0   0   2   2   2   2   0   2   2   2   0   0   0   0   0   0   0   0   0   0   0   0   0   0   2   0   0   0   0   0   2   2   0   2   2   0   2   0   2   2   0   0   2   2   0   2   0   2   0   0   2   0   2   2   0   0   0   0   2   2   2   0   0   0   0   0   0   2   2   2   2   0   0   2   0   0   0   2   0   2   0   0   2   2   2   2   0   2   2   0   2   2   2   2   2   0   2   2   0   2   2   0   2   2   2   0   0   2   2   0   2   0   0   2   0   2
 MK-1-8                 2   2   0   2   0   2   0   2   2   0   2   2   2   2   2   2   0   2   0   2   0   2   2   0   0   2   0   2   0   2   0   0   0   0   0   0   0   0   2   2   2   2   0   2   2   2   0   0   2   0   0   2   2   2   2   2   2   2   0   0   2   2   2   0   0   0   0   2   0   2   0   2   2   2   0   0   0   0   0   2   2   0   2   2   0   0   2   0   2   2   0   2   2   2   0   0   0   0   0   0   0   0   0   0   0   0   0   0   2   0   2   0   0   2   0   2   0   2   2   0   2   0   2   2   2   0   2   2   0   2   0   2   0   0   2   0   0   2   0   0   0   0   2   2   2   0   0   0   0   0   0   2   2   2   2   0   0   2   2   0   0   2   0   2   0   0   2   2   2   2   0   2   2   0   2   2   2   2   2   0   0   2   0   2   0   0   2   2   2   0   0   2   2   2   2   0   0   0   0   2
 MK-1-9                 2   2   0   2   0   2   0   2   2   0   2   2   2   2   2   2   0   0   0   2   0   2   2   0   0   2   0   2   0   0   0   0   2   0   0   0   0   0   2   2   2   2   0   0   2   2   0   0   0   0   0   2   2   0   2   2   2   0   0   0   2   0   2   2   0   0   2   2   0   2   0   2   0   2   0   0   0   2   0   2   2   0   2   0   0   0   2   0   0   2   0   2   2   2   0   0   0   0   0   0   0   0   0   0   0   0   0   0   2   0   2   0   0   0   0   2   0   2   2   0   2   0   2   2   2   0   2   0   0   2   0   2   0   0   2   0   0   2   2   0   0   0   2   2   2   0   0   0   0   0   0   2   2   2   2   0   0   2   2   0   0   0   0   2   0   0   2   2   2   2   0   2   2   2   2   2   2   2   2   0   0   2   0   2   0   0   2   2   2   0   0   2   2   2   2   0   0   0   0   2
 MK-1-10                2   2   0   2   0   0   0   2   2   2   2   2   2   2   2   2   0   0   0   0   0   2   2   0   2   0   2   2   2   0   0   0   2   0   0   0   0   0   2   2   2   2   0   0   2   0   2   0   0   0   2   2   2   0   2   0   2   0   0   0   2   0   2   0   0   0   2   2   0   2   0   0   0   2   0   0   2   2   2   2   2   0   2   0   0   0   0   0   0   2   0   0   2   2   0   0   0   0   0   0   0   0   0   0   0   0   0   0   2   0   2   0   0   0   0   2   0   2   2   0   2   0   2   2   2   0   2   0   0   2   0   2   0   0   2   0   0   2   2   0   0   0   2   2   2   0   2   0   0   0   0   2   2   2   2   0   0   2   2   0   0   0   2   2   0   0   2   0   0   2   2   2   2   2   2   2   2   2   2   0   0   2   0   2   0   0   2   2   2   0   0   2   2   2   2   0   0   0   0   2
 MK-1-11                2   2   0   2   0   0   0   2   2   2   2   0   2   2   2   2   0   0   0   0   0   2   2   0   2   0   2   2   2   0   0   0   2   0   0   0   0   0   2   2   2   2   0   0   2   0   2   0   0   0   2   2   2   0   2   2   2   0   0   0   2   0   2   0   0   0   2   2   0   2   0   0   0   2   0   0   2   2   2   2   2   0   2   0   0   0   0   0   0   2   0   0   2   2   0   0   0   0   0   0   0   2   0   0   0   0   0   2   2   0   2   2   0   0   0   0   0   2   2   0   0   0   0   2   2   0   2   0   0   2   0   2   0   0   2   0   0   2   2   0   0   0   2   0   2   0   2   0   0   0   2   2   2   2   2   0   0   2   2   0   0   0   2   2   0   0   2   0   0   2   2   2   0   2   2   2   2   0   2   0   0   2   0   2   0   0   2   0   2   0   0   2   2   2   2   0   0   0   0   2
 MK-1-12                2   2   0   2   0   0   0   2   2   2   0   0   2   2   2   2   0   0   0   2   0   0   2   0   2   0   2   2   2   0   0   0   2   0   0   0   0   2   0   2   2   2   0   2   2   0   2   0   0   0   2   2   2   0   2   2   2   0   0   0   2   0   2   0   0   0   0   0   0   0   0   0   0   2   0   0   2   2   2   2   2   0   2   0   0   0   0   0   0   2   0   0   2   0   0   0   0   0   0   0   0   2   2   0   0   0   0   2   2   0   2   2   0   2   0   0   0   0   2   0   0   0   2   2   2   0   2   0   2   2   0   2   0   0   2   0   0   2   0   0   2   0   0   0   2   0   2   0   0   0   0   2   2   2   2   0   0   2   2   0   0   0   2   2   0   0   2   0   0   2   2   2   0   0   2   2   2   0   0   0   0   2   0   2   2   0   2   0   2   0   0   2   0   2   2   0   0   0   2   2
 MK-1-13                0   2   0   2   0   2   0   2   2   2   0   0   2   2   2   2   0   0   0   2   0   0   2   0   2   2   2   2   2   0   0   0   2   0   0   0   0   0   0   2   0   2   0   2   2   0   2   0   0   0   2   2   2   2   2   2   2   0   0   0   2   0   2   0   0   0   0   0   0   0   0   0   2   2   2   0   0   0   2   2   2   0   2   0   0   0   0   0   0   0   0   0   2   0   0   0   0   0   0   0   0   2   2   0   0   0   0   0   2   0   2   2   0   2   0   0   0   0   2   0   0   0   2   2   2   0   2   0   2   2   0   2   0   0   2   0   0   2   0   0   2   0   0   0   2   0   2   0   0   0   0   2   2   2   2   0   0   2   2   0   0   0   2   2   0   0   2   0   0   2   2   2   0   0   2   2   2   0   0   0   0   2   0   2   2   0   2   0   2   0   2   2   0   2   2   0   0   0   2   2
 MK-1-14                0   2   0   2   0   2   0   2   2   2   0   0   2   0   2   2   0   0   2   2   0   0   2   0   2   2   2   2   2   0   0   2   2   0   0   0   0   0   0   2   0   2   0   2   2   0   0   2   0   0   2   2   2   2   2   2   2   0   0   0   2   0   2   0   0   0   0   2   0   0   0   0   2   2   2   0   0   0   2   0   2   0   2   0   0   0   0   0   0   0   0   0   2   0   0   0   0   0   0   0   0   2   0   0   0   0   2   0   0   2   2   2   0   2   0   0   0   0   2   0   0   2   2   2   2   0   2   0   2   2   0   0   0   0   0   0   0   2   0   0   0   0   0   0   2   0   2   0   0   0   0   2   2   0   0   0   2   2   2   0   0   0   2   2   0   0   0   0   0   2   2   2   0   0   2   2   2   0   0   2   0   2   0   0   2   0   2   0   2   0   2   2   0   2   2   0   0   0   2   2
 MK-1-15                0   2   0   2   0   2   0   2   2   2   2   0   2   0   0   2   0   0   2   2   0   0   2   0   2   2   2   2   2   0   0   2   2   0   0   0   0   0   0   2   0   2   0   2   0   0   0   2   0   0   2   2   2   2   2   2   2   0   0   0   2   0   2   0   0   0   0   2   2   0   0   0   2   2   2   0   0   0   2   0   0   0   2   0   0   2   0   0   0   0   2   0   2   0   0   0   0   0   0   2   0   2   0   0   0   2   0   0   0   2   2   2   0   2   0   0   0   0   2   0   0   2   2   0   2   0   2   0   0   2   0   0   0   0   0   0   0   0   0   0   0   2   0   0   0   0   2   0   0   0   0   2   2   0   0   0   2   2   2   0   0   0   2   2   0   2   0   0   0   2   0   2   0   0   2   2   2   0   0   2   2   2   0   0   2   0   2   0   2   0   2   2   0   2   2   0   0   0   2   2
 MK-1-16                0   2   2   2   0   2   0   2   2   2   0   0   2   0   0   2   0   0   2   2   0   0   0   0   2   2   2   2   2   0   0   2   2   0   0   0   0   0   0   2   0   2   0   2   0   0   2   2   0   2   2   2   2   2   2   2   2   0   0   0   2   0   2   0   2   0   0   2   2   0   0   0   2   2   2   0   2   0   2   0   0   0   2   0   0   2   0   0   0   0   2   0   2   0   0   0   0   0   0   2   0   2   0   0   0   2   0   0   0   2   2   2   0   2   0   0   0   0   2   0   0   2   2   0   2   2   2   0   0   2   0   2   0   0   0   0   0   0   0   2   0   2   0   0   0   0   2   0   0   2   2   2   2   0   0   0   2   2   2   0   0   0   2   2   0   2   0   0   0   2   0   2   0   0   2   0   0   0   0   2   0   0   0   0   2   0   2   0   2   0   2   2   0   2   2   2   0   0   2   0
 MK-2-1                 2   0   2   0   0   0   0   0   0   2   2   0   2   0   2   2   0   0   2   0   0   0   2   2   2   2   0   2   2   0   2   0   2   2   2   0   0   2   2   2   2   0   0   0   2   2   2   2   2   2   0   0   0   0   0   2   0   0   2   0   2   2   2   2   0   0   0   0   2   2   2   2   2   0   0   0   2   0   0   0   2   0   2   0   0   2   0   0   2   2   2   0   2   0   2   0   2   0   0   2   0   0   0   2   2   0   2   2   0   0   0   2   2   0   2   0   0   0   2   2   0   0   2   2   0   2   0   2   2   0   0   2   0   0   0   2   0   2   0   2   2   0   0   2   2   2   2   0   2   0   0   0   2   2   0   2   2   2   2   2   0   2   0   2   0   2   0   2   2   0   2   0   2   0   0   0   2   0   2   2   2   0   2   2   0   0   0   0   0   2   0   0   0   0   0   2   0   0   2   0
 MK-2-2                 2   0   2   0   0   2   2   0   0   2   2   0   0   0   2   2   0   0   2   0   0   0   0   2   2   2   0   2   2   0   2   0   2   2   2   0   0   2   2   2   2   0   0   0   2   2   2   2   2   2   0   0   0   2   0   2   0   0   2   0   2   2   2   2   0   0   2   0   2   2   0   2   2   0   0   0   0   0   0   0   2   2   2   0   2   2   0   0   2   2   2   0   2   0   2   0   2   0   0   2   2   0   0   2   2   0   2   2   0   0   0   2   2   0   2   0   0   0   2   2   0   0   2   2   0   2   0   2   2   0   0   2   2   2   0   2   0   2   0   0   2   0   0   2   2   2   2   0   2   0   0   0   2   2   0   2   2   2   0   2   0   2   0   2   0   2   2   2   0   0   2   0   2   0   0   0   2   0   0   2   2   0   2   2   0   2   0   0   0   2   2   0   0   0   0   2   0   0   2   0
 MK-2-3                 2   0   2   0   0   2   2   0   2   2   2   0   0   0   2   2   0   0   2   0   0   0   2   2   2   2   0   0   2   0   2   0   2   0   2   0   0   2   2   2   2   0   0   0   2   0   2   2   2   2   0   0   0   2   0   2   0   0   2   0   2   2   2   2   0   0   2   0   2   2   0   2   2   0   0   0   0   0   0   0   2   2   2   0   2   2   0   0   2   2   2   0   2   2   2   0   2   0   0   2   2   0   2   2   2   0   2   2   0   0   0   2   2   0   2   0   0   0   2   2   0   0   2   2   0   2   0   2   2   0   0   2   2   2   0   2   0   2   0   0   2   0   2   2   2   2   2   0   2   0   2   0   2   2   0   2   0   2   0   2   0   2   0   2   0   2   0   2   0   0   2   0   2   0   0   0   2   0   0   0   2   0   2   2   0   2   0   0   0   2   0   0   0   0   0   2   0   0   2   0
 MK-2-4                 2   0   2   0   0   2   0   2   2   0   2   0   0   0   2   2   0   0   2   0   0   0   2   2   2   2   0   0   2   0   2   0   2   0   2   0   0   2   2   2   2   0   0   0   2   0   2   2   2   2   0   0   0   2   0   2   0   0   2   0   0   2   2   2   0   0   2   0   2   2   0   2   2   0   2   0   0   0   0   0   2   2   2   2   2   2   0   0   2   2   2   0   2   2   2   0   2   0   2   2   2   0   2   0   2   0   2   2   0   0   0   2   0   0   0   0   0   0   2   2   0   0   2   0   0   2   2   2   2   0   0   2   2   2   0   2   0   2   2   0   2   0   2   2   2   2   2   0   2   0   2   0   2   2   0   2   0   2   0   2   0   0   0   2   0   2   0   2   0   2   2   0   2   0   0   0   2   2   0   0   2   2   2   2   0   2   0   0   2   2   0   0   0   0   0   2   0   0   2   0
 MK-2-5                 2   0   2   0   0   2   0   2   2   0   2   0   0   0   2   2   0   0   2   0   0   2   2   2   2   2   0   0   2   2   2   0   2   0   2   0   0   2   0   2   2   2   0   0   0   0   2   2   2   0   0   0   0   2   0   2   0   0   2   0   0   2   2   2   0   0   2   0   2   2   0   2   2   2   2   0   0   0   0   0   2   2   2   2   2   2   0   0   2   2   2   0   2   2   2   0   2   0   2   2   2   0   2   0   2   0   2   2   0   0   0   2   0   0   0   0   0   0   2   0   0   0   2   0   0   2   2   2   2   0   2   2   2   2   0   2   0   2   2   0   2   0   2   2   2   2   2   0   2   0   0   0   2   0   0   0   0   2   0   2   0   0   0   2   0   0   0   0   0   2   2   0   0   0   0   0   2   2   0   0   2   2   2   2   2   2   0   0   2   2   0   2   0   0   0   2   2   0   2   2
 MK-2-6                 2   0   2   0   0   2   0   2   2   0   2   0   2   0   2   2   0   0   2   0   0   2   2   2   0   2   0   0   2   2   2   0   2   2   2   0   0   2   0   2   2   2   0   0   0   0   2   2   2   0   0   0   2   2   0   2   0   0   2   0   0   2   2   2   0   0   2   2   2   2   0   2   2   0   2   0   0   0   0   0   2   2   2   2   2   2   0   0   2   2   2   0   2   2   2   0   2   0   2   2   2   0   2   0   2   0   2   2   0   0   0   2   0   0   2   0   0   0   2   0   0   2   2   0   0   2   2   2   2   0   2   2   2   2   0   2   0   2   2   0   2   0   2   2   2   2   2   0   2   2   0   0   2   0   0   0   0   0   0   2   0   0   0   2   0   2   2   0   0   2   0   0   0   0   2   0   2   2   0   0   2   2   2   0   2   2   0   0   0   2   2   2   0   0   0   2   2   0   2   2
 MK-2-7                 2   0   2   0   0   2   0   2   2   0   2   0   2   0   2   2   0   0   2   0   0   2   2   2   0   2   0   0   2   2   2   0   2   2   2   0   0   2   0   2   2   2   0   0   0   0   2   2   2   0   0   0   2   2   0   2   0   0   2   0   0   2   2   2   0   0   2   2   2   2   0   2   2   0   2   0   0   0   0   0   2   2   2   2   2   2   0   0   2   2   2   0   2   2   2   0   2   0   2   2   2   0   2   0   2   2   0   2   0   0   2   2   0   2   2   0   0   0   2   0   0   2   2   0   0   2   2   2   2   0   2   2   2   2   0   2   0   2   2   0   2   0   2   2   2   2   2   0   2   2   0   0   0   0   0   0   0   0   0   2   0   0   0   2   0   2   2   0   0   2   0   0   0   0   2   0   2   2   0   0   2   2   2   2   0   2   0   0   0   2   0   2   2   0   0   2   2   0   2   0
 MK-2-8                 2   0   2   0   0   2   0   2   2   0   2   0   2   0   2   2   0   0   2   0   0   2   2   2   0   2   0   0   2   2   2   0   2   2   2   0   0   2   0   2   2   2   0   0   0   0   2   2   2   0   0   0   2   2   0   2   0   0   0   0   2   2   2   2   0   0   2   2   2   2   0   2   2   0   2   0   0   0   2   0   2   2   2   2   2   2   2   0   2   2   2   0   2   2   2   0   2   2   2   2   2   0   2   0   2   2   0   2   0   0   2   2   0   2   2   0   0   0   2   0   0   2   0   0   0   2   2   2   0   0   2   2   2   2   0   2   0   2   2   0   2   0   2   2   0   2   2   0   2   0   0   0   2   0   0   0   0   0   0   2   0   0   0   2   0   2   2   0   0   2   0   0   0   0   2   0   2   2   2   0   2   2   2   2   0   2   0   0   0   2   0   2   2   0   2   0   2   0   2   0
 MK-2-9                 0   0   2   0   0   2   0   2   0   0   2   0   2   0   2   2   0   2   2   0   0   2   2   2   0   2   2   0   2   2   2   0   2   2   2   0   0   2   0   2   2   2   0   0   2   0   2   2   2   0   0   0   2   2   0   0   0   0   0   0   2   2   2   2   0   0   2   2   2   2   0   2   2   0   2   2   0   0   2   0   2   2   2   2   2   2   2   0   2   2   2   0   2   2   2   2   2   2   2   2   2   0   2   0   2   2   0   2   0   0   2   2   0   2   2   0   0   0   2   0   0   2   0   0   0   2   2   2   0   0   2   2   2   2   0   2   0   2   2   2   2   0   2   2   0   2   2   0   2   0   0   0   2   0   0   0   0   2   0   2   0   0   0   2   0   2   2   0   0   2   0   0   0   0   2   0   0   2   2   2   2   2   2   2   0   0   2   0   0   2   0   2   0   0   2   0   0   0   2   0
 MK-2-10                0   0   2   0   0   0   0   2   0   0   2   0   2   0   2   2   0   2   2   0   0   2   2   2   0   2   2   0   2   2   0   0   2   2   2   0   0   2   0   2   2   2   0   0   2   0   2   2   2   0   0   0   2   2   0   0   0   0   0   0   2   2   2   2   0   0   2   2   2   2   0   0   2   0   2   2   0   0   2   0   2   2   2   2   0   2   2   0   2   2   2   0   2   2   2   2   0   2   2   2   2   0   2   0   2   2   2   2   0   0   2   2   0   2   2   0   2   0   0   0   0   2   0   0   0   2   2   0   0   0   2   2   2   2   2   2   0   2   2   2   2   0   2   2   0   2   0   0   2   0   0   2   2   0   0   0   0   2   2   2   0   0   2   2   0   2   0   0   0   2   2   0   0   0   2   0   0   2   2   2   2   2   2   2   0   0   2   0   0   2   0   2   0   0   2   2   2   0   2   0
 MK-2-11                0   0   2   0   0   0   0   2   0   0   2   0   2   0   2   2   0   2   2   2   2   2   2   2   0   2   2   0   2   2   0   0   2   2   2   0   0   2   0   2   2   2   0   0   2   0   2   2   0   0   0   0   2   2   0   0   0   0   0   0   2   0   2   2   0   0   2   0   2   0   0   0   2   0   2   0   0   0   2   0   2   2   2   2   0   2   2   0   2   2   2   0   2   2   2   2   0   2   2   2   2   0   2   0   2   2   2   2   0   0   2   2   0   2   2   0   2   0   0   0   0   2   0   0   0   2   2   0   0   0   2   2   2   2   2   2   0   2   2   2   2   0   2   2   0   2   0   2   2   0   0   2   2   0   0   2   0   2   0   2   2   0   2   2   0   0   0   0   0   2   2   0   0   0   2   0   0   2   2   2   0   2   2   2   0   0   2   0   0   2   0   2   2   0   0   2   2   2   2   0
 MK-2-12                0   0   2   0   0   0   0   2   0   0   2   0   2   0   2   2   0   2   2   0   2   0   0   2   0   2   2   0   2   2   0   0   2   2   2   0   0   2   0   2   2   2   0   0   2   0   2   2   0   0   0   0   2   0   0   2   0   0   0   0   2   0   2   0   0   2   2   0   2   0   0   0   0   0   2   0   0   2   2   0   2   2   2   2   0   2   2   0   2   2   2   0   2   2   2   2   2   2   2   0   2   0   2   0   2   2   0   2   0   0   2   2   0   2   2   0   2   0   0   0   0   2   0   0   0   2   2   0   2   0   2   2   2   2   2   2   0   2   2   2   2   0   2   2   0   0   0   2   2   0   0   2   2   0   2   2   0   2   0   2   2   0   2   2   0   0   0   0   2   2   2   0   0   0   2   0   0   2   2   2   0   2   2   0   0   0   2   0   0   2   0   2   2   0   0   2   2   2   2   0
 MK-2-13                0   0   2   0   0   0   0   2   0   0   2   0   2   0   2   2   0   2   0   2   2   0   0   2   0   2   0   2   2   2   0   0   0   0   2   2   0   2   0   2   0   2   0   0   0   0   2   2   0   0   0   0   2   0   0   2   0   0   2   0   2   0   2   0   2   2   2   0   2   0   0   0   0   2   2   0   0   0   2   2   2   2   0   2   0   2   2   0   2   2   2   0   0   2   2   2   2   2   2   0   2   0   2   0   2   2   0   2   0   0   2   2   0   2   2   0   2   0   0   0   0   2   0   0   0   0   2   0   2   0   2   2   2   2   2   2   0   2   2   2   2   0   2   2   0   0   0   2   2   0   0   2   2   2   2   2   0   2   0   2   2   0   2   2   0   0   0   0   2   2   2   0   0   0   2   0   0   2   2   2   0   2   2   0   0   0   2   2   0   0   0   2   2   0   0   2   2   2   2   0
 MK-2-14                0   0   2   0   0   0   0   2   0   0   2   0   2   0   2   2   0   0   0   2   2   0   0   2   0   2   0   2   2   2   0   0   0   0   2   0   2   2   0   2   2   2   0   0   0   0   2   2   0   0   0   0   2   0   0   2   0   0   2   0   2   0   2   2   2   2   2   0   2   0   0   0   0   2   2   0   0   0   2   2   2   2   0   2   0   2   2   0   2   2   2   0   0   2   2   0   2   2   2   0   2   0   0   0   2   2   0   2   2   0   2   2   0   2   2   0   2   0   0   0   0   2   0   0   2   0   2   2   2   0   2   2   2   2   2   2   0   2   2   2   2   2   2   2   0   0   2   2   2   0   2   2   2   2   2   2   0   2   0   2   2   0   2   2   0   0   0   0   2   2   2   0   0   0   2   0   0   2   2   2   0   2   2   0   0   0   2   2   0   0   0   2   2   0   0   2   2   2   2   0
 MK-2-15                0   2   2   0   0   0   0   2   2   0   2   0   2   0   2   2   0   0   0   2   2   0   2   2   0   2   0   2   2   2   0   0   0   0   2   0   2   2   0   2   2   2   0   2   0   0   2   2   0   0   0   0   2   0   0   2   0   0   2   0   2   2   2   2   2   2   2   0   2   0   0   0   0   2   0   0   0   0   2   2   2   2   0   2   0   2   2   0   2   2   2   0   0   2   2   0   2   2   2   0   2   2   0   0   2   2   0   2   0   0   2   0   0   2   2   0   2   2   0   0   0   2   0   0   2   0   2   0   0   0   2   2   2   0   2   2   0   2   2   0   0   2   2   2   0   0   2   2   2   0   2   0   2   0   2   0   0   2   0   2   2   0   2   2   0   0   2   0   2   0   2   0   0   0   2   0   0   2   2   2   2   2   2   0   2   0   2   2   0   2   0   2   2   0   0   2   2   2   2   0
 MK-2-16                0   2   2   0   0   0   0   2   2   0   2   0   2   0   0   2   0   0   0   2   2   0   2   2   2   2   0   2   2   2   0   0   2   0   2   0   2   0   0   2   2   2   0   2   0   0   2   0   0   0   2   2   2   0   0   2   0   0   0   0   2   0   2   2   0   2   2   2   2   2   0   0   0   0   0   0   0   0   2   0   2   2   0   2   0   0   2   0   2   2   2   0   0   2   2   0   2   2   2   2   2   2   0   0   2   2   0   2   0   0   2   0   0   2   2   0   2   2   0   0   0   2   0   0   2   0   2   0   0   0   2   2   2   0   2   2   0   2   2   0   0   2   2   2   0   0   2   2   2   0   2   0   2   0   2   0   0   2   0   2   2   0   2   2   0   0   2   2   2   0   2   0   0   2   2   0   2   2   2   2   2   2   0   0   2   0   2   2   0   0   0   2   2   0   0   0   2   2   2   0
 MK-3-1                 2   2   0   0   2   2   0   2   2   0   2   0   0   2   2   0   2   0   0   0   0   0   0   0   0   0   2   2   0   2   2   0   2   2   2   0   2   2   0   2   0   0   0   0   2   0   2   0   2   0   2   2   0   2   2   2   0   0   0   0   2   2   0   0   0   2   2   0   0   0   0   2   0   2   0   0   2   2   2   0   0   0   0   2   0   2   0   2   0   2   0   2   0   2   0   2   0   2   2   0   0   2   2   2   2   2   2   0   2   2   2   0   0   2   0   2   2   0   0   2   0   0   0   2   2   0   0   2   2   2   2   0   0   0   2   2   2   0   2   2   0   2   0   2   2   2   2   2   0   0   2   2   0   2   0   2   0   2   2   2   0   0   2   0   2   2   0   0   2   0   2   0   0   0   2   2   0   2   2   0   0   2   0   0   0   2   2   2   2   2   0   0   0   0   0   2   2   2   2   2
 MK-3-2                 2   2   0   0   2   2   0   2   2   0   2   0   0   2   0   0   2   0   0   2   0   0   0   0   0   0   2   2   0   2   2   2   2   2   2   0   2   0   0   2   0   0   0   0   2   0   0   0   2   0   2   2   0   2   2   2   0   0   0   0   2   0   0   0   0   2   2   0   0   0   0   2   0   2   0   0   2   2   2   0   0   0   0   2   0   2   0   2   0   2   0   2   0   2   0   2   0   2   2   2   0   2   2   2   2   2   2   0   2   2   2   0   0   2   0   2   2   0   0   2   0   0   0   2   2   0   0   2   2   2   2   0   0   0   2   2   2   2   2   0   0   0   0   2   2   2   2   2   0   0   2   0   0   0   0   2   0   2   2   0   0   0   2   0   2   2   0   0   2   0   2   0   0   0   2   2   0   2   2   0   0   2   0   0   0   2   0   0   2   2   0   0   0   0   0   2   2   2   2   2
 MK-3-3                 0   2   2   0   2   2   2   2   2   0   2   0   0   2   0   0   2   0   0   2   0   0   0   2   2   0   2   2   0   2   2   2   0   0   2   0   2   0   0   2   2   0   2   0   2   2   0   0   2   0   2   2   0   2   2   2   0   0   0   0   2   2   0   0   0   2   2   0   0   0   0   2   0   2   0   0   2   2   2   0   0   0   0   2   0   2   0   2   0   0   0   2   0   2   0   2   0   2   2   2   0   2   2   2   0   2   2   0   2   2   2   0   2   2   0   2   2   0   0   2   0   0   0   2   2   0   0   2   2   2   2   2   0   0   2   2   2   2   2   0   0   0   0   2   0   2   2   2   0   0   2   2   0   0   0   2   0   0   2   0   0   0   0   0   2   2   0   0   2   0   2   0   0   0   2   2   2   2   2   0   0   2   0   0   0   2   0   0   2   2   0   0   0   0   0   2   2   2   2   2
 MK-3-4                 0   2   2   0   2   2   2   2   2   0   0   0   0   2   0   0   2   0   0   2   0   0   0   2   2   0   0   2   0   2   2   2   0   0   2   0   2   0   2   2   2   0   0   2   2   2   0   0   2   0   2   2   0   2   2   2   0   2   0   2   2   2   0   0   2   2   2   2   0   0   0   2   0   2   0   0   2   2   2   0   0   0   0   2   0   0   0   2   0   0   0   2   0   2   0   0   0   2   2   2   0   0   2   2   0   2   2   2   2   2   2   0   2   2   2   2   2   0   0   2   0   0   2   2   2   0   0   0   2   2   0   2   0   0   2   2   2   0   2   0   0   0   0   2   0   2   0   2   0   0   2   0   0   0   2   2   2   0   2   0   0   0   0   0   2   2   0   0   2   2   2   0   0   0   2   2   2   2   0   0   0   2   0   0   0   2   0   2   2   2   0   0   0   0   2   2   0   2   2   2
 MK-3-5                 0   2   2   0   2   0   2   2   2   2   0   0   0   2   0   2   2   0   2   2   0   0   0   2   2   0   0   2   0   2   2   2   0   0   2   2   2   0   2   2   2   0   2   2   2   2   0   0   2   0   2   2   0   2   2   2   0   2   0   2   2   2   0   0   2   2   2   2   0   0   0   2   0   2   0   0   2   2   2   0   0   0   0   2   0   0   0   0   0   0   0   2   0   2   0   0   0   2   2   2   0   0   0   2   0   2   2   0   2   2   0   0   2   2   2   2   2   2   0   2   0   0   2   2   0   0   0   2   2   2   0   2   0   0   2   2   2   0   2   0   0   0   0   2   0   2   0   0   0   2   2   0   0   0   0   2   2   0   0   0   0   0   0   2   2   2   0   0   2   2   2   0   0   0   2   2   0   2   0   0   0   0   0   0   2   2   0   2   2   2   0   0   0   2   2   2   0   2   0   2
 MK-3-6                 0   2   0   0   2   2   2   2   2   2   0   0   0   2   0   2   2   2   2   2   0   0   0   2   2   2   0   2   0   2   2   2   0   0   2   2   2   0   2   2   2   0   2   2   2   2   0   0   2   2   2   2   0   0   2   2   0   0   0   0   2   2   0   0   2   0   2   2   0   0   0   2   0   2   0   0   2   2   2   0   0   0   0   2   0   0   0   0   0   0   0   2   0   2   0   0   2   2   2   2   0   0   0   2   0   2   2   0   2   2   0   0   2   2   2   2   2   2   0   2   0   0   2   2   0   0   0   2   2   0   0   2   0   0   2   2   2   0   2   2   0   0   0   2   0   2   0   2   0   2   2   0   2   0   0   2   2   0   0   2   0   0   0   2   2   2   0   0   2   2   2   2   0   0   2   2   0   2   0   0   0   0   0   0   2   2   0   2   2   0   0   0   0   2   2   2   0   2   0   2
 MK-3-7                 0   2   0   0   2   2   2   2   2   2   0   0   2   2   0   2   0   0   2   2   2   0   0   2   2   2   0   2   0   2   2   2   0   0   2   2   0   2   2   0   2   0   2   2   2   2   0   0   2   2   2   2   2   0   2   0   0   0   0   2   2   0   0   0   2   2   0   2   0   0   0   2   0   2   0   2   2   2   2   0   0   0   0   2   0   0   0   0   0   0   0   2   0   2   0   0   2   2   2   2   0   0   0   2   0   2   2   2   2   0   0   0   2   2   2   2   2   2   0   2   0   0   2   0   0   0   0   2   2   0   0   2   0   0   2   0   2   0   2   2   0   0   2   2   0   2   0   2   0   2   2   0   0   0   0   2   2   0   0   2   0   0   2   2   2   2   0   0   2   2   2   2   0   0   2   2   0   2   0   0   0   0   0   0   2   2   0   0   2   0   0   0   0   2   2   2   0   2   2   2
 MK-3-8                 0   2   0   0   2   2   2   2   2   2   0   0   2   2   0   2   0   0   2   2   2   0   0   2   2   2   0   2   0   2   2   2   2   0   2   2   0   2   0   0   2   0   2   2   2   2   0   0   2   2   2   2   2   0   2   0   0   0   2   2   2   0   0   0   2   2   0   2   2   0   0   2   0   2   0   2   2   2   2   2   0   0   0   2   0   0   0   0   0   0   0   0   0   2   0   0   2   2   2   2   0   0   0   2   0   2   2   2   2   0   0   0   2   2   2   2   2   2   0   2   0   0   2   0   0   0   0   2   2   0   2   2   0   0   2   0   2   0   2   2   0   0   2   2   0   2   0   2   0   2   2   0   0   2   0   2   2   0   0   2   0   0   2   2   2   2   0   0   2   2   2   2   0   0   2   2   0   2   0   2   0   0   0   0   2   2   0   0   2   0   0   0   2   2   2   2   0   2   2   2
 MK-3-9                 2   2   0   0   2   2   2   2   2   2   0   0   0   2   0   0   0   0   2   2   2   0   2   0   2   2   0   2   0   2   2   2   0   0   2   2   0   0   0   0   2   2   2   2   2   2   0   0   2   2   2   2   2   0   0   0   2   0   2   2   2   0   0   2   2   2   0   2   2   0   0   2   0   2   0   2   2   2   0   2   0   0   0   2   0   0   0   0   0   0   0   0   0   2   0   0   2   2   2   0   0   0   0   2   0   2   2   2   2   0   0   0   2   2   2   2   2   2   0   2   0   0   2   0   0   0   0   2   0   0   2   2   0   0   2   0   2   0   2   2   0   2   2   2   0   2   0   2   0   2   2   0   0   2   0   2   2   0   0   2   2   0   2   2   0   2   0   0   2   2   0   2   0   0   0   2   0   2   0   2   0   0   0   0   2   2   0   0   2   0   0   0   2   0   2   2   2   2   2   2
 MK-3-10                2   2   0   0   2   0   2   2   2   2   0   0   0   2   0   0   0   0   2   2   2   0   2   0   2   2   0   0   0   2   2   2   2   0   2   0   0   0   0   0   2   2   2   2   0   2   0   0   2   2   2   2   2   0   0   0   2   0   2   2   2   0   0   0   2   2   0   0   2   0   0   2   0   2   0   2   2   0   0   2   0   0   0   2   2   0   2   0   0   0   0   0   0   2   0   0   2   2   2   0   0   0   0   2   2   2   2   2   2   0   0   0   2   2   2   2   2   2   2   2   0   0   2   0   0   0   0   2   0   0   2   2   0   0   2   0   0   2   2   2   0   2   2   2   0   2   0   2   0   2   2   0   0   2   0   2   2   0   0   0   0   0   2   0   0   2   0   0   2   2   0   2   0   0   0   2   0   2   0   2   0   2   0   0   2   2   0   0   2   0   0   0   2   0   2   2   2   2   2   2
 MK-3-11                2   2   0   0   2   0   2   2   2   2   0   0   0   2   0   2   0   0   2   2   2   0   2   0   2   2   0   0   0   2   0   2   2   0   2   0   0   0   0   0   2   2   2   2   0   2   0   0   2   2   2   2   2   0   0   0   2   0   2   2   2   0   0   0   2   2   0   0   2   2   2   2   2   2   0   2   2   0   2   2   0   0   0   2   2   0   2   0   0   0   2   0   0   2   0   0   2   2   2   0   0   0   0   2   2   2   0   2   2   0   0   0   2   2   0   2   2   2   2   0   0   0   2   0   0   0   0   2   2   0   2   2   0   0   2   0   0   2   2   2   0   2   0   2   0   2   0   2   0   2   2   2   0   2   2   2   2   0   0   0   0   0   2   0   0   2   0   0   2   2   0   2   0   2   0   2   0   2   0   2   0   2   0   0   2   2   0   0   2   0   0   2   2   0   2   2   2   2   2   2
 MK-3-12                2   2   0   0   2   0   2   2   0   2   0   0   2   2   0   2   0   0   0   2   2   0   2   2   2   2   0   0   0   2   0   2   2   0   0   0   0   0   0   0   2   2   0   2   0   2   0   0   2   2   2   2   2   0   0   0   2   0   2   2   2   0   0   0   2   2   0   0   2   2   2   2   2   2   0   2   2   0   2   2   0   0   0   2   2   0   2   0   0   0   2   0   0   2   0   0   2   2   2   0   0   0   0   2   2   2   0   2   2   0   0   0   2   2   0   2   2   2   2   0   0   2   2   0   0   0   0   2   2   0   2   2   0   0   2   2   0   2   2   2   0   2   0   2   0   2   0   2   0   2   2   2   0   2   2   2   2   0   0   0   0   0   2   0   0   2   0   0   2   0   0   2   0   2   0   0   0   2   0   2   0   2   0   0   2   2   0   0   2   0   0   2   2   0   0   2   2   2   2   2
 MK-3-13                2   2   0   0   2   0   2   2   0   2   0   0   0   2   0   2   0   0   0   2   2   0   2   2   2   2   0   0   0   2   0   2   2   0   0   2   0   0   2   0   2   2   0   2   0   2   0   0   2   2   2   2   2   0   0   0   2   0   0   2   2   2   0   0   2   2   0   0   2   2   2   0   2   2   0   0   2   0   0   2   0   0   0   2   0   0   2   0   0   2   2   0   0   2   0   0   2   2   0   2   0   0   0   2   2   2   0   2   2   0   0   2   0   2   0   2   2   2   2   0   0   0   2   0   0   0   0   2   2   0   2   2   0   0   2   2   0   2   2   2   0   2   0   2   0   0   0   2   2   2   2   2   0   2   2   2   2   0   0   0   0   0   2   0   0   2   0   0   2   0   0   2   0   2   0   0   2   2   0   2   0   0   0   0   2   2   0   0   2   0   0   2   2   0   0   2   2   2   2   2
 MK-3-14                2   2   0   0   2   0   0   2   0   2   0   0   0   2   2   2   0   0   0   2   2   0   2   2   2   0   0   0   0   2   2   2   2   0   0   2   0   0   2   0   2   2   0   2   0   2   0   0   2   2   2   2   2   0   0   0   2   0   0   2   2   2   0   0   0   2   0   0   2   2   2   0   2   2   0   0   2   0   0   2   0   0   0   2   0   2   2   0   0   2   2   0   0   2   0   0   2   2   0   2   0   0   0   2   0   2   0   2   2   2   0   2   2   2   0   2   2   2   2   0   0   0   2   0   2   0   0   2   2   0   2   2   0   0   2   2   0   0   2   2   0   0   0   2   2   0   0   2   2   2   2   2   0   2   0   2   2   0   0   0   0   0   2   0   0   2   0   0   2   0   0   2   0   2   0   0   2   2   0   2   0   0   0   0   2   2   2   0   2   0   0   2   2   0   0   2   2   2   2   0
 MK-3-15                2   0   0   0   2   0   0   2   0   2   0   0   0   2   0   2   0   0   0   2   2   0   2   2   2   0   0   0   0   2   2   2   2   0   0   0   0   0   2   2   2   2   0   2   0   2   2   2   2   2   2   2   2   0   0   0   2   0   0   0   2   2   0   0   0   0   0   2   2   2   2   0   2   2   0   0   2   0   0   2   0   0   0   2   0   2   2   0   0   2   2   2   0   2   0   0   2   2   0   2   0   0   0   2   2   2   0   2   2   2   0   2   2   2   0   2   2   2   2   0   0   0   2   0   2   0   0   2   2   0   2   2   0   0   2   2   0   0   2   2   0   0   0   2   0   2   0   2   2   2   2   0   0   2   0   2   0   0   0   0   0   2   2   0   0   2   0   0   0   0   0   2   0   2   0   0   2   2   0   2   0   0   0   0   2   2   2   0   2   0   0   2   2   0   0   2   2   2   2   0
 MK-3-16                2   0   0   0   2   0   0   2   0   2   0   0   0   2   0   2   0   0   0   2   2   0   2   2   2   0   0   0   0   2   2   2   2   0   0   0   0   0   2   2   2   2   0   2   0   2   0   2   2   2   2   2   2   2   0   0   2   0   0   0   2   2   0   0   0   0   0   2   0   2   2   0   2   2   0   0   2   2   0   2   0   0   0   2   0   2   2   0   0   2   2   2   0   2   2   0   2   2   0   2   0   0   0   2   2   2   0   2   2   0   0   2   2   2   0   0   2   2   0   0   0   0   2   0   2   0   0   0   2   0   2   2   0   0   2   2   0   0   2   2   0   0   0   2   0   2   0   0   2   2   0   0   2   2   0   2   0   0   0   0   0   2   2   2   0   2   0   0   0   0   0   2   0   2   0   0   2   2   0   2   0   0   0   0   2   2   2   0   2   2   0   2   2   0   0   2   2   2   2   0
 MK-4-1                 2   0   2   2   0   0   0   2   0   2   0   2   2   2   2   2   0   2   2   0   0   0   2   0   0   0   0   0   0   0   2   0   2   0   2   2   0   0   2   2   2   2   0   0   0   2   2   0   2   2   2   2   0   0   2   2   0   2   2   2   0   0   0   0   0   2   2   2   0   2   2   2   0   2   0   0   0   0   2   0   0   0   2   2   0   2   0   0   0   2   0   2   2   0   0   2   2   2   0   0   2   2   2   0   0   0   0   2   2   2   2   2   0   2   0   2   0   0   2   0   2   2   0   0   0   2   0   2   0   2   2   0   2   0   0   0   2   2   2   2   2   0   0   0   2   2   2   0   2   2   0   2   0   2   0   0   2   0   2   2   0   2   0   2   0   0   0   2   2   0   2   2   2   0   2   0   0   0   0   0   0   2   0   0   0   0   0   2   2   0   2   2   2   2   2   2   0   2   2   2
 MK-4-2                 2   0   2   2   0   2   0   2   0   0   0   2   0   2   2   2   0   2   2   0   0   0   2   0   0   0   0   0   0   0   2   0   2   0   2   2   0   0   2   2   2   2   0   0   0   2   2   0   2   2   2   2   0   0   2   2   0   2   2   2   0   0   0   0   0   2   2   2   0   0   2   2   0   2   0   0   0   0   0   0   0   0   2   2   0   2   0   0   0   2   0   2   2   0   0   2   2   2   0   2   2   2   2   0   0   0   0   2   2   2   2   2   0   2   0   2   0   0   2   0   2   2   0   0   0   2   0   2   0   0   0   0   2   2   0   0   0   2   2   2   2   0   0   0   2   0   2   0   2   2   0   2   0   2   0   0   0   0   2   0   0   2   0   0   0   0   0   0   2   0   0   2   2   0   2   0   0   0   0   0   0   2   0   0   0   2   0   2   2   0   2   0   2   2   2   2   0   2   2   2
 MK-4-3                 2   0   2   2   0   2   0   2   0   2   0   0   0   2   2   2   2   0   2   0   0   0   2   0   2   0   0   0   0   0   2   0   2   0   2   2   0   0   2   2   0   2   2   0   0   2   2   0   2   2   2   2   0   0   2   2   0   2   2   2   0   0   0   0   0   2   2   2   0   0   2   2   2   2   0   0   0   0   0   0   0   0   2   2   0   2   0   0   0   2   0   2   2   0   0   2   2   2   0   2   2   2   2   0   0   0   0   2   2   2   2   2   0   2   0   2   0   0   2   0   2   2   0   0   0   2   0   2   0   0   0   0   0   2   0   2   0   2   2   2   2   0   0   0   2   0   2   0   2   0   0   2   0   2   0   0   0   2   2   0   0   2   0   0   0   0   0   0   2   0   0   2   2   0   2   0   0   0   0   0   0   2   0   0   0   0   2   2   2   0   2   0   2   2   2   2   0   0   2   2
 MK-4-4                 2   0   2   2   0   2   0   2   0   2   0   0   0   2   2   2   2   0   2   0   0   0   2   0   2   0   0   0   0   0   2   0   2   0   2   2   0   0   2   0   2   2   2   0   0   2   2   0   2   2   2   2   0   0   2   2   0   0   2   2   0   0   0   0   0   2   2   2   0   0   2   2   2   2   0   0   0   0   0   0   0   2   2   2   0   2   0   0   0   2   0   2   0   0   0   2   2   2   0   2   2   2   2   0   0   0   0   2   2   0   2   2   0   2   0   2   0   0   0   0   0   2   0   0   0   2   0   2   0   2   0   0   0   2   0   2   0   2   2   2   0   0   0   0   2   0   2   0   2   0   2   2   0   2   0   0   0   2   0   0   0   2   0   0   0   0   0   0   2   0   0   2   2   0   2   0   0   0   0   0   0   0   0   2   0   0   2   2   2   0   2   0   2   2   2   2   0   2   2   2
 MK-4-5                 2   0   2   2   0   2   0   2   0   2   2   0   0   2   2   2   2   0   0   0   0   0   2   0   2   0   0   0   0   0   2   0   2   0   2   2   0   2   2   0   2   2   2   0   0   2   2   0   2   0   2   2   0   0   2   2   0   0   2   0   0   0   0   0   0   2   2   2   0   0   2   2   2   0   0   0   0   0   0   0   0   2   2   2   0   2   2   0   2   2   0   2   2   0   0   2   2   2   0   2   2   2   2   0   0   0   0   2   0   0   2   2   0   2   0   2   0   0   0   0   0   2   0   0   0   2   0   2   0   2   0   0   0   2   0   2   0   2   2   2   0   0   0   0   2   0   2   0   2   0   2   2   0   2   0   0   0   2   0   0   2   2   0   0   0   0   0   0   2   2   0   0   2   0   2   0   0   0   2   0   0   0   0   2   0   0   2   2   2   2   2   0   2   0   2   2   0   2   2   2
 MK-4-6                 2   0   2   2   0   2   0   2   0   2   2   0   0   2   2   2   2   0   0   0   0   0   2   2   2   0   2   0   0   0   2   0   2   0   0   2   0   2   2   0   2   2   2   0   2   2   2   0   2   0   2   2   0   0   2   2   0   2   0   0   0   0   2   0   0   2   2   2   2   0   0   2   2   0   0   0   0   0   0   0   2   2   2   2   2   2   2   0   2   2   0   2   0   0   0   2   2   2   0   2   2   2   2   0   0   0   0   2   0   0   2   2   0   2   0   2   0   2   0   0   0   2   0   0   0   2   0   2   0   2   0   2   0   2   0   2   2   2   0   2   0   0   0   0   2   0   2   0   2   0   2   2   0   2   0   0   0   2   0   0   2   2   0   0   0   2   2   0   2   2   0   0   2   0   2   0   0   0   2   0   0   0   0   2   0   0   2   2   2   0   2   0   2   0   2   2   0   2   2   2
 MK-4-7                 2   0   2   2   0   2   0   2   0   2   2   0   0   2   2   2   2   0   0   0   0   0   2   2   2   0   2   0   0   0   2   0   2   0   0   2   0   2   2   0   2   2   2   0   2   2   2   0   2   0   2   2   0   2   2   2   0   2   0   0   0   2   2   0   0   2   2   2   2   0   0   2   2   0   0   0   0   0   0   0   2   0   2   2   2   2   2   0   2   2   0   2   0   0   0   0   2   2   0   2   2   0   2   0   0   0   0   2   0   0   2   2   0   2   0   2   0   2   0   0   0   2   0   0   0   2   0   2   0   2   0   2   0   2   2   2   2   2   2   0   0   0   0   0   2   0   2   0   2   0   2   2   0   2   0   0   0   2   0   0   2   2   0   0   2   2   2   0   0   0   0   0   2   0   2   0   0   0   2   0   0   0   0   2   0   0   0   2   2   2   2   0   0   0   2   2   0   2   2   2
 MK-4-8                 2   0   2   2   0   2   0   2   0   2   2   2   0   2   2   2   2   0   0   0   0   0   2   2   2   0   0   0   0   0   2   0   2   0   2   2   0   2   2   0   2   2   2   0   2   2   2   0   2   0   2   2   0   2   0   2   0   2   0   0   0   2   2   2   0   2   0   2   0   0   0   2   2   0   0   0   0   0   0   2   0   0   0   2   0   2   2   0   2   2   0   2   0   0   0   0   2   0   0   2   2   0   2   0   0   0   0   2   0   0   2   2   0   2   0   2   0   2   0   0   0   2   0   0   0   2   0   2   0   2   0   2   0   2   2   2   2   2   2   0   0   0   0   0   2   0   2   0   2   0   2   2   0   2   0   0   0   2   0   0   2   2   0   0   2   2   2   0   0   0   0   0   2   2   2   0   0   0   2   0   0   0   0   0   0   0   0   2   2   2   2   0   0   0   2   2   2   2   2   2
 MK-4-9                 2   2   2   2   0   2   0   2   0   2   2   2   0   2   2   2   2   0   0   0   2   0   2   2   2   0   0   0   0   0   2   0   2   0   0   2   0   2   2   0   0   0   2   0   2   0   2   0   2   0   2   2   0   2   0   2   0   2   0   0   0   2   2   2   0   2   0   2   0   0   0   2   2   0   0   0   0   2   0   2   0   0   0   2   2   2   2   2   0   2   0   2   0   0   0   0   2   0   0   2   2   0   0   0   0   0   0   2   2   0   2   2   0   2   0   2   0   2   0   0   0   2   2   2   0   0   0   2   2   2   0   2   0   2   2   2   2   2   2   2   0   0   0   0   2   0   2   0   2   0   0   2   2   2   0   0   2   2   2   0   2   2   2   0   2   2   2   0   2   0   2   0   2   2   2   0   0   0   2   0   0   0   0   0   2   0   0   2   2   2   2   0   0   0   2   2   2   2   2   2
 MK-4-10                0   2   2   2   0   2   2   2   0   2   2   2   0   2   2   0   0   0   0   0   2   0   2   2   2   0   2   0   0   0   2   0   2   0   0   2   0   2   2   0   0   0   2   0   2   0   2   0   2   0   2   2   0   2   0   2   0   2   0   0   0   2   2   2   0   2   0   2   2   0   0   2   2   0   0   0   0   2   0   2   0   0   0   2   2   2   2   2   0   2   0   0   0   0   0   0   2   0   0   2   2   0   0   0   0   0   0   2   2   0   0   0   0   2   2   2   0   2   0   0   0   2   2   2   2   0   0   2   2   2   0   2   0   0   2   2   2   2   2   2   0   0   0   0   2   0   2   0   2   0   0   2   2   2   0   0   2   2   2   0   2   2   0   0   2   2   2   0   2   0   0   0   2   2   2   0   0   0   0   0   2   0   0   0   0   0   0   2   2   0   2   0   0   0   2   2   0   2   2   2
 MK-4-11                0   2   2   2   0   0   2   0   0   2   2   2   0   2   2   0   0   0   0   0   2   0   2   2   2   0   2   0   0   2   2   0   2   0   0   2   0   2   2   0   0   0   0   0   2   0   2   0   2   0   2   2   0   2   0   2   0   2   0   0   0   0   2   2   2   2   0   2   2   0   0   2   2   0   0   0   0   2   0   2   0   0   0   2   2   2   2   2   0   2   0   0   2   0   0   0   2   0   0   2   2   0   2   0   0   0   0   2   2   0   0   0   0   2   2   2   0   2   0   0   0   2   2   2   2   0   0   2   2   2   0   2   0   0   2   2   2   2   2   2   0   0   0   0   2   0   2   0   2   0   0   2   2   2   0   0   2   2   2   0   2   2   0   0   2   2   2   0   2   0   0   0   0   2   2   0   2   0   2   0   2   0   2   2   0   0   0   2   2   0   2   0   0   2   2   2   0   2   2   2
 MK-4-12                0   2   2   2   2   0   2   0   0   2   0   2   0   2   2   0   0   0   0   0   0   2   0   2   2   0   2   0   0   2   2   0   2   0   0   2   0   0   2   0   0   0   0   0   2   0   2   0   2   0   2   2   0   2   0   2   0   2   0   0   0   0   2   2   2   2   0   2   2   0   0   2   2   0   2   0   0   2   0   2   0   0   0   2   2   2   0   2   0   0   0   0   2   0   0   0   2   0   0   2   2   0   0   0   0   0   0   2   2   0   0   0   0   0   2   2   0   2   0   0   0   2   2   2   2   2   2   2   2   2   0   0   0   0   2   2   2   2   0   2   0   0   0   0   2   0   0   0   0   0   0   2   2   0   0   0   2   2   2   0   2   2   0   0   2   2   2   0   2   0   2   0   0   2   2   0   0   2   2   2   2   0   0   2   0   0   0   2   2   0   2   0   0   2   2   2   0   2   2   2
 MK-4-13                0   2   2   2   2   0   2   0   0   2   0   2   0   0   2   0   0   0   0   0   0   2   0   2   2   0   2   0   0   2   2   0   0   2   0   2   0   0   2   0   0   0   0   0   2   0   0   2   2   0   2   2   0   2   0   2   0   2   2   0   0   0   2   2   2   2   0   0   2   0   0   2   2   0   2   0   0   2   0   2   0   0   0   2   2   2   0   0   0   0   0   0   2   2   0   0   2   0   0   2   2   0   0   0   0   0   0   2   2   0   0   0   0   2   0   2   0   2   0   0   0   2   2   0   2   2   2   2   2   2   0   0   0   0   2   2   2   2   0   2   0   0   0   0   2   0   0   0   0   0   0   2   2   0   0   0   0   2   2   0   2   2   0   0   2   2   2   0   2   0   2   0   0   0   2   0   0   2   2   2   2   0   0   2   0   0   0   2   2   0   2   0   0   2   2   2   0   2   2   2
 MK-4-14                0   2   2   2   2   0   0   0   0   2   0   0   0   0   0   0   0   0   0   0   0   2   0   2   0   0   2   0   2   2   2   0   0   2   0   2   0   0   2   0   0   0   0   0   0   0   2   2   2   0   2   2   0   2   0   2   0   2   2   0   0   0   2   2   2   2   0   0   2   0   0   2   2   0   2   0   0   2   2   2   0   0   0   2   2   2   0   0   0   0   0   0   2   2   0   0   2   0   0   2   2   0   0   2   0   0   0   2   2   0   0   0   0   2   0   0   0   0   2   0   0   2   2   0   2   2   2   2   2   2   0   0   0   0   2   0   2   2   0   2   0   0   0   0   0   0   0   0   0   0   0   2   2   0   0   0   0   2   2   0   2   2   2   0   2   2   2   0   2   0   2   0   0   0   2   0   0   2   2   2   2   0   0   2   0   0   0   2   2   0   2   0   0   2   2   2   0   2   0   0
 MK-4-15                0   2   0   2   2   2   0   0   0   2   2   0   0   0   0   0   0   0   0   0   0   2   0   2   0   0   2   0   2   2   2   0   0   2   0   2   0   0   2   0   0   0   0   0   0   0   2   2   0   0   2   2   0   2   0   2   0   2   2   0   0   2   2   2   2   0   2   0   0   0   0   2   2   0   2   0   0   2   2   2   0   0   0   2   2   2   0   0   0   0   0   0   2   2   0   0   2   0   0   2   2   0   0   2   0   0   0   2   2   2   0   0   0   0   0   0   0   0   0   0   0   2   2   0   2   2   2   2   2   2   0   0   0   0   2   0   2   2   0   2   2   0   0   2   0   0   0   2   2   0   0   2   2   2   0   2   0   2   2   0   2   2   0   0   2   2   2   0   0   0   2   0   0   0   2   0   0   2   2   2   2   0   0   2   0   0   2   0   2   0   2   0   2   2   2   2   0   2   0   0
 MK-4-16                0   0   0   2   2   2   0   0   0   2   0   0   2   0   0   0   0   0   0   0   0   2   0   2   0   0   2   2   2   2   2   0   0   2   0   2   2   2   2   0   2   0   0   0   0   0   2   2   0   0   2   2   0   2   2   2   0   2   2   0   0   2   2   2   2   0   2   0   0   0   0   2   2   0   2   0   0   2   2   2   0   0   0   2   2   2   0   2   0   0   0   0   2   2   0   0   2   0   0   2   0   0   0   2   0   0   0   2   2   2   0   0   0   0   0   0   0   0   0   0   0   2   2   0   2   2   2   2   0   2   0   0   0   0   2   0   2   2   0   2   2   0   0   2   0   0   2   2   2   0   0   2   0   2   0   2   0   2   2   0   2   2   0   0   2   2   2   0   0   0   2   0   0   0   2   0   0   2   2   2   2   0   0   2   0   0   2   0   2   0   2   0   2   2   2   2   0   2   0   0
 MK-5-1                 2   0   0   0   2   2   2   2   2   2   0   0   0   2   2   0   2   2   0   0   2   0   0   2   2   2   0   0   2   2   2   0   2   2   0   2   2   0   0   0   0   0   2   0   2   0   2   0   0   2   2   2   2   0   0   0   0   2   2   2   2   2   2   2   2   0   0   0   2   0   2   0   0   2   0   0   0   0   2   0   2   2   0   0   0   2   0   0   2   0   2   2   0   0   0   2   2   0   2   2   0   2   0   0   0   2   2   2   2   0   2   0   0   2   2   2   0   2   2   2   0   0   0   0   2   0   0   0   2   0   2   2   2   2   0   2   0   2   0   0   0   0   2   2   0   0   0   2   2   0   2   2   2   2   2   0   0   2   2   2   0   2   0   0   0   2   0   2   0   2   0   0   2   2   0   0   2   0   2   0   2   2   2   0   0   0   0   0   2   0   2   2   2   2   2   2   0   2   2   0
 MK-5-2                 2   0   0   0   2   2   2   2   2   2   0   0   0   2   2   0   2   2   0   0   2   0   2   2   2   2   0   0   2   2   2   0   0   2   0   2   0   0   0   0   0   2   2   0   2   2   2   0   0   2   2   2   0   0   2   0   0   0   2   2   2   2   2   2   2   0   0   0   2   0   2   0   0   2   0   0   0   0   2   0   2   0   0   0   0   2   0   2   0   2   2   2   0   0   0   2   2   0   2   2   0   2   0   0   2   2   2   2   2   0   0   0   0   2   2   2   0   0   2   2   0   2   0   0   2   0   0   0   2   0   2   2   2   2   2   2   0   2   0   0   0   0   2   2   0   0   2   2   2   0   2   2   2   2   2   0   0   2   0   2   0   2   0   0   0   2   0   2   0   2   0   0   2   2   0   0   0   0   2   0   2   2   2   0   0   0   0   0   2   0   0   2   2   2   2   0   0   2   2   0
 MK-5-3                 2   0   0   0   2   2   2   2   2   2   0   2   0   2   2   0   2   2   0   0   2   0   2   2   2   2   0   0   2   2   2   0   0   2   0   2   0   0   0   0   0   2   2   0   2   2   2   0   0   2   2   2   0   0   0   0   0   0   2   2   2   2   2   2   2   0   0   0   0   2   2   0   0   2   0   0   0   0   2   0   2   0   0   0   0   2   0   2   0   2   0   2   0   0   0   2   2   0   2   2   0   2   0   0   2   2   0   2   2   0   0   0   0   2   2   2   2   0   2   2   0   2   0   0   2   0   0   0   2   0   2   2   0   2   2   2   0   2   2   0   2   0   0   2   0   0   2   2   2   0   2   2   2   0   0   0   0   2   0   2   0   2   0   0   0   2   0   2   0   2   0   0   2   2   0   2   0   0   0   0   2   2   2   0   0   0   2   0   2   0   2   2   2   2   2   0   0   2   2   0
 MK-5-4                 2   0   0   0   2   2   2   2   2   2   0   0   2   2   2   0   2   2   0   2   2   0   0   2   2   0   0   0   2   2   0   0   0   2   0   2   0   0   0   2   0   0   2   0   2   2   2   2   0   0   2   2   2   0   0   0   0   0   2   2   2   2   2   2   2   0   0   0   0   2   2   0   0   2   0   0   0   0   2   0   2   0   0   2   0   2   0   2   0   2   0   2   0   0   0   2   2   0   2   2   0   2   0   0   2   2   0   2   2   0   0   0   0   2   2   0   2   2   2   2   0   2   0   0   2   0   0   0   0   0   0   2   2   2   2   2   0   2   2   2   2   2   0   2   2   0   0   0   2   0   2   2   2   0   0   0   0   2   0   2   0   2   0   0   0   2   0   2   2   2   0   0   2   0   0   0   0   0   2   0   2   2   2   0   0   0   2   0   2   0   2   2   0   2   0   0   2   2   2   0
 MK-5-5                 2   0   0   2   2   2   2   2   2   2   0   0   2   2   2   0   2   2   0   2   2   0   0   2   2   0   0   0   2   0   0   0   0   2   0   2   0   0   0   0   0   0   2   0   2   2   2   2   0   0   2   2   2   2   0   0   0   0   2   2   2   2   2   2   2   2   0   0   0   2   2   0   0   2   0   0   0   0   0   0   2   0   0   2   0   2   0   2   0   2   0   2   0   0   0   2   2   0   0   2   0   2   0   2   2   2   0   2   2   0   0   0   0   2   2   0   2   2   2   2   0   2   0   0   2   0   2   0   0   0   0   2   0   0   2   2   0   2   2   2   2   2   2   2   2   0   0   0   2   0   2   2   2   0   0   0   0   2   0   2   0   2   0   0   0   2   0   2   2   2   0   0   2   0   2   0   0   0   2   0   2   2   2   0   0   0   2   0   2   0   2   2   0   2   0   0   2   2   2   0
 MK-5-6                 2   2   0   2   2   2   2   2   2   2   0   0   2   2   2   0   2   0   0   2   2   2   0   2   2   0   0   2   0   0   0   0   2   0   0   2   0   0   0   0   0   0   2   0   0   2   2   0   0   0   2   2   2   2   0   0   0   0   2   2   2   2   2   2   0   2   0   0   0   2   2   0   0   2   0   0   0   0   0   0   2   0   2   2   0   0   0   2   0   0   0   2   0   0   0   2   2   0   0   2   0   2   0   2   2   2   0   2   2   0   0   0   0   0   0   0   2   0   0   2   0   2   0   0   2   0   2   2   0   0   0   2   0   0   2   2   0   2   2   2   0   2   2   2   2   0   0   2   2   2   2   2   2   0   2   0   0   2   0   2   0   2   0   0   0   2   0   0   2   2   0   0   2   0   2   2   0   2   2   0   2   2   2   0   0   0   2   0   2   0   2   2   0   2   0   0   2   2   2   0
 MK-5-7                 2   2   0   2   2   2   2   2   2   2   0   0   2   2   2   0   2   0   0   2   2   2   0   2   2   0   0   2   0   2   0   2   2   2   0   2   0   0   0   0   0   0   2   0   0   2   2   0   0   0   2   2   2   2   0   0   0   0   2   0   2   0   2   2   0   2   0   0   0   2   2   0   0   2   0   0   2   0   0   0   0   0   2   2   0   0   0   2   2   0   0   2   0   0   0   2   2   0   0   2   0   2   0   0   2   2   0   2   2   0   0   0   0   2   0   0   2   0   0   2   0   2   0   0   2   0   0   2   0   0   0   0   0   0   2   2   0   2   2   2   0   2   2   2   2   0   0   2   2   2   2   2   2   0   2   0   0   2   0   2   0   2   0   0   0   0   0   0   2   2   0   0   2   0   2   2   0   2   2   0   2   2   0   0   2   0   0   0   2   0   2   2   0   2   0   0   2   0   2   0
 MK-5-8                 2   2   0   2   2   2   2   2   2   2   2   0   2   2   2   0   2   0   2   2   2   2   2   2   0   0   0   2   0   2   0   2   2   2   2   2   0   0   0   0   0   0   2   0   0   2   2   2   0   0   2   2   2   2   0   0   0   0   2   0   2   2   2   0   0   2   0   0   0   2   2   0   0   2   0   0   2   0   0   0   0   0   2   2   2   0   2   2   2   0   0   2   0   0   0   2   2   0   0   2   0   2   0   0   2   2   0   2   2   0   0   0   0   2   0   0   2   0   0   2   0   2   0   0   2   0   0   2   0   0   0   0   0   0   2   2   0   2   2   2   0   0   2   2   2   0   0   2   2   2   2   2   2   0   2   0   0   2   0   2   0   2   0   2   0   0   0   0   2   2   0   0   2   0   2   2   0   2   2   0   2   2   0   0   2   0   0   0   2   2   2   2   0   2   0   0   2   0   2   0
 MK-5-9                 2   2   0   2   0   2   2   2   2   2   2   0   2   2   2   0   2   0   0   2   2   2   2   2   0   0   0   2   0   2   0   2   2   2   2   0   0   0   0   0   0   0   2   0   0   2   2   2   0   2   2   2   2   2   0   0   0   0   2   0   2   2   2   0   0   2   0   0   0   2   2   0   0   0   2   0   2   0   0   0   0   0   2   0   2   2   2   2   2   2   0   2   0   0   0   2   2   0   0   2   0   2   0   0   2   2   0   2   2   0   0   0   0   2   0   0   2   2   2   2   2   2   0   0   2   0   0   2   0   0   0   0   0   0   2   2   0   2   2   2   0   2   2   2   2   0   0   2   2   2   2   2   2   0   2   0   0   2   0   2   0   2   0   2   0   0   0   0   2   2   0   0   2   0   2   2   0   2   0   0   2   0   0   0   2   0   0   0   2   2   2   2   0   2   0   0   2   0   2   0
 MK-5-10                2   2   0   2   0   0   0   2   2   2   2   0   2   2   0   0   2   0   0   2   2   2   2   2   0   0   0   2   0   2   0   2   2   2   2   0   0   0   0   0   0   0   2   2   0   2   2   2   0   2   2   2   2   2   0   0   0   0   2   0   2   2   2   0   0   2   2   0   0   2   2   0   2   0   2   0   0   0   2   0   0   0   2   0   2   2   2   0   2   2   0   2   0   2   0   2   2   0   0   2   0   2   0   0   2   2   0   2   2   0   2   0   0   2   0   0   2   2   2   2   2   2   0   0   2   0   0   2   0   0   0   0   0   0   0   2   0   2   2   2   0   2   2   2   2   0   0   2   2   2   2   2   2   0   2   0   0   0   0   2   0   2   2   2   2   0   0   0   2   2   0   0   2   2   2   2   0   2   0   2   2   0   0   0   2   0   0   2   2   0   2   2   0   2   0   0   2   0   2   0
 MK-5-11                2   2   0   2   0   0   0   2   2   0   2   0   2   2   0   0   2   0   0   2   2   2   0   2   0   0   0   2   0   2   0   0   2   2   2   0   0   0   0   0   0   0   2   2   0   2   2   2   0   2   2   2   2   2   0   0   0   0   2   0   2   2   2   0   0   0   2   0   0   2   2   0   2   0   2   2   0   0   2   0   0   0   2   0   2   0   2   0   2   2   0   2   0   2   0   2   2   0   0   2   0   2   0   2   2   2   0   2   2   0   0   0   0   2   0   0   2   2   2   2   2   2   0   0   2   0   0   2   2   0   0   2   2   0   0   2   0   2   2   0   0   2   2   2   0   0   0   2   2   2   2   0   2   0   2   0   0   0   0   2   0   0   2   2   2   0   0   0   2   2   0   0   2   0   2   2   0   2   0   2   2   0   0   0   2   0   0   2   0   0   2   2   0   2   0   0   2   0   2   0
 MK-5-12                2   2   0   2   0   0   0   2   0   0   2   0   2   2   0   2   0   0   0   2   2   2   2   2   0   0   0   2   2   2   0   0   2   2   2   0   0   0   0   0   0   0   2   2   0   2   2   0   0   2   2   2   2   2   0   0   0   0   2   0   2   2   2   2   0   0   2   0   0   2   2   0   2   2   2   2   0   0   0   0   0   0   0   0   2   0   2   0   2   2   0   0   0   2   0   2   2   0   0   2   0   2   0   2   2   2   0   2   2   0   0   0   0   2   0   0   0   2   2   2   2   2   0   0   2   0   0   2   0   0   0   2   2   0   0   2   0   2   2   0   0   2   2   2   0   0   0   2   2   2   2   0   2   0   2   0   0   0   0   2   0   0   2   0   2   0   0   0   2   2   0   0   2   0   0   2   2   2   2   2   2   0   0   0   2   0   2   2   0   2   2   2   0   2   0   0   2   0   2   0
 MK-5-13                0   2   0   2   0   0   0   2   0   0   2   0   2   2   2   2   0   0   0   2   2   2   2   2   0   0   2   2   2   2   0   0   2   2   2   0   0   0   0   0   0   0   2   2   0   2   2   0   0   0   2   2   2   2   0   0   0   0   2   0   2   2   0   0   0   0   0   0   0   2   2   0   2   2   2   2   0   0   0   0   0   0   0   0   2   0   2   0   2   0   0   0   0   2   0   0   2   0   0   2   0   2   0   0   2   2   0   2   2   0   0   0   0   2   0   0   0   2   2   2   2   2   0   0   2   0   0   2   0   0   0   2   2   0   2   0   0   2   2   0   0   2   2   2   0   0   0   2   2   2   2   0   2   0   0   0   2   0   2   2   0   0   0   0   0   2   0   0   2   2   0   0   0   0   0   2   2   2   2   2   2   0   0   0   2   0   2   2   0   2   2   2   0   2   2   0   2   0   2   0
 MK-5-14                0   2   2   2   0   0   0   2   0   0   2   0   2   2   2   2   0   0   0   0   2   2   2   2   0   0   2   2   0   2   0   0   2   2   2   0   2   0   2   0   0   0   2   2   0   2   2   0   0   0   2   2   2   2   0   0   0   0   0   0   2   2   0   0   0   2   0   0   0   2   0   0   2   2   2   2   0   0   0   2   0   0   0   0   2   0   2   0   0   0   0   0   0   2   0   0   2   0   0   2   0   2   0   2   2   2   0   2   0   0   0   0   0   2   0   0   0   2   2   2   2   2   0   0   2   0   0   2   0   0   0   2   2   0   2   0   0   2   2   0   0   2   2   2   2   0   0   2   2   2   2   0   2   0   0   0   2   0   0   2   2   0   0   0   0   2   0   0   2   0   2   0   0   0   0   2   2   2   2   2   2   0   0   0   2   0   2   2   0   2   2   2   0   2   2   0   2   0   2   0
 MK-5-15                0   2   2   2   0   0   0   2   0   0   2   0   2   2   2   2   0   0   0   0   2   2   2   2   0   0   2   2   0   2   0   0   2   2   2   0   2   0   2   0   0   0   2   2   0   2   2   0   0   0   2   2   2   2   0   0   0   0   0   0   2   2   0   0   0   2   0   0   0   2   0   0   2   2   0   2   0   0   0   2   0   2   0   2   2   0   2   2   0   0   0   0   0   2   0   0   0   0   0   2   2   2   0   0   2   2   0   2   0   0   0   0   0   2   0   0   0   2   2   2   2   2   0   0   2   0   2   2   0   0   0   2   2   0   2   0   0   2   2   0   0   2   2   2   2   0   0   2   2   0   2   0   2   0   0   0   2   0   0   2   2   2   0   0   0   2   0   0   2   0   2   0   0   2   0   2   0   2   2   2   2   2   0   0   2   2   2   2   0   2   0   0   0   2   2   0   2   0   2   0
 MK-5-16                2   2   2   2   0   0   0   2   0   0   2   2   2   2   2   2   0   0   0   0   2   2   2   2   0   0   0   2   0   0   0   2   2   2   2   0   2   0   2   0   0   0   2   2   2   2   2   2   0   0   2   2   2   2   0   0   0   0   0   0   2   2   0   0   0   2   0   0   0   2   0   0   2   2   0   2   0   0   0   2   0   2   0   2   2   0   2   2   0   0   0   0   0   2   0   0   0   0   2   2   2   2   0   0   2   2   0   2   0   0   0   0   0   2   0   0   0   2   2   2   2   2   0   0   2   0   2   2   0   0   0   2   2   0   2   0   2   2   2   0   0   2   2   2   2   0   0   0   0   0   0   0   2   0   0   0   2   0   0   2   2   2   0   0   0   2   0   0   0   0   2   2   0   2   0   2   0   2   2   2   2   2   0   0   2   2   2   2   0   2   0   0   0   2   2   0   2   0   2   0
 MK-6-1                 2   0   2   0   2   2   0   2   0   2   0   0   2   0   0   0   2   2   2   2   0   2   2   0   2   0   2   0   2   0   0   2   2   2   0   2   2   2   0   0   2   2   0   0   0   0   2   0   0   0   0   0   0   0   2   2   2   0   0   2   2   0   2   2   2   0   2   0   2   2   2   2   2   2   2   2   0   0   0   0   0   2   0   2   2   2   2   2   0   2   2   0   2   2   2   2   2   0   2   0   2   2   0   0   2   0   2   0   0   0   0   0   2   2   0   0   2   2   2   0   0   0   2   0   2   0   0   0   0   0   2   0   0   2   2   2   0   2   2   2   0   2   2   0   2   0   0   2   2   0   2   2   2   2   2   2   2   2   0   2   0   0   2   0   0   2   0   2   0   2   0   2   0   2   0   0   2   2   2   2   0   0   2   0   0   0   0   0   2   2   0   2   2   0   0   0   0   2   0   2
 MK-6-2                 2   0   2   0   2   0   0   2   0   2   0   0   2   0   0   2   0   2   2   2   0   2   2   0   2   2   2   0   2   0   0   0   2   2   0   2   2   2   0   0   2   2   0   0   0   0   2   0   0   0   0   0   2   0   2   2   2   0   0   2   2   0   2   2   2   0   2   0   2   2   2   2   2   2   2   2   0   0   0   0   0   2   0   0   2   2   0   2   2   2   2   0   0   2   2   2   2   0   2   0   2   0   0   0   2   0   2   0   0   0   0   0   2   2   2   0   2   2   2   0   0   0   2   0   2   0   2   0   0   0   2   0   0   2   2   2   0   2   2   2   0   2   2   0   2   0   0   2   2   0   2   2   2   2   2   2   2   2   0   2   0   0   2   0   0   2   0   2   0   2   0   2   0   2   0   0   2   2   2   2   0   0   2   0   0   0   0   0   0   2   0   2   2   0   0   0   0   0   0   2
 MK-6-3                 2   0   2   0   2   0   0   2   0   2   0   0   0   0   0   2   0   2   0   2   0   2   2   0   2   2   2   0   2   0   0   0   2   0   0   2   2   2   0   2   2   2   0   0   0   0   2   0   0   0   0   0   2   0   2   2   2   0   0   2   2   0   2   2   2   0   2   0   2   2   2   2   2   2   2   2   0   0   0   0   0   2   0   0   2   2   2   2   2   2   2   0   0   2   2   2   2   0   2   0   2   0   0   0   2   0   0   0   0   0   0   0   2   2   2   0   2   2   2   0   0   0   2   0   2   0   2   0   0   0   2   0   0   2   0   2   0   0   0   2   0   2   2   0   2   0   0   2   2   0   2   2   2   2   2   2   2   2   0   2   0   0   2   0   0   2   0   2   0   0   0   0   0   2   0   0   2   2   0   2   0   0   2   0   0   2   0   0   0   2   0   2   2   0   0   0   0   0   0   2
 MK-6-4                 2   0   2   0   2   2   0   2   0   2   2   0   0   0   0   2   0   2   0   2   0   2   2   0   2   2   2   0   2   0   2   0   0   0   0   2   2   2   0   2   2   2   0   0   0   2   0   2   0   0   0   0   2   0   2   2   2   0   0   2   2   0   2   2   2   0   2   0   2   2   2   2   2   2   2   2   0   0   0   0   0   2   0   0   2   2   2   2   0   2   2   0   0   0   2   2   0   0   2   0   2   0   0   0   2   0   0   0   0   0   0   0   2   2   2   0   2   2   2   0   0   0   2   0   2   0   2   0   0   0   2   0   0   2   0   2   0   2   0   2   0   2   2   2   0   0   0   2   2   0   2   2   2   2   2   2   0   2   0   2   0   0   2   2   0   2   0   0   0   0   0   2   0   2   0   0   2   2   0   2   0   0   2   0   0   2   0   0   0   0   0   2   0   0   0   0   0   0   0   0
 MK-6-5                 2   0   2   0   2   2   0   2   0   2   2   0   0   0   0   2   0   2   0   2   0   2   2   0   2   2   2   0   2   0   2   0   0   0   0   2   2   2   0   2   2   2   0   0   0   2   0   2   0   0   0   0   2   0   0   0   2   0   2   2   0   0   0   2   2   0   0   0   2   2   2   2   2   2   2   2   2   0   0   0   0   2   0   0   2   2   0   2   0   2   2   0   2   0   2   2   0   0   2   0   0   0   0   2   2   0   2   0   0   0   0   0   2   2   2   0   2   2   2   0   0   0   2   2   2   0   2   0   0   0   2   0   0   2   0   2   2   2   0   2   0   2   2   0   0   0   0   0   2   0   2   2   2   0   2   2   0   2   0   2   0   0   2   2   0   0   0   0   2   0   0   2   0   2   0   0   2   0   0   2   0   0   2   0   0   2   0   0   0   0   2   2   0   0   0   0   0   0   0   0
 MK-6-6                 2   0   2   0   2   2   0   2   0   2   2   0   0   0   0   2   0   0   0   0   0   2   2   0   2   2   0   0   2   0   2   0   0   0   0   2   2   2   0   2   2   2   0   0   0   2   0   2   0   0   0   0   2   0   0   0   2   0   2   2   0   2   0   2   0   2   0   0   2   2   2   2   2   0   2   2   2   0   0   0   0   2   0   0   2   2   0   2   0   2   2   0   2   0   2   2   0   0   2   0   0   0   0   0   2   0   2   0   0   0   0   0   0   2   2   0   2   2   2   0   2   0   2   2   0   0   2   0   0   0   0   0   0   2   0   2   2   2   0   2   0   2   2   0   0   0   0   0   2   0   2   2   2   0   0   2   0   2   0   2   0   0   2   2   0   2   0   0   2   0   2   2   0   2   0   0   2   2   0   2   0   0   2   0   0   0   0   0   0   0   2   2   0   0   0   0   0   0   0   0
 MK-6-7                 2   0   0   0   2   2   0   2   0   2   2   2   0   0   0   2   0   0   0   0   0   2   2   0   2   2   0   0   2   0   2   0   0   0   0   2   2   2   0   2   2   2   0   2   0   2   0   2   0   0   0   0   2   0   0   2   2   0   2   0   0   2   0   2   0   2   0   0   2   2   2   2   2   0   2   2   2   2   2   0   0   2   0   0   2   2   0   0   0   2   2   0   2   0   2   2   0   0   2   0   0   2   0   0   2   0   0   0   0   0   0   0   2   2   2   0   2   2   2   0   2   0   2   2   0   0   2   0   0   0   0   0   2   2   0   2   2   2   0   2   0   2   2   2   2   0   0   0   0   0   2   2   2   0   0   2   0   2   2   2   0   0   0   2   0   2   0   0   2   0   2   2   0   2   2   0   2   2   0   2   0   0   2   0   0   0   0   0   0   0   2   2   0   0   0   0   0   0   0   0
 MK-6-8                 2   0   0   0   2   2   0   0   0   2   2   2   0   0   0   2   0   0   0   2   0   2   2   0   2   2   0   0   2   0   2   0   0   0   0   2   2   2   0   2   2   2   0   2   0   0   0   2   0   2   0   2   2   0   0   2   2   0   2   0   0   2   0   0   0   2   0   0   2   2   2   2   2   0   2   2   2   0   2   0   0   2   0   0   2   2   0   0   0   2   2   0   2   0   2   2   0   0   2   0   0   2   2   0   2   0   0   0   0   0   2   0   2   0   2   2   2   2   0   0   2   0   2   2   0   0   0   0   0   0   0   0   2   0   0   2   2   2   0   2   0   2   2   2   2   0   0   0   0   2   2   2   2   0   0   2   0   2   2   2   0   0   2   0   0   2   0   0   2   0   2   0   0   2   2   0   2   2   0   2   0   0   2   0   0   0   0   0   0   0   2   2   0   0   2   0   0   0   0   0
 MK-6-9                 2   0   0   0   2   2   0   0   0   2   2   2   0   0   0   2   0   0   0   2   0   2   2   0   0   2   0   2   2   0   2   0   0   0   2   2   2   2   0   2   2   0   0   2   0   0   0   2   0   2   0   2   2   0   0   2   2   2   2   0   0   2   0   0   0   2   0   0   2   2   2   2   2   0   2   2   2   0   2   0   0   0   0   0   2   2   0   0   0   2   2   0   2   0   2   2   0   0   2   2   0   2   2   2   2   0   0   0   0   0   2   0   2   0   2   2   2   2   2   0   0   2   2   2   0   0   0   0   0   0   0   0   2   0   0   2   2   2   0   2   0   2   2   2   0   2   0   0   0   0   2   2   2   0   0   2   0   2   2   2   0   2   2   0   0   2   0   0   2   0   2   0   0   2   2   2   2   2   0   0   0   0   2   0   0   0   2   0   0   0   2   2   0   0   2   0   0   0   0   0
 MK-6-10                0   0   0   0   2   2   0   0   0   2   2   2   0   0   0   2   0   0   0   2   2   2   2   0   0   2   0   2   2   0   2   0   2   0   2   2   0   2   0   2   2   2   0   2   2   0   0   2   0   2   0   2   0   0   0   2   2   2   2   0   0   2   0   0   0   2   0   0   2   2   2   2   2   0   2   0   2   0   2   0   0   2   0   0   2   2   0   0   0   2   2   2   2   0   2   2   0   0   2   2   0   2   0   2   2   0   0   2   0   0   2   0   2   0   2   2   0   2   2   0   0   2   2   2   0   0   0   0   0   0   0   0   2   0   0   2   2   2   0   2   0   0   2   2   0   2   0   0   2   0   2   2   2   0   0   0   2   2   2   2   0   2   2   0   0   2   2   0   2   0   0   0   0   2   2   2   2   2   0   0   0   0   2   0   0   0   2   0   0   0   2   2   0   0   2   2   0   0   0   0
 MK-6-11                0   2   0   0   2   2   0   0   0   2   2   0   0   0   2   2   0   0   0   2   2   2   2   0   0   2   0   2   2   0   2   0   2   0   2   2   0   2   0   2   2   2   0   2   2   0   0   2   0   0   0   2   2   0   0   2   2   2   2   2   0   2   0   0   0   2   0   0   2   2   2   2   2   0   2   0   2   0   2   0   2   2   0   0   2   2   0   0   0   2   2   2   2   2   2   2   0   2   2   2   0   2   0   2   2   0   0   2   0   0   2   0   2   0   2   2   0   2   2   0   0   2   2   2   0   0   0   0   0   2   0   0   2   0   0   2   2   2   0   2   0   0   2   2   0   2   2   0   2   0   0   2   2   0   0   0   2   2   0   2   0   2   2   0   0   2   2   0   0   0   0   0   0   2   2   2   0   0   2   0   0   0   2   0   0   0   2   0   2   0   2   2   0   0   2   2   0   0   2   0
 MK-6-12                0   2   0   0   2   2   0   0   0   2   2   0   0   0   2   2   0   0   0   2   2   2   2   2   2   2   0   2   2   0   2   0   2   0   2   2   0   2   0   2   2   2   0   2   2   0   0   2   0   0   0   2   2   0   0   2   2   2   2   2   0   2   0   0   0   2   2   0   0   2   2   2   2   0   2   0   2   0   2   0   2   2   0   0   0   2   0   0   0   2   0   2   2   2   2   2   0   2   2   2   0   2   0   2   2   0   2   2   2   0   2   0   0   0   2   2   0   2   2   0   2   2   2   2   0   0   0   0   0   2   0   0   2   2   0   2   0   2   2   2   0   0   2   2   2   0   2   0   2   0   0   2   2   2   0   0   2   2   0   2   0   0   2   0   0   2   2   0   0   0   0   0   0   2   0   2   2   0   2   0   0   2   2   0   0   0   2   0   0   0   2   2   0   0   2   0   0   0   2   0
 MK-6-13                2   2   0   0   2   2   0   0   0   2   2   0   0   2   0   0   0   0   0   2   2   2   2   2   2   2   0   2   2   2   2   2   0   0   0   2   0   2   0   2   2   2   0   2   2   0   0   2   0   0   0   2   2   0   2   0   2   2   2   0   0   2   2   0   0   2   2   0   0   2   2   2   2   0   2   0   2   0   2   0   0   2   0   0   2   0   0   0   0   0   0   2   0   2   0   2   0   2   2   2   0   2   0   2   2   0   0   2   2   0   0   0   0   0   2   2   0   2   2   0   2   2   2   2   0   0   0   0   0   0   0   0   2   2   0   2   0   2   2   2   0   0   2   2   2   0   0   0   0   0   0   2   2   2   0   0   2   2   0   2   0   0   2   0   0   2   2   0   0   0   2   0   0   2   0   2   2   0   2   0   0   2   2   2   0   0   0   0   0   0   2   2   0   0   2   0   0   0   2   0
 MK-6-14                2   2   0   0   2   2   0   0   0   2   2   0   2   0   0   0   0   0   0   2   0   2   2   2   2   0   0   2   2   2   2   2   0   0   0   2   0   2   2   2   2   2   0   2   2   0   0   2   0   0   0   0   2   0   2   0   2   2   2   0   0   2   2   0   0   0   2   0   0   2   2   2   2   0   2   0   2   0   2   0   0   2   0   0   2   0   0   0   0   0   0   2   0   2   0   2   0   2   2   0   0   2   0   2   2   0   0   2   2   0   0   0   0   0   2   2   0   2   2   0   2   2   0   2   0   0   0   0   0   0   0   2   2   2   0   2   0   2   2   2   0   0   2   2   0   0   0   0   0   0   0   2   2   2   0   0   2   2   0   0   0   0   2   0   0   2   2   0   0   2   2   0   0   0   0   2   2   0   0   0   0   2   2   2   0   0   2   0   0   0   2   2   0   0   2   0   0   0   2   0
 MK-6-15                2   0   0   0   2   2   0   0   0   0   2   0   2   0   0   0   0   0   0   2   0   2   2   2   2   0   0   2   2   2   2   2   0   0   0   2   0   2   2   2   2   2   0   2   2   0   0   0   0   0   0   0   2   0   2   0   2   2   2   0   0   0   2   0   0   0   2   0   0   2   2   2   0   0   0   0   2   0   2   0   2   2   0   0   2   0   0   0   0   0   0   0   0   2   0   2   0   2   2   0   0   2   0   0   2   0   0   2   2   0   0   0   0   0   2   2   0   2   2   0   2   2   0   2   0   2   0   0   0   0   0   2   2   2   0   2   0   2   2   2   0   0   2   2   0   0   0   0   0   0   0   2   2   2   0   0   2   2   0   0   0   0   2   0   0   2   2   0   0   2   2   2   0   0   0   2   2   0   0   0   2   0   2   2   0   0   2   0   0   0   2   2   0   0   2   0   0   0   2   2
 MK-6-16                2   0   0   0   2   0   0   0   0   2   2   0   2   0   0   0   0   2   0   2   0   2   2   2   2   0   0   2   2   2   2   2   0   0   0   0   0   2   2   2   2   2   0   2   2   0   0   0   2   0   0   0   2   0   2   0   2   0   2   0   0   0   2   0   0   0   2   2   0   2   2   2   0   0   0   0   2   0   0   0   2   2   0   0   2   0   0   0   0   0   0   0   0   0   0   0   0   2   2   0   0   2   0   0   2   0   0   2   2   0   0   0   0   0   2   2   0   2   2   0   2   2   0   2   0   2   0   0   0   0   0   2   0   2   0   2   0   2   2   0   0   0   2   2   0   0   2   0   2   0   0   2   2   2   0   0   2   2   0   2   0   0   2   0   0   0   2   0   0   2   2   2   0   2   0   2   2   0   0   0   2   0   2   2   0   0   2   0   0   0   2   2   2   0   2   0   0   0   2   2
 
!****************************************** Phenotypic Data **********************************************************
!-100.0 is resevred for missing phenotype
SimulatedTrait1        14.9897   12.8103   14.9186   16.5975   16.0335   15.7436   15.0225   14.3497   14.9864   15.8703   16.4139   16.9656   14.9424   14.1075   14.9063   14.8825   13.4340   15.9790   11.5444   16.6755   11.9231   16.3994   16.0805   15.9221   14.1093   15.2375   14.0131   15.7569   16.8929   15.5922   14.4244   13.5195   14.0332   14.1914   12.6005   14.9234   13.7597   13.7456   15.6290   16.7970   16.0081   15.7691   13.7483   15.5561   13.6067   16.2409   15.7463   13.8141   15.7162   15.3393   14.6119   15.3310   16.8254   15.1914   14.4134   13.5712   16.2318   13.8711   14.7038   15.7836   16.1974   13.9915   15.4859   13.8870   15.1050   14.6534   13.7651   15.7402   13.4601   15.3271   13.4588   15.8682   17.3880   16.9801   13.7358   13.0972   12.6424   15.5564   13.6636   16.1413   14.9140   15.9990   16.6772   16.0096   14.4776   13.6036   15.9904   14.0467   14.8436   16.5527   12.5900   15.2532   14.1961   15.4828   12.6531   13.9491   14.3920   14.7368   13.8644   14.1230   12.6950   14.6697   12.6012   15.1324   15.0974   14.6244   14.3611   13.5198   17.3200   13.4406   15.6848   16.1877   14.1419   13.9511   15.4195   18.1688   15.3709   15.0530   16.9399   14.5046   15.5745   13.4921   17.6908   16.8864   16.3403   13.6190   16.7113   15.9165   13.6355   16.2720   13.7152   16.3428   13.8870   13.7104   16.4105   14.2690   16.4994   16.4961   13.9222   14.6936   14.7375   13.5019   13.6747   16.9423   16.8648   14.6188   13.6622   15.4720   14.7331   13.2236   14.5479   15.8297   15.3374   13.8711   16.3744   14.7120   14.7914   14.7987   15.1863   13.9986   14.0401   15.8087   14.3356   14.6070   14.5978   13.4371   16.2550   16.5469   14.5298   16.1140   13.9076   15.6419   14.9651   13.1112   16.7797   15.6266   15.6128   15.9834   16.2521   13.9994   14.6939   15.7426   14.6544   15.7090   14.3711   14.3746   15.0027   17.3940   15.1536   13.7789   14.2844   15.5076   16.2374   13.5240   13.8686   12.6318   15.9195   14.5084   14.8275   15.2296
SimulatedTrait2        10.1432   10.1897   11.2090   10.0929   10.9848    9.0558   10.5841   10.0303   11.4236   11.0193    9.2254    9.2405   10.9751    9.4491   10.9669   10.5290   10.8932    9.2384   10.8120    9.8216   10.8992    8.7409   10.1228    9.7971    9.5811    9.4427   10.3866    8.8501    8.3629    9.2393   10.4600   10.4593    9.8639   10.9768   10.2817   10.0733   10.7246   10.2962   10.4637    9.7476   10.0060    8.7516   10.4897    8.8333    9.2646    9.3773    9.5281   11.1340    8.7287    9.7318   10.3157    9.4927    9.0336    9.6783   10.2360   10.9993    9.6194   10.8439   10.3079    9.3786    9.9593    9.7992    9.8628   10.2467    9.2073   10.2346   10.4621    9.5512   11.9475    9.7665   11.0821   10.0582    9.8005    9.8271    9.3700    9.7718   10.5584    9.3914    9.3271    9.3569   11.5619    9.6502    9.8204   10.2809    9.9844   10.7815    9.4933    9.3216   10.8479    8.7811   11.0139   10.4227   10.5143   10.0400   10.7133   10.3984    9.7331   10.3479   10.1274   10.0619   10.2305   10.8529   10.3997    8.9010   10.0097   10.0783   10.2488   10.7636    9.4456   10.7989    9.8027    9.5030   10.7950   10.7208    9.7526    9.1181   11.1639    9.4682    9.2091   10.5290   10.0434    9.9374   10.7985    9.0710    9.8644    9.8719    9.3588    8.9040   10.8691    9.4959   10.2275    9.7865    9.9798   10.7557    9.0522   11.2747    8.5825   10.6853    9.5356   10.5530    9.5752   11.3752   10.6945    9.9705    9.1343   10.7305   10.8946    9.5542   11.0118   10.7622   10.4851   10.3012    9.4760   10.6130    9.7720    9.1346   10.3507    9.7570    9.6486   10.4965    9.8226    9.9068   10.7159   10.1250   11.2977   10.1731   10.5084   10.3506   10.1918    9.7559   11.2186   11.4865    8.6087   10.3182    9.5791    9.7527    9.8169    9.6116    9.9549   10.4026   10.3905    9.8982   11.0385    9.7839    9.2498   10.7211    8.9506    9.0216   11.1823    8.8250   10.9005    9.8502    8.9839   10.2094   10.1711   11.4009   10.7743   10.3756   10.6039    9.5810
 
