# Supplementary material for: Inclusive Composite Interval Mapping of QTL by Environment Interactions in Biparental Populations
Source: PLoS One. 2015 Jul 10;10(7):e0132414. doi: 10.1371/journal.pone.0132414 (PMC4498613; doi:10.1371/journal.pone.0132414)
Supplement: S5 File — (ZIP) [file pone.0132414.s005.zip › H=0.5/L1/run_00169.met]

!**********************Note: lines staring with "!" are remarks and will be ignored in the program********************
!*********************************General Information**********************************
!Assuming F1 = P1 x P2, populations available in QTL IciMapping are: 
!  1, P1BC1F1 = P1 x F1, the first backcrossing where P1 is used as the recurrent parent;
!  2, P2BC1F1 = P2 x F1, the first backcrossing where P2 is used as the recurrent parent;
!  3, F1DH, F1-derived doubled haploids; 
!  4, RIL or F1RIL, recombination inbred lines through the repeated selfing of F1;
!  5, P1BC1RIL, recombination inbred lines through the repeated selfing of P1BC1F1;
!  6, P2BC1RIL, recombination inbred lines through the repeated selfing of P2BC1F1;
!  7, F2, the selfing generation of F1;
!  8, F3, the selfing generation of F2;
!  9, P1BC2F1, the second backcrossing where P1 is used as the recurrent parent; 
! 10, P2BC2F1, the second backcrossing where P2 is used as the recurrent parent;
! 11, P1BC2RIL, recombination inred lines through the repeated selfing of P1BC2F1; 
! 12, P2BC2RIL, recombination inred lines through the repeated selfing of P2BC2F1; 
! 13, P1BC1F2, the selfing generation of P1BC1F1; 
! 14, P2BC1F2, the selfing generation of P2BC1F1; 
! 15, P1BC2F2, the selfing generation of P1BC2F1; 
! 16, P2BC2F2, the selfing generation of P2BC2F1; 
! 17, P1BC1DH, P1BC1F1-derived doubled haploids; 
! 18, P2BC1DH, P2BC1F1-derived doubled haploids; 
! 19, P1BC2DH, P1BC2F1-derived doubled haploids; 
! 20, P2BC2DH, P2BC2F1-derived doubled haploids; 
   3      !Mapping Population (see remarks above)
   2      !Mapping Function (1 for Kosambi; 2 for Haldane; 3 for Morgan)
   2      !Marker Space Type (1 for intervals; 2 for positions)
   1      !Marker Space Unit(1 for centiMorgans; 2 for Morgan)
   6      !Number of Chromosomes (or Linkage Groups)
 200      !Size of the mapping population
   2      !Number of environments
 
!***************************************** Chromosomes and Linkage Maps **********************************************
!Chromosome                 NumMarkers
-CH1                        16
-CH2                        16
-CH3                        16
-CH4                        16
-CH5                        16
-CH6                        16
!Linkage map (Marker name followed by position or the interval length)
 MK-1-1                1     0.000
 MK-1-2                1    10.000
 MK-1-3                1    20.000
 MK-1-4                1    30.000
 MK-1-5                1    40.000
 MK-1-6                1    50.000
 MK-1-7                1    60.000
 MK-1-8                1    70.000
 MK-1-9                1    80.000
 MK-1-10               1    90.000
 MK-1-11               1   100.000
 MK-1-12               1   110.000
 MK-1-13               1   120.000
 MK-1-14               1   130.000
 MK-1-15               1   140.000
 MK-1-16               1   150.000
 MK-2-1                2     0.000
 MK-2-2                2    10.000
 MK-2-3                2    20.000
 MK-2-4                2    30.000
 MK-2-5                2    40.000
 MK-2-6                2    50.000
 MK-2-7                2    60.000
 MK-2-8                2    70.000
 MK-2-9                2    80.000
 MK-2-10               2    90.000
 MK-2-11               2   100.000
 MK-2-12               2   110.000
 MK-2-13               2   120.000
 MK-2-14               2   130.000
 MK-2-15               2   140.000
 MK-2-16               2   150.000
 MK-3-1                3     0.000
 MK-3-2                3    10.000
 MK-3-3                3    20.000
 MK-3-4                3    30.000
 MK-3-5                3    40.000
 MK-3-6                3    50.000
 MK-3-7                3    60.000
 MK-3-8                3    70.000
 MK-3-9                3    80.000
 MK-3-10               3    90.000
 MK-3-11               3   100.000
 MK-3-12               3   110.000
 MK-3-13               3   120.000
 MK-3-14               3   130.000
 MK-3-15               3   140.000
 MK-3-16               3   150.000
 MK-4-1                4     0.000
 MK-4-2                4    10.000
 MK-4-3                4    20.000
 MK-4-4                4    30.000
 MK-4-5                4    40.000
 MK-4-6                4    50.000
 MK-4-7                4    60.000
 MK-4-8                4    70.000
 MK-4-9                4    80.000
 MK-4-10               4    90.000
 MK-4-11               4   100.000
 MK-4-12               4   110.000
 MK-4-13               4   120.000
 MK-4-14               4   130.000
 MK-4-15               4   140.000
 MK-4-16               4   150.000
 MK-5-1                5     0.000
 MK-5-2                5    10.000
 MK-5-3                5    20.000
 MK-5-4                5    30.000
 MK-5-5                5    40.000
 MK-5-6                5    50.000
 MK-5-7                5    60.000
 MK-5-8                5    70.000
 MK-5-9                5    80.000
 MK-5-10               5    90.000
 MK-5-11               5   100.000
 MK-5-12               5   110.000
 MK-5-13               5   120.000
 MK-5-14               5   130.000
 MK-5-15               5   140.000
 MK-5-16               5   150.000
 MK-6-1                6     0.000
 MK-6-2                6    10.000
 MK-6-3                6    20.000
 MK-6-4                6    30.000
 MK-6-5                6    40.000
 MK-6-6                6    50.000
 MK-6-7                6    60.000
 MK-6-8                6    70.000
 MK-6-9                6    80.000
 MK-6-10               6    90.000
 MK-6-11               6   100.000
 MK-6-12               6   110.000
 MK-6-13               6   120.000
 MK-6-14               6   130.000
 MK-6-15               6   140.000
 MK-6-16               6   150.000
!*********************************** Marker Types ********************************************************************
!Co-dominant marker: When heterozygote F1 is present, P1 is coded as 2, F1 is coded as 1, and P2 is coded as 0; Otherwise, P1 is coded as 2, and P2 is coded as 0. 
!Dominant marker: When heterozygote F1 is present, P1 and F1 are coded as 12, and P2 is coded as 0; Otherwise, P1 is coded as 2, and P2 is coded as 0.  
!Recessive markers: When heterozygote F1 is present, P1 is coded as 2, and F1 and P2 are coded as 10; Otherwise, P1 is coded as 2, and P2 is coded as 0. 
!Missing marker is coded as -1. 
 MK-1-1                 0   2   0   2   0   2   2   0   0   2   2   2   0   2   2   0   2   2   2   0   2   0   0   2   2   2   0   2   0   2   2   0   2   2   2   2   2   0   2   0   2   0   0   0   2   2   2   0   0   2   2   2   0   2   2   0   2   2   2   0   0   2   0   2   2   2   2   0   2   2   0   2   0   2   0   2   2   2   0   0   2   0   2   0   2   2   2   2   0   0   2   2   0   0   2   2   0   0   0   2   0   0   2   2   2   0   0   2   2   0   0   0   0   2   2   2   0   2   2   2   2   0   0   0   0   0   0   0   2   0   0   2   2   2   0   0   2   0   0   2   0   0   2   0   2   2   0   2   2   0   0   2   2   0   2   2   0   2   2   0   0   2   0   2   2   2   2   0   0   2   0   2   2   0   0   0   0   0   2   2   0   0   2   0   0   0   2   2   0   2   2   0   0   0   0   0   2   2   0   0
 MK-1-2                 0   2   0   2   0   2   2   0   0   2   2   2   0   2   2   0   2   2   2   0   2   0   0   2   2   2   0   2   0   2   2   0   2   2   2   2   2   0   2   0   2   0   2   0   2   2   2   0   0   2   2   2   0   2   2   0   0   2   0   0   0   2   0   2   2   2   2   0   2   2   0   2   0   2   0   2   2   2   0   0   2   0   2   0   2   2   2   2   0   0   2   2   0   0   2   2   0   0   2   0   0   0   2   2   2   0   0   2   2   2   0   0   0   0   0   2   0   2   2   2   2   0   0   0   0   0   0   0   2   0   0   2   2   2   0   0   2   0   0   2   0   0   2   0   2   2   0   0   2   0   0   2   2   0   2   2   0   2   2   0   0   2   0   2   2   0   2   0   0   0   0   2   2   0   0   0   0   0   2   2   0   0   2   0   2   0   2   2   0   2   2   0   0   0   0   0   2   2   0   0
 MK-1-3                 0   2   0   2   0   0   2   2   0   2   2   2   0   2   0   0   2   2   2   0   2   0   0   2   2   2   0   2   0   2   2   0   2   2   2   2   2   0   2   0   2   0   2   2   2   2   2   2   0   2   2   0   0   2   2   0   0   2   0   0   0   2   0   2   2   2   2   2   2   2   0   2   0   0   0   2   2   2   0   0   2   0   2   0   2   2   2   2   0   0   2   2   0   0   2   2   0   0   2   0   0   0   2   2   2   0   2   2   2   2   0   0   0   0   0   2   0   2   2   2   2   0   0   0   0   0   0   0   2   0   2   0   2   2   0   0   2   0   0   0   0   0   2   0   2   2   2   0   2   0   0   2   2   0   2   2   0   2   2   0   0   2   0   2   2   0   2   0   0   0   0   2   0   0   0   0   0   0   2   2   0   0   2   0   2   0   2   2   0   2   2   0   0   0   0   0   2   2   0   0
 MK-1-4                 0   2   0   0   0   0   2   2   0   2   2   2   0   2   0   0   2   2   2   0   2   0   2   2   0   2   0   2   0   2   2   0   2   2   2   2   2   0   2   0   2   0   2   2   2   2   2   2   0   2   0   2   0   2   2   0   0   0   0   0   0   2   0   2   2   2   2   2   2   2   0   2   0   0   0   2   2   2   0   0   0   2   2   0   2   2   2   2   0   0   2   0   2   0   2   2   0   0   2   0   2   0   2   2   2   0   2   2   2   2   0   0   0   0   0   2   0   2   2   0   2   0   2   0   0   0   0   0   2   0   2   0   2   2   0   0   2   0   0   0   0   0   2   0   2   2   2   0   2   0   0   2   2   2   2   2   0   2   2   0   0   2   0   2   2   0   2   0   0   0   0   2   0   0   0   0   0   2   2   2   0   0   2   0   2   0   2   2   0   2   2   0   0   0   0   0   2   0   0   2
 MK-1-5                 0   2   0   0   0   0   2   2   0   2   2   0   0   2   0   2   2   2   2   0   2   2   2   2   0   0   0   2   0   2   2   0   2   2   2   2   2   0   2   0   2   0   2   0   2   2   2   2   0   2   0   2   2   2   2   0   0   0   0   2   0   2   0   2   2   2   2   2   2   2   0   2   0   0   0   2   2   2   0   0   0   2   2   0   2   2   2   2   0   0   2   0   2   0   2   2   0   0   2   0   0   2   0   2   2   2   2   2   0   2   0   0   0   0   0   2   2   2   2   0   2   0   2   0   0   0   0   0   2   0   2   0   2   2   0   0   0   0   0   0   0   0   0   0   2   0   2   0   2   0   2   2   2   2   2   2   0   2   2   0   0   2   0   2   2   0   2   0   0   0   0   2   0   0   0   0   0   0   2   2   0   2   2   0   2   0   2   0   0   2   0   0   0   0   0   0   2   0   0   2
 MK-1-6                 0   2   0   0   0   0   2   2   0   2   2   0   0   2   0   2   2   2   2   0   2   2   0   2   0   0   2   0   0   2   2   0   2   2   2   2   2   0   0   0   2   0   2   0   2   2   2   2   2   2   0   2   2   0   2   0   0   0   0   2   0   2   0   2   2   2   2   2   2   2   0   2   0   0   0   2   2   2   0   0   2   2   0   0   2   2   2   2   0   0   2   0   2   0   0   2   0   0   2   0   0   2   0   0   2   2   2   2   0   2   0   0   0   0   0   2   2   2   2   2   2   0   2   0   0   0   0   0   2   0   2   0   2   2   0   0   0   0   0   0   0   0   0   0   2   0   2   0   2   0   2   2   2   2   2   2   0   2   2   0   0   2   0   2   2   0   2   0   0   0   0   2   0   0   0   0   0   2   2   2   0   2   2   0   2   0   2   0   0   2   0   0   0   0   0   0   2   0   0   2
 MK-1-7                 0   0   0   0   0   0   2   2   0   2   2   0   0   2   2   2   2   2   2   2   2   0   0   2   0   0   2   0   0   2   2   0   2   2   2   0   2   0   0   0   2   0   2   0   0   2   0   2   2   2   0   2   0   0   2   0   0   0   0   2   0   2   0   2   2   2   2   2   2   2   2   2   0   2   0   0   2   2   0   0   2   2   0   0   0   2   2   2   0   0   2   0   2   0   0   2   0   0   0   0   0   0   0   0   2   2   2   2   2   2   0   0   0   0   0   2   2   2   2   2   0   0   0   0   2   0   0   0   2   2   2   0   2   0   0   0   0   0   0   0   0   0   0   0   2   0   2   0   2   0   2   2   2   2   2   2   0   2   2   0   2   2   0   2   2   0   2   0   0   0   0   2   2   2   0   0   0   2   2   2   0   2   2   2   2   0   2   0   2   0   0   2   0   0   0   0   2   2   0   0
 MK-1-8                 0   0   0   0   0   0   2   2   0   2   2   0   0   2   2   0   2   2   2   2   2   0   0   2   0   0   2   0   0   2   2   0   2   0   2   0   2   0   0   0   2   0   0   0   0   2   0   2   2   2   0   2   0   0   2   0   0   2   0   2   2   2   0   0   2   2   0   2   2   2   2   2   0   2   0   0   0   2   0   0   2   2   0   0   0   2   2   2   0   0   0   0   2   0   0   2   0   0   0   0   2   0   2   0   2   2   2   0   2   2   0   0   0   0   0   2   2   2   0   2   0   0   0   0   2   0   0   0   2   2   2   0   2   0   0   0   0   0   0   0   0   0   2   0   2   0   2   0   2   0   2   2   2   2   0   0   0   2   2   0   2   0   0   2   2   0   2   0   0   0   0   0   2   2   0   0   0   0   2   2   0   2   2   2   2   0   2   0   2   0   0   2   0   0   0   0   2   2   0   0
 MK-1-9                 0   2   0   0   0   0   2   2   0   2   2   0   0   2   2   2   2   2   2   2   2   2   0   2   0   0   2   0   0   2   2   0   2   0   2   0   2   0   2   0   2   0   0   2   0   2   0   2   2   2   0   2   2   0   0   0   0   2   0   0   2   2   0   0   2   2   0   2   2   2   2   2   0   2   0   0   0   2   0   2   2   2   0   0   0   2   2   2   0   0   0   0   2   0   0   2   0   0   0   0   2   0   2   0   2   2   2   0   2   2   0   0   0   0   0   2   2   2   0   2   2   2   0   0   2   0   2   0   2   2   0   0   0   0   0   0   0   0   0   0   0   0   2   0   2   0   0   0   2   0   2   2   2   2   0   0   0   2   2   0   2   0   0   2   2   0   2   0   0   0   2   0   2   2   0   0   0   0   2   2   0   2   2   0   2   0   2   0   2   0   0   2   0   0   0   0   2   2   0   0
 MK-1-10                0   2   0   0   2   0   2   2   0   2   2   0   0   2   2   2   2   2   2   0   2   2   0   2   2   0   2   0   0   2   2   0   2   0   0   0   2   0   2   0   2   0   0   2   0   2   2   0   2   2   0   2   2   0   0   0   0   2   0   0   2   0   0   0   2   2   0   2   2   2   2   0   0   2   0   2   0   2   0   2   2   2   0   0   0   2   2   2   0   0   0   0   2   0   0   2   0   2   0   0   0   0   2   2   2   2   2   0   2   2   0   0   0   0   0   2   2   0   0   2   2   2   0   0   2   0   2   0   2   0   0   0   0   0   0   0   0   2   0   0   0   0   2   2   0   0   0   2   2   2   2   2   2   2   0   0   0   2   2   0   2   0   0   2   2   0   2   0   0   0   2   2   2   2   2   0   0   0   2   0   0   2   2   0   2   0   2   0   2   0   0   2   2   0   0   0   2   0   0   0
 MK-1-11                0   2   0   0   2   0   2   2   0   2   2   0   2   2   2   2   2   2   2   0   2   2   0   2   0   0   2   0   0   0   2   0   2   0   0   0   2   0   2   0   2   0   0   2   0   2   2   0   2   2   0   2   2   0   0   0   0   2   0   0   2   2   0   0   2   2   0   2   0   2   2   0   0   2   0   2   2   2   2   2   2   2   0   0   0   2   2   2   0   0   0   0   2   0   0   2   0   2   0   0   0   0   2   2   2   2   2   0   2   2   0   0   2   0   0   2   0   0   0   2   2   2   0   0   2   0   0   0   2   0   0   0   0   0   0   2   0   2   0   0   0   0   2   2   0   0   0   2   2   2   2   2   2   2   0   0   0   0   0   0   0   0   0   0   2   0   2   0   0   0   2   2   2   2   2   2   0   0   2   0   0   2   2   0   2   0   2   0   2   0   0   2   2   0   0   0   2   0   0   0
 MK-1-12                0   2   0   0   2   0   2   2   0   0   2   0   2   2   2   2   2   0   2   0   2   2   0   2   0   0   2   2   0   0   2   2   2   0   2   0   2   0   2   0   2   0   0   2   0   2   2   2   2   2   0   2   0   0   2   0   0   2   0   0   2   2   0   0   2   2   0   0   0   2   2   0   0   2   0   2   2   2   2   2   2   2   0   0   0   2   2   2   0   0   0   0   2   0   0   2   0   2   0   0   0   0   2   2   2   2   2   0   0   2   0   0   2   0   0   2   0   0   0   0   2   2   0   0   2   0   0   0   2   0   0   0   0   0   0   2   0   2   0   0   0   2   2   2   0   0   0   2   0   2   2   2   2   2   0   0   0   0   2   0   0   0   0   0   2   0   2   0   0   0   0   2   2   2   2   2   2   0   2   2   0   2   2   0   2   0   2   0   2   0   0   2   2   0   0   0   2   0   0   0
 MK-1-13                0   2   0   2   2   0   2   0   0   0   2   0   2   2   2   2   2   0   2   0   2   2   0   0   0   0   2   2   0   2   2   2   2   0   2   0   2   0   2   0   2   0   0   2   0   2   2   2   2   2   0   2   0   0   2   0   0   2   0   0   2   2   0   0   2   2   0   0   0   2   2   0   0   2   0   0   2   2   2   2   2   2   0   0   0   2   2   2   0   0   0   0   2   2   0   2   0   2   0   0   0   0   2   2   2   2   2   0   0   2   0   0   0   0   0   2   0   0   0   0   2   2   0   0   2   0   0   0   2   0   0   0   0   0   0   2   0   2   0   0   0   2   0   2   0   0   0   2   0   2   2   2   2   2   0   0   0   2   2   0   0   0   0   2   2   0   2   0   0   0   0   2   0   2   0   2   2   0   2   2   0   2   2   0   2   0   2   0   0   0   2   2   2   0   0   0   2   0   0   0
 MK-1-14                0   2   0   2   2   0   2   0   0   2   2   0   0   0   0   2   2   0   2   0   2   2   0   2   0   0   2   2   0   2   2   2   2   0   2   2   0   0   0   0   2   0   0   2   0   2   2   2   2   2   0   0   0   0   2   0   0   2   0   0   2   2   0   0   2   2   2   0   2   2   0   0   0   2   0   0   2   2   2   2   2   2   0   0   0   2   2   2   0   0   0   0   2   2   0   2   0   2   0   0   0   0   2   2   2   2   2   0   0   2   0   0   0   0   0   0   0   0   0   0   0   2   2   0   2   0   0   0   2   0   0   0   0   0   0   2   0   2   0   0   0   2   0   2   0   0   0   2   0   2   2   2   2   2   0   2   0   2   2   0   0   0   0   2   2   0   2   0   0   0   0   2   0   2   0   2   2   0   2   2   0   2   2   0   2   0   2   0   0   0   2   2   2   0   2   0   2   0   0   0
 MK-1-15                0   2   2   2   0   2   2   0   0   2   2   0   2   0   0   2   2   0   2   0   2   2   0   2   0   0   2   2   0   2   2   2   2   2   2   2   0   0   0   0   2   0   0   2   0   2   2   0   2   2   0   0   0   0   2   0   0   0   0   0   2   2   0   0   2   2   0   0   2   0   0   0   2   2   0   0   2   2   2   2   2   2   0   0   0   2   2   2   0   0   0   0   0   2   2   2   0   2   0   0   0   2   2   2   0   2   2   0   0   2   0   0   0   0   0   0   0   0   0   2   2   2   2   0   2   0   2   0   2   0   0   0   0   0   0   2   0   2   0   0   0   2   0   2   0   0   0   2   0   2   2   2   2   2   0   0   0   2   2   0   0   0   0   2   2   0   0   0   0   0   0   2   0   2   0   2   2   0   2   2   0   2   2   0   2   0   2   2   0   0   2   2   0   0   2   0   2   0   0   0
 MK-1-16                2   2   2   2   0   2   2   0   0   2   2   0   2   0   0   2   2   0   2   0   0   2   0   2   0   0   2   2   0   2   2   2   2   0   2   2   0   0   0   0   2   0   0   2   0   2   2   0   2   2   0   0   0   0   2   0   0   0   0   0   2   2   0   0   2   2   0   2   2   0   0   0   2   2   0   0   2   2   2   2   2   2   0   0   0   2   2   2   0   0   0   0   0   2   2   2   0   2   0   0   0   2   2   2   0   0   2   0   0   2   0   0   0   0   0   0   0   0   2   2   2   2   2   0   2   0   2   0   0   0   0   0   0   0   0   2   0   2   0   0   0   2   0   2   0   0   0   2   0   2   0   2   2   2   2   0   0   2   2   0   0   0   0   2   2   0   0   0   0   0   0   2   0   2   0   2   0   0   0   2   0   2   2   0   2   0   2   2   0   0   0   2   0   0   2   0   2   0   0   0
 MK-2-1                 2   0   2   2   2   2   2   0   2   0   0   0   2   2   2   2   2   0   2   0   0   2   0   2   0   0   2   2   0   0   0   0   0   2   0   2   0   0   2   2   2   2   0   2   0   2   0   2   0   2   2   2   2   0   2   0   0   2   0   0   2   0   2   2   0   0   0   2   0   0   0   2   0   2   0   0   0   2   2   2   2   2   2   0   0   2   2   2   0   0   0   0   2   2   2   2   2   2   2   0   2   0   2   2   2   0   0   0   0   0   2   0   0   0   0   0   2   2   2   0   0   0   0   2   0   0   0   2   0   2   2   0   0   0   0   0   0   2   2   2   2   2   2   0   0   0   2   0   2   2   0   0   2   0   0   0   0   0   0   2   0   0   2   2   0   0   2   0   2   2   2   2   0   2   0   0   0   2   0   2   0   2   2   0   0   0   2   2   2   2   2   0   2   2   0   0   2   0   2   2
 MK-2-2                 2   2   2   2   2   2   2   0   2   0   0   0   2   2   0   2   2   0   0   0   0   2   0   2   0   0   2   2   0   0   0   0   0   2   0   2   0   0   0   2   2   0   0   2   0   2   0   2   0   2   2   2   2   0   0   0   0   2   0   0   2   0   2   2   0   0   2   2   0   0   0   2   0   2   0   0   0   2   2   2   0   0   0   0   0   2   2   2   0   2   0   0   2   2   2   0   0   2   2   0   2   0   2   2   2   0   0   0   0   0   2   0   0   0   0   0   0   2   2   0   2   0   0   0   0   0   0   2   0   2   2   0   0   0   0   0   2   2   2   2   0   2   2   0   0   0   2   0   2   2   0   0   2   0   2   0   0   0   0   2   0   2   0   2   0   0   2   0   2   2   2   0   0   2   0   0   0   2   0   2   0   2   2   0   0   0   2   0   2   2   2   0   2   2   0   0   2   0   2   2
 MK-2-3                 2   2   2   2   2   2   2   0   2   0   0   0   0   2   0   0   2   0   0   0   0   2   0   2   0   0   2   2   0   2   0   0   0   0   0   2   0   0   0   2   2   0   0   2   0   2   0   2   0   2   2   0   2   0   0   0   0   2   2   0   2   0   2   2   0   0   2   2   0   0   0   2   0   2   0   0   0   2   2   2   0   0   0   0   0   2   2   2   0   2   0   0   2   0   2   0   0   2   2   0   2   2   0   2   2   0   0   0   0   0   2   2   0   0   0   0   0   2   2   0   2   0   0   0   0   2   0   2   0   2   2   0   0   0   0   0   2   2   2   0   0   2   2   0   0   0   0   0   2   0   0   0   2   0   2   0   0   0   0   0   0   2   0   2   0   0   2   0   2   2   2   0   0   2   0   0   0   0   0   2   2   2   2   0   0   0   2   0   2   2   2   0   2   2   0   0   2   0   2   0
 MK-2-4                 2   2   2   2   2   2   2   0   2   0   0   0   0   2   0   0   2   0   2   0   0   2   0   2   0   0   2   2   0   0   0   0   2   0   0   2   0   0   0   2   2   2   0   2   0   2   0   2   0   2   2   0   2   0   0   0   0   2   2   0   2   0   2   2   0   0   2   2   2   0   0   2   2   0   0   2   0   2   2   2   0   0   0   0   0   0   2   0   2   2   0   0   2   0   2   0   0   2   2   0   2   2   0   2   2   2   0   0   0   0   2   2   0   0   0   2   0   0   2   0   2   0   0   0   0   2   0   2   0   2   2   0   0   0   0   0   2   2   2   0   0   2   2   0   0   0   0   0   2   0   0   0   2   0   2   2   0   0   0   0   0   2   0   2   0   0   2   0   2   2   2   0   0   2   0   0   0   0   0   2   2   2   2   0   0   0   2   0   2   2   2   0   2   2   0   0   2   0   2   0
 MK-2-5                 2   0   2   2   2   0   2   0   2   0   0   0   0   0   0   0   2   0   2   0   0   2   2   2   0   0   2   2   0   0   0   0   2   0   0   2   0   0   2   2   2   2   0   2   0   2   0   0   0   2   2   0   0   0   0   0   0   2   2   0   0   0   2   2   2   0   2   2   2   2   0   2   2   0   0   2   0   2   2   2   0   0   0   0   0   0   2   0   2   2   0   0   2   0   2   2   0   2   2   0   2   2   0   2   2   2   0   0   0   0   2   2   0   0   0   2   0   0   2   0   2   0   0   2   0   2   0   2   0   2   2   0   0   0   0   0   2   2   2   0   0   2   2   2   0   0   0   0   2   0   0   0   2   0   2   2   0   0   0   2   0   2   0   2   0   0   2   0   2   0   2   0   2   2   0   0   2   0   0   0   2   2   2   0   0   0   2   0   2   2   2   2   0   2   0   0   2   0   2   0
 MK-2-6                 2   0   0   2   2   0   2   0   2   2   0   0   0   0   0   2   2   2   2   0   0   2   2   2   0   0   2   2   0   0   0   0   2   0   0   2   0   0   0   2   2   2   2   2   0   2   0   0   0   2   2   0   0   0   0   0   0   0   2   0   0   0   2   2   2   0   2   2   2   2   0   2   2   0   0   2   0   2   2   0   0   2   0   0   0   0   2   0   2   2   0   0   2   0   0   2   0   2   0   0   2   2   0   2   2   2   2   0   0   0   2   0   0   0   0   2   0   0   2   0   2   0   0   2   0   2   0   2   0   2   2   0   2   0   0   0   2   2   2   0   0   2   2   2   0   2   0   0   2   0   0   0   2   2   2   2   2   0   0   2   0   2   0   2   0   2   2   0   2   0   2   0   2   2   0   0   0   0   2   0   0   2   2   2   2   0   2   0   2   2   2   2   0   0   0   0   2   0   0   0
 MK-2-7                 2   2   0   2   2   0   2   0   0   2   0   0   0   0   0   2   2   2   2   0   0   2   2   2   0   0   2   2   0   0   0   2   2   2   0   2   0   0   0   0   2   0   2   2   0   2   0   0   0   2   2   0   0   0   0   0   0   0   2   0   0   0   2   2   2   2   2   2   2   2   0   2   2   0   0   2   0   0   2   0   0   0   0   0   0   0   2   0   2   2   0   0   2   0   0   2   0   2   0   2   2   2   0   2   2   2   2   0   0   0   2   0   0   2   0   2   0   0   2   0   2   0   0   2   0   2   0   2   0   2   2   2   0   0   0   0   2   2   2   0   2   2   2   2   0   2   2   0   0   0   2   0   2   2   2   2   2   2   0   2   0   2   0   2   0   0   2   0   2   0   2   2   0   2   2   0   0   0   2   0   0   2   2   2   2   0   2   0   2   2   2   2   0   0   0   2   2   0   0   0
 MK-2-8                 2   2   2   2   2   0   2   0   0   2   0   0   2   0   0   2   2   2   2   0   0   2   2   0   0   0   2   0   0   0   0   2   2   2   0   2   0   0   0   0   2   0   2   2   0   2   0   0   0   2   2   0   0   0   0   0   0   2   0   0   0   0   2   2   2   2   2   2   2   2   0   2   2   0   0   2   0   0   2   0   0   0   2   2   0   0   2   0   2   2   0   0   0   0   0   2   0   2   2   2   2   2   0   2   2   2   2   0   0   0   2   0   0   2   0   2   0   0   2   0   2   0   0   2   0   2   0   2   0   2   2   2   0   0   0   0   2   2   2   0   2   2   2   2   0   2   2   0   0   0   0   0   2   2   2   2   2   2   0   2   0   2   0   2   0   0   2   0   2   0   0   2   0   2   2   0   0   0   2   0   0   2   2   2   0   0   2   0   2   2   2   2   0   2   0   2   2   0   0   0
 MK-2-9                 2   2   2   2   2   0   2   0   0   2   0   0   2   0   0   2   2   2   2   0   0   0   0   2   0   0   2   0   0   0   0   2   2   2   2   2   2   0   0   0   2   0   2   2   0   2   0   0   0   2   2   0   0   0   0   0   0   2   0   0   0   2   2   2   2   2   2   2   2   2   0   2   2   0   0   2   0   0   2   0   0   0   2   2   0   0   2   0   2   2   0   0   0   0   0   2   0   2   2   2   2   2   0   2   2   2   2   0   0   0   2   0   2   0   0   0   0   0   2   0   2   0   0   2   0   2   0   0   0   2   2   2   0   0   0   0   2   2   2   0   2   2   2   2   0   2   0   0   0   0   0   0   0   2   2   2   2   2   2   2   0   2   0   2   0   0   2   0   2   0   0   2   0   2   2   0   0   0   2   0   0   2   2   2   0   0   2   0   2   0   2   2   0   2   0   2   2   0   0   0
 MK-2-10                0   2   2   2   2   0   2   2   0   2   0   0   2   0   0   2   2   2   2   0   2   0   0   2   0   0   2   0   0   0   0   2   2   2   2   2   2   0   0   0   2   2   2   2   0   2   0   0   0   2   2   0   2   0   0   2   0   0   0   0   0   2   2   2   0   2   2   2   2   2   0   0   2   0   0   2   0   0   2   0   0   0   2   2   0   0   2   0   2   2   0   0   0   0   0   2   2   2   2   2   2   2   2   2   2   2   0   0   0   0   0   0   2   0   0   0   0   0   2   0   2   0   0   2   0   2   0   0   0   2   2   2   0   0   2   0   2   2   2   0   2   2   2   2   0   2   0   0   0   0   0   0   0   2   2   2   2   2   2   2   0   2   0   2   0   0   2   0   0   0   2   2   0   2   2   0   0   0   2   0   0   0   2   2   0   0   2   2   2   0   2   2   0   2   0   2   2   0   0   0
 MK-2-11                2   2   2   2   2   0   2   2   0   2   0   0   2   0   0   2   2   2   2   0   2   0   0   0   0   0   2   0   0   0   0   2   2   2   2   2   2   0   0   2   2   2   2   2   0   2   2   0   0   2   2   0   2   0   0   2   0   0   0   0   0   2   2   2   0   2   2   2   2   0   0   0   2   0   2   2   0   0   2   0   0   0   2   2   2   0   2   2   2   2   0   0   0   2   0   2   2   2   2   2   2   2   2   2   0   2   0   0   0   0   0   2   2   0   0   0   0   0   2   0   2   2   0   2   0   2   0   0   2   2   2   2   0   0   2   0   2   2   2   0   2   2   2   2   0   2   0   0   2   2   0   0   0   2   2   2   2   2   2   2   2   2   0   0   0   0   2   0   0   0   2   2   0   2   2   0   0   0   2   0   0   0   2   2   0   0   2   2   2   0   2   2   0   2   0   2   2   2   0   2
 MK-2-12                2   2   2   2   2   0   2   2   0   2   0   0   2   0   0   2   2   2   2   0   0   0   0   0   0   0   2   0   0   0   0   2   0   0   2   0   2   0   0   2   2   2   2   2   0   2   2   0   0   2   2   0   2   0   0   2   0   0   0   0   0   2   2   2   0   2   2   2   2   0   0   0   2   0   2   2   0   0   2   0   0   0   2   2   2   0   2   2   2   2   0   2   0   2   0   2   0   2   2   2   2   2   2   2   2   2   0   0   0   0   0   2   2   0   0   0   0   0   2   0   2   2   0   2   0   2   0   0   2   2   2   2   0   2   2   0   2   2   2   0   2   2   2   0   0   2   0   0   2   2   0   0   0   2   2   2   2   2   2   2   2   2   0   0   0   0   2   0   2   0   2   2   0   2   0   0   0   0   2   2   0   0   2   2   0   2   0   2   2   2   2   2   0   2   0   2   2   2   0   2
 MK-2-13                2   2   2   2   2   0   2   2   0   2   0   0   2   0   0   2   2   2   2   0   0   0   0   2   0   0   2   0   0   0   0   2   0   0   2   0   2   0   0   2   2   2   2   2   0   0   2   0   0   2   2   0   2   0   2   2   0   0   0   0   0   2   2   2   0   2   2   2   2   0   0   0   2   0   2   2   0   0   2   0   0   0   2   2   2   0   2   2   0   2   0   2   0   2   0   2   0   2   2   2   2   2   2   2   2   2   0   0   0   0   0   2   2   0   0   0   0   0   0   0   2   2   0   2   0   0   0   0   2   2   2   2   0   2   2   0   2   2   2   0   2   2   0   0   0   2   0   0   2   2   0   0   0   2   2   2   2   0   2   2   2   2   0   0   0   2   2   0   2   0   2   2   0   2   0   0   2   2   2   2   0   0   2   2   0   2   0   2   2   2   2   2   0   2   0   2   2   2   0   2
 MK-2-14                2   2   2   2   2   0   2   0   0   2   0   0   2   0   0   2   2   2   2   0   0   0   2   2   0   0   2   0   0   0   0   2   0   0   2   0   2   0   0   2   2   2   2   2   2   0   2   0   0   2   2   0   2   0   2   2   0   0   0   0   2   2   2   2   0   2   0   2   2   0   0   2   2   0   2   2   0   0   2   0   0   0   2   2   2   2   2   2   0   2   0   2   0   2   0   2   0   2   2   2   2   2   2   2   2   2   0   0   0   0   0   2   0   0   0   0   0   0   0   0   2   2   0   2   0   0   2   0   2   2   2   2   0   2   0   0   2   2   0   0   2   2   0   0   0   0   0   0   2   2   0   0   0   2   2   2   2   0   2   2   0   2   0   0   0   2   2   0   2   0   2   2   0   2   0   0   2   2   2   2   0   0   0   2   0   2   0   2   2   2   2   2   2   2   0   2   2   2   0   2
 MK-2-15                2   2   0   2   2   0   2   0   0   2   0   0   2   0   0   2   2   2   2   0   0   0   2   2   0   0   2   0   0   0   0   2   0   0   0   0   2   0   0   2   2   2   2   2   2   0   0   2   0   2   2   0   2   0   2   2   0   0   0   0   2   2   2   2   0   0   0   2   2   0   2   2   2   2   2   2   0   0   0   0   0   0   2   2   2   2   2   2   0   2   0   2   0   0   0   2   0   2   2   0   2   2   2   2   0   0   0   0   0   0   0   2   0   0   0   2   0   0   0   0   2   2   0   2   0   0   2   0   2   2   2   0   0   2   0   0   2   2   0   0   2   2   0   0   0   0   0   0   2   2   2   0   0   0   0   2   2   0   2   2   0   2   0   0   0   2   2   2   2   0   2   0   0   2   0   0   2   2   0   0   0   0   0   2   0   2   2   2   2   2   0   2   2   2   0   2   2   2   0   2
 MK-2-16                2   2   0   2   2   0   2   0   0   2   0   0   2   0   0   2   2   2   2   0   0   2   2   2   0   0   2   0   0   0   2   0   2   0   0   0   2   0   2   2   2   2   2   2   2   0   0   2   0   2   2   0   2   0   2   2   0   0   2   0   2   2   2   2   0   2   0   2   2   2   2   2   2   2   2   2   0   0   0   0   0   0   0   2   2   2   2   2   0   2   0   0   2   0   0   2   0   2   2   0   2   2   2   2   0   0   0   0   0   0   0   0   0   0   0   2   0   0   0   0   2   2   0   2   0   0   2   0   2   2   2   0   0   0   0   0   2   2   0   0   2   2   0   0   0   0   0   0   2   2   2   0   0   0   0   2   2   0   0   2   0   2   0   0   0   2   2   2   2   0   2   0   2   2   0   0   2   2   0   0   0   2   0   2   0   2   2   2   0   2   0   2   2   2   0   2   2   2   0   2
 MK-3-1                 0   2   2   2   0   0   0   2   0   2   0   0   0   2   2   2   0   2   0   0   2   0   2   2   0   0   2   2   2   2   0   2   0   2   2   2   0   2   2   0   2   0   0   2   2   2   2   2   0   0   2   0   0   0   2   0   2   2   0   0   0   0   0   0   0   2   2   0   2   2   0   2   2   0   2   2   2   2   0   0   0   0   2   2   2   2   0   2   0   2   2   0   0   0   0   2   2   2   2   0   2   2   0   0   2   2   0   0   0   2   0   2   2   2   2   0   0   2   2   0   0   2   0   2   0   0   0   0   2   2   0   2   0   2   2   2   2   2   2   0   0   0   0   2   2   2   0   2   2   2   0   2   2   0   2   0   0   2   0   2   0   0   0   0   2   0   0   0   2   2   2   2   0   2   0   2   2   2   2   2   2   2   0   2   0   2   2   2   2   0   2   2   2   2   0   2   0   0   0   0
 MK-3-2                 0   2   2   2   0   0   0   2   0   2   0   0   0   2   2   2   0   2   0   0   2   0   2   2   0   0   0   2   2   2   0   2   0   2   2   2   0   2   2   2   2   0   2   2   2   2   2   2   0   0   2   2   0   2   0   0   2   2   0   0   0   0   0   0   0   2   2   0   2   2   0   2   2   0   2   2   2   2   0   0   0   0   2   0   2   2   0   2   0   2   2   0   0   0   0   2   2   2   2   0   2   2   0   0   2   2   0   0   0   2   0   0   2   2   2   0   0   2   2   0   0   2   0   2   0   0   0   0   2   2   0   2   0   2   2   2   2   2   2   0   0   0   2   2   2   2   0   2   2   0   0   2   2   0   2   0   0   2   0   0   0   0   0   0   2   0   0   0   2   2   2   2   0   2   0   2   2   2   2   2   2   2   0   2   0   0   2   2   2   0   2   2   0   2   2   2   0   0   0   0
 MK-3-3                 0   2   2   2   0   2   0   0   0   2   0   2   0   2   2   0   2   2   0   2   2   0   2   2   0   0   0   2   2   2   0   2   0   2   2   2   0   2   2   2   2   0   2   2   2   2   2   0   0   2   2   2   0   2   0   0   2   0   0   2   0   0   0   2   0   2   2   0   0   2   2   0   2   0   2   2   2   2   0   0   0   0   2   0   2   2   0   2   0   2   2   2   0   2   0   2   2   2   2   0   2   2   0   0   2   2   0   2   0   2   0   0   2   2   2   0   0   2   2   0   0   0   0   2   0   0   0   2   2   2   0   2   0   2   2   2   2   2   0   0   0   0   2   2   2   2   0   2   0   0   0   2   0   2   2   0   0   0   0   2   0   0   0   0   2   0   0   0   0   2   2   2   0   2   0   2   2   2   2   2   2   2   0   2   0   0   0   2   2   0   2   2   2   2   2   2   2   0   0   0
 MK-3-4                 0   2   2   2   0   0   0   0   0   2   2   2   0   2   2   0   2   2   0   2   2   2   2   2   0   0   0   2   2   2   2   2   0   2   2   2   0   2   0   2   2   0   2   2   2   2   2   0   0   2   2   0   0   2   0   0   2   0   0   2   0   0   0   2   0   2   0   0   0   2   2   0   2   2   2   0   2   2   0   0   0   0   2   0   2   2   0   2   0   2   2   2   0   2   0   0   2   2   2   0   2   0   0   0   2   2   0   2   2   2   2   0   2   2   2   0   0   2   2   0   0   0   0   2   0   2   0   2   2   2   0   2   0   2   2   2   2   2   0   0   0   0   2   2   2   2   0   2   0   0   0   2   0   2   2   0   0   0   2   2   0   0   0   0   2   2   0   0   0   2   2   2   2   2   0   2   2   2   2   2   2   2   0   2   0   0   0   2   2   0   2   2   2   2   2   0   2   0   0   0
 MK-3-5                 0   2   2   2   2   0   0   0   0   2   2   2   0   2   2   0   2   0   0   2   2   2   2   2   0   2   0   2   2   2   2   0   0   2   2   2   0   2   0   0   2   0   2   0   2   2   2   0   0   0   2   0   0   2   0   2   2   0   0   2   2   0   2   2   0   2   0   0   0   2   2   0   2   2   2   0   2   2   0   0   0   0   2   0   2   2   2   2   0   2   2   2   0   2   2   0   2   0   2   0   2   0   0   0   2   2   0   2   2   2   2   2   2   2   2   0   0   2   0   0   0   2   0   2   0   2   0   2   2   2   0   2   0   2   2   2   2   2   0   2   0   0   2   2   2   2   0   2   0   0   0   2   2   2   2   0   0   0   2   2   0   0   0   2   0   2   0   0   0   2   2   2   0   2   0   2   2   2   2   2   2   2   2   2   0   0   0   2   0   0   2   2   2   2   2   0   2   0   0   0
 MK-3-6                 0   2   2   0   2   0   0   0   0   2   2   2   0   2   2   0   2   0   0   2   2   0   2   2   0   2   2   2   2   2   2   2   0   2   2   2   0   2   0   0   2   0   2   0   2   2   2   0   0   0   2   0   0   2   0   2   2   0   0   2   0   0   2   2   0   2   0   0   0   2   2   0   2   2   2   2   2   2   0   0   0   0   2   0   2   2   2   2   0   2   2   2   0   2   2   0   2   2   2   0   2   2   0   0   2   2   0   2   2   0   2   2   2   2   0   0   0   2   0   2   0   2   0   0   0   2   0   2   2   2   0   2   0   2   2   2   2   2   0   2   0   2   2   2   2   2   0   2   0   0   0   2   2   0   2   0   0   0   2   2   0   0   0   2   0   2   2   0   0   2   2   2   0   2   0   2   0   2   2   2   2   2   2   2   0   0   0   2   0   0   2   2   2   2   2   0   2   0   0   0
 MK-3-7                 0   2   2   0   2   0   0   0   0   2   2   2   0   2   2   0   2   0   0   2   2   0   2   2   2   2   2   2   0   0   2   2   0   2   2   0   0   2   0   0   0   0   2   0   2   2   2   0   0   0   2   0   0   2   0   2   2   0   0   2   0   0   2   2   0   2   0   0   0   2   2   2   0   2   2   2   2   2   0   0   0   0   2   0   2   2   2   2   0   2   2   2   0   2   2   0   2   2   2   0   2   2   0   0   0   2   0   2   2   0   2   2   2   2   0   0   0   2   0   2   2   2   0   0   2   2   0   0   2   2   0   2   0   2   2   2   0   0   0   2   0   0   0   2   2   2   2   2   0   0   0   2   2   0   2   0   0   0   2   0   0   0   0   2   0   2   2   0   0   2   2   2   0   2   0   2   0   2   2   2   2   2   2   2   0   0   0   2   0   0   2   2   2   0   2   0   2   0   0   0
 MK-3-8                 0   2   2   0   2   0   2   0   0   2   2   2   0   2   0   0   2   0   0   2   2   0   0   2   2   2   2   2   0   0   2   2   0   2   2   0   0   2   0   0   0   0   2   0   2   0   2   0   0   0   2   0   2   2   0   2   0   0   0   2   0   0   2   2   2   2   0   0   0   2   2   2   0   2   2   2   2   2   0   0   0   2   2   0   2   2   2   2   0   2   2   2   0   2   2   2   2   2   2   0   2   2   0   2   0   2   0   2   2   0   2   2   2   2   0   0   0   2   0   2   2   2   0   0   2   2   0   0   0   2   0   2   0   2   2   2   0   0   0   2   0   0   0   2   2   2   2   2   0   0   2   2   0   0   2   0   0   0   2   0   0   0   0   2   0   2   2   0   0   2   2   0   0   2   0   2   0   2   2   2   0   2   2   2   0   0   0   2   0   0   2   2   2   0   2   0   2   2   0   2
 MK-3-9                 0   0   2   0   2   0   2   0   0   2   2   2   0   2   0   0   2   0   0   2   2   0   0   2   0   2   2   2   2   0   2   0   0   2   2   0   0   2   0   0   0   0   2   2   2   0   0   2   0   0   2   0   2   2   0   0   0   0   0   2   0   2   0   0   2   2   0   0   0   0   2   2   0   2   0   2   2   2   0   0   2   2   2   0   2   2   2   2   2   2   2   2   0   0   2   2   2   2   2   0   2   2   0   2   2   2   0   2   2   2   2   2   2   2   0   0   0   2   0   2   2   0   0   0   2   2   0   0   0   2   0   2   0   0   2   0   0   0   2   2   0   0   0   2   2   2   2   0   0   0   2   2   0   0   2   0   0   0   2   0   0   0   0   2   0   2   2   0   0   2   2   0   0   2   2   2   0   0   2   2   0   2   2   2   2   0   0   2   0   0   2   2   2   2   2   0   2   0   0   2
 MK-3-10                0   0   2   0   2   0   2   0   0   0   2   2   0   0   0   0   2   0   0   2   2   0   0   2   0   2   2   2   0   0   2   2   0   0   2   0   0   2   0   0   0   0   2   2   2   0   0   2   0   0   2   0   2   2   0   0   0   0   0   2   2   2   0   0   2   2   0   0   0   0   2   2   0   2   2   2   2   0   0   0   2   2   2   2   0   2   2   2   2   2   2   2   2   0   2   2   2   2   2   0   2   2   0   2   2   2   0   2   2   2   2   2   2   2   0   0   0   2   0   2   2   0   0   0   2   2   0   0   0   2   0   2   0   2   2   0   0   0   2   2   0   0   0   2   2   2   2   0   2   0   2   2   2   0   2   0   0   0   2   0   0   0   0   2   0   2   2   0   0   2   2   2   0   2   2   0   0   0   2   2   0   2   2   2   0   0   0   2   0   0   2   2   2   2   2   0   2   0   0   2
 MK-3-11                0   0   2   0   2   0   2   0   0   0   2   0   0   0   0   0   2   0   0   2   2   0   0   2   0   2   2   2   0   0   2   2   0   0   2   0   0   2   0   0   0   0   2   2   2   0   0   2   0   0   0   0   2   2   2   0   0   0   0   2   2   2   0   0   2   0   0   0   0   0   2   2   0   2   2   2   2   0   2   0   2   2   2   2   0   2   2   2   0   2   2   2   2   0   2   2   2   2   2   0   2   0   0   2   2   2   0   0   2   0   2   2   2   2   0   0   0   2   0   0   2   0   0   0   0   2   0   0   0   2   0   2   0   0   0   0   0   0   2   2   0   0   0   2   2   2   2   0   2   0   0   2   2   0   2   2   0   0   2   0   0   0   0   2   0   2   2   0   0   2   2   2   0   2   0   0   0   0   2   2   0   2   2   2   0   0   0   2   2   0   2   2   2   2   2   0   2   0   0   2
 MK-3-12                2   0   2   0   2   0   2   2   0   0   2   0   0   0   0   0   2   0   0   2   2   0   0   2   0   2   2   2   2   2   2   2   0   0   2   0   0   0   0   0   0   0   2   2   2   0   0   2   0   0   0   0   2   2   0   0   0   0   0   2   2   0   0   0   2   0   0   0   0   0   2   2   0   2   2   2   2   0   2   0   2   2   2   2   0   2   2   2   0   0   2   2   2   0   2   2   2   2   2   0   2   0   0   2   2   2   0   0   0   0   2   0   2   2   0   0   0   2   2   0   2   0   2   0   0   2   0   0   0   2   0   2   0   0   0   0   0   0   0   2   2   0   0   2   0   2   2   0   2   0   0   2   2   0   2   2   0   0   2   0   0   0   0   2   0   2   2   0   0   2   2   2   0   2   2   0   0   0   2   2   0   2   0   2   0   0   0   2   2   0   2   2   2   2   2   0   2   2   0   2
 MK-3-13                2   0   2   0   2   0   2   2   0   0   2   0   0   0   0   0   0   0   0   2   2   2   0   2   0   2   2   2   2   2   2   2   0   0   2   0   0   0   0   0   0   0   2   2   2   0   2   2   0   0   0   0   2   2   0   0   0   0   0   2   2   0   0   0   2   0   0   0   2   0   2   2   0   2   2   2   2   0   0   0   2   2   2   2   0   2   2   2   0   0   2   0   2   0   2   2   2   2   2   0   2   0   0   2   2   2   0   0   0   0   2   0   2   2   0   0   2   2   2   0   0   0   2   0   0   2   0   0   0   2   0   2   0   0   0   0   0   0   0   2   2   0   0   0   0   2   2   0   2   0   0   2   2   0   2   2   2   0   2   0   0   0   0   2   0   2   0   0   0   2   2   0   0   2   2   0   0   0   2   2   0   0   0   2   0   0   0   2   2   0   2   2   2   2   2   0   2   2   2   2
 MK-3-14                2   0   2   2   2   0   2   2   0   2   2   0   0   0   0   0   0   0   0   0   2   2   0   2   0   2   2   0   2   2   2   2   0   0   2   0   2   0   0   2   0   2   2   2   2   0   0   2   0   0   0   0   2   2   0   0   0   0   0   2   2   0   0   0   2   0   2   0   2   0   2   2   0   2   2   2   2   0   0   0   2   2   2   2   0   2   2   2   0   0   2   0   0   0   2   2   2   2   2   0   0   0   0   2   0   2   0   0   0   0   2   0   2   2   0   0   2   2   2   2   0   0   2   0   0   2   0   0   0   2   0   2   0   0   0   0   0   0   0   2   2   2   0   0   0   0   0   0   2   0   0   2   2   0   2   2   2   0   2   0   0   0   0   2   0   2   0   0   0   2   2   0   0   2   2   2   0   0   2   2   0   0   0   2   0   0   0   2   2   0   2   2   0   2   2   0   0   2   2   0
 MK-3-15                2   0   2   2   2   0   2   2   0   2   2   0   0   0   0   0   0   0   0   0   2   2   0   2   0   2   2   0   2   0   2   2   0   0   2   0   2   0   0   0   0   2   2   2   0   0   2   0   0   0   0   0   2   2   0   0   0   0   0   2   2   0   0   0   2   0   2   0   2   0   2   2   0   2   2   2   2   0   0   0   2   2   2   2   0   2   2   2   0   0   2   0   0   0   2   0   2   2   2   0   0   0   0   2   0   2   0   0   0   0   2   0   2   2   0   0   2   0   2   2   0   0   2   0   0   0   0   0   0   2   0   2   0   2   0   0   0   0   0   2   2   2   0   0   0   0   0   0   2   0   0   2   2   0   2   2   2   0   2   0   0   0   0   2   0   2   0   0   0   2   2   0   0   2   2   2   0   0   2   2   0   2   0   0   0   0   0   2   2   0   2   0   2   2   2   0   0   2   2   0
 MK-3-16                0   2   2   2   2   0   2   2   0   2   2   2   2   0   0   0   0   2   0   0   2   2   0   2   0   2   2   0   2   0   2   2   0   0   2   0   2   0   0   0   0   2   2   2   0   0   2   2   0   0   0   0   2   2   0   0   0   0   0   2   2   0   2   0   2   0   2   0   2   0   2   2   0   2   2   2   2   0   0   0   0   2   2   2   0   2   2   2   0   0   2   2   0   2   2   0   2   2   2   0   0   0   2   2   0   2   0   0   0   0   2   0   2   2   0   0   2   0   2   0   0   0   2   0   0   0   0   0   0   2   0   2   2   2   0   0   0   0   0   2   2   2   0   0   0   0   2   0   2   0   0   2   2   0   2   2   2   2   2   0   0   0   0   2   0   2   0   0   0   2   2   0   0   2   0   2   0   0   2   0   0   2   0   0   0   0   2   2   2   0   0   0   2   2   2   2   0   2   2   0
 MK-4-1                 0   0   2   0   2   0   0   2   0   2   2   2   0   2   0   2   0   0   0   2   2   2   0   2   2   2   2   0   0   2   2   0   0   0   0   0   2   0   0   2   2   0   0   2   0   0   2   2   0   2   0   0   2   2   2   0   0   2   2   0   2   2   0   2   0   2   2   0   2   2   0   2   0   0   0   2   0   2   0   2   0   2   2   2   2   2   0   0   0   2   2   0   2   0   2   2   2   0   0   2   2   2   0   0   0   0   2   2   2   0   2   0   2   2   0   0   0   2   0   2   0   0   0   2   0   0   0   2   2   2   2   0   0   0   0   0   0   2   0   2   0   0   2   0   0   2   2   0   0   2   0   0   0   2   2   0   2   0   2   0   2   0   0   0   2   0   0   2   0   2   2   0   0   2   0   0   0   0   2   2   0   2   2   0   0   0   0   2   0   2   0   2   0   0   2   0   0   2   0   2
 MK-4-2                 0   0   2   2   2   0   0   2   0   2   2   2   0   2   2   2   0   0   0   2   2   2   0   2   2   2   2   0   0   2   2   2   0   0   0   2   0   0   0   2   2   0   0   2   0   0   2   2   0   0   0   0   2   2   2   0   0   2   2   0   2   2   0   0   0   2   2   0   2   2   0   0   0   0   0   2   0   2   0   0   0   0   2   0   2   2   0   0   0   0   2   0   2   0   2   2   2   0   0   2   2   2   0   0   0   0   2   2   2   0   2   0   2   2   0   0   0   2   0   0   0   0   0   2   0   2   0   2   2   2   2   0   0   0   0   0   0   2   0   2   0   0   2   0   0   2   2   0   0   0   0   0   0   2   2   0   2   0   2   0   2   0   0   0   2   0   0   0   0   2   2   0   0   2   0   0   0   0   2   2   0   2   2   0   0   0   0   2   0   2   0   2   0   0   2   0   0   2   0   2
 MK-4-3                 2   0   2   2   2   0   0   2   0   2   2   2   2   2   2   0   2   0   0   2   2   2   0   2   2   2   2   0   0   2   0   2   0   2   0   2   0   0   0   2   2   0   2   2   0   0   2   2   0   0   0   0   0   2   2   0   0   2   2   0   2   2   0   0   0   2   0   0   2   2   0   0   0   0   0   2   0   2   0   0   0   0   2   0   2   2   2   0   0   0   2   0   2   0   0   2   2   0   0   2   2   2   0   0   0   0   2   0   2   2   2   0   2   0   0   0   0   2   0   0   0   0   0   2   0   2   0   2   2   2   2   0   0   0   0   0   0   2   0   0   0   0   2   0   0   2   2   0   0   2   0   0   0   2   2   2   2   0   2   2   2   0   0   0   2   0   0   0   0   2   2   0   0   2   0   0   0   0   2   2   0   2   2   0   0   0   0   0   0   0   0   2   0   0   2   0   0   2   0   2
 MK-4-4                 2   0   2   2   2   0   0   2   0   0   2   2   2   2   2   0   2   0   0   2   2   2   0   2   2   2   2   0   0   2   0   2   0   2   0   2   0   2   0   0   0   0   2   2   0   0   2   2   0   0   0   0   0   2   2   0   0   2   2   0   2   2   0   0   0   2   0   0   2   2   0   0   0   0   0   2   0   2   0   0   0   0   2   2   2   0   2   0   2   0   2   0   2   0   0   2   0   0   0   2   2   2   0   0   0   0   2   0   2   2   2   0   0   0   0   0   2   2   0   0   0   0   0   2   0   2   2   2   2   2   2   0   0   2   0   0   0   2   0   0   0   2   2   0   0   2   2   0   2   2   0   0   0   2   2   2   2   0   2   2   2   0   0   0   0   0   0   0   0   2   2   0   0   2   0   0   0   0   2   0   0   2   2   0   2   0   0   0   0   0   0   2   0   0   2   0   0   2   0   2
 MK-4-5                 0   0   2   2   0   0   0   2   0   2   2   2   2   2   0   2   2   2   0   2   2   2   0   2   2   2   2   2   0   2   0   2   0   2   0   2   0   2   0   0   0   2   2   2   0   0   2   2   2   0   0   0   2   2   2   0   0   2   2   0   2   2   0   0   0   0   0   0   2   2   0   2   0   0   0   2   0   2   0   0   0   0   2   2   2   0   2   0   2   0   2   0   2   0   0   2   0   0   0   2   2   2   0   0   0   0   2   2   2   2   2   0   0   0   0   0   2   2   0   0   0   0   0   2   0   0   2   2   2   2   2   0   0   2   0   0   0   2   0   0   2   2   0   0   0   2   2   0   2   2   0   0   0   2   2   2   2   0   2   2   2   0   0   0   0   0   0   2   0   2   0   2   0   2   0   0   0   0   2   0   0   2   2   0   2   0   0   0   0   0   0   2   0   0   2   0   0   2   0   2
 MK-4-6                 0   0   2   2   0   0   0   2   0   2   2   2   2   2   0   2   0   2   0   2   2   2   2   2   0   2   2   2   2   2   0   2   0   2   0   2   0   2   0   0   0   2   2   2   0   0   2   0   2   0   0   0   2   2   2   0   0   2   2   0   2   2   0   0   0   0   0   0   2   2   0   2   0   0   0   2   0   2   0   0   0   0   2   2   2   0   2   0   0   0   2   0   2   0   0   2   0   0   0   2   2   0   0   0   0   0   0   2   2   2   2   0   0   0   0   0   2   2   0   0   0   2   0   0   0   0   2   0   0   2   2   0   0   0   0   0   0   2   0   0   2   2   0   0   0   2   2   0   2   2   0   0   0   2   2   2   2   0   2   2   2   0   0   0   0   0   0   2   0   2   0   2   0   2   0   2   0   0   2   0   0   2   2   0   2   0   0   0   0   2   2   0   0   0   2   0   0   2   0   2
 MK-4-7                 0   0   2   2   0   0   0   2   0   2   2   2   2   2   0   2   0   2   0   2   2   2   2   2   0   2   2   2   2   2   0   2   0   2   0   2   0   2   0   0   0   2   2   2   2   0   2   0   2   0   0   0   2   2   2   0   0   2   2   0   2   2   0   0   0   0   0   0   2   2   0   2   0   0   0   2   0   2   0   0   0   0   0   2   2   0   2   0   0   0   2   0   2   0   0   2   0   0   0   2   2   2   0   0   2   0   0   2   2   2   2   0   2   0   0   0   0   2   0   0   0   2   0   0   0   0   2   0   0   2   2   0   0   0   0   0   0   2   0   0   0   0   0   0   0   2   0   0   2   2   0   0   2   2   2   0   2   0   2   2   2   0   0   0   0   0   0   2   0   2   0   2   0   0   0   2   0   0   2   0   0   2   2   0   0   0   0   0   0   2   0   0   0   0   2   0   0   2   0   2
 MK-4-8                 0   0   2   2   0   0   0   2   0   2   0   2   2   2   0   2   0   0   0   2   2   2   2   2   0   2   2   2   2   2   0   2   0   2   0   2   0   2   2   0   2   2   2   2   2   0   2   0   2   0   0   0   2   2   2   0   0   2   2   2   2   2   0   0   0   0   0   0   0   2   0   2   2   0   0   2   0   2   0   0   2   0   2   2   2   0   2   0   0   0   2   0   2   0   2   2   0   0   0   2   2   2   0   0   2   0   0   2   2   2   2   0   2   0   0   0   0   2   0   0   0   2   2   0   0   0   2   0   0   2   0   0   0   0   0   0   0   2   0   0   0   0   0   0   0   2   0   0   2   0   0   0   0   2   2   0   2   0   2   2   2   0   0   0   0   0   0   2   0   2   0   2   0   0   0   2   0   0   2   0   0   2   2   0   2   0   0   0   0   2   0   0   0   0   0   0   2   2   0   2
 MK-4-9                 0   0   2   2   0   0   0   2   0   2   0   2   2   2   0   2   0   0   0   2   2   2   2   2   0   2   2   2   2   2   2   2   0   2   0   2   0   2   2   0   0   2   2   2   2   0   2   2   2   0   0   0   2   2   2   2   0   2   2   2   2   2   0   0   2   0   0   0   2   2   2   2   2   0   0   2   0   2   0   0   2   0   2   2   2   0   2   0   0   0   2   0   2   0   2   2   0   0   0   2   2   2   0   0   2   0   0   2   2   2   2   0   2   0   0   0   2   0   0   0   0   2   2   0   0   0   0   0   0   2   0   0   0   0   0   2   0   2   0   2   0   0   0   0   0   2   0   0   2   0   0   0   0   2   2   0   0   0   2   2   2   0   0   0   0   0   2   2   0   2   0   2   0   0   0   2   0   0   2   2   0   2   2   0   2   0   0   0   0   2   2   0   0   0   0   0   2   2   0   2
 MK-4-10                0   0   2   2   0   0   0   2   0   2   0   2   2   2   0   2   0   0   0   2   2   2   2   2   0   2   2   0   2   2   2   2   2   2   0   2   0   2   2   0   0   2   2   2   2   0   2   0   2   0   0   0   2   2   2   2   0   2   2   2   2   2   0   2   2   0   0   0   2   2   2   0   2   0   0   2   0   2   0   0   2   2   2   2   2   0   2   2   2   0   2   0   0   0   2   2   0   0   0   0   2   2   0   0   2   0   2   2   2   2   2   0   2   0   0   2   2   0   0   0   2   2   2   0   0   0   0   0   0   0   0   2   0   0   0   2   0   2   0   0   0   0   0   0   2   2   0   0   2   0   0   0   0   2   2   0   0   0   2   2   2   0   0   0   0   0   2   2   0   2   0   2   0   0   2   2   0   2   2   2   0   2   2   0   2   0   0   0   0   2   2   0   0   0   0   0   2   2   0   2
 MK-4-11                0   0   2   2   2   0   0   0   0   2   0   2   2   2   2   2   0   0   0   2   2   2   2   2   0   2   2   0   2   2   2   2   2   2   0   2   0   2   2   0   0   2   2   2   2   0   2   0   2   0   0   2   2   2   0   2   0   2   2   2   0   2   0   2   2   0   0   0   2   2   2   2   2   0   0   2   0   2   0   0   2   2   2   2   2   0   2   2   2   0   2   0   0   0   2   2   0   0   0   0   2   2   0   0   2   0   2   2   2   2   2   0   2   0   0   2   0   0   0   0   2   2   2   0   0   0   0   0   0   0   0   2   0   0   0   2   0   2   0   0   0   0   0   0   2   2   0   0   2   0   0   0   0   2   2   0   0   0   2   2   2   0   0   0   0   0   2   2   0   2   2   2   0   0   2   2   0   2   2   2   2   2   2   0   2   0   0   0   0   2   2   0   0   0   0   0   2   2   0   2
 MK-4-12                2   0   2   2   2   0   0   0   0   2   0   0   2   2   0   2   0   0   0   2   2   2   2   2   0   0   2   2   2   2   2   2   2   2   0   2   0   2   2   0   0   2   2   0   2   0   2   0   2   0   0   2   2   2   0   2   0   2   2   2   0   2   0   2   2   0   0   0   2   2   2   0   2   0   2   2   0   2   0   0   2   2   2   2   2   0   2   2   2   0   2   0   0   0   2   2   0   0   0   0   2   2   2   0   2   0   2   2   2   2   2   0   0   0   0   2   0   0   0   2   2   2   2   0   0   0   0   0   0   0   0   2   0   0   0   2   0   2   2   0   0   0   0   0   2   2   0   0   2   0   0   0   0   2   2   0   0   0   0   2   2   0   2   0   0   0   2   2   0   2   2   2   0   0   2   2   0   2   2   2   2   2   2   0   2   0   0   0   0   2   0   0   0   0   0   0   2   2   0   0
 MK-4-13                2   0   2   2   2   0   0   0   0   2   0   0   2   2   0   0   0   0   0   2   2   2   2   2   0   0   2   2   2   2   2   2   2   2   0   0   0   2   2   0   2   2   2   0   2   0   2   0   2   0   0   2   2   2   0   2   0   2   2   2   0   2   0   0   2   0   0   0   2   2   2   0   2   0   0   2   0   2   0   0   2   2   2   2   0   0   2   2   2   0   2   0   0   0   2   2   0   0   0   0   2   2   2   0   2   0   0   2   2   2   2   0   0   0   0   2   0   0   2   2   2   2   2   0   0   0   0   0   0   0   2   2   0   0   2   2   0   2   2   2   0   0   0   0   2   2   0   0   2   0   0   0   0   2   2   0   2   0   0   2   0   0   2   0   0   0   2   0   0   2   2   2   0   0   2   2   0   2   2   2   0   0   2   0   2   2   0   0   0   2   0   0   0   0   2   0   2   2   0   0
 MK-4-14                2   0   2   2   0   0   0   2   0   2   0   0   0   2   0   0   0   0   0   2   2   2   2   2   0   0   2   2   2   0   2   2   0   2   0   0   0   2   2   0   2   2   2   0   2   0   2   0   2   0   0   2   2   2   0   2   0   2   2   2   0   2   0   2   2   0   0   0   2   2   0   0   2   0   0   2   0   2   0   0   2   0   2   2   0   0   2   2   2   0   2   0   0   0   2   2   0   0   0   0   0   2   0   0   2   0   0   2   2   2   2   0   0   0   0   2   0   0   2   2   2   2   2   0   0   0   0   0   0   0   2   2   0   0   2   2   0   2   2   2   0   0   0   0   2   2   0   0   2   0   0   0   0   2   2   0   2   0   0   2   0   0   2   0   0   0   2   0   2   2   2   2   0   0   2   2   0   2   2   2   0   2   2   0   2   2   2   0   0   0   0   0   0   0   0   0   2   2   0   0
 MK-4-15                2   2   2   2   0   0   0   2   0   2   0   0   0   2   0   0   0   0   0   2   2   2   0   2   0   0   2   2   2   0   2   2   0   2   0   0   0   2   2   0   2   0   2   0   2   0   2   0   2   0   0   2   2   2   0   2   2   2   2   2   0   2   0   2   2   0   0   2   0   2   0   0   2   0   2   2   0   2   0   0   2   0   2   2   0   0   2   2   2   0   2   0   0   0   2   2   2   0   0   0   0   0   0   0   2   0   0   2   2   2   2   2   0   0   0   2   0   0   2   2   2   0   2   0   0   0   0   0   0   2   2   2   2   0   2   0   0   2   2   0   0   2   0   0   2   2   0   2   0   0   0   0   0   0   2   0   2   0   0   2   0   0   2   0   0   0   2   2   2   2   2   2   0   0   2   2   2   2   2   2   0   2   2   0   2   2   2   0   0   0   0   0   0   0   0   0   2   2   2   0
 MK-4-16                2   2   2   2   0   0   0   0   0   2   0   0   0   2   0   0   0   0   2   0   0   2   2   0   0   0   0   2   2   0   2   2   2   2   2   0   0   2   2   0   2   0   2   0   2   0   2   0   2   0   0   2   2   2   0   0   0   2   0   2   0   2   0   2   2   0   0   2   0   2   0   0   2   0   2   2   2   2   0   0   2   0   2   2   0   0   2   2   2   0   2   0   0   0   2   2   2   0   0   0   0   0   0   0   2   0   0   2   2   2   2   2   0   0   0   2   0   0   2   2   0   0   2   0   0   0   0   2   0   0   2   2   2   0   2   0   0   0   2   0   0   2   0   2   2   2   0   2   0   0   0   0   0   0   2   0   2   0   0   2   0   0   0   0   0   0   2   2   0   2   2   2   2   0   2   2   2   2   2   2   0   2   2   0   2   2   2   2   0   2   0   0   0   0   0   0   2   2   2   0
 MK-5-1                 2   0   0   0   2   0   2   2   2   2   0   2   0   0   2   2   0   2   2   2   0   2   2   0   0   0   2   2   2   2   2   0   2   0   0   0   2   0   2   2   0   0   2   0   0   0   2   2   2   0   0   2   0   0   0   2   2   0   0   0   0   0   0   2   2   0   2   2   0   0   0   0   0   2   2   2   2   2   0   0   2   2   2   2   2   0   0   2   0   2   0   0   0   0   2   0   0   2   0   2   2   2   2   0   0   2   2   2   2   0   2   2   2   0   0   2   0   0   0   0   2   0   2   2   2   2   2   2   0   0   2   2   0   2   0   0   0   0   2   2   2   0   0   2   2   0   0   0   0   2   2   2   0   2   0   2   0   0   2   0   2   0   2   0   0   0   2   2   0   0   2   0   2   0   2   2   0   2   2   2   0   2   2   0   0   2   0   2   0   2   0   2   2   0   2   2   2   2   0   0
 MK-5-2                 2   0   0   2   2   0   2   2   2   2   0   0   0   0   2   2   0   0   2   2   0   2   2   0   0   0   2   0   2   2   2   0   2   0   2   2   2   0   0   2   0   0   2   0   0   0   2   2   2   0   0   2   0   0   0   2   2   0   0   0   0   0   2   2   2   0   2   0   0   0   0   0   0   2   2   2   2   0   0   0   2   0   0   2   2   0   0   2   0   2   0   0   0   0   2   0   0   2   0   2   2   2   2   0   0   2   2   2   2   0   2   0   2   0   0   2   0   0   0   0   2   0   0   2   2   0   2   2   0   0   2   2   0   2   0   0   0   0   2   2   2   2   0   2   2   0   0   0   2   0   2   2   0   0   0   0   0   2   2   0   2   2   2   0   0   0   2   2   2   0   2   0   0   0   2   2   0   2   2   0   0   2   2   0   0   2   0   0   0   2   0   0   2   0   2   2   2   2   0   0
 MK-5-3                 2   0   0   2   2   0   2   2   2   0   0   0   0   0   2   2   0   2   0   2   0   2   2   0   0   0   2   0   2   0   2   2   2   0   2   0   2   0   0   2   0   0   0   0   0   2   2   2   2   2   0   2   0   0   0   2   2   0   2   0   0   0   2   2   2   0   2   0   0   0   2   0   0   2   2   2   2   0   0   0   2   0   0   2   2   0   0   2   0   2   0   0   0   0   2   0   0   0   0   2   2   2   2   0   2   0   2   0   2   0   2   0   2   0   0   2   0   0   0   0   2   0   0   2   2   0   2   2   0   0   2   2   0   2   0   0   0   0   2   2   2   2   0   2   2   0   0   2   2   0   2   2   0   0   0   0   0   2   2   0   2   2   2   0   0   0   2   2   2   0   2   0   2   0   2   2   0   2   2   0   0   2   2   0   0   2   0   0   0   2   0   0   2   0   2   2   2   2   0   0
 MK-5-4                 2   0   0   2   2   0   2   0   2   0   0   0   0   0   2   2   0   2   0   2   0   2   2   0   0   2   2   0   2   0   2   2   0   0   2   0   2   0   0   2   0   0   0   0   0   2   2   2   2   2   0   2   0   0   0   2   2   0   2   2   0   0   2   2   0   0   2   0   0   0   2   0   0   2   2   2   2   2   0   0   2   0   0   2   2   0   0   2   0   2   0   0   0   0   2   0   0   0   0   2   0   2   2   0   2   0   2   0   2   0   2   0   2   0   0   2   0   0   0   2   2   0   2   2   2   0   2   2   0   0   2   2   0   2   0   0   0   0   2   0   2   2   0   0   2   0   0   2   2   0   2   2   0   0   0   0   0   2   2   0   2   2   2   0   0   0   2   2   2   0   2   0   2   0   2   2   0   2   2   0   0   2   2   0   0   2   0   2   0   2   0   0   2   0   2   2   2   2   0   0
 MK-5-5                 2   0   2   2   2   0   0   0   2   0   0   0   0   0   2   2   0   2   0   2   0   2   0   0   0   2   2   0   2   0   2   2   0   0   2   0   2   0   0   2   0   0   0   0   0   2   2   0   2   2   0   2   0   0   0   0   2   0   2   2   0   0   2   2   0   0   2   0   0   0   2   0   0   0   2   2   2   2   0   0   2   0   0   2   2   0   0   2   0   2   0   0   0   0   2   0   2   0   0   2   0   2   2   0   0   0   2   0   2   0   2   0   2   0   0   0   0   0   0   2   2   0   2   2   2   0   2   2   0   0   2   2   0   2   0   0   0   0   2   0   2   2   0   0   2   0   0   2   0   0   2   0   0   0   0   0   0   2   2   0   2   2   2   0   0   0   2   2   2   0   2   0   0   0   2   2   0   2   2   0   0   2   2   0   0   2   0   0   2   2   0   0   2   0   2   2   2   2   0   0
 MK-5-6                 2   0   2   2   2   0   2   0   2   0   0   0   0   0   2   2   0   2   0   2   0   2   0   0   0   2   2   0   2   0   2   0   0   0   2   0   2   0   0   0   0   0   2   0   2   2   2   0   2   2   0   2   0   0   0   0   2   0   2   2   0   0   2   2   0   0   2   2   0   0   2   0   0   0   2   2   2   2   0   2   2   0   0   2   2   0   0   2   0   2   2   0   2   0   2   0   0   0   0   2   0   2   2   0   0   0   2   0   2   0   0   0   2   0   0   0   0   0   0   2   2   0   0   2   2   0   2   0   0   0   2   2   2   2   0   0   0   0   2   0   2   2   0   0   2   0   0   2   0   0   2   0   2   2   0   0   0   2   2   0   2   2   2   0   0   0   2   2   2   0   2   0   0   0   2   2   0   2   2   0   0   2   2   0   0   2   0   0   2   2   0   0   2   0   2   2   2   2   0   0
 MK-5-7                 2   0   2   2   2   0   2   0   2   0   0   0   2   0   2   2   0   0   0   2   0   2   0   2   0   2   2   0   0   0   2   0   0   0   2   0   2   2   0   0   0   0   2   0   2   2   2   0   2   2   2   2   0   0   0   0   2   0   2   2   0   0   2   2   0   2   0   2   0   0   2   0   0   0   2   2   2   2   0   2   2   0   0   2   2   0   0   2   0   2   2   0   2   0   2   0   0   0   0   2   0   2   2   0   0   0   2   0   2   0   0   0   2   0   0   0   0   0   0   2   2   0   0   2   2   0   2   0   0   0   2   2   2   2   0   0   0   0   2   0   2   0   0   2   2   0   0   2   0   0   2   0   2   2   0   0   0   2   2   0   2   2   2   0   0   0   2   2   2   0   2   0   0   0   2   2   0   2   2   2   0   2   2   0   0   0   0   0   2   2   0   0   2   0   2   2   2   2   0   0
 MK-5-8                 2   0   2   2   2   0   2   0   2   0   0   0   2   0   2   2   0   0   2   2   0   2   2   2   0   2   2   2   0   0   0   0   0   0   2   0   2   2   0   0   0   0   2   0   2   2   2   0   2   2   2   2   0   0   0   0   2   0   2   2   0   2   2   2   0   2   0   2   0   0   2   0   0   2   2   0   2   2   0   2   2   0   0   2   2   0   0   2   0   2   2   0   2   0   2   0   0   0   0   2   0   2   2   0   0   2   2   0   2   0   0   0   2   0   0   0   0   0   2   2   2   0   0   2   2   0   2   0   2   0   0   2   2   2   0   0   0   0   0   0   2   0   0   2   2   0   0   2   0   0   2   0   2   2   0   0   0   2   2   0   2   2   2   2   0   0   2   2   2   0   2   0   0   2   2   2   0   2   2   2   2   2   2   0   0   0   0   0   2   2   0   0   2   0   2   2   2   2   0   0
 MK-5-9                 2   0   2   2   2   0   0   0   2   0   2   2   2   0   2   2   0   0   2   2   0   0   2   2   0   2   2   2   0   0   0   0   0   0   2   0   2   2   0   2   0   0   2   2   2   2   2   0   2   2   2   2   0   0   0   0   2   0   2   2   0   2   2   0   0   2   0   2   2   0   0   0   0   2   2   0   2   2   0   2   2   0   0   2   2   0   0   2   2   2   2   0   2   0   2   0   0   0   0   2   2   2   2   0   0   2   2   0   2   0   0   0   2   0   0   0   0   0   2   2   2   0   0   2   2   0   2   0   2   2   0   2   2   2   0   0   0   0   0   0   2   0   0   2   2   0   0   2   0   0   2   0   2   2   0   0   0   2   2   2   2   2   2   2   0   0   0   2   0   0   2   0   0   2   0   2   0   2   2   2   2   2   2   0   0   0   0   0   2   2   0   0   2   2   2   2   2   2   0   0
 MK-5-10                2   0   2   2   2   0   0   0   2   0   2   2   2   0   2   2   0   0   2   2   2   0   0   2   0   2   2   2   0   0   0   0   0   0   2   0   2   2   0   2   0   0   2   2   2   2   2   0   2   2   2   2   0   0   0   0   2   0   2   2   0   2   2   0   0   2   0   2   0   0   0   0   0   2   2   0   0   2   0   2   0   0   0   2   2   0   0   2   2   2   0   0   2   0   2   0   0   2   0   2   2   2   2   0   0   2   2   0   2   0   0   0   2   0   0   0   0   0   2   2   2   0   2   2   2   0   2   0   2   2   2   0   2   2   0   0   0   2   0   0   2   2   0   2   2   0   0   2   0   0   2   0   2   0   0   0   0   2   2   2   2   2   2   2   0   0   0   2   0   0   2   0   0   2   0   2   0   2   2   0   2   2   2   0   0   2   0   0   2   2   0   0   2   2   2   2   2   2   0   0
 MK-5-11                2   0   2   2   2   0   0   0   2   0   2   2   2   0   2   2   0   0   2   2   2   0   0   2   0   2   2   2   2   0   0   0   2   0   2   0   2   2   0   2   0   0   2   2   2   2   2   0   2   2   2   2   0   0   0   0   0   2   2   2   0   2   2   0   0   2   0   2   0   0   2   0   0   2   2   0   0   2   0   2   0   0   2   2   2   0   0   2   2   2   0   0   2   0   2   0   0   2   0   0   2   0   2   0   0   2   2   0   2   0   0   0   2   0   0   0   0   0   2   2   2   0   2   2   0   0   0   0   2   2   2   0   2   2   0   0   0   2   0   0   2   2   0   2   2   0   0   2   0   0   2   0   2   0   0   0   0   2   2   2   2   2   2   2   0   0   0   2   0   0   2   0   0   2   0   2   0   2   2   0   2   2   2   0   0   2   0   0   2   2   0   0   2   2   2   2   2   2   0   0
 MK-5-12                2   0   2   2   2   0   0   0   2   0   2   2   2   0   2   2   0   0   2   2   2   0   0   2   0   2   2   2   2   0   0   0   2   0   2   0   2   2   0   2   0   2   2   2   2   2   2   0   2   2   2   2   0   0   2   0   0   2   2   2   0   2   2   0   2   2   0   2   0   0   2   2   0   2   2   0   0   2   0   2   0   0   2   2   2   0   0   2   2   2   0   0   2   0   2   0   0   2   0   0   2   0   2   0   0   2   2   0   2   2   0   2   2   0   0   0   0   0   2   2   2   0   2   2   0   0   0   0   2   2   0   0   2   0   0   0   0   2   0   0   2   2   0   2   2   0   0   2   0   0   2   0   2   0   0   0   0   2   2   2   2   2   2   2   0   0   0   2   0   0   2   0   2   2   0   2   0   2   2   0   2   2   2   2   2   2   0   2   2   2   2   0   2   2   2   2   0   2   0   0
 MK-5-13                2   0   2   2   2   0   0   0   0   0   2   2   2   0   2   2   0   0   2   2   0   0   0   0   0   2   2   2   2   0   0   0   2   0   2   0   2   2   2   2   2   2   2   2   2   2   2   0   2   2   2   2   0   0   2   0   0   2   2   2   0   2   2   0   2   2   0   2   0   0   2   2   0   2   2   0   0   2   0   2   0   0   2   0   2   0   0   2   2   2   0   2   2   0   2   0   0   2   0   0   2   0   2   0   0   2   2   0   2   2   2   2   2   0   2   0   0   0   0   2   2   0   2   2   0   0   0   2   2   2   0   0   2   0   0   2   0   0   0   0   2   2   0   2   2   0   0   2   0   0   2   0   2   0   0   0   0   2   2   2   2   2   2   2   2   0   0   2   0   0   2   0   2   2   0   2   0   2   2   0   2   2   2   2   2   2   0   0   2   2   0   0   2   2   2   2   0   0   0   0
 MK-5-14                2   0   2   2   2   2   0   2   0   0   2   2   2   0   2   2   0   0   2   2   0   0   0   2   2   2   0   2   2   0   0   0   2   0   2   0   2   2   2   2   0   2   2   2   2   2   2   2   2   2   0   2   0   0   2   0   0   2   2   2   2   2   2   0   2   2   0   0   0   0   2   2   0   2   2   0   0   2   0   2   0   0   2   0   2   0   0   2   2   2   0   2   2   0   2   0   0   2   0   0   2   0   2   0   0   2   2   0   2   2   2   2   2   0   2   0   0   0   0   2   2   2   2   2   0   0   0   2   2   2   0   0   2   0   0   2   0   0   0   2   2   2   0   2   2   0   0   2   0   0   2   0   2   0   0   2   0   2   2   2   2   0   2   0   2   0   0   2   0   2   2   0   2   2   0   2   0   2   2   2   2   2   2   2   2   2   0   0   2   2   0   0   2   2   2   2   0   0   0   0
 MK-5-15                2   0   2   2   2   2   0   2   0   0   2   2   2   0   2   2   0   0   2   0   0   0   0   2   2   2   0   2   2   0   0   0   2   0   2   0   2   2   2   2   0   2   2   0   2   0   2   2   2   2   0   2   0   0   2   2   0   2   2   2   2   2   2   0   2   0   0   2   0   2   2   2   2   2   2   0   0   2   0   0   2   0   2   0   2   0   0   2   2   2   0   2   2   0   2   0   0   2   0   0   2   2   2   0   0   2   2   0   2   2   2   2   2   0   2   0   0   0   2   2   0   2   2   2   0   0   0   2   2   2   0   0   2   0   0   2   2   0   0   2   2   2   0   0   2   0   0   0   0   0   2   2   2   2   0   2   0   2   2   2   2   0   2   0   2   0   2   2   0   2   0   0   2   2   0   0   0   2   2   0   2   2   2   0   2   2   0   0   2   2   0   0   2   2   2   2   0   0   2   2
 MK-5-16                0   0   2   2   2   2   0   0   0   0   2   2   2   0   2   0   0   0   2   0   0   0   0   2   2   2   0   2   2   0   0   0   2   0   2   0   2   2   2   2   0   2   2   0   2   2   2   2   2   2   0   2   0   2   2   2   0   2   2   2   2   2   2   0   2   0   0   2   0   2   2   2   2   2   2   2   0   0   0   0   2   2   2   0   2   0   0   2   2   2   0   2   2   0   0   0   0   2   0   0   2   2   2   0   0   2   2   0   2   2   2   2   2   0   2   0   0   0   2   2   0   2   2   0   0   0   0   2   2   2   0   0   2   0   0   2   0   0   0   2   2   2   0   0   2   0   0   0   0   0   2   2   2   2   0   2   0   2   2   2   2   0   2   0   2   2   2   0   0   2   2   0   2   2   0   0   0   2   2   0   2   2   2   0   2   2   0   0   2   2   0   0   2   2   2   2   0   0   2   0
 MK-6-1                 0   2   2   0   2   0   0   0   2   2   2   0   2   2   0   0   0   0   0   0   0   2   0   2   0   2   0   0   2   2   2   2   0   0   2   0   2   2   0   2   2   0   0   0   0   2   2   2   2   0   2   0   2   0   0   2   2   0   0   2   2   2   0   2   0   2   0   2   2   0   0   2   0   0   2   0   0   2   0   2   0   2   0   0   2   0   0   2   2   0   0   2   2   2   0   0   2   2   0   0   2   2   0   2   2   0   0   0   0   0   2   0   2   2   0   2   2   2   0   0   0   0   2   0   2   2   0   2   0   2   2   2   0   2   2   0   2   2   2   2   2   2   2   0   2   0   2   2   2   2   2   0   2   0   0   0   0   2   0   2   2   0   2   2   0   2   2   0   0   0   0   0   2   2   2   2   2   2   2   2   2   2   2   0   2   0   2   2   2   0   2   0   0   2   0   2   0   2   0   0
 MK-6-2                 0   2   2   0   2   0   0   2   2   2   2   0   0   2   0   0   0   0   0   0   0   2   0   2   0   2   0   0   2   2   0   2   0   0   2   0   2   2   0   2   2   0   0   0   0   2   2   2   2   0   0   0   2   0   2   2   2   0   0   2   2   2   0   2   0   2   0   2   2   0   0   2   2   0   2   0   0   2   0   2   2   2   0   0   2   0   0   0   2   0   0   2   2   2   0   0   2   2   0   0   2   2   0   2   2   0   0   0   0   0   2   0   2   2   0   2   2   2   2   0   0   0   2   0   0   2   0   2   0   2   2   2   0   2   2   0   2   2   2   2   2   0   2   0   2   2   2   0   2   2   0   2   2   0   0   0   0   2   0   2   2   0   2   2   0   2   2   0   2   0   0   0   2   2   2   2   2   0   2   2   0   2   2   0   2   0   2   2   2   0   2   0   0   2   0   2   0   2   0   0
 MK-6-3                 0   2   2   2   2   0   0   2   2   2   2   0   0   2   2   0   0   0   0   0   0   2   0   2   0   2   0   0   2   2   0   2   2   0   2   0   2   2   0   2   2   0   0   0   0   2   2   2   2   0   0   0   2   0   2   2   2   0   0   2   2   2   0   2   0   2   0   2   0   0   0   2   2   0   2   0   0   2   0   0   2   2   0   0   2   0   0   0   2   0   0   2   2   2   0   0   2   2   0   0   2   2   0   2   2   0   0   0   0   0   2   0   2   2   0   2   0   2   0   0   0   0   2   0   2   2   0   2   2   2   2   2   0   0   2   0   2   2   2   0   0   0   2   0   2   2   2   0   0   2   0   2   2   0   0   0   0   2   0   0   2   0   0   2   0   2   2   0   2   0   0   0   2   0   2   2   2   0   0   2   0   2   2   0   2   0   2   2   2   0   2   0   0   2   0   2   0   2   0   0
 MK-6-4                 0   2   2   0   2   0   0   2   2   2   0   0   0   2   2   0   0   0   0   0   0   2   0   2   0   2   2   0   2   2   0   2   2   0   2   0   2   2   0   2   0   0   2   0   0   0   2   2   2   0   0   0   2   0   2   0   2   0   0   2   2   2   0   2   0   0   0   2   2   0   0   2   2   2   2   0   2   2   2   0   2   2   0   0   2   0   0   0   2   0   0   2   2   2   0   0   2   2   2   0   0   2   2   2   2   2   2   0   0   0   2   2   2   0   0   2   0   2   0   0   0   0   2   0   2   0   0   2   2   0   2   2   0   0   0   0   2   2   2   0   0   0   0   0   2   2   2   0   0   2   2   2   2   0   0   0   0   2   0   0   2   0   0   2   0   2   2   0   2   0   0   0   2   0   2   2   0   2   0   2   0   2   2   0   2   0   2   2   2   0   0   0   0   2   0   2   0   2   0   0
 MK-6-5                 0   2   2   0   2   0   0   2   2   2   0   0   0   2   2   0   0   0   2   0   2   2   0   2   0   2   2   0   2   2   0   2   2   0   2   0   2   2   0   2   0   0   2   0   0   0   2   2   2   0   0   0   2   0   2   0   2   0   0   2   2   2   0   0   0   0   0   2   2   0   0   2   2   2   0   0   2   2   2   0   2   2   0   0   2   0   0   0   2   0   0   2   2   2   0   0   2   2   2   0   0   2   2   2   2   2   2   0   0   0   2   2   2   0   0   2   0   2   0   0   0   0   2   0   2   0   0   2   2   2   2   2   0   0   2   0   2   2   2   0   0   0   0   0   2   2   2   2   0   0   2   2   2   0   0   0   0   2   0   0   2   0   0   2   0   2   2   0   2   0   0   0   2   0   2   0   0   2   0   2   0   2   0   0   2   2   0   2   2   0   0   0   2   2   0   2   2   2   0   0
 MK-6-6                 0   2   2   0   2   2   0   2   2   2   0   0   0   2   2   0   0   0   2   0   2   2   0   2   0   2   2   0   2   2   0   2   2   2   2   0   2   2   0   2   0   0   2   0   0   0   2   0   2   0   0   0   2   0   2   0   2   0   0   2   2   2   0   0   2   0   0   2   2   0   0   2   2   2   0   0   2   2   2   0   0   2   0   0   2   0   2   0   2   0   0   2   2   2   0   0   2   2   2   0   0   2   2   2   2   2   2   0   0   0   2   2   2   0   0   2   0   0   0   2   0   0   2   0   2   0   0   2   2   2   2   2   0   0   2   0   2   2   2   0   0   0   0   0   2   0   0   2   0   0   2   0   2   0   0   2   0   2   0   0   2   0   0   2   0   2   0   0   2   0   2   0   2   0   2   0   0   2   0   2   0   2   0   0   2   2   0   2   2   2   0   0   2   2   0   2   2   2   0   0
 MK-6-7                 0   2   2   0   2   0   0   2   2   2   0   0   2   2   2   0   0   0   2   0   2   2   0   2   0   2   2   0   2   2   0   2   2   2   2   0   2   2   0   2   0   0   2   0   0   0   2   0   2   0   0   0   2   0   2   2   2   0   0   2   2   2   0   0   2   0   0   2   2   0   0   2   2   2   0   2   2   2   2   0   0   2   0   0   2   0   2   0   2   0   0   2   2   0   0   0   2   0   0   2   0   2   2   2   2   2   2   2   0   0   2   2   2   0   0   2   0   0   0   2   0   0   2   0   2   0   0   2   0   2   2   2   0   0   2   0   2   2   2   0   0   0   0   0   2   2   0   2   0   0   2   0   2   0   0   2   0   2   0   0   2   0   0   2   0   2   0   0   2   0   2   0   2   0   0   0   0   2   0   2   0   2   0   0   2   2   0   2   2   2   0   0   2   2   0   2   2   2   0   0
 MK-6-8                 0   2   2   0   2   0   0   2   2   2   0   0   2   2   2   0   0   2   2   0   2   2   0   2   0   0   2   0   2   2   2   2   2   2   2   2   2   2   0   2   0   0   2   0   0   0   2   0   2   0   0   0   2   0   2   0   2   0   0   0   2   2   0   0   2   0   0   2   2   0   0   2   0   2   0   2   2   2   2   0   0   2   0   0   2   0   0   2   2   0   0   0   2   0   0   0   2   0   0   2   0   2   2   2   2   0   2   2   0   0   2   2   0   0   0   2   0   0   2   2   0   0   2   0   2   0   0   2   0   2   2   2   0   0   2   0   2   2   2   2   0   0   0   0   2   2   0   2   0   0   2   0   2   0   0   2   0   2   0   0   2   0   0   2   0   2   2   2   2   0   2   0   2   0   0   0   0   2   0   2   0   2   0   2   2   2   0   2   2   2   0   0   0   2   0   0   2   2   0   0
 MK-6-9                 0   2   2   0   0   0   0   2   2   2   0   0   2   2   2   2   0   2   2   0   2   2   0   2   0   0   2   0   2   2   2   0   2   2   0   2   2   2   2   2   0   0   2   0   0   0   2   2   2   0   0   0   2   2   2   0   2   0   0   0   2   2   0   0   2   0   0   2   2   0   2   2   0   2   0   2   2   2   2   0   0   2   0   0   2   0   0   2   2   0   0   0   0   0   0   0   2   0   0   2   0   2   2   2   2   0   2   2   2   0   2   2   0   0   0   2   0   0   2   2   0   2   2   0   0   0   0   2   0   2   2   2   2   0   2   0   2   2   2   2   0   0   0   0   0   2   0   2   0   0   2   0   2   0   0   2   0   2   0   0   2   0   0   2   0   2   2   2   2   0   2   0   2   0   0   0   0   2   2   2   2   2   0   2   2   2   0   2   2   2   0   0   0   2   0   0   2   2   0   2
 MK-6-10                0   2   2   0   0   0   0   2   2   2   0   0   2   0   2   0   0   2   2   0   2   0   0   2   0   2   2   0   2   2   2   0   0   2   0   2   2   2   2   2   0   0   2   0   0   0   2   0   0   0   2   0   2   2   2   0   2   0   0   2   2   2   0   0   2   0   0   2   2   0   2   2   0   2   0   2   2   2   2   2   0   2   0   0   2   0   0   2   0   0   0   0   0   0   0   2   2   0   0   2   0   2   2   2   2   0   2   2   2   0   2   2   0   0   0   2   0   2   2   2   0   2   2   0   0   0   0   2   0   2   2   2   2   0   2   0   2   2   2   2   0   2   0   2   0   2   0   2   0   2   2   0   2   0   0   2   0   2   0   2   2   0   0   2   0   0   2   2   2   0   2   0   2   0   0   0   0   0   2   2   2   2   0   2   0   2   0   2   2   0   0   0   2   0   0   0   2   2   0   2
 MK-6-11                0   2   2   0   0   0   0   2   2   2   0   0   2   0   2   0   0   2   2   0   2   0   0   0   0   0   2   0   2   2   2   0   0   2   0   2   2   2   2   2   0   0   2   0   0   0   2   0   0   2   2   0   2   2   2   0   2   0   0   0   2   2   0   0   2   0   0   2   0   0   2   2   2   2   0   2   2   2   2   2   0   2   0   0   2   0   0   2   0   0   0   0   0   0   0   2   2   0   0   2   0   2   2   2   2   0   2   2   2   0   2   2   0   0   0   2   0   2   2   2   0   2   2   0   0   0   0   2   0   2   2   2   2   0   2   0   2   2   2   2   0   2   2   2   0   0   0   2   0   2   2   0   2   0   0   2   2   2   0   2   2   0   0   2   0   0   2   0   2   0   2   0   2   0   0   0   0   2   2   2   2   2   0   2   0   2   0   2   2   2   0   0   2   0   0   0   2   2   0   2
 MK-6-12                0   2   2   0   0   0   2   2   2   0   0   0   2   0   2   0   0   2   2   0   2   0   0   0   0   0   2   0   2   2   2   0   0   2   0   2   0   0   2   2   0   0   2   0   0   2   2   0   0   2   2   0   0   2   0   0   2   0   0   0   2   2   0   0   2   0   0   2   0   0   2   2   2   0   0   2   2   2   2   2   2   2   0   0   2   0   0   2   0   0   0   0   0   2   0   2   2   0   0   2   0   2   2   2   2   0   2   2   2   0   2   2   0   0   0   2   2   2   2   2   0   2   2   0   0   0   0   0   0   2   2   2   2   0   2   0   2   2   2   0   0   2   2   2   0   0   0   2   0   2   2   0   2   0   0   2   2   2   0   2   2   0   0   2   0   0   2   0   2   0   2   0   0   0   0   0   0   2   2   0   2   2   0   2   0   2   0   2   2   2   0   0   2   0   0   0   2   2   0   2
 MK-6-13                2   2   2   0   0   0   2   2   2   0   0   0   2   0   2   0   0   2   2   0   2   0   0   0   0   0   2   0   2   2   2   0   0   2   0   2   0   0   2   2   0   0   0   0   0   0   2   0   2   2   2   0   0   2   2   0   2   0   0   0   2   2   0   0   2   0   0   2   0   0   2   2   0   0   0   2   2   2   2   2   2   2   0   0   2   0   0   2   0   0   2   0   0   2   0   2   2   0   2   2   0   2   2   0   2   0   2   2   2   0   2   2   0   0   0   2   2   0   2   2   0   0   2   0   0   0   0   2   0   2   2   2   2   0   0   0   2   2   2   0   0   2   0   2   0   0   0   2   0   2   2   0   2   0   0   2   0   0   0   0   0   0   0   2   2   0   2   0   2   0   2   0   0   2   0   0   0   2   0   0   2   0   2   2   0   2   0   2   0   2   0   0   2   0   0   2   2   2   0   2
 MK-6-14                2   2   2   0   0   0   2   2   2   0   0   0   2   2   2   0   0   2   2   0   2   0   0   0   0   0   2   0   2   0   2   0   0   2   0   2   0   0   2   2   0   0   0   2   0   0   2   0   2   2   2   0   0   0   2   0   2   0   0   0   2   2   0   0   2   0   0   2   0   0   2   2   0   0   0   2   2   2   2   2   2   2   2   0   2   0   0   2   0   0   2   0   0   2   0   0   2   0   2   2   2   2   2   0   2   0   2   2   2   0   2   2   2   0   0   2   2   0   0   2   0   0   2   0   0   0   0   2   2   2   2   2   2   0   0   0   2   2   2   2   0   2   0   2   0   0   0   2   0   2   2   0   2   0   0   2   0   0   0   0   0   0   0   2   2   0   2   0   2   0   2   0   2   2   0   0   0   2   0   0   2   0   2   0   0   2   0   2   0   0   2   0   2   0   0   2   2   2   0   2
 MK-6-15                2   2   2   0   0   0   2   2   2   0   0   0   2   2   2   0   0   2   0   0   2   0   0   0   0   0   2   0   2   0   2   2   0   2   0   2   2   0   2   2   0   0   2   2   0   0   2   0   2   2   2   0   0   0   2   0   2   0   0   0   2   2   0   0   2   0   0   2   0   0   2   2   0   0   0   2   2   2   2   2   2   2   2   0   0   0   0   2   2   0   2   0   0   2   0   0   2   0   0   2   2   2   2   0   2   0   2   0   2   2   2   2   2   0   0   2   0   0   0   2   0   0   2   0   0   0   2   2   2   2   2   2   2   0   0   0   0   2   2   2   0   0   0   2   0   0   0   0   0   2   2   0   2   0   0   0   0   0   0   0   0   0   0   2   2   2   2   0   0   0   2   0   2   2   0   0   0   2   0   0   0   0   2   0   0   0   0   2   0   0   0   0   2   0   0   2   2   2   0   2
 MK-6-16                2   2   2   0   0   0   2   2   2   0   0   0   2   2   2   0   0   0   0   0   2   2   2   0   0   0   2   2   2   0   2   2   0   2   0   2   2   0   2   2   0   0   2   2   0   0   0   0   2   2   2   0   0   0   2   0   2   0   2   0   2   2   0   0   2   0   0   2   0   0   2   2   0   0   0   2   2   2   2   2   2   2   2   0   0   0   0   2   2   0   2   0   2   2   0   0   0   0   0   2   2   2   2   0   2   0   2   0   2   2   2   2   2   0   0   2   0   0   2   2   0   0   2   0   0   0   2   2   2   2   2   2   2   0   0   0   0   2   2   2   0   0   0   2   0   0   0   0   0   2   0   0   2   0   0   0   2   2   0   0   2   0   0   2   2   2   0   0   0   0   2   0   2   2   2   0   0   2   0   0   0   0   2   0   0   0   0   0   0   0   0   0   2   0   0   2   2   2   0   2
 
!****************************************** Phenotypic Data **********************************************************
!-100.0 is resevred for missing phenotype
SimulatedTrait1        14.9879   13.9507   13.3357   15.1069   14.2149   14.7540   14.7699   19.1568   13.4351   15.9781   15.4203   14.9970   12.6048   15.4935   13.9066   14.6395   16.9374   16.2856   16.6162   13.5255   16.7844   16.3228   14.1205   16.2674   14.6695   14.3811   15.7252   14.0586   13.9887   14.8647   16.3906   12.8821   14.6932   17.2306   15.6548   16.2080   15.8720   11.4393   13.9959   14.4003   17.3610   14.5070   16.2890   15.1796   15.9869   13.8511   14.7403   17.1655   14.3313   16.9548   13.3479   14.5109   12.9656   13.2448   16.7061   15.0940   13.1300   13.9308   12.7180   14.4106   14.5333   16.1402   13.4716   14.0428   13.6584   18.7826   17.1148   16.9015   17.0741   16.7001   14.6747   16.0174   13.5906   13.5430   14.1023   16.8156   14.5693   16.5877   13.6762   12.2846   16.6465   14.9290   15.3878   15.6858   15.5250   14.4251   15.2818   15.8114   14.9725   13.9440   17.2305   12.4540   17.0303   13.6604   14.2356   17.1959   13.4565   14.1207   14.9927   14.7447   12.7284   14.0448   15.7293   16.5080   16.4543   15.3738   16.0490   14.9614   14.5865   15.6776   14.2338   12.6784   14.2796   14.7834   12.9990   15.9092   14.4873   15.4264   15.7899   14.5969   14.6670   13.7335   13.5004   13.4409   14.4306   13.7800   13.9518   16.0598   15.7726   14.8705   17.0395   13.9491   15.5394   14.2670   13.5759   14.3976   16.0438   15.3748   13.3591   13.2823   12.4900   13.7609   13.9206   13.9588   16.4105   15.0916   15.9386   14.7199   16.0588   13.6121   15.3355   15.0727   16.3142   15.3909   16.2666   14.9674   14.1979   16.2292   17.1180   14.3856   14.0011   16.7105   14.3773   15.8568   14.2875   13.0428   17.7501   15.0995   12.7862   13.8833   13.4012   15.2700   14.0389   13.7374   13.8527   14.5309   15.9771   14.9146   16.1879   15.1971   14.2150   14.0115   16.5515   14.8603   15.9951   12.1701   14.6112   16.2612   13.5188   16.8356   15.7182   15.0878   13.6648   15.0393   13.4484   14.1519   15.3538   14.9671   13.3377   16.5487
SimulatedTrait2         9.8403    9.2359   11.2024   10.5212    9.1927   11.3463    9.3092    9.6109   10.0714   10.0339   10.0621    8.5750   11.0164    9.9164   10.6193   10.3712    9.5859    9.1071   10.4718   10.7194   10.1672    9.5761   11.3404    9.8086    9.2816    9.5427   10.6704    9.3759   10.2589    9.5903    9.2665    9.9338    9.3187    9.0644    9.9496    8.4850    8.7284   10.3579    8.2813    9.9091    8.7051   10.6906   10.6834   10.4188    9.2088    9.1825    8.8192    9.3786   10.7643    9.7564   10.4942    9.9030   10.3984    9.0329    9.0036    9.8327   10.5508    9.7544    9.9321   10.3330    9.8523    8.9343   10.3722   10.0142    9.5867    9.5596    9.6963   10.3578    9.4583    8.9690   10.3583    9.4005   10.8402   10.5252   10.0495   10.4397    9.4994    8.3898   10.9821   10.9036    9.3297   10.7649    8.9633    9.6783    9.0429    9.5263    8.7141    8.9127    9.9053    9.9373   10.2548   10.6678   11.2499   10.9630   10.1320   10.2227   10.7098   11.3193    9.2451   10.1799   11.3663   10.4491    8.8615    9.5540    9.1799   10.3754   10.4399    9.3222    9.0444    9.6898   10.0379   11.0449   10.1240   10.6696    9.8265    9.1876   10.1820    9.8772    9.0149   11.3670    9.8521   11.1290    9.6690    9.7987   11.2894   10.2717   10.6527   10.1332    8.7851   10.8082   10.3045   10.4202    9.6825   10.1060   10.5682   11.5669    9.6657   10.9042    9.9573   10.5541   10.7334   10.2812    9.7316   10.9638    9.2520    8.7411    9.6036   10.3703    9.5021    9.6924   10.0113    9.7224    9.4410   10.6070    9.7037    9.4824   10.8096    8.1580    9.4610   10.2754   10.5418   10.0306   10.5150   10.2070    9.2006   10.1188    9.8761    9.0264   10.7789    9.6785    9.7011   10.7163   10.7071   10.2918   11.5171   10.6851   10.7258   11.8911    9.3912    9.5406    9.8929   11.6614    9.4954   10.1454    9.9528   10.9049    9.1298    9.9010   10.6365    9.6519    8.9916    9.3918   10.5753    9.9812    9.9152   10.9575    9.5149    9.1105   10.8043    9.8752
 
