# Supplementary material for: Inclusive Composite Interval Mapping of QTL by Environment Interactions in Biparental Populations
Source: PLoS One. 2015 Jul 10;10(7):e0132414. doi: 10.1371/journal.pone.0132414 (PMC4498613; doi:10.1371/journal.pone.0132414)
Supplement: S5 File — (ZIP) [file pone.0132414.s005.zip › H=0.5/L1/run_00170.met]

!**********************Note: lines staring with "!" are remarks and will be ignored in the program********************
!*********************************General Information**********************************
!Assuming F1 = P1 x P2, populations available in QTL IciMapping are: 
!  1, P1BC1F1 = P1 x F1, the first backcrossing where P1 is used as the recurrent parent;
!  2, P2BC1F1 = P2 x F1, the first backcrossing where P2 is used as the recurrent parent;
!  3, F1DH, F1-derived doubled haploids; 
!  4, RIL or F1RIL, recombination inbred lines through the repeated selfing of F1;
!  5, P1BC1RIL, recombination inbred lines through the repeated selfing of P1BC1F1;
!  6, P2BC1RIL, recombination inbred lines through the repeated selfing of P2BC1F1;
!  7, F2, the selfing generation of F1;
!  8, F3, the selfing generation of F2;
!  9, P1BC2F1, the second backcrossing where P1 is used as the recurrent parent; 
! 10, P2BC2F1, the second backcrossing where P2 is used as the recurrent parent;
! 11, P1BC2RIL, recombination inred lines through the repeated selfing of P1BC2F1; 
! 12, P2BC2RIL, recombination inred lines through the repeated selfing of P2BC2F1; 
! 13, P1BC1F2, the selfing generation of P1BC1F1; 
! 14, P2BC1F2, the selfing generation of P2BC1F1; 
! 15, P1BC2F2, the selfing generation of P1BC2F1; 
! 16, P2BC2F2, the selfing generation of P2BC2F1; 
! 17, P1BC1DH, P1BC1F1-derived doubled haploids; 
! 18, P2BC1DH, P2BC1F1-derived doubled haploids; 
! 19, P1BC2DH, P1BC2F1-derived doubled haploids; 
! 20, P2BC2DH, P2BC2F1-derived doubled haploids; 
   3      !Mapping Population (see remarks above)
   2      !Mapping Function (1 for Kosambi; 2 for Haldane; 3 for Morgan)
   2      !Marker Space Type (1 for intervals; 2 for positions)
   1      !Marker Space Unit(1 for centiMorgans; 2 for Morgan)
   6      !Number of Chromosomes (or Linkage Groups)
 200      !Size of the mapping population
   2      !Number of environments
 
!***************************************** Chromosomes and Linkage Maps **********************************************
!Chromosome                 NumMarkers
-CH1                        16
-CH2                        16
-CH3                        16
-CH4                        16
-CH5                        16
-CH6                        16
!Linkage map (Marker name followed by position or the interval length)
 MK-1-1                1     0.000
 MK-1-2                1    10.000
 MK-1-3                1    20.000
 MK-1-4                1    30.000
 MK-1-5                1    40.000
 MK-1-6                1    50.000
 MK-1-7                1    60.000
 MK-1-8                1    70.000
 MK-1-9                1    80.000
 MK-1-10               1    90.000
 MK-1-11               1   100.000
 MK-1-12               1   110.000
 MK-1-13               1   120.000
 MK-1-14               1   130.000
 MK-1-15               1   140.000
 MK-1-16               1   150.000
 MK-2-1                2     0.000
 MK-2-2                2    10.000
 MK-2-3                2    20.000
 MK-2-4                2    30.000
 MK-2-5                2    40.000
 MK-2-6                2    50.000
 MK-2-7                2    60.000
 MK-2-8                2    70.000
 MK-2-9                2    80.000
 MK-2-10               2    90.000
 MK-2-11               2   100.000
 MK-2-12               2   110.000
 MK-2-13               2   120.000
 MK-2-14               2   130.000
 MK-2-15               2   140.000
 MK-2-16               2   150.000
 MK-3-1                3     0.000
 MK-3-2                3    10.000
 MK-3-3                3    20.000
 MK-3-4                3    30.000
 MK-3-5                3    40.000
 MK-3-6                3    50.000
 MK-3-7                3    60.000
 MK-3-8                3    70.000
 MK-3-9                3    80.000
 MK-3-10               3    90.000
 MK-3-11               3   100.000
 MK-3-12               3   110.000
 MK-3-13               3   120.000
 MK-3-14               3   130.000
 MK-3-15               3   140.000
 MK-3-16               3   150.000
 MK-4-1                4     0.000
 MK-4-2                4    10.000
 MK-4-3                4    20.000
 MK-4-4                4    30.000
 MK-4-5                4    40.000
 MK-4-6                4    50.000
 MK-4-7                4    60.000
 MK-4-8                4    70.000
 MK-4-9                4    80.000
 MK-4-10               4    90.000
 MK-4-11               4   100.000
 MK-4-12               4   110.000
 MK-4-13               4   120.000
 MK-4-14               4   130.000
 MK-4-15               4   140.000
 MK-4-16               4   150.000
 MK-5-1                5     0.000
 MK-5-2                5    10.000
 MK-5-3                5    20.000
 MK-5-4                5    30.000
 MK-5-5                5    40.000
 MK-5-6                5    50.000
 MK-5-7                5    60.000
 MK-5-8                5    70.000
 MK-5-9                5    80.000
 MK-5-10               5    90.000
 MK-5-11               5   100.000
 MK-5-12               5   110.000
 MK-5-13               5   120.000
 MK-5-14               5   130.000
 MK-5-15               5   140.000
 MK-5-16               5   150.000
 MK-6-1                6     0.000
 MK-6-2                6    10.000
 MK-6-3                6    20.000
 MK-6-4                6    30.000
 MK-6-5                6    40.000
 MK-6-6                6    50.000
 MK-6-7                6    60.000
 MK-6-8                6    70.000
 MK-6-9                6    80.000
 MK-6-10               6    90.000
 MK-6-11               6   100.000
 MK-6-12               6   110.000
 MK-6-13               6   120.000
 MK-6-14               6   130.000
 MK-6-15               6   140.000
 MK-6-16               6   150.000
!*********************************** Marker Types ********************************************************************
!Co-dominant marker: When heterozygote F1 is present, P1 is coded as 2, F1 is coded as 1, and P2 is coded as 0; Otherwise, P1 is coded as 2, and P2 is coded as 0. 
!Dominant marker: When heterozygote F1 is present, P1 and F1 are coded as 12, and P2 is coded as 0; Otherwise, P1 is coded as 2, and P2 is coded as 0.  
!Recessive markers: When heterozygote F1 is present, P1 is coded as 2, and F1 and P2 are coded as 10; Otherwise, P1 is coded as 2, and P2 is coded as 0. 
!Missing marker is coded as -1. 
 MK-1-1                 0   0   2   0   2   0   0   0   0   2   2   2   2   0   2   2   2   2   2   0   0   2   0   2   2   2   2   0   2   0   0   0   0   0   0   2   0   2   0   0   0   0   2   2   2   2   2   0   2   2   2   2   0   2   2   2   0   0   0   0   0   2   0   2   0   0   2   0   0   0   2   0   2   2   2   0   2   0   0   2   0   0   2   2   2   2   2   2   2   0   0   2   2   2   0   2   0   0   0   2   2   0   0   2   2   0   0   2   2   0   0   0   0   2   0   2   0   0   0   0   2   2   0   0   0   2   2   2   0   0   2   2   0   0   0   2   0   0   0   2   0   2   2   2   0   2   0   0   0   0   0   0   2   2   0   0   0   0   0   2   0   2   2   0   0   2   2   2   2   0   0   2   0   2   0   0   2   2   2   0   2   2   2   0   2   2   2   2   2   0   2   2   0   2   0   0   2   0   0   2
 MK-1-2                 0   0   2   0   2   0   0   0   2   2   2   2   2   0   2   2   2   2   0   0   0   2   0   2   2   2   2   0   2   0   0   0   2   0   0   2   0   2   0   0   0   0   2   2   2   2   0   0   2   2   2   2   0   2   2   0   0   0   0   0   0   0   0   0   0   0   2   0   0   2   0   0   2   2   2   0   2   0   0   2   0   0   2   2   2   2   2   2   0   0   0   2   2   2   0   2   0   0   0   2   2   2   0   2   2   0   0   2   0   0   0   0   0   2   0   2   0   2   0   0   2   2   0   0   0   2   2   2   0   0   2   2   0   0   0   2   0   0   0   0   2   2   2   2   0   2   2   0   0   0   2   0   2   2   0   0   0   0   0   2   0   2   2   0   0   0   2   0   2   0   0   2   0   2   0   0   2   2   2   0   2   2   2   0   2   2   0   2   2   0   2   2   0   2   0   0   0   0   0   2
 MK-1-3                 0   0   2   0   2   0   0   0   2   2   2   2   2   0   2   0   2   2   0   0   0   2   0   2   2   2   2   0   2   0   0   0   0   2   0   2   0   2   0   0   0   0   2   2   2   2   0   0   2   2   2   2   0   2   2   0   0   0   0   0   0   0   0   0   0   0   2   2   0   2   0   0   2   2   2   0   2   0   0   2   0   0   2   2   0   2   2   2   0   0   0   2   2   2   0   2   0   0   0   2   2   2   0   2   2   0   0   2   0   0   0   0   0   2   0   2   0   2   0   0   2   2   0   0   0   2   2   2   0   0   2   2   0   0   0   2   0   0   0   2   2   2   2   2   0   2   2   0   0   0   2   0   2   2   0   0   0   0   0   0   0   2   2   0   0   0   2   2   2   2   0   2   0   2   2   0   0   2   2   2   2   2   2   0   2   2   0   2   0   0   2   2   2   0   0   0   0   0   0   2
 MK-1-4                 0   2   2   0   2   0   0   2   2   0   2   2   2   0   2   0   2   2   0   2   0   2   0   0   2   2   2   0   2   0   2   0   0   0   0   2   0   2   0   0   0   0   2   2   2   2   0   0   2   2   2   2   0   2   2   0   2   0   0   2   0   0   2   0   0   0   2   0   0   2   0   0   2   2   2   0   2   0   0   2   0   0   0   2   2   2   2   2   2   0   0   2   2   0   2   2   0   0   0   2   2   2   0   0   0   0   0   2   0   0   0   0   0   2   0   2   0   2   0   0   0   2   0   0   0   0   2   2   0   0   2   2   0   0   0   2   0   0   0   2   0   0   2   2   0   2   2   0   2   0   2   0   2   2   0   0   0   0   0   0   2   2   2   0   0   0   2   2   2   2   0   2   0   2   2   0   0   2   2   2   2   2   2   0   2   2   0   2   2   0   2   2   2   0   0   0   0   0   0   2
 MK-1-5                 0   2   2   0   2   2   0   2   2   0   2   2   2   0   2   0   2   2   0   2   0   0   0   0   0   2   2   0   2   0   2   0   0   0   0   2   0   2   0   0   0   0   2   2   2   2   0   0   2   2   2   0   0   2   2   0   2   2   0   2   0   0   2   0   0   0   2   0   0   2   0   0   2   2   2   2   2   0   0   2   0   2   0   2   2   2   2   2   2   0   0   2   2   0   2   0   0   0   0   2   2   0   0   0   0   0   2   2   0   0   0   0   0   0   0   2   0   2   0   0   0   2   0   2   0   0   2   2   0   0   2   2   0   0   0   2   0   0   0   2   0   0   2   2   0   2   2   0   2   0   2   0   2   2   0   0   0   0   0   0   2   2   2   0   0   0   2   2   2   2   0   2   0   2   2   0   0   2   2   2   2   2   2   0   2   2   0   2   2   0   2   2   2   0   0   0   0   0   0   2
 MK-1-6                 0   2   2   2   0   2   0   2   2   0   2   2   2   0   2   0   2   2   0   2   0   0   2   0   0   2   2   0   2   0   2   0   0   0   0   2   0   2   0   0   0   0   2   2   2   2   0   0   2   2   2   0   2   2   2   0   0   2   0   2   0   0   2   0   0   0   2   0   0   2   0   0   0   2   2   2   2   2   0   2   0   2   0   2   2   2   2   2   2   0   0   2   2   0   0   0   0   0   0   2   2   0   0   0   0   0   2   2   0   0   0   0   0   0   0   2   0   2   0   0   0   0   0   2   0   2   2   2   2   0   2   2   0   0   0   2   0   0   0   2   0   2   2   2   0   2   2   0   2   0   2   0   2   2   0   0   0   0   0   0   2   2   2   0   0   0   2   2   2   0   0   0   0   2   2   0   2   2   2   0   2   2   2   0   2   0   0   2   2   0   2   2   2   0   0   0   0   0   0   2
 MK-1-7                 0   2   2   2   0   0   0   0   2   0   2   2   2   0   2   0   2   2   0   2   0   0   2   2   0   2   0   0   2   0   2   0   0   0   0   2   0   2   2   2   0   0   2   2   2   2   2   0   2   2   2   0   2   2   2   2   0   2   0   2   0   0   2   0   0   0   2   0   0   2   0   0   0   0   2   2   2   2   0   2   0   2   0   2   2   2   2   0   2   0   0   2   2   0   0   2   0   2   0   2   2   0   0   0   0   0   2   2   0   0   0   0   0   2   0   2   2   2   0   0   2   0   2   2   0   2   2   2   2   0   2   2   0   0   2   2   0   0   0   2   0   2   2   2   0   2   2   0   2   0   2   0   2   2   0   0   2   0   0   0   2   2   0   0   0   0   2   2   2   0   0   0   0   2   2   0   0   2   2   0   2   2   2   0   2   0   0   2   2   2   2   2   2   0   0   0   0   2   0   2
 MK-1-8                 0   2   2   2   0   2   0   0   2   2   2   2   2   2   2   0   2   2   0   2   0   0   2   2   0   2   0   0   2   2   2   0   0   2   0   2   0   2   2   2   0   0   2   2   2   2   2   0   2   2   2   0   2   2   2   2   0   2   0   0   0   0   2   0   2   0   2   0   0   2   2   2   0   0   0   2   2   2   0   2   2   2   0   2   2   2   2   0   2   2   0   2   2   0   0   2   0   2   0   2   2   0   0   0   0   0   2   2   0   0   0   0   0   2   0   2   2   2   0   0   2   0   2   2   0   2   2   2   2   0   0   2   0   0   2   2   0   0   0   0   0   2   2   2   0   2   2   0   2   0   2   0   2   2   0   0   2   0   0   0   2   0   0   2   0   2   2   2   2   0   0   0   0   2   2   0   0   2   2   0   2   2   2   0   2   0   0   2   2   2   2   2   2   0   0   0   0   2   0   2
 MK-1-9                 0   0   2   2   0   2   0   0   2   2   2   2   2   2   2   0   2   2   0   2   0   0   2   0   0   2   0   0   2   2   2   0   0   2   0   0   0   2   2   2   0   0   2   0   2   2   2   0   2   2   2   0   2   2   0   2   0   0   0   0   2   0   2   0   2   0   0   0   0   2   2   2   0   0   0   2   2   2   0   2   2   2   0   2   2   2   2   0   2   0   0   2   2   0   0   2   0   2   0   2   2   0   0   0   0   0   0   2   0   0   0   0   0   2   0   2   2   2   0   0   2   0   2   2   2   2   2   0   2   0   0   2   0   0   2   0   0   0   0   0   0   2   2   2   0   2   2   0   2   0   0   0   2   2   0   0   2   0   0   0   2   0   0   2   0   2   2   2   2   0   0   2   2   2   2   0   0   2   0   0   2   2   0   0   2   0   0   2   2   2   2   2   2   0   2   0   0   2   0   2
 MK-1-10                0   0   2   2   0   2   0   0   2   2   2   2   2   0   2   0   2   2   0   2   0   2   2   2   0   0   0   2   2   0   2   0   0   2   0   0   2   2   2   2   0   0   2   0   2   2   2   0   0   2   0   0   2   2   0   2   0   0   0   0   2   0   2   2   2   0   0   0   0   2   2   2   0   0   0   2   2   2   0   2   2   2   0   2   2   2   0   0   2   0   0   0   0   0   0   2   0   2   0   2   2   0   0   0   0   0   0   2   0   0   0   0   0   2   0   2   2   2   0   0   2   0   2   2   2   2   2   0   2   0   0   2   0   0   2   0   0   0   2   0   0   2   2   2   0   2   2   0   2   0   0   0   2   2   0   0   2   0   0   0   2   0   0   2   0   2   2   2   2   0   0   0   2   2   2   0   0   2   0   0   2   2   0   2   0   0   0   2   2   2   0   0   2   0   0   0   0   2   0   0
 MK-1-11                0   0   2   0   0   2   0   0   2   2   2   2   2   0   2   0   2   2   0   2   0   2   2   2   0   0   2   2   2   0   2   0   2   2   0   0   2   2   2   2   0   0   2   0   2   2   2   0   0   2   2   0   2   0   0   2   0   0   0   0   2   0   2   2   2   0   0   0   0   0   2   2   0   0   0   0   2   2   0   2   2   2   0   2   2   2   0   0   2   0   0   0   0   0   0   0   0   2   0   2   2   0   0   0   0   0   0   2   0   2   0   0   0   2   0   2   2   2   0   0   2   2   2   2   2   2   2   0   2   0   0   2   0   0   2   0   0   0   2   0   0   2   2   2   0   2   2   0   2   0   0   0   2   2   0   0   0   0   0   0   2   0   0   2   0   2   2   2   2   0   0   0   2   2   2   0   0   2   0   2   2   2   0   2   0   0   2   2   2   2   0   0   0   0   0   0   0   2   0   0
 MK-1-12                0   0   2   0   0   2   2   0   2   0   2   2   2   2   2   0   2   2   0   2   0   2   2   2   0   0   2   2   2   0   2   0   0   2   0   0   2   2   2   2   0   0   2   0   2   2   2   0   0   2   2   0   2   0   0   2   0   0   2   0   2   0   2   2   2   0   0   0   0   0   0   2   0   0   0   0   2   2   0   2   2   2   0   2   2   2   0   0   2   0   2   0   0   0   0   0   0   2   0   2   2   0   0   2   0   0   0   2   0   2   0   0   0   2   0   0   2   2   0   0   2   2   2   2   2   2   2   0   2   0   0   2   2   0   2   0   0   0   2   0   0   2   2   2   0   2   2   0   0   0   2   0   2   2   2   0   0   2   0   0   2   0   0   2   0   2   2   2   2   2   0   0   0   2   2   0   0   2   0   2   2   2   0   2   0   0   2   2   2   2   0   0   0   0   0   0   0   2   0   0
 MK-1-13                0   0   2   0   0   0   2   0   2   0   2   2   2   2   2   0   2   2   0   2   0   2   2   2   2   0   0   2   2   0   2   0   0   0   0   0   0   2   2   2   0   0   2   0   2   2   2   0   0   2   2   0   2   0   2   2   0   0   2   0   2   0   2   2   2   0   0   0   0   0   0   2   0   0   0   0   0   2   0   2   2   2   0   2   2   0   0   0   2   0   2   0   0   0   0   0   0   2   0   2   2   0   0   2   0   2   0   2   0   2   0   0   2   2   0   0   2   2   0   0   2   2   2   0   2   2   2   0   2   0   0   2   2   0   2   2   0   0   2   0   0   2   2   2   0   2   2   0   0   0   2   0   2   0   2   0   0   2   0   0   2   0   0   0   0   0   2   2   2   2   0   0   0   2   2   0   0   2   0   2   2   2   0   2   0   0   2   2   2   2   0   0   0   0   0   0   2   2   0   0
 MK-1-14                0   0   2   0   0   0   2   0   2   0   2   2   2   2   2   2   2   2   0   2   0   2   2   2   2   0   2   2   0   0   2   0   0   0   2   0   2   0   2   2   2   0   2   0   2   2   2   0   0   2   0   0   2   0   2   2   0   0   2   0   2   0   0   2   2   0   0   0   0   0   0   2   0   0   0   0   0   2   0   0   2   2   0   2   2   0   0   2   2   0   2   0   0   0   0   0   0   2   2   2   2   0   0   2   0   2   0   2   0   2   0   0   2   2   0   0   2   0   0   0   2   2   2   0   2   2   2   0   2   0   0   2   2   0   2   2   0   2   0   0   0   2   2   0   0   2   2   0   0   0   2   2   2   2   2   0   0   2   0   0   2   0   0   0   0   0   2   2   2   2   0   0   0   2   2   0   0   2   0   2   0   2   0   2   0   0   2   2   2   2   0   0   0   0   0   0   2   2   0   0
 MK-1-15                0   0   2   0   2   0   2   0   2   0   2   2   2   2   2   2   2   2   0   0   0   2   2   2   2   0   2   2   0   0   2   0   0   0   2   0   0   0   2   2   0   0   2   0   2   2   2   2   0   0   0   0   2   0   2   0   0   0   2   0   2   0   0   2   2   2   0   0   2   0   0   0   0   0   0   0   2   2   0   0   2   2   0   2   2   0   0   2   2   0   2   0   0   0   0   0   0   0   2   2   2   0   0   2   0   2   0   2   0   2   0   0   2   2   0   0   2   0   0   2   2   2   2   0   2   2   2   0   2   0   0   2   2   0   2   2   0   2   0   0   0   2   2   0   0   2   0   2   0   0   0   2   2   2   2   0   0   2   0   0   2   0   0   2   0   0   2   2   2   2   0   0   2   2   2   0   0   2   0   2   0   2   0   2   0   0   2   2   2   2   2   2   0   0   0   0   2   2   0   0
 MK-1-16                0   0   2   0   2   0   2   0   2   0   2   2   2   2   2   2   2   0   0   0   2   2   2   2   2   0   2   2   0   0   2   0   0   0   2   0   0   0   2   0   0   0   0   0   2   2   2   2   0   0   0   0   2   0   2   0   0   0   2   0   2   0   0   2   2   2   0   0   2   0   0   2   0   0   0   0   2   2   0   0   0   2   2   2   2   0   0   2   2   2   2   0   2   0   0   0   0   0   2   2   2   0   0   2   0   2   0   2   0   2   0   0   2   0   0   0   2   0   0   0   0   2   2   2   0   2   2   0   2   0   0   2   2   0   2   2   0   2   0   0   0   2   2   0   0   2   0   2   0   0   0   2   0   2   2   0   0   2   0   2   2   0   0   0   0   0   2   2   2   2   0   0   2   2   2   0   0   0   0   2   0   2   0   2   0   0   2   2   2   2   2   2   0   0   0   0   2   2   0   0
 MK-2-1                 0   2   0   0   2   2   0   0   0   2   2   0   0   2   0   2   2   2   0   2   0   2   2   0   2   2   0   2   0   0   0   2   2   0   2   2   2   0   0   0   2   0   2   0   0   2   0   0   0   2   2   2   2   2   2   0   2   2   2   2   0   0   2   2   0   2   0   2   2   0   0   2   2   2   2   0   2   0   0   0   2   0   0   0   0   0   2   2   2   2   0   2   2   2   0   0   0   2   0   0   0   2   0   0   2   2   2   0   2   0   2   0   2   0   0   0   0   0   2   2   2   0   2   2   0   0   0   2   2   2   0   0   0   2   2   2   2   0   2   2   0   0   2   2   2   2   2   0   2   0   0   0   2   0   2   2   0   0   0   0   2   0   2   0   0   2   2   0   0   2   0   2   2   0   2   0   2   2   0   2   0   2   0   2   0   2   0   2   0   2   2   0   2   2   0   0   0   0   2   2
 MK-2-2                 0   2   0   0   2   2   0   0   0   2   2   0   0   2   0   2   2   2   2   2   0   0   2   0   2   2   0   0   0   0   2   2   0   0   2   2   2   2   2   0   2   0   2   0   0   2   0   0   0   2   2   2   2   2   2   0   2   0   2   2   0   0   0   2   0   2   0   2   2   0   0   2   2   2   2   0   2   0   0   0   2   0   0   0   0   0   2   2   2   2   0   0   2   0   2   2   0   2   0   0   0   0   0   0   2   2   0   0   2   0   2   0   2   0   2   2   0   0   2   2   2   0   2   2   0   0   0   2   2   0   0   0   0   2   2   2   2   0   2   0   0   0   2   2   2   2   2   0   2   0   2   0   2   0   2   2   0   0   0   0   2   0   2   0   0   2   2   0   0   2   0   2   2   0   2   0   2   2   0   0   0   2   0   2   0   2   0   2   0   2   2   0   2   2   0   2   0   0   2   2
 MK-2-3                 0   2   0   0   2   2   0   0   0   2   2   0   0   2   2   2   2   2   2   2   0   0   0   0   2   2   0   0   0   0   2   2   0   0   2   2   2   2   2   0   0   0   2   0   0   2   0   0   0   2   2   2   2   2   2   0   2   0   2   2   0   0   0   2   0   2   0   0   2   0   0   2   2   2   2   0   2   0   2   0   2   0   0   0   0   0   2   0   2   2   0   0   2   0   2   0   0   2   0   0   0   2   0   2   2   2   0   0   0   0   2   0   2   0   2   2   0   0   2   2   2   0   2   2   0   0   0   2   2   0   0   0   0   2   2   2   2   0   2   0   0   0   2   2   2   2   2   2   0   0   2   0   2   0   2   2   0   0   0   0   0   0   2   0   0   2   2   0   0   2   0   2   2   0   2   0   2   2   0   0   0   2   0   2   0   2   2   2   0   2   2   0   2   2   0   2   0   0   2   2
 MK-2-4                 0   2   0   0   2   2   2   0   0   2   2   0   0   2   2   2   2   2   0   2   0   0   0   0   2   2   0   0   0   0   2   0   0   0   2   2   2   2   2   0   0   0   2   0   0   2   0   0   0   2   2   2   2   2   2   0   2   0   2   0   0   0   0   2   0   2   0   0   2   0   2   0   0   2   2   0   2   0   0   0   2   0   0   0   0   0   2   0   2   2   0   2   2   0   2   0   0   0   2   0   0   2   0   2   2   2   0   0   0   0   2   0   2   2   2   2   0   0   2   2   2   0   2   2   0   0   0   2   2   0   0   0   0   2   2   2   2   0   2   0   0   0   2   2   2   2   2   2   0   2   2   0   2   0   2   2   0   0   0   0   0   0   2   0   0   2   2   2   0   2   0   2   2   0   2   2   2   2   0   0   0   2   2   2   0   0   2   2   0   2   0   0   2   2   0   2   0   2   2   2
 MK-2-5                 0   0   0   0   2   2   2   0   0   2   2   0   0   2   2   2   2   2   0   2   0   0   0   0   2   2   0   2   0   0   2   0   0   2   2   2   2   2   2   0   0   0   2   0   0   2   0   0   0   2   2   2   2   2   2   0   2   0   2   2   0   2   0   2   0   2   0   0   2   0   2   0   2   2   2   2   0   0   0   0   0   0   0   0   0   0   2   0   0   2   0   2   2   0   2   0   0   0   2   0   2   2   0   2   0   2   0   0   2   2   0   0   2   2   2   2   2   0   2   2   2   0   2   2   0   0   0   2   2   0   0   0   0   0   2   2   2   0   2   0   0   0   2   2   2   2   2   2   0   0   2   0   2   0   2   2   0   0   2   0   0   0   2   0   0   2   2   2   0   2   0   2   0   0   2   2   2   2   0   0   0   2   2   0   0   0   2   2   0   2   0   0   2   2   0   2   0   2   2   2
 MK-2-6                 2   0   0   0   2   2   2   0   0   2   2   0   0   2   2   2   2   2   0   2   0   0   0   0   0   2   0   2   0   0   2   0   2   0   2   2   0   2   2   0   0   0   2   0   0   2   0   0   0   2   2   2   0   2   2   0   2   0   2   2   0   2   2   2   0   2   0   0   2   0   2   2   2   2   0   2   0   0   0   0   0   2   2   0   0   0   2   0   0   2   0   2   2   0   2   0   0   0   2   2   2   2   0   0   0   2   0   0   0   0   0   0   2   2   2   2   2   0   2   2   2   0   2   2   0   0   0   2   2   2   0   2   2   0   2   2   2   0   2   0   0   0   2   2   2   2   2   2   0   0   2   0   0   0   2   2   0   0   2   0   0   0   2   0   0   2   0   2   0   2   0   2   0   0   2   2   0   2   0   0   0   2   0   0   2   0   2   2   0   2   0   0   2   2   0   2   0   0   2   2
 MK-2-7                 2   2   2   0   2   2   2   0   0   2   2   0   0   2   2   2   2   2   0   2   0   0   0   0   0   2   0   2   0   0   2   0   2   0   2   2   0   2   2   0   0   0   2   2   0   2   0   0   0   2   2   2   0   0   2   0   2   2   2   0   0   2   2   2   0   2   0   0   2   0   2   2   2   2   0   2   0   0   0   0   0   2   2   2   0   0   2   0   0   2   0   2   2   0   2   0   0   0   0   0   2   2   0   0   0   2   0   0   0   2   0   0   2   0   2   2   2   0   2   2   2   0   2   2   0   0   0   2   2   0   0   2   2   0   2   2   2   0   2   0   0   0   2   2   2   2   2   2   0   0   2   0   0   0   2   2   0   0   2   0   0   0   2   0   0   2   0   2   0   2   2   2   0   0   2   2   2   2   0   0   0   2   0   0   2   2   2   2   2   2   0   0   2   2   0   2   0   0   2   2
 MK-2-8                 2   2   2   2   2   2   2   0   0   2   2   0   0   2   2   2   2   2   0   2   0   0   0   0   0   2   0   2   0   0   2   0   2   0   2   2   0   2   2   0   0   0   2   2   0   2   0   0   0   0   2   2   0   0   2   0   2   2   2   0   0   2   2   2   0   2   0   0   2   0   2   2   2   2   2   2   0   0   0   0   0   2   2   2   0   0   0   0   2   2   0   2   2   0   2   0   0   0   0   0   2   2   0   0   0   2   0   0   0   2   0   0   2   0   2   2   2   0   2   2   2   0   0   0   0   0   0   2   2   0   0   2   2   0   2   2   0   0   2   0   0   0   2   2   2   2   2   2   0   0   2   0   0   0   2   2   0   0   2   0   2   0   2   2   0   2   0   2   0   2   2   2   0   0   2   2   2   2   0   0   0   2   0   0   2   0   2   2   0   2   0   0   2   2   0   2   0   0   2   0
 MK-2-9                 2   2   0   2   0   2   2   0   0   2   2   0   0   2   2   2   2   2   0   2   0   0   0   0   0   2   0   2   2   0   2   0   2   0   0   2   0   2   2   0   0   0   2   2   0   2   0   0   0   0   2   2   0   0   2   0   2   2   0   0   0   2   2   2   2   2   0   0   0   0   2   2   2   2   2   2   0   0   0   0   0   2   2   2   0   0   0   2   2   2   0   2   2   0   2   0   0   0   0   2   0   2   0   2   0   2   0   0   0   2   0   0   2   0   2   2   2   0   2   2   2   0   0   0   2   0   0   2   2   0   0   2   2   0   2   2   2   0   2   0   0   0   2   2   2   2   2   2   0   0   0   0   0   0   2   2   0   0   2   2   2   0   0   2   0   2   2   2   2   2   2   2   2   2   2   2   2   2   0   0   0   2   0   0   2   0   2   2   0   2   0   0   2   2   0   2   0   0   2   0
 MK-2-10                2   0   0   2   0   2   0   0   0   2   2   0   0   0   2   2   2   2   0   2   0   0   0   0   0   2   0   0   2   0   2   0   2   0   0   2   0   2   2   0   0   0   2   2   0   2   0   0   0   0   2   2   2   0   2   0   2   0   0   2   0   2   2   2   2   2   0   2   0   0   2   2   2   2   2   2   0   0   0   0   0   2   2   2   0   0   2   2   2   2   0   2   2   0   2   0   0   0   0   2   0   2   0   2   0   2   0   0   0   2   0   0   2   0   0   2   2   2   2   2   0   0   0   0   2   0   0   2   2   0   0   2   2   0   2   2   2   0   2   0   0   0   2   2   0   2   2   2   0   0   0   0   0   0   2   2   2   0   2   2   2   0   0   2   0   2   2   2   2   2   2   2   2   2   2   2   2   2   0   0   0   2   0   0   2   0   2   2   2   2   0   0   2   2   0   2   0   2   2   0
 MK-2-11                0   0   0   2   0   2   0   0   0   2   2   0   0   0   2   2   2   2   0   2   0   0   0   0   0   2   0   2   2   0   2   0   2   0   0   2   0   2   0   0   0   0   2   2   0   0   0   0   0   0   2   2   2   2   2   0   2   0   0   2   0   2   2   2   2   0   0   2   0   0   2   2   2   2   2   2   2   0   0   0   0   2   2   2   0   0   2   2   2   2   0   2   2   0   2   0   0   0   0   2   0   2   0   2   0   2   0   0   2   2   0   0   0   0   0   2   0   2   0   2   0   0   0   2   2   0   0   2   2   0   0   0   2   0   0   0   2   2   2   0   2   0   2   2   2   0   2   2   0   0   0   0   0   0   2   2   2   0   2   2   2   0   0   2   0   2   2   2   2   0   2   0   2   2   2   2   2   2   0   0   0   2   0   0   2   0   2   2   2   2   0   0   2   2   0   2   0   2   2   0
 MK-2-12                0   0   0   2   0   2   0   0   0   2   2   0   0   0   2   2   2   2   0   2   0   0   0   0   0   2   0   0   2   0   2   0   2   0   0   2   0   2   0   0   0   0   2   2   0   0   0   0   0   0   2   2   2   2   2   0   2   0   0   2   0   2   2   2   0   0   0   2   0   0   2   2   2   2   0   2   2   0   0   0   0   2   2   2   2   0   2   2   2   2   0   2   2   0   2   0   0   0   0   2   0   2   0   2   0   2   0   0   2   2   0   2   0   0   0   2   0   2   0   2   0   0   0   0   2   0   0   2   2   0   0   0   2   0   0   0   2   2   2   0   2   0   2   2   0   0   0   2   0   0   0   0   0   0   2   0   2   0   2   2   0   0   0   2   0   2   2   2   2   2   2   0   2   2   2   2   2   2   0   0   2   2   0   0   2   0   2   2   2   2   0   0   2   2   0   2   0   2   2   0
 MK-2-13                0   2   0   2   0   2   2   0   0   2   2   0   0   0   2   2   2   2   0   2   0   0   0   0   0   2   2   0   2   0   2   0   2   0   0   2   0   2   0   0   0   0   2   2   0   0   0   0   0   0   2   2   0   2   2   0   2   0   2   2   0   2   2   2   0   0   0   2   0   0   2   2   0   2   0   2   2   0   0   0   2   2   2   2   2   0   2   0   2   2   0   2   0   0   2   0   0   0   0   2   0   0   0   2   0   2   0   0   2   2   0   2   0   0   0   2   0   2   0   2   0   0   0   0   0   0   0   2   2   0   0   0   2   0   0   0   2   2   2   0   0   0   0   2   0   0   0   2   0   0   0   0   0   0   2   0   0   0   2   2   0   0   0   2   2   2   2   2   2   0   2   0   2   0   2   2   2   2   0   0   2   2   0   0   2   2   2   2   2   2   0   0   2   0   0   2   0   2   2   2
 MK-2-14                0   2   0   2   0   2   2   0   0   2   0   0   0   0   2   2   2   2   0   2   0   0   0   0   0   2   2   0   2   0   2   0   2   0   0   0   0   0   0   0   0   0   0   2   0   0   0   0   0   0   2   2   0   2   2   0   2   0   2   2   0   2   2   2   0   0   2   2   0   0   2   2   0   0   2   2   0   2   0   0   2   2   2   0   2   0   2   0   0   2   0   2   0   0   2   0   0   0   0   2   0   0   0   2   0   2   0   0   2   2   0   2   0   0   0   2   0   2   0   2   0   2   0   0   0   2   2   2   2   0   0   0   2   0   0   2   2   2   2   0   2   0   0   2   0   0   0   2   0   0   0   0   0   0   2   0   0   0   2   2   0   0   0   2   2   2   2   2   2   0   2   0   2   0   2   2   2   0   0   0   2   2   0   0   2   2   2   2   2   2   2   0   2   0   0   2   0   2   2   2
 MK-2-15                0   2   0   2   0   2   2   2   0   2   0   0   0   0   2   2   2   2   0   2   0   0   0   0   0   2   0   0   2   2   2   0   2   2   0   0   0   0   2   0   0   0   0   2   0   0   0   0   0   0   0   2   0   0   2   0   2   0   2   2   0   2   2   2   0   0   2   2   0   0   2   2   0   0   2   2   0   2   0   0   2   2   2   0   2   0   2   0   0   2   0   2   0   0   2   0   0   2   0   2   0   0   0   2   0   2   0   2   2   2   0   0   0   0   2   2   0   2   0   2   0   2   0   0   0   2   0   2   2   0   0   0   2   0   0   2   2   2   2   0   2   0   0   2   0   0   0   2   0   0   0   0   0   0   2   0   0   0   2   2   0   0   0   2   2   2   2   2   2   0   2   0   2   0   2   2   2   0   0   0   2   0   0   2   2   2   2   0   2   2   0   0   2   0   0   2   0   2   2   2
 MK-2-16                0   2   0   2   0   2   2   2   0   2   0   0   0   0   2   2   0   2   0   2   0   0   0   2   0   2   0   0   2   0   2   0   2   2   0   0   0   2   2   0   0   0   0   2   0   0   0   2   0   0   0   2   0   0   2   0   2   0   2   2   2   2   2   2   0   0   2   2   0   0   2   2   0   0   2   0   0   2   0   0   2   2   2   0   2   0   2   0   0   2   0   2   0   0   2   0   0   2   2   2   0   0   2   2   0   2   0   2   2   2   0   0   0   0   2   2   0   2   0   2   0   2   0   0   0   2   2   2   0   0   0   0   2   0   0   2   2   2   2   0   2   0   0   2   0   2   0   2   0   0   0   2   0   0   2   2   0   0   2   2   0   0   0   2   2   0   2   2   2   0   2   0   2   0   0   2   2   0   0   0   2   0   0   2   0   2   2   0   2   2   0   0   0   0   0   2   0   2   2   2
 MK-3-1                 2   2   0   2   2   0   2   0   2   0   0   2   0   0   2   2   2   2   0   2   2   2   2   2   2   0   0   2   2   0   0   0   0   0   2   2   2   2   0   0   2   0   0   2   0   2   0   2   2   2   0   2   2   2   2   2   2   2   2   2   0   0   2   2   2   0   2   2   0   0   2   0   0   0   2   2   0   0   0   0   0   0   0   0   2   2   0   0   2   0   2   2   0   2   0   0   0   2   0   2   0   2   2   2   0   2   0   2   0   2   0   0   2   2   0   2   0   0   2   0   2   0   0   0   0   2   0   2   0   2   2   0   0   0   0   0   0   0   2   0   2   2   2   0   2   2   0   2   2   0   0   2   0   2   2   0   0   2   2   2   2   2   0   0   2   0   0   2   2   2   0   2   2   0   2   2   2   2   2   0   2   0   2   0   2   2   0   2   2   2   2   0   0   2   2   2   2   0   2   0
 MK-3-2                 2   2   0   2   2   0   2   0   2   0   0   2   0   0   2   0   2   2   0   2   2   0   2   2   2   0   0   2   2   0   0   0   0   0   2   0   2   2   0   0   2   2   0   2   0   2   0   0   2   2   0   2   2   2   2   2   2   0   2   2   0   0   2   2   2   0   2   2   0   0   2   0   0   0   2   2   0   0   0   0   0   0   2   0   2   2   2   0   2   0   2   2   0   2   0   0   0   0   0   2   0   2   2   2   0   2   0   2   0   2   0   0   2   2   0   2   0   0   2   0   2   0   0   0   0   2   0   2   0   2   2   0   0   0   2   0   2   2   2   0   2   2   2   0   2   0   0   2   2   0   0   2   0   2   0   0   0   2   2   2   0   2   0   0   0   0   0   2   2   2   2   2   2   0   2   2   0   2   2   0   2   0   2   0   2   2   2   2   2   2   2   0   0   2   2   2   2   2   2   0
 MK-3-3                 2   2   0   2   2   0   2   0   2   0   2   2   2   0   2   0   2   2   0   2   0   0   2   2   2   0   0   2   0   2   0   0   2   0   2   0   2   2   0   0   2   2   0   2   0   0   0   0   2   2   0   2   2   2   2   2   2   0   2   0   0   0   2   2   2   2   0   0   0   0   2   0   0   0   2   0   0   0   0   0   0   0   2   0   2   2   2   0   2   0   2   2   0   2   0   0   0   0   0   2   0   2   2   2   0   2   0   2   0   2   0   0   2   2   0   0   0   0   0   0   2   0   0   0   0   2   0   2   0   2   0   0   0   0   2   0   2   0   2   0   2   2   2   0   2   0   2   2   2   0   0   2   0   2   2   0   0   2   2   2   0   2   0   0   0   0   0   2   2   2   2   2   2   0   0   2   0   2   2   0   2   0   2   0   2   2   2   2   2   2   2   0   0   2   2   2   2   2   2   0
 MK-3-4                 2   2   0   2   2   0   2   0   2   0   2   2   2   0   2   0   2   2   0   2   0   0   2   2   2   0   0   2   0   2   0   0   2   0   2   0   2   2   0   0   2   2   0   0   0   0   0   0   2   2   0   2   2   2   2   2   2   0   2   0   0   2   0   2   2   2   0   0   0   2   2   0   0   0   2   0   0   2   0   0   0   0   2   0   2   2   2   0   2   0   2   2   0   2   2   0   0   0   0   2   0   2   2   2   0   2   0   2   0   2   0   0   2   2   0   0   0   0   0   0   2   0   0   0   0   2   0   2   0   2   0   0   0   0   2   0   2   0   2   0   2   0   2   0   2   0   2   2   2   0   0   0   0   2   2   0   0   2   2   2   2   2   0   0   0   0   0   2   0   2   2   2   2   0   0   2   0   2   0   0   2   0   2   0   0   2   2   2   2   2   2   0   0   2   2   2   2   2   2   0
 MK-3-5                 2   2   0   2   2   0   2   0   2   0   2   2   2   0   2   0   2   2   0   0   0   0   2   2   0   0   0   2   0   2   0   2   2   2   0   0   2   2   0   0   0   2   0   0   0   0   0   0   2   2   0   2   2   2   2   2   2   0   2   2   0   2   0   2   2   2   0   0   2   2   2   0   0   0   2   0   0   2   0   0   0   0   2   0   2   2   2   0   2   0   2   2   0   2   2   0   0   0   0   0   0   2   2   2   0   2   0   2   0   2   0   0   2   2   0   0   0   0   0   0   2   2   0   0   0   0   0   2   0   0   0   0   2   0   2   0   2   0   2   2   0   0   2   0   2   0   2   2   2   0   0   0   0   2   2   0   2   2   2   2   2   2   0   0   0   0   0   2   0   2   0   2   0   2   0   2   0   2   0   0   0   0   2   0   0   2   2   2   2   2   2   0   2   2   2   2   2   2   2   2
 MK-3-6                 0   0   0   2   0   0   2   0   2   0   2   2   2   0   2   0   2   0   0   0   0   0   2   2   2   0   2   2   0   2   0   2   2   2   0   0   0   2   0   0   0   2   2   0   0   0   0   0   2   2   0   2   2   2   2   2   2   0   2   2   0   2   0   2   2   2   0   0   2   2   2   0   0   0   2   0   0   2   0   0   0   0   2   0   2   2   2   0   2   0   0   2   0   2   2   0   0   0   0   0   0   2   2   2   0   2   0   0   0   2   0   0   2   2   0   0   2   0   0   0   2   2   0   0   0   0   0   2   0   0   2   0   2   0   2   0   2   0   2   2   0   0   2   0   2   0   2   2   2   0   0   0   0   2   2   0   2   2   2   2   2   0   0   0   0   0   0   2   0   2   0   2   0   2   0   2   0   2   0   0   0   0   2   0   0   2   2   2   2   2   2   0   2   2   2   2   2   2   2   2
 MK-3-7                 0   0   0   2   2   0   2   0   2   0   2   2   0   0   2   0   2   0   0   0   0   0   2   0   2   0   0   2   0   2   0   2   2   2   2   0   0   2   2   0   2   2   2   0   0   0   0   0   2   2   0   2   2   2   0   2   2   2   2   2   0   2   2   2   2   2   0   0   2   2   2   0   2   0   2   0   0   2   2   0   0   0   2   2   2   2   0   0   2   0   0   2   0   2   2   0   0   0   0   0   0   2   2   0   0   2   0   0   0   2   0   0   2   2   0   0   2   0   0   0   2   2   2   2   0   0   0   2   0   0   2   0   2   0   2   0   2   0   2   2   0   0   2   0   2   0   2   2   2   0   0   0   0   2   2   0   2   2   0   2   0   0   0   2   0   0   0   2   0   2   0   2   0   2   0   2   0   2   0   0   0   0   2   0   0   2   0   2   2   2   2   2   2   2   2   0   2   2   0   2
 MK-3-8                 0   0   0   0   2   0   2   0   2   0   2   2   0   2   0   0   2   0   0   0   0   0   2   2   2   0   0   2   0   2   0   2   2   2   2   0   0   2   0   0   2   2   2   0   0   2   0   0   2   2   0   2   2   2   0   2   0   2   0   2   0   2   2   2   2   2   0   0   2   2   2   0   2   2   2   0   0   2   2   0   0   0   0   2   2   2   0   0   0   0   0   2   0   2   2   0   0   0   0   0   0   2   2   0   0   2   0   0   0   2   0   0   2   2   2   2   2   0   0   0   2   2   2   2   0   0   0   2   0   0   2   0   2   0   2   0   2   0   2   2   0   0   2   0   2   0   2   2   2   0   0   0   0   2   2   0   2   2   0   0   2   0   0   2   0   0   2   2   0   2   0   2   0   0   0   0   0   2   0   0   0   0   2   0   0   2   0   2   2   2   2   2   2   2   2   0   2   2   0   2
 MK-3-9                 0   0   0   0   2   0   2   0   2   0   2   2   0   2   0   0   2   0   0   0   0   0   2   2   2   0   0   0   0   2   0   2   2   2   2   0   0   2   0   0   2   0   2   0   0   2   0   0   2   2   0   2   0   2   0   2   0   2   0   2   0   2   2   2   2   0   0   0   2   2   2   0   2   2   2   0   0   2   2   0   0   0   0   2   2   2   2   0   0   0   0   2   0   2   2   0   0   0   0   0   0   2   2   0   0   0   0   0   0   2   0   0   2   2   2   2   2   2   0   0   2   2   2   2   0   0   0   2   0   0   2   0   2   0   2   0   2   0   2   2   0   0   2   0   2   0   2   2   2   0   0   0   2   2   2   2   2   2   0   0   2   0   0   2   0   0   2   2   0   2   0   2   0   0   0   0   0   2   0   0   0   0   2   0   0   2   0   2   2   2   2   2   2   2   2   0   2   2   0   2
 MK-3-10                0   2   0   0   2   2   2   0   2   0   2   2   0   2   0   0   2   0   0   0   0   0   2   2   2   0   0   0   2   2   0   2   2   2   2   0   2   2   0   0   2   0   2   0   0   2   2   0   2   2   0   2   0   2   0   2   0   2   0   2   0   2   2   2   2   0   0   0   2   2   2   0   2   2   2   0   0   2   2   0   0   0   0   2   2   0   2   0   0   0   0   2   0   2   2   0   0   0   0   0   0   2   2   0   0   0   0   0   0   2   0   0   2   2   2   2   2   0   2   2   2   2   2   2   0   0   0   2   0   0   2   2   2   0   2   0   2   0   2   2   0   0   2   0   0   0   2   2   2   0   0   0   2   2   2   2   2   2   0   0   2   2   0   2   0   0   2   2   0   2   0   2   0   0   0   0   0   0   0   0   0   0   2   0   0   2   0   0   2   2   2   0   2   2   2   0   2   2   0   0
 MK-3-11                0   2   0   0   2   2   2   0   2   0   2   2   0   2   0   0   2   0   0   0   0   0   0   2   2   0   0   0   2   0   0   2   2   2   2   0   2   2   0   0   2   0   2   0   0   2   2   0   2   2   0   2   0   2   0   2   0   2   0   2   0   0   2   2   2   0   0   2   2   2   2   0   2   2   2   0   0   2   2   0   0   0   0   0   2   0   2   0   0   0   2   2   0   2   2   0   0   0   0   0   2   2   2   0   0   2   2   0   0   0   0   0   0   2   2   2   2   0   2   2   2   2   2   2   0   0   2   2   0   0   2   2   2   0   2   0   2   0   2   2   2   0   2   0   0   0   2   2   2   0   0   0   2   2   2   2   2   2   0   0   2   2   0   2   0   0   2   2   0   2   0   2   0   0   0   0   0   2   0   2   0   0   2   0   0   0   0   0   0   2   2   0   2   2   0   0   0   0   0   0
 MK-3-12                0   2   0   0   2   2   0   0   0   0   2   2   0   2   0   0   2   0   0   0   0   0   0   2   2   0   0   0   2   0   0   2   2   2   2   0   2   2   0   0   2   0   2   0   0   0   2   0   2   0   0   2   0   2   0   2   0   2   0   2   0   0   2   2   0   0   0   0   2   2   2   0   2   2   2   0   0   2   2   2   0   0   0   2   2   0   2   0   0   0   2   2   0   2   2   0   0   2   0   2   2   2   2   0   0   2   2   2   0   0   0   0   0   2   2   2   2   0   2   2   2   2   0   2   0   0   2   2   0   0   2   2   2   0   2   0   2   0   2   2   2   0   2   0   0   0   2   2   2   0   0   0   2   2   2   2   2   2   2   0   2   2   0   2   2   0   2   2   0   2   0   2   0   0   0   0   2   2   0   2   0   0   2   0   0   0   0   0   0   2   2   0   2   2   0   0   0   0   2   0
 MK-3-13                0   2   0   0   2   2   0   0   2   0   2   2   0   2   0   0   2   0   0   0   0   0   0   2   2   0   0   0   2   2   2   2   2   0   2   0   0   2   0   0   2   0   2   0   0   0   2   0   2   0   0   2   0   2   0   2   0   2   0   2   0   0   2   2   2   0   0   0   2   2   2   0   2   2   2   0   0   2   2   2   0   0   0   2   0   0   2   0   0   0   2   2   0   2   2   0   0   2   0   2   2   2   2   0   0   2   2   0   0   0   2   0   0   2   2   2   2   0   2   2   0   2   0   2   0   0   2   2   0   0   2   2   0   0   2   0   2   0   2   2   2   0   2   0   0   0   2   2   2   0   0   0   2   2   2   2   2   2   2   0   2   2   0   2   2   0   2   2   0   2   2   2   0   0   0   0   2   2   0   2   0   0   2   0   0   0   0   0   0   2   2   0   0   2   0   0   0   0   2   0
 MK-3-14                0   2   0   2   2   0   0   0   2   0   2   2   0   2   0   0   0   0   0   0   0   0   0   2   2   0   0   0   2   2   2   0   2   0   2   0   0   2   0   0   2   0   0   0   0   0   2   0   2   0   0   0   0   2   0   2   0   2   2   2   0   0   2   2   2   0   0   0   2   2   2   0   2   2   0   0   0   2   2   0   0   2   0   2   0   0   2   0   0   0   2   2   0   2   2   0   0   2   0   2   2   2   2   2   0   2   2   0   0   0   2   0   0   2   2   2   2   0   2   2   0   2   0   0   0   0   2   2   0   0   2   2   0   0   0   0   2   0   2   2   2   0   2   0   0   0   2   2   2   0   0   0   0   2   2   2   2   2   2   0   2   2   0   2   2   0   0   2   0   2   2   2   0   0   0   0   2   2   0   2   0   0   2   0   0   0   2   0   0   2   2   0   0   2   0   2   0   0   2   0
 MK-3-15                0   2   2   2   2   0   0   0   2   0   2   2   0   2   0   0   0   0   0   0   0   0   0   2   2   0   0   0   2   2   2   0   2   0   2   2   2   2   0   2   2   0   0   0   0   0   2   0   2   0   0   0   0   2   0   2   0   2   2   0   0   0   2   0   2   0   0   0   2   2   2   0   2   0   0   0   0   2   2   0   0   2   0   2   2   0   2   0   0   0   2   2   0   2   2   0   0   2   0   2   2   2   2   2   0   2   2   0   0   0   2   0   0   2   2   2   2   0   2   2   0   2   0   0   0   0   2   2   0   2   2   2   0   0   0   0   2   0   2   2   2   0   2   0   0   2   2   2   2   0   0   0   2   2   0   2   2   2   2   0   2   0   0   2   2   0   0   2   0   2   2   2   0   2   0   0   2   2   0   2   2   0   2   0   0   0   2   0   0   2   2   0   0   2   0   2   0   0   2   0
 MK-3-16                0   2   2   2   2   0   0   0   2   2   2   2   0   2   0   0   0   0   0   0   2   0   0   2   2   2   0   0   2   2   2   0   2   0   2   2   2   2   0   2   2   0   0   0   0   0   2   0   2   0   0   0   0   2   0   2   0   2   2   0   0   0   2   0   2   0   0   0   2   2   2   0   2   0   0   0   0   2   2   0   0   2   0   0   2   0   2   0   0   0   2   2   0   2   0   0   0   2   0   2   2   0   2   2   0   2   2   0   0   0   2   0   0   2   2   2   2   0   2   0   0   0   0   0   0   0   2   2   0   2   2   2   0   0   0   0   2   0   2   2   2   0   2   0   0   2   2   2   2   0   0   0   2   2   0   2   2   2   2   0   2   0   0   0   2   0   0   2   0   2   2   2   0   2   0   0   2   2   2   2   0   0   2   0   0   2   2   0   0   0   2   0   0   2   2   2   2   0   2   0
 MK-4-1                 2   0   0   2   0   0   0   0   2   0   0   2   2   2   2   2   0   2   2   2   2   2   2   2   0   0   2   2   2   0   0   2   2   0   2   0   0   0   2   0   0   2   2   0   0   2   0   0   0   2   0   0   2   2   2   2   0   0   2   0   0   2   0   0   0   2   0   0   2   0   0   0   0   0   0   2   0   0   2   2   0   2   0   0   0   0   2   0   2   0   2   0   0   0   0   0   0   0   0   2   2   0   0   2   0   0   2   0   2   2   2   0   0   0   0   2   0   2   2   2   2   2   0   0   2   0   0   2   2   0   2   2   2   2   0   2   0   0   0   2   2   2   0   2   0   2   2   2   2   2   0   2   0   0   2   0   2   2   0   0   2   2   2   0   0   0   0   2   2   2   2   0   0   2   0   2   0   2   2   2   0   2   2   0   2   2   2   0   0   2   0   2   0   0   2   0   2   0   0   0
 MK-4-2                 2   0   0   2   0   0   0   0   2   0   0   2   2   2   2   2   0   2   2   2   2   2   2   2   0   0   2   0   2   0   0   2   2   0   2   0   0   0   0   0   0   2   2   0   0   2   0   0   0   2   0   0   2   2   2   2   0   0   2   0   0   2   0   0   0   2   0   0   2   0   0   0   0   0   0   2   0   0   2   2   0   2   0   0   0   0   2   0   2   0   2   2   0   0   2   0   2   0   0   0   2   0   0   2   0   0   2   0   2   2   2   0   0   0   2   2   0   2   2   2   0   2   0   0   2   0   0   2   2   0   2   2   2   2   2   2   2   0   0   0   2   2   0   2   0   2   0   2   2   2   0   0   0   0   2   0   0   2   0   0   2   2   2   0   0   0   0   2   2   2   2   2   0   2   0   2   0   2   2   2   0   2   2   0   2   2   2   0   0   2   2   2   0   0   2   0   2   0   0   0
 MK-4-3                 2   0   0   2   0   0   2   0   2   0   0   2   2   2   2   2   0   2   2   2   2   2   2   2   0   2   2   0   0   0   0   0   2   0   2   2   0   0   0   0   0   0   2   0   0   0   0   0   0   2   2   0   2   2   2   2   0   0   2   2   0   2   0   0   0   2   0   0   2   0   0   0   0   0   0   2   0   0   0   2   0   2   0   0   0   0   2   0   2   0   2   2   0   0   2   0   2   0   0   0   2   0   0   2   0   0   2   0   2   2   2   0   0   0   2   2   0   2   2   2   0   2   0   0   2   0   0   2   2   0   2   2   2   2   0   2   2   0   0   0   2   2   0   2   0   2   0   2   2   2   0   2   0   0   2   0   0   2   0   0   0   2   2   0   0   0   2   2   2   2   2   2   0   0   0   2   0   2   2   2   0   2   2   0   2   2   2   0   0   2   2   2   0   0   2   0   2   0   2   2
 MK-4-4                 2   0   0   2   0   0   0   2   2   0   0   2   2   2   2   2   0   2   0   2   2   2   2   2   0   2   2   0   2   0   0   0   2   0   2   2   0   0   0   0   0   0   2   0   0   0   0   0   0   2   2   0   2   2   2   2   0   2   2   2   0   2   0   0   0   2   0   0   2   0   0   0   0   0   0   2   0   2   0   2   0   2   0   0   0   0   2   0   2   0   0   2   2   0   2   0   2   0   0   0   2   0   0   0   0   0   2   0   2   2   2   0   0   0   2   2   0   2   2   0   0   2   0   0   2   0   0   2   2   0   2   2   2   2   0   2   2   2   0   0   2   2   2   0   0   2   0   2   2   2   0   0   0   0   2   0   0   2   0   0   0   2   2   0   2   0   2   2   2   2   2   0   0   0   0   2   0   2   2   2   0   0   2   2   2   0   2   0   0   2   2   2   0   0   2   0   2   0   2   2
 MK-4-5                 2   0   0   2   0   0   0   2   2   0   0   2   2   0   2   2   0   0   2   0   2   2   2   2   0   2   2   0   2   0   0   0   2   0   2   2   2   0   0   0   0   0   2   0   0   0   0   0   0   2   2   0   2   2   2   0   0   2   2   2   0   2   0   0   0   2   0   2   2   0   0   0   0   0   2   2   2   2   0   2   2   2   0   0   0   0   2   2   2   0   0   2   2   0   2   0   2   0   2   0   2   0   0   0   0   0   2   0   2   2   2   0   0   0   0   2   0   2   2   0   2   2   0   0   2   0   0   0   2   0   2   2   2   2   0   2   2   2   0   0   2   2   0   2   0   2   0   2   2   2   0   0   0   0   0   0   0   2   0   0   0   2   2   0   2   0   0   0   2   2   2   2   0   2   0   2   0   2   2   2   0   0   2   2   2   2   2   0   0   2   2   2   0   0   2   2   2   0   2   2
 MK-4-6                 2   2   0   2   0   0   0   2   2   0   0   2   2   2   2   2   2   0   2   0   2   2   2   2   0   2   2   0   2   0   0   0   2   0   2   2   2   0   0   0   0   0   2   0   0   0   0   0   0   2   2   0   2   2   2   0   0   2   2   2   0   2   0   0   0   2   0   2   2   0   0   0   0   2   2   2   0   2   0   0   2   2   2   0   0   0   2   2   2   0   0   2   2   0   2   0   2   0   0   2   2   0   0   0   0   0   2   0   2   0   2   0   0   2   0   2   0   2   2   0   2   2   0   0   2   0   0   0   2   0   2   0   0   2   0   2   2   2   0   0   2   2   0   2   2   2   0   2   0   2   2   0   0   0   0   0   0   0   0   0   0   2   2   0   2   0   0   0   2   2   2   2   0   2   0   2   0   2   2   0   2   2   2   2   2   2   2   0   2   2   0   2   0   2   2   2   2   0   2   2
 MK-4-7                 2   2   0   2   0   0   0   2   2   2   0   2   2   2   2   2   2   0   2   0   0   2   2   2   0   2   2   2   2   0   0   0   2   0   2   2   2   0   0   0   2   0   2   0   0   0   0   0   0   2   2   0   2   2   2   0   0   2   2   0   0   2   2   0   2   0   0   0   2   0   0   0   0   2   2   2   0   2   0   0   2   2   2   0   0   0   2   2   0   0   0   2   2   0   2   0   2   0   0   2   2   0   0   0   0   0   2   0   2   0   2   0   0   2   0   2   0   2   2   0   2   2   0   0   2   0   0   0   2   0   2   0   0   0   0   2   2   0   0   2   2   0   2   2   2   2   0   2   0   2   2   2   0   0   0   0   0   0   0   0   0   2   2   0   2   0   0   0   2   2   2   2   0   2   0   2   0   2   2   0   0   2   2   2   2   2   2   0   2   2   0   2   0   0   2   0   2   0   2   2
 MK-4-8                 2   2   0   2   0   0   0   2   2   2   0   0   2   2   2   2   2   0   2   0   0   2   0   2   0   2   0   2   2   0   0   0   2   0   2   2   0   0   0   0   2   0   2   0   0   0   0   0   0   2   2   2   2   2   2   0   0   2   2   0   0   2   2   2   2   0   0   0   2   0   0   2   0   2   0   2   2   2   0   0   2   2   2   2   0   0   2   2   0   0   0   0   2   0   2   0   2   2   0   2   2   0   0   0   0   0   2   0   2   0   2   0   0   2   0   2   0   2   2   0   2   2   0   0   2   0   0   0   2   0   2   0   0   0   0   2   2   0   0   2   2   0   2   2   2   2   0   2   0   2   2   2   2   0   0   0   0   0   0   0   0   2   2   0   2   0   0   0   2   2   2   2   0   2   2   2   0   2   2   0   2   2   2   2   2   2   2   0   2   2   0   0   0   0   2   0   2   0   2   2
 MK-4-9                 2   2   0   2   0   0   0   2   2   0   2   0   2   2   0   2   2   0   2   0   0   2   0   2   0   0   0   2   2   0   0   0   2   0   2   2   0   0   0   0   2   0   2   0   0   2   0   0   0   2   2   2   2   2   2   0   0   2   2   0   2   2   2   2   2   0   2   0   2   2   0   2   0   2   0   2   2   2   0   0   2   2   2   2   0   0   2   2   0   0   0   0   0   0   2   0   2   2   0   2   2   0   0   0   2   0   2   0   2   0   2   2   0   2   0   2   0   2   2   0   2   2   0   0   2   0   0   0   2   0   2   0   0   2   0   2   2   0   0   2   2   0   2   0   2   2   0   2   0   2   2   2   2   2   0   0   0   0   0   0   0   2   0   0   2   0   0   0   2   2   2   2   0   2   2   2   0   2   2   0   2   2   2   2   2   2   2   0   2   2   0   0   2   0   2   0   2   0   2   2
 MK-4-10                2   2   0   2   0   0   0   2   2   0   2   0   2   0   0   2   0   0   2   0   0   2   0   2   0   0   0   2   2   0   0   2   2   0   2   2   0   0   0   0   0   0   2   0   0   2   0   2   0   2   2   2   2   2   2   0   0   2   0   0   2   2   2   2   2   0   2   0   2   2   0   0   0   2   2   2   0   2   2   0   2   2   2   2   0   0   2   2   0   0   0   0   0   0   2   0   2   0   0   2   0   0   0   0   0   0   2   0   2   0   2   2   0   2   0   2   0   2   2   0   2   2   2   0   2   0   0   0   2   2   2   0   0   2   0   2   2   0   0   2   0   0   2   0   2   0   2   2   2   2   2   2   2   2   0   0   0   0   0   0   0   2   0   0   2   0   0   0   2   2   2   2   0   2   2   2   0   2   2   0   2   2   2   2   2   2   2   0   2   2   0   0   2   0   2   0   2   0   2   2
 MK-4-11                2   2   0   2   0   0   0   2   2   0   2   0   2   0   0   2   0   0   2   0   0   2   2   2   2   0   0   2   2   0   0   2   2   0   2   2   0   0   0   0   0   0   2   0   0   2   0   2   0   2   2   2   2   2   0   0   0   2   0   0   2   2   2   2   2   0   2   0   2   2   0   0   0   2   2   2   0   0   2   0   2   2   2   2   0   0   2   2   0   0   0   0   0   0   0   0   2   2   0   2   0   0   0   0   0   0   2   0   2   0   2   2   0   2   0   2   0   2   2   0   2   2   2   0   2   0   0   0   2   2   2   0   0   2   0   2   2   0   0   0   0   0   0   0   2   0   2   0   2   2   2   2   2   2   0   0   0   0   0   0   0   2   0   0   2   0   0   2   2   2   2   2   0   2   2   2   0   2   2   0   2   2   2   0   2   2   2   0   2   2   0   0   2   0   2   0   2   0   0   2
 MK-4-12                2   2   0   2   2   0   0   2   2   0   2   0   2   0   0   2   0   0   2   0   0   2   2   2   0   0   0   2   2   2   0   2   2   0   2   2   0   0   2   0   0   0   2   0   0   0   0   2   0   2   2   2   2   2   0   0   0   2   0   2   0   2   2   2   2   0   2   0   2   2   0   0   0   2   2   2   0   0   2   0   2   2   2   2   0   2   2   2   0   0   0   0   0   0   0   0   2   2   0   2   0   0   0   2   0   0   2   0   0   0   2   2   0   2   0   2   0   2   2   0   2   2   2   0   2   0   0   0   2   2   2   0   0   2   0   2   2   0   2   0   0   0   0   0   2   0   2   0   2   0   2   2   2   2   0   0   0   0   0   0   0   2   0   0   2   0   0   2   2   2   2   2   0   2   2   2   2   0   2   0   2   2   2   0   2   2   2   0   2   2   0   0   2   0   2   0   2   0   0   2
 MK-4-13                0   2   0   2   2   0   0   0   2   0   2   0   2   0   0   2   0   0   2   0   2   2   2   2   0   2   0   2   2   2   0   2   2   0   2   2   0   0   2   0   0   0   2   0   2   0   0   2   0   2   2   2   2   2   0   0   0   2   0   2   2   0   0   2   2   0   2   0   2   2   0   0   0   2   2   2   0   0   2   0   2   2   2   2   0   2   2   2   0   0   0   0   0   0   0   0   2   2   0   0   0   0   0   2   0   0   2   0   0   0   2   2   0   2   0   2   0   2   2   0   2   0   2   0   2   0   0   0   2   2   2   0   0   2   0   2   2   0   2   0   0   0   0   0   2   0   2   0   2   0   2   2   0   2   0   0   2   0   0   0   0   2   0   0   2   0   0   2   2   2   2   2   0   2   2   2   2   0   0   0   2   2   2   0   2   0   2   0   2   2   0   0   2   0   2   0   2   0   0   2
 MK-4-14                0   2   0   2   0   0   0   0   2   0   2   0   2   0   0   2   0   0   2   0   2   2   2   2   0   2   0   2   2   2   0   2   2   0   2   2   0   0   2   0   0   2   2   2   2   0   0   2   0   2   2   2   2   2   0   0   0   2   0   2   2   0   0   2   2   0   2   0   2   0   0   0   0   2   2   2   0   0   2   0   2   2   2   2   0   2   2   2   0   0   0   0   0   0   0   0   2   0   0   0   0   0   0   2   0   0   2   0   0   2   2   2   0   2   0   2   0   0   2   0   2   2   2   0   2   0   0   0   0   2   2   0   2   2   0   2   2   0   0   0   0   0   0   0   2   0   2   0   2   0   2   2   0   2   0   2   2   0   0   0   0   2   0   0   2   0   0   2   2   2   0   2   2   2   2   0   2   0   0   0   2   2   2   0   2   0   2   0   2   0   2   0   2   0   2   0   2   0   2   2
 MK-4-15                0   2   0   2   2   2   0   0   2   0   2   0   2   2   0   2   0   0   2   2   2   2   2   2   0   2   2   2   2   2   0   2   2   0   2   2   0   2   2   0   0   0   2   0   2   0   0   2   0   2   2   2   0   0   0   0   0   2   0   0   2   0   0   2   0   0   2   0   2   0   0   0   2   2   2   2   0   0   2   0   2   2   2   2   0   2   2   2   0   0   0   0   0   0   2   0   2   0   0   0   2   2   0   2   0   0   2   2   0   2   2   2   0   2   0   2   0   0   2   0   2   2   2   0   2   0   0   0   0   2   2   0   2   2   0   2   2   0   0   0   0   0   0   0   2   0   2   0   2   0   2   2   0   2   0   2   2   0   0   0   0   0   0   0   2   0   0   2   2   2   2   2   2   2   2   0   2   0   0   2   2   2   2   0   2   0   2   0   2   2   2   0   2   0   2   0   2   0   2   2
 MK-4-16                0   2   0   2   2   0   0   0   2   0   2   0   2   2   2   2   0   0   2   2   2   2   0   2   0   2   2   2   2   2   0   2   2   0   2   2   0   2   2   0   0   0   2   0   2   0   0   2   0   2   2   2   0   0   0   2   0   2   0   0   2   0   0   2   0   0   2   0   2   0   0   0   2   2   2   2   0   0   2   0   2   2   0   2   0   2   2   2   0   0   0   0   2   0   2   0   2   0   0   0   2   2   0   2   0   0   2   2   0   2   2   2   0   2   0   2   0   0   2   2   2   2   0   0   2   0   0   0   2   0   0   0   2   2   0   0   2   0   0   0   0   0   0   0   2   0   2   0   2   0   2   2   0   2   0   2   0   0   0   0   0   0   0   0   2   0   0   2   2   2   2   2   2   0   2   0   2   0   0   2   2   2   2   0   2   0   2   0   2   2   2   2   2   0   2   0   2   0   2   2
 MK-5-1                 0   0   2   2   2   2   0   2   2   2   0   2   2   2   0   2   0   2   0   0   0   2   0   0   2   2   0   2   2   0   0   2   0   2   0   2   0   0   0   0   2   0   0   0   0   2   2   0   0   0   2   2   2   2   0   2   0   2   2   0   2   2   2   2   0   2   0   2   2   0   2   2   0   2   2   2   2   2   2   0   0   0   2   0   2   0   0   2   2   2   0   2   2   0   2   0   2   0   2   2   2   2   0   0   2   2   0   2   0   0   0   2   2   2   0   0   2   2   0   0   0   0   0   0   2   0   2   2   2   2   2   0   0   2   2   0   2   0   0   0   0   2   2   0   0   2   2   2   2   2   0   2   2   2   0   2   0   0   0   2   0   2   2   0   0   2   0   2   2   2   2   0   2   0   2   2   2   0   0   0   2   2   2   2   0   0   2   0   2   2   2   2   2   2   0   0   2   2   2   0
 MK-5-2                 0   0   2   2   2   0   0   2   2   0   0   2   2   2   0   2   2   2   0   0   0   2   0   2   2   2   0   2   2   2   0   2   0   2   0   2   2   0   0   0   2   0   2   0   0   2   2   0   0   0   2   2   2   2   0   2   2   2   2   0   2   2   2   2   0   2   0   2   2   2   0   2   2   2   2   2   2   2   2   0   0   0   2   0   2   0   0   2   2   2   0   2   2   0   2   0   2   0   0   2   2   2   0   0   2   2   0   2   0   0   0   2   2   2   0   0   2   2   2   0   0   0   0   0   2   0   0   2   2   2   2   0   0   2   2   0   2   0   0   0   0   2   2   0   0   0   2   2   2   0   0   2   2   2   0   2   0   0   0   2   0   2   2   0   0   2   0   2   2   2   2   0   2   0   2   2   2   2   0   0   2   2   2   2   0   0   2   2   2   2   2   2   2   2   0   0   2   2   2   0
 MK-5-3                 0   0   2   2   2   0   0   0   2   0   0   2   2   2   0   2   2   2   0   0   0   2   0   2   2   2   2   2   2   2   0   2   0   2   0   0   2   0   2   0   2   0   2   0   0   2   2   0   0   0   2   2   2   2   0   2   2   2   2   0   2   2   2   2   2   2   0   2   2   2   0   2   0   2   2   2   2   2   2   0   0   0   2   0   2   0   0   0   2   2   0   2   2   0   2   2   2   0   0   2   2   2   0   0   2   2   0   2   0   0   0   2   2   2   0   2   2   2   2   2   0   0   0   0   2   0   0   2   2   2   2   0   0   2   2   0   2   0   0   0   2   2   2   0   2   0   2   2   2   0   0   0   2   2   0   2   0   0   0   2   0   2   2   0   0   2   0   2   0   2   2   0   2   0   2   2   2   2   0   0   2   2   2   2   0   0   0   2   2   2   2   2   2   2   0   0   2   2   2   0
 MK-5-4                 0   0   2   2   2   2   2   0   2   0   0   2   2   2   0   2   2   2   0   0   0   2   0   2   2   2   2   2   2   2   0   2   2   2   0   0   2   0   2   0   2   0   2   0   0   0   2   2   0   0   2   2   2   2   0   2   2   2   2   0   2   2   2   2   2   2   0   2   2   2   2   2   0   2   2   2   2   0   2   0   0   0   0   2   2   0   0   0   2   2   0   2   2   0   2   2   0   0   2   2   2   0   0   0   2   2   0   0   0   0   0   2   2   2   0   2   0   2   2   2   0   0   0   0   2   0   0   2   2   2   2   0   0   2   2   2   2   0   0   0   2   2   2   0   2   0   2   2   0   0   0   0   2   2   0   2   0   0   0   2   0   2   2   0   0   2   0   2   0   2   0   0   0   0   2   2   2   2   0   0   2   2   2   2   0   0   0   2   2   2   2   2   2   2   0   0   2   2   2   0
 MK-5-5                 0   0   2   2   2   2   2   0   2   0   0   2   2   2   0   2   2   2   0   2   0   2   0   2   2   2   2   2   2   2   0   2   2   0   0   0   2   2   2   0   2   0   2   0   0   0   2   2   0   0   2   2   2   2   0   2   2   2   2   0   2   2   2   2   2   2   0   2   2   2   2   2   0   2   2   2   2   0   2   0   0   0   0   2   2   0   0   2   2   2   0   0   2   0   2   2   0   0   2   2   2   0   0   0   0   2   0   0   0   0   0   2   2   2   0   2   0   2   2   2   0   0   2   0   2   0   0   2   2   0   2   2   2   2   0   2   2   0   0   0   2   0   2   0   2   0   2   2   0   0   0   0   2   0   0   2   0   0   0   2   0   2   2   0   0   2   0   2   0   2   2   0   0   0   2   2   2   2   0   0   2   2   2   2   2   0   0   2   0   2   2   2   2   2   0   0   2   2   2   0
 MK-5-6                 0   0   2   2   2   2   2   0   2   0   0   2   2   2   0   0   2   2   0   2   0   2   0   2   2   2   0   2   0   2   0   0   2   0   0   2   0   2   2   0   2   0   2   0   0   0   0   2   0   0   2   2   2   0   0   2   2   0   0   0   2   2   2   2   0   0   0   2   2   2   2   2   0   2   2   2   2   0   2   0   0   2   0   2   2   0   0   2   2   2   0   0   2   0   2   2   0   0   2   2   2   0   0   0   0   2   0   0   0   2   0   2   2   2   0   2   0   2   2   2   0   0   2   0   0   0   0   2   2   0   2   2   2   2   0   2   2   0   0   0   2   0   2   0   2   0   2   2   2   0   0   0   2   0   2   0   0   0   0   2   2   0   2   0   0   2   0   2   0   0   2   0   0   0   2   2   2   2   0   2   0   2   0   2   2   0   0   0   0   2   2   2   2   2   0   0   2   2   2   0
 MK-5-7                 0   0   2   2   2   2   2   0   2   0   0   2   2   2   0   0   2   2   0   2   0   2   0   2   2   2   0   0   0   2   0   0   2   0   2   2   0   2   2   0   2   0   2   0   0   0   0   2   2   0   2   2   0   0   0   2   2   0   0   0   2   2   2   2   0   0   0   0   2   2   2   2   0   2   2   2   2   0   2   0   0   2   0   2   2   0   0   2   2   2   0   0   2   0   2   2   0   0   0   2   2   0   0   0   0   2   0   0   0   2   0   2   2   2   0   2   0   2   2   2   0   0   2   0   0   0   0   2   2   2   2   2   2   2   0   2   2   0   2   0   2   0   2   0   2   0   2   2   2   0   0   0   2   0   2   0   0   0   0   2   2   0   2   0   2   2   0   2   0   0   0   0   0   0   2   2   2   2   0   2   0   2   0   2   2   0   0   2   0   2   2   2   2   2   0   0   2   2   2   0
 MK-5-8                 0   0   2   0   2   2   2   0   2   0   0   2   2   2   0   0   2   2   0   0   2   2   0   2   2   2   0   0   0   2   0   0   2   0   2   2   0   2   2   0   2   2   2   0   0   0   0   2   2   0   0   2   0   0   0   2   0   0   0   0   2   2   0   2   0   0   0   0   2   2   0   2   0   2   2   2   2   0   2   0   0   2   0   2   2   0   0   2   2   2   2   0   2   0   2   2   0   0   0   2   2   0   0   0   0   0   0   0   0   2   2   2   2   2   0   2   2   2   2   2   0   0   2   0   0   0   0   2   2   2   2   2   2   2   2   2   2   0   2   0   0   0   0   0   2   0   0   2   2   0   0   0   2   0   2   0   0   0   0   2   2   0   2   2   2   2   0   2   0   0   0   0   0   0   2   2   2   2   0   2   2   2   0   2   2   0   0   2   0   2   2   2   2   2   0   0   0   2   2   0
 MK-5-9                 0   0   2   0   2   0   2   0   0   0   0   2   2   2   0   0   0   2   0   0   2   2   0   2   2   2   0   2   2   2   0   0   2   2   0   2   0   2   2   0   2   2   2   0   0   0   0   2   0   0   0   2   0   0   0   2   0   0   0   0   2   2   0   2   0   2   0   0   2   2   0   2   0   2   2   2   2   0   2   0   0   2   0   2   2   0   0   2   2   2   2   0   2   0   2   2   2   0   2   2   2   0   0   0   2   0   0   0   0   2   2   2   2   2   0   2   2   2   2   2   0   0   2   0   2   0   0   2   0   2   2   2   2   2   2   2   2   0   2   0   0   0   0   0   2   0   0   2   2   0   0   0   2   0   2   0   0   0   2   2   2   0   2   2   2   2   0   2   0   0   0   0   0   0   2   2   2   2   0   2   2   2   0   0   2   0   2   2   0   2   2   2   2   2   0   0   0   2   2   0
 MK-5-10                0   2   2   0   2   0   2   0   0   2   0   2   2   2   0   0   2   2   0   0   0   2   0   0   0   0   0   2   2   2   0   0   2   2   0   0   0   2   2   2   2   2   2   0   0   0   0   2   0   0   0   2   2   0   0   2   2   0   0   0   2   2   0   2   0   2   0   2   2   2   0   2   0   2   2   2   2   2   2   0   2   2   0   2   2   2   0   0   2   2   0   0   2   0   2   2   2   0   2   2   2   0   0   0   0   0   0   0   0   2   2   2   2   2   0   2   2   2   2   2   0   0   2   0   2   0   2   2   0   2   0   2   2   2   2   2   2   0   2   0   0   0   2   0   2   0   0   2   2   0   0   0   0   0   2   0   0   0   0   2   2   0   2   2   2   2   0   2   0   0   0   0   0   0   2   2   2   2   0   2   2   2   0   2   2   0   2   2   0   2   2   2   2   2   0   0   0   2   2   0
 MK-5-11                0   0   2   2   2   0   2   0   0   2   0   2   2   2   0   0   2   2   0   0   0   2   0   0   0   0   0   2   2   2   0   0   0   2   2   2   0   2   2   2   2   2   2   0   2   0   0   2   0   0   0   2   2   0   0   2   2   0   0   0   2   2   0   2   0   2   0   2   2   2   0   2   0   2   2   2   2   2   2   0   2   2   0   2   2   2   0   0   2   2   0   0   0   2   2   0   2   0   2   2   2   0   0   2   0   0   0   0   2   2   2   2   2   2   2   0   2   2   2   2   0   0   2   0   2   0   2   2   0   2   0   2   2   2   0   2   2   0   2   2   2   0   2   0   2   0   0   2   2   0   0   0   0   0   2   0   0   0   0   2   2   0   2   2   0   2   0   2   0   0   0   0   0   0   0   2   2   2   0   2   2   2   0   2   0   0   2   2   0   2   2   2   2   2   0   0   0   0   2   0
 MK-5-12                0   0   2   2   2   0   2   0   0   2   0   2   2   2   0   0   2   2   2   0   0   2   0   2   0   0   2   2   2   2   0   0   0   2   2   2   2   0   0   0   2   0   2   0   2   0   0   2   0   0   2   2   2   0   2   2   2   0   0   0   2   2   0   2   0   0   0   2   2   2   0   2   0   2   0   2   0   2   2   0   2   2   0   2   2   2   0   0   2   2   0   0   0   2   2   2   2   0   2   2   0   0   0   2   2   0   0   0   2   2   2   2   2   2   2   0   2   2   2   2   0   0   0   0   2   0   2   2   0   2   0   2   2   2   0   2   0   0   2   2   0   0   2   2   2   0   0   2   2   0   0   2   0   0   2   0   0   0   0   2   2   0   2   2   0   2   0   2   0   0   0   0   0   0   0   2   0   2   2   2   2   2   0   2   0   0   2   2   0   2   2   2   2   2   0   0   0   0   2   2
 MK-5-13                0   0   2   2   2   0   2   0   0   2   0   2   2   2   0   0   2   2   2   0   0   2   0   2   0   0   2   2   2   2   0   0   0   0   2   2   2   0   0   2   0   0   2   0   0   0   0   2   2   0   0   2   2   0   2   0   2   0   0   0   2   2   0   2   0   0   2   0   2   2   0   2   2   2   0   2   0   2   2   2   2   0   0   0   2   2   0   0   2   2   0   0   0   2   2   2   2   0   2   2   0   0   0   2   0   0   0   2   2   0   2   2   2   2   2   0   2   2   2   2   0   0   0   0   2   0   2   2   0   2   0   2   2   2   0   2   0   0   2   2   0   0   2   2   2   2   0   2   0   0   0   2   0   0   2   0   0   0   0   2   2   0   2   2   0   2   0   2   0   0   2   0   0   0   0   0   0   2   2   2   2   2   0   2   0   0   2   2   0   2   2   2   2   2   0   0   0   0   2   2
 MK-5-14                0   0   2   2   0   0   2   0   0   0   0   0   2   2   0   0   2   2   2   2   0   2   2   2   0   0   2   2   2   2   0   0   2   0   2   2   2   0   0   2   0   0   2   2   0   0   0   2   2   0   0   2   2   0   2   0   0   2   2   0   2   2   0   2   0   0   2   0   2   2   0   2   2   2   0   2   0   2   0   2   2   0   0   0   2   2   0   0   2   2   0   0   0   2   2   2   2   0   2   2   0   0   0   2   0   0   2   2   0   0   2   0   2   2   2   0   2   2   2   2   2   0   0   0   2   0   0   2   0   2   0   2   2   2   0   2   0   0   2   2   0   0   2   2   2   2   0   2   0   0   0   2   0   0   2   0   0   0   2   0   2   0   2   2   0   2   0   2   0   0   2   0   0   0   0   0   0   2   2   2   2   2   0   2   0   0   2   0   0   2   2   0   2   2   0   0   0   0   2   2
 MK-5-15                0   0   2   0   0   0   2   0   0   0   0   0   2   2   0   0   2   2   2   2   0   2   2   2   0   2   2   2   2   2   0   0   2   0   2   2   2   0   0   2   0   0   2   2   0   0   0   2   2   0   0   2   2   0   2   0   0   2   2   0   2   2   2   2   0   0   2   0   0   2   0   0   2   2   2   2   0   2   0   2   2   0   0   0   2   2   0   0   2   0   0   2   0   2   0   0   2   0   2   0   0   0   2   2   0   0   2   2   0   0   2   0   2   2   0   0   2   2   2   2   2   0   0   0   2   0   0   2   0   2   0   2   2   0   0   2   0   0   2   2   0   0   2   2   2   2   0   2   0   2   0   2   0   0   2   0   0   0   2   0   2   0   2   0   0   2   0   2   0   0   2   0   0   0   0   2   0   0   2   2   2   2   0   0   0   0   2   0   0   2   2   0   0   2   0   0   0   0   2   0
 MK-5-16                0   0   2   0   0   2   2   0   0   0   0   0   2   2   0   0   2   2   2   2   0   2   2   2   0   2   2   2   2   2   0   0   2   0   2   2   2   0   0   2   0   0   2   2   0   0   0   2   2   0   0   2   2   0   2   0   0   2   2   2   2   0   2   2   0   0   2   0   0   0   0   0   2   2   2   2   0   2   0   2   2   0   0   2   2   2   0   0   0   0   0   2   0   2   0   0   2   0   2   2   0   0   2   2   0   0   0   2   0   0   2   2   2   2   0   0   2   2   2   2   2   0   0   0   2   0   0   2   0   2   0   2   2   0   0   0   0   0   2   0   0   0   2   2   2   2   0   0   0   2   0   0   2   0   2   0   2   0   2   0   2   2   2   0   2   2   0   2   0   0   2   0   0   0   0   2   0   0   2   2   2   2   0   0   0   0   2   0   0   0   2   0   0   0   0   0   0   0   2   0
 MK-6-1                 0   2   2   2   2   0   2   2   0   2   0   0   0   0   0   2   2   0   0   2   0   2   0   0   2   0   0   2   0   0   0   0   0   2   2   2   2   2   0   0   2   0   0   0   0   0   0   0   2   0   0   0   0   2   0   2   0   2   0   0   2   0   0   2   2   2   0   0   2   0   2   2   2   2   2   0   0   0   2   2   2   2   0   2   0   2   0   0   0   0   2   0   2   2   0   2   0   0   0   0   2   2   0   2   0   0   0   2   0   2   0   0   2   0   2   2   0   2   0   2   2   2   2   0   2   0   0   0   2   2   0   0   0   0   0   0   2   0   0   2   2   2   0   2   0   2   0   2   2   2   0   0   0   2   0   0   0   2   2   0   2   2   2   2   0   0   2   2   0   0   2   0   2   0   2   0   0   2   2   2   0   2   2   0   0   0   0   2   0   2   0   0   2   2   0   0   2   2   2   0
 MK-6-2                 0   2   2   2   2   0   2   2   0   2   0   0   0   0   2   0   2   0   0   2   0   2   0   0   2   0   0   2   0   0   0   0   0   2   0   2   2   2   0   0   0   0   0   0   0   0   0   0   2   0   2   0   0   2   0   0   0   2   2   0   2   0   0   2   2   2   0   0   2   0   2   2   2   2   2   0   0   0   2   2   2   2   0   2   0   2   0   0   0   0   2   0   2   2   0   2   0   0   0   0   2   2   0   0   0   0   0   2   0   2   0   0   2   2   2   2   0   2   0   2   2   2   2   0   2   0   0   0   2   2   0   0   0   0   0   0   2   0   0   2   2   2   0   2   0   2   0   2   2   2   0   0   0   2   2   0   2   2   2   0   2   2   2   2   0   0   2   2   0   0   2   0   2   0   2   0   0   2   2   2   0   2   2   0   0   0   0   2   0   2   0   0   2   2   0   0   2   2   2   0
 MK-6-3                 0   2   2   2   2   0   2   0   0   2   0   0   0   0   2   0   2   0   0   2   0   2   0   0   2   0   0   2   0   0   0   0   0   2   0   2   2   0   0   0   0   0   0   2   0   0   0   0   2   0   2   0   0   2   0   0   0   2   2   0   2   0   0   2   2   2   0   0   2   0   2   2   2   2   2   0   0   0   2   2   2   2   2   2   0   0   0   0   2   0   2   0   2   2   0   2   0   0   0   0   2   0   0   2   0   0   0   2   0   2   0   0   2   2   2   2   0   0   0   2   2   2   2   0   2   0   2   0   2   2   0   0   0   0   0   0   0   0   0   2   2   2   0   2   0   2   0   2   2   0   0   0   0   2   2   0   2   2   2   0   2   2   2   0   0   0   2   2   0   0   2   0   2   0   2   0   0   2   2   2   0   2   2   0   0   0   0   2   0   0   0   0   2   2   0   0   2   2   2   0
 MK-6-4                 0   2   2   2   2   0   2   0   0   2   2   0   2   0   2   2   2   2   0   2   0   2   0   0   2   0   0   2   0   0   0   0   0   0   0   0   2   0   2   0   0   0   2   2   0   0   2   0   2   2   2   0   0   2   0   0   0   2   2   0   2   0   0   2   2   2   0   0   2   2   2   2   0   2   2   0   0   0   2   2   2   2   2   2   0   0   0   0   2   0   2   0   2   2   0   2   0   0   0   0   2   2   0   2   0   0   0   2   0   2   0   0   2   2   2   2   0   0   2   2   2   2   2   0   0   0   2   0   2   2   0   0   0   0   0   0   0   0   0   0   0   2   0   2   0   2   0   2   2   0   0   0   0   2   2   0   2   2   2   0   2   2   2   0   0   0   0   2   0   0   2   0   2   0   2   0   0   2   2   0   0   2   2   0   0   2   0   2   0   0   2   0   2   2   0   0   2   2   2   0
 MK-6-5                 0   2   2   2   2   0   2   0   0   2   2   0   2   0   2   2   2   2   0   2   0   2   0   0   2   0   0   2   0   0   0   0   0   0   0   0   2   2   2   0   0   2   2   2   0   0   2   0   2   2   2   0   0   2   0   0   0   2   2   0   2   0   0   2   2   2   0   0   2   2   2   0   0   0   2   0   0   0   2   2   2   2   2   2   2   0   0   0   2   2   2   2   2   2   0   2   0   0   0   0   2   0   0   2   0   0   0   2   0   2   0   0   2   2   2   2   0   0   2   2   2   2   2   2   0   0   2   0   2   2   0   0   0   0   0   2   0   0   0   0   0   2   0   2   0   2   0   2   2   0   2   0   0   2   2   0   2   2   2   0   2   2   2   0   0   0   0   2   0   2   2   2   2   0   2   0   2   2   2   0   0   2   2   0   0   2   0   2   0   0   2   0   2   2   0   0   2   2   2   0
 MK-6-6                 0   2   2   2   2   0   2   0   0   0   2   0   0   0   2   2   2   2   0   0   0   2   0   0   2   0   0   2   0   0   0   0   0   0   0   0   2   2   2   0   0   0   2   2   0   0   2   0   0   2   2   0   0   2   0   0   0   2   2   0   0   0   0   2   2   2   0   0   2   0   2   0   0   0   2   0   0   0   2   2   0   2   2   2   2   0   0   0   2   2   2   2   2   2   2   2   0   0   0   0   2   0   0   2   2   0   0   2   0   2   0   0   2   2   2   2   0   0   2   2   2   2   2   2   0   0   2   0   2   2   0   0   0   0   0   2   0   0   0   0   0   2   0   2   0   2   0   2   2   0   2   0   0   2   2   2   2   2   2   0   2   2   2   0   0   0   2   2   2   2   2   2   0   0   2   0   2   2   0   0   0   2   2   0   0   2   0   2   0   0   0   0   2   2   0   0   2   2   2   0
 MK-6-7                 0   2   2   2   2   0   2   0   0   0   2   0   0   0   2   2   2   2   0   2   0   2   2   0   2   0   0   2   0   0   2   0   0   0   0   0   0   2   2   0   0   0   2   2   0   0   2   0   0   2   2   2   0   0   0   0   0   2   2   0   0   2   0   2   2   2   0   0   2   0   2   0   0   0   2   0   0   0   2   2   0   2   2   0   2   0   0   0   2   2   0   0   2   2   2   2   0   0   0   2   2   0   0   0   2   0   0   2   0   2   0   0   2   2   2   2   0   0   2   2   2   0   2   2   0   0   2   2   2   2   0   0   0   0   0   2   0   2   0   0   0   2   0   2   0   2   0   2   2   0   2   0   0   2   2   2   0   2   2   0   2   2   2   0   2   0   2   2   2   2   2   2   0   0   2   0   2   2   0   0   2   0   0   0   0   2   0   2   0   0   0   0   2   2   2   0   2   2   0   0
 MK-6-8                 0   2   2   2   2   0   2   0   0   0   2   0   0   0   2   2   2   2   0   2   0   0   2   0   2   0   0   2   0   0   0   0   0   0   0   2   0   2   2   0   0   0   2   2   0   0   2   0   0   2   2   2   0   0   0   0   0   2   2   0   0   2   0   2   2   2   0   0   2   0   2   0   0   0   2   0   0   0   2   2   0   2   2   0   2   0   0   0   2   2   0   2   2   2   2   2   0   0   0   2   2   0   0   0   2   0   0   2   0   0   0   0   0   2   0   2   2   0   2   2   0   0   0   2   2   0   2   2   2   2   0   0   0   0   0   2   0   2   0   0   0   2   0   2   0   2   0   2   2   0   2   0   0   0   2   2   2   2   2   2   0   0   2   0   2   0   0   2   2   2   2   2   0   0   2   0   2   2   0   0   2   0   0   0   0   2   0   2   0   0   0   2   0   2   2   0   2   2   0   0
 MK-6-9                 0   2   2   2   2   0   2   0   0   0   2   0   0   0   2   2   2   2   0   2   0   0   2   0   2   0   0   2   2   2   0   0   0   0   0   2   0   2   2   0   0   0   2   2   0   2   2   0   0   2   0   0   0   0   0   0   2   2   2   0   0   2   0   2   2   2   0   0   2   0   2   0   0   0   2   0   0   2   2   2   0   2   2   0   2   0   0   0   2   2   2   2   2   2   2   2   0   0   0   2   2   0   0   0   2   0   0   2   0   0   0   2   0   2   0   2   2   0   2   2   0   0   0   0   2   2   2   2   2   2   0   2   0   0   0   0   0   2   2   0   0   2   0   2   0   2   0   2   2   0   2   0   0   0   2   2   0   2   2   2   0   0   2   0   2   0   0   2   2   2   2   2   0   0   2   2   2   2   0   0   0   0   0   0   0   2   0   2   0   0   0   2   0   2   2   0   2   2   0   0
 MK-6-10                0   2   2   2   2   0   2   0   0   0   2   0   0   0   2   2   2   2   0   2   0   0   2   0   2   0   2   0   2   2   0   0   0   0   0   0   0   2   2   0   0   0   2   2   0   2   2   0   0   2   0   0   0   0   2   0   2   2   2   0   0   2   0   2   2   2   0   0   2   0   2   0   2   0   2   0   0   2   2   2   0   2   2   0   2   0   2   0   2   2   2   2   2   2   2   2   0   0   0   2   2   0   0   0   2   0   0   2   2   0   2   2   0   2   2   2   2   0   2   2   0   0   0   2   2   2   2   2   2   2   0   2   0   0   0   0   0   2   2   0   0   0   0   2   2   2   0   0   2   0   2   0   0   0   2   2   0   2   2   2   2   0   2   0   2   0   0   2   2   2   2   0   0   0   2   2   2   0   0   0   0   0   0   0   0   2   0   2   0   0   0   2   2   2   0   0   0   2   0   0
 MK-6-11                0   2   2   2   2   0   2   0   0   2   2   2   0   0   2   2   2   0   0   2   0   0   2   0   2   0   2   0   2   2   0   0   0   0   0   0   0   2   2   0   0   0   2   2   0   2   0   0   0   2   0   0   0   0   2   0   2   2   2   0   0   2   0   2   2   2   0   0   2   0   2   0   2   0   2   2   0   2   2   2   0   2   2   0   2   0   0   0   2   0   2   2   2   2   2   2   0   0   0   2   2   0   2   0   2   0   0   2   2   0   2   2   0   2   2   2   2   0   0   2   0   0   0   2   2   2   2   2   2   2   0   2   0   0   0   0   0   2   2   0   0   0   0   2   2   2   0   2   2   0   2   0   0   0   2   2   0   0   0   2   2   0   0   0   2   0   0   2   0   2   2   0   0   2   0   2   2   0   2   0   0   0   0   0   0   2   2   2   2   0   0   2   2   2   0   0   0   2   0   0
 MK-6-12                0   2   2   2   2   0   2   0   0   2   2   2   0   0   0   2   2   0   0   0   0   0   2   0   2   0   0   0   2   2   0   0   0   0   0   0   2   0   2   0   0   0   2   2   0   2   0   0   0   2   0   0   2   0   2   0   0   2   2   0   0   2   0   2   2   2   0   0   2   0   2   0   2   0   2   2   0   2   2   2   0   0   2   0   2   0   0   0   2   2   2   2   2   2   2   2   0   0   0   2   2   0   2   0   0   0   0   2   2   0   2   0   2   2   2   2   2   0   0   0   0   0   0   2   0   2   2   2   2   2   0   2   0   0   0   0   0   0   2   0   0   0   0   2   2   2   0   2   2   0   2   0   0   0   2   2   0   0   0   2   2   0   2   0   2   0   0   2   0   2   2   2   0   2   0   0   2   0   2   0   0   0   0   0   0   2   2   2   2   0   0   2   2   2   0   0   2   0   0   0
 MK-6-13                0   2   2   2   2   0   2   0   0   2   2   2   0   0   0   0   2   0   0   0   0   0   2   0   2   0   0   0   2   0   0   0   0   0   0   2   0   0   2   0   0   0   2   2   0   2   0   0   0   2   0   0   2   0   0   0   2   2   2   0   0   2   0   2   2   2   0   0   2   0   2   0   2   0   2   2   0   2   2   2   0   2   0   0   2   0   0   2   2   2   2   2   2   0   2   2   0   0   0   2   2   0   0   0   0   0   0   2   2   0   2   2   2   2   0   2   2   0   0   0   0   0   0   2   0   2   2   2   2   2   0   2   0   0   0   0   0   0   2   0   0   0   0   2   2   2   0   2   0   0   2   0   0   0   2   2   0   0   0   2   2   0   2   0   0   0   0   2   0   2   2   2   0   2   0   0   0   0   2   0   0   0   0   0   0   0   2   2   2   2   0   2   2   2   0   0   2   0   2   0
 MK-6-14                0   2   0   2   2   0   2   0   0   2   2   2   0   0   0   0   2   0   0   0   0   0   2   0   2   0   0   0   2   0   0   0   0   0   0   2   0   0   2   0   0   0   2   2   2   2   0   0   0   2   2   2   2   0   0   0   2   2   2   0   0   2   0   2   2   2   0   0   2   0   2   0   2   0   2   0   0   2   2   0   0   2   0   0   0   0   0   2   2   2   0   2   2   0   2   2   2   0   0   2   2   0   2   0   0   0   0   2   2   0   0   2   2   2   0   2   2   0   0   2   0   0   0   2   0   2   2   0   2   2   0   2   0   0   0   0   0   0   2   0   0   2   0   2   2   2   0   2   0   0   0   0   2   0   2   0   0   0   0   0   2   2   0   0   0   2   0   2   2   2   2   2   0   2   0   0   0   0   2   0   0   0   0   0   0   2   2   2   2   2   2   2   2   0   0   0   2   0   2   0
 MK-6-15                0   2   2   2   2   0   2   0   0   2   2   2   0   0   0   0   2   0   0   0   0   0   2   0   2   0   0   0   2   0   0   0   0   0   2   2   0   0   2   0   0   0   2   2   2   2   0   2   0   2   2   2   2   0   0   0   2   2   2   0   0   2   0   0   0   2   0   0   2   0   2   0   2   0   2   0   0   2   2   0   0   2   0   0   0   0   2   2   2   2   0   2   2   0   2   2   2   0   0   2   2   0   2   0   2   0   0   2   2   0   2   2   2   2   0   2   2   0   0   2   0   0   0   0   0   2   2   0   0   2   0   2   0   0   0   0   0   0   2   0   0   2   0   2   0   2   2   2   0   0   0   0   2   0   2   0   0   0   0   0   2   2   0   0   0   2   2   2   2   2   2   2   0   2   0   0   0   0   2   2   0   0   0   0   0   2   2   2   2   2   2   2   2   0   0   0   2   0   2   0
 MK-6-16                0   2   2   2   2   0   2   0   0   0   2   2   2   0   0   0   2   0   0   0   0   0   2   0   2   0   0   0   2   0   2   0   0   0   2   2   0   0   2   0   0   0   2   2   2   2   2   2   0   2   2   2   0   0   0   0   2   2   2   0   0   2   0   0   0   2   0   0   2   2   0   2   2   2   2   0   0   2   2   0   0   0   0   0   0   0   2   2   2   2   0   2   2   0   2   2   2   0   2   2   2   0   2   0   2   0   2   2   2   0   2   2   2   2   0   2   2   0   0   2   0   0   0   0   0   2   2   0   0   2   0   2   0   0   2   0   0   0   2   0   0   2   0   2   0   2   0   2   0   0   0   0   2   0   2   0   0   0   0   0   2   2   0   0   0   2   2   0   2   2   2   2   0   2   0   0   0   2   2   2   0   0   2   0   0   2   0   2   2   2   2   2   2   0   0   0   2   2   2   0
 
!****************************************** Phenotypic Data **********************************************************
!-100.0 is resevred for missing phenotype
SimulatedTrait1        13.3886   15.3045   15.0659   15.1297   15.6275   13.5704   13.0683   14.7439   16.4112   12.2509   16.4890   17.5343   14.8475   14.8388   15.6815   15.6522   13.3644   15.5735   14.5581   16.2202   14.6886   14.4180   14.8649   13.6027   14.3531   15.7869   16.7578   12.8605   16.7326   14.4108   16.5381   14.4716   15.2879   15.2426   14.5259   14.4364   14.4364   15.6189   16.6964   15.6492   14.4226   13.7526   15.9317   17.7977   14.3738   16.7788   13.5582   14.0734   15.9338   15.8028   15.1189   14.6608   16.4166   15.6771   14.9522   13.0569   16.3135   15.3994   13.6678   15.0802   15.6101   11.8950   14.1465   13.4751   12.3408   12.6912   15.3139   14.7168   13.1755   15.3506   15.8662   14.3252   14.9097   16.7987   16.4126   15.2214   16.1182   15.4751   13.4137   16.4652   14.4886   13.8065   15.8665   15.4546   15.6543   15.5295   16.3573   17.7319   15.8099   13.2248   13.7932   16.8554   15.7207   13.4733   13.4014   16.6614   13.9873   14.1841   14.4286   14.9874   15.4057   14.7005   15.8976   14.9104   13.2406   14.6006   14.4798   14.4561   14.5583   14.2502   15.0610   14.5593   13.3117   14.4075   13.8274   17.2658   16.9771   16.1802   13.6595   14.7338   14.6989   17.2538   13.7488   15.6896   13.6304   15.2518   16.4607   16.7650   14.4407   12.7908   16.3043   16.2586   12.9750   16.7714   13.0548   13.1793   15.5221   13.3295   14.2194   16.1848   13.3913   14.6100   16.8463   16.2067   13.0310   16.0090   16.6377   13.1361   16.3927   13.3322   15.3084   13.0847   17.7929   15.7326   14.6978   14.3091   13.7043   14.5049   14.0962   13.4233   15.6984   15.1325   17.0719   13.8962   13.9017   14.0952   16.0512   17.7822   16.7654   15.4608   13.5998   14.8602   15.0002   16.1353   15.1273   14.6629   15.1554   15.0261   16.4688   15.8982   16.3940   15.8604   17.0208   15.3469   16.3690   15.7434   13.5577   16.3937   15.6083   14.0680   15.3527   14.8074   16.0461   13.4862   13.8197   14.5250   13.3570   16.0944   14.1679   16.5869
SimulatedTrait2        10.9793   11.0424    9.3990   11.2638    9.5002    9.9508   10.8923   10.3024    9.0037   10.8064    8.8854    9.5822   10.2959    9.4962    9.0499   10.0942    8.9642   10.4600    9.4792    9.3962    9.9128   10.1406   12.2000   11.1201    8.9838    9.0523    8.0969   10.7823   10.3107   11.2379   10.3220   10.2292   11.0000    8.7577   10.3060   10.2321   10.1675    9.4430   10.3409   11.1577   11.0789   10.2534    8.9204    9.3381    9.4714    9.5762    9.5906   10.3250    8.9850    8.4561    9.2413    9.6403   11.7098    9.1753    9.2641   11.4174   10.1613   10.8161   10.8698    9.8577    9.7337   10.7811    9.0789   10.8487   10.4850   10.8676    9.7698   10.0430   10.1385   10.0816   10.8744   10.4815    9.9426   10.1453    9.5711   10.7776    9.0180    9.6601   10.6690    9.9717   10.2086   10.4515    9.7458    8.9411   10.5306    9.5185    9.5705    9.6022    9.2482    9.9791   10.1335   10.1224    8.9924   10.6978   10.6955   10.2782   10.2281   10.2200   10.1660    9.9560    8.9169   10.1458   11.5670   12.1048   10.9200   10.4527   10.3118    9.1810    9.7375   10.1960   10.3976    9.5431   10.1631    9.0848    9.5012    9.4040   10.1298    9.4344   11.5350   10.2184    9.2164    9.7748   10.6493   10.0495   11.1461    9.7593    9.0482   10.0114    9.3859    9.9960   10.3452    9.3605    9.4735   10.5758   10.2107   10.6412    9.9380   10.5476   11.0633   10.0701   10.3553   10.2773   10.5052    9.6584   10.9281    9.4801    9.3200   10.0639    9.8428    9.5490   10.1337   10.3786    9.3726   10.0153   10.9263   11.0295   10.8061   10.4908   10.3387   10.4824   11.1770    9.4491    9.0186   10.4013   11.0638   10.4792    9.8552    9.5542   10.1389    9.3731   10.0134   10.5202   11.3695    9.5652    9.9382   10.9062   10.7519    9.0426    8.9333    9.3507    9.6408    9.4562    9.3324   10.6613    8.2999    9.7162   10.2826    9.7908   10.9040    9.7508    9.5318    9.5745    9.4486   10.7060   10.7360   10.4188   10.1866   11.1690   10.9713    9.0507
 
